# Supplementary material for: Identifying potential survival strategies of HIV-1 through virus-host protein interaction networks
Source: BMC Syst Biol. 2010 Jul 15;4:96. doi: 10.1186/1752-0509-4-96 (PMC2913931; doi:10.1186/1752-0509-4-96)
Supplement: Additional file 1 — Protein interaction network of HIV proteins and HDFs. Intended to be opened in IGraph or any other graph analysis software that supports GML files. [file 1752-0509-4-96-S1.GML]

graph 
[
 directed 0
 node 
 [
  id -184
  label  "NP_002111.1"
  GeneID "3112"
  Degree "1"
  annotationAssigned_by "Ensembl"
  annotationTaxon "Human"
  Column4 "3112"
  annotationQualifier ""
  MCODE_Score "0.2222222222222222"
  Prot_Name "major histocompatibility complex, class II, DO beta precursor"
  annotationWith(or)From "Ensembl:ENSRNOP00000000526"
  annotationDB_Object_ID "P13765"
  annotationDate "20080612"
  upkb_sp "P13765"
  GeneID_String "3112"
  upkb_tr "A2ACQ8"
  annotationDB "UniProtKB"
  Prot_Acc "NP_002111.1"
  MCODE_Node_Status "Unclustered"
  annotationDB_Object_Type "protein"
  annotationDB_Object_Name "HLA-DOB: HLA class II histocompatibility antigen, DO beta chain precursor"
  type "human"
  canonicalName "NP_002111.1"
 ]
 node 
 [
  id -185
  label  "NP_003114.1"
  GeneID "6693"
  annotationAssigned_by "UniProtKB"
  annotationTaxon "Human"
  Column4 "6693"
  annotationQualifier ""
  Prot_Name "sialophorin"
  annotationWith(or)From "SP_KW:KW-0472"
  annotationDB_Object_ID "P16150"
  annotationDate "20080616"
  upkb_sp "P16150"
  GeneID_String "6693"
  annotationDB "UniProtKB"
  Prot_Acc "NP_003114.1"
  annotationDB_Object_Type "protein"
  annotationDB_Object_Name "SPN, CD43: Leukosialin precursor"
  type "human"
  canonicalName "NP_003114.1"
  upkb_vega "OTTHUMP00000196610"
 ]
 node 
 [
  id -182
  label  "NP_002201.1"
  GeneID "3685"
  annotationAssigned_by "UniProtKB"
  annotationTaxon "Human"
  Column4 "3685"
  annotationQualifier ""
  Prot_Name "integrin alpha-V precursor"
  annotationWith(or)From ""
  annotationDB_Object_ID "P06756"
  annotationDate "20040309"
  upkb_sp "P06756"
  GeneID_String "3685"
  annotationDB "UniProtKB"
  Prot_Acc "NP_002201.1"
  annotationDB_Object_Type "protein"
  annotationDB_Object_Name "ITGAV, MSK8, VNRA: Integrin alpha-V precursor"
  type "human"
  canonicalName "NP_002201.1"
 ]
 node 
 [
  id -183
  label  "NP_004347.1"
  GeneID "975"
  Degree "1"
  annotationAssigned_by "UniProtKB"
  annotationTaxon "Human"
  Column4 "975"
  annotationQualifier ""
  Prot_Name "CD81 antigen"
  annotationWith(or)From "SP_KW:KW-0472"
  annotationDB_Object_ID "P60033"
  annotationDate "20080616"
  upkb_sp "P60033"
  GeneID_String "975"
  upkb_tr "A6NMH8"
  annotationDB "UniProtKB"
  Prot_Acc "NP_004347.1"
  annotationDB_Object_Type "protein"
  annotationDB_Object_Name "CD81, TAPA1, TSPAN28: CD81 antigen"
  type "human"
  canonicalName "NP_004347.1"
 ]
 node 
 [
  id -180
  label  "NP_653270.1"
  GeneID "144423"
  annotationAssigned_by "UniProtKB"
  annotationTaxon "Human"
  Column4 "144423"
  annotationQualifier ""
  Prot_Name "GLT1D1: glycosyltransferase 1 domain containing 1"
  annotationWith(or)From "SP_KW:KW-0964"
  annotationDB_Object_ID "Q96MS3"
  annotationDate "20080616"
  upkb_sp "Q96MS3"
  GeneID_String "144423"
  annotationDB "UniProtKB"
  Prot_Acc "NP_653270.1"
  annotationDB_Object_Type "protein"
  annotationDB_Object_Name "GLT1D1: Glycosyltransferase 1 domain-containing protein 1 precursor"
  type "human"
  canonicalName "NP_653270.1"
  upkb_vega "OTTHUMP00000169845"
 ]
 node 
 [
  id -181
  label  "NP_003143.2"
  GeneID "6776"
  annotationAssigned_by "UniProtKB"
  annotationTaxon "Human"
  Column4 "6776"
  annotationQualifier ""
  MCODE_Score "0.2222222222222222"
  Prot_Name "signal transducer and activator of transcription 5A"
  annotationWith(or)From "SP_KW:KW-0963"
  annotationDB_Object_ID "P42229"
  annotationDate "20080616"
  upkb_sp "P42229"
  GeneID_String "6776"
  annotationDB "UniProtKB"
  Prot_Acc "NP_003143.2"
  MCODE_Node_Status "Unclustered"
  annotationDB_Object_Type "protein"
  annotationDB_Object_Name "STAT5A, STAT5: Signal transducer and activator of transcription 5A"
  type "human"
  canonicalName "NP_003143.2"
  upkb_vega "OTTHUMP00000198377"
 ]
 node 
 [
  id -178
  label  "NP_005456.1"
  GeneID "10000"
  Degree "3"
  annotationAssigned_by "UniProtKB"
  annotationTaxon "Human"
  Column4 "10000"
  annotationQualifier ""
  MCODE_Score "0.0"
  upkb_ensemble "ENSP00000263826"
  Prot_Name "v-akt murine thymoma viral oncogene homolog 3 isoform 1"
  annotationWith(or)From "InterPro:IPR000719"
  annotationDB_Object_ID "ENSP00000263826"
  annotationDate "20080613"
  upkb_sp "Q9Y243"
  GeneID_String "10000"
  annotationDB "ENSEMBL"
  Prot_Acc "NP_005456.1"
  MCODE_Node_Status "Unclustered"
  annotationDB_Object_Type "protein"
  annotationDB_Object_Name ""
  type "human"
  canonicalName "NP_005456.1"
 ]
 node 
 [
  id -179
  label  "NP_002739.1"
  GeneID "5597"
  Degree "1"
  annotationAssigned_by "PINC"
  annotationTaxon "Human"
  Column4 "5597"
  annotationQualifier ""
  upkb_ensemble "ENSP00000379630"
  Prot_Name "mitogen-activated protein kinase 6"
  annotationWith(or)From ""
  annotationDB_Object_ID "Q16659"
  annotationDate "20030904"
  upkb_sp "Q16659"
  GeneID_String "5597"
  annotationDB "UniProtKB"
  Prot_Acc "NP_002739.1"
  annotationDB_Object_Type "protein"
  annotationDB_Object_Name "MAPK6, ERK3, PRKM6: Mitogen-activated protein kinase 6"
  type "human"
  canonicalName "NP_002739.1"
 ]
 node 
 [
  id -176
  label  "NP_002829.2"
  GeneID "5788"
  annotationAssigned_by "UniProtKB"
  annotationTaxon "Human"
  Column4 "5788"
  annotationQualifier ""
  MCODE_Score "0.0"
  Prot_Name "protein tyrosine phosphatase, receptor type, C isoform 1 precursor"
  annotationWith(or)From "UniProtKB:P06800"
  annotationDB_Object_ID "P08575"
  annotationDate "20060124"
  upkb_sp "P08575"
  GeneID_String "5788"
  upkb_tr "B1ALS1"
  annotationDB "UniProtKB"
  Prot_Acc "NP_002829.2"
  MCODE_Node_Status "Unclustered"
  annotationDB_Object_Type "protein"
  annotationDB_Object_Name "PTPRC, CD45: Leukocyte common antigen precursor"
  type "human"
  canonicalName "NP_002829.2"
 ]
 node 
 [
  id -177
  label  "NP_000468.1"
  GeneID "213"
  Degree "1"
  annotationAssigned_by "UniProtKB"
  annotationTaxon "Human"
  Column4 "213"
  annotationQualifier ""
  Prot_Name "albumin precursor"
  annotationWith(or)From ""
  annotationDB_Object_ID "P02768"
  annotationDate "20060118"
  upkb_sp "P02768"
  GeneID_String "213"
  upkb_tr "A6NBZ8"
  annotationDB "UniProtKB"
  Prot_Acc "NP_000468.1"
  annotationDB_Object_Type "protein"
  annotationDB_Object_Name "ALB, GIG20, GIG42, PRO0903, PRO1708, PRO2044, PRO2619, PRO2675, UNQ696/PRO1341: Serum albumin precursor"
  type "human"
  canonicalName "NP_000468.1"
  upkb_vega "OTTHUMP00000196833"
 ]
 node 
 [
  id -174
  label  "NP_078809.2"
  GeneID "23563"
  annotationAssigned_by "UniProtKB"
  annotationTaxon "Human"
  Column4 "23563"
  annotationQualifier ""
  Prot_Name "carbohydrate (N-acetylglucosamine 6-O) sulfotransferase 5"
  annotationWith(or)From ""
  annotationDB_Object_ID "Q9GZS9"
  annotationDate "20050331"
  upkb_sp "Q9GZS9"
  GeneID_String "23563"
  annotationDB "UniProtKB"
  Prot_Acc "NP_078809.2"
  annotationDB_Object_Type "protein"
  annotationDB_Object_Name "CHST5: Carbohydrate sulfotransferase 5"
  type "human"
  canonicalName "NP_078809.2"
  upkb_vega "OTTHUMP00000080303"
 ]
 node 
 [
  id -175
  label  "NP_001057.1"
  GeneID "7133"
  annotationAssigned_by "UniProtKB"
  annotationTaxon "Human"
  Column4 "7133"
  annotationQualifier ""
  MCODE_Score "0.0"
  Prot_Name "tumor necrosis factor receptor 2 precursor"
  annotationWith(or)From "SP_KW:KW-0812"
  annotationDB_Object_ID "P20333"
  annotationDate "20080616"
  upkb_sp "P20333"
  GeneID_String "7133"
  upkb_tr "Q8IVS6"
  annotationDB "UniProtKB"
  Prot_Acc "NP_001057.1"
  MCODE_Node_Status "Unclustered"
  annotationDB_Object_Type "protein"
  annotationDB_Object_Name "TNFRSF1B, TNFBR, TNFR2: Tumor necrosis factor receptor superfamily member 1B precursor"
  type "human"
  canonicalName "NP_001057.1"
 ]
 node 
 [
  id -172
  label  "NP_000556.1"
  GeneID "3570"
  annotationAssigned_by "UniProtKB"
  annotationTaxon "Human"
  Column4 "3570"
  annotationQualifier ""
  MCODE_Score "0.2222222222222222"
  Prot_Name "interleukin 6 receptor isoform 1 precursor"
  annotationWith(or)From "SP_SL:SL-0026"
  annotationDB_Object_ID "P08887"
  annotationDate "20080612"
  upkb_sp "P08887"
  GeneID_String "3570"
  annotationDB "UniProtKB"
  Prot_Acc "NP_000556.1"
  MCODE_Node_Status "Unclustered"
  annotationDB_Object_Type "protein"
  annotationDB_Object_Name "IL6R: Interleukin-6 receptor subunit alpha precursor"
  type "human"
  canonicalName "NP_000556.1"
 ]
 node 
 [
  id -173
  label  "NP_001963.1"
  GeneID "1991"
  annotationAssigned_by "UniProtKB"
  annotationTaxon "Human"
  Column4 "1991"
  annotationQualifier ""
  Prot_Name "elastase 2, neutrophil preproprotein"
  annotationWith(or)From ""
  annotationDB_Object_ID "P08246"
  annotationDate "20060302"
  upkb_sp "P08246"
  GeneID_String "1991"
  annotationDB "UniProtKB"
  Prot_Acc "NP_001963.1"
  annotationDB_Object_Type "protein"
  annotationDB_Object_Name "ELA2: Leukocyte elastase precursor"
  type "human"
  canonicalName "NP_001963.1"
 ]
 node 
 [
  id -170
  label  "NP_000823.4"
  GeneID "2902"
  Degree "2"
  annotationAssigned_by "UniProtKB"
  annotationTaxon "Human"
  Column4 "2902"
  annotationQualifier ""
  MCODE_Score "0.0"
  Prot_Name "NMDA receptor 1 isoform NR1-1 precursor"
  annotationWith(or)From "UniProtKB:P35438"
  annotationDB_Object_ID "Q05586"
  annotationDate "20080314"
  upkb_sp "Q05586"
  GeneID_String "2902"
  upkb_tr "Q5VSF9"
  annotationDB "UniProtKB"
  Prot_Acc "NP_000823.4"
  MCODE_Node_Status "Unclustered"
  annotationDB_Object_Type "protein"
  annotationDB_Object_Name "GRIN1, NMDAR1: Glutamate [NMDA] receptor subunit zeta-1 precursor"
  type "human"
  canonicalName "NP_000823.4"
 ]
 node 
 [
  id -171
  label  "NP_116093.1"
  GeneID "84790"
  annotationAssigned_by "UniProtKB"
  annotationTaxon "Human"
  Column4 "84790"
  annotationQualifier ""
  Prot_Name "tubulin alpha 6"
  annotationWith(or)From "InterPro:IPR003008"
  annotationDB_Object_ID "Q9BQE3"
  annotationDate "20080613"
  upkb_sp "Q9BQE3"
  GeneID_String "84790"
  upkb_tr "Q8N532"
  annotationDB "UniProtKB"
  Prot_Acc "NP_116093.1"
  annotationDB_Object_Type "protein"
  annotationDB_Object_Name "TUBA1C, TUBA6: Tubulin alpha-1C chain"
  type "human"
  canonicalName "NP_116093.1"
  upkb_vega "OTTHUMP00000167331"
 ]
 node 
 [
  id -169
  label  "NP_005557.1"
  GeneID "3939"
  annotationAssigned_by "PINC"
  annotationTaxon "Human"
  Column4 "3939"
  annotationQualifier ""
  MCODE_Score "0.0"
  Prot_Name "lactate dehydrogenase A"
  annotationWith(or)From ""
  annotationDB_Object_ID "P00338"
  annotationDate "20030904"
  upkb_sp "P00338"
  GeneID_String "3939"
  upkb_tr "A8MXQ4"
  annotationDB "UniProtKB"
  Prot_Acc "NP_005557.1"
  MCODE_Node_Status "Unclustered"
  annotationDB_Object_Type "protein"
  annotationDB_Object_Name "LDHA, PIG19: L-lactate dehydrogenase A chain"
  type "human"
  canonicalName "NP_005557.1"
 ]
 node 
 [
  id -168
  label  "NP_852664.1"
  GeneID "5295"
  Degree "5"
  annotationAssigned_by "UniProtKB"
  annotationTaxon "Human"
  Column4 "5295"
  annotationQualifier ""
  MCODE_Score "0.0"
  Prot_Name "phosphoinositide-3-kinase, regulatory subunit, polypeptide 1 isoform 1"
  annotationWith(or)From "UniProtKB:O18683"
  annotationDB_Object_ID "P27986"
  annotationDate "20051207"
  upkb_sp "P27986"
  GeneID_String "5295"
  annotationDB "UniProtKB"
  Prot_Acc "NP_852664.1"
  MCODE_Node_Status "Unclustered"
  annotationDB_Object_Type "protein"
  annotationDB_Object_Name "PIK3R1, GRB1: Phosphatidylinositol 3-kinase regulatory subunit alpha"
  type "human"
  canonicalName "NP_852664.1"
 ]
 node 
 [
  id -167
  label  "NP_000876.3"
  GeneID "3676"
  annotationAssigned_by "UniProtKB"
  annotationTaxon "Human"
  Column4 "3676"
  annotationQualifier ""
  upkb_ensemble "ENSP00000233573"
  Prot_Name "integrin alpha 4 precursor"
  annotationWith(or)From "InterPro:IPR000413"
  annotationDB_Object_ID "ENSP00000233573"
  annotationDate "20080613"
  upkb_sp "P13612"
  GeneID_String "3676"
  upkb_tr "Q7Z4L6"
  annotationDB "ENSEMBL"
  Prot_Acc "NP_000876.3"
  annotationDB_Object_Type "protein"
  annotationDB_Object_Name ""
  type "human"
  canonicalName "NP_000876.3"
 ]
 node 
 [
  id -166
  label  "NP_059109.3"
  GeneID "8862"
  Degree "1"
  annotationAssigned_by "UniProtKB"
  annotationTaxon "Human"
  Column4 "8862"
  annotationQualifier ""
  Prot_Name "apelin preproprotein"
  annotationWith(or)From "SP_KW:KW-0964"
  annotationDB_Object_ID "Q9ULZ1"
  annotationDate "20080616"
  upkb_sp "Q9ULZ1"
  GeneID_String "8862"
  upkb_tr "Q6UWT3"
  annotationDB "UniProtKB"
  Prot_Acc "NP_059109.3"
  annotationDB_Object_Type "protein"
  annotationDB_Object_Name "APLN, APEL: Apelin precursor"
  type "human"
  canonicalName "NP_059109.3"
  upkb_vega "OTTHUMP00000023985"
 ]
 node 
 [
  id -165
  label  "NP_002638.2"
  GeneID "5289"
  Degree "5"
  annotationAssigned_by "UniProtKB"
  annotationTaxon "Human"
  Column4 "5289"
  annotationQualifier ""
  MCODE_Score "0.0"
  Prot_Name "phosphoinositide-3-kinase, class 3"
  annotationWith(or)From "InterPro:IPR002420"
  annotationDB_Object_ID "Q8NEB9"
  annotationDate "20080613"
  upkb_sp "Q8NEB9"
  GeneID_String "5289"
  upkb_tr "A8MYT4"
  annotationDB "UniProtKB"
  Prot_Acc "NP_002638.2"
  MCODE_Node_Status "Unclustered"
  annotationDB_Object_Type "protein"
  annotationDB_Object_Name "PIK3C3: Phosphatidylinositol 3-kinase catalytic subunit type 3"
  type "human"
  canonicalName "NP_002638.2"
  upkb_vega "OTTHUMP00000073690"
 ]
 node 
 [
  id -164
  label  "NP_002291.1"
  GeneID "3945"
  annotationAssigned_by "UniProtKB"
  annotationTaxon "Human"
  Column4 "3945"
  annotationQualifier ""
  MCODE_Score "0.0"
  Prot_Name "lactate dehydrogenase B"
  annotationWith(or)From ""
  annotationDB_Object_ID "P07195"
  annotationDate "20051220"
  upkb_sp "P07195"
  GeneID_String "3945"
  upkb_tr "A8MW50"
  annotationDB "UniProtKB"
  Prot_Acc "NP_002291.1"
  MCODE_Node_Status "Unclustered"
  annotationDB_Object_Type "protein"
  annotationDB_Object_Name "LDHB: L-lactate dehydrogenase B chain"
  type "human"
  canonicalName "NP_002291.1"
  upkb_vega "OTTHUMP00000165230"
 ]
 node 
 [
  id -163
  label  "NP_005960.1"
  upkb_hinv "HIT000013442"
  GeneID "4676"
  annotationAssigned_by "PINC"
  annotationTaxon "Human"
  Column4 "4676"
  annotationQualifier ""
  Prot_Name "nucleosome assembly protein 1-like 4"
  annotationWith(or)From ""
  annotationDB_Object_ID "Q99733"
  annotationDate "20030904"
  upkb_sp "Q99733"
  GeneID_String "4676"
  upkb_tr "A8MXH2"
  annotationDB "UniProtKB"
  Prot_Acc "NP_005960.1"
  annotationDB_Object_Type "protein"
  annotationDB_Object_Name "NAP1L4, NAP2: Nucleosome assembly protein 1-like 4"
  type "human"
  canonicalName "NP_005960.1"
  upkb_vega "OTTHUMP00000012731"
 ]
 node 
 [
  id -162
  label  "NP_072049.2"
  GeneID "3125"
  Degree "1"
  MCODE_Score "1.0"
  Prot_Name "major histocompatibility complex, class II, DR beta 3 precursor"
  GeneID_String "3125"
  Prot_Acc "NP_072049.2"
  MCODE_Node_Status "Unclustered"
  type "human"
  canonicalName "NP_072049.2"
 ]
 node 
 [
  id -161
  label  "NP_002742.3"
  GeneID "5600"
  Degree "1"
  annotationAssigned_by "Reactome"
  annotationTaxon "Human"
  Column4 "5600"
  annotationQualifier ""
  Prot_Name "mitogen-activated protein kinase 11"
  annotationWith(or)From ""
  annotationDB_Object_ID "Q15759"
  annotationDate "20060921"
  upkb_sp "Q15759"
  GeneID_String "5600"
  annotationDB "UniProtKB"
  Prot_Acc "NP_002742.3"
  annotationDB_Object_Type "protein"
  annotationDB_Object_Name "MAPK11, PRKM11, SAPK2: Mitogen-activated protein kinase 11"
  type "human"
  canonicalName "NP_002742.3"
  upkb_vega "OTTHUMP00000196654"
 ]
 node 
 [
  id -160
  label  "NP_000953.2"
  GeneID "5742"
  annotationAssigned_by "UniProtKB"
  annotationTaxon "Human"
  Column4 "5742"
  annotationQualifier ""
  MCODE_Score "0.0"
  Prot_Name "prostaglandin-endoperoxide synthase 1 isoform 1 precursor"
  annotationWith(or)From "SP_KW:KW-0472"
  annotationDB_Object_ID "P23219"
  annotationDate "20080616"
  upkb_sp "P23219"
  GeneID_String "5742"
  upkb_tr "Q3HY30"
  annotationDB "UniProtKB"
  Prot_Acc "NP_000953.2"
  MCODE_Node_Status "Unclustered"
  annotationDB_Object_Type "protein"
  annotationDB_Object_Name "PTGS1, COX1: Prostaglandin G/H synthase 1 precursor"
  type "human"
  canonicalName "NP_000953.2"
 ]
 node 
 [
  id -159
  label  "NP_004315.1"
  GeneID "581"
  annotationAssigned_by "UniProtKB"
  annotationTaxon "Human"
  Column4 "581"
  annotationQualifier ""
  MCODE_Score "1.0"
  Prot_Name "BCL2-associated X protein isoform beta"
  annotationWith(or)From "SP_KW:KW-0812"
  annotationDB_Object_ID "Q07812"
  annotationDate "20080616"
  upkb_sp "Q07812"
  GeneID_String "581"
  upkb_tr "Q9NYG7"
  annotationDB "UniProtKB"
  Prot_Acc "NP_004315.1"
  MCODE_Node_Status "Unclustered"
  annotationDB_Object_Type "protein"
  annotationDB_Object_Name "BAX: Apoptosis regulator BAX"
  type "human"
  canonicalName "NP_004315.1"
 ]
 node 
 [
  id -158
  label  "NP_620116.1"
  GeneID "581"
  annotationAssigned_by "UniProtKB"
  annotationTaxon "Human"
  Column4 "581"
  annotationQualifier ""
  MCODE_Score "0.0"
  Prot_Name "BCL2-associated X protein isoform alpha"
  annotationWith(or)From "SP_KW:KW-0812"
  annotationDB_Object_ID "Q07812"
  annotationDate "20080616"
  upkb_sp "Q07812"
  GeneID_String "581"
  upkb_tr "Q9NYG7"
  annotationDB "UniProtKB"
  Prot_Acc "NP_620116.1"
  MCODE_Node_Status "Unclustered"
  annotationDB_Object_Type "protein"
  annotationDB_Object_Name "BAX: Apoptosis regulator BAX"
  type "human"
  canonicalName "NP_620116.1"
 ]
 node 
 [
  id -157
  label  "NP_945353.1"
  GeneID "9138"
  annotationAssigned_by "PINC"
  annotationTaxon "Human"
  Column4 "9138"
  annotationQualifier ""
  Prot_Name "Rho guanine nucleotide exchange factor 1 isoform 1"
  annotationWith(or)From ""
  annotationDB_Object_ID "Q92888"
  annotationDate "20030904"
  upkb_sp "Q92888"
  GeneID_String "9138"
  upkb_tr "Q49AN3"
  annotationDB "UniProtKB"
  Prot_Acc "NP_945353.1"
  annotationDB_Object_Type "protein"
  annotationDB_Object_Name "ARHGEF1: Rho guanine nucleotide exchange factor 1"
  type "human"
  canonicalName "NP_945353.1"
  upkb_vega "OTTHUMP00000076109"
 ]
 node 
 [
  id -156
  label  "NP_055026.1"
  GeneID "2568"
  annotationAssigned_by "UniProtKB"
  annotationTaxon "Human"
  Column4 "2568"
  annotationQualifier ""
  MCODE_Score "0.0"
  Prot_Name "GABRP: gamma-aminobutyric acid (GABA) A receptor, pi"
  annotationWith(or)From "InterPro:IPR006201"
  annotationDB_Object_ID "O00591"
  annotationDate "20080613"
  upkb_sp "O00591"
  GeneID_String "2568"
  annotationDB "UniProtKB"
  Prot_Acc "NP_055026.1"
  MCODE_Node_Status "Unclustered"
  annotationDB_Object_Type "protein"
  annotationDB_Object_Name "GABRP: Gamma-aminobutyric acid receptor subunit pi precursor"
  type "human"
  canonicalName "NP_055026.1"
 ]
 node 
 [
  id -155
  label  "NP_036346.1"
  GeneID "11320"
  annotationAssigned_by "UniProtKB"
  annotationTaxon "Human"
  Column4 "11320"
  annotationQualifier ""
  Prot_Name "MGAT4A: mannosyl (alpha-1,3-)-glycoprotein beta-1,4-N-acetylglucosaminyltransferase, isozyme A"
  annotationWith(or)From "SP_KW:KW-0812"
  annotationDB_Object_ID "Q9UM21"
  annotationDate "20080616"
  upkb_sp "Q9UM21"
  GeneID_String "11320"
  annotationDB "UniProtKB"
  Prot_Acc "NP_036346.1"
  annotationDB_Object_Type "protein"
  annotationDB_Object_Name "MGAT4A: Alpha-1,3-mannosyl-glycoprotein 4-beta-N-acetylglucosaminyltransferase A"
  type "human"
  canonicalName "NP_036346.1"
 ]
 node 
 [
  id -154
  label  "NP_002828.2"
  GeneID "5787"
  annotationAssigned_by "UniProtKB"
  annotationTaxon "Human"
  Column4 "5787"
  annotationQualifier ""
  Prot_Name "protein tyrosine phosphatase, receptor type, B precursor"
  annotationWith(or)From "SP_KW:KW-0472"
  annotationDB_Object_ID "P23467"
  annotationDate "20080616"
  upkb_sp "P23467"
  GeneID_String "5787"
  upkb_tr "Q14D85"
  annotationDB "UniProtKB"
  Prot_Acc "NP_002828.2"
  annotationDB_Object_Type "protein"
  annotationDB_Object_Name "PTPRB, PTPB: Receptor-type tyrosine-protein phosphatase beta precursor"
  type "human"
  canonicalName "NP_002828.2"
  upkb_vega "OTTHUMP00000168486"
 ]
 node 
 [
  id -150
  label  "NP_004902.1"
  GeneID "9601"
  annotationAssigned_by "UniProtKB"
  annotationTaxon "Human"
  Column4 "9601"
  annotationQualifier ""
  Prot_Name "protein disulfide isomerase-associated 4"
  annotationWith(or)From "SP_SL:SL-0161"
  annotationDB_Object_ID "P13667"
  annotationDate "20080612"
  upkb_sp "P13667"
  GeneID_String "9601"
  annotationDB "UniProtKB"
  Prot_Acc "NP_004902.1"
  annotationDB_Object_Type "protein"
  annotationDB_Object_Name "PDIA4, ERP70, ERP72: Protein disulfide-isomerase A4 precursor"
  type "human"
  canonicalName "NP_004902.1"
  upkb_vega "OTTHUMP00000196764"
 ]
 node 
 [
  id -151
  label  "NP_001770.1"
  GeneID "965"
  Degree "1"
  annotationAssigned_by "UniProtKB"
  annotationTaxon "Human"
  Column4 "965"
  annotationQualifier ""
  MCODE_Score "0.0"
  upkb_ensemble "ENSP00000235461"
  Prot_Name "CD58 antigen, (lymphocyte function-associated antigen 3)"
  annotationWith(or)From "SP_KW:KW-0336"
  annotationDB_Object_ID "P19256"
  annotationDate "20080616"
  upkb_sp "P19256"
  GeneID_String "965"
  upkb_tr "A6NIW8"
  annotationDB "UniProtKB"
  Prot_Acc "NP_001770.1"
  MCODE_Node_Status "Unclustered"
  annotationDB_Object_Type "protein"
  annotationDB_Object_Name "CD58, LFA3: Lymphocyte function-associated antigen 3 precursor"
  type "human"
  canonicalName "NP_001770.1"
 ]
 node 
 [
  id -152
  label  "NP_001739.1"
  GeneID "824"
  Degree "1"
  annotationAssigned_by "UniProtKB"
  annotationTaxon "Human"
  Column4 "824"
  annotationQualifier ""
  Prot_Name "calpain 2, large subunit"
  annotationWith(or)From "SP_SL:SL-0039"
  annotationDB_Object_ID "P17655"
  annotationDate "20080612"
  upkb_sp "P17655"
  GeneID_String "824"
  upkb_tr "A6NDG7"
  annotationDB "UniProtKB"
  Prot_Acc "NP_001739.1"
  annotationDB_Object_Type "protein"
  annotationDB_Object_Name "CAPN2, CANPL2: Calpain-2 catalytic subunit precursor"
  type "human"
  canonicalName "NP_001739.1"
  upkb_vega "OTTHUMP00000035498"
 ]
 node 
 [
  id -153
  label  "NP_003692.1"
  GeneID "8600"
  annotationAssigned_by "UniProtKB"
  annotationTaxon "Human"
  Column4 "8600"
  annotationQualifier ""
  MCODE_Score "0.2222222222222222"
  Prot_Name "tumor necrosis factor ligand superfamily, member 11 isoform 1"
  annotationWith(or)From ""
  annotationDB_Object_ID "O14788"
  annotationDate "20011002"
  upkb_sp "O14788"
  GeneID_String "8600"
  annotationDB "UniProtKB"
  Prot_Acc "NP_003692.1"
  MCODE_Node_Status "Unclustered"
  annotationDB_Object_Type "protein"
  annotationDB_Object_Name "TNFSF11, OPGL, RANKL, TRANCE: Tumor necrosis factor ligand superfamily member 11"
  type "human"
  canonicalName "NP_003692.1"
 ]
 node 
 [
  id -146
  label  "NP_002112.3"
  GeneID "3115"
  Degree "1"
  annotationAssigned_by "UniProtKB"
  annotationTaxon "Human"
  Column4 "3115"
  annotationQualifier ""
  MCODE_Score "0.2222222222222222"
  Prot_Name "major histocompatibility complex, class II, DP beta 1 precursor"
  annotationWith(or)From "InterPro:IPR014745"
  annotationDB_Object_ID "P04232"
  annotationDate "20080613"
  upkb_sp "P04232"
  GeneID_String "3115"
  upkb_tr "B0V1E4"
  annotationDB "UniProtKB"
  Prot_Acc "NP_002112.3"
  MCODE_Node_Status "Unclustered"
  annotationDB_Object_Type "protein"
  annotationDB_Object_Name "HLA class II histocompatibility antigen, SB beta chain (Fragment)"
  type "human"
  canonicalName "NP_002112.3"
 ]
 node 
 [
  id -147
  label  "NP_000192.1"
  GeneID "3383"
  annotationAssigned_by "Ensembl"
  annotationTaxon "Human"
  Column4 "3383"
  annotationQualifier ""
  MCODE_Score "0.1875"
  Prot_Name "intercellular adhesion molecule 1 precursor"
  annotationWith(or)From "Ensembl:ENSMUSP00000083587"
  annotationDB_Object_ID "P05362"
  annotationDate "20080612"
  upkb_sp "P05362"
  GeneID_String "3383"
  upkb_tr "Q99930"
  annotationDB "UniProtKB"
  Prot_Acc "NP_000192.1"
  MCODE_Node_Status "Unclustered"
  annotationDB_Object_Type "protein"
  annotationDB_Object_Name "ICAM1: Intercellular adhesion molecule 1 precursor"
  type "human"
  canonicalName "NP_000192.1"
  upkb_vega "OTTHUMP00000076841"
 ]
 node 
 [
  id -148
  label  "NP_000013.2"
  GeneID "100"
  Degree "1"
  annotationAssigned_by "UniProtKB"
  annotationTaxon "Human"
  Column4 "100"
  annotationQualifier ""
  upkb_ensemble "ENSP00000361965"
  Prot_Name "adenosine deaminase"
  annotationWith(or)From "InterPro:IPR006330"
  annotationDB_Object_ID "ENSP00000361965"
  annotationDate "20080613"
  upkb_sp "P00813"
  GeneID_String "100"
  annotationDB "ENSEMBL"
  Prot_Acc "NP_000013.2"
  annotationDB_Object_Type "protein"
  annotationDB_Object_Name ""
  type "human"
  canonicalName "NP_000013.2"
 ]
 node 
 [
  id -149
  label  "NP_001758.1"
  GeneID "914"
  Degree "2"
  annotationAssigned_by "UniProtKB"
  annotationTaxon "Human"
  Column4 "914"
  annotationQualifier ""
  Prot_Name "CD2 antigen (p50), sheep red blood cell receptor"
  annotationWith(or)From "SP_KW:KW-0472"
  annotationDB_Object_ID "P06729"
  annotationDate "20080616"
  upkb_sp "P06729"
  GeneID_String "914"
  annotationDB "UniProtKB"
  Prot_Acc "NP_001758.1"
  annotationDB_Object_Type "protein"
  annotationDB_Object_Name "CD2, SRBC: T-cell surface antigen CD2 precursor"
  type "human"
  canonicalName "NP_001758.1"
  upkb_vega "OTTHUMP00000024414"
 ]
 node 
 [
  id -142
  label  "NP_000580.1"
  GeneID "3565"
  Degree "2"
  annotationAssigned_by "UniProtKB"
  annotationTaxon "Human"
  Column4 "3565"
  annotationQualifier ""
  MCODE_Score "1.0"
  Prot_Name "interleukin 4 isoform 1 precursor"
  annotationWith(or)From ""
  annotationDB_Object_ID "P05112"
  annotationDate "20020618"
  upkb_sp "P05112"
  GeneID_String "3565"
  annotationDB "UniProtKB"
  Prot_Acc "NP_000580.1"
  MCODE_Node_Status "Unclustered"
  annotationDB_Object_Type "protein"
  annotationDB_Object_Name "IL4: Interleukin-4 precursor"
  type "human"
  canonicalName "NP_000580.1"
 ]
 node 
 [
  id -143
  label  "NP_005304.3"
  GeneID "2923"
  annotationAssigned_by "UniProtKB"
  annotationTaxon "Human"
  Column4 "2923"
  annotationQualifier ""
  Prot_Name "protein disulfide isomerase-associated 3 precursor"
  annotationWith(or)From "SP_SL:SL-0161"
  annotationDB_Object_ID "P30101"
  annotationDate "20080612"
  upkb_sp "P30101"
  GeneID_String "2923"
  annotationDB "UniProtKB"
  Prot_Acc "NP_005304.3"
  annotationDB_Object_Type "protein"
  annotationDB_Object_Name "PDIA3, ERP57, ERP60, GRP58: Protein disulfide-isomerase A3 precursor"
  type "human"
  canonicalName "NP_005304.3"
  upkb_vega "OTTHUMP00000196873"
 ]
 node 
 [
  id -144
  label  "NP_001039.1"
  GeneID "6750"
  annotationAssigned_by "UniProtKB"
  annotationTaxon "Human"
  Column4 "6750"
  annotationQualifier ""
  MCODE_Score "0.0"
  Prot_Name "somatostatin preproprotein"
  annotationWith(or)From ""
  annotationDB_Object_ID "P61278"
  annotationDate "20061107"
  upkb_sp "P61278"
  GeneID_String "6750"
  annotationDB "UniProtKB"
  Prot_Acc "NP_001039.1"
  MCODE_Node_Status "Unclustered"
  annotationDB_Object_Type "protein"
  annotationDB_Object_Name "SST: Somatostatin precursor"
  type "human"
  canonicalName "NP_001039.1"
 ]
 node 
 [
  id -145
  label  "NP_002168.1"
  GeneID "3467"
  annotationAssigned_by "UniProtKB"
  annotationTaxon "Human"
  Column4 "3467"
  annotationQualifier ""
  MCODE_Score "0.0"
  Prot_Name "interferon, omega 1"
  annotationWith(or)From "SP_KW:KW-0202"
  annotationDB_Object_ID "P05000"
  annotationDate "20080616"
  upkb_sp "P05000"
  GeneID_String "3467"
  annotationDB "UniProtKB"
  Prot_Acc "NP_002168.1"
  MCODE_Node_Status "Unclustered"
  annotationDB_Object_Type "protein"
  annotationDB_Object_Name "IFNW1: Interferon omega-1 precursor"
  type "human"
  canonicalName "NP_002168.1"
 ]
 node 
 [
  id -138
  label  "NP_149114.2"
  GeneID "89869"
  annotationAssigned_by "UniProtKB"
  annotationTaxon "Human"
  Column4 "89869"
  annotationQualifier ""
  Prot_Name "PLCZ1: phospholipase C, zeta 1"
  annotationWith(or)From "InterPro:IPR001711"
  annotationDB_Object_ID "Q8N7S5"
  annotationDate "20080613"
  GeneID_String "89869"
  upkb_tr "Q8N7S5"
  annotationDB "UniProtKB"
  Prot_Acc "NP_149114.2"
  annotationDB_Object_Type "protein"
  annotationDB_Object_Name "cDNA FLJ40406 fis, clone TESTI2037534, weakly similar to 1-PHOSPHATIDYLINOSITOL-4,5-BISPHOSPHATE PHOSPHODIESTERASE DELTA 1"
  type "human"
  canonicalName "NP_149114.2"
  upkb_vega "OTTHUMP00000166848"
 ]
 node 
 [
  id -139
  label  "NP_003185.1"
  GeneID "6908"
  annotationAssigned_by "MGI"
  annotationTaxon "Human"
  Column4 "6908"
  annotationQualifier ""
  MCODE_Score "0.0"
  Prot_Name "TATA box binding protein"
  annotationWith(or)From ""
  annotationDB_Object_ID "P20226"
  annotationDate "20060112"
  upkb_sp "P20226"
  GeneID_String "6908"
  upkb_tr "Q7Z6S6"
  annotationDB "UniProtKB"
  Prot_Acc "NP_003185.1"
  MCODE_Node_Status "Unclustered"
  annotationDB_Object_Type "protein"
  annotationDB_Object_Name "TBP, GTF2D1, TF2D, TFIID: TATA-box-binding protein"
  type "human"
  canonicalName "NP_003185.1"
  upkb_vega "OTTHUMP00000017705"
 ]
 node 
 [
  id -140
  label  "NP_006690.1"
  GeneID "10905"
  annotationAssigned_by "PINC"
  annotationTaxon "Human"
  Column4 "10905"
  annotationQualifier ""
  Prot_Name "MAN1A2: mannosidase, alpha, class 1A, member 2"
  annotationWith(or)From ""
  annotationDB_Object_ID "O60476"
  annotationDate "20030904"
  upkb_sp "O60476"
  GeneID_String "10905"
  upkb_tr "Q5T9E3"
  annotationDB "UniProtKB"
  Prot_Acc "NP_006690.1"
  annotationDB_Object_Type "protein"
  annotationDB_Object_Name "MAN1A2, MAN1B: Mannosyl-oligosaccharide 1,2-alpha-mannosidase IB"
  type "human"
  canonicalName "NP_006690.1"
 ]
 node 
 [
  id -141
  label  "NP_002990.2"
  GeneID "6385"
  annotationAssigned_by "UniProtKB"
  annotationTaxon "Human"
  Column4 "6385"
  annotationQualifier ""
  Prot_Name "syndecan 4 precursor"
  annotationWith(or)From "InterPro:IPR001050"
  annotationDB_Object_ID "P31431"
  annotationDate "20080613"
  upkb_sp "P31431"
  GeneID_String "6385"
  annotationDB "UniProtKB"
  Prot_Acc "NP_002990.2"
  annotationDB_Object_Type "protein"
  annotationDB_Object_Name "SDC4: Syndecan-4 precursor"
  type "human"
  canonicalName "NP_002990.2"
 ]
 node 
 [
  id -135
  label  "NP_005551.3"
  GeneID "3911"
  Degree "2"
  annotationAssigned_by "UniProtKB"
  annotationTaxon "Human"
  Column4 "3911"
  annotationQualifier ""
  MCODE_Score "0.0"
  Prot_Name "laminin alpha 5"
  annotationWith(or)From "InterPro:IPR009254"
  annotationDB_Object_ID "O15230"
  annotationDate "20080613"
  upkb_sp "O15230"
  GeneID_String "3911"
  upkb_tr "Q5JTP4"
  annotationDB "UniProtKB"
  Prot_Acc "NP_005551.3"
  MCODE_Node_Status "Unclustered"
  annotationDB_Object_Type "protein"
  annotationDB_Object_Name "LAMA5, KIAA0533, KIAA1907: Laminin subunit alpha-5 precursor"
  type "human"
  canonicalName "NP_005551.3"
 ]
 node 
 [
  id -134
  label  "NP_003152.1"
  GeneID "6198"
  Degree "1"
  annotationAssigned_by "UniProtKB"
  annotationTaxon "Human"
  Column4 "6198"
  annotationQualifier ""
  Prot_Name "ribosomal protein S6 kinase, 70kDa, polypeptide 1"
  annotationWith(or)From "SP_KW:KW-0770"
  annotationDB_Object_ID "P23443"
  annotationDate "20080616"
  upkb_sp "P23443"
  GeneID_String "6198"
  upkb_tr "Q7Z721"
  annotationDB "UniProtKB"
  Prot_Acc "NP_003152.1"
  annotationDB_Object_Type "protein"
  annotationDB_Object_Name "RPS6KB1, STK14A: Ribosomal protein S6 kinase beta-1"
  type "human"
  canonicalName "NP_003152.1"
 ]
 node 
 [
  id -137
  label  "NP_004059.2"
  GeneID "1173"
  annotationAssigned_by "UniProtKB"
  annotationTaxon "Human"
  Column4 "1173"
  annotationQualifier ""
  Prot_Name "adaptor-related protein complex 2, mu 1 subunit isoform a"
  annotationWith(or)From "InterPro:IPR015629"
  annotationDB_Object_ID "Q96CW1"
  annotationDate "20080613"
  upkb_sp "Q96CW1"
  GeneID_String "1173"
  upkb_tr "A6NE12"
  annotationDB "UniProtKB"
  Prot_Acc "NP_004059.2"
  annotationDB_Object_Type "protein"
  annotationDB_Object_Name "AP2M1, CLAPM1, KIAA0109: AP-2 complex subunit mu-1"
  type "human"
  canonicalName "NP_004059.2"
  upkb_vega "OTTHUMP00000173785"
 ]
 node 
 [
  id -136
  label  "NP_002960.2"
  GeneID "6300"
  Degree "1"
  annotationAssigned_by "UniProtKB"
  annotationTaxon "Human"
  Column4 "6300"
  annotationQualifier ""
  Prot_Name "mitogen-activated protein kinase 12"
  annotationWith(or)From "SP_KW:KW-0496"
  annotationDB_Object_ID "P53778"
  annotationDate "20080616"
  upkb_sp "P53778"
  GeneID_String "6300"
  upkb_tr "Q6N076"
  annotationDB "UniProtKB"
  Prot_Acc "NP_002960.2"
  annotationDB_Object_Type "protein"
  annotationDB_Object_Name "MAPK12, ERK6, SAPK3: Mitogen-activated protein kinase 12"
  type "human"
  canonicalName "NP_002960.2"
 ]
 node 
 [
  id -131
  label  "NP_005992.1"
  GeneID "7278"
  MCODE_Score "0.0"
  Prot_Name "tubulin, alpha 2 isoform 1"
  GeneID_String "7278"
  Prot_Acc "NP_005992.1"
  MCODE_Node_Status "Unclustered"
  type "human"
  canonicalName "NP_005992.1"
 ]
 node 
 [
  id -130
  label  "NP_001556.1"
  GeneID "3627"
  Degree "1"
  annotationAssigned_by "UniProtKB"
  annotationTaxon "Human"
  Column4 "3627"
  annotationQualifier ""
  MCODE_Score "0.1875"
  Prot_Name "small inducible cytokine B10 precursor"
  annotationWith(or)From "SP_KW:KW-0202"
  annotationDB_Object_ID "P02778"
  annotationDate "20080616"
  upkb_sp "P02778"
  GeneID_String "3627"
  upkb_tr "A8MVL0"
  annotationDB "UniProtKB"
  Prot_Acc "NP_001556.1"
  MCODE_Node_Status "Unclustered"
  annotationDB_Object_Type "protein"
  annotationDB_Object_Name "CXCL10, INP10, SCYB10: C-X-C motif chemokine 10 precursor"
  type "human"
  canonicalName "NP_001556.1"
 ]
 node 
 [
  id -133
  label  "NP_000930.1"
  GeneID "5443"
  annotationAssigned_by "Ensembl"
  annotationTaxon "Human"
  Column4 "5443"
  annotationQualifier ""
  MCODE_Score "0.0"
  Prot_Name "proopiomelanocortin preproprotein"
  annotationWith(or)From "Ensembl:ENSMUSP00000020990"
  annotationDB_Object_ID "P01189"
  annotationDate "20080612"
  upkb_sp "P01189"
  GeneID_String "5443"
  upkb_tr "Q53WY7"
  annotationDB "UniProtKB"
  Prot_Acc "NP_000930.1"
  MCODE_Node_Status "Unclustered"
  annotationDB_Object_Type "protein"
  annotationDB_Object_Name "POMC: Corticotropin-lipotropin precursor"
  type "human"
  canonicalName "NP_000930.1"
 ]
 node 
 [
  id -132
  label  "NP_002735.3"
  upkb_hinv "HIT000000221"
  GeneID "5590"
  Degree "3"
  annotationAssigned_by "PINC"
  annotationTaxon "Human"
  Column4 "5590"
  annotationQualifier ""
  MCODE_Score "1.0"
  upkb_ensemble "ENSP00000367826"
  Prot_Name "protein kinase C, zeta isoform 1"
  annotationWith(or)From ""
  annotationDB_Object_ID "Q05513"
  annotationDate "20030904"
  upkb_sp "Q05513"
  GeneID_String "5590"
  upkb_tr "A6PVX6"
  annotationDB "UniProtKB"
  Prot_Acc "NP_002735.3"
  MCODE_Node_Status "Unclustered"
  annotationDB_Object_Type "protein"
  annotationDB_Object_Name "PRKCZ, PKC2: Protein kinase C zeta type"
  type "human"
  canonicalName "NP_002735.3"
 ]
 node 
 [
  id -127
  label  "NP_002352.1"
  upkb_hinv "HIT000329105"
  GeneID "4099"
  annotationAssigned_by "UniProtKB"
  annotationTaxon "Human"
  Column4 "4099"
  annotationQualifier ""
  Prot_Name "myelin associated glycoprotein isoform a precursor"
  annotationWith(or)From "SP_KW:KW-0812"
  annotationDB_Object_ID "P20916"
  annotationDate "20080616"
  upkb_sp "P20916"
  GeneID_String "4099"
  annotationDB "UniProtKB"
  Prot_Acc "NP_002352.1"
  annotationDB_Object_Type "protein"
  annotationDB_Object_Name "MAG, GMA: Myelin-associated glycoprotein precursor"
  type "human"
  canonicalName "NP_002352.1"
  upkb_vega "OTTHUMP00000077498"
 ]
 node 
 [
  id -126
  label  "NP_001798.1"
  GeneID "1056"
  Degree "1"
  annotationAssigned_by "UniProtKB"
  annotationTaxon "Human"
  Column4 "1056"
  annotationQualifier ""
  Prot_Name "CEL: carboxyl ester lipase (bile salt-stimulated lipase)"
  annotationWith(or)From "UniProtKB:P07882"
  annotationDB_Object_ID "P19835"
  annotationDate "20051111"
  upkb_sp "P19835"
  GeneID_String "1056"
  upkb_tr "Q5T7U7"
  annotationDB "UniProtKB"
  Prot_Acc "NP_001798.1"
  annotationDB_Object_Type "protein"
  annotationDB_Object_Name "CEL, BAL: Bile salt-activated lipase precursor"
  type "human"
  canonicalName "NP_001798.1"
 ]
 node 
 [
  id -129
  label  "NP_006111.2"
  GeneID "3108"
  Degree "1"
  annotationAssigned_by "UniProtKB"
  annotationTaxon "Human"
  Column4 "3108"
  annotationQualifier ""
  MCODE_Score "0.2222222222222222"
  Prot_Name "major histocompatibility complex, class II, DM alpha precursor"
  annotationWith(or)From "InterPro:IPR014745"
  annotationDB_Object_ID "P28067"
  annotationDate "20080613"
  upkb_sp "P28067"
  GeneID_String "3108"
  upkb_tr "A2AAT5"
  annotationDB "UniProtKB"
  Prot_Acc "NP_006111.2"
  MCODE_Node_Status "Unclustered"
  annotationDB_Object_Type "protein"
  annotationDB_Object_Name "HLA-DMA, DMA, RING6: HLA class II histocompatibility antigen, DM alpha chain precursor"
  type "human"
  canonicalName "NP_006111.2"
  upkb_vega "OTTHUMP00000195553"
 ]
 node 
 [
  id -128
  label  "NP_000563.1"
  GeneID "3586"
  Degree "4"
  annotationAssigned_by "UniProtKB"
  annotationTaxon "Human"
  Column4 "3586"
  annotationQualifier ""
  MCODE_Score "0.1388888888888889"
  Prot_Name "interleukin 10 precursor"
  annotationWith(or)From "SP_KW:KW-0202"
  annotationDB_Object_ID "P22301"
  annotationDate "20080616"
  upkb_sp "P22301"
  GeneID_String "3586"
  annotationDB "UniProtKB"
  Prot_Acc "NP_000563.1"
  MCODE_Node_Status "Unclustered"
  annotationDB_Object_Type "protein"
  annotationDB_Object_Name "IL10: Interleukin-10 precursor"
  type "human"
  canonicalName "NP_000563.1"
 ]
 node 
 [
  id -123
  label  "NP_004796.1"
  GeneID "5433"
  Degree "1"
  annotationAssigned_by "UniProtKB"
  annotationTaxon "Human"
  Column4 "5433"
  annotationQualifier ""
  MCODE_Score "0.0"
  Prot_Name "DNA directed RNA polymerase II polypeptide D"
  annotationWith(or)From ""
  annotationDB_Object_ID "O15514"
  annotationDate "20070427"
  upkb_sp "O15514"
  GeneID_String "5433"
  upkb_tr "Q96FU3"
  annotationDB "UniProtKB"
  Prot_Acc "NP_004796.1"
  MCODE_Node_Status "Unclustered"
  annotationDB_Object_Type "protein"
  annotationDB_Object_Name "POLR2D: DNA-directed RNA polymerase II subunit RPB4"
  type "human"
  canonicalName "NP_004796.1"
 ]
 node 
 [
  id -122
  label  "NP_000350.1"
  GeneID "7051"
  annotationAssigned_by "UniProtKB"
  annotationTaxon "Human"
  Column4 "7051"
  annotationQualifier ""
  Prot_Name "transglutaminase 1"
  annotationWith(or)From ""
  annotationDB_Object_ID "P22735"
  annotationDate "20060124"
  upkb_sp "P22735"
  GeneID_String "7051"
  annotationDB "UniProtKB"
  Prot_Acc "NP_000350.1"
  annotationDB_Object_Type "protein"
  annotationDB_Object_Name "TGM1, KTG: Protein-glutamine gamma-glutamyltransferase K"
  type "human"
  canonicalName "NP_000350.1"
 ]
 node 
 [
  id -125
  label  "NP_066939.1"
  upkb_hinv "HIT000007689"
  GeneID "107"
  Degree "3"
  annotationAssigned_by "UniProtKB"
  annotationTaxon "Human"
  Column4 "107"
  annotationQualifier ""
  Prot_Name "brain adenylate cyclase 1"
  annotationWith(or)From ""
  annotationDB_Object_ID "Q08828"
  annotationDate "20021104"
  upkb_sp "Q08828"
  GeneID_String "107"
  annotationDB "UniProtKB"
  Prot_Acc "NP_066939.1"
  annotationDB_Object_Type "protein"
  annotationDB_Object_Name "ADCY1: Adenylate cyclase type 1"
  type "human"
  canonicalName "NP_066939.1"
 ]
 node 
 [
  id -124
  label  "NP_002296.1"
  GeneID "3956"
  annotationAssigned_by "UniProtKB"
  annotationTaxon "Human"
  Column4 "3956"
  annotationQualifier ""
  Prot_Name "beta-galactoside-binding lectin precursor"
  annotationWith(or)From ""
  annotationDB_Object_ID "P09382"
  annotationDate "20051220"
  upkb_sp "P09382"
  GeneID_String "3956"
  annotationDB "UniProtKB"
  Prot_Acc "NP_002296.1"
  annotationDB_Object_Type "protein"
  annotationDB_Object_Name "LGALS1: Galectin-1"
  type "human"
  canonicalName "NP_002296.1"
  upkb_vega "OTTHUMP00000198178"
 ]
 node 
 [
  id -244
  label  "NP_004564.2"
  GeneID "5330"
  Degree "1"
  annotationAssigned_by "UniProtKB"
  annotationTaxon "Human"
  Column4 "5330"
  annotationQualifier ""
  Prot_Name "phospholipase C, beta 2"
  annotationWith(or)From "SP_KW:KW-0442"
  annotationDB_Object_ID "Q00722"
  annotationDate "20080616"
  upkb_sp "Q00722"
  GeneID_String "5330"
  upkb_tr "Q6ZNQ9"
  annotationDB "UniProtKB"
  Prot_Acc "NP_004564.2"
  annotationDB_Object_Type "protein"
  annotationDB_Object_Name "PLCB2: 1-phosphatidylinositol-4,5-bisphosphate phosphodiesterase beta-2"
  type "human"
  canonicalName "NP_004564.2"
  upkb_vega "OTTHUMP00000176190"
 ]
 node 
 [
  id -245
  label  "NP_056530.1"
  GeneID "50487"
  Degree "1"
  annotationAssigned_by "UniProtKB"
  annotationTaxon "Human"
  Column4 "50487"
  annotationQualifier ""
  Prot_Name "PLA2G3: phospholipase A2, group III"
  annotationWith(or)From "SP_SL:SL-0039"
  annotationDB_Object_ID "Q9NZ20"
  annotationDate "20080612"
  upkb_sp "Q9NZ20"
  GeneID_String "50487"
  annotationDB "UniProtKB"
  Prot_Acc "NP_056530.1"
  annotationDB_Object_Type "protein"
  annotationDB_Object_Name "PLA2G3: Group 3 secretory phospholipase A2 precursor"
  type "human"
  canonicalName "NP_056530.1"
 ]
 node 
 [
  id -242
  label  "NP_000866.1"
  GeneID "3480"
  annotationAssigned_by "UniProtKB"
  annotationTaxon "Human"
  Column4 "3480"
  annotationQualifier ""
  MCODE_Score "0.0"
  Prot_Name "insulin-like growth factor 1 receptor precursor"
  annotationWith(or)From "InterPro:IPR000494"
  annotationDB_Object_ID "P08069"
  annotationDate "20080613"
  upkb_sp "P08069"
  GeneID_String "3480"
  upkb_tr "O43467"
  annotationDB "UniProtKB"
  Prot_Acc "NP_000866.1"
  MCODE_Node_Status "Unclustered"
  annotationDB_Object_Type "protein"
  annotationDB_Object_Name "IGF1R: Insulin-like growth factor 1 receptor precursor"
  type "human"
  canonicalName "NP_000866.1"
 ]
 node 
 [
  id -243
  label  "NP_056085.1"
  GeneID "112"
  Degree "3"
  annotationAssigned_by "UniProtKB"
  annotationTaxon "Human"
  Column4 "112"
  annotationQualifier ""
  Prot_Name "adenylate cyclase 6 isoform a"
  annotationWith(or)From "InterPro:IPR009398"
  annotationDB_Object_ID "O43306"
  annotationDate "20080613"
  upkb_sp "O43306"
  GeneID_String "112"
  annotationDB "UniProtKB"
  Prot_Acc "NP_056085.1"
  annotationDB_Object_Type "protein"
  annotationDB_Object_Name "ADCY6, KIAA0422: Adenylate cyclase type 6"
  type "human"
  canonicalName "NP_056085.1"
 ]
 node 
 [
  id -248
  label  "NP_055090.1"
  GeneID "11282"
  annotationAssigned_by "UniProtKB"
  annotationTaxon "Human"
  Column4 "11282"
  annotationQualifier ""
  Prot_Name "MGAT4B: mannosyl (alpha-1,3-)-glycoprotein beta-1,4-N-acetylglucosaminyltransferase, isozyme B"
  annotationWith(or)From "SP_KW:KW-0812"
  annotationDB_Object_ID "Q9UQ53"
  annotationDate "20080616"
  upkb_sp "Q9UQ53"
  GeneID_String "11282"
  upkb_tr "A8MPR0"
  annotationDB "UniProtKB"
  Prot_Acc "NP_055090.1"
  annotationDB_Object_Type "protein"
  annotationDB_Object_Name "MGAT4B, UNQ906/PRO1927: Alpha-1,3-mannosyl-glycoprotein 4-beta-N-acetylglucosaminyltransferase B"
  type "human"
  canonicalName "NP_055090.1"
 ]
 node 
 [
  id -249
  label  "NP_000920.1"
  GeneID "5322"
  Degree "1"
  annotationAssigned_by "PINC"
  annotationTaxon "Human"
  Column4 "5322"
  annotationQualifier ""
  Prot_Name "phospholipase A2, group V precursor"
  annotationWith(or)From ""
  annotationDB_Object_ID "P39877"
  annotationDate "20030904"
  upkb_sp "P39877"
  GeneID_String "5322"
  annotationDB "UniProtKB"
  Prot_Acc "NP_000920.1"
  annotationDB_Object_Type "protein"
  annotationDB_Object_Name "PLA2G5: Calcium-dependent phospholipase A2 precursor"
  type "human"
  canonicalName "NP_000920.1"
 ]
 node 
 [
  id -246
  label  "NP_005152.1"
  GeneID "187"
  annotationAssigned_by "PINC"
  annotationTaxon "Human"
  Column4 "187"
  annotationQualifier ""
  Prot_Name "angiotensin II receptor-like 1"
  annotationWith(or)From ""
  annotationDB_Object_ID "P35414"
  annotationDate "20030904"
  upkb_sp "P35414"
  GeneID_String "187"
  upkb_tr "Q8N2R3"
  annotationDB "UniProtKB"
  Prot_Acc "NP_005152.1"
  annotationDB_Object_Type "protein"
  annotationDB_Object_Name "AGTRL1, APJ: Apelin receptor"
  type "human"
  canonicalName "NP_005152.1"
 ]
 node 
 [
  id -247
  label  "NP_113610.2"
  GeneID "83539"
  annotationAssigned_by "UniProtKB"
  annotationTaxon "Human"
  Column4 "83539"
  annotationQualifier ""
  Prot_Name "CHST9: carbohydrate (N-acetylgalactosamine 4-0) sulfotransferase 9"
  annotationWith(or)From ""
  annotationDB_Object_ID "Q7L1S5"
  annotationDate "20050331"
  upkb_sp "Q7L1S5"
  GeneID_String "83539"
  annotationDB "UniProtKB"
  Prot_Acc "NP_113610.2"
  annotationDB_Object_Type "protein"
  annotationDB_Object_Name "CHST9, UNQ2549/PRO6175: Carbohydrate sulfotransferase 9"
  type "human"
  canonicalName "NP_113610.2"
 ]
 node 
 [
  id -236
  label  "NP_005895.1"
  GeneID "4092"
  annotationAssigned_by "Reactome"
  annotationTaxon "Human"
  Column4 "4092"
  annotationQualifier ""
  Prot_Name "MAD, mothers against decapentaplegic homolog 7"
  annotationWith(or)From ""
  annotationDB_Object_ID "O15105"
  annotationDate "20060301"
  upkb_sp "O15105"
  GeneID_String "4092"
  annotationDB "UniProtKB"
  Prot_Acc "NP_005895.1"
  annotationDB_Object_Type "protein"
  annotationDB_Object_Name "SMAD7, MADH7, MADH8: Mothers against decapentaplegic homolog 7"
  type "human"
  canonicalName "NP_005895.1"
  upkb_vega "OTTHUMP00000073135"
 ]
 node 
 [
  id -237
  label  "NP_038464.1"
  GeneID "10787"
  annotationAssigned_by "UniProtKB"
  annotationTaxon "Human"
  Column4 "10787"
  annotationQualifier ""
  MCODE_Score "0.0"
  Prot_Name "NCK-associated protein 1 isoform 1"
  annotationWith(or)From "SP_KW:KW-0966"
  annotationDB_Object_ID "Q9Y2A7"
  annotationDate "20080616"
  upkb_sp "Q9Y2A7"
  GeneID_String "10787"
  annotationDB "UniProtKB"
  Prot_Acc "NP_038464.1"
  MCODE_Node_Status "Unclustered"
  annotationDB_Object_Type "protein"
  annotationDB_Object_Name "NCKAP1, HEM2, KIAA0587, NAP1: Nck-associated protein 1"
  type "human"
  canonicalName "NP_038464.1"
  upkb_vega "OTTHUMP00000163461"
 ]
 node 
 [
  id -234
  label  "NP_061823.1"
  GeneID "3134"
  annotationAssigned_by "UniProtKB"
  annotationTaxon "Human"
  Column4 "3134"
  annotationQualifier ""
  MCODE_Score "1.0"
  Prot_Name "major histocompatibility complex, class I, F precursor"
  annotationWith(or)From "InterPro:IPR001039"
  annotationDB_Object_ID "P30511"
  annotationDate "20080613"
  upkb_sp "P30511"
  GeneID_String "3134"
  upkb_tr "Q8MGQ1"
  annotationDB "UniProtKB"
  Prot_Acc "NP_061823.1"
  MCODE_Node_Status "Unclustered"
  annotationDB_Object_Type "protein"
  annotationDB_Object_Name "HLA-F, HLA-5.4, HLAF: HLA class I histocompatibility antigen, alpha chain F precursor"
  type "human"
  canonicalName "NP_061823.1"
  upkb_vega "OTTHUMP00000195794"
 ]
 node 
 [
  id -235
  label  "NP_002989.2"
  GeneID "6383"
  annotationAssigned_by "UniProtKB"
  annotationTaxon "Human"
  Column4 "6383"
  annotationQualifier ""
  Prot_Name "syndecan 2 precursor"
  annotationWith(or)From "InterPro:IPR001050"
  annotationDB_Object_ID "P34741"
  annotationDate "20080613"
  upkb_sp "P34741"
  GeneID_String "6383"
  annotationDB "UniProtKB"
  Prot_Acc "NP_002989.2"
  annotationDB_Object_Type "protein"
  annotationDB_Object_Name "SDC2, HSPG1: Syndecan-2 precursor"
  type "human"
  canonicalName "NP_002989.2"
  upkb_vega "OTTHUMP00000177921"
 ]
 node 
 [
  id -240
  label  "NP_443202.3"
  GeneID "116835"
  Degree "1"
  annotationAssigned_by "UniProtKB"
  annotationTaxon "Human"
  Column4 "116835"
  annotationQualifier ""
  MCODE_Score "0.0"
  Prot_Name "HSPA12B: heat shock 70kD protein 12B"
  annotationWith(or)From "SP_KW:KW-0067"
  annotationDB_Object_ID "Q96MM6"
  annotationDate "20080616"
  upkb_sp "Q96MM6"
  GeneID_String "116835"
  upkb_tr "Q5JX83"
  annotationDB "UniProtKB"
  Prot_Acc "NP_443202.3"
  MCODE_Node_Status "Unclustered"
  annotationDB_Object_Type "protein"
  annotationDB_Object_Name "HSPA12B, C20orf60: Heat shock 70 kDa protein 12B"
  type "human"
  canonicalName "NP_443202.3"
 ]
 node 
 [
  id -241
  label  "NP_000312.2"
  GeneID "5925"
  Degree "2"
  annotationAssigned_by "UniProtKB"
  annotationTaxon "Human"
  Column4 "5925"
  annotationQualifier ""
  MCODE_Score "0.2222222222222222"
  Prot_Name "retinoblastoma 1"
  annotationWith(or)From ""
  annotationDB_Object_ID "P06400"
  annotationDate "20070202"
  upkb_sp "P06400"
  GeneID_String "5925"
  upkb_tr "Q92728"
  annotationDB "UniProtKB"
  Prot_Acc "NP_000312.2"
  MCODE_Node_Status "Unclustered"
  annotationDB_Object_Type "protein"
  annotationDB_Object_Name "RB1: Retinoblastoma-associated protein"
  type "human"
  canonicalName "NP_000312.2"
 ]
 node 
 [
  id -238
  label  "NP_006555.1"
  GeneID "10663"
  annotationAssigned_by "PINC"
  annotationTaxon "Human"
  Column4 "10663"
  annotationQualifier ""
  Prot_Name "G protein-coupled receptor TYMSTR"
  annotationWith(or)From ""
  annotationDB_Object_ID "O00574"
  annotationDate "20030904"
  upkb_sp "O00574"
  GeneID_String "10663"
  annotationDB "UniProtKB"
  Prot_Acc "NP_006555.1"
  annotationDB_Object_Type "protein"
  annotationDB_Object_Name "CXCR6, BONZO, STRL33, TYMSTR: C-X-C chemokine receptor type 6"
  type "human"
  canonicalName "NP_006555.1"
 ]
 node 
 [
  id -239
  label  "NP_003769.1"
  GeneID "8702"
  annotationAssigned_by "PINC"
  annotationTaxon "Human"
  Column4 "8702"
  annotationQualifier ""
  Prot_Name "B4GALT4: UDP-Gal:betaGlcNAc beta 1,4- galactosyltransferase, polypeptide 4"
  annotationWith(or)From ""
  annotationDB_Object_ID "O60513"
  annotationDate "20030904"
  upkb_sp "O60513"
  GeneID_String "8702"
  annotationDB "UniProtKB"
  Prot_Acc "NP_003769.1"
  annotationDB_Object_Type "protein"
  annotationDB_Object_Name "B4GALT4, UNQ552/PRO1109: Beta-1,4-galactosyltransferase 4"
  type "human"
  canonicalName "NP_003769.1"
  upkb_vega "OTTHUMP00000172386"
 ]
 node 
 [
  id -229
  label  "NP_061816.1"
  upkb_hinv "HIT000300326"
  GeneID "51807"
  annotationAssigned_by "UniProtKB"
  annotationTaxon "Human"
  Column4 "51807"
  annotationQualifier ""
  Prot_Name "tubulin, alpha 8"
  annotationWith(or)From "InterPro:IPR010797"
  annotationDB_Object_ID "HIT000300326"
  annotationDate "20080613"
  upkb_sp "Q9NY65"
  GeneID_String "51807"
  upkb_tr "Q7Z3M3"
  annotationDB "H-invDB"
  Prot_Acc "NP_061816.1"
  annotationDB_Object_Type "protein"
  annotationDB_Object_Name "Pex26pT35insC"
  type "human"
  canonicalName "NP_061816.1"
  upkb_vega "OTTHUMP00000196217"
 ]
 node 
 [
  id -228
  label  "NP_036375.1"
  GeneID "23443"
  annotationAssigned_by "UniProtKB"
  annotationTaxon "Human"
  Column4 "23443"
  annotationQualifier ""
  Prot_Name "SLC35A3: solute carrier family 35 (UDP-N-acetylglucosamine (UDP-GlcNAc) transporter), member A3"
  annotationWith(or)From "InterPro:IPR004689"
  annotationDB_Object_ID "Q9Y2D2"
  annotationDate "20080613"
  upkb_sp "Q9Y2D2"
  GeneID_String "23443"
  upkb_tr "Q9BSB7"
  annotationDB "UniProtKB"
  Prot_Acc "NP_036375.1"
  annotationDB_Object_Type "protein"
  annotationDB_Object_Name "SLC35A3: UDP-N-acetylglucosamine transporter"
  type "human"
  canonicalName "NP_036375.1"
  upkb_vega "OTTHUMP00000012509"
 ]
 node 
 [
  id -227
  label  "NP_002365.3"
  GeneID "4133"
  annotationAssigned_by "PINC"
  annotationTaxon "Human"
  Column4 "4133"
  annotationQualifier ""
  MCODE_Score "0.0"
  Prot_Name "microtubule-associated protein 2 isoform 1"
  annotationWith(or)From ""
  annotationDB_Object_ID "P11137"
  annotationDate "20030904"
  upkb_sp "P11137"
  GeneID_String "4133"
  upkb_tr "Q16296"
  annotationDB "UniProtKB"
  Prot_Acc "NP_002365.3"
  MCODE_Node_Status "Unclustered"
  annotationDB_Object_Type "protein"
  annotationDB_Object_Name "MAP2: Microtubule-associated protein 2"
  type "human"
  canonicalName "NP_002365.3"
  upkb_vega "OTTHUMP00000165186"
 ]
 node 
 [
  id -226
  label  "NP_055320.4"
  GeneID "27345"
  annotationAssigned_by "UniProtKB"
  annotationTaxon "Human"
  Column4 "27345"
  annotationQualifier ""
  Prot_Name "calcium-activated potassium channel beta 4 subunit"
  annotationWith(or)From "InterPro:IPR003930"
  annotationDB_Object_ID "Q86W47"
  annotationDate "20080613"
  upkb_sp "Q86W47"
  GeneID_String "27345"
  annotationDB "UniProtKB"
  Prot_Acc "NP_055320.4"
  annotationDB_Object_Type "protein"
  annotationDB_Object_Name "KCNMB4: Calcium-activated potassium channel subunit beta-4"
  type "human"
  canonicalName "NP_055320.4"
 ]
 node 
 [
  id -233
  label  "NP_000408.1"
  GeneID "3559"
  annotationAssigned_by "UniProtKB"
  annotationTaxon "Human"
  Column4 "3559"
  annotationQualifier ""
  MCODE_Score "0.8888888888888888"
  Prot_Name "interleukin 2 receptor, alpha chain precursor"
  annotationWith(or)From "SP_KW:KW-0812"
  annotationDB_Object_ID "P01589"
  annotationDate "20080616"
  upkb_sp "P01589"
  GeneID_String "3559"
  upkb_tr "Q5W005"
  annotationDB "UniProtKB"
  Prot_Acc "NP_000408.1"
  MCODE_Node_Status "Unclustered"
  annotationDB_Object_Type "protein"
  annotationDB_Object_Name "IL2RA: Interleukin-2 receptor alpha chain precursor"
  type "human"
  canonicalName "NP_000408.1"
 ]
 node 
 [
  id -232
  label  "NP_001092.1"
  GeneID "60"
  Degree "1"
  annotationAssigned_by "UniProtKB"
  annotationTaxon "Human"
  Column4 "60"
  annotationQualifier ""
  MCODE_Score "0.0"
  Prot_Name "beta actin"
  annotationWith(or)From ""
  annotationDB_Object_ID "P60709"
  annotationDate "20041101"
  upkb_sp "P60709"
  GeneID_String "60"
  upkb_tr "Q53GK6"
  annotationDB "UniProtKB"
  Prot_Acc "NP_001092.1"
  MCODE_Node_Status "Unclustered"
  annotationDB_Object_Type "protein"
  annotationDB_Object_Name "ACTB: Actin, cytoplasmic 1"
  type "human"
  canonicalName "NP_001092.1"
  upkb_vega "OTTHUMP00000200615"
 ]
 node 
 [
  id -231
  label  "NP_002637.2"
  GeneID "5287"
  Degree "5"
  annotationAssigned_by "UniProtKB"
  annotationTaxon "Human"
  Column4 "5287"
  annotationQualifier ""
  MCODE_Score "0.0"
  Prot_Name "phosphoinositide-3-kinase, class 2, beta polypeptide"
  annotationWith(or)From "InterPro:IPR002420"
  annotationDB_Object_ID "O00750"
  annotationDate "20080613"
  upkb_sp "O00750"
  GeneID_String "5287"
  upkb_tr "Q5SWA0"
  annotationDB "UniProtKB"
  Prot_Acc "NP_002637.2"
  MCODE_Node_Status "Unclustered"
  annotationDB_Object_Type "protein"
  annotationDB_Object_Name "PIK3C2B: Phosphatidylinositol-4-phosphate 3-kinase C2 domain-containing beta polypeptide"
  type "human"
  canonicalName "NP_002637.2"
 ]
 node 
 [
  id -230
  label  "NP_001926.2"
  GeneID "1803"
  Degree "2"
  annotationAssigned_by "Ensembl"
  annotationTaxon "Human"
  Column4 "1803"
  annotationQualifier ""
  Prot_Name "dipeptidylpeptidase IV"
  annotationWith(or)From "Ensembl:ENSMUSP00000044050"
  annotationDB_Object_ID "P27487"
  annotationDate "20080612"
  upkb_sp "P27487"
  GeneID_String "1803"
  annotationDB "UniProtKB"
  Prot_Acc "NP_001926.2"
  annotationDB_Object_Type "protein"
  annotationDB_Object_Name "DPP4, ADCP2, CD26: Dipeptidyl peptidase 4"
  type "human"
  canonicalName "NP_001926.2"
 ]
 node 
 [
  id -221
  label  "NP_765978.1"
  GeneID "4772"
  Degree "5"
  annotationAssigned_by "PINC"
  annotationTaxon "Human"
  Column4 "4772"
  annotationQualifier ""
  MCODE_Score "0.2222222222222222"
  Prot_Name "nuclear factor of activated T-cells, cytosolic component 1 isoform A"
  annotationWith(or)From ""
  annotationDB_Object_ID "O95644"
  annotationDate "20030904"
  upkb_sp "O95644"
  GeneID_String "4772"
  annotationDB "UniProtKB"
  Prot_Acc "NP_765978.1"
  MCODE_Node_Status "Unclustered"
  annotationDB_Object_Type "protein"
  annotationDB_Object_Name "NFATC1, NFAT2, NFATC: Nuclear factor of activated T-cells, cytoplasmic 1"
  type "human"
  canonicalName "NP_765978.1"
  upkb_vega "OTTHUMP00000073506"
 ]
 node 
 [
  id -220
  label  "NP_000738.2"
  GeneID "1140"
  annotationAssigned_by "UniProtKB"
  annotationTaxon "Human"
  Column4 "1140"
  annotationQualifier ""
  Prot_Name "CHRNB1: cholinergic receptor, nicotinic, beta 1 (muscle)"
  annotationWith(or)From "InterPro:IPR006201"
  annotationDB_Object_ID "P11230"
  annotationDate "20080613"
  upkb_sp "P11230"
  GeneID_String "1140"
  annotationDB "UniProtKB"
  Prot_Acc "NP_000738.2"
  annotationDB_Object_Type "protein"
  annotationDB_Object_Name "CHRNB1, ACHRB, CHRNB: Acetylcholine receptor subunit beta precursor"
  type "human"
  canonicalName "NP_000738.2"
 ]
 node 
 [
  id -219
  label  "NP_003367.4"
  GeneID "7422"
  annotationAssigned_by "Reactome"
  annotationTaxon "Human"
  Column4 "7422"
  annotationQualifier ""
  Prot_Name "vascular endothelial growth factor A isoform b precursor"
  annotationWith(or)From ""
  annotationDB_Object_ID "P15692"
  annotationDate "20070404"
  upkb_sp "P15692"
  GeneID_String "7422"
  upkb_tr "A2A2V4"
  annotationDB "UniProtKB"
  Prot_Acc "NP_003367.4"
  annotationDB_Object_Type "protein"
  annotationDB_Object_Name "VEGFA, VEGF: Vascular endothelial growth factor A precursor"
  type "human"
  canonicalName "NP_003367.4"
 ]
 node 
 [
  id -218
  label  "NP_937784.2"
  GeneID "2595"
  annotationAssigned_by "UniProtKB"
  annotationTaxon "Human"
  Column4 "2595"
  annotationQualifier ""
  Prot_Name "GANC: glucosidase, alpha; neutral C"
  annotationWith(or)From "SP_KW:KW-0326"
  annotationDB_Object_ID "Q8TET4"
  annotationDate "20080616"
  upkb_sp "Q8TET4"
  GeneID_String "2595"
  annotationDB "UniProtKB"
  Prot_Acc "NP_937784.2"
  annotationDB_Object_Type "protein"
  annotationDB_Object_Name "GANC: Neutral alpha-glucosidase C"
  type "human"
  canonicalName "NP_937784.2"
  upkb_vega "OTTHUMP00000175536"
 ]
 node 
 [
  id -225
  label  "NP_001993.2"
  GeneID "2208"
  annotationAssigned_by "PINC"
  annotationTaxon "Human"
  Column4 "2208"
  annotationQualifier ""
  MCODE_Score "0.2222222222222222"
  Prot_Name "Fc fragment of IgE, low affinity II, receptor for (CD23A)"
  annotationWith(or)From ""
  annotationDB_Object_ID "P06734"
  annotationDate "20030904"
  upkb_sp "P06734"
  GeneID_String "2208"
  annotationDB "UniProtKB"
  Prot_Acc "NP_001993.2"
  MCODE_Node_Status "Unclustered"
  annotationDB_Object_Type "protein"
  annotationDB_Object_Name "FCER2, CD23A, FCE2, IGEBF: Low affinity immunoglobulin epsilon Fc receptor"
  type "human"
  canonicalName "NP_001993.2"
 ]
 node 
 [
  id -224
  label  "NP_055811.1"
  GeneID "23007"
  annotationAssigned_by "UniProtKB"
  annotationTaxon "Human"
  Column4 "23007"
  annotationQualifier ""
  Prot_Name "PLCH1: phospholipase C, eta 1"
  annotationWith(or)From "SP_KW:KW-0472"
  annotationDB_Object_ID "Q4KWH8"
  annotationDate "20080616"
  upkb_sp "Q4KWH8"
  GeneID_String "23007"
  annotationDB "UniProtKB"
  Prot_Acc "NP_055811.1"
  annotationDB_Object_Type "protein"
  annotationDB_Object_Name "PLCH1, KIAA1069, PLCL3: 1-phosphatidylinositol-4,5-bisphosphate phosphodiesterase eta-1"
  type "human"
  canonicalName "NP_055811.1"
  upkb_vega "OTTHUMP00000173300"
 ]
 node 
 [
  id -223
  label  "NP_000202.2"
  GeneID "3689"
  Degree "1"
  annotationAssigned_by "UniProtKB"
  annotationTaxon "Human"
  Column4 "3689"
  annotationQualifier ""
  MCODE_Score "0.0"
  Prot_Name "integrin, beta 2 precursor"
  annotationWith(or)From "SP_KW:KW-0812"
  annotationDB_Object_ID "P05107"
  annotationDate "20080616"
  upkb_sp "P05107"
  GeneID_String "3689"
  upkb_tr "Q59H50"
  annotationDB "UniProtKB"
  Prot_Acc "NP_000202.2"
  MCODE_Node_Status "Unclustered"
  annotationDB_Object_Type "protein"
  annotationDB_Object_Name "ITGB2, CD18, MFI7: Integrin beta-2 precursor"
  type "human"
  canonicalName "NP_000202.2"
  upkb_vega "OTTHUMP00000115283"
 ]
 node 
 [
  id -222
  label  "NP_001777.1"
  GeneID "983"
  Degree "2"
  annotationAssigned_by "UniProtKB"
  annotationTaxon "Human"
  Column4 "983"
  annotationQualifier ""
  MCODE_Score "0.0"
  Prot_Name "cell division cycle 2 protein isoform 1"
  annotationWith(or)From ""
  annotationDB_Object_ID "P06493"
  annotationDate "20060731"
  upkb_sp "P06493"
  GeneID_String "983"
  annotationDB "UniProtKB"
  Prot_Acc "NP_001777.1"
  MCODE_Node_Status "Unclustered"
  annotationDB_Object_Type "protein"
  annotationDB_Object_Name "CDC2: Cell division control protein 2 homolog"
  type "human"
  canonicalName "NP_001777.1"
 ]
 node 
 [
  id -210
  label  "NP_001012679.1"
  GeneID "6520"
  MCODE_Score "0.0"
  Prot_Name "SLC3A2: solute carrier family 3 (activators of dibasic and neutral amino acid transport), member 2 isoform a, CD98 heavy chain"
  GeneID_String "6520"
  Prot_Acc "NP_001012679.1"
  MCODE_Node_Status "Unclustered"
  type "human"
  canonicalName "NP_001012679.1"
 ]
 node 
 [
  id -211
  label  "NP_000565.1"
  GeneID "1604"
  annotationAssigned_by "UniProtKB"
  annotationTaxon "Human"
  Column4 "1604"
  annotationQualifier ""
  upkb_ensemble "ENSP00000356034"
  Prot_Name "decay accelerating factor for complement"
  annotationWith(or)From ""
  annotationDB_Object_ID "P08174"
  annotationDate "20071001"
  upkb_sp "P08174"
  GeneID_String "1604"
  upkb_tr "Q14UF2"
  annotationDB "UniProtKB"
  Prot_Acc "NP_000565.1"
  annotationDB_Object_Type "protein"
  annotationDB_Object_Name "CD55, CR, DAF: Complement decay-accelerating factor precursor"
  type "human"
  canonicalName "NP_000565.1"
  upkb_vega "OTTHUMP00000034399"
 ]
 node 
 [
  id -212
  label  "NP_000082.2"
  GeneID "1285"
  Degree "1"
  annotationAssigned_by "UniProtKB"
  annotationTaxon "Human"
  Column4 "1285"
  annotationQualifier ""
  upkb_ensemble "ENSP00000379833"
  Prot_Name "alpha 3 type IV collagen isoform 1 precursor"
  annotationWith(or)From "InterPro:IPR008160"
  annotationDB_Object_ID "ENSP00000379833"
  annotationDate "20080613"
  upkb_sp "Q01955"
  GeneID_String "1285"
  annotationDB "ENSEMBL"
  Prot_Acc "NP_000082.2"
  annotationDB_Object_Type "protein"
  annotationDB_Object_Name ""
  type "human"
  canonicalName "NP_000082.2"
 ]
 node 
 [
  id -213
  label  "NP_005338.1"
  GeneID "3309"
  Degree "1"
  annotationAssigned_by "UniProtKB"
  annotationTaxon "Human"
  Column4 "3309"
  annotationQualifier ""
  MCODE_Score "0.2222222222222222"
  Prot_Name "heat shock 70kDa protein 5"
  annotationWith(or)From "SP_SL:SL-0096"
  annotationDB_Object_ID "Q2KHP4"
  annotationDate "20080612"
  GeneID_String "3309"
  upkb_tr "Q2KHP4"
  annotationDB "UniProtKB"
  Prot_Acc "NP_005338.1"
  MCODE_Node_Status "Unclustered"
  annotationDB_Object_Type "protein"
  annotationDB_Object_Name "HSPA5: HSPA5 protein"
  type "human"
  canonicalName "NP_005338.1"
 ]
 node 
 [
  id -214
  label  "NP_003370.2"
  GeneID "7430"
  annotationAssigned_by "UniProtKB"
  annotationTaxon "Human"
  Column4 "7430"
  annotationQualifier ""
  MCODE_Score "0.0"
  upkb_ensemble "ENSP00000376016"
  Prot_Name "villin 2"
  annotationWith(or)From "InterPro:IPR011259"
  annotationDB_Object_ID "ENSP00000376016"
  annotationDate "20080613"
  upkb_sp "P15311"
  GeneID_String "7430"
  upkb_tr "Q9UK20"
  annotationDB "ENSEMBL"
  Prot_Acc "NP_003370.2"
  MCODE_Node_Status "Unclustered"
  annotationDB_Object_Type "protein"
  annotationDB_Object_Name ""
  type "human"
  canonicalName "NP_003370.2"
 ]
 node 
 [
  id -215
  label  "NP_001006659.1"
  GeneID "1380"
  annotationAssigned_by "UniProtKB"
  annotationTaxon "Human"
  Column4 "1380"
  annotationQualifier ""
  Prot_Name "CR2: complement component (3d/Epstein Barr virus) receptor 2 isoform 1"
  annotationWith(or)From ""
  annotationDB_Object_ID "P20023"
  annotationDate "20021105"
  upkb_sp "P20023"
  GeneID_String "1380"
  upkb_tr "Q5BKT9"
  annotationDB "UniProtKB"
  Prot_Acc "NP_001006659.1"
  annotationDB_Object_Type "protein"
  annotationDB_Object_Name "CR2, C3DR: Complement receptor type 2 precursor"
  type "human"
  canonicalName "NP_001006659.1"
 ]
 node 
 [
  id -216
  label  "NP_003232.1"
  GeneID "7047"
  annotationAssigned_by "UniProtKB"
  annotationTaxon "Human"
  Column4 "7047"
  annotationQualifier ""
  upkb_ensemble "ENSP00000379340"
  Prot_Name "TGM4: transglutaminase 4 (prostate)"
  annotationWith(or)From "InterPro:IPR008958"
  annotationDB_Object_ID "ENSP00000379340"
  annotationDate "20080613"
  upkb_sp "P49221"
  GeneID_String "7047"
  annotationDB "ENSEMBL"
  Prot_Acc "NP_003232.1"
  annotationDB_Object_Type "protein"
  annotationDB_Object_Name ""
  type "human"
  canonicalName "NP_003232.1"
 ]
 node 
 [
  id -217
  label  "NP_000417.2"
  GeneID "3908"
  Degree "2"
  annotationAssigned_by "UniProtKB"
  annotationTaxon "Human"
  Column4 "3908"
  annotationQualifier ""
  MCODE_Score "0.0"
  Prot_Name "laminin alpha 2 subunit isoform a precursor"
  annotationWith(or)From "InterPro:IPR009254"
  annotationDB_Object_ID "NP_001073291"
  annotationDate "20080613"
  upkb_sp "P24043"
  GeneID_String "3908"
  upkb_tr "A6NF00"
  annotationDB "RefSeq"
  Prot_Acc "NP_000417.2"
  upkb_refseq_reviewed "NP_001073291"
  MCODE_Node_Status "Unclustered"
  annotationDB_Object_Type "protein"
  annotationDB_Object_Name "laminin alpha 2 subunit isoform b precursor"
  type "human"
  canonicalName "NP_000417.2"
 ]
 node 
 [
  id -202
  label  "NP_004604.2"
  GeneID "7052"
  Degree "1"
  annotationAssigned_by "UniProtKB"
  annotationTaxon "Human"
  Column4 "7052"
  annotationQualifier ""
  upkb_ensemble "ENSP00000362502"
  Prot_Name "transglutaminase 2 isoform a"
  annotationWith(or)From "InterPro:IPR008958"
  annotationDB_Object_ID "ENSP00000362502"
  annotationDate "20080613"
  upkb_sp "P21980"
  GeneID_String "7052"
  upkb_tr "A2A2A0"
  annotationDB "ENSEMBL"
  Prot_Acc "NP_004604.2"
  annotationDB_Object_Type "protein"
  annotationDB_Object_Name ""
  type "human"
  canonicalName "NP_004604.2"
 ]
 node 
 [
  id -203
  label  "NP_073730.2"
  GeneID "64600"
  Degree "1"
  annotationAssigned_by "UniProtKB"
  annotationTaxon "Human"
  Column4 "64600"
  annotationQualifier ""
  Prot_Name "PLA2G2F: phospholipase A2, group IIF"
  annotationWith(or)From ""
  annotationDB_Object_ID "Q9BZM2"
  annotationDate "20030901"
  upkb_sp "Q9BZM2"
  GeneID_String "64600"
  annotationDB "UniProtKB"
  Prot_Acc "NP_073730.2"
  annotationDB_Object_Type "protein"
  annotationDB_Object_Name "PLA2G2F: Group IIF secretory phospholipase A2 precursor"
  type "human"
  canonicalName "NP_073730.2"
 ]
 node 
 [
  id -204
  label  "NP_001959.1"
  GeneID "1977"
  annotationAssigned_by "PINC"
  annotationTaxon "Human"
  Column4 "1977"
  annotationQualifier ""
  MCODE_Score "0.0"
  Prot_Name "eukaryotic translation initiation factor 4E"
  annotationWith(or)From ""
  annotationDB_Object_ID "P06730"
  annotationDate "20031119"
  upkb_sp "P06730"
  GeneID_String "1977"
  upkb_tr "A8MX72"
  annotationDB "UniProtKB"
  Prot_Acc "NP_001959.1"
  MCODE_Node_Status "Unclustered"
  annotationDB_Object_Type "protein"
  annotationDB_Object_Name "EIF4E, EIF4EL1, EIF4F: Eukaryotic translation initiation factor 4E"
  type "human"
  canonicalName "NP_001959.1"
 ]
 node 
 [
  id -205
  label  "NP_000055.2"
  GeneID "718"
  annotationAssigned_by "Reactome"
  annotationTaxon "Human"
  Column4 "718"
  annotationQualifier ""
  MCODE_Score "0.2222222222222222"
  Prot_Name "complement component 3 precursor"
  annotationWith(or)From ""
  annotationDB_Object_ID "P01024"
  annotationDate "20050919"
  upkb_sp "P01024"
  GeneID_String "718"
  annotationDB "UniProtKB"
  Prot_Acc "NP_000055.2"
  MCODE_Node_Status "Unclustered"
  annotationDB_Object_Type "protein"
  annotationDB_Object_Name "C3, CPAMD1: Complement C3 precursor"
  type "human"
  canonicalName "NP_000055.2"
 ]
 node 
 [
  id -206
  label  "NP_001916.1"
  GeneID "1669"
  Degree "1"
  annotationAssigned_by "UniProtKB"
  annotationTaxon "Human"
  Column4 "1669"
  annotationQualifier ""
  Prot_Name "DEFA4: defensin, alpha 4, corticostatin (HNP-4)"
  annotationWith(or)From "InterPro:IPR006081"
  annotationDB_Object_ID "P12838"
  annotationDate "20080613"
  upkb_sp "P12838"
  GeneID_String "1669"
  annotationDB "UniProtKB"
  Prot_Acc "NP_001916.1"
  annotationDB_Object_Type "protein"
  annotationDB_Object_Name "DEFA4, DEF4: Neutrophil defensin 4 precursor"
  type "human"
  canonicalName "NP_001916.1"
 ]
 node 
 [
  id -207
  label  "NP_000579.2"
  GeneID "3562"
  annotationAssigned_by "UniProtKB"
  annotationTaxon "Human"
  Column4 "3562"
  annotationQualifier ""
  MCODE_Score "0.2222222222222222"
  Prot_Name "interleukin 3 precursor"
  annotationWith(or)From "UniProtKB:P01586"
  annotationDB_Object_ID "P08700"
  annotationDate "20051209"
  upkb_sp "P08700"
  GeneID_String "3562"
  annotationDB "UniProtKB"
  Prot_Acc "NP_000579.2"
  MCODE_Node_Status "Unclustered"
  annotationDB_Object_Type "protein"
  annotationDB_Object_Name "IL3: Interleukin-3 precursor"
  type "human"
  canonicalName "NP_000579.2"
 ]
 node 
 [
  id -208
  label  "NP_000497.1"
  GeneID "2147"
  Degree "1"
  annotationAssigned_by "Reactome"
  annotationTaxon "Human"
  Column4 "2147"
  annotationQualifier ""
  Prot_Name "coagulation factor II precursor"
  annotationWith(or)From ""
  annotationDB_Object_ID "P00734"
  annotationDate "20040824"
  upkb_sp "P00734"
  GeneID_String "2147"
  upkb_tr "Q16505"
  annotationDB "UniProtKB"
  Prot_Acc "NP_000497.1"
  annotationDB_Object_Type "protein"
  annotationDB_Object_Name "F2: Prothrombin precursor"
  type "human"
  canonicalName "NP_000497.1"
  upkb_vega "OTTHUMP00000197118"
 ]
 node 
 [
  id -209
  label  "NP_002200.1"
  GeneID "3683"
  Degree "2"
  annotationAssigned_by "UniProtKB"
  annotationTaxon "Human"
  Column4 "3683"
  annotationQualifier ""
  MCODE_Score "0.0"
  Prot_Name "integrin alpha L precursor"
  annotationWith(or)From "SP_KW:KW-0812"
  annotationDB_Object_ID "P20701"
  annotationDate "20080616"
  upkb_sp "P20701"
  GeneID_String "3683"
  upkb_tr "Q96HB1"
  annotationDB "UniProtKB"
  Prot_Acc "NP_002200.1"
  MCODE_Node_Status "Unclustered"
  annotationDB_Object_Type "protein"
  annotationDB_Object_Name "ITGAL, CD11A: Integrin alpha-L precursor"
  type "human"
  canonicalName "NP_002200.1"
 ]
 node 
 [
  id -195
  label  "NP_291032.2"
  GeneID "3113"
  Degree "1"
  annotationAssigned_by "UniProtKB"
  annotationTaxon "Human"
  Column4 "3113"
  annotationQualifier ""
  MCODE_Score "0.2222222222222222"
  Prot_Name "major histocompatibility complex, class II, DP alpha 1 precursor"
  annotationWith(or)From "InterPro:IPR001003"
  annotationDB_Object_ID "P20036"
  annotationDate "20080613"
  upkb_sp "P20036"
  GeneID_String "3113"
  upkb_tr "A2ALJ3"
  annotationDB "UniProtKB"
  Prot_Acc "NP_291032.2"
  MCODE_Node_Status "Unclustered"
  annotationDB_Object_Type "protein"
  annotationDB_Object_Name "HLA-DPA1, HLA-DP1A, HLASB: HLA class II histocompatibility antigen, DP alpha chain precursor"
  type "human"
  canonicalName "NP_291032.2"
  upkb_vega "OTTHUMP00000195556"
 ]
 node 
 [
  id -194
  label  "NP_002988.3"
  GeneID "6382"
  annotationAssigned_by "UniProtKB"
  annotationTaxon "Human"
  Column4 "6382"
  annotationQualifier ""
  Prot_Name "syndecan 1 precursor"
  annotationWith(or)From "InterPro:IPR001050"
  annotationDB_Object_ID "P18827"
  annotationDate "20080613"
  upkb_sp "P18827"
  GeneID_String "6382"
  upkb_tr "Q53H42"
  annotationDB "UniProtKB"
  Prot_Acc "NP_002988.3"
  annotationDB_Object_Type "protein"
  annotationDB_Object_Name "SDC1, SDC: Syndecan-1 precursor"
  type "human"
  canonicalName "NP_002988.3"
  upkb_vega "OTTHUMP00000200550"
 ]
 node 
 [
  id -197
  label  "NP_000218.2"
  GeneID "3909"
  Degree "2"
  annotationAssigned_by "UniProtKB"
  annotationTaxon "Human"
  Column4 "3909"
  annotationQualifier ""
  MCODE_Score "0.0"
  Prot_Name "laminin alpha 3 subunit isoform 2"
  annotationWith(or)From "InterPro:IPR009254"
  annotationDB_Object_ID "Q16787"
  annotationDate "20080613"
  upkb_sp "Q16787"
  GeneID_String "3909"
  upkb_tr "Q14732"
  annotationDB "UniProtKB"
  Prot_Acc "NP_000218.2"
  MCODE_Node_Status "Unclustered"
  annotationDB_Object_Type "protein"
  annotationDB_Object_Name "LAMA3, LAMNA: Laminin subunit alpha-3 precursor"
  type "human"
  canonicalName "NP_000218.2"
  upkb_vega "OTTHUMP00000073246"
 ]
 node 
 [
  id -196
  label  "NP_036437.1"
  GeneID "161"
  annotationAssigned_by "UniProtKB"
  annotationTaxon "Human"
  Column4 "161"
  annotationQualifier ""
  Prot_Name "adaptor-related protein complex 2, alpha 2 subunit"
  annotationWith(or)From ""
  annotationDB_Object_ID "O94973"
  annotationDate "20021104"
  upkb_sp "O94973"
  GeneID_String "161"
  upkb_tr "Q59FN8"
  annotationDB "UniProtKB"
  Prot_Acc "NP_036437.1"
  annotationDB_Object_Type "protein"
  annotationDB_Object_Name "AP2A2, ADTAB, CLAPA2, HYPJ, KIAA0899: AP-2 complex subunit alpha-2"
  type "human"
  canonicalName "NP_036437.1"
 ]
 node 
 [
  id -199
  label  "NP_000909.2"
  GeneID "5034"
  annotationAssigned_by "UniProtKB"
  annotationTaxon "Human"
  Column4 "5034"
  annotationQualifier ""
  Prot_Name "prolyl 4-hydroxylase, beta subunit precursor"
  annotationWith(or)From "SP_SL:SL-0161"
  annotationDB_Object_ID "P07237"
  annotationDate "20080612"
  upkb_sp "P07237"
  GeneID_String "5034"
  upkb_tr "Q96C96"
  annotationDB "UniProtKB"
  Prot_Acc "NP_000909.2"
  annotationDB_Object_Type "protein"
  annotationDB_Object_Name "P4HB, ERBA2L, PDI, PDIA1, PO4DB: Protein disulfide-isomerase precursor"
  type "human"
  canonicalName "NP_000909.2"
  upkb_vega "OTTHUMP00000196836"
 ]
 node 
 [
  id -198
  label  "NP_067627.2"
  GeneID "3781"
  annotationAssigned_by "UniProtKB"
  annotationTaxon "Human"
  Column4 "3781"
  annotationQualifier ""
  upkb_ensemble "ENSP00000374097"
  Prot_Name "small conductance calcium-activated potassium channel protein 2 isoform a"
  annotationWith(or)From "InterPro:IPR004178"
  annotationDB_Object_ID "ENSP00000374097"
  annotationDate "20080613"
  upkb_sp "Q9H2S1"
  GeneID_String "3781"
  upkb_tr "Q6PJI0"
  annotationDB "ENSEMBL"
  Prot_Acc "NP_067627.2"
  annotationDB_Object_Type "protein"
  annotationDB_Object_Name ""
  type "human"
  canonicalName "NP_067627.2"
 ]
 node 
 [
  id -201
  label  "NP_004027.1"
  GeneID "109"
  Degree "3"
  annotationAssigned_by "Ensembl"
  annotationTaxon "Human"
  Column4 "109"
  annotationQualifier ""
  Prot_Name "adenylate cyclase 3"
  annotationWith(or)From "Ensembl:ENSRNOP00000005389"
  annotationDB_Object_ID "O60266"
  annotationDate "20080612"
  upkb_sp "O60266"
  GeneID_String "109"
  annotationDB "UniProtKB"
  Prot_Acc "NP_004027.1"
  annotationDB_Object_Type "protein"
  annotationDB_Object_Name "ADCY3, KIAA0511: Adenylate cyclase type 3"
  type "human"
  canonicalName "NP_004027.1"
  upkb_vega "OTTHUMP00000201144"
 ]
 node 
 [
  id -200
  label  "NP_005018.1"
  GeneID "5296"
  Degree "5"
  annotationAssigned_by "UniProtKB"
  annotationTaxon "Human"
  Column4 "5296"
  annotationQualifier ""
  MCODE_Score "0.0"
  Prot_Name "phosphoinositide-3-kinase, regulatory subunit 2 (p85 beta)"
  annotationWith(or)From "InterPro:IPR001720"
  annotationDB_Object_ID "O00459"
  annotationDate "20080613"
  upkb_sp "O00459"
  GeneID_String "5296"
  upkb_tr "Q05BV6"
  annotationDB "UniProtKB"
  Prot_Acc "NP_005018.1"
  MCODE_Node_Status "Unclustered"
  annotationDB_Object_Type "protein"
  annotationDB_Object_Name "PIK3R2: Phosphatidylinositol 3-kinase regulatory subunit beta"
  type "human"
  canonicalName "NP_005018.1"
 ]
 node 
 [
  id -187
  label  "NP_000724.1"
  GeneID "916"
  Degree "3"
  annotationAssigned_by "UniProtKB"
  annotationTaxon "Human"
  Column4 "916"
  annotationQualifier ""
  MCODE_Score "0.0"
  upkb_ensemble "ENSP00000376624"
  Prot_Name "CD3E antigen, epsilon polypeptide (TiT3 complex)"
  annotationWith(or)From "InterPro:IPR003110"
  annotationDB_Object_ID "ENSP00000376624"
  annotationDate "20080613"
  upkb_sp "P07766"
  GeneID_String "916"
  annotationDB "ENSEMBL"
  Prot_Acc "NP_000724.1"
  MCODE_Node_Status "Unclustered"
  annotationDB_Object_Type "protein"
  annotationDB_Object_Name ""
  type "human"
  canonicalName "NP_000724.1"
 ]
 node 
 [
  id -186
  label  "NP_068809.1"
  GeneID "5435"
  Degree "1"
  annotationAssigned_by "UniProtKB"
  annotationTaxon "Human"
  Column4 "5435"
  annotationQualifier ""
  MCODE_Score "0.0"
  Prot_Name "DNA directed RNA polymerase II polypeptide F"
  annotationWith(or)From "InterPro:IPR012293"
  annotationDB_Object_ID "P61218"
  annotationDate "20080613"
  upkb_sp "P61218"
  GeneID_String "5435"
  upkb_tr "B0QYL8"
  annotationDB "UniProtKB"
  Prot_Acc "NP_068809.1"
  MCODE_Node_Status "Unclustered"
  annotationDB_Object_Type "protein"
  annotationDB_Object_Name "POLR2F, POLRF: DNA-directed RNA polymerases I, II, and III subunit RPABC2"
  type "human"
  canonicalName "NP_068809.1"
  upkb_vega "OTTHUMP00000199279"
 ]
 node 
 [
  id -189
  label  "NP_653278.2"
  GeneID "146664"
  annotationAssigned_by "UniProtKB"
  annotationTaxon "Human"
  Column4 "146664"
  annotationQualifier ""
  Prot_Name "MGAT5B: mannosyl (alpha-1,6-)-glycoprotein beta-1,6-N-acetyl-glucosaminyltransferase, isozyme B"
  annotationWith(or)From "SP_KW:KW-0812"
  annotationDB_Object_ID "Q3V5L5"
  annotationDate "20080616"
  upkb_sp "Q3V5L5"
  GeneID_String "146664"
  annotationDB "UniProtKB"
  Prot_Acc "NP_653278.2"
  annotationDB_Object_Type "protein"
  annotationDB_Object_Name "MGAT5B, KIAA2008: Alpha-1,6-mannosylglycoprotein 6-beta-N-acetylglucosaminyltransferase B"
  type "human"
  canonicalName "NP_653278.2"
  upkb_vega "OTTHUMP00000182324"
 ]
 node 
 [
  id -188
  label  "NP_000598.1"
  GeneID "5004"
  Degree "1"
  annotationAssigned_by "PINC"
  annotationTaxon "Human"
  Column4 "5004"
  annotationQualifier ""
  Prot_Name "orosomucoid 1 precursor"
  annotationWith(or)From ""
  annotationDB_Object_ID "P02763"
  annotationDate "20030904"
  upkb_sp "P02763"
  GeneID_String "5004"
  upkb_tr "Q5T539"
  annotationDB "UniProtKB"
  Prot_Acc "NP_000598.1"
  annotationDB_Object_Type "protein"
  annotationDB_Object_Name "ORM1, AGP1: Alpha-1-acid glycoprotein 1 precursor"
  type "human"
  canonicalName "NP_000598.1"
 ]
 node 
 [
  id -191
  label  "NP_006035.2"
  GeneID "10013"
  Degree "2"
  annotationAssigned_by "UniProtKB"
  annotationTaxon "Human"
  Column4 "10013"
  annotationQualifier ""
  Prot_Name "histone deacetylase 6"
  annotationWith(or)From ""
  annotationDB_Object_ID "Q9UBN7"
  annotationDate "20050628"
  upkb_sp "Q9UBN7"
  upkb_ensemble_havana "ENSP00000365795"
  GeneID_String "10013"
  upkb_tr "Q6ZSV8"
  annotationDB "UniProtKB"
  Prot_Acc "NP_006035.2"
  annotationDB_Object_Type "protein"
  annotationDB_Object_Name "HDAC6, JM21: Histone deacetylase 6"
  type "human"
  canonicalName "NP_006035.2"
  upkb_vega "OTTHUMP00000197669"
 ]
 node 
 [
  id -190
  label  "NP_000380.1"
  GeneID "1026"
  Degree "2"
  annotationAssigned_by "Reactome"
  annotationTaxon "Human"
  Column4 "1026"
  annotationQualifier ""
  MCODE_Score "0.2222222222222222"
  Prot_Name "cyclin-dependent kinase inhibitor 1A"
  annotationWith(or)From ""
  annotationDB_Object_ID "P38936"
  annotationDate "20060710"
  upkb_sp "P38936"
  GeneID_String "1026"
  upkb_tr "Q96LE1"
  annotationDB "UniProtKB"
  Prot_Acc "NP_000380.1"
  MCODE_Node_Status "Unclustered"
  annotationDB_Object_Type "protein"
  annotationDB_Object_Name "CDKN1A, CAP20, CDKN1, CIP1, MDA6, PIC1, SDI1, WAF1: Cyclin-dependent kinase inhibitor 1"
  type "human"
  canonicalName "NP_000380.1"
 ]
 node 
 [
  id -193
  label  "NP_000566.3"
  GeneID "3552"
  annotationAssigned_by "PINC"
  annotationTaxon "Human"
  Column4 "3552"
  annotationQualifier ""
  MCODE_Score "1.0"
  Prot_Name "interleukin 1, alpha proprotein"
  annotationWith(or)From ""
  annotationDB_Object_ID "P01583"
  annotationDate "20030904"
  upkb_sp "P01583"
  GeneID_String "3552"
  annotationDB "UniProtKB"
  Prot_Acc "NP_000566.3"
  MCODE_Node_Status "Unclustered"
  annotationDB_Object_Type "protein"
  annotationDB_Object_Name "IL1A, IL1F1: Interleukin-1 alpha precursor"
  type "human"
  canonicalName "NP_000566.3"
 ]
 node 
 [
  id -192
  label  "NP_002976.2"
  GeneID "6352"
  Degree "4"
  annotationAssigned_by "UniProtKB"
  annotationTaxon "Human"
  Column4 "6352"
  annotationQualifier ""
  MCODE_Score "1.0"
  Prot_Name "small inducible cytokine A5 precursor"
  annotationWith(or)From "SP_KW:KW-0202"
  annotationDB_Object_ID "P13501"
  annotationDate "20080616"
  upkb_sp "P13501"
  GeneID_String "6352"
  annotationDB "UniProtKB"
  Prot_Acc "NP_002976.2"
  MCODE_Node_Status "Unclustered"
  annotationDB_Object_Type "protein"
  annotationDB_Object_Name "CCL5, D17S136E, SCYA5: C-C motif chemokine 5 precursor"
  type "human"
  canonicalName "NP_002976.2"
 ]
 node 
 [
  id -49
  label  "NP_005499.1"
  GeneID "1233"
  annotationAssigned_by "PINC"
  annotationTaxon "Human"
  Column4 "1233"
  annotationQualifier ""
  MCODE_Score "0.0"
  Prot_Name "chemokine (C-C motif) receptor 4"
  annotationWith(or)From ""
  annotationDB_Object_ID "P51679"
  annotationDate "20030904"
  upkb_sp "P51679"
  GeneID_String "1233"
  annotationDB "UniProtKB"
  Prot_Acc "NP_005499.1"
  MCODE_Node_Status "Unclustered"
  annotationDB_Object_Type "protein"
  annotationDB_Object_Name "CCR4, CMKBR4: C-C chemokine receptor type 4"
  type "human"
  canonicalName "NP_005499.1"
 ]
 node 
 [
  id -48
  label  "NP_078917.2"
  GeneID "79694"
  annotationAssigned_by "UniProtKB"
  annotationTaxon "Human"
  Column4 "79694"
  annotationQualifier ""
  Prot_Name "MANEA: mannosidase, endo-alpha"
  annotationWith(or)From "SP_KW:KW-0812"
  annotationDB_Object_ID "Q5SRI9"
  annotationDate "20080616"
  upkb_sp "Q5SRI9"
  GeneID_String "79694"
  upkb_tr "Q8WWX4"
  annotationDB "UniProtKB"
  Prot_Acc "NP_078917.2"
  annotationDB_Object_Type "protein"
  annotationDB_Object_Name "MANEA: Glycoprotein endo-alpha-1,2-mannosidase"
  type "human"
  canonicalName "NP_078917.2"
 ]
 node 
 [
  id -47
  label  "NP_005892.1"
  GeneID "4087"
  annotationAssigned_by "Reactome"
  annotationTaxon "Human"
  Column4 "4087"
  annotationQualifier ""
  Prot_Name "Sma- and Mad-related protein 2"
  annotationWith(or)From ""
  annotationDB_Object_ID "Q15796"
  annotationDate "20060130"
  upkb_sp "Q15796"
  GeneID_String "4087"
  upkb_tr "Q7Z5E4"
  annotationDB "UniProtKB"
  Prot_Acc "NP_005892.1"
  annotationDB_Object_Type "protein"
  annotationDB_Object_Name "SMAD2, MADH2, MADR2: Mothers against decapentaplegic homolog 2"
  type "human"
  canonicalName "NP_005892.1"
  upkb_vega "OTTHUMP00000073102"
 ]
 node 
 [
  id -46
  label  "NP_002651.2"
  GeneID "5335"
  Degree "2"
  annotationAssigned_by "Reactome"
  annotationTaxon "Human"
  Column4 "5335"
  annotationQualifier ""
  Prot_Name "phospholipase C gamma 1 isoform a"
  annotationWith(or)From ""
  annotationDB_Object_ID "P19174"
  annotationDate "20080226"
  upkb_sp "P19174"
  GeneID_String "5335"
  upkb_tr "A2A284"
  annotationDB "UniProtKB"
  Prot_Acc "NP_002651.2"
  annotationDB_Object_Type "protein"
  annotationDB_Object_Name "PLCG1, PLC1: 1-phosphatidylinositol-4,5-bisphosphate phosphodiesterase gamma-1"
  type "human"
  canonicalName "NP_002651.2"
 ]
 node 
 [
  id -45
  label  "NP_004313.1"
  GeneID "572"
  annotationAssigned_by "UniProtKB"
  annotationTaxon "Human"
  Column4 "572"
  annotationQualifier ""
  Prot_Name "BCL2-antagonist of cell death protein"
  annotationWith(or)From "SP_KW:KW-0472"
  annotationDB_Object_ID "Q92934"
  annotationDate "20080616"
  upkb_sp "Q92934"
  GeneID_String "572"
  annotationDB "UniProtKB"
  Prot_Acc "NP_004313.1"
  annotationDB_Object_Type "protein"
  annotationDB_Object_Name "BAD, BBC6, BCL2L8: Bcl2 antagonist of cell death"
  type "human"
  canonicalName "NP_004313.1"
  upkb_vega "OTTHUMP00000165930"
 ]
 node 
 [
  id -44
  label  "NP_116558.1"
  GeneID "5432"
  Degree "1"
  annotationAssigned_by "Ensembl"
  annotationTaxon "Human"
  Column4 "5432"
  annotationQualifier ""
  MCODE_Score "0.0"
  Prot_Name "DNA directed RNA polymerase II polypeptide C"
  annotationWith(or)From "Ensembl:ENSMUSP00000105147"
  annotationDB_Object_ID "P19387"
  annotationDate "20080612"
  upkb_sp "P19387"
  GeneID_String "5432"
  annotationDB "UniProtKB"
  Prot_Acc "NP_116558.1"
  MCODE_Node_Status "Unclustered"
  annotationDB_Object_Type "protein"
  annotationDB_Object_Name "A-152E5.7, POLR2C: DNA-directed RNA polymerase II subunit RPB3"
  type "human"
  canonicalName "NP_116558.1"
 ]
 node 
 [
  id -43
  label  "NP_006073.2"
  GeneID "10376"
  annotationAssigned_by "UniProtKB"
  annotationTaxon "Human"
  Column4 "10376"
  annotationQualifier ""
  Prot_Name "tubulin, alpha, ubiquitous"
  annotationWith(or)From "InterPro:IPR003008"
  annotationDB_Object_ID "P68363"
  annotationDate "20080613"
  upkb_sp "P68363"
  GeneID_String "10376"
  upkb_tr "Q8WU19"
  annotationDB "UniProtKB"
  Prot_Acc "NP_006073.2"
  annotationDB_Object_Type "protein"
  annotationDB_Object_Name "TUBA1B: Tubulin alpha-1B chain"
  type "human"
  canonicalName "NP_006073.2"
  upkb_vega "OTTHUMP00000167389"
 ]
 node 
 [
  id -42
  label  "NP_002289.1"
  GeneID "3936"
  annotationAssigned_by "Ensembl"
  annotationTaxon "Human"
  Column4 "3936"
  annotationQualifier ""
  Prot_Name "L-plastin"
  annotationWith(or)From "Ensembl:ENSMUSP00000106538"
  annotationDB_Object_ID "P13796"
  annotationDate "20080612"
  upkb_sp "P13796"
  GeneID_String "3936"
  upkb_tr "Q5TBN3"
  annotationDB "UniProtKB"
  Prot_Acc "NP_002289.1"
  annotationDB_Object_Type "protein"
  annotationDB_Object_Name "LCP1, PLS2: Plastin-2"
  type "human"
  canonicalName "NP_002289.1"
 ]
 node 
 [
  id -57
  label  "NP_000061.1"
  GeneID "825"
  Degree "1"
  annotationAssigned_by "UniProtKB"
  annotationTaxon "Human"
  Column4 "825"
  annotationQualifier ""
  upkb_ensemble "ENSP00000380387"
  Prot_Name "calpain 3 isoform a"
  annotationWith(or)From "InterPro:IPR001300"
  annotationDB_Object_ID "ENSP00000380387"
  annotationDate "20080613"
  upkb_sp "P20807"
  GeneID_String "825"
  upkb_tr "Q762C6"
  annotationDB "ENSEMBL"
  Prot_Acc "NP_000061.1"
  annotationDB_Object_Type "protein"
  annotationDB_Object_Name ""
  type "human"
  canonicalName "NP_000061.1"
  upkb_vega "OTTHUMP00000175673"
 ]
 node 
 [
  id -56
  label  "NP_000623.2"
  GeneID "3684"
  annotationAssigned_by "UniProtKB"
  annotationTaxon "Human"
  Column4 "3684"
  annotationQualifier ""
  Prot_Name "integrin alpha M precursor"
  annotationWith(or)From "SP_KW:KW-0812"
  annotationDB_Object_ID "P11215"
  annotationDate "20080616"
  upkb_sp "P11215"
  GeneID_String "3684"
  upkb_tr "Q4VAK1"
  annotationDB "UniProtKB"
  Prot_Acc "NP_000623.2"
  annotationDB_Object_Type "protein"
  annotationDB_Object_Name "ITGAM, CD11B, CR3A: Integrin alpha-M precursor"
  type "human"
  canonicalName "NP_000623.2"
  upkb_vega "OTTHUMP00000080787"
 ]
 node 
 [
  id -55
  label  "NP_002996.1"
  GeneID "6403"
  annotationAssigned_by "MGI"
  annotationTaxon "Human"
  Column4 "6403"
  annotationQualifier ""
  Prot_Name "selectin P precursor"
  annotationWith(or)From ""
  annotationDB_Object_ID "P16109"
  annotationDate "20071023"
  upkb_sp "P16109"
  GeneID_String "6403"
  upkb_tr "Q5R348"
  annotationDB "UniProtKB"
  Prot_Acc "NP_002996.1"
  annotationDB_Object_Type "protein"
  annotationDB_Object_Name "SELP, GMRP, GRMP: P-selectin precursor"
  type "human"
  canonicalName "NP_002996.1"
 ]
 node 
 [
  id -54
  label  "NP_008858.1"
  GeneID "6483"
  annotationAssigned_by "UniProtKB"
  annotationTaxon "Human"
  Column4 "6483"
  annotationQualifier ""
  Prot_Name "ST3GAL2: ST3 beta-galactoside alpha-2,3-sialyltransferase 2"
  annotationWith(or)From "InterPro:IPR001675"
  annotationDB_Object_ID "Q16842"
  annotationDate "20080613"
  upkb_sp "Q16842"
  GeneID_String "6483"
  annotationDB "UniProtKB"
  Prot_Acc "NP_008858.1"
  annotationDB_Object_Type "protein"
  annotationDB_Object_Name "ST3GAL2, SIAT4B: CMP-N-acetylneuraminate-beta-galactosamide-alpha-2,3-sialyltransferase"
  type "human"
  canonicalName "NP_008858.1"
 ]
 node 
 [
  id -53
  label  "NP_055232.1"
  GeneID "27113"
  annotationAssigned_by "Reactome"
  annotationTaxon "Human"
  Column4 "27113"
  annotationQualifier ""
  MCODE_Score "0.0"
  Prot_Name "BCL2 binding component 3"
  annotationWith(or)From ""
  annotationDB_Object_ID "Q9BXH1"
  annotationDate "20040812"
  upkb_sp "Q9BXH1"
  GeneID_String "27113"
  annotationDB "UniProtKB"
  Prot_Acc "NP_055232.1"
  MCODE_Node_Status "Unclustered"
  annotationDB_Object_Type "protein"
  annotationDB_Object_Name "BBC3, PUMA: Bcl-2-binding component 3"
  type "human"
  upkb_refseq_validated "NP_001120712"
  canonicalName "NP_055232.1"
  upkb_vega "OTTHUMP00000076137"
 ]
 node 
 [
  id -52
  label  "NP_002410.1"
  GeneID "4296"
  annotationAssigned_by "UniProtKB"
  annotationTaxon "Human"
  Column4 "4296"
  annotationQualifier ""
  Prot_Name "mitogen-activated protein kinase kinase kinase 11"
  annotationWith(or)From ""
  annotationDB_Object_ID "Q16584"
  annotationDate "20050418"
  upkb_sp "Q16584"
  GeneID_String "4296"
  annotationDB "UniProtKB"
  Prot_Acc "NP_002410.1"
  annotationDB_Object_Type "protein"
  annotationDB_Object_Name "MAP3K11, MLK3, PTK1, SPRK: Mitogen-activated protein kinase kinase kinase 11"
  type "human"
  canonicalName "NP_002410.1"
 ]
 node 
 [
  id -51
  label  "NP_001091.1"
  GeneID "58"
  Degree "1"
  annotationAssigned_by "UniProtKB"
  annotationTaxon "Human"
  Column4 "58"
  annotationQualifier ""
  MCODE_Score "0.0"
  Prot_Name "alpha 1 actin precursor"
  annotationWith(or)From ""
  annotationDB_Object_ID "P68133"
  annotationDate "20051122"
  upkb_sp "P68133"
  GeneID_String "58"
  upkb_tr "A6NL76"
  annotationDB "UniProtKB"
  Prot_Acc "NP_001091.1"
  MCODE_Node_Status "Unclustered"
  annotationDB_Object_Type "protein"
  annotationDB_Object_Name "ACTA1, ACTA: Actin, alpha skeletal muscle"
  type "human"
  canonicalName "NP_001091.1"
 ]
 node 
 [
  id -50
  label  "NP_003372.1"
  GeneID "7432"
  Degree "1"
  annotationAssigned_by "UniProtKB"
  annotationTaxon "Human"
  Column4 "7432"
  annotationQualifier ""
  Prot_Name "vasoactive intestinal peptide isoform 1 preproprotein"
  annotationWith(or)From "InterPro:IPR000532"
  annotationDB_Object_ID "P01282"
  annotationDate "20080613"
  upkb_sp "P01282"
  GeneID_String "7432"
  upkb_tr "Q5TCY7"
  annotationDB "UniProtKB"
  Prot_Acc "NP_003372.1"
  annotationDB_Object_Type "protein"
  annotationDB_Object_Name "VIP: VIP peptides precursor [Contains: Intestinal peptide PHV-42; Intestinal peptide PHM-27"
  type "human"
  canonicalName "NP_003372.1"
 ]
 node 
 [
  id -32
  label  "NP_005270.2"
  GeneID "2825"
  annotationAssigned_by "PINC"
  annotationTaxon "Human"
  Column4 "2825"
  annotationQualifier ""
  Prot_Name "G protein-coupled receptor 1"
  annotationWith(or)From ""
  annotationDB_Object_ID "P46091"
  annotationDate "20030904"
  upkb_sp "P46091"
  GeneID_String "2825"
  annotationDB "UniProtKB"
  Prot_Acc "NP_005270.2"
  annotationDB_Object_Type "protein"
  annotationDB_Object_Name "GPR1: Probable G-protein coupled receptor 1"
  type "human"
  canonicalName "NP_005270.2"
 ]
 node 
 [
  id -33
  label  "NP_000534.3"
  GeneID "6609"
  Degree "1"
  annotationAssigned_by "UniProtKB"
  annotationTaxon "Human"
  Column4 "6609"
  annotationQualifier ""
  Prot_Name "sphingomyelin phosphodiesterase 1, acid lysosomal isoform 1 precursor"
  annotationWith(or)From "SP_KW:KW-0458"
  annotationDB_Object_ID "P17405"
  annotationDate "20080616"
  upkb_sp "P17405"
  GeneID_String "6609"
  annotationDB "UniProtKB"
  Prot_Acc "NP_000534.3"
  annotationDB_Object_Type "protein"
  annotationDB_Object_Name "SMPD1, ASM: Sphingomyelin phosphodiesterase precursor"
  type "human"
  canonicalName "NP_000534.3"
 ]
 node 
 [
  id -30
  label  "NP_006861.1"
  GeneID "11034"
  annotationAssigned_by "UniProtKB"
  annotationTaxon "Human"
  Column4 "11034"
  annotationQualifier ""
  MCODE_Score "0.0"
  Prot_Name "destrin isoform a"
  annotationWith(or)From "InterPro:IPR002108"
  annotationDB_Object_ID "NP_001011546"
  annotationDate "20080613"
  upkb_sp "P60981"
  GeneID_String "11034"
  annotationDB "RefSeq"
  Prot_Acc "NP_006861.1"
  upkb_refseq_reviewed "NP_001011546"
  MCODE_Node_Status "Unclustered"
  annotationDB_Object_Type "protein"
  annotationDB_Object_Name "destrin isoform b"
  type "human"
  canonicalName "NP_006861.1"
 ]
 node 
 [
  id -31
  label  "NP_003907.3"
  GeneID "8905"
  annotationAssigned_by "UniProtKB"
  annotationTaxon "Human"
  Column4 "8905"
  annotationQualifier ""
  Prot_Name "adaptor-related protein complex 1 sigma 2 subunit"
  annotationWith(or)From "SP_KW:KW-0968"
  annotationDB_Object_ID "P56377"
  annotationDate "20080616"
  upkb_sp "P56377"
  GeneID_String "8905"
  upkb_tr "A6NH01"
  annotationDB "UniProtKB"
  Prot_Acc "NP_003907.3"
  annotationDB_Object_Type "protein"
  annotationDB_Object_Name "AP1S2, DC22: AP-1 complex subunit sigma-2"
  type "human"
  canonicalName "NP_003907.3"
  upkb_vega "OTTHUMP00000022982"
 ]
 node 
 [
  id -28
  label  "NP_057854.1"
  GeneID "155908"
  Degree "22"
  Prot_Name "Rev"
  GeneID_String "155908"
  Prot_Acc "NP_057854.1"
  type "hiv"
  canonicalName "NP_057854.1"
 ]
 node 
 [
  id -29
  label  "NP_002515.1"
  GeneID "4893"
  Degree "1"
  annotationAssigned_by "Reactome"
  annotationTaxon "Human"
  Column4 "4893"
  annotationQualifier ""
  Prot_Name "neuroblastoma RAS viral (v-ras) oncogene homolog"
  annotationWith(or)From ""
  annotationDB_Object_ID "P01111"
  annotationDate "20040609"
  upkb_sp "P01111"
  GeneID_String "4893"
  annotationDB "UniProtKB"
  Prot_Acc "NP_002515.1"
  annotationDB_Object_Type "protein"
  annotationDB_Object_Name "NRAS, HRAS1: GTPase NRas precursor"
  type "human"
  canonicalName "NP_002515.1"
 ]
 node 
 [
  id -26
  label  "NP_963925.2"
  GeneID "9333"
  annotationAssigned_by "UniProtKB"
  annotationTaxon "Human"
  Column4 "9333"
  annotationQualifier ""
  Prot_Name "TGM5: transglutaminase 5 isoform 1"
  annotationWith(or)From "SP_KW:KW-0963"
  annotationDB_Object_ID "O43548"
  annotationDate "20080616"
  upkb_sp "O43548"
  GeneID_String "9333"
  upkb_tr "Q0II16"
  annotationDB "UniProtKB"
  Prot_Acc "NP_963925.2"
  annotationDB_Object_Type "protein"
  annotationDB_Object_Name "TGM5, TGMX: Protein-glutamine gamma-glutamyltransferase 5"
  type "human"
  canonicalName "NP_963925.2"
 ]
 node 
 [
  id -27
  label  "NP_005991.1"
  GeneID "7277"
  annotationAssigned_by "UniProtKB"
  annotationTaxon "Human"
  Column4 "7277"
  annotationQualifier ""
  MCODE_Score "0.0"
  Prot_Name "tubulin, alpha 1"
  annotationWith(or)From "InterPro:IPR008280"
  annotationDB_Object_ID "P68366"
  annotationDate "20080613"
  upkb_sp "P68366"
  GeneID_String "7277"
  upkb_tr "A6NHY4"
  annotationDB "UniProtKB"
  Prot_Acc "NP_005991.1"
  MCODE_Node_Status "Unclustered"
  annotationDB_Object_Type "protein"
  annotationDB_Object_Name "TUBA4A, TUBA1: Tubulin alpha-4A chain"
  type "human"
  canonicalName "NP_005991.1"
  upkb_vega "OTTHUMP00000165871"
 ]
 node 
 [
  id -40
  label  "NP_001727.1"
  GeneID "728"
  annotationAssigned_by "PINC"
  annotationTaxon "Human"
  Column4 "728"
  annotationQualifier ""
  MCODE_Score "0.2222222222222222"
  Prot_Name "complement component 5 receptor 1 (C5a ligand)"
  annotationWith(or)From ""
  annotationDB_Object_ID "P21730"
  annotationDate "20030904"
  upkb_sp "P21730"
  GeneID_String "728"
  annotationDB "UniProtKB"
  Prot_Acc "NP_001727.1"
  MCODE_Node_Status "Unclustered"
  annotationDB_Object_Type "protein"
  annotationDB_Object_Name "C5AR1, C5AR, C5R1: C5a anaphylatoxin chemotactic receptor"
  type "human"
  canonicalName "NP_001727.1"
 ]
 node 
 [
  id -41
  label  "NP_003835.2"
  GeneID "8797"
  annotationAssigned_by "UniProtKB"
  annotationTaxon "Human"
  Column4 "8797"
  annotationQualifier ""
  MCODE_Score "0.0"
  Prot_Name "tumor necrosis factor receptor superfamily, member 10a"
  annotationWith(or)From "GO:0004872"
  annotationDB_Object_ID "O00220"
  annotationDate "20050624"
  upkb_sp "O00220"
  GeneID_String "8797"
  annotationDB "UniProtKB"
  Prot_Acc "NP_003835.2"
  MCODE_Node_Status "Unclustered"
  annotationDB_Object_Type "protein"
  annotationDB_Object_Name "TNFRSF10A, APO2, DR4, TRAILR1: Tumor necrosis factor receptor superfamily member 10A precursor"
  type "human"
  canonicalName "NP_003835.2"
 ]
 node 
 [
  id -38
  label  "NP_002109.1"
  upkb_hinv "HIT000094002"
  GeneID "3109"
  Degree "1"
  annotationAssigned_by "UniProtKB"
  annotationTaxon "Human"
  Column4 "3109"
  annotationQualifier ""
  MCODE_Score "0.2222222222222222"
  Prot_Name "major histocompatibility complex, class II, DM beta precursor"
  annotationWith(or)From "InterPro:IPR000353"
  annotationDB_Object_ID "P28068"
  annotationDate "20080613"
  upkb_sp "P28068"
  GeneID_String "3109"
  upkb_tr "Q5STC4"
  annotationDB "UniProtKB"
  Prot_Acc "NP_002109.1"
  MCODE_Node_Status "Unclustered"
  annotationDB_Object_Type "protein"
  annotationDB_Object_Name "HLA-DMB, DMB, RING7: HLA class II histocompatibility antigen, DM beta chain precursor"
  type "human"
  canonicalName "NP_002109.1"
  upkb_vega "OTTHUMP00000195564"
 ]
 node 
 [
  id -39
  label  "NP_003801.1"
  GeneID "8743"
  Degree "1"
  annotationAssigned_by "UniProtKB"
  annotationTaxon "Human"
  Column4 "8743"
  annotationQualifier ""
  MCODE_Score "0.2222222222222222"
  Prot_Name "tumor necrosis factor (ligand) superfamily, member 10"
  annotationWith(or)From "InterPro:IPR006052"
  annotationDB_Object_ID "P50591"
  annotationDate "20080613"
  upkb_sp "P50591"
  GeneID_String "8743"
  upkb_tr "A6NLJ6"
  annotationDB "UniProtKB"
  Prot_Acc "NP_003801.1"
  MCODE_Node_Status "Unclustered"
  annotationDB_Object_Type "protein"
  annotationDB_Object_Name "TNFSF10, APO2L, TRAIL: Tumor necrosis factor ligand superfamily member 10"
  type "human"
  canonicalName "NP_003801.1"
  upkb_vega "OTTHUMP00000173609"
 ]
 node 
 [
  id -36
  label  "NP_057850.1"
  GeneID "155030"
  Degree "5"
  MCODE_Score "0.109375"
  Prot_Name "Pr55(Gag)"
  GeneID_String "155030"
  Prot_Acc "NP_057850.1"
  MCODE_Node_Status "Unclustered"
  type "hiv"
  canonicalName "NP_057850.1"
 ]
 node 
 [
  id -37
  label  "NP_057425.3"
  GeneID "51196"
  Degree "1"
  annotationAssigned_by "UniProtKB"
  annotationTaxon "Human"
  Column4 "51196"
  annotationQualifier ""
  Prot_Name "pancreas-enriched phospholipase C"
  annotationWith(or)From ""
  annotationDB_Object_ID "Q9P212"
  annotationDate "20061108"
  upkb_sp "Q9P212"
  GeneID_String "51196"
  upkb_tr "Q5VWL4"
  annotationDB "UniProtKB"
  Prot_Acc "NP_057425.3"
  annotationDB_Object_Type "protein"
  annotationDB_Object_Name "PLCE1, KIAA1516, PLCE, PPLC: 1-phosphatidylinositol-4,5-bisphosphate phosphodiesterase epsilon-1"
  type "human"
  canonicalName "NP_057425.3"
 ]
 node 
 [
  id -34
  label  "NP_001035.1"
  GeneID "6531"
  annotationAssigned_by "UniProtKB"
  annotationTaxon "Human"
  Column4 "6531"
  annotationQualifier ""
  MCODE_Score "0.2222222222222222"
  Prot_Name "solute carrier family 6 (neurotransmitter transporter, dopamine), member 3"
  annotationWith(or)From "InterPro:IPR002436"
  annotationDB_Object_ID "Q01959"
  annotationDate "20080613"
  upkb_sp "Q01959"
  GeneID_String "6531"
  upkb_tr "Q99494"
  annotationDB "UniProtKB"
  Prot_Acc "NP_001035.1"
  MCODE_Node_Status "Unclustered"
  annotationDB_Object_Type "protein"
  annotationDB_Object_Name "SLC6A3, DAT1: Sodium-dependent dopamine transporter"
  type "human"
  canonicalName "NP_001035.1"
 ]
 node 
 [
  id -35
  label  "NP_006588.1"
  GeneID "3312"
  Degree "1"
  annotationAssigned_by "UniProtKB"
  annotationTaxon "Human"
  Column4 "3312"
  annotationQualifier ""
  MCODE_Score "0.2222222222222222"
  Prot_Name "heat shock 70kDa protein 8 isoform 1"
  annotationWith(or)From "SP_SL:SL-0161"
  annotationDB_Object_ID "P11142"
  annotationDate "20080612"
  upkb_sp "P11142"
  GeneID_String "3312"
  annotationDB "UniProtKB"
  Prot_Acc "NP_006588.1"
  MCODE_Node_Status "Unclustered"
  annotationDB_Object_Type "protein"
  annotationDB_Object_Name "HSPA8, HSC70, HSP73, HSPA10: Heat shock cognate 71 kDa protein"
  type "human"
  canonicalName "NP_006588.1"
 ]
 node 
 [
  id -15
  label  "NP_002179.2"
  GeneID "3596"
  Degree "1"
  annotationAssigned_by "PINC"
  annotationTaxon "Human"
  Column4 "3596"
  annotationQualifier ""
  Prot_Name "interleukin 13 precursor"
  annotationWith(or)From ""
  annotationDB_Object_ID "P35225"
  annotationDate "20030904"
  upkb_sp "P35225"
  GeneID_String "3596"
  annotationDB "UniProtKB"
  Prot_Acc "NP_002179.2"
  annotationDB_Object_Type "protein"
  annotationDB_Object_Name "IL13, NC30: Interleukin-13 precursor"
  type "human"
  canonicalName "NP_002179.2"
 ]
 node 
 [
  id -14
  label  "NP_000065.1"
  GeneID "959"
  Degree "2"
  annotationAssigned_by "PINC"
  annotationTaxon "Human"
  Column4 "959"
  annotationQualifier ""
  Prot_Name "CD40 ligand"
  annotationWith(or)From ""
  annotationDB_Object_ID "P29965"
  annotationDate "20030904"
  upkb_sp "P29965"
  GeneID_String "959"
  upkb_tr "Q3L8U2"
  annotationDB "UniProtKB"
  Prot_Acc "NP_000065.1"
  annotationDB_Object_Type "protein"
  annotationDB_Object_Name "CD40LG, CD40L, TNFSF5, TRAP: CD40 ligand"
  type "human"
  canonicalName "NP_000065.1"
 ]
 node 
 [
  id -17
  label  "NP_579880.1"
  GeneID "155030"
  Degree "7"
  MCODE_Score "0.09"
  Prot_Name "capsid"
  GeneID_String "155030"
  Prot_Acc "NP_579880.1"
  MCODE_Node_Status "Unclustered"
  type "hiv"
  canonicalName "NP_579880.1"
 ]
 node 
 [
  id -16
  label  "NP_036580.2"
  GeneID "6777"
  annotationAssigned_by "UniProtKB"
  annotationTaxon "Human"
  Column4 "6777"
  annotationQualifier ""
  MCODE_Score "0.2222222222222222"
  Prot_Name "signal transducer and activator of transcription 5B"
  annotationWith(or)From "SP_KW:KW-0963"
  annotationDB_Object_ID "P51692"
  annotationDate "20080616"
  upkb_sp "P51692"
  GeneID_String "6777"
  annotationDB "UniProtKB"
  Prot_Acc "NP_036580.2"
  MCODE_Node_Status "Unclustered"
  annotationDB_Object_Type "protein"
  annotationDB_Object_Name "STAT5B: Signal transducer and activator of transcription 5B"
  type "human"
  canonicalName "NP_036580.2"
  upkb_vega "OTTHUMP00000198375"
 ]
 node 
 [
  id -11
  label  "NP_705927.1"
  GeneID "155348"
  Degree "11"
  Prot_Name "RT"
  GeneID_String "155348"
  Prot_Acc "NP_705927.1"
  type "hiv"
  canonicalName "NP_705927.1"
 ]
 node 
 [
  id -10
  label  "NP_705926.1"
  GeneID "155348"
  Degree "15"
  MCODE_Score "0.0"
  Prot_Name "retropepsin"
  GeneID_String "155348"
  Prot_Acc "NP_705926.1"
  MCODE_Node_Status "Unclustered"
  type "hiv"
  canonicalName "NP_705926.1"
 ]
 node 
 [
  id -13
  label  "NP_004912.2"
  GeneID "9629"
  annotationAssigned_by "PINC"
  annotationTaxon "Human"
  Column4 "9629"
  annotationQualifier ""
  Prot_Name "CLCA3: chloride channel, calcium activated, family member 3"
  annotationWith(or)From ""
  annotationDB_Object_ID "Q9Y6N3"
  annotationDate "20030904"
  upkb_sp "Q9Y6N3"
  GeneID_String "9629"
  annotationDB "UniProtKB"
  Prot_Acc "NP_004912.2"
  annotationDB_Object_Type "protein"
  annotationDB_Object_Name "CLCA3: Calcium-activated chloride channel regulator family member 3 precursor"
  type "human"
  canonicalName "NP_004912.2"
 ]
 node 
 [
  id -12
  label  "NP_057852.2"
  GeneID "155807"
  Degree "81"
  MCODE_Score "0.5555555555555556"
  Prot_Name "Vpr"
  GeneID_String "155807"
  Prot_Acc "NP_057852.2"
  MCODE_Node_Status "Clustered"
  type "hiv"
  canonicalName "NP_057852.2"
 ]
 node 
 [
  id -23
  label  "NP_005489.2"
  GeneID "10053"
  annotationAssigned_by "UniProtKB"
  annotationTaxon "Human"
  Column4 "10053"
  annotationQualifier ""
  Prot_Name "adaptor-related protein complex 1, mu 2 subunit"
  annotationWith(or)From "SP_KW:KW-0968"
  annotationDB_Object_ID "Q9Y6Q5"
  annotationDate "20080616"
  upkb_sp "Q9Y6Q5"
  GeneID_String "10053"
  annotationDB "UniProtKB"
  Prot_Acc "NP_005489.2"
  annotationDB_Object_Type "protein"
  annotationDB_Object_Name "AP1M2: AP-1 complex subunit mu-2"
  type "human"
  canonicalName "NP_005489.2"
 ]
 node 
 [
  id -22
  label  "NP_001734.1"
  GeneID "805"
  Degree "1"
  annotationAssigned_by "UniProtKB"
  annotationTaxon "Human"
  Column4 "805"
  annotationQualifier ""
  Prot_Name "calmodulin 2"
  annotationWith(or)From ""
  annotationDB_Object_ID "P62158"
  annotationDate "20041129"
  upkb_sp "P62158"
  GeneID_String "805"
  upkb_tr "Q9BRL5"
  annotationDB "UniProtKB"
  Prot_Acc "NP_001734.1"
  annotationDB_Object_Type "protein"
  annotationDB_Object_Name "CALM1, CALM, CALM2, CAM2, CALM3, CALML2, CAM, CAMB, CAM3, CAM1, CAMC, CAMIII: Calmodulin"
  type "human"
  canonicalName "NP_001734.1"
 ]
 node 
 [
  id -25
  label  "NP_005017.2"
  GeneID "5293"
  Degree "5"
  annotationAssigned_by "UniProtKB"
  annotationTaxon "Human"
  Column4 "5293"
  annotationQualifier ""
  MCODE_Score "0.0"
  Prot_Name "phosphoinositide-3-kinase, catalytic, delta polypeptide"
  annotationWith(or)From ""
  annotationDB_Object_ID "O00329"
  annotationDate "20011001"
  upkb_sp "O00329"
  GeneID_String "5293"
  upkb_tr "O00334"
  annotationDB "UniProtKB"
  Prot_Acc "NP_005017.2"
  MCODE_Node_Status "Unclustered"
  annotationDB_Object_Type "protein"
  annotationDB_Object_Name "PIK3CD: Phosphatidylinositol-4,5-bisphosphate 3-kinase catalytic subunit delta isoform"
  type "human"
  canonicalName "NP_005017.2"
 ]
 node 
 [
  id -24
  label  "NP_115882.1"
  GeneID "8907"
  annotationAssigned_by "UniProtKB"
  annotationTaxon "Human"
  Column4 "8907"
  annotationQualifier ""
  Prot_Name "adaptor-related protein complex 1, mu 1 subunit"
  annotationWith(or)From "SP_KW:KW-0968"
  annotationDB_Object_ID "Q9BXS5"
  annotationDate "20080616"
  upkb_sp "Q9BXS5"
  GeneID_String "8907"
  annotationDB "UniProtKB"
  Prot_Acc "NP_115882.1"
  annotationDB_Object_Type "protein"
  annotationDB_Object_Name "AP1M1, CLTNM: AP-1 complex subunit mu-1"
  type "human"
  canonicalName "NP_115882.1"
 ]
 node 
 [
  id -19
  label  "NP_002761.1"
  GeneID "5645"
  annotationAssigned_by "UniProtKB"
  annotationTaxon "Human"
  Column4 "5645"
  annotationQualifier ""
  MCODE_Score "0.0"
  Prot_Name "protease, serine, 2 preproprotein"
  annotationWith(or)From ""
  annotationDB_Object_ID "P07478"
  annotationDate "20060301"
  upkb_sp "P07478"
  GeneID_String "5645"
  annotationDB "UniProtKB"
  Prot_Acc "NP_002761.1"
  MCODE_Node_Status "Unclustered"
  annotationDB_Object_Type "protein"
  annotationDB_Object_Name "PRSS2, TRY2, TRYP2: Trypsin-2 precursor"
  type "human"
  canonicalName "NP_002761.1"
 ]
 node 
 [
  id -18
  label  "NP_002125.3"
  GeneID "3163"
  annotationAssigned_by "UniProtKB"
  annotationTaxon "Human"
  Column4 "3163"
  annotationQualifier ""
  MCODE_Score "0.0"
  Prot_Name "heme oxygenase (decyclizing) 2"
  annotationWith(or)From ""
  annotationDB_Object_ID "P30519"
  annotationDate "20080520"
  upkb_sp "P30519"
  GeneID_String "3163"
  annotationDB "UniProtKB"
  Prot_Acc "NP_002125.3"
  MCODE_Node_Status "Unclustered"
  annotationDB_Object_Type "protein"
  annotationDB_Object_Name "HMOX2, HO2: Heme oxygenase 2"
  type "human"
  canonicalName "NP_002125.3"
 ]
 node 
 [
  id -21
  label  "NP_057856.1"
  GeneID "155971"
  Degree "48"
  MCODE_Score "0.03698224852071006"
  Prot_Name "gp160"
  GeneID_String "155971"
  Prot_Acc "NP_057856.1"
  MCODE_Node_Status "Unclustered"
  type "hiv"
  canonicalName "NP_057856.1"
 ]
 node 
 [
  id -20
  label  "NP_001229.1"
  GeneID "898"
  Degree "1"
  annotationAssigned_by "Reactome"
  annotationTaxon "Human"
  Column4 "898"
  annotationQualifier ""
  MCODE_Score "0.1875"
  Prot_Name "cyclin E1 isoform 1"
  annotationWith(or)From ""
  annotationDB_Object_ID "P24864"
  annotationDate "20041230"
  upkb_sp "P24864"
  GeneID_String "898"
  annotationDB "UniProtKB"
  Prot_Acc "NP_001229.1"
  MCODE_Node_Status "Unclustered"
  annotationDB_Object_Type "protein"
  annotationDB_Object_Name "CCNE1, CCNE: G1/S-specific cyclin-E1"
  type "human"
  canonicalName "NP_001229.1"
  upkb_vega "OTTHUMP00000076205"
 ]
 node 
 [
  id -1
  label  "NP_579894.2"
  GeneID "155971"
  Degree "199"
  MCODE_Score "0.1536"
  Prot_Name "gp120"
  GeneID_String "155971"
  Prot_Acc "NP_579894.2"
  MCODE_Node_Status "Unclustered"
  type "hiv"
  canonicalName "NP_579894.2"
 ]
 node 
 [
  id -6
  label  "NP_127497.1"
  GeneID "22861"
  annotationAssigned_by "UniProtKB"
  annotationTaxon "Human"
  Column4 "22861"
  annotationQualifier ""
  MCODE_Score "0.0"
  Prot_Name "NLR family, pyrin domain containing 1 isoform 1"
  annotationWith(or)From "SP_KW:KW-0963"
  annotationDB_Object_ID "Q9C000"
  annotationDate "20080616"
  upkb_sp "Q9C000"
  GeneID_String "22861"
  upkb_tr "Q96AM0"
  annotationDB "UniProtKB"
  Prot_Acc "NP_127497.1"
  MCODE_Node_Status "Unclustered"
  annotationDB_Object_Type "protein"
  annotationDB_Object_Name "NLRP1, CARD7, DEFCAP, KIAA0926, NAC, NALP1: NACHT, LRR and PYD domains-containing protein 1"
  type "human"
  canonicalName "NP_127497.1"
 ]
 node 
 [
  id -7
  label  "NP_001605.1"
  GeneID "71"
  Degree "1"
  annotationAssigned_by "UniProtKB"
  annotationTaxon "Human"
  Column4 "71"
  annotationQualifier ""
  MCODE_Score "0.0"
  Prot_Name "actin, gamma 1 propeptide"
  annotationWith(or)From ""
  annotationDB_Object_ID "P63261"
  annotationDate "20061108"
  upkb_sp "P63261"
  GeneID_String "71"
  upkb_tr "Q9BTD2"
  annotationDB "UniProtKB"
  Prot_Acc "NP_001605.1"
  MCODE_Node_Status "Unclustered"
  annotationDB_Object_Type "protein"
  annotationDB_Object_Name "ACTG1, ACTB, ACTG: Actin, cytoplasmic 2"
  type "human"
  canonicalName "NP_001605.1"
  upkb_vega "OTTHUMP00000181454"
 ]
 node 
 [
  id -8
  label  "NP_579876.2"
  GeneID "155030"
  Degree "16"
  MCODE_Score "0.09"
  Prot_Name "matrix"
  GeneID_String "155030"
  Prot_Acc "NP_579876.2"
  MCODE_Node_Status "Unclustered"
  type "hiv"
  canonicalName "NP_579876.2"
 ]
 node 
 [
  id -9
  label  "NP_579881.1"
  GeneID "155030"
  Degree "14"
  Prot_Name "nucleocapsid"
  GeneID_String "155030"
  Prot_Acc "NP_579881.1"
  type "hiv"
  canonicalName "NP_579881.1"
 ]
 node 
 [
  id -2
  label  "NP_640340.2"
  GeneID "196883"
  Degree "3"
  annotationAssigned_by "UniProtKB"
  annotationTaxon "Human"
  Column4 "196883"
  annotationQualifier ""
  Prot_Name "adenylate cyclase 4"
  annotationWith(or)From "InterPro:IPR009398"
  annotationDB_Object_ID "Q8NFM4"
  annotationDate "20080613"
  upkb_sp "Q8NFM4"
  GeneID_String "196883"
  upkb_tr "Q6ZTM6"
  annotationDB "UniProtKB"
  Prot_Acc "NP_640340.2"
  annotationDB_Object_Type "protein"
  annotationDB_Object_Name "ADCY4: Adenylate cyclase type 4"
  type "human"
  canonicalName "NP_640340.2"
 ]
 node 
 [
  id -3
  label  "NP_579895.1"
  GeneID "155971"
  Degree "50"
  MCODE_Score "0.021266540642722116"
  Prot_Name "gp41"
  GeneID_String "155971"
  Prot_Acc "NP_579895.1"
  MCODE_Node_Status "Unclustered"
  type "hiv"
  canonicalName "NP_579895.1"
 ]
 node 
 [
  id -4
  label  "NP_057853.1"
  GeneID "155871"
  Degree "296"
  MCODE_Score "1.6875"
  Prot_Name "Tat"
  GeneID_String "155871"
  Prot_Acc "NP_057853.1"
  MCODE_Node_Status "Unclustered"
  type "hiv"
  canonicalName "NP_057853.1"
 ]
 node 
 [
  id -5
  label  "NP_057857.2"
  GeneID "156110"
  Degree "52"
  MCODE_Score "0.4897959183673469"
  Prot_Name "Nef"
  GeneID_String "156110"
  Prot_Acc "NP_057857.2"
  MCODE_Node_Status "Unclustered"
  type "hiv"
  canonicalName "NP_057857.2"
 ]
 node 
 [
  id -109
  label  "NP_004368.1"
  upkb_hinv "HIT000090375"
  GeneID "1375"
  annotationAssigned_by "UniProtKB"
  annotationTaxon "Human"
  Column4 "1375"
  annotationQualifier ""
  Prot_Name "CPT1B: carnitine palmitoyltransferase 1B (muscle)"
  annotationWith(or)From "SP_KW:KW-0557"
  annotationDB_Object_ID "Q92523"
  annotationDate "20080616"
  upkb_sp "Q92523"
  GeneID_String "1375"
  upkb_tr "Q53FV7"
  annotationDB "UniProtKB"
  Prot_Acc "NP_004368.1"
  annotationDB_Object_Type "protein"
  annotationDB_Object_Name "CPT1B, KIAA1670: Carnitine O-palmitoyltransferase I, muscle isoform"
  type "human"
  canonicalName "NP_004368.1"
  upkb_vega "OTTHUMP00000197088"
 ]
 node 
 [
  id -108
  label  "NP_000828.1"
  GeneID "2907"
  Degree "1"
  annotationAssigned_by "UniProtKB"
  annotationTaxon "Human"
  Column4 "2907"
  annotationQualifier ""
  upkb_ensemble "ENSP00000327659"
  Prot_Name "GRINA: glutamate receptor, ionotropic, N-methyl D-asparate-associated protein 1 (glutamate binding)"
  annotationWith(or)From "SP_KW:KW-0812"
  annotationDB_Object_ID "Q7Z429"
  annotationDate "20080616"
  upkb_sp "Q7Z429"
  GeneID_String "2907"
  annotationDB "UniProtKB"
  Prot_Acc "NP_000828.1"
  annotationDB_Object_Type "protein"
  annotationDB_Object_Name "GRINA, NMDARA1: Glutamate [NMDA] receptor-associated protein 1"
  type "human"
  canonicalName "NP_000828.1"
 ]
 node 
 [
  id -107
  label  "NP_002738.2"
  GeneID "5596"
  Degree "1"
  annotationAssigned_by "UniProtKB"
  annotationTaxon "Human"
  Column4 "5596"
  annotationQualifier ""
  Prot_Name "MAPK4: mitogen-activated protein kinase 4"
  annotationWith(or)From "SP_KW:KW-0131"
  annotationDB_Object_ID "P31152"
  annotationDate "20080616"
  upkb_sp "P31152"
  GeneID_String "5596"
  upkb_tr "Q0VG04"
  annotationDB "UniProtKB"
  Prot_Acc "NP_002738.2"
  annotationDB_Object_Type "protein"
  annotationDB_Object_Name "MAPK4, ERK4, PRKM4: Mitogen-activated protein kinase 4"
  type "human"
  canonicalName "NP_002738.2"
 ]
 node 
 [
  id -106
  label  "NP_078781.2"
  GeneID "79400"
  Degree "1"
  annotationAssigned_by "UniProtKB"
  annotationTaxon "Human"
  Column4 "79400"
  annotationQualifier ""
  Prot_Name "NOX5: NADPH oxidase, EF-hand calcium binding domain 5"
  annotationWith(or)From "InterPro:IPR013130"
  annotationDB_Object_ID "Q96PH1"
  annotationDate "20080613"
  upkb_sp "Q96PH1"
  GeneID_String "79400"
  annotationDB "UniProtKB"
  Prot_Acc "NP_078781.2"
  annotationDB_Object_Type "protein"
  annotationDB_Object_Name "NOX5: NADPH oxidase 5"
  type "human"
  canonicalName "NP_078781.2"
  upkb_vega "OTTHUMP00000175922"
 ]
 node 
 [
  id -113
  label  "NP_005281.1"
  GeneID "2838"
  Degree "1"
  annotationAssigned_by "PINC"
  annotationTaxon "Human"
  Column4 "2838"
  annotationQualifier ""
  Prot_Name "GPR15: G protein-coupled receptor 15 (Bob)"
  annotationWith(or)From ""
  annotationDB_Object_ID "P49685"
  annotationDate "20030904"
  upkb_sp "P49685"
  GeneID_String "2838"
  annotationDB "UniProtKB"
  Prot_Acc "NP_005281.1"
  annotationDB_Object_Type "protein"
  annotationDB_Object_Name "GPR15: G-protein coupled receptor 15"
  type "human"
  canonicalName "NP_005281.1"
 ]
 node 
 [
  id -112
  label  "NP_000475.1"
  GeneID "351"
  Degree "2"
  annotationAssigned_by "Reactome"
  annotationTaxon "Human"
  Column4 "351"
  annotationQualifier ""
  MCODE_Score "0.2222222222222222"
  Prot_Name "amyloid beta A4 protein precursor, isoform a"
  annotationWith(or)From ""
  annotationDB_Object_ID "P05067"
  annotationDate "20041004"
  upkb_sp "P05067"
  GeneID_String "351"
  annotationDB "UniProtKB"
  Prot_Acc "NP_000475.1"
  MCODE_Node_Status "Unclustered"
  annotationDB_Object_Type "protein"
  annotationDB_Object_Name "APP, A4, AD1: Amyloid beta A4 protein precursor"
  type "human"
  canonicalName "NP_000475.1"
 ]
 node 
 [
  id -111
  label  "NP_005336.2"
  GeneID "3303"
  Degree "2"
  annotationAssigned_by "UniProtKB"
  annotationTaxon "Human"
  Column4 "3303"
  annotationQualifier ""
  MCODE_Score "0.2222222222222222"
  Prot_Name "heat shock 70kDa protein 1A"
  annotationWith(or)From ""
  annotationDB_Object_ID "P08107"
  annotationDate "20051220"
  upkb_sp "P08107"
  GeneID_String "3303"
  upkb_tr "Q5SP16"
  annotationDB "UniProtKB"
  Prot_Acc "NP_005336.2"
  MCODE_Node_Status "Unclustered"
  annotationDB_Object_Type "protein"
  annotationDB_Object_Name "HSPA1A, HSPA1, HSPA1B: Heat shock 70 kDa protein 1"
  type "human"
  canonicalName "NP_005336.2"
 ]
 node 
 [
  id -110
  label  "NP_002721.1"
  GeneID "5566"
  Degree "2"
  annotationAssigned_by "UniProtKB"
  annotationTaxon "Human"
  Column4 "5566"
  annotationQualifier ""
  Prot_Name "cAMP-dependent protein kinase catalytic subunit alpha isoform 1"
  annotationWith(or)From ""
  annotationDB_Object_ID "P17612"
  annotationDate "20010919"
  upkb_sp "P17612"
  GeneID_String "5566"
  annotationDB "UniProtKB"
  Prot_Acc "NP_002721.1"
  annotationDB_Object_Type "protein"
  annotationDB_Object_Name "PRKACA, PKACA: cAMP-dependent protein kinase catalytic subunit alpha"
  type "human"
  canonicalName "NP_002721.1"
 ]
 node 
 [
  id -117
  label  "NP_054702.1"
  GeneID "6863"
  annotationAssigned_by "PINC"
  annotationTaxon "Human"
  Column4 "6863"
  annotationQualifier ""
  MCODE_Score "0.0"
  Prot_Name "TAC1: tachykinin, precursor 1 isoform alpha  (substance K, substance P, neurokinin 1, neurokinin 2, neuromedin L, neurokinin alpha, neuropeptide K, neuropeptide gamma)"
  annotationWith(or)From ""
  annotationDB_Object_ID "P20366"
  annotationDate "20030904"
  upkb_sp "P20366"
  GeneID_String "6863"
  annotationDB "UniProtKB"
  Prot_Acc "NP_054702.1"
  MCODE_Node_Status "Unclustered"
  annotationDB_Object_Type "protein"
  annotationDB_Object_Name "TAC1, NKA, NKNA, TAC2: Protachykinin-1 precursor"
  type "human"
  canonicalName "NP_054702.1"
 ]
 node 
 [
  id -116
  label  "NP_003908.1"
  GeneID "8906"
  annotationAssigned_by "UniProtKB"
  annotationTaxon "Human"
  Column4 "8906"
  annotationQualifier ""
  Prot_Name "adaptor-related protein complex 1, gamma 2 subunit"
  annotationWith(or)From "SP_KW:KW-0968"
  annotationDB_Object_ID "O75843"
  annotationDate "20080616"
  upkb_sp "O75843"
  GeneID_String "8906"
  upkb_tr "Q6ZWB2"
  annotationDB "UniProtKB"
  Prot_Acc "NP_003908.1"
  annotationDB_Object_Type "protein"
  annotationDB_Object_Name "AP1G2: AP-1 complex subunit gamma-like 2"
  type "human"
  canonicalName "NP_003908.1"
 ]
 node 
 [
  id -115
  label  "NP_001828.1"
  GeneID "1232"
  annotationAssigned_by "PINC"
  annotationTaxon "Human"
  Column4 "1232"
  annotationQualifier ""
  MCODE_Score "0.0"
  Prot_Name "CC chemokine receptor 3"
  annotationWith(or)From ""
  annotationDB_Object_ID "P51677"
  annotationDate "20030904"
  upkb_sp "P51677"
  GeneID_String "1232"
  upkb_tr "Q8TDP4"
  annotationDB "UniProtKB"
  Prot_Acc "NP_001828.1"
  MCODE_Node_Status "Unclustered"
  annotationDB_Object_Type "protein"
  annotationDB_Object_Name "CCR3, CMKBR3: C-C chemokine receptor type 3"
  type "human"
  canonicalName "NP_001828.1"
  upkb_vega "OTTHUMP00000170928"
 ]
 node 
 [
  id -114
  label  "NP_004397.1"
  GeneID "1755"
  Degree "1"
  annotationAssigned_by "UniProtKB"
  annotationTaxon "Human"
  Column4 "1755"
  annotationQualifier ""
  upkb_ensemble "ENSP00000357951"
  Prot_Name "DMBT1: deleted in malignant brain tumors 1 isoform a (SAG)"
  annotationWith(or)From "InterPro:IPR001190"
  annotationDB_Object_ID "ENSP00000357951"
  annotationDate "20080613"
  upkb_sp "Q9UGM3"
  GeneID_String "1755"
  upkb_tr "A8MT44"
  annotationDB "ENSEMBL"
  Prot_Acc "NP_004397.1"
  annotationDB_Object_Type "protein"
  annotationDB_Object_Name ""
  type "human"
  canonicalName "NP_004397.1"
 ]
 node 
 [
  id -121
  label  "NP_066951.1"
  GeneID "5441"
  Degree "2"
  annotationAssigned_by "PINC"
  annotationTaxon "Human"
  Column4 "5441"
  annotationQualifier ""
  MCODE_Score "0.0"
  Prot_Name "DNA directed RNA polymerase II polypeptide L"
  annotationWith(or)From ""
  annotationDB_Object_ID "P62875"
  annotationDate "20061116"
  upkb_sp "P62875"
  GeneID_String "5441"
  annotationDB "UniProtKB"
  Prot_Acc "NP_066951.1"
  MCODE_Node_Status "Unclustered"
  annotationDB_Object_Type "protein"
  annotationDB_Object_Name "POLR2L: DNA-directed RNA polymerases I, II, and III subunit RPABC5"
  type "human"
  canonicalName "NP_066951.1"
 ]
 node 
 [
  id -120
  label  "NP_001105.1"
  GeneID "113"
  Degree "3"
  annotationAssigned_by "PINC"
  annotationTaxon "Human"
  Column4 "113"
  annotationQualifier ""
  Prot_Name "adenylate cyclase 7"
  annotationWith(or)From ""
  annotationDB_Object_ID "P51828"
  annotationDate "20030904"
  upkb_sp "P51828"
  GeneID_String "113"
  annotationDB "UniProtKB"
  Prot_Acc "NP_001105.1"
  annotationDB_Object_Type "protein"
  annotationDB_Object_Name "ADCY7, KIAA0037: Adenylate cyclase type 7"
  type "human"
  canonicalName "NP_001105.1"
 ]
 node 
 [
  id -119
  label  "NP_001871.2"
  GeneID "1386"
  annotationAssigned_by "Reactome"
  annotationTaxon "Human"
  Column4 "1386"
  annotationQualifier ""
  MCODE_Score "0.0"
  Prot_Name "activating transcription factor 2"
  annotationWith(or)From ""
  annotationDB_Object_ID "P15336"
  annotationDate "20060407"
  upkb_sp "P15336"
  GeneID_String "1386"
  upkb_tr "Q96JT8"
  annotationDB "UniProtKB"
  Prot_Acc "NP_001871.2"
  MCODE_Node_Status "Unclustered"
  annotationDB_Object_Type "protein"
  annotationDB_Object_Name "ATF2, CREB2, CREBP1: Cyclic AMP-dependent transcription factor ATF-2"
  type "human"
  canonicalName "NP_001871.2"
 ]
 node 
 [
  id -118
  label  "NP_002974.1"
  GeneID "6348"
  Degree "1"
  annotationAssigned_by "PINC"
  annotationTaxon "Human"
  Column4 "6348"
  annotationQualifier ""
  MCODE_Score "1.0"
  Prot_Name "chemokine (C-C motif) ligand 3"
  annotationWith(or)From ""
  annotationDB_Object_ID "P10147"
  annotationDate "20031106"
  upkb_sp "P10147"
  GeneID_String "6348"
  annotationDB "UniProtKB"
  Prot_Acc "NP_002974.1"
  MCODE_Node_Status "Unclustered"
  annotationDB_Object_Type "protein"
  annotationDB_Object_Name "CCL3, G0S19-1, MIP1A, SCYA3: C-C motif chemokine 3 precursor"
  type "human"
  canonicalName "NP_002974.1"
 ]
 node 
 [
  id -92
  label  "NP_005377.1"
  GeneID "4826"
  annotationAssigned_by "PINC"
  annotationTaxon "Human"
  Column4 "4826"
  annotationQualifier ""
  MCODE_Score "0.0"
  Prot_Name "neuronatin isoform alpha"
  annotationWith(or)From ""
  annotationDB_Object_ID "Q16517"
  annotationDate "20030904"
  upkb_sp "Q16517"
  GeneID_String "4826"
  annotationDB "UniProtKB"
  Prot_Acc "NP_005377.1"
  MCODE_Node_Status "Unclustered"
  annotationDB_Object_Type "protein"
  annotationDB_Object_Name "NNAT: Neuronatin"
  type "human"
  canonicalName "NP_005377.1"
 ]
 node 
 [
  id -93
  label  "NP_055018.2"
  GeneID "160"
  annotationAssigned_by "UniProtKB"
  annotationTaxon "Human"
  Column4 "160"
  annotationQualifier ""
  Prot_Name "adaptor-related protein complex 2, alpha 1 subunit isoform 1"
  annotationWith(or)From "SP_KW:KW-0968"
  annotationDB_Object_ID "O95782"
  annotationDate "20080616"
  upkb_sp "O95782"
  GeneID_String "160"
  annotationDB "UniProtKB"
  Prot_Acc "NP_055018.2"
  annotationDB_Object_Type "protein"
  annotationDB_Object_Name "AP2A1, ADTAA, CLAPA1: AP-2 complex subunit alpha-1"
  type "human"
  canonicalName "NP_055018.2"
 ]
 node 
 [
  id -90
  label  "NP_998765.2"
  GeneID "255189"
  Degree "1"
  annotationAssigned_by "UniProtKB"
  annotationTaxon "Human"
  Column4 "255189"
  annotationQualifier ""
  Prot_Name "PLA2G4F: phospholipase A2, group IVF"
  annotationWith(or)From "SP_KW:KW-0472"
  annotationDB_Object_ID "Q68DD2"
  annotationDate "20080616"
  upkb_sp "Q68DD2"
  GeneID_String "255189"
  upkb_tr "A2RRC4"
  annotationDB "UniProtKB"
  Prot_Acc "NP_998765.2"
  annotationDB_Object_Type "protein"
  annotationDB_Object_Name "PLA2G4F: Cytosolic phospholipase A2 zeta"
  type "human"
  canonicalName "NP_998765.2"
 ]
 node 
 [
  id -91
  label  "NP_036532.1"
  GeneID "26279"
  Degree "1"
  annotationAssigned_by "PINC"
  annotationTaxon "Human"
  Column4 "26279"
  annotationQualifier ""
  Prot_Name "PLA2G2D: phospholipase A2, group IID"
  annotationWith(or)From ""
  annotationDB_Object_ID "Q9UNK4"
  annotationDate "20030904"
  upkb_sp "Q9UNK4"
  GeneID_String "26279"
  upkb_tr "Q6UWX0"
  annotationDB "UniProtKB"
  Prot_Acc "NP_036532.1"
  annotationDB_Object_Type "protein"
  annotationDB_Object_Name "PLA2G2D, SPLASH: Group IID secretory phospholipase A2 precursor"
  type "human"
  canonicalName "NP_036532.1"
 ]
 node 
 [
  id -96
  label  "NP_005374.1"
  GeneID "4759"
  annotationAssigned_by "PINC"
  annotationTaxon "Human"
  Column4 "4759"
  annotationQualifier ""
  Prot_Name "NEU2: sialidase 2 (cytosolic sialidase); neuraminidase 2"
  annotationWith(or)From ""
  annotationDB_Object_ID "Q9Y3R4"
  annotationDate "20030904"
  upkb_sp "Q9Y3R4"
  GeneID_String "4759"
  annotationDB "UniProtKB"
  Prot_Acc "NP_005374.1"
  annotationDB_Object_Type "protein"
  annotationDB_Object_Name "NEU2: Sialidase-2"
  type "human"
  canonicalName "NP_005374.1"
 ]
 node 
 [
  id -97
  label  "NP_002640.2"
  GeneID "5294"
  Degree "5"
  annotationAssigned_by "UniProtKB"
  annotationTaxon "Human"
  Column4 "5294"
  annotationQualifier ""
  MCODE_Score "0.0"
  Prot_Name "phosphoinositide-3-kinase, catalytic, gamma polypeptide"
  annotationWith(or)From "InterPro:IPR000341"
  annotationDB_Object_ID "P48736"
  annotationDate "20080613"
  upkb_sp "P48736"
  GeneID_String "5294"
  annotationDB "UniProtKB"
  Prot_Acc "NP_002640.2"
  MCODE_Node_Status "Unclustered"
  annotationDB_Object_Type "protein"
  annotationDB_Object_Name "PIK3CG: Phosphatidylinositol-4,5-bisphosphate 3-kinase catalytic subunit gamma isoform"
  type "human"
  canonicalName "NP_002640.2"
 ]
 node 
 [
  id -94
  label  "NP_002240.3"
  GeneID "3782"
  annotationAssigned_by "UniProtKB"
  annotationTaxon "Human"
  Column4 "3782"
  annotationQualifier ""
  Prot_Name "KCNN3: potassium intermediate/small conductance calcium-activated channel, subfamily N, member 3"
  annotationWith(or)From "InterPro:IPR004178"
  annotationDB_Object_ID "Q6JXY2"
  annotationDate "20080613"
  GeneID_String "3782"
  upkb_tr "Q6JXY2"
  annotationDB "UniProtKB"
  Prot_Acc "NP_002240.3"
  annotationDB_Object_Type "protein"
  annotationDB_Object_Name "SK3: Small-conductance calcium-activated potassium channel SK3"
  type "human"
  canonicalName "NP_002240.3"
 ]
 node 
 [
  id -95
  label  "NP_002110.1"
  GeneID "3111"
  Degree "1"
  annotationAssigned_by "UniProtKB"
  annotationTaxon "Human"
  Column4 "3111"
  annotationQualifier ""
  MCODE_Score "0.2222222222222222"
  Prot_Name "major histocompatibility complex, class II, DO alpha precursor"
  annotationWith(or)From "InterPro:IPR001003"
  annotationDB_Object_ID "P06340"
  annotationDate "20080613"
  upkb_sp "P06340"
  GeneID_String "3111"
  upkb_tr "Q14535"
  annotationDB "UniProtKB"
  Prot_Acc "NP_002110.1"
  MCODE_Node_Status "Unclustered"
  annotationDB_Object_Type "protein"
  annotationDB_Object_Name "HLA-DOA, HLA-DNA, HLA-DZA: HLA class II histocompatibility antigen, DO alpha chain precursor"
  type "human"
  canonicalName "NP_002110.1"
  upkb_vega "OTTHUMP00000193538"
 ]
 node 
 [
  id -100
  label  "NP_620637.1"
  GeneID "5599"
  Degree "3"
  annotationAssigned_by "Reactome"
  annotationTaxon "Human"
  Column4 "5599"
  annotationQualifier ""
  Prot_Name "mitogen-activated protein kinase 8 isoform JNK1 alpha2"
  annotationWith(or)From ""
  annotationDB_Object_ID "P45983"
  annotationDate "20041008"
  upkb_sp "P45983"
  GeneID_String "5599"
  upkb_tr "Q308M2"
  annotationDB "UniProtKB"
  Prot_Acc "NP_620637.1"
  annotationDB_Object_Type "protein"
  annotationDB_Object_Name "MAPK8, JNK1, PRKM8: Mitogen-activated protein kinase 8"
  type "human"
  canonicalName "NP_620637.1"
  upkb_vega "OTTHUMP00000019551"
 ]
 node 
 [
  id -101
  label  "NP_001420.2"
  GeneID "2033"
  Degree "2"
  annotationAssigned_by "UniProtKB"
  annotationTaxon "Human"
  Column4 "2033"
  annotationQualifier ""
  MCODE_Score "1.0"
  Prot_Name "E1A binding protein p300"
  annotationWith(or)From ""
  annotationDB_Object_ID "Q09472"
  annotationDate "20040623"
  upkb_sp "Q09472"
  GeneID_String "2033"
  annotationDB "UniProtKB"
  Prot_Acc "NP_001420.2"
  MCODE_Node_Status "Unclustered"
  annotationDB_Object_Type "protein"
  annotationDB_Object_Name "EP300, P300: Histone acetyltransferase p300"
  type "human"
  canonicalName "NP_001420.2"
 ]
 node 
 [
  id -98
  label  "NP_006130.1"
  GeneID "940"
  Degree "4"
  annotationAssigned_by "MGI"
  annotationTaxon "Human"
  Column4 "940"
  annotationQualifier ""
  MCODE_Score "1.0"
  Prot_Name "CD28 antigen"
  annotationWith(or)From ""
  annotationDB_Object_ID "P10747"
  annotationDate "20060111"
  upkb_sp "P10747"
  GeneID_String "940"
  upkb_tr "Q70WG0"
  annotationDB "UniProtKB"
  Prot_Acc "NP_006130.1"
  MCODE_Node_Status "Unclustered"
  annotationDB_Object_Type "protein"
  annotationDB_Object_Name "CD28: T-cell-specific surface glycoprotein CD28 precursor"
  type "human"
  canonicalName "NP_006130.1"
 ]
 node 
 [
  id -99
  label  "NP_002741.1"
  GeneID "5599"
  Degree "3"
  annotationAssigned_by "Reactome"
  annotationTaxon "Human"
  Column4 "5599"
  annotationQualifier ""
  MCODE_Score "0.0"
  Prot_Name "mitogen-activated protein kinase 8 isoform JNK1 alpha1"
  annotationWith(or)From ""
  annotationDB_Object_ID "P45983"
  annotationDate "20041008"
  upkb_sp "P45983"
  GeneID_String "5599"
  upkb_tr "Q308M2"
  annotationDB "UniProtKB"
  Prot_Acc "NP_002741.1"
  MCODE_Node_Status "Unclustered"
  annotationDB_Object_Type "protein"
  annotationDB_Object_Name "MAPK8, JNK1, PRKM8: Mitogen-activated protein kinase 8"
  type "human"
  canonicalName "NP_002741.1"
  upkb_vega "OTTHUMP00000019551"
 ]
 node 
 [
  id -104
  label  "NP_002429.1"
  GeneID "4360"
  annotationAssigned_by "PINC"
  annotationTaxon "Human"
  Column4 "4360"
  annotationQualifier ""
  MCODE_Score "0.2222222222222222"
  Prot_Name "mannose receptor C type 1 precursor"
  annotationWith(or)From ""
  annotationDB_Object_ID "P22897"
  annotationDate "20030904"
  upkb_sp "P22897"
  GeneID_String "4360"
  upkb_tr "Q0Z8D6"
  annotationDB "UniProtKB"
  Prot_Acc "NP_002429.1"
  MCODE_Node_Status "Unclustered"
  annotationDB_Object_Type "protein"
  annotationDB_Object_Name "MRC1, CLEC13D: Macrophage mannose receptor 1 precursor"
  type "human"
  canonicalName "NP_002429.1"
 ]
 node 
 [
  id -105
  label  "NP_078932.2"
  GeneID "79709"
  annotationAssigned_by "UniProtKB"
  annotationTaxon "Human"
  Column4 "79709"
  annotationQualifier ""
  Prot_Name "GLT25D1: glycosyltransferase 25 domain containing 1"
  annotationWith(or)From "SP_SL:SL-0096"
  annotationDB_Object_ID "Q8NBJ5"
  annotationDate "20080612"
  upkb_sp "Q8NBJ5"
  GeneID_String "79709"
  upkb_tr "Q6IPW8"
  annotationDB "UniProtKB"
  Prot_Acc "NP_078932.2"
  annotationDB_Object_Type "protein"
  annotationDB_Object_Name "GLT25D1, PSEC0241: Glycosyltransferase 25 family member 1 precursor"
  type "human"
  canonicalName "NP_078932.2"
 ]
 node 
 [
  id -102
  label  "NP_945345.1"
  GeneID "343641"
  annotationAssigned_by "UniProtKB"
  annotationTaxon "Human"
  Column4 "343641"
  annotationQualifier ""
  Prot_Name "TGM6: transglutaminase 6"
  annotationWith(or)From "InterPro:IPR001102"
  annotationDB_Object_ID "O95932"
  annotationDate "20080613"
  upkb_sp "O95932"
  GeneID_String "343641"
  annotationDB "UniProtKB"
  Prot_Acc "NP_945345.1"
  annotationDB_Object_Type "protein"
  annotationDB_Object_Name "TGM6, TGM3L: Protein-glutamine gamma-glutamyltransferase 6"
  type "human"
  canonicalName "NP_945345.1"
 ]
 node 
 [
  id -103
  label  "NP_002986.1"
  GeneID "6375"
  annotationAssigned_by "UniProtKB"
  annotationTaxon "Human"
  Column4 "6375"
  annotationQualifier ""
  MCODE_Score "0.2222222222222222"
  Prot_Name "chemokine (C motif) ligand 1"
  annotationWith(or)From "SP_KW:KW-0202"
  annotationDB_Object_ID "P47992"
  annotationDate "20080616"
  upkb_sp "P47992"
  GeneID_String "6375"
  annotationDB "UniProtKB"
  Prot_Acc "NP_002986.1"
  MCODE_Node_Status "Unclustered"
  annotationDB_Object_Type "protein"
  annotationDB_Object_Name "XCL1, LTN, SCYC1: Lymphotactin precursor"
  type "human"
  canonicalName "NP_002986.1"
 ]
 node 
 [
  id -75
  label  "NP_002740.2"
  GeneID "5598"
  Degree "1"
  annotationAssigned_by "UniProtKB"
  annotationTaxon "Human"
  Column4 "5598"
  annotationQualifier ""
  Prot_Name "mitogen-activated protein kinase 7 isoform 1"
  annotationWith(or)From "InterPro:IPR017442"
  annotationDB_Object_ID "NP_620602"
  annotationDate "20080613"
  upkb_sp "Q13164"
  GeneID_String "5598"
  upkb_tr "Q7L4P4"
  annotationDB "RefSeq"
  Prot_Acc "NP_002740.2"
  upkb_refseq_reviewed "NP_620602"
  annotationDB_Object_Type "protein"
  annotationDB_Object_Name "mitogen-activated protein kinase 7 isoform 1"
  type "human"
  canonicalName "NP_002740.2"
 ]
 node 
 [
  id -74
  label  "NP_005616.2"
  upkb_hinv "HIT000048518"
  GeneID "6386"
  annotationAssigned_by "UniProtKB"
  annotationTaxon "Human"
  Column4 "6386"
  annotationQualifier ""
  MCODE_Score "0.0"
  Prot_Name "syntenin isoform 1"
  annotationWith(or)From "InterPro:IPR016160"
  annotationDB_Object_ID "HIT000048518"
  annotationDate "20080613"
  upkb_sp "O00560"
  GeneID_String "6386"
  annotationDB "H-invDB"
  Prot_Acc "NP_005616.2"
  upkb_refseq_reviewed "NP_001007069"
  MCODE_Node_Status "Unclustered"
  annotationDB_Object_Type "protein"
  annotationDB_Object_Name "Syntenin isoform 3"
  type "human"
  canonicalName "NP_005616.2"
  upkb_vega "OTTHUMP00000177557"
 ]
 node 
 [
  id -77
  label  "NP_057851.1"
  GeneID "155459"
  Degree "9"
  Prot_Name "Vif"
  GeneID_String "155459"
  Prot_Acc "NP_057851.1"
  type "hiv"
  canonicalName "NP_057851.1"
 ]
 node 
 [
  id -76
  label  "NP_066401.2"
  GeneID "3444"
  Degree "3"
  annotationAssigned_by "UniProtKB"
  annotationTaxon "Human"
  Column4 "3444"
  annotationQualifier ""
  MCODE_Score "1.0"
  Prot_Name "interferon, alpha 7"
  annotationWith(or)From "SP_KW:KW-0202"
  annotationDB_Object_ID "P01567"
  annotationDate "20080616"
  upkb_sp "P01567"
  GeneID_String "3444"
  annotationDB "UniProtKB"
  Prot_Acc "NP_066401.2"
  MCODE_Node_Status "Unclustered"
  annotationDB_Object_Type "protein"
  annotationDB_Object_Name "IFNA7: Interferon alpha-7 precursor"
  type "human"
  canonicalName "NP_066401.2"
 ]
 node 
 [
  id -79
  label  "NP_003236.2"
  GeneID "7053"
  annotationAssigned_by "UniProtKB"
  annotationTaxon "Human"
  Column4 "7053"
  annotationQualifier ""
  Prot_Name "transglutaminase 3 precursor"
  annotationWith(or)From ""
  annotationDB_Object_ID "Q08188"
  annotationDate "20060124"
  upkb_sp "Q08188"
  GeneID_String "7053"
  annotationDB "UniProtKB"
  Prot_Acc "NP_003236.2"
  annotationDB_Object_Type "protein"
  annotationDB_Object_Name "TGM3: Protein-glutamine gamma-glutamyltransferase E precursor"
  type "human"
  canonicalName "NP_003236.2"
 ]
 node 
 [
  id -78
  label  "NP_150634.1"
  GeneID "834"
  Degree "1"
  annotationAssigned_by "UniProtKB"
  annotationTaxon "Human"
  Column4 "834"
  annotationQualifier ""
  MCODE_Score "0.0"
  Prot_Name "caspase 1 isoform alpha precursor"
  annotationWith(or)From "SP_KW:KW-0963"
  annotationDB_Object_ID "P29466"
  annotationDate "20080616"
  upkb_sp "P29466"
  GeneID_String "834"
  upkb_tr "Q5XLA6"
  annotationDB "UniProtKB"
  Prot_Acc "NP_150634.1"
  MCODE_Node_Status "Unclustered"
  annotationDB_Object_Type "protein"
  annotationDB_Object_Name "CASP1, IL1BC, IL1BCE: Caspase-1 precursor"
  type "human"
  canonicalName "NP_150634.1"
 ]
 node 
 [
  id -81
  label  "NP_076918.1"
  GeneID "3439"
  Degree "5"
  MCODE_Score "1.0"
  Prot_Name "interferon, alpha 1"
  GeneID_String "3439"
  Prot_Acc "NP_076918.1"
  MCODE_Node_Status "Unclustered"
  type "human"
  canonicalName "NP_076918.1"
 ]
 node 
 [
  id -80
  label  "NP_000871.1"
  GeneID "3574"
  Degree "1"
  annotationAssigned_by "UniProtKB"
  annotationTaxon "Human"
  Column4 "3574"
  annotationQualifier ""
  Prot_Name "interleukin 7 precursor"
  annotationWith(or)From "SP_KW:KW-0202"
  annotationDB_Object_ID "P13232"
  annotationDate "20080616"
  upkb_sp "P13232"
  GeneID_String "3574"
  upkb_tr "Q5FBY9"
  annotationDB "UniProtKB"
  Prot_Acc "NP_000871.1"
  annotationDB_Object_Type "protein"
  annotationDB_Object_Name "IL7: Interleukin-7 precursor"
  type "human"
  canonicalName "NP_000871.1"
  upkb_vega "OTTHUMP00000177781"
 ]
 node 
 [
  id -83
  label  "NP_057303.1"
  GeneID "11253"
  annotationAssigned_by "UniProtKB"
  annotationTaxon "Human"
  Column4 "11253"
  annotationQualifier ""
  Prot_Name "MAN1B1: mannosidase, alpha, class 1B, member 1"
  annotationWith(or)From ""
  annotationDB_Object_ID "Q9UKM7"
  annotationDate "20010929"
  upkb_sp "Q9UKM7"
  GeneID_String "11253"
  upkb_tr "Q6ZT09"
  annotationDB "UniProtKB"
  Prot_Acc "NP_057303.1"
  annotationDB_Object_Type "protein"
  annotationDB_Object_Name "MAN1B1, UNQ747/PRO1477: Endoplasmic reticulum mannosyl-oligosaccharide 1,2-alpha-mannosidase"
  type "human"
  canonicalName "NP_057303.1"
 ]
 node 
 [
  id -82
  label  "NP_001700.2"
  GeneID "627"
  annotationAssigned_by "UniProtKB"
  annotationTaxon "Human"
  Column4 "627"
  annotationQualifier ""
  Prot_Name "brain-derived neurotrophic factor isoform a preproprotein"
  annotationWith(or)From "SP_KW:KW-0964"
  annotationDB_Object_ID "P23560"
  annotationDate "20080616"
  upkb_sp "P23560"
  GeneID_String "627"
  upkb_tr "Q6YNR1"
  annotationDB "UniProtKB"
  Prot_Acc "NP_001700.2"
  annotationDB_Object_Type "protein"
  annotationDB_Object_Name "BDNF: Brain-derived neurotrophic factor precursor"
  type "human"
  canonicalName "NP_001700.2"
 ]
 node 
 [
  id -85
  label  "NP_001867.2"
  GeneID "1374"
  annotationAssigned_by "UniProtKB"
  annotationTaxon "Human"
  Column4 "1374"
  annotationQualifier ""
  Prot_Name "CPT1A: carnitine palmitoyltransferase 1A isoform 1 (liver)"
  annotationWith(or)From "SP_KW:KW-0557"
  annotationDB_Object_ID "P50416"
  annotationDate "20080616"
  upkb_sp "P50416"
  GeneID_String "1374"
  annotationDB "UniProtKB"
  Prot_Acc "NP_001867.2"
  annotationDB_Object_Type "protein"
  annotationDB_Object_Name "CPT1A, CPT1: Carnitine O-palmitoyltransferase I, liver isoform"
  type "human"
  canonicalName "NP_001867.2"
 ]
 node 
 [
  id -84
  label  "NP_000905.3"
  GeneID "4988"
  annotationAssigned_by "PINC"
  annotationTaxon "Human"
  Column4 "4988"
  annotationQualifier ""
  MCODE_Score "0.0"
  Prot_Name "opioid receptor, mu 1 isoform MOR-1"
  annotationWith(or)From ""
  annotationDB_Object_ID "P35372"
  annotationDate "20030904"
  upkb_sp "P35372"
  GeneID_String "4988"
  upkb_tr "Q8IWW3"
  annotationDB "UniProtKB"
  Prot_Acc "NP_000905.3"
  MCODE_Node_Status "Unclustered"
  annotationDB_Object_Type "protein"
  annotationDB_Object_Name "OPRM1, MOR1: Mu-type opioid receptor"
  type "human"
  canonicalName "NP_000905.3"
 ]
 node 
 [
  id -87
  label  "NP_004075.1"
  GeneID "1667"
  Degree "1"
  annotationAssigned_by "UniProtKB"
  annotationTaxon "Human"
  Column4 "1667"
  annotationQualifier ""
  Prot_Name "defensin, alpha 1 preproprotein"
  annotationWith(or)From "InterPro:IPR006081"
  annotationDB_Object_ID "P59665"
  annotationDate "20080613"
  upkb_sp "P59665"
  GeneID_String "1667"
  annotationDB "UniProtKB"
  Prot_Acc "NP_004075.1"
  annotationDB_Object_Type "protein"
  annotationDB_Object_Name "DEFA1, DEF1, DEFA2, MRS: Neutrophil defensin 1 precursor"
  type "human"
  canonicalName "NP_004075.1"
 ]
 node 
 [
  id -86
  label  "NP_003124.1"
  GeneID "6726"
  annotationAssigned_by "UniProtKB"
  annotationTaxon "Human"
  Column4 "6726"
  annotationQualifier ""
  MCODE_Score "0.0"
  Prot_Name "signal recognition particle 9kDa"
  annotationWith(or)From "SP_KW:KW-0733"
  annotationDB_Object_ID "P49458"
  annotationDate "20080616"
  upkb_sp "P49458"
  GeneID_String "6726"
  upkb_tr "Q659G3"
  annotationDB "UniProtKB"
  Prot_Acc "NP_003124.1"
  MCODE_Node_Status "Unclustered"
  annotationDB_Object_Type "protein"
  annotationDB_Object_Name "SRP9: Signal recognition particle 9 kDa protein"
  type "human"
  canonicalName "NP_003124.1"
 ]
 node 
 [
  id -89
  label  "NP_006225.1"
  GeneID "5439"
  Degree "1"
  annotationAssigned_by "UniProtKB"
  annotationTaxon "Human"
  Column4 "5439"
  annotationQualifier ""
  MCODE_Score "0.0"
  upkb_ensemble "ENSP00000315849"
  Prot_Name "DNA directed RNA polymerase II polypeptide J"
  annotationWith(or)From "InterPro:IPR008193"
  annotationDB_Object_ID "ENSP00000315849"
  annotationDate "20080613"
  upkb_sp "P52435"
  GeneID_String "5439"
  upkb_tr "Q9H1A6"
  annotationDB "ENSEMBL"
  Prot_Acc "NP_006225.1"
  MCODE_Node_Status "Unclustered"
  annotationDB_Object_Type "protein"
  annotationDB_Object_Name ""
  type "human"
  canonicalName "NP_006225.1"
 ]
 node 
 [
  id -88
  label  "NP_055453.2"
  GeneID "9651"
  annotationAssigned_by "UniProtKB"
  annotationTaxon "Human"
  Column4 "9651"
  annotationQualifier ""
  Prot_Name "PLCH2: phospholipase C, eta 2"
  annotationWith(or)From "SP_SL:SL-0039"
  annotationDB_Object_ID "O75038"
  annotationDate "20080612"
  upkb_sp "O75038"
  GeneID_String "9651"
  annotationDB "UniProtKB"
  Prot_Acc "NP_055453.2"
  annotationDB_Object_Type "protein"
  annotationDB_Object_Name "PLCH2, KIAA0450, PLCL4: 1-phosphatidylinositol-4,5-bisphosphate phosphodiesterase eta-2"
  type "human"
  canonicalName "NP_055453.2"
 ]
 node 
 [
  id -58
  label  "NP_000064.1"
  GeneID "917"
  Degree "3"
  annotationAssigned_by "UniProtKB"
  annotationTaxon "Human"
  Column4 "917"
  annotationQualifier ""
  MCODE_Score "0.0"
  Prot_Name "CD3G gamma precursor"
  annotationWith(or)From ""
  annotationDB_Object_ID "P09693"
  annotationDate "20031107"
  upkb_sp "P09693"
  GeneID_String "917"
  upkb_tr "A8MUH3"
  annotationDB "UniProtKB"
  Prot_Acc "NP_000064.1"
  MCODE_Node_Status "Unclustered"
  annotationDB_Object_Type "protein"
  annotationDB_Object_Name "CD3G, T3G: T-cell surface glycoprotein CD3 gamma chain precursor"
  type "human"
  canonicalName "NP_000064.1"
 ]
 node 
 [
  id -59
  label  "NP_004199.1"
  GeneID "9131"
  annotationAssigned_by "UniProtKB"
  annotationTaxon "Human"
  Column4 "9131"
  annotationQualifier ""
  Prot_Name "programmed cell death 8 isoform 1"
  annotationWith(or)From "SP_SL:SL-0169"
  annotationDB_Object_ID "O95831"
  annotationDate "20080612"
  upkb_sp "O95831"
  GeneID_String "9131"
  annotationDB "UniProtKB"
  Prot_Acc "NP_004199.1"
  annotationDB_Object_Type "protein"
  annotationDB_Object_Name "AIFM1, AIF, PDCD8: Apoptosis-inducing factor 1, mitochondrial precursor"
  type "human"
  canonicalName "NP_004199.1"
 ]
 node 
 [
  id -60
  label  "NP_597702.1"
  GeneID "116443"
  Degree "2"
  annotationAssigned_by "UniProtKB"
  annotationTaxon "Human"
  Column4 "116443"
  annotationQualifier ""
  Prot_Name "glutamate receptor, ionotropic, N-methyl-D-aspartate 3A"
  annotationWith(or)From "SP_KW:KW-0628"
  annotationDB_Object_ID "Q8TCU5"
  annotationDate "20080616"
  upkb_sp "Q8TCU5"
  GeneID_String "116443"
  upkb_tr "Q5VTR3"
  annotationDB "UniProtKB"
  Prot_Acc "NP_597702.1"
  annotationDB_Object_Type "protein"
  annotationDB_Object_Name "GRIN3A, KIAA1973: Glutamate [NMDA] receptor subunit 3A precursor"
  type "human"
  canonicalName "NP_597702.1"
 ]
 node 
 [
  id -61
  label  "NP_110448.2"
  GeneID "81579"
  Degree "1"
  annotationAssigned_by "UniProtKB"
  annotationTaxon "Human"
  Column4 "81579"
  annotationQualifier ""
  Prot_Name "PLA2G12A: phospholipase A2, group XIIA"
  annotationWith(or)From "SP_KW:KW-0963"
  annotationDB_Object_ID "Q9BZM1"
  annotationDate "20080616"
  upkb_sp "Q9BZM1"
  GeneID_String "81579"
  annotationDB "UniProtKB"
  Prot_Acc "NP_110448.2"
  annotationDB_Object_Type "protein"
  annotationDB_Object_Name "PLA2G12A, PLA2G12, FKSG38, UNQ2519/PRO6012: Group XIIA secretory phospholipase A2 precursor"
  type "human"
  canonicalName "NP_110448.2"
 ]
 node 
 [
  id -62
  label  "NP_003248.3"
  GeneID "7082"
  annotationAssigned_by "UniProtKB"
  annotationTaxon "Human"
  Column4 "7082"
  annotationQualifier ""
  MCODE_Score "0.0"
  Prot_Name "tight junction protein 1 isoform a"
  annotationWith(or)From "SP_KW:KW-0965"
  annotationDB_Object_ID "Q07157"
  annotationDate "20080616"
  upkb_sp "Q07157"
  GeneID_String "7082"
  upkb_tr "Q6MZU1"
  annotationDB "UniProtKB"
  Prot_Acc "NP_003248.3"
  MCODE_Node_Status "Unclustered"
  annotationDB_Object_Type "protein"
  annotationDB_Object_Name "TJP1, ZO1: Tight junction protein ZO-1"
  type "human"
  canonicalName "NP_003248.3"
  upkb_vega "OTTHUMP00000176122"
 ]
 node 
 [
  id -63
  label  "NP_003093.2"
  GeneID "6649"
  Degree "1"
  annotationAssigned_by "Ensembl"
  annotationTaxon "Human"
  Column4 "6649"
  annotationQualifier ""
  MCODE_Score "0.0"
  Prot_Name "superoxide dismutase 3, extracellular precursor"
  annotationWith(or)From "Ensembl:ENSMUSP00000098768"
  annotationDB_Object_ID "P08294"
  annotationDate "20080612"
  upkb_sp "P08294"
  GeneID_String "6649"
  annotationDB "UniProtKB"
  Prot_Acc "NP_003093.2"
  MCODE_Node_Status "Unclustered"
  annotationDB_Object_Type "protein"
  annotationDB_Object_Name "SOD3: Extracellular superoxide dismutase [Cu-Zn] precursor"
  type "human"
  canonicalName "NP_003093.2"
 ]
 node 
 [
  id -64
  label  "NP_003780.1"
  GeneID "8717"
  annotationAssigned_by "UniProtKB"
  annotationTaxon "Human"
  Column4 "8717"
  annotationQualifier ""
  MCODE_Score "0.0"
  Prot_Name "TNFRSF1A-associated via death domain"
  annotationWith(or)From "SP_KW:KW-0206"
  annotationDB_Object_ID "Q15628"
  annotationDate "20080616"
  upkb_sp "Q15628"
  GeneID_String "8717"
  annotationDB "UniProtKB"
  Prot_Acc "NP_003780.1"
  MCODE_Node_Status "Unclustered"
  annotationDB_Object_Type "protein"
  annotationDB_Object_Name "TRADD: Tumor necrosis factor receptor type 1-associated DEATH domain protein"
  type "human"
  canonicalName "NP_003780.1"
  upkb_vega "OTTHUMP00000081620"
 ]
 node 
 [
  id -65
  label  "NP_001991.1"
  GeneID "2204"
  Degree "1"
  annotationAssigned_by "PINC"
  annotationTaxon "Human"
  Column4 "2204"
  annotationQualifier ""
  Prot_Name "Fc alpha receptor isoform a precursor"
  annotationWith(or)From ""
  annotationDB_Object_ID "P24071"
  annotationDate "20030904"
  upkb_sp "P24071"
  GeneID_String "2204"
  upkb_tr "Q92589"
  annotationDB "UniProtKB"
  Prot_Acc "NP_001991.1"
  annotationDB_Object_Type "protein"
  annotationDB_Object_Name "FCAR, CD89: Immunoglobulin alpha Fc receptor precursor"
  type "human"
  canonicalName "NP_001991.1"
  upkb_vega "OTTHUMP00000194739"
 ]
 node 
 [
  id -66
  label  "NP_004808.2"
  GeneID "9414"
  annotationAssigned_by "UniProtKB"
  annotationTaxon "Human"
  Column4 "9414"
  annotationQualifier ""
  MCODE_Score "0.2222222222222222"
  Prot_Name "tight junction protein 2 (zona occludens 2) isoform 1"
  annotationWith(or)From "SP_KW:KW-0965"
  annotationDB_Object_ID "Q9UDY2"
  annotationDate "20080616"
  upkb_sp "Q9UDY2"
  GeneID_String "9414"
  upkb_tr "B1AN85"
  annotationDB "UniProtKB"
  Prot_Acc "NP_004808.2"
  MCODE_Node_Status "Unclustered"
  annotationDB_Object_Type "protein"
  annotationDB_Object_Name "TJP2, X104, ZO2: Tight junction protein ZO-2"
  type "human"
  canonicalName "NP_004808.2"
 ]
 node 
 [
  id -67
  label  "NP_000233.1"
  GeneID "4153"
  annotationAssigned_by "UniProtKB"
  annotationTaxon "Human"
  Column4 "4153"
  annotationQualifier ""
  Prot_Name "soluble mannose-binding lectin precursor"
  annotationWith(or)From "InterPro:IPR008160"
  annotationDB_Object_ID "P11226"
  annotationDate "20080613"
  upkb_sp "P11226"
  GeneID_String "4153"
  annotationDB "UniProtKB"
  Prot_Acc "NP_000233.1"
  annotationDB_Object_Type "protein"
  annotationDB_Object_Name "MBL2, MBL: Mannose-binding protein C precursor"
  type "human"
  canonicalName "NP_000233.1"
 ]
 node 
 [
  id -68
  label  "NP_002219.1"
  GeneID "3725"
  Degree "6"
  annotationAssigned_by "Reactome"
  annotationTaxon "Human"
  Column4 "3725"
  annotationQualifier ""
  MCODE_Score "1.0"
  Prot_Name "jun oncogene"
  annotationWith(or)From ""
  annotationDB_Object_ID "P05412"
  annotationDate "20060407"
  upkb_sp "P05412"
  GeneID_String "3725"
  annotationDB "UniProtKB"
  Prot_Acc "NP_002219.1"
  MCODE_Node_Status "Unclustered"
  annotationDB_Object_Type "protein"
  annotationDB_Object_Name "JUN: Transcription factor AP-1"
  type "human"
  canonicalName "NP_002219.1"
 ]
 node 
 [
  id -69
  label  "NP_000602.1"
  GeneID "966"
  annotationAssigned_by "UniProtKB"
  annotationTaxon "Human"
  Column4 "966"
  annotationQualifier ""
  MCODE_Score "0.0"
  Prot_Name "CD59 antigen p18-20"
  annotationWith(or)From "SP_KW:KW-0336"
  annotationDB_Object_ID "P13987"
  annotationDate "20080616"
  upkb_sp "P13987"
  GeneID_String "966"
  annotationDB "UniProtKB"
  Prot_Acc "NP_000602.1"
  MCODE_Node_Status "Unclustered"
  annotationDB_Object_Type "protein"
  annotationDB_Object_Name "CD59, MIC11, MIN1, MIN2, MIN3, MSK21: CD59 glycoprotein precursor"
  type "human"
  canonicalName "NP_000602.1"
 ]
 node 
 [
  id -70
  label  "NP_002975.1"
  GeneID "6351"
  Degree "3"
  MCODE_Score "0.16"
  Prot_Name "chemokine C-C motif ligand 4 isoform 1 precursor"
  GeneID_String "6351"
  Prot_Acc "NP_002975.1"
  MCODE_Node_Status "Unclustered"
  type "human"
  canonicalName "NP_002975.1"
 ]
 node 
 [
  id -71
  label  "NP_002743.3"
  GeneID "5601"
  Degree "3"
  annotationAssigned_by "UniProtKB"
  annotationTaxon "Human"
  Column4 "5601"
  annotationQualifier ""
  Prot_Name "mitogen-activated protein kinase 9 isoform JNK2 alpha2"
  annotationWith(or)From ""
  annotationDB_Object_ID "P45984"
  annotationDate "20021011"
  upkb_sp "P45984"
  GeneID_String "5601"
  annotationDB "UniProtKB"
  Prot_Acc "NP_002743.3"
  annotationDB_Object_Type "protein"
  annotationDB_Object_Name "MAPK9, JNK2, PRKM9: Mitogen-activated protein kinase 9"
  type "human"
  canonicalName "NP_002743.3"
 ]
 node 
 [
  id -72
  label  "NP_004098.1"
  GeneID "2217"
  Degree "1"
  annotationAssigned_by "UniProtKB"
  annotationTaxon "Human"
  Column4 "2217"
  annotationQualifier ""
  Prot_Name "Fc fragment of IgG, receptor, transporter, alpha"
  annotationWith(or)From "InterPro:IPR001039"
  annotationDB_Object_ID "P55899"
  annotationDate "20080613"
  upkb_sp "P55899"
  GeneID_String "2217"
  annotationDB "UniProtKB"
  Prot_Acc "NP_004098.1"
  annotationDB_Object_Type "protein"
  annotationDB_Object_Name "FCGRT, FCRN: IgG receptor FcRn large subunit p51 precursor"
  type "human"
  canonicalName "NP_004098.1"
 ]
 node 
 [
  id -73
  label  "NP_000032.1"
  GeneID "348"
  Degree "2"
  annotationAssigned_by "BHF-UCL"
  annotationTaxon "Human"
  Column4 "348"
  annotationQualifier ""
  Prot_Name "apolipoprotein E precursor"
  annotationWith(or)From ""
  annotationDB_Object_ID "P02649"
  annotationDate "20080213"
  upkb_sp "P02649"
  GeneID_String "348"
  upkb_tr "Q8TCZ8"
  annotationDB "UniProtKB"
  Prot_Acc "NP_000032.1"
  annotationDB_Object_Type "protein"
  annotationDB_Object_Name "APOE: Apolipoprotein E precursor"
  type "human"
  canonicalName "NP_000032.1"
  upkb_vega "OTTHUMP00000197077"
 ]
 node 
 [
  id -423
  label  "NP_000924.2"
  GeneID "5332"
  Degree "1"
  annotationAssigned_by "UniProtKB"
  annotationTaxon "Human"
  Column4 "5332"
  annotationQualifier ""
  upkb_ensemble "ENSP00000367765"
  Prot_Name "phospholipase C beta 4 isoform a"
  annotationWith(or)From "InterPro:IPR000909"
  annotationDB_Object_ID "ENSP00000367765"
  annotationDate "20080613"
  upkb_sp "Q15147"
  GeneID_String "5332"
  upkb_tr "Q5JYT3"
  annotationDB "ENSEMBL"
  Prot_Acc "NP_000924.2"
  annotationDB_Object_Type "protein"
  annotationDB_Object_Name ""
  type "human"
  canonicalName "NP_000924.2"
  upkb_vega "OTTHUMP00000030246"
 ]
 node 
 [
  id -422
  label  "NP_001743.1"
  GeneID "847"
  Degree "1"
  annotationAssigned_by "UniProtKB"
  annotationTaxon "Human"
  Column4 "847"
  annotationQualifier ""
  Prot_Name "catalase"
  annotationWith(or)From "UniProtKB:P24270"
  annotationDB_Object_ID "P04040"
  annotationDate "20080508"
  upkb_sp "P04040"
  GeneID_String "847"
  annotationDB "UniProtKB"
  Prot_Acc "NP_001743.1"
  annotationDB_Object_Type "protein"
  annotationDB_Object_Name "CAT: Catalase"
  type "human"
  canonicalName "NP_001743.1"
 ]
 node 
 [
  id -425
  label  "NP_000166.2"
  GeneID "2821"
  Degree "1"
  annotationAssigned_by "UniProtKB"
  annotationTaxon "Human"
  Column4 "2821"
  annotationQualifier ""
  Prot_Name "GPI: glucose phosphate isomerase"
  annotationWith(or)From "SP_KW:KW-0963"
  annotationDB_Object_ID "P06744"
  annotationDate "20080616"
  upkb_sp "P06744"
  GeneID_String "2821"
  upkb_tr "Q59F85"
  annotationDB "UniProtKB"
  Prot_Acc "NP_000166.2"
  annotationDB_Object_Type "protein"
  annotationDB_Object_Name "GPI: Glucose-6-phosphate isomerase"
  type "human"
  canonicalName "NP_000166.2"
 ]
 node 
 [
  id -424
  label  "NP_060221.2"
  GeneID "55627"
  Degree "1"
  annotationAssigned_by "UniProtKB"
  annotationTaxon "Human"
  Column4 "55627"
  annotationQualifier ""
  Prot_Name "neutral sphingomyelinase 3 isoform 1"
  annotationWith(or)From "SP_KW:KW-0812"
  annotationDB_Object_ID "Q9NXE4"
  annotationDate "20080616"
  upkb_sp "Q9NXE4"
  GeneID_String "55627"
  annotationDB "UniProtKB"
  Prot_Acc "NP_060221.2"
  annotationDB_Object_Type "protein"
  annotationDB_Object_Name "SMPD4, KIAA1418: Sphingomyelin phosphodiesterase 4"
  type "human"
  canonicalName "NP_060221.2"
  upkb_vega "OTTHUMP00000190863"
 ]
 node 
 [
  id -419
  label  "NP_109587.1"
  GeneID "5605"
  Degree "1"
  annotationAssigned_by "UniProtKB"
  annotationTaxon "Human"
  Column4 "5605"
  annotationQualifier ""
  MCODE_Score "0.1875"
  Prot_Name "mitogen-activated protein kinase kinase 2"
  annotationWith(or)From ""
  annotationDB_Object_ID "P36507"
  annotationDate "20020606"
  upkb_sp "P36507"
  GeneID_String "5605"
  upkb_tr "Q6ZPC5"
  annotationDB "UniProtKB"
  Prot_Acc "NP_109587.1"
  MCODE_Node_Status "Unclustered"
  annotationDB_Object_Type "protein"
  annotationDB_Object_Name "MAP2K2, MEK2, MKK2, PRKMK2: Dual specificity mitogen-activated protein kinase kinase 2"
  type "human"
  canonicalName "NP_109587.1"
  upkb_vega "OTTHUMP00000165827"
 ]
 node 
 [
  id -418
  label  "NP_112592.1"
  GeneID "83468"
  annotationAssigned_by "UniProtKB"
  annotationTaxon "Human"
  Column4 "83468"
  annotationQualifier ""
  Prot_Name "GLT8D2: glycosyltransferase 8 domain containing 2"
  annotationWith(or)From "SP_KW:KW-0812"
  annotationDB_Object_ID "Q9H1C3"
  annotationDate "20080616"
  upkb_sp "Q9H1C3"
  GeneID_String "83468"
  annotationDB "UniProtKB"
  Prot_Acc "NP_112592.1"
  annotationDB_Object_Type "protein"
  annotationDB_Object_Name "GLT8D2, GALA4A, UNQ1901/PRO4347: Glycosyltransferase 8 domain-containing protein 2"
  type "human"
  canonicalName "NP_112592.1"
  upkb_vega "OTTHUMP00000168998"
 ]
 node 
 [
  id -421
  label  "NP_000291.1"
  GeneID "5320"
  Degree "1"
  annotationAssigned_by "UniProtKB"
  annotationTaxon "Human"
  Column4 "5320"
  annotationQualifier ""
  Prot_Name "phospholipase A2, group IIA"
  annotationWith(or)From "SP_KW:KW-0472"
  annotationDB_Object_ID "P14555"
  annotationDate "20080616"
  upkb_sp "P14555"
  GeneID_String "5320"
  annotationDB "UniProtKB"
  Prot_Acc "NP_000291.1"
  annotationDB_Object_Type "protein"
  annotationDB_Object_Name "PLA2G2A, PLA2B, PLA2L, RASF-A: Phospholipase A2, membrane associated precursor"
  type "human"
  canonicalName "NP_000291.1"
 ]
 node 
 [
  id -420
  label  "NP_000034.1"
  GeneID "355"
  Degree "1"
  annotationAssigned_by "UniProtKB"
  annotationTaxon "Human"
  Column4 "355"
  annotationQualifier ""
  MCODE_Score "0.1875"
  upkb_ensemble "ENSP00000360926"
  Prot_Name "tumor necrosis factor receptor superfamily, member 6 isoform 1 precursor"
  annotationWith(or)From "InterPro:IPR008063"
  annotationDB_Object_ID "ENSP00000360926"
  annotationDate "20080613"
  upkb_sp "P25445"
  GeneID_String "355"
  upkb_tr "Q5T9P3"
  annotationDB "ENSEMBL"
  Prot_Acc "NP_000034.1"
  MCODE_Node_Status "Unclustered"
  annotationDB_Object_Type "protein"
  annotationDB_Object_Name ""
  type "human"
  canonicalName "NP_000034.1"
 ]
 node 
 [
  id -415
  label  "NP_005192.1"
  GeneID "1237"
  annotationAssigned_by "PINC"
  annotationTaxon "Human"
  Column4 "1237"
  annotationQualifier ""
  Prot_Name "chemokine (C-C motif) receptor 8"
  annotationWith(or)From ""
  annotationDB_Object_ID "P51685"
  annotationDate "20030904"
  upkb_sp "P51685"
  GeneID_String "1237"
  annotationDB "UniProtKB"
  Prot_Acc "NP_005192.1"
  annotationDB_Object_Type "protein"
  annotationDB_Object_Name "CCR8, CKRL1, CMKBR8, CMKBRL2: C-C chemokine receptor type 8"
  type "human"
  canonicalName "NP_005192.1"
 ]
 node 
 [
  id -414
  label  "NP_055916.1"
  GeneID "23127"
  annotationAssigned_by "UniProtKB"
  annotationTaxon "Human"
  Column4 "23127"
  annotationQualifier ""
  upkb_ensemble "ENSP00000356492"
  Prot_Name "GLT25D2: glycosyltransferase 25 domain containing 2"
  annotationWith(or)From "InterPro:IPR000886"
  annotationDB_Object_ID "ENSP00000356492"
  annotationDate "20080613"
  upkb_sp "Q8IYK4"
  GeneID_String "23127"
  upkb_tr "Q5SXQ3"
  annotationDB "ENSEMBL"
  Prot_Acc "NP_055916.1"
  annotationDB_Object_Type "protein"
  annotationDB_Object_Name ""
  type "human"
  canonicalName "NP_055916.1"
 ]
 node 
 [
  id -417
  label  "NP_056007.1"
  GeneID "23236"
  Degree "1"
  annotationAssigned_by "Reactome"
  annotationTaxon "Human"
  Column4 "23236"
  annotationQualifier ""
  upkb_ensemble "ENSP00000338402"
  Prot_Name "phosphoinositide-specific phospholipase C beta 1 isoform a"
  annotationWith(or)From ""
  annotationDB_Object_ID "Q9NQ66"
  annotationDate "20041112"
  upkb_sp "Q9NQ66"
  GeneID_String "23236"
  annotationDB "UniProtKB"
  Prot_Acc "NP_056007.1"
  annotationDB_Object_Type "protein"
  annotationDB_Object_Name "PLCB1, KIAA0581: 1-phosphatidylinositol-4,5-bisphosphate phosphodiesterase beta-1"
  type "human"
  canonicalName "NP_056007.1"
  upkb_vega "OTTHUMP00000030235"
 ]
 node 
 [
  id -416
  label  "NP_006414.1"
  GeneID "10567"
  annotationAssigned_by "UniProtKB"
  annotationTaxon "Human"
  Column4 "10567"
  annotationQualifier ""
  Prot_Name "Rab acceptor 1"
  annotationWith(or)From "SP_KW:KW-0770"
  annotationDB_Object_ID "Q9UI14"
  annotationDate "20080616"
  upkb_sp "Q9UI14"
  GeneID_String "10567"
  annotationDB "UniProtKB"
  Prot_Acc "NP_006414.1"
  annotationDB_Object_Type "protein"
  annotationDB_Object_Name "RABAC1, PRA1, PRAF1: Prenylated Rab acceptor protein 1"
  type "human"
  canonicalName "NP_006414.1"
 ]
 node 
 [
  id -411
  label  "NP_000083.3"
  GeneID "1286"
  Degree "1"
  annotationAssigned_by "UniProtKB"
  annotationTaxon "Human"
  Column4 "1286"
  annotationQualifier ""
  Prot_Name "alpha 4 type IV collagen precursor"
  annotationWith(or)From "InterPro:IPR008160"
  annotationDB_Object_ID "P53420"
  annotationDate "20080613"
  upkb_sp "P53420"
  GeneID_String "1286"
  upkb_tr "A6NNG4"
  annotationDB "UniProtKB"
  Prot_Acc "NP_000083.3"
  annotationDB_Object_Type "protein"
  annotationDB_Object_Name "COL4A4: Collagen alpha-4(IV) chain precursor"
  type "human"
  canonicalName "NP_000083.3"
 ]
 node 
 [
  id -410
  label  "NP_005525.2"
  GeneID "3460"
  annotationAssigned_by "PINC"
  annotationTaxon "Human"
  Column4 "3460"
  annotationQualifier ""
  MCODE_Score "0.0"
  Prot_Name "interferon-gamma receptor beta chain precursor"
  annotationWith(or)From ""
  annotationDB_Object_ID "P38484"
  annotationDate "20030904"
  upkb_sp "P38484"
  GeneID_String "3460"
  annotationDB "UniProtKB"
  Prot_Acc "NP_005525.2"
  MCODE_Node_Status "Unclustered"
  annotationDB_Object_Type "protein"
  annotationDB_Object_Name "IFNGR2, IFNGT1: Interferon-gamma receptor beta chain precursor"
  type "human"
  canonicalName "NP_005525.2"
  upkb_vega "OTTHUMP00000199753"
 ]
 node 
 [
  id -413
  label  "NP_002529.1"
  upkb_hinv "HIT000286095"
  GeneID "4950"
  annotationAssigned_by "UniProtKB"
  annotationTaxon "Human"
  Column4 "4950"
  annotationQualifier ""
  MCODE_Score "0.0"
  Prot_Name "occludin"
  annotationWith(or)From "InterPro:IPR002958"
  annotationDB_Object_ID "HIT000286095"
  annotationDate "20080613"
  upkb_sp "Q16625"
  GeneID_String "4950"
  upkb_tr "Q5U1V4"
  annotationDB "H-invDB"
  Prot_Acc "NP_002529.1"
  MCODE_Node_Status "Unclustered"
  annotationDB_Object_Type "protein"
  annotationDB_Object_Name "Similar to Occludin"
  type "human"
  canonicalName "NP_002529.1"
 ]
 node 
 [
  id -412
  label  "NP_008819.1"
  GeneID "801"
  Degree "1"
  Prot_Name "calmodulin 1"
  GeneID_String "801"
  Prot_Acc "NP_008819.1"
  type "human"
  canonicalName "NP_008819.1"
 ]
 node 
 [
  id -438
  label  "NP_002649.1"
  GeneID "5328"
  Degree "1"
  annotationAssigned_by "Reactome"
  annotationTaxon "Human"
  Column4 "5328"
  annotationQualifier ""
  MCODE_Score "0.0"
  Prot_Name "urokinase plasminogen activator preproprotein"
  annotationWith(or)From ""
  annotationDB_Object_ID "P00749"
  annotationDate "20050214"
  upkb_sp "P00749"
  GeneID_String "5328"
  upkb_tr "Q5SWW8"
  annotationDB "UniProtKB"
  Prot_Acc "NP_002649.1"
  MCODE_Node_Status "Unclustered"
  annotationDB_Object_Type "protein"
  annotationDB_Object_Name "PLAU: Urokinase-type plasminogen activator precursor"
  type "human"
  canonicalName "NP_002649.1"
 ]
 node 
 [
  id -439
  label  "NP_001107.2"
  GeneID "115"
  Degree "3"
  annotationAssigned_by "UniProtKB"
  annotationTaxon "Human"
  Column4 "115"
  annotationQualifier ""
  Prot_Name "adenylate cyclase 9"
  annotationWith(or)From "SP_KW:KW-0472"
  annotationDB_Object_ID "O60503"
  annotationDate "20080616"
  upkb_sp "O60503"
  GeneID_String "115"
  annotationDB "UniProtKB"
  Prot_Acc "NP_001107.2"
  annotationDB_Object_Type "protein"
  annotationDB_Object_Name "ADCY9, KIAA0520: Adenylate cyclase type 9"
  type "human"
  canonicalName "NP_001107.2"
 ]
 node 
 [
  id -440
  label  "NP_071912.2"
  GeneID "64377"
  annotationAssigned_by "UniProtKB"
  annotationTaxon "Human"
  Column4 "64377"
  annotationQualifier ""
  Prot_Name "CHST8: carbohydrate (N-acetylgalactosamine 4-0) sulfotransferase 8"
  annotationWith(or)From ""
  annotationDB_Object_ID "Q9H2A9"
  annotationDate "20031216"
  upkb_sp "Q9H2A9"
  GeneID_String "64377"
  annotationDB "UniProtKB"
  Prot_Acc "NP_071912.2"
  annotationDB_Object_Type "protein"
  annotationDB_Object_Name "CHST8: Carbohydrate sulfotransferase 8"
  type "human"
  canonicalName "NP_071912.2"
 ]
 node 
 [
  id -441
  label  "NP_004055.1"
  GeneID "1027"
  annotationAssigned_by "Ensembl"
  annotationTaxon "Human"
  Column4 "1027"
  annotationQualifier ""
  MCODE_Score "0.0"
  Prot_Name "cyclin-dependent kinase inhibitor 1B"
  annotationWith(or)From "Ensembl:ENSMUSP00000003115"
  annotationDB_Object_ID "P46527"
  annotationDate "20080612"
  upkb_sp "P46527"
  GeneID_String "1027"
  annotationDB "UniProtKB"
  Prot_Acc "NP_004055.1"
  MCODE_Node_Status "Unclustered"
  annotationDB_Object_Type "protein"
  annotationDB_Object_Name "CDKN1B, KIP1: Cyclin-dependent kinase inhibitor 1B"
  type "human"
  canonicalName "NP_004055.1"
  upkb_vega "OTTHUMP00000195100"
 ]
 node 
 [
  id -434
  label  "NP_612815.1"
  GeneID "598"
  annotationAssigned_by "UniProtKB"
  annotationTaxon "Human"
  Column4 "598"
  annotationQualifier ""
  MCODE_Score "1.0"
  Prot_Name "BCL2-like 1 isoform 1"
  annotationWith(or)From "SP_SL:SL-0182"
  annotationDB_Object_ID "Q07817"
  annotationDate "20080612"
  upkb_sp "Q07817"
  GeneID_String "598"
  upkb_tr "Q5QP59"
  annotationDB "UniProtKB"
  Prot_Acc "NP_612815.1"
  MCODE_Node_Status "Unclustered"
  annotationDB_Object_Type "protein"
  annotationDB_Object_Name "BCL2L1, BCL2L, BCLX: Apoptosis regulator Bcl-X"
  type "human"
  canonicalName "NP_612815.1"
 ]
 node 
 [
  id -435
  label  "NP_000923.1"
  GeneID "5331"
  Degree "1"
  annotationAssigned_by "UniProtKB"
  annotationTaxon "Human"
  Column4 "5331"
  annotationQualifier ""
  Prot_Name "phospholipase C, beta 3 (phosphatidylinositol-specific)"
  annotationWith(or)From "SP_KW:KW-0472"
  annotationDB_Object_ID "Q01970"
  annotationDate "20080616"
  upkb_sp "Q01970"
  GeneID_String "5331"
  upkb_tr "Q8N1A4"
  annotationDB "UniProtKB"
  Prot_Acc "NP_000923.1"
  annotationDB_Object_Type "protein"
  annotationDB_Object_Name "PLCB3: 1-phosphatidylinositol-4,5-bisphosphate phosphodiesterase beta-3"
  type "human"
  canonicalName "NP_000923.1"
 ]
 node 
 [
  id -436
  label  "NP_000689.1"
  GeneID "240"
  annotationAssigned_by "UniProtKB"
  annotationTaxon "Human"
  Column4 "240"
  annotationQualifier ""
  MCODE_Score "0.0"
  Prot_Name "arachidonate 5-lipoxygenase"
  annotationWith(or)From "SP_KW:KW-0472"
  annotationDB_Object_ID "P09917"
  annotationDate "20080616"
  upkb_sp "P09917"
  GeneID_String "240"
  upkb_tr "Q59H13"
  annotationDB "UniProtKB"
  Prot_Acc "NP_000689.1"
  MCODE_Node_Status "Unclustered"
  annotationDB_Object_Type "protein"
  annotationDB_Object_Name "ALOX5, LOG5: Arachidonate 5-lipoxygenase"
  type "human"
  canonicalName "NP_000689.1"
 ]
 node 
 [
  id -437
  label  "NP_002813.2"
  GeneID "5756"
  annotationAssigned_by "UniProtKB"
  annotationTaxon "Human"
  Column4 "5756"
  annotationQualifier ""
  MCODE_Score "0.0"
  Prot_Name "twinfilin 1"
  annotationWith(or)From "UniProtKB:Q91YR1"
  annotationDB_Object_ID "Q12792"
  annotationDate "20041006"
  upkb_sp "Q12792"
  GeneID_String "5756"
  annotationDB "UniProtKB"
  Prot_Acc "NP_002813.2"
  MCODE_Node_Status "Unclustered"
  annotationDB_Object_Type "protein"
  annotationDB_Object_Name "TWF1, PTK9: Twinfilin-1"
  type "human"
  canonicalName "NP_002813.2"
  upkb_vega "OTTHUMP00000167177"
 ]
 node 
 [
  id -430
  label  "NP_077734.1"
  GeneID "5321"
  Degree "1"
  annotationAssigned_by "UniProtKB"
  annotationTaxon "Human"
  Column4 "5321"
  annotationQualifier ""
  Prot_Name "cytosolic phospholipase A2, group IVA"
  annotationWith(or)From "SP_KW:KW-0968"
  annotationDB_Object_ID "P47712"
  annotationDate "20080616"
  upkb_sp "P47712"
  GeneID_String "5321"
  upkb_tr "Q14064"
  annotationDB "UniProtKB"
  Prot_Acc "NP_077734.1"
  annotationDB_Object_Type "protein"
  annotationDB_Object_Name "PLA2G4A, CPLA2, PLA2G4: Cytosolic phospholipase A2"
  type "human"
  canonicalName "NP_077734.1"
 ]
 node 
 [
  id -431
  label  "NP_109592.1"
  GeneID "5800"
  annotationAssigned_by "UniProtKB"
  annotationTaxon "Human"
  Column4 "5800"
  annotationQualifier ""
  Prot_Name "receptor-type protein tyrosine phosphatase O isoform a precursor"
  annotationWith(or)From "SP_KW:KW-0472"
  annotationDB_Object_ID "Q16827"
  annotationDate "20080616"
  upkb_sp "Q16827"
  GeneID_String "5800"
  upkb_tr "Q59ET2"
  annotationDB "UniProtKB"
  Prot_Acc "NP_109592.1"
  annotationDB_Object_Type "protein"
  annotationDB_Object_Name "PTPRO, GLEPP1, PTPU2: Receptor-type tyrosine-protein phosphatase O precursor"
  type "human"
  canonicalName "NP_109592.1"
  upkb_vega "OTTHUMP00000166810"
 ]
 node 
 [
  id -432
  label  "NP_002871.1"
  GeneID "5894"
  annotationAssigned_by "Reactome"
  annotationTaxon "Human"
  Column4 "5894"
  annotationQualifier ""
  Prot_Name "v-raf-1 murine leukemia viral oncogene homolog 1"
  annotationWith(or)From ""
  annotationDB_Object_ID "P04049"
  annotationDate "20040609"
  upkb_sp "P04049"
  GeneID_String "5894"
  annotationDB "UniProtKB"
  Prot_Acc "NP_002871.1"
  annotationDB_Object_Type "protein"
  annotationDB_Object_Name "RAF1, RAF: RAF proto-oncogene serine/threonine-protein kinase"
  type "human"
  canonicalName "NP_002871.1"
  upkb_vega "OTTHUMP00000170288"
 ]
 node 
 [
  id -433
  label  "NP_001269.3"
  GeneID "1147"
  annotationAssigned_by "Reactome"
  annotationTaxon "Human"
  Column4 "1147"
  annotationQualifier ""
  Prot_Name "conserved helix-loop-helix ubiquitous kinase"
  annotationWith(or)From ""
  annotationDB_Object_ID "O15111"
  annotationDate "20060403"
  upkb_sp "O15111"
  GeneID_String "1147"
  annotationDB "UniProtKB"
  Prot_Acc "NP_001269.3"
  annotationDB_Object_Type "protein"
  annotationDB_Object_Name "CHUK, IKKA, TCF16: Inhibitor of nuclear factor kappa-B kinase subunit alpha"
  type "human"
  canonicalName "NP_001269.3"
 ]
 node 
 [
  id -426
  label  "NP_005808.2"
  GeneID "10226"
  annotationAssigned_by "UniProtKB"
  annotationTaxon "Human"
  Column4 "10226"
  annotationQualifier ""
  Prot_Name "mannose 6 phosphate receptor binding protein 1"
  annotationWith(or)From "SP_SL:SL-0155"
  annotationDB_Object_ID "O60664"
  annotationDate "20080612"
  upkb_sp "O60664"
  GeneID_String "10226"
  annotationDB "UniProtKB"
  Prot_Acc "NP_005808.2"
  annotationDB_Object_Type "protein"
  annotationDB_Object_Name "M6PRBP1, TIP47: Mannose-6-phosphate receptor-binding protein 1"
  type "human"
  canonicalName "NP_005808.2"
 ]
 node 
 [
  id -427
  label  "NP_000030.1"
  GeneID "335"
  Degree "1"
  annotationAssigned_by "BHF-UCL"
  annotationTaxon "Human"
  Column4 "335"
  annotationQualifier ""
  Prot_Name "apolipoprotein A-I preproprotein"
  annotationWith(or)From ""
  annotationDB_Object_ID "P02647"
  annotationDate "20080509"
  upkb_sp "P02647"
  GeneID_String "335"
  upkb_tr "Q9Y355"
  annotationDB "UniProtKB"
  Prot_Acc "NP_000030.1"
  annotationDB_Object_Type "protein"
  annotationDB_Object_Name "APOA1: Apolipoprotein A-I precursor"
  type "human"
  canonicalName "NP_000030.1"
 ]
 node 
 [
  id -428
  label  "NP_002435.1"
  GeneID "4478"
  annotationAssigned_by "UniProtKB"
  annotationTaxon "Human"
  Column4 "4478"
  annotationQualifier ""
  Prot_Name "moesin"
  annotationWith(or)From "SP_KW:KW-0966"
  annotationDB_Object_ID "P26038"
  annotationDate "20080616"
  upkb_sp "P26038"
  GeneID_String "4478"
  upkb_tr "A8MZ70"
  annotationDB "UniProtKB"
  Prot_Acc "NP_002435.1"
  annotationDB_Object_Type "protein"
  annotationDB_Object_Name "MSN: Moesin"
  type "human"
  canonicalName "NP_002435.1"
 ]
 node 
 [
  id -429
  label  "NP_689572.1"
  GeneID "126129"
  annotationAssigned_by "UniProtKB"
  annotationTaxon "Human"
  Column4 "126129"
  annotationQualifier ""
  Prot_Name "CPT1C: carnitine palmitoyltransferase 1C"
  annotationWith(or)From "SP_KW:KW-0557"
  annotationDB_Object_ID "Q8TCG5"
  annotationDate "20080616"
  upkb_sp "Q8TCG5"
  GeneID_String "126129"
  upkb_tr "Q59H75"
  annotationDB "UniProtKB"
  Prot_Acc "NP_689572.1"
  annotationDB_Object_Type "protein"
  annotationDB_Object_Name "CPT1C: Carnitine O-palmitoyltransferase I, brain isoform"
  type "human"
  canonicalName "NP_689572.1"
 ]
 node 
 [
  id -393
  label  "NP_001233.1"
  GeneID "939"
  annotationAssigned_by "UniProtKB"
  annotationTaxon "Human"
  Column4 "939"
  annotationQualifier ""
  Prot_Name "tumor necrosis factor receptor superfamily, member 7 precursor"
  annotationWith(or)From "InterPro:IPR008063"
  annotationDB_Object_ID "P26842"
  annotationDate "20080613"
  upkb_sp "P26842"
  GeneID_String "939"
  annotationDB "UniProtKB"
  Prot_Acc "NP_001233.1"
  annotationDB_Object_Type "protein"
  annotationDB_Object_Name "CD27, TNFRSF7: CD27 antigen precursor"
  type "human"
  canonicalName "NP_001233.1"
 ]
 node 
 [
  id -392
  label  "NP_000519.2"
  GeneID "4125"
  annotationAssigned_by "UniProtKB"
  annotationTaxon "Human"
  Column4 "4125"
  annotationQualifier ""
  Prot_Name "MAN2B1: mannosidase, alpha, class 2B, member 1"
  annotationWith(or)From "SP_KW:KW-0458"
  annotationDB_Object_ID "O00754"
  annotationDate "20080616"
  upkb_sp "O00754"
  GeneID_String "4125"
  upkb_tr "Q93093"
  annotationDB "UniProtKB"
  Prot_Acc "NP_000519.2"
  annotationDB_Object_Type "protein"
  annotationDB_Object_Name "MAN2B1, LAMAN, MANB: Lysosomal alpha-mannosidase precursor"
  type "human"
  canonicalName "NP_000519.2"
 ]
 node 
 [
  id -391
  label  "NP_003832.2"
  GeneID "8794"
  annotationAssigned_by "UniProtKB"
  annotationTaxon "Human"
  Column4 "8794"
  annotationQualifier ""
  MCODE_Score "0.0"
  Prot_Name "tumor necrosis factor receptor superfamily, member 10c precursor"
  annotationWith(or)From "SP_KW:KW-0336"
  annotationDB_Object_ID "O14798"
  annotationDate "20080616"
  upkb_sp "O14798"
  GeneID_String "8794"
  annotationDB "UniProtKB"
  Prot_Acc "NP_003832.2"
  MCODE_Node_Status "Unclustered"
  annotationDB_Object_Type "protein"
  annotationDB_Object_Name "TNFRSF10C, DCR1, UNQ321/PRO366, LIT, TRAILR3, TRID: Tumor necrosis factor receptor superfamily member 10C precursor"
  type "human"
  canonicalName "NP_003832.2"
  upkb_vega "OTTHUMP00000177193"
 ]
 node 
 [
  id -390
  label  "NP_006359.3"
  GeneID "10488"
  Degree "1"
  annotationAssigned_by "UniProtKB"
  annotationTaxon "Human"
  Column4 "10488"
  annotationQualifier ""
  MCODE_Score "0.2222222222222222"
  Prot_Name "CREB3: cAMP responsive element binding protein 3 (luman)"
  annotationWith(or)From "SP_KW:KW-0812"
  annotationDB_Object_ID "O43889"
  annotationDate "20080616"
  upkb_sp "O43889"
  GeneID_String "10488"
  annotationDB "UniProtKB"
  Prot_Acc "NP_006359.3"
  MCODE_Node_Status "Unclustered"
  annotationDB_Object_Type "protein"
  annotationDB_Object_Name "CREB3, LZIP: Cyclic AMP-responsive element-binding protein 3"
  type "human"
  canonicalName "NP_006359.3"
 ]
 node 
 [
  id -389
  label  "NP_588614.1"
  GeneID "113026"
  Degree "1"
  annotationAssigned_by "UniProtKB"
  annotationTaxon "Human"
  Column4 "113026"
  annotationQualifier ""
  Prot_Name "phospholipase C delta 3"
  annotationWith(or)From "SP_KW:KW-0472"
  annotationDB_Object_ID "Q8N3E9"
  annotationDate "20080616"
  upkb_sp "Q8N3E9"
  GeneID_String "113026"
  annotationDB "UniProtKB"
  Prot_Acc "NP_588614.1"
  annotationDB_Object_Type "protein"
  annotationDB_Object_Name "PLCD3, KIAA1964: 1-phosphatidylinositol-4,5-bisphosphate phosphodiesterase delta-3"
  type "human"
  canonicalName "NP_588614.1"
 ]
 node 
 [
  id -388
  label  "NP_061820.1"
  GeneID "54205"
  annotationAssigned_by "Reactome"
  annotationTaxon "Human"
  Column4 "54205"
  annotationQualifier ""
  Prot_Name "cytochrome c"
  annotationWith(or)From ""
  annotationDB_Object_ID "P99999"
  annotationDate "20040630"
  upkb_sp "P99999"
  GeneID_String "54205"
  annotationDB "UniProtKB"
  Prot_Acc "NP_061820.1"
  annotationDB_Object_Type "protein"
  annotationDB_Object_Name "CYCS, CYC: Cytochrome c"
  type "human"
  canonicalName "NP_061820.1"
 ]
 node 
 [
  id -387
  label  "NP_001488.2"
  GeneID "2683"
  annotationAssigned_by "UniProtKB"
  annotationTaxon "Human"
  Column4 "2683"
  annotationQualifier ""
  Prot_Name "UDP-Gal:betaGlcNAc beta 1,4- galactosyltransferase 1, membrane-bound form"
  annotationWith(or)From ""
  annotationDB_Object_ID "P15291"
  annotationDate "20070329"
  upkb_sp "P15291"
  GeneID_String "2683"
  annotationDB "UniProtKB"
  Prot_Acc "NP_001488.2"
  annotationDB_Object_Type "protein"
  annotationDB_Object_Name "B4GALT1, GGTB2: Beta-1,4-galactosyltransferase 1"
  type "human"
  canonicalName "NP_001488.2"
 ]
 node 
 [
  id -386
  label  "NP_001726.2"
  GeneID "727"
  annotationAssigned_by "PINC"
  annotationTaxon "Human"
  Column4 "727"
  annotationQualifier ""
  Prot_Name "complement component 5"
  annotationWith(or)From ""
  annotationDB_Object_ID "P01031"
  annotationDate "20030904"
  upkb_sp "P01031"
  GeneID_String "727"
  upkb_tr "Q59GS8"
  annotationDB "UniProtKB"
  Prot_Acc "NP_001726.2"
  annotationDB_Object_Type "protein"
  annotationDB_Object_Name "C5, CPAMD4: Complement C5 precursor"
  type "human"
  canonicalName "NP_001726.2"
 ]
 node 
 [
  id -385
  label  "NP_003362.2"
  GeneID "7410"
  annotationAssigned_by "Ensembl"
  annotationTaxon "Human"
  Column4 "7410"
  annotationQualifier ""
  Prot_Name "vav 2 oncogene"
  annotationWith(or)From "Ensembl:ENSMUSP00000009765"
  annotationDB_Object_ID "P52735"
  annotationDate "20080612"
  upkb_sp "P52735"
  GeneID_String "7410"
  upkb_tr "Q5SYV3"
  annotationDB "UniProtKB"
  Prot_Acc "NP_003362.2"
  annotationDB_Object_Type "protein"
  annotationDB_Object_Name "VAV2: Protein vav-2"
  type "human"
  canonicalName "NP_003362.2"
 ]
 node 
 [
  id -384
  label  "NP_005507.3"
  GeneID "3133"
  annotationAssigned_by "UniProtKB"
  annotationTaxon "Human"
  Column4 "3133"
  annotationQualifier ""
  MCODE_Score "1.0"
  Prot_Name "major histocompatibility complex, class I, E precursor"
  annotationWith(or)From "InterPro:IPR001039"
  annotationDB_Object_ID "P13747"
  annotationDate "20080613"
  upkb_sp "P13747"
  GeneID_String "3133"
  upkb_tr "Q2L6I5"
  annotationDB "UniProtKB"
  Prot_Acc "NP_005507.3"
  MCODE_Node_Status "Unclustered"
  annotationDB_Object_Type "protein"
  annotationDB_Object_Name "HLA-E, HLA-6.2, HLAE: HLA class I histocompatibility antigen, alpha chain E precursor"
  type "human"
  canonicalName "NP_005507.3"
 ]
 node 
 [
  id -383
  label  "NP_005025.1"
  GeneID "5440"
  Degree "2"
  annotationAssigned_by "Reactome"
  annotationTaxon "Human"
  Column4 "5440"
  annotationQualifier ""
  MCODE_Score "0.0"
  Prot_Name "DNA directed RNA polymerase II polypeptide K"
  annotationWith(or)From ""
  annotationDB_Object_ID "P53803"
  annotationDate "20040609"
  upkb_sp "P53803"
  GeneID_String "5440"
  annotationDB "UniProtKB"
  Prot_Acc "NP_005025.1"
  MCODE_Node_Status "Unclustered"
  annotationDB_Object_Type "protein"
  annotationDB_Object_Name "POLR2K: DNA-directed RNA polymerases I, II, and III subunit RPABC4"
  type "human"
  canonicalName "NP_005025.1"
 ]
 node 
 [
  id -382
  label  "NP_002562.2"
  GeneID "5047"
  Degree "1"
  annotationAssigned_by "PINC"
  annotationTaxon "Human"
  Column4 "5047"
  annotationQualifier ""
  Prot_Name "PAEP: progestagen-associated endometrial protein (placental protein 14, pregnancy-associated endometrial alpha-2-globulin, alpha uterine protein)"
  annotationWith(or)From ""
  annotationDB_Object_ID "P09466"
  annotationDate "20030904"
  upkb_sp "P09466"
  GeneID_String "5047"
  upkb_tr "Q5T6T0"
  annotationDB "UniProtKB"
  Prot_Acc "NP_002562.2"
  annotationDB_Object_Type "protein"
  annotationDB_Object_Name "PAEP: Glycodelin precursor"
  type "human"
  canonicalName "NP_002562.2"
  upkb_vega "OTTHUMP00000022553"
 ]
 node 
 [
  id -381
  label  "NP_006030.2"
  GeneID "9902"
  annotationAssigned_by "UniProtKB"
  annotationTaxon "Human"
  Column4 "9902"
  annotationQualifier ""
  MCODE_Score "0.0"
  Prot_Name "mannose receptor, C type 2"
  annotationWith(or)From "SP_KW:KW-0812"
  annotationDB_Object_ID "Q9UBG0"
  annotationDate "20080616"
  upkb_sp "Q9UBG0"
  GeneID_String "9902"
  annotationDB "UniProtKB"
  Prot_Acc "NP_006030.2"
  MCODE_Node_Status "Unclustered"
  annotationDB_Object_Type "protein"
  annotationDB_Object_Name "MRC2, ENDO180, KIAA0709, UPARAP: Macrophage mannose receptor 2 precursor"
  type "human"
  canonicalName "NP_006030.2"
 ]
 node 
 [
  id -380
  label  "NP_000933.1"
  GeneID "5479"
  Degree "1"
  annotationAssigned_by "UniProtKB"
  annotationTaxon "Human"
  Column4 "5479"
  annotationQualifier ""
  Prot_Name "peptidylprolyl isomerase B precursor"
  annotationWith(or)From "SP_SL:SL-0161"
  annotationDB_Object_ID "P23284"
  annotationDate "20080612"
  upkb_sp "P23284"
  GeneID_String "5479"
  annotationDB "UniProtKB"
  Prot_Acc "NP_000933.1"
  annotationDB_Object_Type "protein"
  annotationDB_Object_Name "PPIB, CYPB: Peptidyl-prolyl cis-trans isomerase B precursor"
  type "human"
  canonicalName "NP_000933.1"
  upkb_vega "OTTHUMP00000176374"
 ]
 node 
 [
  id -379
  label  "NP_003771.1"
  GeneID "8704"
  annotationAssigned_by "UniProtKB"
  annotationTaxon "Human"
  Column4 "8704"
  annotationQualifier ""
  Prot_Name "B4GALT2: UDP-Gal:betaGlcNAc beta 1,4- galactosyltransferase, polypeptide 2"
  annotationWith(or)From "SP_KW:KW-0812"
  annotationDB_Object_ID "O60909"
  annotationDate "20080616"
  upkb_sp "O60909"
  GeneID_String "8704"
  annotationDB "UniProtKB"
  Prot_Acc "NP_003771.1"
  annotationDB_Object_Type "protein"
  annotationDB_Object_Name "B4GALT2: Beta-1,4-galactosyltransferase 2"
  type "human"
  canonicalName "NP_003771.1"
 ]
 node 
 [
  id -378
  label  "NP_004610.1"
  GeneID "7188"
  annotationAssigned_by "UniProtKB"
  annotationTaxon "Human"
  Column4 "7188"
  annotationQualifier ""
  MCODE_Score "0.0"
  Prot_Name "TNF receptor-associated factor 5"
  annotationWith(or)From "SP_KW:KW-0963"
  annotationDB_Object_ID "O00463"
  annotationDate "20080616"
  upkb_sp "O00463"
  GeneID_String "7188"
  upkb_tr "Q4G123"
  annotationDB "UniProtKB"
  Prot_Acc "NP_004610.1"
  MCODE_Node_Status "Unclustered"
  annotationDB_Object_Type "protein"
  annotationDB_Object_Name "TRAF5, RNF84: TNF receptor-associated factor 5"
  type "human"
  canonicalName "NP_004610.1"
 ]
 node 
 [
  id -408
  label  "NP_001900.1"
  GeneID "1509"
  annotationAssigned_by "UniProtKB"
  annotationTaxon "Human"
  Column4 "1509"
  annotationQualifier ""
  Prot_Name "cathepsin D preproprotein"
  annotationWith(or)From "SP_SL:SL-0161"
  annotationDB_Object_ID "P07339"
  annotationDate "20080612"
  upkb_sp "P07339"
  GeneID_String "1509"
  annotationDB "UniProtKB"
  Prot_Acc "NP_001900.1"
  annotationDB_Object_Type "protein"
  annotationDB_Object_Name "CTSD, CPSD: Cathepsin D precursor"
  type "human"
  canonicalName "NP_001900.1"
  upkb_vega "OTTHUMP00000196040"
 ]
 node 
 [
  id -409
  label  "NP_001103.1"
  GeneID "104"
  Degree "1"
  annotationAssigned_by "UniProtKB"
  annotationTaxon "Human"
  Column4 "104"
  annotationQualifier ""
  Prot_Name "ADARB1: adenosine deaminase, RNA-specific, B1 (RED1 homolog rat) isoform 1"
  annotationWith(or)From "InterPro:IPR014720"
  annotationDB_Object_ID "P78563"
  annotationDate "20080613"
  upkb_sp "P78563"
  GeneID_String "104"
  upkb_tr "Q4AE81"
  annotationDB "UniProtKB"
  Prot_Acc "NP_001103.1"
  annotationDB_Object_Type "protein"
  annotationDB_Object_Name "ADARB1, ADAR2, DRADA2, RED1: Double-stranded RNA-specific editase 1"
  type "human"
  canonicalName "NP_001103.1"
  upkb_vega "OTTHUMP00000115343"
 ]
 node 
 [
  id -406
  label  "NP_003587.1"
  GeneID "8460"
  annotationAssigned_by "UniProtKB"
  annotationTaxon "Human"
  Column4 "8460"
  annotationQualifier ""
  Prot_Name "tyrosylprotein sulfotransferase 1"
  annotationWith(or)From "SP_KW:KW-0812"
  annotationDB_Object_ID "O60507"
  annotationDate "20080616"
  upkb_sp "O60507"
  GeneID_String "8460"
  annotationDB "UniProtKB"
  Prot_Acc "NP_003587.1"
  annotationDB_Object_Type "protein"
  annotationDB_Object_Name "TPST1: Protein-tyrosine sulfotransferase 1"
  type "human"
  canonicalName "NP_003587.1"
 ]
 node 
 [
  id -407
  label  "NP_002980.1"
  GeneID "6366"
  Degree "1"
  annotationAssigned_by "UniProtKB"
  annotationTaxon "Human"
  Column4 "6366"
  annotationQualifier ""
  Prot_Name "small inducible cytokine A21 precursor"
  annotationWith(or)From "SP_KW:KW-0202"
  annotationDB_Object_ID "O00585"
  annotationDate "20080616"
  upkb_sp "O00585"
  GeneID_String "6366"
  upkb_tr "Q5VZ73"
  annotationDB "UniProtKB"
  Prot_Acc "NP_002980.1"
  annotationDB_Object_Type "protein"
  annotationDB_Object_Name "CCL21, SCYA21, UNQ784/PRO1600: C-C motif chemokine 21 precursor"
  type "human"
  canonicalName "NP_002980.1"
 ]
 node 
 [
  id -404
  label  "NP_000469.3"
  GeneID "249"
  annotationAssigned_by "UniProtKB"
  annotationTaxon "Human"
  Column4 "249"
  annotationQualifier ""
  MCODE_Score "0.0"
  Prot_Name "ALPL: alkaline phosphomonoesterase, liver/bone/kidney"
  annotationWith(or)From "SP_KW:KW-0336"
  annotationDB_Object_ID "P05186"
  annotationDate "20080616"
  upkb_sp "P05186"
  GeneID_String "249"
  upkb_tr "B1ANL0"
  annotationDB "UniProtKB"
  Prot_Acc "NP_000469.3"
  MCODE_Node_Status "Unclustered"
  annotationDB_Object_Type "protein"
  annotationDB_Object_Name "ALPL: Alkaline phosphatase, tissue-nonspecific isozyme precursor"
  type "human"
  canonicalName "NP_000469.3"
 ]
 node 
 [
  id -405
  label  "NP_004521.1"
  GeneID "4313"
  Degree "1"
  annotationAssigned_by "UniProtKB"
  annotationTaxon "Human"
  Column4 "4313"
  annotationQualifier ""
  MCODE_Score "0.2222222222222222"
  Prot_Name "matrix metalloproteinase 2 preproprotein"
  annotationWith(or)From "InterPro:IPR001818"
  annotationDB_Object_ID "NP_001121363"
  annotationDate "20080613"
  upkb_sp "P08253"
  GeneID_String "4313"
  annotationDB "RefSeq"
  Prot_Acc "NP_004521.1"
  upkb_refseq_reviewed "NP_001121363"
  MCODE_Node_Status "Unclustered"
  annotationDB_Object_Type "protein"
  annotationDB_Object_Name "matrix metalloproteinase 2 isoform b"
  type "human"
  canonicalName "NP_004521.1"
 ]
 node 
 [
  id -402
  label  "NP_002195.1"
  GeneID "3675"
  Degree "1"
  annotationAssigned_by "UniProtKB"
  annotationTaxon "Human"
  Column4 "3675"
  annotationQualifier ""
  MCODE_Score "0.0"
  Prot_Name "integrin alpha 3 isoform a precursor"
  annotationWith(or)From "SP_KW:KW-0812"
  annotationDB_Object_ID "P26006"
  annotationDate "20080616"
  upkb_sp "P26006"
  GeneID_String "3675"
  upkb_tr "Q59F03"
  annotationDB "UniProtKB"
  Prot_Acc "NP_002195.1"
  MCODE_Node_Status "Unclustered"
  annotationDB_Object_Type "protein"
  annotationDB_Object_Name "ITGA3, MSK18: Integrin alpha-3 precursor"
  type "human"
  canonicalName "NP_002195.1"
 ]
 node 
 [
  id -403
  label  "NP_002458.2"
  GeneID "4609"
  annotationAssigned_by "UniProtKB"
  annotationTaxon "Human"
  Column4 "4609"
  annotationQualifier ""
  MCODE_Score "0.2222222222222222"
  Prot_Name "myc proto-oncogene protein"
  annotationWith(or)From "InterPro:IPR002418"
  annotationDB_Object_ID "NP_002458"
  annotationDate "20080613"
  upkb_sp "P01106"
  GeneID_String "4609"
  upkb_tr "Q14901"
  annotationDB "RefSeq"
  Prot_Acc "NP_002458.2"
  upkb_refseq_reviewed "NP_002458"
  MCODE_Node_Status "Unclustered"
  annotationDB_Object_Type "protein"
  annotationDB_Object_Name "myc proto-oncogene protein"
  type "human"
  canonicalName "NP_002458.2"
 ]
 node 
 [
  id -400
  label  "NP_005391.1"
  GeneID "5581"
  Degree "3"
  annotationAssigned_by "PINC"
  annotationTaxon "Human"
  Column4 "5581"
  annotationQualifier ""
  MCODE_Score "1.0"
  Prot_Name "protein kinase C, epsilon"
  annotationWith(or)From ""
  annotationDB_Object_ID "Q02156"
  annotationDate "20030904"
  upkb_sp "Q02156"
  GeneID_String "5581"
  upkb_tr "Q53RT0"
  annotationDB "UniProtKB"
  Prot_Acc "NP_005391.1"
  MCODE_Node_Status "Unclustered"
  annotationDB_Object_Type "protein"
  annotationDB_Object_Name "PRKCE, PKCE: Protein kinase C epsilon type"
  type "human"
  canonicalName "NP_005391.1"
  upkb_vega "OTTHUMP00000200380"
 ]
 node 
 [
  id -401
  label  "NP_061137.1"
  GeneID "55512"
  Degree "1"
  annotationAssigned_by "UniProtKB"
  annotationTaxon "Human"
  Column4 "55512"
  annotationQualifier ""
  Prot_Name "SMPD3: sphingomyelin phosphodiesterase 3, neutral membrane (neutral sphingomyelinase II)"
  annotationWith(or)From "SP_KW:KW-0812"
  annotationDB_Object_ID "Q9NY59"
  annotationDate "20080616"
  upkb_sp "Q9NY59"
  GeneID_String "55512"
  upkb_tr "Q9H657"
  annotationDB "UniProtKB"
  Prot_Acc "NP_061137.1"
  annotationDB_Object_Type "protein"
  annotationDB_Object_Name "SMPD3: Sphingomyelin phosphodiesterase 3"
  type "human"
  canonicalName "NP_061137.1"
 ]
 node 
 [
  id -398
  label  "NP_004334.1"
  GeneID "811"
  annotationAssigned_by "Ensembl"
  annotationTaxon "Human"
  Column4 "811"
  annotationQualifier ""
  Prot_Name "calreticulin precursor"
  annotationWith(or)From "Ensembl:ENSMUSP00000003912"
  annotationDB_Object_ID "P27797"
  annotationDate "20080612"
  upkb_sp "P27797"
  GeneID_String "811"
  annotationDB "UniProtKB"
  Prot_Acc "NP_004334.1"
  annotationDB_Object_Type "protein"
  annotationDB_Object_Name "CALR, CRTC: Calreticulin precursor"
  type "human"
  canonicalName "NP_004334.1"
 ]
 node 
 [
  id -399
  label  "NP_000792.1"
  GeneID "2280"
  annotationAssigned_by "UniProtKB"
  annotationTaxon "Human"
  Column4 "2280"
  annotationQualifier ""
  Prot_Name "FK506-binding protein 1A"
  annotationWith(or)From "SP_KW:KW-0963"
  annotationDB_Object_ID "P62942"
  annotationDate "20080616"
  upkb_sp "P62942"
  GeneID_String "2280"
  upkb_tr "Q5W0X3"
  annotationDB "UniProtKB"
  Prot_Acc "NP_000792.1"
  annotationDB_Object_Type "protein"
  annotationDB_Object_Name "FKBP1A, FKBP1, FKBP12: FK506-binding protein 1A"
  type "human"
  canonicalName "NP_000792.1"
 ]
 node 
 [
  id -396
  label  "NP_002643.1"
  GeneID "5304"
  Degree "1"
  annotationAssigned_by "UniProtKB"
  annotationTaxon "Human"
  Column4 "5304"
  annotationQualifier ""
  Prot_Name "prolactin-induced protein"
  annotationWith(or)From ""
  annotationDB_Object_ID "P12273"
  annotationDate "20021104"
  upkb_sp "P12273"
  GeneID_String "5304"
  annotationDB "UniProtKB"
  Prot_Acc "NP_002643.1"
  annotationDB_Object_Type "protein"
  annotationDB_Object_Name "PIP, GCDFP15, GPIP4: Prolactin-inducible protein precursor"
  type "human"
  canonicalName "NP_002643.1"
 ]
 node 
 [
  id -397
  label  "NP_003237.2"
  GeneID "7057"
  Degree "1"
  annotationAssigned_by "Reactome"
  annotationTaxon "Human"
  Column4 "7057"
  annotationQualifier ""
  Prot_Name "thrombospondin 1 precursor"
  annotationWith(or)From ""
  annotationDB_Object_ID "P07996"
  annotationDate "20040804"
  upkb_sp "P07996"
  GeneID_String "7057"
  upkb_tr "Q59E99"
  annotationDB "UniProtKB"
  Prot_Acc "NP_003237.2"
  annotationDB_Object_Type "protein"
  annotationDB_Object_Name "THBS1, TSP, TSP1: Thrombospondin-1 precursor"
  type "human"
  canonicalName "NP_003237.2"
 ]
 node 
 [
  id -394
  label  "NP_057383.2"
  GeneID "51182"
  Degree "1"
  annotationAssigned_by "UniProtKB"
  annotationTaxon "Human"
  Column4 "51182"
  annotationQualifier ""
  MCODE_Score "0.0"
  Prot_Name "heat shock 70kDa protein 14 isoform 1"
  annotationWith(or)From "InterPro:IPR001023"
  annotationDB_Object_ID "Q0VDF9"
  annotationDate "20080613"
  upkb_sp "Q0VDF9"
  GeneID_String "51182"
  upkb_tr "B0YIZ2"
  annotationDB "UniProtKB"
  Prot_Acc "NP_057383.2"
  MCODE_Node_Status "Unclustered"
  annotationDB_Object_Type "protein"
  annotationDB_Object_Name "HSPA14, HSP60, HSP70L1: Heat shock 70 kDa protein 14"
  type "human"
  canonicalName "NP_057383.2"
  upkb_vega "OTTHUMP00000019163"
 ]
 node 
 [
  id -395
  label  "NP_002039.1"
  GeneID "2619"
  annotationAssigned_by "UniProtKB"
  annotationTaxon "Human"
  Column4 "2619"
  annotationQualifier ""
  MCODE_Score "0.0"
  Prot_Name "growth arrest-specific 1"
  annotationWith(or)From "UniProtKB:Q09553"
  annotationDB_Object_ID "P54826"
  annotationDate "20041006"
  upkb_sp "P54826"
  GeneID_String "2619"
  annotationDB "UniProtKB"
  Prot_Acc "NP_002039.1"
  MCODE_Node_Status "Unclustered"
  annotationDB_Object_Type "protein"
  annotationDB_Object_Name "GAS1: Growth arrest-specific protein 1 precursor"
  type "human"
  canonicalName "NP_002039.1"
 ]
 node 
 [
  id -483
  label  "NP_004162.2"
  GeneID "6506"
  annotationAssigned_by "UniProtKB"
  annotationTaxon "Human"
  Column4 "6506"
  annotationQualifier ""
  Prot_Name "excitatory amino acid transporter 2"
  annotationWith(or)From "SP_KW:KW-0812"
  annotationDB_Object_ID "P43004"
  annotationDate "20080616"
  upkb_sp "P43004"
  GeneID_String "6506"
  upkb_tr "A2A2U1"
  annotationDB "UniProtKB"
  Prot_Acc "NP_004162.2"
  annotationDB_Object_Type "protein"
  annotationDB_Object_Name "SLC1A2, EAAT2, GLT1: Excitatory amino acid transporter 2"
  type "human"
  canonicalName "NP_004162.2"
  upkb_vega "OTTHUMP00000165211"
 ]
 node 
 [
  id -482
  label  "NP_004766.1"
  GeneID "9331"
  annotationAssigned_by "UniProtKB"
  annotationTaxon "Human"
  Column4 "9331"
  annotationQualifier ""
  Prot_Name "B4GALT6: UDP-Gal:betaGlcNAc beta 1,4- galactosyltransferase, polypeptide 6"
  annotationWith(or)From "SP_KW:KW-0812"
  annotationDB_Object_ID "Q9UBX8"
  annotationDate "20080616"
  upkb_sp "Q9UBX8"
  GeneID_String "9331"
  upkb_tr "Q8WZ95"
  annotationDB "UniProtKB"
  Prot_Acc "NP_004766.1"
  annotationDB_Object_Type "protein"
  annotationDB_Object_Name "B4GALT6: Beta-1,4-galactosyltransferase 6"
  type "human"
  canonicalName "NP_004766.1"
 ]
 node 
 [
  id -485
  label  "NP_002882.3"
  GeneID "5923"
  annotationAssigned_by "HGNC"
  annotationTaxon "Human"
  Column4 "5923"
  annotationQualifier ""
  MCODE_Score "0.0"
  Prot_Name "RASGRF1: Ras protein-specific guanine nucleotide-releasing factor 1"
  annotationWith(or)From "UniProtKB:P27671"
  annotationDB_Object_ID "Q13972"
  annotationDate "20071023"
  upkb_sp "Q13972"
  GeneID_String "5923"
  upkb_tr "Q8IUU5"
  annotationDB "UniProtKB"
  Prot_Acc "NP_002882.3"
  MCODE_Node_Status "Unclustered"
  annotationDB_Object_Type "protein"
  annotationDB_Object_Name "RASGRF1, CDC25, GNRP, GRF1: Ras-specific guanine nucleotide-releasing factor 1"
  type "human"
  canonicalName "NP_002882.3"
 ]
 node 
 [
  id -484
  label  "NP_006104.4"
  GeneID "10451"
  annotationAssigned_by "UniProtKB"
  annotationTaxon "Human"
  Column4 "10451"
  annotationQualifier ""
  Prot_Name "vav 3 oncogene isoform 1"
  annotationWith(or)From "InterPro:IPR000219"
  annotationDB_Object_ID "Q9UKW4"
  annotationDate "20080613"
  upkb_sp "Q9UKW4"
  GeneID_String "10451"
  upkb_tr "O60498"
  annotationDB "UniProtKB"
  Prot_Acc "NP_006104.4"
  annotationDB_Object_Type "protein"
  annotationDB_Object_Name "VAV3: Protein vav-3"
  type "human"
  canonicalName "NP_006104.4"
 ]
 node 
 [
  id -487
  label  "NP_005347.3"
  GeneID "3932"
  Degree "5"
  annotationAssigned_by "UniProtKB"
  annotationTaxon "Human"
  Column4 "3932"
  annotationQualifier ""
  MCODE_Score "0.2222222222222222"
  Prot_Name "lymphocyte-specific protein tyrosine kinase precursor"
  annotationWith(or)From ""
  annotationDB_Object_ID "P06239"
  annotationDate "20051109"
  upkb_sp "P06239"
  GeneID_String "3932"
  upkb_tr "Q573B4"
  annotationDB "UniProtKB"
  Prot_Acc "NP_005347.3"
  MCODE_Node_Status "Unclustered"
  annotationDB_Object_Type "protein"
  annotationDB_Object_Name "LCK: Proto-oncogene tyrosine-protein kinase LCK"
  type "human"
  canonicalName "NP_005347.3"
 ]
 node 
 [
  id -486
  label  "NP_000596.2"
  GeneID "3440"
  Degree "3"
  annotationAssigned_by "UniProtKB"
  annotationTaxon "Human"
  Column4 "3440"
  annotationQualifier ""
  MCODE_Score "1.0"
  Prot_Name "interferon, alpha 2"
  annotationWith(or)From "SP_KW:KW-0202"
  annotationDB_Object_ID "P01563"
  annotationDate "20080616"
  upkb_sp "P01563"
  GeneID_String "3440"
  annotationDB "UniProtKB"
  Prot_Acc "NP_000596.2"
  MCODE_Node_Status "Unclustered"
  annotationDB_Object_Type "protein"
  annotationDB_Object_Name "IFNA2: Interferon alpha-2 precursor"
  type "human"
  canonicalName "NP_000596.2"
 ]
 node 
 [
  id -489
  label  "NP_001946.2"
  upkb_hinv "HIT000094655"
  GeneID "1906"
  Degree "1"
  annotationAssigned_by "BHF-UCL"
  annotationTaxon "Human"
  Column4 "1906"
  annotationQualifier ""
  MCODE_Score "0.0"
  Prot_Name "endothelin 1"
  annotationWith(or)From ""
  annotationDB_Object_ID "P05305"
  annotationDate "20080215"
  upkb_sp "P05305"
  GeneID_String "1906"
  annotationDB "UniProtKB"
  Prot_Acc "NP_001946.2"
  MCODE_Node_Status "Unclustered"
  annotationDB_Object_Type "protein"
  annotationDB_Object_Name "EDN1: Endothelin-1 precursor"
  type "human"
  canonicalName "NP_001946.2"
 ]
 node 
 [
  id -488
  label  "NP_002238.2"
  GeneID "3778"
  annotationAssigned_by "UniProtKB"
  annotationTaxon "Human"
  Column4 "3778"
  annotationQualifier ""
  Prot_Name "large conductance calcium-activated potassium channel subfamily M alpha member 1 isoform b"
  annotationWith(or)From "UniProtKB:Q08460"
  annotationDB_Object_ID "Q12791"
  annotationDate "20080520"
  upkb_sp "Q12791"
  GeneID_String "3778"
  upkb_tr "Q5SVJ8"
  annotationDB "UniProtKB"
  Prot_Acc "NP_002238.2"
  annotationDB_Object_Type "protein"
  annotationDB_Object_Name "KCNMA1, KCNMA, SLO: Calcium-activated potassium channel subunit alpha-1"
  type "human"
  canonicalName "NP_002238.2"
  upkb_vega "OTTHUMP00000019906"
 ]
 node 
 [
  id -475
  label  "NP_001760.1"
  GeneID "928"
  Degree "1"
  annotationAssigned_by "Reactome"
  annotationTaxon "Human"
  Column4 "928"
  annotationQualifier ""
  Prot_Name "CD9 antigen"
  annotationWith(or)From ""
  annotationDB_Object_ID "P21926"
  annotationDate "20041004"
  upkb_sp "P21926"
  GeneID_String "928"
  upkb_tr "A6NNI4"
  annotationDB "UniProtKB"
  Prot_Acc "NP_001760.1"
  annotationDB_Object_Type "protein"
  annotationDB_Object_Name "CD9, MIC3, GIG2, TSPAN29: CD9 antigen"
  type "human"
  canonicalName "NP_001760.1"
  upkb_vega "OTTHUMP00000166311"
 ]
 node 
 [
  id -474
  label  "NP_004471.3"
  GeneID "2530"
  annotationAssigned_by "UniProtKB"
  annotationTaxon "Human"
  Column4 "2530"
  annotationQualifier ""
  Prot_Name "FUT8: fucosyltransferase 8 (alpha (1,6) fucosyltransferase)"
  annotationWith(or)From "SP_KW:KW-0812"
  annotationDB_Object_ID "Q9BYC5"
  annotationDate "20080616"
  upkb_sp "Q9BYC5"
  GeneID_String "2530"
  upkb_tr "Q8IUA5"
  annotationDB "UniProtKB"
  Prot_Acc "NP_004471.3"
  annotationDB_Object_Type "protein"
  annotationDB_Object_Name "FUT8: Alpha-(1,6)-fucosyltransferase"
  type "human"
  canonicalName "NP_004471.3"
  upkb_vega "OTTHUMP00000183478"
 ]
 node 
 [
  id -477
  label  "NP_002897.1"
  GeneID "5962"
  annotationAssigned_by "Ensembl"
  annotationTaxon "Human"
  Column4 "5962"
  annotationQualifier ""
  Prot_Name "radixin"
  annotationWith(or)From "Ensembl:ENSMUSP00000055303"
  annotationDB_Object_ID "P35241"
  annotationDate "20080612"
  upkb_sp "P35241"
  GeneID_String "5962"
  upkb_tr "Q8NCS1"
  annotationDB "UniProtKB"
  Prot_Acc "NP_002897.1"
  annotationDB_Object_Type "protein"
  annotationDB_Object_Name "RDX: Radixin"
  type "human"
  canonicalName "NP_002897.1"
 ]
 node 
 [
  id -476
  label  "NP_002825.3"
  GeneID "5781"
  Degree "1"
  annotationAssigned_by "Reactome"
  annotationTaxon "Human"
  Column4 "5781"
  annotationQualifier ""
  Prot_Name "protein tyrosine phosphatase, non-receptor type 11"
  annotationWith(or)From ""
  annotationDB_Object_ID "Q06124"
  annotationDate "20070120"
  upkb_sp "Q06124"
  GeneID_String "5781"
  upkb_tr "Q96I26"
  annotationDB "UniProtKB"
  Prot_Acc "NP_002825.3"
  annotationDB_Object_Type "protein"
  annotationDB_Object_Name "PTPN11, PTP2C, SHPTP2: Tyrosine-protein phosphatase non-receptor type 11"
  type "human"
  canonicalName "NP_002825.3"
 ]
 node 
 [
  id -479
  label  "NP_000824.1"
  GeneID "2903"
  Degree "2"
  annotationAssigned_by "UniProtKB"
  annotationTaxon "Human"
  Column4 "2903"
  annotationQualifier ""
  Prot_Name "N-methyl-D-aspartate receptor subunit 2A precursor"
  annotationWith(or)From "SP_KW:KW-0628"
  annotationDB_Object_ID "Q12879"
  annotationDate "20080616"
  upkb_sp "Q12879"
  GeneID_String "2903"
  annotationDB "UniProtKB"
  Prot_Acc "NP_000824.1"
  annotationDB_Object_Type "protein"
  annotationDB_Object_Name "GRIN2A, NMDAR2A: Glutamate [NMDA] receptor subunit epsilon-1 precursor"
  type "human"
  canonicalName "NP_000824.1"
 ]
 node 
 [
  id -478
  label  "NP_003003.3"
  GeneID "6422"
  annotationAssigned_by "PINC"
  annotationTaxon "Human"
  Column4 "6422"
  annotationQualifier ""
  MCODE_Score "0.2222222222222222"
  Prot_Name "secreted frizzled-related protein 1"
  annotationWith(or)From ""
  annotationDB_Object_ID "Q8N474"
  annotationDate "20061106"
  upkb_sp "Q8N474"
  GeneID_String "6422"
  upkb_tr "Q6ZSL4"
  annotationDB "UniProtKB"
  Prot_Acc "NP_003003.3"
  MCODE_Node_Status "Unclustered"
  annotationDB_Object_Type "protein"
  annotationDB_Object_Name "SFRP1, FRP, FRP1, SARP2: Secreted frizzled-related protein 1 precursor"
  type "human"
  canonicalName "NP_003003.3"
 ]
 node 
 [
  id -481
  label  "NP_008983.1"
  GeneID "27035"
  Degree "2"
  annotationAssigned_by "UniProtKB"
  annotationTaxon "Human"
  Column4 "27035"
  annotationQualifier ""
  Prot_Name "NADPH oxidase 1 isoform long"
  annotationWith(or)From ""
  annotationDB_Object_ID "Q9Y5S8"
  annotationDate "20021104"
  upkb_sp "Q9Y5S8"
  GeneID_String "27035"
  upkb_tr "A6NGA6"
  annotationDB "UniProtKB"
  Prot_Acc "NP_008983.1"
  annotationDB_Object_Type "protein"
  annotationDB_Object_Name "NOX1, NOH1: NADPH oxidase 1"
  type "human"
  canonicalName "NP_008983.1"
 ]
 node 
 [
  id -480
  label  "NP_003633.1"
  GeneID "8520"
  annotationAssigned_by "UniProtKB"
  annotationTaxon "Human"
  Column4 "8520"
  annotationQualifier ""
  MCODE_Score "0.0"
  Prot_Name "HAT1: histone acetyltransferase 1"
  annotationWith(or)From "SP_KW:KW-0963"
  annotationDB_Object_ID "O14929"
  annotationDate "20080616"
  upkb_sp "O14929"
  GeneID_String "8520"
  upkb_tr "Q6P594"
  annotationDB "UniProtKB"
  Prot_Acc "NP_003633.1"
  MCODE_Node_Status "Unclustered"
  annotationDB_Object_Type "protein"
  annotationDB_Object_Name "HAT1: Histone acetyltransferase type B catalytic subunit"
  type "human"
  canonicalName "NP_003633.1"
 ]
 node 
 [
  id -498
  label  "NP_037361.1"
  GeneID "317"
  annotationAssigned_by "PINC"
  annotationTaxon "Human"
  Column4 "317"
  annotationQualifier ""
  MCODE_Score "0.0"
  Prot_Name "APAF1: apoptotic peptidase activating factor"
  annotationWith(or)From ""
  annotationDB_Object_ID "O14727"
  annotationDate "20030904"
  upkb_sp "O14727"
  GeneID_String "317"
  annotationDB "UniProtKB"
  Prot_Acc "NP_037361.1"
  MCODE_Node_Status "Unclustered"
  annotationDB_Object_Type "protein"
  annotationDB_Object_Name "APAF1, KIAA0413: Apoptotic protease-activating factor 1"
  type "human"
  canonicalName "NP_037361.1"
  upkb_vega "OTTHUMP00000168858"
 ]
 node 
 [
  id -499
  label  "NP_000570.1"
  GeneID "1234"
  Degree "3"
  annotationAssigned_by "UniProtKB"
  annotationTaxon "Human"
  Column4 "1234"
  annotationQualifier ""
  MCODE_Score "1.0"
  Prot_Name "chemokine (C-C motif) receptor 5"
  annotationWith(or)From "InterPro:IPR000355"
  annotationDB_Object_ID "O14694"
  annotationDate "20080613"
  GeneID_String "1234"
  upkb_tr "O14694"
  annotationDB "UniProtKB"
  Prot_Acc "NP_000570.1"
  MCODE_Node_Status "Unclustered"
  annotationDB_Object_Type "protein"
  annotationDB_Object_Name "CCR5: CCR5 receptor (Fragment)"
  type "human"
  canonicalName "NP_000570.1"
 ]
 node 
 [
  id -500
  label  "NP_004337.2"
  GeneID "836"
  Degree "6"
  annotationAssigned_by "Reactome"
  annotationTaxon "Human"
  Column4 "836"
  annotationQualifier ""
  MCODE_Score "0.0"
  Prot_Name "caspase 3 preproprotein"
  annotationWith(or)From ""
  annotationDB_Object_ID "P42574"
  annotationDate "20080129"
  upkb_sp "P42574"
  GeneID_String "836"
  upkb_tr "Q5HYI3"
  annotationDB "UniProtKB"
  Prot_Acc "NP_004337.2"
  MCODE_Node_Status "Unclustered"
  annotationDB_Object_Type "protein"
  annotationDB_Object_Name "CASP3, CPP32: Caspase-3 precursor"
  type "human"
  canonicalName "NP_004337.2"
 ]
 node 
 [
  id -501
  label  "NP_003351.2"
  GeneID "7368"
  annotationAssigned_by "UniProtKB"
  annotationTaxon "Human"
  Column4 "7368"
  annotationQualifier ""
  Prot_Name "UDP glycosyltransferase 8 (UDP-galactose ceramide galactosyltransferase)"
  annotationWith(or)From "SP_KW:KW-0812"
  annotationDB_Object_ID "Q16880"
  annotationDate "20080616"
  upkb_sp "Q16880"
  GeneID_String "7368"
  annotationDB "UniProtKB"
  Prot_Acc "NP_003351.2"
  annotationDB_Object_Type "protein"
  annotationDB_Object_Name "UGT8, CGT, UGT4: 2-hydroxyacylsphingosine 1-beta-galactosyltransferase precursor"
  type "human"
  canonicalName "NP_003351.2"
 ]
 node 
 [
  id -502
  label  "NP_000089.1"
  GeneID "1376"
  annotationAssigned_by "UniProtKB"
  annotationTaxon "Human"
  Column4 "1376"
  annotationQualifier ""
  Prot_Name "CPT2: carnitine palmitoyltransferase II"
  annotationWith(or)From "SP_KW:KW-0397"
  annotationDB_Object_ID "P23786"
  annotationDate "20080616"
  upkb_sp "P23786"
  GeneID_String "1376"
  annotationDB "UniProtKB"
  Prot_Acc "NP_000089.1"
  annotationDB_Object_Type "protein"
  annotationDB_Object_Name "CPT2, CPT1: Carnitine O-palmitoyltransferase 2, mitochondrial precursor"
  type "human"
  canonicalName "NP_000089.1"
 ]
 node 
 [
  id -503
  label  "NP_002827.1"
  GeneID "5786"
  annotationAssigned_by "UniProtKB"
  annotationTaxon "Human"
  Column4 "5786"
  annotationQualifier ""
  Prot_Name "protein tyrosine phosphatase, receptor type, A isoform 1 precursor"
  annotationWith(or)From "SP_KW:KW-0472"
  annotationDB_Object_ID "P18433"
  annotationDate "20080616"
  upkb_sp "P18433"
  GeneID_String "5786"
  upkb_tr "Q5JWG2"
  annotationDB "UniProtKB"
  Prot_Acc "NP_002827.1"
  annotationDB_Object_Type "protein"
  annotationDB_Object_Name "PTPRA, PTPA, PTPRL2: Receptor-type tyrosine-protein phosphatase alpha precursor"
  type "human"
  canonicalName "NP_002827.1"
 ]
 node 
 [
  id -504
  label  "NP_848927.1"
  GeneID "92140"
  annotationAssigned_by "UniProtKB"
  annotationTaxon "Human"
  Column4 "92140"
  annotationQualifier ""
  MCODE_Score "0.0"
  Prot_Name "astrocyte elevated gene-1, metadherin"
  annotationWith(or)From "SP_SL:SL-0182"
  annotationDB_Object_ID "Q86UE4"
  annotationDate "20080612"
  upkb_sp "Q86UE4"
  GeneID_String "92140"
  annotationDB "UniProtKB"
  Prot_Acc "NP_848927.1"
  MCODE_Node_Status "Unclustered"
  annotationDB_Object_Type "protein"
  annotationDB_Object_Name "MTDH, AEG1, LYRIC: Protein LYRIC"
  type "human"
  canonicalName "NP_848927.1"
 ]
 node 
 [
  id -505
  label  "NP_006293.1"
  GeneID "7841"
  annotationAssigned_by "UniProtKB"
  annotationTaxon "Human"
  Column4 "7841"
  annotationQualifier ""
  Prot_Name "GCS1: glucosidase I"
  annotationWith(or)From "SP_KW:KW-0812"
  annotationDB_Object_ID "Q13724"
  annotationDate "20080616"
  upkb_sp "Q13724"
  GeneID_String "7841"
  annotationDB "UniProtKB"
  Prot_Acc "NP_006293.1"
  annotationDB_Object_Type "protein"
  annotationDB_Object_Name "GCS1: Mannosyl-oligosaccharide glucosidase"
  type "human"
  canonicalName "NP_006293.1"
 ]
 node 
 [
  id -490
  label  "NP_002560.1"
  GeneID "5045"
  annotationAssigned_by "MGI"
  annotationTaxon "Human"
  Column4 "5045"
  annotationQualifier ""
  Prot_Name "furin preproprotein"
  annotationWith(or)From ""
  annotationDB_Object_ID "P09958"
  annotationDate "20050930"
  upkb_sp "P09958"
  GeneID_String "5045"
  annotationDB "UniProtKB"
  Prot_Acc "NP_002560.1"
  annotationDB_Object_Type "protein"
  annotationDB_Object_Name "FURIN, FUR, PACE, PCSK3: Furin precursor"
  type "human"
  canonicalName "NP_002560.1"
 ]
 node 
 [
  id -491
  label  "NP_005243.1"
  GeneID "2353"
  Degree "6"
  annotationAssigned_by "Ensembl"
  annotationTaxon "Human"
  Column4 "2353"
  annotationQualifier ""
  MCODE_Score "0.1875"
  Prot_Name "v-fos FBJ murine osteosarcoma viral oncogene homolog"
  annotationWith(or)From "Ensembl:ENSMUSP00000021674"
  annotationDB_Object_ID "P01100"
  annotationDate "20080612"
  upkb_sp "P01100"
  GeneID_String "2353"
  annotationDB "UniProtKB"
  Prot_Acc "NP_005243.1"
  MCODE_Node_Status "Unclustered"
  annotationDB_Object_Type "protein"
  annotationDB_Object_Name "FOS, G0S7: Proto-oncogene protein c-fos"
  type "human"
  canonicalName "NP_005243.1"
 ]
 node 
 [
  id -492
  label  "NP_000928.1"
  GeneID "5430"
  Degree "1"
  annotationAssigned_by "MGI"
  annotationTaxon "Human"
  Column4 "5430"
  annotationQualifier ""
  MCODE_Score "0.0"
  Prot_Name "DNA directed RNA polymerase II polypeptide A"
  annotationWith(or)From ""
  annotationDB_Object_ID "P24928"
  annotationDate "20060728"
  upkb_sp "P24928"
  GeneID_String "5430"
  upkb_tr "Q15161"
  annotationDB "UniProtKB"
  Prot_Acc "NP_000928.1"
  MCODE_Node_Status "Unclustered"
  annotationDB_Object_Type "protein"
  annotationDB_Object_Name "POLR2A: DNA-directed RNA polymerase II subunit RPB1"
  type "human"
  canonicalName "NP_000928.1"
 ]
 node 
 [
  id -493
  label  "NP_828848.3"
  GeneID "283748"
  Degree "1"
  annotationAssigned_by "UniProtKB"
  annotationTaxon "Human"
  Column4 "283748"
  annotationQualifier ""
  Prot_Name "PLA2G4D: phospholipase A2, group IVD (cytosolic)"
  annotationWith(or)From "SP_KW:KW-0968"
  annotationDB_Object_ID "Q86XP0"
  annotationDate "20080616"
  upkb_sp "Q86XP0"
  GeneID_String "283748"
  annotationDB "UniProtKB"
  Prot_Acc "NP_828848.3"
  annotationDB_Object_Type "protein"
  annotationDB_Object_Name "PLA2G4D: Cytosolic phospholipase A2 delta"
  type "human"
  canonicalName "NP_828848.3"
 ]
 node 
 [
  id -494
  label  "NP_937983.2"
  GeneID "7015"
  annotationAssigned_by "UniProtKB"
  annotationTaxon "Human"
  Column4 "7015"
  annotationQualifier ""
  MCODE_Score "0.2222222222222222"
  Prot_Name "telomerase reverse transcriptase isoform 1"
  annotationWith(or)From ""
  annotationDB_Object_ID "O14746"
  annotationDate "20040427"
  upkb_sp "O14746"
  GeneID_String "7015"
  annotationDB "UniProtKB"
  Prot_Acc "NP_937983.2"
  MCODE_Node_Status "Unclustered"
  annotationDB_Object_Type "protein"
  annotationDB_Object_Name "TERT, EST2, TCS1, TRT: Telomerase reverse transcriptase"
  type "human"
  canonicalName "NP_937983.2"
 ]
 node 
 [
  id -495
  label  "NP_000591.1"
  GeneID "3569"
  Degree "1"
  annotationAssigned_by "PINC"
  annotationTaxon "Human"
  Column4 "3569"
  annotationQualifier ""
  MCODE_Score "0.109375"
  Prot_Name "interleukin 6 (interferon, beta 2)"
  annotationWith(or)From ""
  annotationDB_Object_ID "P05231"
  annotationDate "20030904"
  upkb_sp "P05231"
  GeneID_String "3569"
  annotationDB "UniProtKB"
  Prot_Acc "NP_000591.1"
  MCODE_Node_Status "Unclustered"
  annotationDB_Object_Type "protein"
  annotationDB_Object_Name "IL6, IFNB2: Interleukin-6 precursor"
  type "human"
  canonicalName "NP_000591.1"
  upkb_vega "OTTHUMP00000198486"
 ]
 node 
 [
  id -496
  label  "NP_000918.2"
  GeneID "5243"
  annotationAssigned_by "PINC"
  annotationTaxon "Human"
  Column4 "5243"
  annotationQualifier ""
  MCODE_Score "1.0"
  Prot_Name "ATP-binding cassette sub-family B member 1"
  annotationWith(or)From ""
  annotationDB_Object_ID "P08183"
  annotationDate "20030904"
  upkb_sp "P08183"
  GeneID_String "5243"
  annotationDB "UniProtKB"
  Prot_Acc "NP_000918.2"
  MCODE_Node_Status "Unclustered"
  annotationDB_Object_Type "protein"
  annotationDB_Object_Name "ABCB1, MDR1, PGY1: Multidrug resistance protein 1"
  type "human"
  canonicalName "NP_000918.2"
  upkb_vega "OTTHUMP00000025011"
 ]
 node 
 [
  id -497
  label  "NP_000827.1"
  GeneID "2906"
  Degree "2"
  annotationAssigned_by "UniProtKB"
  annotationTaxon "Human"
  Column4 "2906"
  annotationQualifier ""
  Prot_Name "N-methyl-D-aspartate receptor subunit 2D precursor"
  annotationWith(or)From "SP_KW:KW-0628"
  annotationDB_Object_ID "O15399"
  annotationDate "20080616"
  upkb_sp "O15399"
  GeneID_String "2906"
  annotationDB "UniProtKB"
  Prot_Acc "NP_000827.1"
  annotationDB_Object_Type "protein"
  annotationDB_Object_Name "GRIN2D, NMDAR2D: Glutamate [NMDA] receptor subunit epsilon-4 precursor"
  type "human"
  canonicalName "NP_000827.1"
 ]
 node 
 [
  id -453
  label  "NP_002218.2"
  GeneID "3716"
  annotationAssigned_by "UniProtKB"
  annotationTaxon "Human"
  Column4 "3716"
  annotationQualifier ""
  MCODE_Score "0.0"
  Prot_Name "janus kinase 1"
  annotationWith(or)From "SP_KW:KW-0472"
  annotationDB_Object_ID "P23458"
  annotationDate "20080616"
  upkb_sp "P23458"
  GeneID_String "3716"
  upkb_tr "Q6ZRA6"
  annotationDB "UniProtKB"
  Prot_Acc "NP_002218.2"
  MCODE_Node_Status "Unclustered"
  annotationDB_Object_Type "protein"
  annotationDB_Object_Name "JAK1, JAK1A, JAK1B: Tyrosine-protein kinase JAK1"
  type "human"
  canonicalName "NP_002218.2"
 ]
 node 
 [
  id -452
  label  "NP_005331.1"
  GeneID "3094"
  annotationAssigned_by "PINC"
  annotationTaxon "Human"
  Column4 "3094"
  annotationQualifier ""
  MCODE_Score "0.0"
  Prot_Name "histidine triad nucleotide binding protein 1"
  annotationWith(or)From ""
  annotationDB_Object_ID "P49773"
  annotationDate "20030904"
  upkb_sp "P49773"
  GeneID_String "3094"
  annotationDB "UniProtKB"
  Prot_Acc "NP_005331.1"
  MCODE_Node_Status "Unclustered"
  annotationDB_Object_Type "protein"
  annotationDB_Object_Name "HINT1, HINT, PKCI1, PRKCNH1: Histidine triad nucleotide-binding protein 1"
  type "human"
  canonicalName "NP_005331.1"
 ]
 node 
 [
  id -451
  label  "NP_002145.3"
  GeneID "3308"
  Degree "1"
  annotationAssigned_by "UniProtKB"
  annotationTaxon "Human"
  Column4 "3308"
  annotationQualifier ""
  MCODE_Score "0.2222222222222222"
  Prot_Name "heat shock 70kDa protein 4 isoform a"
  annotationWith(or)From ""
  annotationDB_Object_ID "P34932"
  annotationDate "20021104"
  upkb_sp "P34932"
  GeneID_String "3308"
  upkb_tr "Q9BUK9"
  annotationDB "UniProtKB"
  Prot_Acc "NP_002145.3"
  MCODE_Node_Status "Unclustered"
  annotationDB_Object_Type "protein"
  annotationDB_Object_Name "HSPA4, APG2: Heat shock 70 kDa protein 4"
  type "human"
  canonicalName "NP_002145.3"
 ]
 node 
 [
  id -450
  label  "NP_002028.1"
  GeneID "2534"
  Degree "2"
  annotationAssigned_by "HGNC"
  annotationTaxon "Human"
  Column4 "2534"
  annotationQualifier ""
  Prot_Name "protein-tyrosine kinase fyn isoform a"
  annotationWith(or)From ""
  annotationDB_Object_ID "P06241"
  annotationDate "20071018"
  upkb_sp "P06241"
  GeneID_String "2534"
  upkb_tr "Q5R3A8"
  annotationDB "UniProtKB"
  Prot_Acc "NP_002028.1"
  annotationDB_Object_Type "protein"
  annotationDB_Object_Name "FYN: Proto-oncogene tyrosine-protein kinase Fyn"
  type "human"
  canonicalName "NP_002028.1"
 ]
 node 
 [
  id -457
  label  "NP_001502.1"
  GeneID "2919"
  annotationAssigned_by "PINC"
  annotationTaxon "Human"
  Column4 "2919"
  annotationQualifier ""
  MCODE_Score "0.0"
  Prot_Name "chemokine (C-X-C motif) ligand 1"
  annotationWith(or)From ""
  annotationDB_Object_ID "P09341"
  annotationDate "20030904"
  upkb_sp "P09341"
  GeneID_String "2919"
  annotationDB "UniProtKB"
  Prot_Acc "NP_001502.1"
  MCODE_Node_Status "Unclustered"
  annotationDB_Object_Type "protein"
  annotationDB_Object_Name "CXCL1, GRO, GRO1, GROA, MGSA, SCYB1: Growth-regulated alpha protein precursor"
  type "human"
  canonicalName "NP_001502.1"
 ]
 node 
 [
  id -456
  label  "NP_009330.1"
  GeneID "6772"
  Degree "1"
  annotationAssigned_by "PINC"
  annotationTaxon "Human"
  Column4 "6772"
  annotationQualifier ""
  MCODE_Score "0.2222222222222222"
  Prot_Name "signal transducer and activator of transcription 1 isoform alpha"
  annotationWith(or)From ""
  annotationDB_Object_ID "P42224"
  annotationDate "20030904"
  upkb_sp "P42224"
  GeneID_String "6772"
  upkb_tr "Q67C41"
  annotationDB "UniProtKB"
  Prot_Acc "NP_009330.1"
  MCODE_Node_Status "Unclustered"
  annotationDB_Object_Type "protein"
  annotationDB_Object_Name "STAT1: Signal transducer and activator of transcription 1-alpha/beta"
  type "human"
  canonicalName "NP_009330.1"
  upkb_vega "OTTHUMP00000165046"
 ]
 node 
 [
  id -455
  label  "NP_002729.2"
  GeneID "5579"
  Degree "2"
  annotationAssigned_by "PINC"
  annotationTaxon "Human"
  Column4 "5579"
  annotationQualifier ""
  MCODE_Score "0.2222222222222222"
  Prot_Name "protein kinase C, beta isoform 2"
  annotationWith(or)From ""
  annotationDB_Object_ID "P05771"
  annotationDate "20030904"
  upkb_sp "P05771"
  GeneID_String "5579"
  annotationDB "UniProtKB"
  Prot_Acc "NP_002729.2"
  MCODE_Node_Status "Unclustered"
  annotationDB_Object_Type "protein"
  annotationDB_Object_Name "PRKCB1, PKCB, PRKCB: Protein kinase C beta type"
  type "human"
  canonicalName "NP_002729.2"
 ]
 node 
 [
  id -454
  label  "NP_997700.1"
  GeneID "5579"
  Degree "1"
  annotationAssigned_by "PINC"
  annotationTaxon "Human"
  Column4 "5579"
  annotationQualifier ""
  MCODE_Score "0.0"
  Prot_Name "protein kinase C, beta isoform 1"
  annotationWith(or)From ""
  annotationDB_Object_ID "P05771"
  annotationDate "20030904"
  upkb_sp "P05771"
  GeneID_String "5579"
  annotationDB "UniProtKB"
  Prot_Acc "NP_997700.1"
  MCODE_Node_Status "Unclustered"
  annotationDB_Object_Type "protein"
  annotationDB_Object_Name "PRKCB1, PKCB, PRKCB: Protein kinase C beta type"
  type "human"
  canonicalName "NP_997700.1"
 ]
 node 
 [
  id -445
  label  "NP_002167.1"
  GeneID "3456"
  Degree "3"
  annotationAssigned_by "UniProtKB"
  annotationTaxon "Human"
  Column4 "3456"
  annotationQualifier ""
  MCODE_Score "0.1875"
  Prot_Name "interferon, beta 1, fibroblast"
  annotationWith(or)From "SP_KW:KW-0202"
  annotationDB_Object_ID "P01574"
  annotationDate "20080616"
  upkb_sp "P01574"
  GeneID_String "3456"
  annotationDB "UniProtKB"
  Prot_Acc "NP_002167.1"
  MCODE_Node_Status "Unclustered"
  annotationDB_Object_Type "protein"
  annotationDB_Object_Name "IFNB1, IFB, IFNB: Interferon beta precursor"
  type "human"
  canonicalName "NP_002167.1"
 ]
 node 
 [
  id -444
  label  "NP_066191.1"
  GeneID "8708"
  annotationAssigned_by "UniProtKB"
  annotationTaxon "Human"
  Column4 "8708"
  annotationQualifier ""
  Prot_Name "B3GALT1: UDP-Gal:betaGlcNAc beta 1,3-galactosyltransferase, polypeptide 1"
  annotationWith(or)From ""
  annotationDB_Object_ID "Q9Y5Z6"
  annotationDate "20021106"
  upkb_sp "Q9Y5Z6"
  GeneID_String "8708"
  annotationDB "UniProtKB"
  Prot_Acc "NP_066191.1"
  annotationDB_Object_Type "protein"
  annotationDB_Object_Name "B3GALT1: Beta-1,3-galactosyltransferase 1"
  type "human"
  canonicalName "NP_066191.1"
 ]
 node 
 [
  id -443
  label  "NP_001102.2"
  GeneID "103"
  Degree "1"
  annotationAssigned_by "UniProtKB"
  annotationTaxon "Human"
  Column4 "103"
  annotationQualifier ""
  Prot_Name "adenosine deaminase, RNA-specific isoform a"
  annotationWith(or)From ""
  annotationDB_Object_ID "P55265"
  annotationDate "20050308"
  upkb_sp "P55265"
  GeneID_String "103"
  annotationDB "UniProtKB"
  Prot_Acc "NP_001102.2"
  annotationDB_Object_Type "protein"
  annotationDB_Object_Name "ADAR, ADAR1, DSRAD, G1P1, IFI4: Double-stranded RNA-specific adenosine deaminase"
  type "human"
  canonicalName "NP_001102.2"
 ]
 node 
 [
  id -442
  label  "NP_001836.1"
  GeneID "1282"
  Degree "1"
  annotationAssigned_by "UniProtKB"
  annotationTaxon "Human"
  Column4 "1282"
  annotationQualifier ""
  Prot_Name "alpha 1 type IV collagen preproprotein"
  annotationWith(or)From "InterPro:IPR008160"
  annotationDB_Object_ID "P02462"
  annotationDate "20080613"
  upkb_sp "P02462"
  GeneID_String "1282"
  upkb_tr "Q14051"
  annotationDB "UniProtKB"
  Prot_Acc "NP_001836.1"
  annotationDB_Object_Type "protein"
  annotationDB_Object_Name "COL4A1: Collagen alpha-1(IV) chain precursor"
  type "human"
  canonicalName "NP_001836.1"
 ]
 node 
 [
  id -449
  label  "NP_055190.2"
  GeneID "26998"
  annotationAssigned_by "UniProtKB"
  annotationTaxon "Human"
  Column4 "26998"
  annotationQualifier ""
  Prot_Name "FETUB: fetuin B"
  annotationWith(or)From ""
  annotationDB_Object_ID "Q9UGM5"
  annotationDate "20021104"
  upkb_sp "Q9UGM5"
  GeneID_String "26998"
  upkb_tr "Q5J875"
  annotationDB "UniProtKB"
  Prot_Acc "NP_055190.2"
  annotationDB_Object_Type "protein"
  annotationDB_Object_Name "FETUB: Fetuin-B precursor"
  type "human"
  canonicalName "NP_055190.2"
  upkb_vega "OTTHUMP00000173919"
 ]
 node 
 [
  id -448
  label  "NP_000367.1"
  GeneID "7421"
  annotationAssigned_by "UniProtKB"
  annotationTaxon "Human"
  Column4 "7421"
  annotationQualifier ""
  Prot_Name "vitamin D (1,25-dihydroxyvitamin D3) receptor"
  annotationWith(or)From "InterPro:IPR000324"
  annotationDB_Object_ID "P11473"
  annotationDate "20080613"
  upkb_sp "P11473"
  GeneID_String "7421"
  upkb_tr "Q6ZPC2"
  annotationDB "UniProtKB"
  Prot_Acc "NP_000367.1"
  annotationDB_Object_Type "protein"
  annotationDB_Object_Name "VDR, NR1I1: Vitamin D3 receptor"
  type "human"
  canonicalName "NP_000367.1"
 ]
 node 
 [
  id -447
  label  "NP_006248.1"
  GeneID "5588"
  Degree "3"
  annotationAssigned_by "UniProtKB"
  annotationTaxon "Human"
  Column4 "5588"
  annotationQualifier ""
  MCODE_Score "1.0"
  Prot_Name "protein kinase C, theta"
  annotationWith(or)From ""
  annotationDB_Object_ID "Q04759"
  annotationDate "20021106"
  upkb_sp "Q04759"
  GeneID_String "5588"
  upkb_tr "Q5JUN8"
  annotationDB "UniProtKB"
  Prot_Acc "NP_006248.1"
  MCODE_Node_Status "Unclustered"
  annotationDB_Object_Type "protein"
  annotationDB_Object_Name "PRKCQ, PRKCT: Protein kinase C theta type"
  type "human"
  canonicalName "NP_006248.1"
 ]
 node 
 [
  id -446
  label  "NP_004063.1"
  GeneID "1240"
  annotationAssigned_by "PINC"
  annotationTaxon "Human"
  Column4 "1240"
  annotationQualifier ""
  Prot_Name "ChemR23/CMKLR1"
  annotationWith(or)From ""
  annotationDB_Object_ID "Q99788"
  annotationDate "20030904"
  upkb_sp "Q99788"
  GeneID_String "1240"
  upkb_tr "Q6LEE7"
  annotationDB "UniProtKB"
  Prot_Acc "NP_004063.1"
  annotationDB_Object_Type "protein"
  annotationDB_Object_Name "CMKLR1, CHEMR23, DEZ: Chemokine receptor-like 1"
  type "human"
  canonicalName "NP_004063.1"
 ]
 node 
 [
  id -468
  label  "NP_005602.2"
  GeneID "5934"
  Degree "1"
  annotationAssigned_by "UniProtKB"
  annotationTaxon "Human"
  Column4 "5934"
  annotationQualifier ""
  MCODE_Score "0.0"
  Prot_Name "retinoblastoma-like 2 (p130)"
  annotationWith(or)From "SP_KW:KW-0539"
  annotationDB_Object_ID "Q08999"
  annotationDate "20080616"
  upkb_sp "Q08999"
  GeneID_String "5934"
  annotationDB "UniProtKB"
  Prot_Acc "NP_005602.2"
  MCODE_Node_Status "Unclustered"
  annotationDB_Object_Type "protein"
  annotationDB_Object_Name "RBL2, RB2: Retinoblastoma-like protein 2"
  type "human"
  canonicalName "NP_005602.2"
  upkb_vega "OTTHUMP00000081426"
 ]
 node 
 [
  id -469
  label  "NP_002107.3"
  GeneID "3105"
  Degree "1"
  annotationAssigned_by "UniProtKB"
  annotationTaxon "Human"
  Column4 "3105"
  annotationQualifier ""
  MCODE_Score "1.0"
  upkb_ensemble "ENSP00000365999"
  Prot_Name "major histocompatibility complex, class I, A precursor"
  annotationWith(or)From "InterPro:IPR001039"
  annotationDB_Object_ID "ENSP00000365999"
  annotationDate "20080613"
  upkb_sp "P30475"
  GeneID_String "3105"
  upkb_tr "Q1RPB8"
  annotationDB "ENSEMBL"
  Prot_Acc "NP_002107.3"
  upkb_refseq_model "XP_001717097"
  MCODE_Node_Status "Unclustered"
  annotationDB_Object_Type "protein"
  annotationDB_Object_Name ""
  type "human"
  canonicalName "NP_002107.3"
  upkb_vega "OTTHUMP00000194943"
 ]
 node 
 [
  id -466
  label  "NP_005899.3"
  GeneID "4126"
  annotationAssigned_by "UniProtKB"
  annotationTaxon "Human"
  Column4 "4126"
  annotationQualifier ""
  Prot_Name "MANBA: mannosidase, beta A, lysosomal"
  annotationWith(or)From "SP_KW:KW-0458"
  annotationDB_Object_ID "O00462"
  annotationDate "20080616"
  upkb_sp "O00462"
  GeneID_String "4126"
  annotationDB "UniProtKB"
  Prot_Acc "NP_005899.3"
  annotationDB_Object_Type "protein"
  annotationDB_Object_Name "MANBA, MANB1: Beta-mannosidase precursor"
  type "human"
  canonicalName "NP_005899.3"
 ]
 node 
 [
  id -467
  label  "NP_000611.1"
  GeneID "4842"
  annotationAssigned_by "UniProtKB"
  annotationTaxon "Human"
  Column4 "4842"
  annotationQualifier ""
  MCODE_Score "0.0"
  Prot_Name "nitric oxide synthase 1 (neuronal)"
  annotationWith(or)From "SP_KW:KW-0966"
  annotationDB_Object_ID "P29475"
  annotationDate "20080616"
  upkb_sp "P29475"
  GeneID_String "4842"
  upkb_tr "A8MYP2"
  annotationDB "UniProtKB"
  Prot_Acc "NP_000611.1"
  MCODE_Node_Status "Unclustered"
  annotationDB_Object_Type "protein"
  annotationDB_Object_Name "NOS1: Nitric oxide synthase, brain"
  type "human"
  canonicalName "NP_000611.1"
  upkb_vega "OTTHUMP00000169393"
 ]
 node 
 [
  id -472
  label  "NP_002087.1"
  GeneID "2962"
  Degree "1"
  annotationAssigned_by "PINC"
  annotationTaxon "Human"
  Column4 "2962"
  annotationQualifier ""
  MCODE_Score "0.0"
  Prot_Name "general transcription factor IIF, polypeptide 1, 74kDa"
  annotationWith(or)From ""
  annotationDB_Object_ID "P35269"
  annotationDate "20030904"
  upkb_sp "P35269"
  GeneID_String "2962"
  annotationDB "UniProtKB"
  Prot_Acc "NP_002087.1"
  MCODE_Node_Status "Unclustered"
  annotationDB_Object_Type "protein"
  annotationDB_Object_Name "GTF2F1, RAP74: General transcription factor IIF subunit 1"
  type "human"
  canonicalName "NP_002087.1"
 ]
 node 
 [
  id -473
  label  "NP_116115.1"
  GeneID "84812"
  Degree "1"
  annotationAssigned_by "UniProtKB"
  annotationTaxon "Human"
  Column4 "84812"
  annotationQualifier ""
  Prot_Name "phospholipase C, delta 4"
  annotationWith(or)From "SP_KW:KW-0472"
  annotationDB_Object_ID "Q9BRC7"
  annotationDate "20080616"
  upkb_sp "Q9BRC7"
  GeneID_String "84812"
  upkb_tr "Q59F62"
  annotationDB "UniProtKB"
  Prot_Acc "NP_116115.1"
  annotationDB_Object_Type "protein"
  annotationDB_Object_Name "PLCD4: 1-phosphatidylinositol-4,5-bisphosphate phosphodiesterase delta-4"
  type "human"
  canonicalName "NP_116115.1"
 ]
 node 
 [
  id -470
  label  "NP_789740.1"
  GeneID "155348"
  Prot_Name "Pol"
  GeneID_String "155348"
  Prot_Acc "NP_789740.1"
  type "hiv"
  canonicalName "NP_789740.1"
 ]
 node 
 [
  id -471
  label  "NP_066953.1"
  GeneID "5478"
  Degree "1"
  annotationAssigned_by "Reactome"
  annotationTaxon "Human"
  Column4 "5478"
  annotationQualifier ""
  Prot_Name "peptidylprolyl isomerase A"
  annotationWith(or)From ""
  annotationDB_Object_ID "P62937"
  annotationDate "20060223"
  upkb_sp "P62937"
  GeneID_String "5478"
  upkb_tr "Q71V99"
  annotationDB "UniProtKB"
  Prot_Acc "NP_066953.1"
  annotationDB_Object_Type "protein"
  annotationDB_Object_Name "PPIA, CYPA: Peptidyl-prolyl cis-trans isomerase A"
  type "human"
  canonicalName "NP_066953.1"
 ]
 node 
 [
  id -460
  label  "NP_002744.1"
  GeneID "5602"
  Degree "3"
  annotationAssigned_by "UniProtKB"
  annotationTaxon "Human"
  Column4 "5602"
  annotationQualifier ""
  Prot_Name "mitogen-activated protein kinase 10 isoform 1"
  annotationWith(or)From "SP_KW:KW-0963"
  annotationDB_Object_ID "P53779"
  annotationDate "20080616"
  upkb_sp "P53779"
  GeneID_String "5602"
  upkb_tr "A6NG28"
  annotationDB "UniProtKB"
  Prot_Acc "NP_002744.1"
  annotationDB_Object_Type "protein"
  annotationDB_Object_Name "MAPK10, JNK3, JNK3A, PRKM10: Mitogen-activated protein kinase 10"
  type "human"
  canonicalName "NP_002744.1"
 ]
 node 
 [
  id -461
  label  "NP_002725.1"
  GeneID "5573"
  Degree "2"
  annotationAssigned_by "UniProtKB"
  annotationTaxon "Human"
  Column4 "5573"
  annotationQualifier ""
  Prot_Name "cAMP-dependent protein kinase, regulatory subunit alpha 1"
  annotationWith(or)From "InterPro:IPR002373"
  annotationDB_Object_ID "P10644"
  annotationDate "20080613"
  upkb_sp "P10644"
  GeneID_String "5573"
  upkb_tr "Q96P62"
  annotationDB "UniProtKB"
  Prot_Acc "NP_002725.1"
  annotationDB_Object_Type "protein"
  annotationDB_Object_Name "PRKAR1A, PKR1, PRKAR1, TSE1: cAMP-dependent protein kinase type I-alpha regulatory subunit"
  type "human"
  canonicalName "NP_002725.1"
 ]
 node 
 [
  id -458
  label  "NP_002700.1"
  GeneID "5500"
  annotationAssigned_by "UniProtKB"
  annotationTaxon "Human"
  Column4 "5500"
  annotationQualifier ""
  MCODE_Score "0.2222222222222222"
  upkb_ensemble "ENSP00000351298"
  Prot_Name "protein phosphatase 1, catalytic subunit, beta isoform 1"
  annotationWith(or)From "InterPro:IPR006186"
  annotationDB_Object_ID "ENSP00000351298"
  annotationDate "20080613"
  upkb_sp "P62140"
  GeneID_String "5500"
  annotationDB "ENSEMBL"
  Prot_Acc "NP_002700.1"
  MCODE_Node_Status "Unclustered"
  annotationDB_Object_Type "protein"
  annotationDB_Object_Name ""
  type "human"
  canonicalName "NP_002700.1"
  upkb_vega "OTTHUMP00000200973"
 ]
 node 
 [
  id -459
  label  "NP_003770.1"
  GeneID "8703"
  annotationAssigned_by "UniProtKB"
  annotationTaxon "Human"
  Column4 "8703"
  annotationQualifier ""
  upkb_ensemble "ENSP00000356976"
  Prot_Name "B4GALT3: UDP-Gal:betaGlcNAc beta 1,4- galactosyltransferase, polypeptide 3"
  annotationWith(or)From "InterPro:IPR003859"
  annotationDB_Object_ID "ENSP00000356976"
  annotationDate "20080613"
  upkb_sp "O60512"
  GeneID_String "8703"
  annotationDB "ENSEMBL"
  Prot_Acc "NP_003770.1"
  annotationDB_Object_Type "protein"
  annotationDB_Object_Name ""
  type "human"
  canonicalName "NP_003770.1"
 ]
 node 
 [
  id -464
  label  "NP_006706.2"
  GeneID "4123"
  annotationAssigned_by "UniProtKB"
  annotationTaxon "Human"
  Column4 "4123"
  annotationQualifier ""
  Prot_Name "mannosidase, alpha, class 2C, member 1"
  annotationWith(or)From "SP_KW:KW-0326"
  annotationDB_Object_ID "Q9NTJ4"
  annotationDate "20080616"
  upkb_sp "Q9NTJ4"
  GeneID_String "4123"
  upkb_tr "Q59GG8"
  annotationDB "UniProtKB"
  Prot_Acc "NP_006706.2"
  annotationDB_Object_Type "protein"
  annotationDB_Object_Name "MAN2C1, MANA, MANA1: Alpha-mannosidase 2C1"
  type "human"
  canonicalName "NP_006706.2"
  upkb_vega "OTTHUMP00000176497"
 ]
 node 
 [
  id -465
  label  "NP_006647.3"
  GeneID "10825"
  annotationAssigned_by "PINC"
  annotationTaxon "Human"
  Column4 "10825"
  annotationQualifier ""
  Prot_Name "sialidase 3"
  annotationWith(or)From ""
  annotationDB_Object_ID "Q9UQ49"
  annotationDate "20030904"
  upkb_sp "Q9UQ49"
  GeneID_String "10825"
  annotationDB "UniProtKB"
  Prot_Acc "NP_006647.3"
  annotationDB_Object_Type "protein"
  annotationDB_Object_Name "NEU3: Sialidase-3"
  type "human"
  canonicalName "NP_006647.3"
 ]
 node 
 [
  id -462
  label  "NP_003645.1"
  GeneID "8534"
  annotationAssigned_by "UniProtKB"
  annotationTaxon "Human"
  Column4 "8534"
  annotationQualifier ""
  Prot_Name "CHST1: carbohydrate (keratan sulfate Gal-6) sulfotransferase 1"
  annotationWith(or)From ""
  annotationDB_Object_ID "O43916"
  annotationDate "20050331"
  upkb_sp "O43916"
  GeneID_String "8534"
  annotationDB "UniProtKB"
  Prot_Acc "NP_003645.1"
  annotationDB_Object_Type "protein"
  annotationDB_Object_Name "CHST1: Carbohydrate sulfotransferase 1"
  type "human"
  canonicalName "NP_003645.1"
 ]
 node 
 [
  id -463
  label  "NP_000780.1"
  GeneID "1636"
  annotationAssigned_by "UniProtKB"
  annotationTaxon "Human"
  Column4 "1636"
  annotationQualifier ""
  Prot_Name "angiotensin I converting enzyme isoform 1 precursor"
  annotationWith(or)From "SP_KW:KW-0812"
  annotationDB_Object_ID "P12821"
  annotationDate "20080616"
  upkb_sp "P12821"
  GeneID_String "1636"
  upkb_tr "Q15540"
  annotationDB "UniProtKB"
  Prot_Acc "NP_000780.1"
  annotationDB_Object_Type "protein"
  annotationDB_Object_Name "ACE, DCP, DCP1: Angiotensin-converting enzyme, somatic isoform precursor"
  type "human"
  canonicalName "NP_000780.1"
 ]
 node 
 [
  id -286
  label  "NP_006000.2"
  GeneID "7846"
  annotationAssigned_by "UniProtKB"
  annotationTaxon "Human"
  Column4 "7846"
  annotationQualifier ""
  Prot_Name "tubulin, alpha 1a"
  annotationWith(or)From "InterPro:IPR008280"
  annotationDB_Object_ID "Q71U36"
  annotationDate "20080613"
  upkb_sp "Q71U36"
  GeneID_String "7846"
  annotationDB "UniProtKB"
  Prot_Acc "NP_006000.2"
  annotationDB_Object_Type "protein"
  annotationDB_Object_Name "TUBA1A, TUBA3: Tubulin alpha-1A chain"
  type "human"
  canonicalName "NP_006000.2"
 ]
 node 
 [
  id -287
  label  "NP_002687.1"
  GeneID "5436"
  Degree "1"
  annotationAssigned_by "Reactome"
  annotationTaxon "Human"
  Column4 "5436"
  annotationQualifier ""
  MCODE_Score "0.0"
  Prot_Name "DNA directed RNA polymerase II polypeptide G"
  annotationWith(or)From ""
  annotationDB_Object_ID "P62487"
  annotationDate "20040609"
  upkb_sp "P62487"
  GeneID_String "5436"
  annotationDB "UniProtKB"
  Prot_Acc "NP_002687.1"
  MCODE_Node_Status "Unclustered"
  annotationDB_Object_Type "protein"
  annotationDB_Object_Name "POLR2G: DNA-directed RNA polymerase II subunit RPB7"
  type "human"
  canonicalName "NP_002687.1"
 ]
 node 
 [
  id -288
  label  "NP_001609.1"
  GeneID "142"
  annotationAssigned_by "UniProtKB"
  annotationTaxon "Human"
  Column4 "142"
  annotationQualifier ""
  MCODE_Score "1.0"
  Prot_Name "poly (ADP-ribose) polymerase family, member 1"
  annotationWith(or)From ""
  annotationDB_Object_ID "P09874"
  annotationDate "20060823"
  upkb_sp "P09874"
  GeneID_String "142"
  upkb_tr "Q5VX85"
  annotationDB "UniProtKB"
  Prot_Acc "NP_001609.1"
  MCODE_Node_Status "Unclustered"
  annotationDB_Object_Type "protein"
  annotationDB_Object_Name "PARP1, ADPRT, PPOL: Poly [ADP-ribose] polymerase 1"
  type "human"
  canonicalName "NP_001609.1"
 ]
 node 
 [
  id -289
  label  "NP_705928.1"
  GeneID "155348"
  Degree "3"
  MCODE_Score "0.0"
  Prot_Name "integrase"
  GeneID_String "155348"
  Prot_Acc "NP_705928.1"
  MCODE_Node_Status "Unclustered"
  type "hiv"
  canonicalName "NP_705928.1"
 ]
 node 
 [
  id -282
  label  "NP_001547.1"
  GeneID "3551"
  annotationAssigned_by "Reactome"
  annotationTaxon "Human"
  Column4 "3551"
  annotationQualifier ""
  Prot_Name "inhibitor of kappa light polypeptide gene enhancer in B-cells, kinase beta"
  annotationWith(or)From ""
  annotationDB_Object_ID "O14920"
  annotationDate "20071101"
  upkb_sp "O14920"
  GeneID_String "3551"
  upkb_tr "Q32ND9"
  annotationDB "UniProtKB"
  Prot_Acc "NP_001547.1"
  annotationDB_Object_Type "protein"
  annotationDB_Object_Name "IKBKB, IKKB: Inhibitor of nuclear factor kappa-B kinase subunit beta"
  type "human"
  canonicalName "NP_001547.1"
  upkb_vega "OTTHUMP00000177432"
 ]
 node 
 [
  id -283
  label  "NP_005561.1"
  GeneID "3998"
  annotationAssigned_by "UniProtKB"
  annotationTaxon "Human"
  Column4 "3998"
  annotationQualifier ""
  Prot_Name "lectin, mannose-binding, 1 precursor"
  annotationWith(or)From "SP_SL:SL-0099"
  annotationDB_Object_ID "P49257"
  annotationDate "20080612"
  upkb_sp "P49257"
  GeneID_String "3998"
  annotationDB "UniProtKB"
  Prot_Acc "NP_005561.1"
  annotationDB_Object_Type "protein"
  annotationDB_Object_Name "LMAN1, ERGIC53, F5F8D: Protein ERGIC-53 precursor"
  type "human"
  canonicalName "NP_005561.1"
  upkb_vega "OTTHUMP00000073584"
 ]
 node 
 [
  id -284
  label  "NP_938148.1"
  GeneID "23193"
  annotationAssigned_by "UniProtKB"
  annotationTaxon "Human"
  Column4 "23193"
  annotationQualifier ""
  Prot_Name "GANAB: glucosidase, alpha; neutral AB isoform 2"
  annotationWith(or)From "SP_SL:SL-0161"
  annotationDB_Object_ID "Q14697"
  annotationDate "20080612"
  upkb_sp "Q14697"
  GeneID_String "23193"
  upkb_tr "Q9BS14"
  annotationDB "UniProtKB"
  Prot_Acc "NP_938148.1"
  annotationDB_Object_Type "protein"
  annotationDB_Object_Name "GANAB, G2AN, KIAA0088: Neutral alpha-glucosidase AB precursor"
  type "human"
  canonicalName "NP_938148.1"
 ]
 node 
 [
  id -285
  label  "NP_000610.2"
  GeneID "3458"
  Degree "6"
  annotationAssigned_by "UniProtKB"
  annotationTaxon "Human"
  Column4 "3458"
  annotationQualifier ""
  MCODE_Score "0.64"
  Prot_Name "interferon, gamma"
  annotationWith(or)From "SP_KW:KW-0202"
  annotationDB_Object_ID "P01579"
  annotationDate "20080616"
  upkb_sp "P01579"
  GeneID_String "3458"
  annotationDB "UniProtKB"
  Prot_Acc "NP_000610.2"
  MCODE_Node_Status "Seed"
  annotationDB_Object_Type "protein"
  annotationDB_Object_Name "IFNG: Interferon gamma precursor"
  type "human"
  canonicalName "NP_000610.2"
 ]
 node 
 [
  id -294
  label  "NP_002020.1"
  GeneID "2357"
  Degree "1"
  annotationAssigned_by "PINC"
  annotationTaxon "Human"
  Column4 "2357"
  annotationQualifier ""
  MCODE_Score "0.0"
  Prot_Name "formyl peptide receptor 1"
  annotationWith(or)From ""
  annotationDB_Object_ID "P21462"
  annotationDate "20030904"
  upkb_sp "P21462"
  GeneID_String "2357"
  annotationDB "UniProtKB"
  Prot_Acc "NP_002020.1"
  MCODE_Node_Status "Unclustered"
  annotationDB_Object_Type "protein"
  annotationDB_Object_Name "FPR1: fMet-Leu-Phe receptor"
  type "human"
  canonicalName "NP_002020.1"
 ]
 node 
 [
  id -295
  label  "NP_003371.2"
  GeneID "7431"
  annotationAssigned_by "UniProtKB"
  annotationTaxon "Human"
  Column4 "7431"
  annotationQualifier ""
  Prot_Name "vimentin"
  annotationWith(or)From ""
  annotationDB_Object_ID "P08670"
  annotationDate "20041020"
  upkb_sp "P08670"
  GeneID_String "7431"
  upkb_tr "Q5JVS8"
  annotationDB "UniProtKB"
  Prot_Acc "NP_003371.2"
  annotationDB_Object_Type "protein"
  annotationDB_Object_Name "VIM: Vimentin"
  type "human"
  canonicalName "NP_003371.2"
 ]
 node 
 [
  id -296
  label  "NP_036472.2"
  GeneID "4773"
  Degree "3"
  annotationAssigned_by "UniProtKB"
  annotationTaxon "Human"
  Column4 "4773"
  annotationQualifier ""
  MCODE_Score "0.0"
  upkb_ensemble "ENSP00000360622"
  Prot_Name "nuclear factor of activated T-cells, cytoplasmic, calcineurin-dependent 2 isoform B"
  annotationWith(or)From "InterPro:IPR011539"
  annotationDB_Object_ID "ENSP00000360622"
  annotationDate "20080613"
  upkb_sp "Q13469"
  GeneID_String "4773"
  annotationDB "ENSEMBL"
  Prot_Acc "NP_036472.2"
  MCODE_Node_Status "Unclustered"
  annotationDB_Object_Type "protein"
  annotationDB_Object_Name ""
  type "human"
  canonicalName "NP_036472.2"
 ]
 node 
 [
  id -297
  label  "NP_006270.1"
  GeneID "6487"
  annotationAssigned_by "UniProtKB"
  annotationTaxon "Human"
  Column4 "6487"
  annotationQualifier ""
  Prot_Name "ST3GAL3: ST3 beta-galactoside alpha-2,3-sialyltransferase 3"
  annotationWith(or)From "InterPro:IPR012163"
  annotationDB_Object_ID "Q11203"
  annotationDate "20080613"
  upkb_sp "Q11203"
  GeneID_String "6487"
  annotationDB "UniProtKB"
  Prot_Acc "NP_006270.1"
  annotationDB_Object_Type "protein"
  annotationDB_Object_Name "ST3GAL3, SIAT6: CMP-N-acetylneuraminate-beta-1,4-galactoside alpha-2,3-sialyltransferase"
  type "human"
  canonicalName "NP_006270.1"
 ]
 node 
 [
  id -290
  label  "NP_005154.2"
  GeneID "207"
  Degree "3"
  annotationAssigned_by "Ensembl"
  annotationTaxon "Human"
  Column4 "207"
  annotationQualifier ""
  MCODE_Score "0.2222222222222222"
  Prot_Name "v-akt murine thymoma viral oncogene homolog 1"
  annotationWith(or)From "Ensembl:ENSMUSP00000001780"
  annotationDB_Object_ID "P31749"
  annotationDate "20080612"
  upkb_sp "P31749"
  GeneID_String "207"
  upkb_tr "Q6ZMW5"
  annotationDB "UniProtKB"
  Prot_Acc "NP_005154.2"
  MCODE_Node_Status "Unclustered"
  annotationDB_Object_Type "protein"
  annotationDB_Object_Name "AKT1, PKB, RAC: RAC-alpha serine/threonine-protein kinase"
  type "human"
  canonicalName "NP_005154.2"
 ]
 node 
 [
  id -291
  label  "NP_065995.1"
  GeneID "57704"
  annotationAssigned_by "UniProtKB"
  annotationTaxon "Human"
  Column4 "57704"
  annotationQualifier ""
  Prot_Name "GBA2: glucosidase, beta (bile acid) 2"
  annotationWith(or)From ""
  annotationDB_Object_ID "Q9HCG7"
  annotationDate "20070914"
  upkb_sp "Q9HCG7"
  GeneID_String "57704"
  annotationDB "UniProtKB"
  Prot_Acc "NP_065995.1"
  annotationDB_Object_Type "protein"
  annotationDB_Object_Name "GBA2, KIAA1605, AD035: Non-lysosomal glucosylceramidase"
  type "human"
  canonicalName "NP_065995.1"
  upkb_vega "OTTHUMP00000022761"
 ]
 node 
 [
  id -292
  label  "NP_892019.1"
  GeneID "360203"
  annotationAssigned_by "UniProtKB"
  annotationTaxon "Human"
  Column4 "360203"
  annotationQualifier ""
  Prot_Name "GLT6D1: glycosyltransferase 6 domain containing 1"
  annotationWith(or)From "SP_KW:KW-0812"
  annotationDB_Object_ID "Q7Z4J2"
  annotationDate "20080616"
  upkb_sp "Q7Z4J2"
  GeneID_String "360203"
  annotationDB "UniProtKB"
  Prot_Acc "NP_892019.1"
  annotationDB_Object_Type "protein"
  annotationDB_Object_Name "GLT6D1, GLTDC1: Glycosyltransferase 6 domain-containing protein 1"
  type "human"
  canonicalName "NP_892019.1"
 ]
 node 
 [
  id -293
  label  "NP_001901.1"
  GeneID "1510"
  annotationAssigned_by "UniProtKB"
  annotationTaxon "Human"
  Column4 "1510"
  annotationQualifier ""
  Prot_Name "cathepsin E isoform a"
  annotationWith(or)From ""
  annotationDB_Object_ID "P14091"
  annotationDate "20040227"
  upkb_sp "P14091"
  GeneID_String "1510"
  annotationDB "UniProtKB"
  Prot_Acc "NP_001901.1"
  annotationDB_Object_Type "protein"
  annotationDB_Object_Name "CTSE: Cathepsin E precursor"
  type "human"
  canonicalName "NP_001901.1"
 ]
 node 
 [
  id -303
  label  "NP_001772.1"
  GeneID "969"
  Degree "1"
  annotationAssigned_by "UniProtKB"
  annotationTaxon "Human"
  Column4 "969"
  annotationQualifier ""
  MCODE_Score "0.1875"
  Prot_Name "CD69 antigen (p60, early T-cell activation antigen)"
  annotationWith(or)From "SP_KW:KW-0472"
  annotationDB_Object_ID "Q07108"
  annotationDate "20080616"
  upkb_sp "Q07108"
  GeneID_String "969"
  annotationDB "UniProtKB"
  Prot_Acc "NP_001772.1"
  MCODE_Node_Status "Unclustered"
  annotationDB_Object_Type "protein"
  annotationDB_Object_Name "CD69: Early activation antigen CD69"
  type "human"
  canonicalName "NP_001772.1"
  upkb_vega "OTTHUMP00000166603"
 ]
 node 
 [
  id -302
  label  "NP_006527.1"
  GeneID "9635"
  annotationAssigned_by "UniProtKB"
  annotationTaxon "Human"
  Column4 "9635"
  annotationQualifier ""
  Prot_Name "CLCA2: chloride channel, calcium activated, family member 2"
  annotationWith(or)From "SP_KW:KW-0965"
  annotationDB_Object_ID "Q9UQC9"
  annotationDate "20080616"
  upkb_sp "Q9UQC9"
  GeneID_String "9635"
  annotationDB "UniProtKB"
  Prot_Acc "NP_006527.1"
  annotationDB_Object_Type "protein"
  annotationDB_Object_Name "CLCA2, CaCC3: Calcium-activated chloride channel regulator 2 precursor"
  type "human"
  canonicalName "NP_006527.1"
 ]
 node 
 [
  id -305
  label  "NP_001274.1"
  GeneID "1174"
  annotationAssigned_by "UniProtKB"
  annotationTaxon "Human"
  Column4 "1174"
  annotationQualifier ""
  Prot_Name "adaptor-related protein complex 1, sigma 1 subunit isoform 1"
  annotationWith(or)From "SP_KW:KW-0968"
  annotationDB_Object_ID "P61966"
  annotationDate "20080616"
  upkb_sp "P61966"
  GeneID_String "1174"
  annotationDB "UniProtKB"
  Prot_Acc "NP_001274.1"
  annotationDB_Object_Type "protein"
  annotationDB_Object_Name "AP1S1, AP19, CLAPS1: AP-1 complex subunit sigma-1A"
  type "human"
  canonicalName "NP_001274.1"
 ]
 node 
 [
  id -304
  label  "NP_872355.1"
  GeneID "3120"
  Degree "1"
  MCODE_Score "0.2222222222222222"
  Prot_Name "major histocompatibility complex, class II, DQ beta 2"
  GeneID_String "3120"
  Prot_Acc "NP_872355.1"
  MCODE_Node_Status "Unclustered"
  type "human"
  canonicalName "NP_872355.1"
 ]
 node 
 [
  id -299
  label  "NP_000791.1"
  GeneID "2246"
  Degree "1"
  annotationAssigned_by "Reactome"
  annotationTaxon "Human"
  Column4 "2246"
  annotationQualifier ""
  MCODE_Score "0.0"
  Prot_Name "fibroblast growth factor 1 (acidic) isoform 1 precursor"
  annotationWith(or)From ""
  annotationDB_Object_ID "P05230"
  annotationDate "20070202"
  upkb_sp "P05230"
  GeneID_String "2246"
  upkb_tr "Q9UH63"
  annotationDB "UniProtKB"
  Prot_Acc "NP_000791.1"
  MCODE_Node_Status "Unclustered"
  annotationDB_Object_Type "protein"
  annotationDB_Object_Name "FGF1, FGFA: Heparin-binding growth factor 1 precursor"
  type "human"
  canonicalName "NP_000791.1"
  upkb_vega "OTTHUMP00000199419"
 ]
 node 
 [
  id -298
  label  "NP_002178.2"
  GeneID "3593"
  Degree "1"
  annotationAssigned_by "UniProtKB"
  annotationTaxon "Human"
  Column4 "3593"
  annotationQualifier ""
  MCODE_Score "0.8888888888888888"
  Prot_Name "interleukin 12B precursor"
  annotationWith(or)From ""
  annotationDB_Object_ID "P29460"
  annotationDate "20071025"
  upkb_sp "P29460"
  GeneID_String "3593"
  annotationDB "UniProtKB"
  Prot_Acc "NP_002178.2"
  MCODE_Node_Status "Unclustered"
  annotationDB_Object_Type "protein"
  annotationDB_Object_Name "IL12B, NKSF2: Interleukin-12 subunit beta precursor"
  type "human"
  canonicalName "NP_002178.2"
 ]
 node 
 [
  id -301
  label  "NP_004561.2"
  GeneID "5288"
  Degree "5"
  annotationAssigned_by "UniProtKB"
  annotationTaxon "Human"
  Column4 "5288"
  annotationQualifier ""
  MCODE_Score "0.0"
  Prot_Name "phosphoinositide-3-kinase, class 2, gamma polypeptide"
  annotationWith(or)From "SP_KW:KW-0472"
  annotationDB_Object_ID "O75747"
  annotationDate "20080616"
  upkb_sp "O75747"
  GeneID_String "5288"
  annotationDB "UniProtKB"
  Prot_Acc "NP_004561.2"
  MCODE_Node_Status "Unclustered"
  annotationDB_Object_Type "protein"
  annotationDB_Object_Name "PIK3C2G: Phosphatidylinositol-4-phosphate 3-kinase C2 domain-containing gamma polypeptide"
  type "human"
  canonicalName "NP_004561.2"
  upkb_vega "OTTHUMP00000166844"
 ]
 node 
 [
  id -300
  label  "NP_000954.1"
  GeneID "5743"
  annotationAssigned_by "Ensembl"
  annotationTaxon "Human"
  Column4 "5743"
  annotationQualifier ""
  MCODE_Score "0.2222222222222222"
  Prot_Name "prostaglandin-endoperoxide synthase 2 precursor"
  annotationWith(or)From "Ensembl:ENSRNOP00000003567"
  annotationDB_Object_ID "P35354"
  annotationDate "20080612"
  upkb_sp "P35354"
  GeneID_String "5743"
  upkb_tr "Q6ZYK7"
  annotationDB "UniProtKB"
  Prot_Acc "NP_000954.1"
  MCODE_Node_Status "Unclustered"
  annotationDB_Object_Type "protein"
  annotationDB_Object_Name "PTGS2, COX2: Prostaglandin G/H synthase 2 precursor"
  type "human"
  canonicalName "NP_000954.1"
 ]
 node 
 [
  id -311
  label  "NP_004985.2"
  GeneID "4318"
  Degree "1"
  annotationAssigned_by "UniProtKB"
  annotationTaxon "Human"
  Column4 "4318"
  annotationQualifier ""
  MCODE_Score "0.0"
  Prot_Name "matrix metalloproteinase 9 preproprotein"
  annotationWith(or)From ""
  annotationDB_Object_ID "P14780"
  annotationDate "20060310"
  upkb_sp "P14780"
  GeneID_String "4318"
  annotationDB "UniProtKB"
  Prot_Acc "NP_004985.2"
  MCODE_Node_Status "Unclustered"
  annotationDB_Object_Type "protein"
  annotationDB_Object_Name "MMP9, CLG4B: Matrix metalloproteinase-9 precursor"
  type "human"
  canonicalName "NP_004985.2"
 ]
 node 
 [
  id -310
  label  "NP_056089.1"
  GeneID "23324"
  annotationAssigned_by "UniProtKB"
  annotationTaxon "Human"
  Column4 "23324"
  annotationQualifier ""
  Prot_Name "MAN2B2: mannosidase, alpha, class 2B, member 2"
  annotationWith(or)From "SP_KW:KW-0964"
  annotationDB_Object_ID "Q9Y2E5"
  annotationDate "20080616"
  upkb_sp "Q9Y2E5"
  GeneID_String "23324"
  annotationDB "UniProtKB"
  Prot_Acc "NP_056089.1"
  annotationDB_Object_Type "protein"
  annotationDB_Object_Name "MAN2B2, KIAA0935: Epididymis-specific alpha-mannosidase precursor"
  type "human"
  canonicalName "NP_056089.1"
 ]
 node 
 [
  id -313
  label  "NP_005081.1"
  GeneID "8681"
  Degree "1"
  annotationAssigned_by "UniProtKB"
  annotationTaxon "Human"
  Column4 "8681"
  annotationQualifier ""
  upkb_ensemble "ENSP00000380467"
  Prot_Name "PLA2G4B: phospholipase A2, group IVB (cytosolic)"
  annotationWith(or)From "SP_SL:SL-0171"
  annotationDB_Object_ID "O95712"
  annotationDate "20080612"
  upkb_sp "O95712"
  GeneID_String "8681"
  upkb_tr "Q9NWJ5"
  annotationDB "UniProtKB"
  Prot_Acc "NP_005081.1"
  annotationDB_Object_Type "protein"
  annotationDB_Object_Name "PLA2G4B: Cytosolic phospholipase A2 beta"
  type "human"
  canonicalName "NP_005081.1"
  upkb_vega "OTTHUMP00000201607"
 ]
 node 
 [
  id -312
  label  "NP_001829.1"
  GeneID "1236"
  Degree "1"
  annotationAssigned_by "PINC"
  annotationTaxon "Human"
  Column4 "1236"
  annotationQualifier ""
  MCODE_Score "0.0"
  Prot_Name "chemokine (C-C motif) receptor 7 precursor"
  annotationWith(or)From ""
  annotationDB_Object_ID "P32248"
  annotationDate "20030904"
  upkb_sp "P32248"
  GeneID_String "1236"
  annotationDB "UniProtKB"
  Prot_Acc "NP_001829.1"
  MCODE_Node_Status "Unclustered"
  annotationDB_Object_Type "protein"
  annotationDB_Object_Name "CCR7, CMKBR7, EBI1, EVI1: C-C chemokine receptor type 7 precursor"
  type "human"
  canonicalName "NP_001829.1"
 ]
 node 
 [
  id -307
  label  "NP_000592.3"
  GeneID "3082"
  Degree "1"
  annotationAssigned_by "Reactome"
  annotationTaxon "Human"
  Column4 "3082"
  annotationQualifier ""
  Prot_Name "hepatocyte growth factor isoform 1 preproprotein"
  annotationWith(or)From ""
  annotationDB_Object_ID "P14210"
  annotationDate "20040809"
  upkb_sp "P14210"
  GeneID_String "3082"
  upkb_tr "Q59H59"
  annotationDB "UniProtKB"
  Prot_Acc "NP_000592.3"
  annotationDB_Object_Type "protein"
  annotationDB_Object_Name "HGF, HPTA: Hepatocyte growth factor precursor"
  type "human"
  canonicalName "NP_000592.3"
 ]
 node 
 [
  id -306
  label  "NP_002118.1"
  GeneID "3135"
  annotationAssigned_by "UniProtKB"
  annotationTaxon "Human"
  Column4 "3135"
  annotationQualifier ""
  MCODE_Score "1.0"
  Prot_Name "major histocompatibility complex, class I, G precursor"
  annotationWith(or)From "InterPro:IPR001039"
  annotationDB_Object_ID "P17693"
  annotationDate "20080613"
  upkb_sp "P17693"
  GeneID_String "3135"
  upkb_tr "B0V1N6"
  annotationDB "UniProtKB"
  Prot_Acc "NP_002118.1"
  MCODE_Node_Status "Unclustered"
  annotationDB_Object_Type "protein"
  annotationDB_Object_Name "HLA-G, HLA-6.0, HLAG: HLA class I histocompatibility antigen, alpha chain G precursor"
  type "human"
  canonicalName "NP_002118.1"
 ]
 node 
 [
  id -309
  label  "NP_004060.2"
  GeneID "1175"
  annotationAssigned_by "UniProtKB"
  annotationTaxon "Human"
  Column4 "1175"
  annotationQualifier ""
  Prot_Name "adaptor-related protein complex 2, sigma 1 subunit isoform AP17"
  annotationWith(or)From ""
  annotationDB_Object_ID "P53680"
  annotationDate "20040413"
  upkb_sp "P53680"
  GeneID_String "1175"
  annotationDB "UniProtKB"
  Prot_Acc "NP_004060.2"
  annotationDB_Object_Type "protein"
  annotationDB_Object_Name "AP2S1, AP17, CLAPS2: AP-2 complex subunit sigma-1"
  type "human"
  canonicalName "NP_004060.2"
 ]
 node 
 [
  id -308
  label  "NP_003024.1"
  GeneID "6482"
  annotationAssigned_by "UniProtKB"
  annotationTaxon "Human"
  Column4 "6482"
  annotationQualifier ""
  Prot_Name "ST3GAL1: ST3 beta-galactoside alpha-2,3-sialyltransferase 1"
  annotationWith(or)From "InterPro:IPR012163"
  annotationDB_Object_ID "Q11201"
  annotationDate "20080613"
  upkb_sp "Q11201"
  GeneID_String "6482"
  annotationDB "UniProtKB"
  Prot_Acc "NP_003024.1"
  annotationDB_Object_Type "protein"
  annotationDB_Object_Name "ST3GAL1, SIAT4, SIAT4A: CMP-N-acetylneuraminate-beta-galactosamide-alpha-2,3-sialyltransferase"
  type "human"
  canonicalName "NP_003024.1"
 ]
 node 
 [
  id -256
  label  "NP_000903.2"
  GeneID "4986"
  annotationAssigned_by "PINC"
  annotationTaxon "Human"
  Column4 "4986"
  annotationQualifier ""
  Prot_Name "opioid receptor, kappa 1"
  annotationWith(or)From ""
  annotationDB_Object_ID "P41145"
  annotationDate "20030904"
  upkb_sp "P41145"
  GeneID_String "4986"
  upkb_tr "Q8IWP3"
  annotationDB "UniProtKB"
  Prot_Acc "NP_000903.2"
  annotationDB_Object_Type "protein"
  annotationDB_Object_Name "OPRK1, OPRK: Kappa-type opioid receptor"
  type "human"
  canonicalName "NP_000903.2"
 ]
 node 
 [
  id -257
  label  "NP_002686.2"
  GeneID "5434"
  Degree "1"
  annotationAssigned_by "PINC"
  annotationTaxon "Human"
  Column4 "5434"
  annotationQualifier ""
  MCODE_Score "0.0"
  Prot_Name "DNA directed RNA polymerase II polypeptide E"
  annotationWith(or)From ""
  annotationDB_Object_ID "P19388"
  annotationDate "20031119"
  upkb_sp "P19388"
  GeneID_String "5434"
  annotationDB "UniProtKB"
  Prot_Acc "NP_002686.2"
  MCODE_Node_Status "Unclustered"
  annotationDB_Object_Type "protein"
  annotationDB_Object_Name "POLR2E: DNA-directed RNA polymerases I, II, and III subunit RPABC1"
  type "human"
  canonicalName "NP_002686.2"
 ]
 node 
 [
  id -254
  label  "NP_705690.2"
  GeneID "197257"
  annotationAssigned_by "UniProtKB"
  annotationTaxon "Human"
  Column4 "197257"
  annotationQualifier ""
  Prot_Name "D-lactate dehydrogenase isoform 1 precursor"
  annotationWith(or)From "UniProtKB:Q7TNG8"
  annotationDB_Object_ID "Q86WU2"
  annotationDate "20041006"
  upkb_sp "Q86WU2"
  GeneID_String "197257"
  annotationDB "UniProtKB"
  Prot_Acc "NP_705690.2"
  annotationDB_Object_Type "protein"
  annotationDB_Object_Name "LDHD: Probable D-lactate dehydrogenase, mitochondrial precursor"
  type "human"
  canonicalName "NP_705690.2"
 ]
 node 
 [
  id -255
  label  "NP_002723.2"
  GeneID "5568"
  Degree "2"
  annotationAssigned_by "Reactome"
  annotationTaxon "Human"
  Column4 "5568"
  annotationQualifier ""
  Prot_Name "protein kinase, cAMP-dependent, catalytic, gamma"
  annotationWith(or)From ""
  annotationDB_Object_ID "P22612"
  annotationDate "20070313"
  upkb_sp "P22612"
  GeneID_String "5568"
  annotationDB "UniProtKB"
  Prot_Acc "NP_002723.2"
  annotationDB_Object_Type "protein"
  annotationDB_Object_Name "PRKACG: cAMP-dependent protein kinase catalytic subunit gamma"
  type "human"
  canonicalName "NP_002723.2"
 ]
 node 
 [
  id -252
  label  "NP_000434.1"
  GeneID "5244"
  annotationAssigned_by "UniProtKB"
  annotationTaxon "Human"
  Column4 "5244"
  annotationQualifier ""
  MCODE_Score "0.0"
  Prot_Name "ABCB4: ATP-binding cassette, sub-family B (MDR/TAP), member 4 (P-glycoprotein-3/multiple drug resistance-3)"
  annotationWith(or)From "SP_KW:KW-0472"
  annotationDB_Object_ID "P21439"
  annotationDate "20080616"
  upkb_sp "P21439"
  GeneID_String "5244"
  upkb_tr "O43249"
  annotationDB "UniProtKB"
  Prot_Acc "NP_000434.1"
  MCODE_Node_Status "Unclustered"
  annotationDB_Object_Type "protein"
  annotationDB_Object_Name "ABCB4, MDR3, PGY3: Multidrug resistance protein 3"
  type "human"
  canonicalName "NP_000434.1"
 ]
 node 
 [
  id -253
  label  "NP_001428.1"
  GeneID "2100"
  annotationAssigned_by "MGI"
  annotationTaxon "Human"
  Column4 "2100"
  annotationQualifier ""
  Prot_Name "estrogen receptor beta isoform 1"
  annotationWith(or)From ""
  annotationDB_Object_ID "Q92731"
  annotationDate "20060111"
  upkb_sp "Q92731"
  GeneID_String "2100"
  upkb_tr "Q86U33"
  annotationDB "UniProtKB"
  Prot_Acc "NP_001428.1"
  annotationDB_Object_Type "protein"
  annotationDB_Object_Name "ESR2, ESTRB, NR3A2: Estrogen receptor beta"
  type "human"
  canonicalName "NP_001428.1"
 ]
 node 
 [
  id -250
  label  "NP_037376.1"
  GeneID "25834"
  annotationAssigned_by "UniProtKB"
  annotationTaxon "Human"
  Column4 "25834"
  annotationQualifier ""
  upkb_ensemble "ENSP00000376901"
  Prot_Name "MGAT4C: mannosyl (alpha-1,3-)-glycoprotein beta-1,4-N-acetylglucosaminyltransferase, isozyme C (putative)"
  annotationWith(or)From "InterPro:IPR006759"
  annotationDB_Object_ID "ENSP00000376901"
  annotationDate "20080613"
  upkb_sp "Q9UBM8"
  GeneID_String "25834"
  annotationDB "ENSEMBL"
  Prot_Acc "NP_037376.1"
  annotationDB_Object_Type "protein"
  annotationDB_Object_Name ""
  type "human"
  canonicalName "NP_037376.1"
  upkb_vega "OTTHUMP00000168658"
 ]
 node 
 [
  id -251
  label  "NP_203524.1"
  GeneID "3845"
  Degree "1"
  annotationAssigned_by "Reactome"
  annotationTaxon "Human"
  Column4 "3845"
  annotationQualifier ""
  Prot_Name "c-K-ras2 protein isoform a"
  annotationWith(or)From ""
  annotationDB_Object_ID "P01116"
  annotationDate "20040609"
  upkb_sp "P01116"
  GeneID_String "3845"
  upkb_tr "Q71SP6"
  annotationDB "UniProtKB"
  Prot_Acc "NP_203524.1"
  annotationDB_Object_Type "protein"
  annotationDB_Object_Name "KRAS, KRAS2, RASK2: GTPase KRas precursor"
  type "human"
  canonicalName "NP_203524.1"
  upkb_vega "OTTHUMP00000166951"
 ]
 node 
 [
  id -264
  label  "NP_060916.1"
  GeneID "55830"
  annotationAssigned_by "UniProtKB"
  annotationTaxon "Human"
  Column4 "55830"
  annotationQualifier ""
  Prot_Name "GLT8D1: glycosyltransferase 8 domain containing 1"
  annotationWith(or)From "SP_KW:KW-0812"
  annotationDB_Object_ID "Q68CQ7"
  annotationDate "20080616"
  upkb_sp "Q68CQ7"
  GeneID_String "55830"
  upkb_tr "A8MSP4"
  annotationDB "UniProtKB"
  Prot_Acc "NP_060916.1"
  annotationDB_Object_Type "protein"
  annotationDB_Object_Name "GLT8D1, GALA4A, AD-017, MSTP137, UNQ572/PRO1134: Glycosyltransferase 8 domain-containing protein 1"
  type "human"
  canonicalName "NP_060916.1"
  upkb_vega "OTTHUMP00000171524"
 ]
 node 
 [
  id -265
  label  "NP_067628.1"
  GeneID "4166"
  annotationAssigned_by "UniProtKB"
  annotationTaxon "Human"
  Column4 "4166"
  annotationQualifier ""
  Prot_Name "CHST6: carbohydrate (N-acetylglucosamine 6-O) sulfotransferase 6"
  annotationWith(or)From "SP_KW:KW-0812"
  annotationDB_Object_ID "Q9GZX3"
  annotationDate "20080616"
  upkb_sp "Q9GZX3"
  GeneID_String "4166"
  annotationDB "UniProtKB"
  Prot_Acc "NP_067628.1"
  annotationDB_Object_Type "protein"
  annotationDB_Object_Name "CHST6: Carbohydrate sulfotransferase 6"
  type "human"
  canonicalName "NP_067628.1"
 ]
 node 
 [
  id -262
  label  "NP_056533.1"
  GeneID "50508"
  Degree "1"
  annotationAssigned_by "UniProtKB"
  annotationTaxon "Human"
  Column4 "50508"
  annotationQualifier ""
  Prot_Name "NOX3: NADPH oxidase 3"
  annotationWith(or)From "InterPro:IPR013130"
  annotationDB_Object_ID "Q9HBY0"
  annotationDate "20080613"
  upkb_sp "Q9HBY0"
  GeneID_String "50508"
  annotationDB "UniProtKB"
  Prot_Acc "NP_056533.1"
  annotationDB_Object_Type "protein"
  annotationDB_Object_Name "NOX3, MOX2: NADPH oxidase 3"
  type "human"
  canonicalName "NP_056533.1"
 ]
 node 
 [
  id -263
  label  "NP_001287.2"
  GeneID "1238"
  annotationAssigned_by "PINC"
  annotationTaxon "Human"
  Column4 "1238"
  annotationQualifier ""
  Prot_Name "chemokine binding protein 2"
  annotationWith(or)From ""
  annotationDB_Object_ID "O00590"
  annotationDate "20030904"
  upkb_sp "O00590"
  GeneID_String "1238"
  annotationDB "UniProtKB"
  Prot_Acc "NP_001287.2"
  annotationDB_Object_Type "protein"
  annotationDB_Object_Name "CCBP2, CCR10, CMKBR9: Chemokine-binding protein 2"
  type "human"
  canonicalName "NP_001287.2"
  upkb_vega "OTTHUMP00000170805"
 ]
 node 
 [
  id -260
  label  "NP_000116.2"
  GeneID "2099"
  annotationAssigned_by "Ensembl"
  annotationTaxon "Human"
  Column4 "2099"
  annotationQualifier ""
  Prot_Name "estrogen receptor 1"
  annotationWith(or)From "Ensembl:ENSRNOP00000026350"
  annotationDB_Object_ID "P03372"
  annotationDate "20080612"
  upkb_sp "P03372"
  GeneID_String "2099"
  upkb_tr "B0QYW7"
  annotationDB "UniProtKB"
  Prot_Acc "NP_000116.2"
  annotationDB_Object_Type "protein"
  annotationDB_Object_Name "ESR1, ESR, NR3A1: Estrogen receptor"
  type "human"
  canonicalName "NP_000116.2"
 ]
 node 
 [
  id -261
  label  "NP_004148.1"
  GeneID "5576"
  Degree "2"
  annotationAssigned_by "UniProtKB"
  annotationTaxon "Human"
  Column4 "5576"
  annotationQualifier ""
  Prot_Name "cAMP-dependent protein kinase, regulatory subunit alpha 2"
  annotationWith(or)From "InterPro:IPR002373"
  annotationDB_Object_ID "P13861"
  annotationDate "20080613"
  upkb_sp "P13861"
  GeneID_String "5576"
  upkb_tr "Q9BUB1"
  annotationDB "UniProtKB"
  Prot_Acc "NP_004148.1"
  annotationDB_Object_Type "protein"
  annotationDB_Object_Name "PRKAR2A, PKR2, PRKAR2: cAMP-dependent protein kinase type II-alpha regulatory subunit"
  type "human"
  canonicalName "NP_004148.1"
 ]
 node 
 [
  id -258
  label  "NP_056532.2"
  GeneID "50489"
  annotationAssigned_by "PINC"
  annotationTaxon "Human"
  Column4 "50489"
  annotationQualifier ""
  Prot_Name "CD207, langerin"
  annotationWith(or)From ""
  annotationDB_Object_ID "Q9UJ71"
  annotationDate "20031119"
  upkb_sp "Q9UJ71"
  GeneID_String "50489"
  annotationDB "UniProtKB"
  Prot_Acc "NP_056532.2"
  annotationDB_Object_Type "protein"
  annotationDB_Object_Name "CD207, CLEC4K: C-type lectin domain family 4 member K"
  type "human"
  canonicalName "NP_056532.2"
 ]
 node 
 [
  id -259
  label  "NP_036540.3"
  GeneID "23613"
  annotationAssigned_by "UniProtKB"
  annotationTaxon "Human"
  Column4 "23613"
  annotationQualifier ""
  MCODE_Score "0.0"
  Prot_Name "PRKCBP1: protein kinase C binding protein 1"
  annotationWith(or)From "SP_KW:KW-0479"
  annotationDB_Object_ID "Q9ULU4"
  annotationDate "20080616"
  upkb_sp "Q9ULU4"
  GeneID_String "23613"
  upkb_tr "Q5TH07"
  annotationDB "UniProtKB"
  Prot_Acc "NP_036540.3"
  MCODE_Node_Status "Unclustered"
  annotationDB_Object_Type "protein"
  annotationDB_Object_Name "ZMYND8, KIAA1125, PRKCBP1, RACK7: Protein kinase C-binding protein 1"
  type "human"
  canonicalName "NP_036540.3"
 ]
 node 
 [
  id -273
  label  "NP_003010.4"
  GeneID "6441"
  annotationAssigned_by "UniProtKB"
  annotationTaxon "Human"
  Column4 "6441"
  annotationQualifier ""
  Prot_Name "pulmonary surfactant-associated protein D precursor"
  annotationWith(or)From ""
  annotationDB_Object_ID "P35247"
  annotationDate "20040226"
  upkb_sp "P35247"
  GeneID_String "6441"
  upkb_tr "Q5T0M2"
  annotationDB "UniProtKB"
  Prot_Acc "NP_003010.4"
  annotationDB_Object_Type "protein"
  annotationDB_Object_Name "SFTPD, PSPD, SFTP4: Pulmonary surfactant-associated protein D precursor"
  type "human"
  canonicalName "NP_003010.4"
 ]
 node 
 [
  id -272
  label  "NP_004348.2"
  GeneID "977"
  annotationAssigned_by "PINC"
  annotationTaxon "Human"
  Column4 "977"
  annotationQualifier ""
  MCODE_Score "0.0"
  Prot_Name "CD151 antigen"
  annotationWith(or)From ""
  annotationDB_Object_ID "P48509"
  annotationDate "20030904"
  upkb_sp "P48509"
  GeneID_String "977"
  upkb_tr "A8MWE5"
  annotationDB "UniProtKB"
  Prot_Acc "NP_004348.2"
  MCODE_Node_Status "Unclustered"
  annotationDB_Object_Type "protein"
  annotationDB_Object_Name "CD151, TSPAN24: CD151 antigen"
  type "human"
  canonicalName "NP_004348.2"
 ]
 node 
 [
  id -271
  label  "NP_002746.1"
  GeneID "5604"
  Degree "1"
  annotationAssigned_by "Ensembl"
  annotationTaxon "Human"
  Column4 "5604"
  annotationQualifier ""
  MCODE_Score "0.2222222222222222"
  Prot_Name "mitogen-activated protein kinase kinase 1"
  annotationWith(or)From "Ensembl:ENSRNOP00000013933"
  annotationDB_Object_ID "Q02750"
  annotationDate "20080612"
  upkb_sp "Q02750"
  GeneID_String "5604"
  annotationDB "UniProtKB"
  Prot_Acc "NP_002746.1"
  MCODE_Node_Status "Unclustered"
  annotationDB_Object_Type "protein"
  annotationDB_Object_Name "MAP2K1, MEK1, PRKMK1: Dual specificity mitogen-activated protein kinase kinase 1"
  type "human"
  canonicalName "NP_002746.1"
  upkb_vega "OTTHUMP00000174459"
 ]
 node 
 [
  id -270
  label  "NP_000537.3"
  GeneID "7157"
  Degree "4"
  annotationAssigned_by "UniProtKB"
  annotationTaxon "Human"
  Column4 "7157"
  annotationQualifier ""
  MCODE_Score "1.0"
  Prot_Name "tumor protein p53"
  annotationWith(or)From ""
  annotationDB_Object_ID "P04637"
  annotationDate "20060112"
  upkb_sp "P04637"
  GeneID_String "7157"
  upkb_tr "Q761V2"
  annotationDB "UniProtKB"
  Prot_Acc "NP_000537.3"
  MCODE_Node_Status "Unclustered"
  annotationDB_Object_Type "protein"
  annotationDB_Object_Name "TP53, P53: Cellular tumor antigen p53"
  type "human"
  canonicalName "NP_000537.3"
 ]
 node 
 [
  id -269
  label  "NP_000177.2"
  GeneID "3075"
  annotationAssigned_by "PINC"
  annotationTaxon "Human"
  Column4 "3075"
  annotationQualifier ""
  Prot_Name "complement factor H isoform a precursor"
  annotationWith(or)From ""
  annotationDB_Object_ID "P08603"
  annotationDate "20030904"
  upkb_sp "P08603"
  GeneID_String "3075"
  annotationDB "UniProtKB"
  Prot_Acc "NP_000177.2"
  annotationDB_Object_Type "protein"
  annotationDB_Object_Name "CFH, HF, HF1, HF2: Complement factor H precursor"
  type "human"
  canonicalName "NP_000177.2"
  upkb_vega "OTTHUMP00000034106"
 ]
 node 
 [
  id -268
  label  "NP_001837.2"
  GeneID "1284"
  Degree "1"
  annotationAssigned_by "UniProtKB"
  annotationTaxon "Human"
  Column4 "1284"
  annotationQualifier ""
  upkb_ensemble "ENSP00000383027"
  Prot_Name "alpha 2 type IV collagen preproprotein"
  annotationWith(or)From "InterPro:IPR008160"
  annotationDB_Object_ID "ENSP00000383027"
  annotationDate "20080613"
  upkb_sp "P08572"
  GeneID_String "1284"
  upkb_tr "A2A352"
  annotationDB "ENSEMBL"
  Prot_Acc "NP_001837.2"
  annotationDB_Object_Type "protein"
  annotationDB_Object_Name ""
  type "human"
  canonicalName "NP_001837.2"
 ]
 node 
 [
  id -267
  label  "NP_057855.1"
  GeneID "155945"
  Degree "4"
  MCODE_Score "1.0"
  Prot_Name "Vpu"
  GeneID_String "155945"
  Prot_Acc "NP_057855.1"
  MCODE_Node_Status "Clustered"
  type "hiv"
  canonicalName "NP_057855.1"
 ]
 node 
 [
  id -266
  label  "NP_000607.1"
  GeneID "920"
  Degree "3"
  annotationAssigned_by "UniProtKB"
  annotationTaxon "Human"
  Column4 "920"
  annotationQualifier ""
  MCODE_Score "0.8888888888888888"
  Prot_Name "CD4 antigen precursor"
  annotationWith(or)From ""
  annotationDB_Object_ID "P01730"
  annotationDate "20021018"
  upkb_sp "P01730"
  GeneID_String "920"
  upkb_tr "B0AZV7"
  annotationDB "UniProtKB"
  Prot_Acc "NP_000607.1"
  MCODE_Node_Status "Clustered"
  annotationDB_Object_Type "protein"
  annotationDB_Object_Name "CD4: T-cell surface glycoprotein CD4 precursor"
  type "human"
  canonicalName "NP_000607.1"
  upkb_vega "OTTHUMP00000166392"
 ]
 node 
 [
  id -281
  label  "NP_002652.2"
  GeneID "5336"
  Degree "1"
  annotationAssigned_by "Reactome"
  annotationTaxon "Human"
  Column4 "5336"
  annotationQualifier ""
  Prot_Name "phospholipase C, gamma 2"
  annotationWith(or)From ""
  annotationDB_Object_ID "P16885"
  annotationDate "20041024"
  upkb_sp "P16885"
  GeneID_String "5336"
  upkb_tr "A6NHV0"
  annotationDB "UniProtKB"
  Prot_Acc "NP_002652.2"
  annotationDB_Object_Type "protein"
  annotationDB_Object_Name "PLCG2: 1-phosphatidylinositol-4,5-bisphosphate phosphodiesterase gamma-2"
  type "human"
  canonicalName "NP_002652.2"
 ]
 node 
 [
  id -280
  label  "NP_065433.2"
  GeneID "108"
  Degree "3"
  annotationAssigned_by "UniProtKB"
  annotationTaxon "Human"
  Column4 "108"
  annotationQualifier ""
  Prot_Name "adenylate cyclase 2"
  annotationWith(or)From ""
  annotationDB_Object_ID "Q08462"
  annotationDate "20021104"
  upkb_sp "Q08462"
  GeneID_String "108"
  upkb_tr "Q71UM8"
  annotationDB "UniProtKB"
  Prot_Acc "NP_065433.2"
  annotationDB_Object_Type "protein"
  annotationDB_Object_Name "ADCY2, KIAA1060: Adenylate cyclase type 2"
  type "human"
  canonicalName "NP_065433.2"
  upkb_vega "OTTHUMP00000195051"
 ]
 node 
 [
  id -279
  label  "NP_000599.1"
  GeneID "5005"
  Degree "1"
  annotationAssigned_by "PINC"
  annotationTaxon "Human"
  Column4 "5005"
  annotationQualifier ""
  Prot_Name "ORM2: orosomucoid 2 (alpha-1-acid glycoprotein, type 2)"
  annotationWith(or)From ""
  annotationDB_Object_ID "P19652"
  annotationDate "20030904"
  upkb_sp "P19652"
  GeneID_String "5005"
  annotationDB "UniProtKB"
  Prot_Acc "NP_000599.1"
  annotationDB_Object_Type "protein"
  annotationDB_Object_Name "ORM2, AGP2: Alpha-1-acid glycoprotein 2 precursor"
  type "human"
  canonicalName "NP_000599.1"
 ]
 node 
 [
  id -278
  label  "NP_000826.2"
  GeneID "2905"
  Degree "2"
  annotationAssigned_by "UniProtKB"
  annotationTaxon "Human"
  Column4 "2905"
  annotationQualifier ""
  Prot_Name "N-methyl-D-aspartate receptor subunit 2C precursor"
  annotationWith(or)From "SP_KW:KW-0628"
  annotationDB_Object_ID "Q14957"
  annotationDate "20080616"
  upkb_sp "Q14957"
  GeneID_String "2905"
  upkb_tr "Q6PCC5"
  annotationDB "UniProtKB"
  Prot_Acc "NP_000826.2"
  annotationDB_Object_Type "protein"
  annotationDB_Object_Name "GRIN2C, NMDAR2C: Glutamate [NMDA] receptor subunit epsilon-3 precursor"
  type "human"
  canonicalName "NP_000826.2"
 ]
 node 
 [
  id -277
  label  "NP_005419.2"
  GeneID "7409"
  annotationAssigned_by "UniProtKB"
  annotationTaxon "Human"
  Column4 "7409"
  annotationQualifier ""
  Prot_Name "vav 1 oncogene"
  annotationWith(or)From "InterPro:IPR000219"
  annotationDB_Object_ID "P15498"
  annotationDate "20080613"
  upkb_sp "P15498"
  GeneID_String "7409"
  annotationDB "UniProtKB"
  Prot_Acc "NP_005419.2"
  annotationDB_Object_Type "protein"
  annotationDB_Object_Name "VAV1, VAV: Proto-oncogene vav"
  type "human"
  canonicalName "NP_005419.2"
 ]
 node 
 [
  id -276
  label  "NP_000567.1"
  GeneID "3553"
  annotationAssigned_by "PINC"
  annotationTaxon "Human"
  Column4 "3553"
  annotationQualifier ""
  MCODE_Score "1.0"
  Prot_Name "interleukin 1, beta proprotein"
  annotationWith(or)From ""
  annotationDB_Object_ID "P01584"
  annotationDate "20030904"
  upkb_sp "P01584"
  GeneID_String "3553"
  annotationDB "UniProtKB"
  Prot_Acc "NP_000567.1"
  MCODE_Node_Status "Unclustered"
  annotationDB_Object_Type "protein"
  annotationDB_Object_Name "IL1B, IL1F2: Interleukin-1 beta precursor"
  type "human"
  canonicalName "NP_000567.1"
 ]
 node 
 [
  id -275
  label  "NP_002341.1"
  GeneID "4067"
  Degree "2"
  annotationAssigned_by "UniProtKB"
  annotationTaxon "Human"
  Column4 "4067"
  annotationQualifier ""
  Prot_Name "v-yes-1 Yamaguchi sarcoma viral related oncogene homolog"
  annotationWith(or)From ""
  annotationDB_Object_ID "P07948"
  annotationDate "20071001"
  upkb_sp "P07948"
  GeneID_String "4067"
  upkb_tr "Q6NUK7"
  annotationDB "UniProtKB"
  Prot_Acc "NP_002341.1"
  annotationDB_Object_Type "protein"
  annotationDB_Object_Name "LYN: Tyrosine-protein kinase Lyn"
  type "human"
  canonicalName "NP_002341.1"
  upkb_vega "OTTHUMP00000177546"
 ]
 node 
 [
  id -274
  label  "NP_001606.1"
  GeneID "72"
  Degree "1"
  annotationAssigned_by "UniProtKB"
  annotationTaxon "Human"
  Column4 "72"
  annotationQualifier ""
  MCODE_Score "0.0"
  Prot_Name "actin, gamma 2 propeptide"
  annotationWith(or)From "SP_KW:KW-0206"
  annotationDB_Object_ID "P63267"
  annotationDate "20080616"
  upkb_sp "P63267"
  GeneID_String "72"
  annotationDB "UniProtKB"
  Prot_Acc "NP_001606.1"
  MCODE_Node_Status "Unclustered"
  annotationDB_Object_Type "protein"
  annotationDB_Object_Name "ACTG2, ACTA3, ACTL3, ACTSG: Actin, gamma-enteric smooth muscle"
  type "human"
  canonicalName "NP_001606.1"
 ]
 node 
 [
  id -346
  label  "NP_006794.1"
  GeneID "10947"
  annotationAssigned_by "UniProtKB"
  annotationTaxon "Human"
  Column4 "10947"
  annotationQualifier ""
  Prot_Name "AP3M2: adaptor-related protein complex 3, mu 2 subunit"
  annotationWith(or)From "InterPro:IPR008968"
  annotationDB_Object_ID "P53677"
  annotationDate "20080613"
  upkb_sp "P53677"
  GeneID_String "10947"
  annotationDB "UniProtKB"
  Prot_Acc "NP_006794.1"
  annotationDB_Object_Type "protein"
  annotationDB_Object_Name "AP3M2: AP-3 complex subunit mu-2"
  type "human"
  canonicalName "NP_006794.1"
  upkb_vega "OTTHUMP00000177429"
 ]
 node 
 [
  id -347
  label  "NP_003055.1"
  GeneID "6590"
  annotationAssigned_by "UniProtKB"
  annotationTaxon "Human"
  Column4 "6590"
  annotationQualifier ""
  MCODE_Score "0.0"
  Prot_Name "secretory leukocyte peptidase inhibitor precursor"
  annotationWith(or)From "InterPro:IPR008197"
  annotationDB_Object_ID "P03973"
  annotationDate "20080613"
  upkb_sp "P03973"
  GeneID_String "6590"
  annotationDB "UniProtKB"
  Prot_Acc "NP_003055.1"
  MCODE_Node_Status "Unclustered"
  annotationDB_Object_Type "protein"
  annotationDB_Object_Name "SLPI, WAP4, WFDC4: Antileukoproteinase precursor"
  type "human"
  canonicalName "NP_003055.1"
 ]
 node 
 [
  id -348
  label  "NP_114172.1"
  GeneID "891"
  Degree "1"
  annotationAssigned_by "Reactome"
  annotationTaxon "Human"
  Column4 "891"
  annotationQualifier ""
  MCODE_Score "0.0"
  Prot_Name "cyclin B1"
  annotationWith(or)From ""
  annotationDB_Object_ID "P14635"
  annotationDate "20051223"
  upkb_sp "P14635"
  GeneID_String "891"
  upkb_tr "Q5TZP9"
  annotationDB "UniProtKB"
  Prot_Acc "NP_114172.1"
  MCODE_Node_Status "Unclustered"
  annotationDB_Object_Type "protein"
  annotationDB_Object_Name "CCNB1, CCNB: G2/mitotic-specific cyclin-B1"
  type "human"
  canonicalName "NP_114172.1"
 ]
 node 
 [
  id -349
  label  "NP_002728.1"
  GeneID "5578"
  Degree "3"
  annotationAssigned_by "Reactome"
  annotationTaxon "Human"
  Column4 "5578"
  annotationQualifier ""
  MCODE_Score "1.0"
  Prot_Name "protein kinase C, alpha"
  annotationWith(or)From ""
  annotationDB_Object_ID "P17252"
  annotationDate "20041116"
  upkb_sp "P17252"
  GeneID_String "5578"
  upkb_tr "Q7Z727"
  annotationDB "UniProtKB"
  Prot_Acc "NP_002728.1"
  MCODE_Node_Status "Unclustered"
  annotationDB_Object_Type "protein"
  annotationDB_Object_Name "PRKCA, PKCA, PRKACA: Protein kinase C alpha type"
  type "human"
  canonicalName "NP_002728.1"
 ]
 node 
 [
  id -350
  label  "NP_006752.1"
  GeneID "7531"
  Degree "1"
  annotationAssigned_by "UniProtKB"
  annotationTaxon "Human"
  Column4 "7531"
  annotationQualifier ""
  MCODE_Score "0.0"
  Prot_Name "tyrosine 3/tryptophan 5 -monooxygenase activation protein, epsilon polypeptide"
  annotationWith(or)From "SP_SL:SL-0161"
  annotationDB_Object_ID "P62258"
  annotationDate "20080612"
  upkb_sp "P62258"
  GeneID_String "7531"
  annotationDB "UniProtKB"
  Prot_Acc "NP_006752.1"
  MCODE_Node_Status "Unclustered"
  annotationDB_Object_Type "protein"
  annotationDB_Object_Name "YWHAE: 14-3-3 protein epsilon"
  type "human"
  canonicalName "NP_006752.1"
  upkb_vega "OTTHUMP00000182973"
 ]
 node 
 [
  id -351
  label  "NP_853510.1"
  GeneID "3266"
  Degree "2"
  annotationAssigned_by "UniProtKB"
  annotationTaxon "Human"
  Column4 "3266"
  annotationQualifier ""
  Prot_Name "small GTPase protein E-Ras"
  annotationWith(or)From "SP_SL:SL-0039"
  annotationDB_Object_ID "Q7Z444"
  annotationDate "20080612"
  upkb_sp "Q7Z444"
  GeneID_String "3266"
  annotationDB "UniProtKB"
  Prot_Acc "NP_853510.1"
  annotationDB_Object_Type "protein"
  annotationDB_Object_Name "ERAS, HRAS2, HRASP: GTPase ERas precursor"
  type "human"
  canonicalName "NP_853510.1"
 ]
 node 
 [
  id -352
  label  "NP_002334.2"
  GeneID "4057"
  annotationAssigned_by "UniProtKB"
  annotationTaxon "Human"
  Column4 "4057"
  annotationQualifier ""
  Prot_Name "lactotransferrin"
  annotationWith(or)From "InterPro:IPR001156"
  annotationDB_Object_ID "P02788"
  annotationDate "20080613"
  upkb_sp "P02788"
  GeneID_String "4057"
  upkb_tr "Q5DSM0"
  annotationDB "UniProtKB"
  Prot_Acc "NP_002334.2"
  annotationDB_Object_Type "protein"
  annotationDB_Object_Name "LTF, LF: Lactotransferrin precursor"
  type "human"
  canonicalName "NP_002334.2"
  upkb_vega "OTTHUMP00000170970"
 ]
 node 
 [
  id -353
  label  "NP_004258.2"
  GeneID "9435"
  annotationAssigned_by "UniProtKB"
  annotationTaxon "Human"
  Column4 "9435"
  annotationQualifier ""
  Prot_Name "CHST2: carbohydrate (N-acetylglucosamine-6-O) sulfotransferase 2"
  annotationWith(or)From ""
  annotationDB_Object_ID "Q9Y4C5"
  annotationDate "20050331"
  upkb_sp "Q9Y4C5"
  GeneID_String "9435"
  annotationDB "UniProtKB"
  Prot_Acc "NP_004258.2"
  annotationDB_Object_Type "protein"
  annotationDB_Object_Name "CHST2, GN6ST: Carbohydrate sulfotransferase 2"
  type "human"
  canonicalName "NP_004258.2"
 ]
 node 
 [
  id -354
  label  "NP_002155.1"
  GeneID "3620"
  annotationAssigned_by "Reactome"
  annotationTaxon "Human"
  Column4 "3620"
  annotationQualifier ""
  MCODE_Score "0.0"
  Prot_Name "indoleamine-pyrrole 2,3 dioxygenase"
  annotationWith(or)From ""
  annotationDB_Object_ID "P14902"
  annotationDate "20070622"
  upkb_sp "P14902"
  GeneID_String "3620"
  annotationDB "UniProtKB"
  Prot_Acc "NP_002155.1"
  MCODE_Node_Status "Unclustered"
  annotationDB_Object_Type "protein"
  annotationDB_Object_Name "INDO, IDO: Indoleamine 2,3-dioxygenase"
  type "human"
  canonicalName "NP_002155.1"
  upkb_vega "OTTHUMP00000177418"
 ]
 node 
 [
  id -355
  label  "NP_000873.2"
  GeneID "3592"
  Degree "1"
  annotationAssigned_by "UniProtKB"
  annotationTaxon "Human"
  Column4 "3592"
  annotationQualifier ""
  MCODE_Score "0.8888888888888888"
  Prot_Name "interleukin 12A precursor"
  annotationWith(or)From ""
  annotationDB_Object_ID "P29459"
  annotationDate "20051102"
  upkb_sp "P29459"
  GeneID_String "3592"
  annotationDB "UniProtKB"
  Prot_Acc "NP_000873.2"
  MCODE_Node_Status "Unclustered"
  annotationDB_Object_Type "protein"
  annotationDB_Object_Name "IL12A, NKSF1: Interleukin-12 subunit alpha precursor"
  type "human"
  canonicalName "NP_000873.2"
  upkb_vega "OTTHUMP00000173388"
 ]
 node 
 [
  id -356
  label  "NP_006269.1"
  GeneID "6484"
  annotationAssigned_by "UniProtKB"
  annotationTaxon "Human"
  Column4 "6484"
  annotationQualifier ""
  Prot_Name "ST3GAL4: ST3 beta-galactoside alpha-2,3-sialyltransferase 4"
  annotationWith(or)From "InterPro:IPR012163"
  annotationDB_Object_ID "Q11206"
  annotationDate "20080613"
  upkb_sp "Q11206"
  GeneID_String "6484"
  upkb_tr "Q9HAA9"
  annotationDB "UniProtKB"
  Prot_Acc "NP_006269.1"
  annotationDB_Object_Type "protein"
  annotationDB_Object_Name "ST3GAL4, CGS23, NANTA3, SIAT4C, STZ: CMP-N-acetylneuraminate-beta-galactosamide-alpha-2,3-sialyltransferase"
  type "human"
  canonicalName "NP_006269.1"
 ]
 node 
 [
  id -357
  label  "NP_000609.1"
  GeneID "3479"
  Degree "2"
  annotationAssigned_by "Reactome"
  annotationTaxon "Human"
  Column4 "3479"
  annotationQualifier ""
  MCODE_Score "0.0"
  Prot_Name "insulin-like growth factor 1 (somatomedin C)"
  annotationWith(or)From ""
  annotationDB_Object_ID "P01343"
  annotationDate "20040809"
  upkb_sp "P01343"
  GeneID_String "3479"
  upkb_tr "Q13429"
  annotationDB "UniProtKB"
  Prot_Acc "NP_000609.1"
  MCODE_Node_Status "Unclustered"
  annotationDB_Object_Type "protein"
  annotationDB_Object_Name "IGF1, IBP1: Insulin-like growth factor IA precursor"
  type "human"
  canonicalName "NP_000609.1"
  upkb_vega "OTTHUMP00000168949"
 ]
 node 
 [
  id -358
  label  "NP_002363.2"
  GeneID "4124"
  annotationAssigned_by "UniProtKB"
  annotationTaxon "Human"
  Column4 "4124"
  annotationQualifier ""
  Prot_Name "MAN2A1: mannosidase, alpha, class 2A, member 1"
  annotationWith(or)From "SP_KW:KW-0812"
  annotationDB_Object_ID "Q16706"
  annotationDate "20080616"
  upkb_sp "Q16706"
  GeneID_String "4124"
  annotationDB "UniProtKB"
  Prot_Acc "NP_002363.2"
  annotationDB_Object_Type "protein"
  annotationDB_Object_Name "MAN2A1, MANA2: Alpha-mannosidase 2"
  type "human"
  canonicalName "NP_002363.2"
 ]
 node 
 [
  id -359
  label  "NP_006209.2"
  GeneID "5290"
  Degree "5"
  annotationAssigned_by "UniProtKB"
  annotationTaxon "Human"
  Column4 "5290"
  annotationQualifier ""
  MCODE_Score "1.0"
  Prot_Name "phosphoinositide-3-kinase, catalytic, alpha polypeptide"
  annotationWith(or)From "InterPro:IPR000341"
  annotationDB_Object_ID "P42336"
  annotationDate "20080613"
  upkb_sp "P42336"
  GeneID_String "5290"
  annotationDB "UniProtKB"
  Prot_Acc "NP_006209.2"
  MCODE_Node_Status "Unclustered"
  annotationDB_Object_Type "protein"
  annotationDB_Object_Name "PIK3CA: Phosphatidylinositol-4,5-bisphosphate 3-kinase catalytic subunit alpha isoform"
  type "human"
  canonicalName "NP_006209.2"
  upkb_vega "OTTHUMP00000173635"
 ]
 node 
 [
  id -360
  label  "NP_001273.1"
  GeneID "163"
  annotationAssigned_by "UniProtKB"
  annotationTaxon "Human"
  Column4 "163"
  annotationQualifier ""
  Prot_Name "adaptor-related protein complex 2, beta 1 subunit isoform b"
  annotationWith(or)From "InterPro:IPR015151"
  annotationDB_Object_ID "P63010"
  annotationDate "20080613"
  upkb_sp "P63010"
  GeneID_String "163"
  upkb_tr "Q7Z451"
  annotationDB "UniProtKB"
  Prot_Acc "NP_001273.1"
  annotationDB_Object_Type "protein"
  annotationDB_Object_Name "AP2B1, ADTB2, CLAPB1: AP-2 complex subunit beta-1"
  type "human"
  canonicalName "NP_001273.1"
 ]
 node 
 [
  id -361
  label  "NP_063939.2"
  GeneID "56548"
  annotationAssigned_by "UniProtKB"
  annotationTaxon "Human"
  Column4 "56548"
  annotationQualifier ""
  Prot_Name "CHST7: carbohydrate (N-acetylglucosamine 6-O) sulfotransferase 7"
  annotationWith(or)From ""
  annotationDB_Object_ID "Q9NS84"
  annotationDate "20010831"
  upkb_sp "Q9NS84"
  GeneID_String "56548"
  annotationDB "UniProtKB"
  Prot_Acc "NP_063939.2"
  annotationDB_Object_Type "protein"
  annotationDB_Object_Name "CHST7: Carbohydrate sulfotransferase 7"
  type "human"
  canonicalName "NP_063939.2"
 ]
 node 
 [
  id -363
  label  "NP_002300.1"
  GeneID "3976"
  annotationAssigned_by "UniProtKB"
  annotationTaxon "Human"
  Column4 "3976"
  annotationQualifier ""
  Prot_Name "leukemia inhibitory factor (cholinergic differentiation factor)"
  annotationWith(or)From "SP_KW:KW-0202"
  annotationDB_Object_ID "P15018"
  annotationDate "20080616"
  upkb_sp "P15018"
  GeneID_String "3976"
  annotationDB "UniProtKB"
  Prot_Acc "NP_002300.1"
  annotationDB_Object_Type "protein"
  annotationDB_Object_Name "LIF, HILDA: Leukemia inhibitory factor precursor"
  type "human"
  canonicalName "NP_002300.1"
  upkb_vega "OTTHUMP00000198699"
 ]
 node 
 [
  id -362
  label  "NP_003071.2"
  GeneID "6610"
  Degree "1"
  annotationAssigned_by "UniProtKB"
  annotationTaxon "Human"
  Column4 "6610"
  annotationQualifier ""
  Prot_Name "SMPD2: sphingomyelin phosphodiesterase 2, neutral membrane (neutral sphingomyelinase)"
  annotationWith(or)From "SP_KW:KW-0472"
  annotationDB_Object_ID "O60906"
  annotationDate "20080616"
  upkb_sp "O60906"
  GeneID_String "6610"
  annotationDB "UniProtKB"
  Prot_Acc "NP_003071.2"
  annotationDB_Object_Type "protein"
  annotationDB_Object_Name "SMPD2: Sphingomyelin phosphodiesterase 2"
  type "human"
  canonicalName "NP_003071.2"
  upkb_vega "OTTHUMP00000016967"
 ]
 node 
 [
  id -365
  label  "NP_001220.2"
  GeneID "842"
  Degree "3"
  annotationAssigned_by "Reactome"
  annotationTaxon "Human"
  Column4 "842"
  annotationQualifier ""
  MCODE_Score "0.0"
  Prot_Name "caspase 9 isoform alpha preproprotein"
  annotationWith(or)From ""
  annotationDB_Object_ID "P55211"
  annotationDate "20040630"
  upkb_sp "P55211"
  GeneID_String "842"
  upkb_tr "Q59GG2"
  annotationDB "UniProtKB"
  Prot_Acc "NP_001220.2"
  MCODE_Node_Status "Unclustered"
  annotationDB_Object_Type "protein"
  annotationDB_Object_Name "CASP9, MCH6: Caspase-9 precursor"
  type "human"
  canonicalName "NP_001220.2"
 ]
 node 
 [
  id -364
  label  "NP_001617.1"
  GeneID "208"
  Degree "3"
  annotationAssigned_by "Reactome"
  annotationTaxon "Human"
  Column4 "208"
  annotationQualifier ""
  MCODE_Score "0.2222222222222222"
  Prot_Name "v-akt murine thymoma viral oncogene homolog 2"
  annotationWith(or)From ""
  annotationDB_Object_ID "P31751"
  annotationDate "20050916"
  upkb_sp "P31751"
  GeneID_String "208"
  upkb_tr "Q0VAN0"
  annotationDB "UniProtKB"
  Prot_Acc "NP_001617.1"
  MCODE_Node_Status "Unclustered"
  annotationDB_Object_Type "protein"
  annotationDB_Object_Name "AKT2: RAC-beta serine/threonine-protein kinase"
  type "human"
  canonicalName "NP_001617.1"
  upkb_vega "OTTHUMP00000174424"
 ]
 node 
 [
  id -367
  label  "NP_055404.1"
  GeneID "30814"
  Degree "1"
  annotationAssigned_by "PINC"
  annotationTaxon "Human"
  Column4 "30814"
  annotationQualifier ""
  Prot_Name "PLA2G2E: phospholipase A2, group IIE"
  annotationWith(or)From ""
  annotationDB_Object_ID "Q9NZK7"
  annotationDate "20031119"
  upkb_sp "Q9NZK7"
  GeneID_String "30814"
  annotationDB "UniProtKB"
  Prot_Acc "NP_055404.1"
  annotationDB_Object_Type "protein"
  annotationDB_Object_Name "PLA2G2E: Group IIE secretory phospholipase A2 precursor"
  type "human"
  canonicalName "NP_055404.1"
 ]
 node 
 [
  id -366
  label  "NP_000577.2"
  GeneID "3558"
  Degree "5"
  annotationAssigned_by "UniProtKB"
  annotationTaxon "Human"
  Column4 "3558"
  annotationQualifier ""
  MCODE_Score "0.75"
  Prot_Name "interleukin 2 precursor"
  annotationWith(or)From ""
  annotationDB_Object_ID "Q13169"
  annotationDate "20040128"
  GeneID_String "3558"
  upkb_tr "Q13169"
  annotationDB "UniProtKB"
  Prot_Acc "NP_000577.2"
  MCODE_Node_Status "Unclustered"
  annotationDB_Object_Type "protein"
  annotationDB_Object_Name "IL2: Interleukin 2"
  type "human"
  canonicalName "NP_000577.2"
 ]
 node 
 [
  id -369
  label  "NP_066024.1"
  GeneID "57733"
  annotationAssigned_by "UniProtKB"
  annotationTaxon "Human"
  Column4 "57733"
  annotationQualifier ""
  Prot_Name "GBA3: glucosidase, beta, acid 3 (cytosolic)"
  annotationWith(or)From "SP_KW:KW-0963"
  annotationDB_Object_ID "Q9H227"
  annotationDate "20080616"
  upkb_sp "Q9H227"
  GeneID_String "57733"
  annotationDB "UniProtKB"
  Prot_Acc "NP_066024.1"
  annotationDB_Object_Type "protein"
  annotationDB_Object_Name "GBA3, CBG, CBGL1: Cytosolic beta-glucosidase"
  type "human"
  canonicalName "NP_066024.1"
 ]
 node 
 [
  id -368
  label  "NP_003552.1"
  GeneID "8399"
  Degree "1"
  annotationAssigned_by "PINC"
  annotationTaxon "Human"
  Column4 "8399"
  annotationQualifier ""
  Prot_Name "phospholipase A2, group X"
  annotationWith(or)From ""
  annotationDB_Object_ID "O15496"
  annotationDate "20030904"
  upkb_sp "O15496"
  GeneID_String "8399"
  annotationDB "UniProtKB"
  Prot_Acc "NP_003552.1"
  annotationDB_Object_Type "protein"
  annotationDB_Object_Name "PLA2G10: Group 10 secretory phospholipase A2 precursor"
  type "human"
  canonicalName "NP_003552.1"
 ]
 node 
 [
  id -371
  label  "NP_002046.1"
  GeneID "2670"
  annotationAssigned_by "PINC"
  annotationTaxon "Human"
  Column4 "2670"
  annotationQualifier ""
  MCODE_Score "0.1875"
  Prot_Name "glial fibrillary acidic protein"
  annotationWith(or)From ""
  annotationDB_Object_ID "P14136"
  annotationDate "20030904"
  upkb_sp "P14136"
  GeneID_String "2670"
  upkb_tr "Q96EJ1"
  annotationDB "UniProtKB"
  Prot_Acc "NP_002046.1"
  MCODE_Node_Status "Unclustered"
  annotationDB_Object_Type "protein"
  annotationDB_Object_Name "GFAP: Glial fibrillary acidic protein"
  type "human"
  canonicalName "NP_002046.1"
 ]
 node 
 [
  id -370
  label  "NP_002060.4"
  GeneID "2770"
  annotationAssigned_by "PINC"
  annotationTaxon "Human"
  Column4 "2770"
  annotationQualifier ""
  Prot_Name "guanine nucleotide binding protein (G protein), alpha inhibiting activity polypeptide 1"
  annotationWith(or)From ""
  annotationDB_Object_ID "P63096"
  annotationDate "20061108"
  upkb_sp "P63096"
  GeneID_String "2770"
  annotationDB "UniProtKB"
  Prot_Acc "NP_002060.4"
  annotationDB_Object_Type "protein"
  annotationDB_Object_Name "GNAI1: Guanine nucleotide-binding protein G(i), alpha-1 subunit"
  type "human"
  canonicalName "NP_002060.4"
 ]
 node 
 [
  id -373
  label  "NP_003774.1"
  GeneID "8707"
  annotationAssigned_by "UniProtKB"
  annotationTaxon "Human"
  Column4 "8707"
  annotationQualifier ""
  Prot_Name "B3GALT2: UDP-Gal:betaGlcNAc beta 1,3-galactosyltransferase, polypeptide 2"
  annotationWith(or)From "SP_KW:KW-0812"
  annotationDB_Object_ID "O43825"
  annotationDate "20080616"
  upkb_sp "O43825"
  GeneID_String "8707"
  annotationDB "UniProtKB"
  Prot_Acc "NP_003774.1"
  annotationDB_Object_Type "protein"
  annotationDB_Object_Name "B3GALT2: Beta-1,3-galactosyltransferase 2"
  type "human"
  canonicalName "NP_003774.1"
 ]
 node 
 [
  id -372
  label  "NP_001106.1"
  GeneID "114"
  Degree "3"
  annotationAssigned_by "UniProtKB"
  annotationTaxon "Human"
  Column4 "114"
  annotationQualifier ""
  Prot_Name "adenylate cyclase 8"
  annotationWith(or)From "InterPro:IPR009398"
  annotationDB_Object_ID "P40145"
  annotationDate "20080613"
  upkb_sp "P40145"
  GeneID_String "114"
  upkb_tr "Q4F7X0"
  annotationDB "UniProtKB"
  Prot_Acc "NP_001106.1"
  annotationDB_Object_Type "protein"
  annotationDB_Object_Name "ADCY8: Adenylate cyclase type 8"
  type "human"
  canonicalName "NP_001106.1"
 ]
 node 
 [
  id -375
  label  "NP_002745.1"
  GeneID "5603"
  Degree "1"
  annotationAssigned_by "Reactome"
  annotationTaxon "Human"
  Column4 "5603"
  annotationQualifier ""
  Prot_Name "mitogen-activated protein kinase 13"
  annotationWith(or)From ""
  annotationDB_Object_ID "O15264"
  annotationDate "20071108"
  upkb_sp "O15264"
  GeneID_String "5603"
  upkb_tr "Q5R3E4"
  annotationDB "UniProtKB"
  Prot_Acc "NP_002745.1"
  annotationDB_Object_Type "protein"
  annotationDB_Object_Name "MAPK13, PRKM13, SAPK4: Mitogen-activated protein kinase 13"
  type "human"
  canonicalName "NP_002745.1"
 ]
 node 
 [
  id -374
  label  "NP_006223.2"
  GeneID "5437"
  Degree "2"
  annotationAssigned_by "Reactome"
  annotationTaxon "Human"
  Column4 "5437"
  annotationQualifier ""
  MCODE_Score "0.0"
  Prot_Name "RNA polymerase II, polypeptide H"
  annotationWith(or)From ""
  annotationDB_Object_ID "P52434"
  annotationDate "20040609"
  upkb_sp "P52434"
  GeneID_String "5437"
  annotationDB "UniProtKB"
  Prot_Acc "NP_006223.2"
  MCODE_Node_Status "Unclustered"
  annotationDB_Object_Type "protein"
  annotationDB_Object_Name "POLR2H: DNA-directed RNA polymerases I, II, and III subunit RPABC3"
  type "human"
  canonicalName "NP_006223.2"
  upkb_vega "OTTHUMP00000173831"
 ]
 node 
 [
  id -377
  label  "NP_000586.2"
  GeneID "4049"
  annotationAssigned_by "Ensembl"
  annotationTaxon "Human"
  Column4 "4049"
  annotationQualifier ""
  MCODE_Score "1.0"
  Prot_Name "lymphotoxin alpha precursor"
  annotationWith(or)From "Ensembl:ENSRNOP00000001111"
  annotationDB_Object_ID "P01374"
  annotationDate "20080612"
  upkb_sp "P01374"
  GeneID_String "4049"
  upkb_tr "Q6FG55"
  annotationDB "UniProtKB"
  Prot_Acc "NP_000586.2"
  MCODE_Node_Status "Unclustered"
  annotationDB_Object_Type "protein"
  annotationDB_Object_Name "LTA, TNFB, TNFSF1: Lymphotoxin-alpha precursor"
  type "human"
  canonicalName "NP_000586.2"
 ]
 node 
 [
  id -376
  label  "NP_003831.2"
  GeneID "8793"
  annotationAssigned_by "UniProtKB"
  annotationTaxon "Human"
  Column4 "8793"
  annotationQualifier ""
  MCODE_Score "0.0"
  Prot_Name "tumor necrosis factor receptor superfamily, member 10d precursor"
  annotationWith(or)From "SP_KW:KW-0812"
  annotationDB_Object_ID "Q9UBN6"
  annotationDate "20080616"
  upkb_sp "Q9UBN6"
  GeneID_String "8793"
  annotationDB "UniProtKB"
  Prot_Acc "NP_003831.2"
  MCODE_Node_Status "Unclustered"
  annotationDB_Object_Type "protein"
  annotationDB_Object_Name "TNFRSF10D, DCR2, UNQ251/PRO288, TRAILR4, TRUNDD: Tumor necrosis factor receptor superfamily member 10D precursor"
  type "human"
  canonicalName "NP_003831.2"
 ]
 node 
 [
  id -316
  label  "NP_001719.2"
  GeneID "682"
  annotationAssigned_by "UniProtKB"
  annotationTaxon "Human"
  Column4 "682"
  annotationQualifier ""
  MCODE_Score "0.0"
  Prot_Name "basigin isoform 1"
  annotationWith(or)From "SP_SL:SL-0161"
  annotationDB_Object_ID "P35613"
  annotationDate "20080612"
  upkb_sp "P35613"
  GeneID_String "682"
  upkb_tr "A8MZ77"
  annotationDB "UniProtKB"
  Prot_Acc "NP_001719.2"
  MCODE_Node_Status "Unclustered"
  annotationDB_Object_Type "protein"
  annotationDB_Object_Name "BSG, UNQ6505/PRO21383: Basigin precursor"
  type "human"
  canonicalName "NP_001719.2"
 ]
 node 
 [
  id -317
  label  "NP_005550.2"
  upkb_hinv "HIT000096738"
  GeneID "284217"
  Degree "2"
  annotationAssigned_by "UniProtKB"
  annotationTaxon "Human"
  Column4 "284217"
  annotationQualifier ""
  MCODE_Score "0.0"
  Prot_Name "laminin, alpha 1 precursor"
  annotationWith(or)From ""
  annotationDB_Object_ID "P25391"
  annotationDate "20021104"
  upkb_sp "P25391"
  GeneID_String "284217"
  upkb_tr "Q8IXG5"
  annotationDB "UniProtKB"
  Prot_Acc "NP_005550.2"
  MCODE_Node_Status "Unclustered"
  annotationDB_Object_Type "protein"
  annotationDB_Object_Name "LAMA1, LAMA: Laminin subunit alpha-1 precursor"
  type "human"
  canonicalName "NP_005550.2"
  upkb_vega "OTTHUMP00000072013"
 ]
 node 
 [
  id -314
  label  "NP_000739.1"
  GeneID "1141"
  annotationAssigned_by "UniProtKB"
  annotationTaxon "Human"
  Column4 "1141"
  annotationQualifier ""
  Prot_Name "neuronal nicotinic acetylcholine receptor beta 2 precursor"
  annotationWith(or)From "InterPro:IPR002394"
  annotationDB_Object_ID "P17787"
  annotationDate "20080613"
  upkb_sp "P17787"
  GeneID_String "1141"
  annotationDB "UniProtKB"
  Prot_Acc "NP_000739.1"
  annotationDB_Object_Type "protein"
  annotationDB_Object_Name "CHRNB2: Neuronal acetylcholine receptor subunit beta-2 precursor"
  type "human"
  canonicalName "NP_000739.1"
 ]
 node 
 [
  id -315
  label  "NP_000646.1"
  GeneID "6402"
  annotationAssigned_by "Ensembl"
  annotationTaxon "Human"
  Column4 "6402"
  annotationQualifier ""
  MCODE_Score "0.0"
  Prot_Name "selectin L precursor"
  annotationWith(or)From "Ensembl:ENSMUSP00000095099"
  annotationDB_Object_ID "P14151"
  annotationDate "20080612"
  upkb_sp "P14151"
  GeneID_String "6402"
  annotationDB "UniProtKB"
  Prot_Acc "NP_000646.1"
  MCODE_Node_Status "Unclustered"
  annotationDB_Object_Type "protein"
  annotationDB_Object_Name "SELL, LNHR, LYAM1: L-selectin precursor"
  type "human"
  canonicalName "NP_000646.1"
 ]
 node 
 [
  id -320
  label  "NP_001623.3"
  GeneID "250"
  annotationAssigned_by "UniProtKB"
  annotationTaxon "Human"
  Column4 "250"
  annotationQualifier ""
  MCODE_Score "0.0"
  Prot_Name "placental alkaline phosphatase preproprotein"
  annotationWith(or)From "InterPro:IPR001952"
  annotationDB_Object_ID "ENSP00000295450"
  annotationDate "20080613"
  upkb_sp "P05187"
  upkb_ensemble_havana "ENSP00000295450"
  GeneID_String "250"
  annotationDB "ENSEMBL"
  Prot_Acc "NP_001623.3"
  MCODE_Node_Status "Unclustered"
  annotationDB_Object_Type "protein"
  annotationDB_Object_Name ""
  type "human"
  canonicalName "NP_001623.3"
 ]
 node 
 [
  id -321
  label  "NP_741979.1"
  GeneID "27094"
  annotationAssigned_by "UniProtKB"
  annotationTaxon "Human"
  Column4 "27094"
  annotationQualifier ""
  Prot_Name "KCNMB3: potassium large conductance calcium-activated channel, subfamily M beta member 3"
  annotationWith(or)From ""
  annotationDB_Object_ID "Q9NPA1"
  annotationDate "20050308"
  upkb_sp "Q9NPA1"
  GeneID_String "27094"
  annotationDB "UniProtKB"
  Prot_Acc "NP_741979.1"
  annotationDB_Object_Type "protein"
  annotationDB_Object_Name "KCNMB3, KCNMB2, KCNMBL: Calcium-activated potassium channel subunit beta-3"
  type "human"
  canonicalName "NP_741979.1"
 ]
 node 
 [
  id -318
  label  "NP_003225.1"
  GeneID "7037"
  annotationAssigned_by "Ensembl"
  annotationTaxon "Human"
  Column4 "7037"
  annotationQualifier ""
  MCODE_Score "1.0"
  Prot_Name "transferrin receptor"
  annotationWith(or)From "Ensembl:ENSMUSP00000023486"
  annotationDB_Object_ID "P02786"
  annotationDate "20080612"
  upkb_sp "P02786"
  GeneID_String "7037"
  upkb_tr "Q7Z3E0"
  annotationDB "UniProtKB"
  Prot_Acc "NP_003225.1"
  MCODE_Node_Status "Unclustered"
  annotationDB_Object_Type "protein"
  annotationDB_Object_Name "TFRC: Transferrin receptor protein 1"
  type "human"
  canonicalName "NP_003225.1"
  upkb_vega "OTTHUMP00000174162"
 ]
 node 
 [
  id -319
  label  "NP_004504.3"
  GeneID "3603"
  Degree "1"
  annotationAssigned_by "Ensembl"
  annotationTaxon "Human"
  Column4 "3603"
  annotationQualifier ""
  Prot_Name "interleukin 16 isoform 1 precursor"
  annotationWith(or)From "Ensembl:ENSMUSP00000001792"
  annotationDB_Object_ID "Q14005"
  annotationDate "20080612"
  upkb_sp "Q14005"
  GeneID_String "3603"
  upkb_tr "Q8IUU6"
  annotationDB "UniProtKB"
  Prot_Acc "NP_004504.3"
  annotationDB_Object_Type "protein"
  annotationDB_Object_Name "IL16: Interleukin-16 precursor"
  type "human"
  canonicalName "NP_004504.3"
 ]
 node 
 [
  id -324
  label  "NP_000585.2"
  GeneID "7124"
  Degree "4"
  annotationAssigned_by "BHF-UCL"
  annotationTaxon "Human"
  Column4 "7124"
  annotationQualifier ""
  MCODE_Score "2.25"
  Prot_Name "tumor necrosis factor alpha"
  annotationWith(or)From "UniProtKB:P06804"
  annotationDB_Object_ID "P01375"
  annotationDate "20080130"
  upkb_sp "P01375"
  GeneID_String "7124"
  upkb_tr "B0V0H5"
  annotationDB "UniProtKB"
  Prot_Acc "NP_000585.2"
  MCODE_Node_Status "Unclustered"
  annotationDB_Object_Type "protein"
  annotationDB_Object_Name "TNF, TNFA, TNFSF2: Tumor necrosis factor precursor"
  type "human"
  canonicalName "NP_000585.2"
 ]
 node 
 [
  id -325
  label  "NP_066978.1"
  GeneID "30835"
  annotationAssigned_by "UniProtKB"
  annotationTaxon "Human"
  Column4 "30835"
  annotationQualifier ""
  MCODE_Score "0.0"
  Prot_Name "CD209 antigen"
  annotationWith(or)From "SP_KW:KW-0812"
  annotationDB_Object_ID "Q9NNX6"
  annotationDate "20080616"
  upkb_sp "Q9NNX6"
  GeneID_String "30835"
  upkb_tr "A8MVQ9"
  annotationDB "UniProtKB"
  Prot_Acc "NP_066978.1"
  MCODE_Node_Status "Unclustered"
  annotationDB_Object_Type "protein"
  annotationDB_Object_Name "CD209, CLEC4L: CD209 antigen"
  type "human"
  canonicalName "NP_066978.1"
 ]
 node 
 [
  id -322
  label  "NP_004119.1"
  GeneID "2963"
  annotationAssigned_by "UniProtKB"
  annotationTaxon "Human"
  Column4 "2963"
  annotationQualifier ""
  MCODE_Score "0.0"
  Prot_Name "general transcription factor IIF, polypeptide 2 (30kD subunit)"
  annotationWith(or)From "InterPro:IPR003196"
  annotationDB_Object_ID "P13984"
  annotationDate "20080613"
  upkb_sp "P13984"
  GeneID_String "2963"
  upkb_tr "A8MSM2"
  annotationDB "UniProtKB"
  Prot_Acc "NP_004119.1"
  MCODE_Node_Status "Unclustered"
  annotationDB_Object_Type "protein"
  annotationDB_Object_Name "GTF2F2, RAP30: General transcription factor IIF subunit 2"
  type "human"
  canonicalName "NP_004119.1"
 ]
 node 
 [
  id -323
  label  "NP_002561.1"
  GeneID "5046"
  annotationAssigned_by "BHF-UCL"
  annotationTaxon "Human"
  Column4 "5046"
  annotationQualifier ""
  Prot_Name "PCSK6: PACE4, proprotein convertase subtilisin/kexin type 6"
  annotationWith(or)From ""
  annotationDB_Object_ID "P29122"
  annotationDate "20080424"
  upkb_sp "P29122"
  GeneID_String "5046"
  upkb_tr "Q59H04"
  annotationDB "UniProtKB"
  Prot_Acc "NP_002561.1"
  annotationDB_Object_Type "protein"
  annotationDB_Object_Name "PCSK6, PACE4: Proprotein convertase subtilisin/kexin type 6 precursor"
  type "human"
  canonicalName "NP_002561.1"
  upkb_vega "OTTHUMP00000176779"
 ]
 node 
 [
  id -328
  label  "NP_000749.2"
  GeneID "1437"
  annotationAssigned_by "UniProtKB"
  annotationTaxon "Human"
  Column4 "1437"
  annotationQualifier ""
  MCODE_Score "0.2222222222222222"
  Prot_Name "colony stimulating factor 2 precursor"
  annotationWith(or)From "SP_KW:KW-0202"
  annotationDB_Object_ID "P04141"
  annotationDate "20080616"
  upkb_sp "P04141"
  GeneID_String "1437"
  annotationDB "UniProtKB"
  Prot_Acc "NP_000749.2"
  MCODE_Node_Status "Unclustered"
  annotationDB_Object_Type "protein"
  annotationDB_Object_Name "CSF2, GMCSF: Granulocyte-macrophage colony-stimulating factor precursor"
  type "human"
  canonicalName "NP_000749.2"
 ]
 node 
 [
  id -329
  label  "NP_006210.1"
  GeneID "5291"
  Degree "5"
  annotationAssigned_by "UniProtKB"
  annotationTaxon "Human"
  Column4 "5291"
  annotationQualifier ""
  MCODE_Score "0.0"
  Prot_Name "phosphoinositide-3-kinase, catalytic, beta polypeptide"
  annotationWith(or)From "InterPro:IPR002420"
  annotationDB_Object_ID "P42338"
  annotationDate "20080613"
  upkb_sp "P42338"
  GeneID_String "5291"
  annotationDB "UniProtKB"
  Prot_Acc "NP_006210.1"
  MCODE_Node_Status "Unclustered"
  annotationDB_Object_Type "protein"
  annotationDB_Object_Name "PIK3CB, PIK3C1: Phosphatidylinositol-4,5-bisphosphate 3-kinase catalytic subunit beta isoform"
  type "human"
  canonicalName "NP_006210.1"
  upkb_vega "OTTHUMP00000172985"
 ]
 node 
 [
  id -326
  label  "NP_003833.3"
  GeneID "8795"
  annotationAssigned_by "UniProtKB"
  annotationTaxon "Human"
  Column4 "8795"
  annotationQualifier ""
  MCODE_Score "0.0"
  Prot_Name "tumor necrosis factor receptor superfamily, member 10b isoform 1 precursor"
  annotationWith(or)From "GO:0004872"
  annotationDB_Object_ID "O14763"
  annotationDate "20040225"
  upkb_sp "O14763"
  GeneID_String "8795"
  upkb_tr "Q9BY82"
  annotationDB "UniProtKB"
  Prot_Acc "NP_003833.3"
  MCODE_Node_Status "Unclustered"
  annotationDB_Object_Type "protein"
  annotationDB_Object_Name "TNFRSF10B, DR5, UNQ160/PRO186, KILLER, TRAILR2, TRICK2, ZTNFR9: Tumor necrosis factor receptor superfamily member 10B precursor"
  type "human"
  canonicalName "NP_003833.3"
  upkb_vega "OTTHUMP00000177270"
 ]
 node 
 [
  id -327
  label  "NP_005182.1"
  GeneID "941"
  Degree "2"
  annotationAssigned_by "UniProtKB"
  annotationTaxon "Human"
  Column4 "941"
  annotationQualifier ""
  MCODE_Score "0.1875"
  Prot_Name "CD80 antigen precursor"
  annotationWith(or)From "GO:0015026"
  annotationDB_Object_ID "P33681"
  annotationDate "20040225"
  upkb_sp "P33681"
  GeneID_String "941"
  upkb_tr "Q5DTA9"
  annotationDB "UniProtKB"
  Prot_Acc "NP_005182.1"
  MCODE_Node_Status "Unclustered"
  annotationDB_Object_Type "protein"
  annotationDB_Object_Name "CD80, CD28LG, CD28LG1, LAB7: T-lymphocyte activation antigen CD80 precursor"
  type "human"
  canonicalName "NP_005182.1"
 ]
 node 
 [
  id -333
  label  "NP_004125.3"
  GeneID "3313"
  Degree "1"
  annotationAssigned_by "UniProtKB"
  annotationTaxon "Human"
  Column4 "3313"
  annotationQualifier ""
  MCODE_Score "0.2222222222222222"
  Prot_Name "heat shock 70kDa protein 9B precursor"
  annotationWith(or)From ""
  annotationDB_Object_ID "P38646"
  annotationDate "20050525"
  upkb_sp "P38646"
  GeneID_String "3313"
  annotationDB "UniProtKB"
  Prot_Acc "NP_004125.3"
  MCODE_Node_Status "Unclustered"
  annotationDB_Object_Type "protein"
  annotationDB_Object_Name "HSPA9, GRP75, HSPA9B: Stress-70 protein, mitochondrial precursor"
  type "human"
  canonicalName "NP_004125.3"
 ]
 node 
 [
  id -332
  label  "NP_003458.1"
  GeneID "7852"
  Degree "3"
  annotationAssigned_by "UniProtKB"
  annotationTaxon "Human"
  Column4 "7852"
  annotationQualifier ""
  MCODE_Score "0.1875"
  Prot_Name "chemokine (C-X-C motif) receptor 4 isoform b"
  annotationWith(or)From ""
  annotationDB_Object_ID "P61073"
  annotationDate "20061006"
  upkb_sp "P61073"
  GeneID_String "7852"
  annotationDB "UniProtKB"
  Prot_Acc "NP_003458.1"
  MCODE_Node_Status "Unclustered"
  annotationDB_Object_Type "protein"
  annotationDB_Object_Name "CXCR4: C-X-C chemokine receptor type 4"
  type "human"
  canonicalName "NP_003458.1"
 ]
 node 
 [
  id -331
  label  "NP_006048.1"
  GeneID "10317"
  annotationAssigned_by "UniProtKB"
  annotationTaxon "Human"
  Column4 "10317"
  annotationQualifier ""
  Prot_Name "B3GALT5: UDP-Gal:betaGlcNAc beta 1,3-galactosyltransferase, polypeptide 5"
  annotationWith(or)From "SP_KW:KW-0812"
  annotationDB_Object_ID "Q9Y2C3"
  annotationDate "20080616"
  upkb_sp "Q9Y2C3"
  GeneID_String "10317"
  annotationDB "UniProtKB"
  Prot_Acc "NP_006048.1"
  annotationDB_Object_Type "protein"
  annotationDB_Object_Name "B3GALT5: Beta-1,3-galactosyltransferase 5"
  type "human"
  canonicalName "NP_006048.1"
 ]
 node 
 [
  id -330
  label  "NP_000425.1"
  GeneID "4758"
  annotationAssigned_by "UniProtKB"
  annotationTaxon "Human"
  Column4 "4758"
  annotationQualifier ""
  Prot_Name "neuraminidase precursor"
  annotationWith(or)From "SP_SL:SL-0156"
  annotationDB_Object_ID "Q99519"
  annotationDate "20080612"
  upkb_sp "Q99519"
  GeneID_String "4758"
  annotationDB "UniProtKB"
  Prot_Acc "NP_000425.1"
  annotationDB_Object_Type "protein"
  annotationDB_Object_Name "NEU1, NANH: Sialidase-1 precursor"
  type "human"
  canonicalName "NP_000425.1"
 ]
 node 
 [
  id -337
  label  "NP_004264.2"
  GeneID "9469"
  annotationAssigned_by "UniProtKB"
  annotationTaxon "Human"
  Column4 "9469"
  annotationQualifier ""
  Prot_Name "CHST3: carbohydrate (chondroitin 6) sulfotransferase 3"
  annotationWith(or)From "SP_KW:KW-0812"
  annotationDB_Object_ID "Q7LGC8"
  annotationDate "20080616"
  upkb_sp "Q7LGC8"
  GeneID_String "9469"
  annotationDB "UniProtKB"
  Prot_Acc "NP_004264.2"
  annotationDB_Object_Type "protein"
  annotationDB_Object_Name "CHST3: Carbohydrate sulfotransferase 3"
  type "human"
  canonicalName "NP_004264.2"
 ]
 node 
 [
  id -336
  label  "NP_005216.1"
  GeneID "1869"
  Degree "2"
  annotationAssigned_by "Ensembl"
  annotationTaxon "Human"
  Column4 "1869"
  annotationQualifier ""
  Prot_Name "E2F transcription factor 1"
  annotationWith(or)From "Ensembl:ENSMUSP00000000894"
  annotationDB_Object_ID "Q01094"
  annotationDate "20080612"
  upkb_sp "Q01094"
  GeneID_String "1869"
  upkb_tr "Q9BSD8"
  annotationDB "UniProtKB"
  Prot_Acc "NP_005216.1"
  annotationDB_Object_Type "protein"
  annotationDB_Object_Name "E2F1, RBBP3: Transcription factor E2F1"
  type "human"
  canonicalName "NP_005216.1"
 ]
 node 
 [
  id -335
  label  "NP_001070.2"
  GeneID "7535"
  annotationAssigned_by "MGI"
  annotationTaxon "Human"
  Column4 "7535"
  annotationQualifier ""
  Prot_Name "zeta-chain associated protein kinase 70kDa isoform 1"
  annotationWith(or)From ""
  annotationDB_Object_ID "P43403"
  annotationDate "20060112"
  upkb_sp "P43403"
  GeneID_String "7535"
  annotationDB "UniProtKB"
  Prot_Acc "NP_001070.2"
  annotationDB_Object_Type "protein"
  annotationDB_Object_Name "ZAP70, SRK: Tyrosine-protein kinase ZAP-70"
  type "human"
  canonicalName "NP_001070.2"
 ]
 node 
 [
  id -334
  label  "NP_000286.3"
  GeneID "5265"
  annotationAssigned_by "Reactome"
  annotationTaxon "Human"
  Column4 "5265"
  annotationQualifier ""
  Prot_Name "serine (or cysteine) proteinase inhibitor, clade A (alpha-1 antiproteinase, antitrypsin), member 1"
  annotationWith(or)From ""
  annotationDB_Object_ID "P01009"
  annotationDate "20041004"
  upkb_sp "P01009"
  GeneID_String "5265"
  upkb_tr "Q9P173"
  annotationDB "UniProtKB"
  Prot_Acc "NP_000286.3"
  annotationDB_Object_Type "protein"
  annotationDB_Object_Name "SERPINA1, AAT, PRO0684, PI, PRO2209: Alpha-1-antitrypsin precursor"
  type "human"
  canonicalName "NP_000286.3"
 ]
 node 
 [
  id -341
  label  "NP_000143.2"
  GeneID "2548"
  annotationAssigned_by "UniProtKB"
  annotationTaxon "Human"
  Column4 "2548"
  annotationQualifier ""
  Prot_Name "GAA: glucosidase, alpha; acid (Pompe disease, glycogen storage disease type II)"
  annotationWith(or)From "SP_KW:KW-0458"
  annotationDB_Object_ID "P10253"
  annotationDate "20080616"
  upkb_sp "P10253"
  GeneID_String "2548"
  upkb_tr "Q96B79"
  annotationDB "UniProtKB"
  Prot_Acc "NP_000143.2"
  annotationDB_Object_Type "protein"
  annotationDB_Object_Name "GAA: Lysosomal alpha-glucosidase precursor"
  type "human"
  canonicalName "NP_000143.2"
 ]
 node 
 [
  id -340
  label  "NP_000572.2"
  GeneID "2876"
  Degree "1"
  annotationAssigned_by "UniProtKB"
  annotationTaxon "Human"
  Column4 "2876"
  annotationQualifier ""
  MCODE_Score "0.0"
  Prot_Name "glutathione peroxidase 1 isoform 1"
  annotationWith(or)From "InterPro:IPR000889"
  annotationDB_Object_ID "NP_958799"
  annotationDate "20080613"
  upkb_sp "P07203"
  GeneID_String "2876"
  annotationDB "RefSeq"
  Prot_Acc "NP_000572.2"
  upkb_refseq_reviewed "NP_958799"
  MCODE_Node_Status "Unclustered"
  annotationDB_Object_Type "protein"
  annotationDB_Object_Name "glutathione peroxidase 1 isoform 2"
  type "human"
  canonicalName "NP_000572.2"
 ]
 node 
 [
  id -339
  label  "NP_036260.1"
  GeneID "22802"
  annotationAssigned_by "PINC"
  annotationTaxon "Human"
  Column4 "22802"
  annotationQualifier ""
  Prot_Name "CLCA4: chloride channel, calcium activated, family member 4"
  annotationWith(or)From ""
  annotationDB_Object_ID "Q9UNF7"
  annotationDate "20030904"
  GeneID_String "22802"
  upkb_tr "Q9UNF7"
  annotationDB "UniProtKB"
  Prot_Acc "NP_036260.1"
  annotationDB_Object_Type "protein"
  annotationDB_Object_Name "CaCC2, CLCA4: Calcium-activated chloride channel protein 2"
  type "human"
  canonicalName "NP_036260.1"
 ]
 node 
 [
  id -338
  label  "NP_000790.2"
  GeneID "2056"
  Degree "1"
  annotationAssigned_by "PINC"
  annotationTaxon "Human"
  Column4 "2056"
  annotationQualifier ""
  Prot_Name "erythropoietin precursor"
  annotationWith(or)From ""
  annotationDB_Object_ID "P01588"
  annotationDate "20030904"
  upkb_sp "P01588"
  GeneID_String "2056"
  annotationDB "UniProtKB"
  Prot_Acc "NP_000790.2"
  annotationDB_Object_Type "protein"
  annotationDB_Object_Name "EPO: Erythropoietin precursor"
  type "human"
  canonicalName "NP_000790.2"
 ]
 node 
 [
  id -345
  label  "NP_002987.1"
  GeneID "6376"
  Degree "2"
  annotationAssigned_by "UniProtKB"
  annotationTaxon "Human"
  Column4 "6376"
  annotationQualifier ""
  Prot_Name "chemokine (C-X3-C motif) ligand 1"
  annotationWith(or)From ""
  annotationDB_Object_ID "P78423"
  annotationDate "20040524"
  upkb_sp "P78423"
  GeneID_String "6376"
  annotationDB "UniProtKB"
  Prot_Acc "NP_002987.1"
  annotationDB_Object_Type "protein"
  annotationDB_Object_Name "CX3CL1, A-152E5.2, FKN, NTT, SCYD1: Fractalkine precursor"
  type "human"
  canonicalName "NP_002987.1"
 ]
 node 
 [
  id -344
  label  "NP_002973.1"
  GeneID "6347"
  Degree "3"
  annotationAssigned_by "UniProtKB"
  annotationTaxon "Human"
  Column4 "6347"
  annotationQualifier ""
  MCODE_Score "0.1875"
  Prot_Name "small inducible cytokine A2 precursor"
  annotationWith(or)From "InterPro:IPR008097"
  annotationDB_Object_ID "P13500"
  annotationDate "20080613"
  upkb_sp "P13500"
  GeneID_String "6347"
  annotationDB "UniProtKB"
  Prot_Acc "NP_002973.1"
  MCODE_Node_Status "Unclustered"
  annotationDB_Object_Type "protein"
  annotationDB_Object_Name "CCL2, MCP1, SCYA2: C-C motif chemokine 2 precursor"
  type "human"
  canonicalName "NP_002973.1"
  upkb_vega "OTTHUMP00000180933"
 ]
 node 
 [
  id -343
  label  "NP_003320.2"
  GeneID "7295"
  annotationAssigned_by "Reactome"
  annotationTaxon "Human"
  Column4 "7295"
  annotationQualifier ""
  Prot_Name "thioredoxin"
  annotationWith(or)From ""
  annotationDB_Object_ID "P10599"
  annotationDate "20040609"
  upkb_sp "P10599"
  GeneID_String "7295"
  upkb_tr "B1ALW1"
  annotationDB "UniProtKB"
  Prot_Acc "NP_003320.2"
  annotationDB_Object_Type "protein"
  annotationDB_Object_Name "TXN, TRDX, TRX, TRX1: Thioredoxin"
  type "human"
  canonicalName "NP_003320.2"
 ]
 node 
 [
  id -342
  label  "NP_002373.3"
  GeneID "4149"
  annotationAssigned_by "UniProtKB"
  annotationTaxon "Human"
  Column4 "4149"
  annotationQualifier ""
  MCODE_Score "0.0"
  Prot_Name "MAX protein isoform a"
  annotationWith(or)From "InterPro:IPR001092"
  annotationDB_Object_ID "P61244"
  annotationDate "20080613"
  upkb_sp "P61244"
  GeneID_String "4149"
  upkb_tr "A6NH73"
  annotationDB "UniProtKB"
  Prot_Acc "NP_002373.3"
  MCODE_Node_Status "Unclustered"
  annotationDB_Object_Type "protein"
  annotationDB_Object_Name "MAX: Protein max"
  type "human"
  canonicalName "NP_002373.3"
 ]
 node 
 [
  id -718
  label  "NP_005498.1"
  GeneID "1072"
  annotationAssigned_by "UniProtKB"
  annotationTaxon "Human"
  Column4 "1072"
  annotationQualifier ""
  MCODE_Score "0.0"
  Prot_Name "cofilin 1 (non-muscle)"
  annotationWith(or)From "SP_SL:SL-0181"
  annotationDB_Object_ID "P23528"
  annotationDate "20080612"
  upkb_sp "P23528"
  GeneID_String "1072"
  annotationDB "UniProtKB"
  Prot_Acc "NP_005498.1"
  MCODE_Node_Status "Unclustered"
  annotationDB_Object_Type "protein"
  annotationDB_Object_Name "CFL1, CFL: Cofilin-1"
  type "human"
  canonicalName "NP_005498.1"
 ]
 node 
 [
  id -719
  label  "NP_000388.2"
  GeneID "1536"
  annotationAssigned_by "UniProtKB"
  annotationTaxon "Human"
  Column4 "1536"
  annotationQualifier ""
  MCODE_Score "0.0"
  Prot_Name "cytochrome b-245, beta polypeptide (chronic granulomatous disease)"
  annotationWith(or)From ""
  annotationDB_Object_ID "P04839"
  annotationDate "20060428"
  upkb_sp "P04839"
  GeneID_String "1536"
  annotationDB "UniProtKB"
  Prot_Acc "NP_000388.2"
  MCODE_Node_Status "Unclustered"
  annotationDB_Object_Type "protein"
  annotationDB_Object_Name "CYBB, NOX2: Cytochrome b-245 heavy chain"
  type "human"
  canonicalName "NP_000388.2"
 ]
 node 
 [
  id -720
  label  "NP_003828.2"
  GeneID "8789"
  Degree "1"
  annotationAssigned_by "Reactome"
  annotationTaxon "Human"
  Column4 "8789"
  annotationQualifier ""
  Prot_Name "fructose-1,6-bisphosphatase 2"
  annotationWith(or)From ""
  annotationDB_Object_ID "O00757"
  annotationDate "20040609"
  upkb_sp "O00757"
  GeneID_String "8789"
  annotationDB "UniProtKB"
  Prot_Acc "NP_003828.2"
  annotationDB_Object_Type "protein"
  annotationDB_Object_Name "FBP2: Fructose-1,6-bisphosphatase isozyme 2"
  type "human"
  canonicalName "NP_003828.2"
 ]
 node 
 [
  id -721
  label  "NP_005372.2"
  GeneID "4691"
  annotationAssigned_by "UniProtKB"
  annotationTaxon "Human"
  Column4 "4691"
  annotationQualifier ""
  Prot_Name "nucleolin"
  annotationWith(or)From ""
  annotationDB_Object_ID "P19338"
  annotationDate "20061006"
  upkb_sp "P19338"
  GeneID_String "4691"
  upkb_tr "Q9BQ02"
  annotationDB "UniProtKB"
  Prot_Acc "NP_005372.2"
  annotationDB_Object_Type "protein"
  annotationDB_Object_Name "NCL: Nucleolin"
  type "human"
  canonicalName "NP_005372.2"
 ]
 node 
 [
  id -714
  label  "NP_001311.3"
  GeneID "1460"
  Degree "1"
  annotationAssigned_by "UniProtKB"
  annotationTaxon "Human"
  Column4 "1460"
  annotationQualifier ""
  Prot_Name "casein kinase 2, beta polypeptide"
  annotationWith(or)From ""
  annotationDB_Object_ID "P67870"
  annotationDate "20050801"
  upkb_sp "P67870"
  GeneID_String "1460"
  upkb_tr "Q5SRQ6"
  annotationDB "UniProtKB"
  Prot_Acc "NP_001311.3"
  annotationDB_Object_Type "protein"
  annotationDB_Object_Name "CSNK2B, CK2N, G5A: Casein kinase II subunit beta"
  type "human"
  canonicalName "NP_001311.3"
  upkb_vega "OTTHUMP00000014724"
 ]
 node 
 [
  id -715
  label  "NP_004891.3"
  GeneID "9582"
  annotationAssigned_by "UniProtKB"
  annotationTaxon "Human"
  Column4 "9582"
  annotationQualifier ""
  Prot_Name "APOBEC3B: apolipoprotein B mRNA editing enzyme, catalytic polypeptide-like 3B"
  annotationWith(or)From ""
  annotationDB_Object_ID "Q9UH17"
  annotationDate "20061026"
  upkb_sp "Q9UH17"
  GeneID_String "9582"
  upkb_tr "Q20WL1"
  annotationDB "UniProtKB"
  Prot_Acc "NP_004891.3"
  annotationDB_Object_Type "protein"
  annotationDB_Object_Name "APOBEC3B: Probable DNA dC->dU-editing enzyme APOBEC-3B"
  type "human"
  canonicalName "NP_004891.3"
 ]
 node 
 [
  id -716
  label  "NP_003012.1"
  GeneID "6449"
  annotationAssigned_by "LIFEdb"
  annotationTaxon "Human"
  Column4 "6449"
  annotationQualifier ""
  Prot_Name "small glutamine-rich tetratricopeptide"
  annotationWith(or)From ""
  annotationDB_Object_ID "O43765"
  annotationDate "20080617"
  upkb_sp "O43765"
  GeneID_String "6449"
  annotationDB "UniProtKB"
  Prot_Acc "NP_003012.1"
  annotationDB_Object_Type "protein"
  annotationDB_Object_Name "SGTA, SGT: Small glutamine-rich tetratricopeptide repeat-containing protein alpha"
  type "human"
  canonicalName "NP_003012.1"
 ]
 node 
 [
  id -717
  label  "NP_055040.2"
  GeneID "5518"
  Degree "2"
  annotationAssigned_by "UniProtKB"
  annotationTaxon "Human"
  Column4 "5518"
  annotationQualifier ""
  MCODE_Score "0.0"
  Prot_Name "alpha isoform of regulatory subunit A, protein phosphatase 2"
  annotationWith(or)From ""
  annotationDB_Object_ID "P30153"
  annotationDate "20031204"
  upkb_sp "P30153"
  GeneID_String "5518"
  upkb_tr "Q8NB89"
  annotationDB "UniProtKB"
  Prot_Acc "NP_055040.2"
  MCODE_Node_Status "Unclustered"
  annotationDB_Object_Type "protein"
  annotationDB_Object_Name "PPP2R1A: Serine/threonine-protein phosphatase 2A 65 kDa regulatory subunit A alpha isoform"
  type "human"
  canonicalName "NP_055040.2"
  upkb_vega "OTTHUMP00000077854"
 ]
 node 
 [
  id -726
  label  "NP_003391.1"
  GeneID "7514"
  Degree "1"
  annotationAssigned_by "Reactome"
  annotationTaxon "Human"
  Column4 "7514"
  annotationQualifier ""
  Prot_Name "exportin 1"
  annotationWith(or)From ""
  annotationDB_Object_ID "O14980"
  annotationDate "20060105"
  upkb_sp "O14980"
  GeneID_String "7514"
  annotationDB "UniProtKB"
  Prot_Acc "NP_003391.1"
  annotationDB_Object_Type "protein"
  annotationDB_Object_Name "XPO1, CRM1: Exportin-1"
  type "human"
  canonicalName "NP_003391.1"
  upkb_vega "OTTHUMP00000201557"
 ]
 node 
 [
  id -727
  label  "NP_067629.2"
  GeneID "53840"
  Column4 "53840"
  Prot_Name "tripartite motif protein 34 isoform 1"
  GeneID_String "53840"
  Prot_Acc "NP_067629.2"
  upkb_refseq_reviewed "NP_569073"
  type "human"
  canonicalName "NP_067629.2"
 ]
 node 
 [
  id -728
  label  "NP_006389.1"
  GeneID "10537"
  annotationAssigned_by "UniProtKB"
  annotationTaxon "Human"
  Column4 "10537"
  annotationQualifier ""
  Prot_Name "diubiquitin"
  annotationWith(or)From "SP_KW:KW-0833"
  annotationDB_Object_ID "O15205"
  annotationDate "20080616"
  upkb_sp "O15205"
  GeneID_String "10537"
  annotationDB "UniProtKB"
  Prot_Acc "NP_006389.1"
  annotationDB_Object_Type "protein"
  annotationDB_Object_Name "UBD, FAT10: Ubiquitin D"
  type "human"
  canonicalName "NP_006389.1"
 ]
 node 
 [
  id -729
  label  "NP_787042.1"
  GeneID "155030"
  Prot_Name "p1"
  GeneID_String "155030"
  Prot_Acc "NP_787042.1"
  type "hiv"
  canonicalName "NP_787042.1"
 ]
 node 
 [
  id -722
  label  "NP_004175.2"
  GeneID "7453"
  annotationAssigned_by "UniProtKB"
  annotationTaxon "Human"
  Column4 "7453"
  annotationQualifier ""
  Prot_Name "tryptophanyl-tRNA synthetase isoform a"
  annotationWith(or)From ""
  annotationDB_Object_ID "P23381"
  annotationDate "20051220"
  upkb_sp "P23381"
  GeneID_String "7453"
  upkb_tr "A6NGN1"
  annotationDB "UniProtKB"
  Prot_Acc "NP_004175.2"
  annotationDB_Object_Type "protein"
  annotationDB_Object_Name "WARS, IFI53, WRS: Tryptophanyl-tRNA synthetase, cytoplasmic"
  type "human"
  canonicalName "NP_004175.2"
 ]
 node 
 [
  id -723
  label  "NP_002706.1"
  GeneID "5515"
  Degree "2"
  annotationAssigned_by "UniProtKB"
  annotationTaxon "Human"
  Column4 "5515"
  annotationQualifier ""
  MCODE_Score "0.0"
  Prot_Name "protein phosphatase 2, catalytic subunit, alpha isoform"
  annotationWith(or)From ""
  annotationDB_Object_ID "P67775"
  annotationDate "20041130"
  upkb_sp "P67775"
  GeneID_String "5515"
  upkb_tr "Q6I9T8"
  annotationDB "UniProtKB"
  Prot_Acc "NP_002706.1"
  MCODE_Node_Status "Unclustered"
  annotationDB_Object_Type "protein"
  annotationDB_Object_Name "PPP2CA: Serine/threonine-protein phosphatase 2A catalytic subunit alpha isoform"
  type "human"
  canonicalName "NP_002706.1"
 ]
 node 
 [
  id -724
  label  "NP_006237.1"
  GeneID "5529"
  Degree "2"
  annotationAssigned_by "PINC"
  annotationTaxon "Human"
  Column4 "5529"
  annotationQualifier ""
  MCODE_Score "0.2222222222222222"
  Prot_Name "epsilon isoform of regulatory subunit B56, protein phosphatase 2A"
  annotationWith(or)From ""
  annotationDB_Object_ID "Q16537"
  annotationDate "20030904"
  upkb_sp "Q16537"
  GeneID_String "5529"
  upkb_tr "Q59EK0"
  annotationDB "UniProtKB"
  Prot_Acc "NP_006237.1"
  MCODE_Node_Status "Unclustered"
  annotationDB_Object_Type "protein"
  annotationDB_Object_Name "PPP2R5E: Serine/threonine-protein phosphatase 2A 56 kDa regulatory subunit epsilon isoform"
  type "human"
  canonicalName "NP_006237.1"
 ]
 node 
 [
  id -725
  label  "NP_054888.2"
  GeneID "29082"
  Degree "1"
  annotationAssigned_by "UniProtKB"
  annotationTaxon "Human"
  Column4 "29082"
  annotationQualifier ""
  Prot_Name "chromatin modifying protein 4A"
  annotationWith(or)From "SP_KW:KW-0968"
  annotationDB_Object_ID "Q9BY43"
  annotationDate "20080616"
  upkb_sp "Q9BY43"
  GeneID_String "29082"
  annotationDB "UniProtKB"
  Prot_Acc "NP_054888.2"
  annotationDB_Object_Type "protein"
  annotationDB_Object_Name "CHMP4A, C14orf123, CDA04, SHAX2, HSPC134: Charged multivesicular body protein 4a"
  type "human"
  canonicalName "NP_054888.2"
 ]
 node 
 [
  id -703
  label  "NP_001003818.1"
  GeneID "117854"
  annotationAssigned_by "UniProtKB"
  annotationTaxon "Human"
  Column4 "117854"
  annotationQualifier ""
  Prot_Name "tripartite motif-containing 6 isoform 1"
  annotationWith(or)From "InterPro:IPR000315"
  annotationDB_Object_ID "Q9BYJ4"
  annotationDate "20080613"
  upkb_sp "Q9BYJ4"
  GeneID_String "117854"
  upkb_tr "Q6P0L0"
  annotationDB "UniProtKB"
  Prot_Acc "NP_001003818.1"
  annotationDB_Object_Type "protein"
  annotationDB_Object_Name "TRIM34, IFP1, RNF21: Tripartite motif-containing protein 34"
  type "human"
  canonicalName "NP_001003818.1"
 ]
 node 
 [
  id -702
  label  "NP_002931.2"
  GeneID "6059"
  annotationAssigned_by "UniProtKB"
  annotationTaxon "Human"
  Column4 "6059"
  annotationQualifier ""
  Prot_Name "ATP-binding cassette, sub-family E, member 1"
  annotationWith(or)From ""
  annotationDB_Object_ID "P61221"
  annotationDate "20040806"
  upkb_sp "P61221"
  GeneID_String "6059"
  annotationDB "UniProtKB"
  Prot_Acc "NP_002931.2"
  annotationDB_Object_Type "protein"
  annotationDB_Object_Name "ABCE1, RLI, OK/SW-cl.40, RNASEL1, RNASELI, RNS4I: ATP-binding cassette sub-family E member 1"
  type "human"
  canonicalName "NP_002931.2"
 ]
 node 
 [
  id -705
  label  "NP_005219.2"
  GeneID "1956"
  annotationAssigned_by "UniProtKB"
  annotationTaxon "Human"
  Column4 "1956"
  annotationQualifier "colocalizes_with"
  MCODE_Score "0.0"
  Prot_Name "epidermal growth factor receptor isoform a"
  annotationWith(or)From ""
  annotationDB_Object_ID "P00533"
  annotationDate "20050812"
  upkb_sp "P00533"
  GeneID_String "1956"
  annotationDB "UniProtKB"
  Prot_Acc "NP_005219.2"
  MCODE_Node_Status "Unclustered"
  annotationDB_Object_Type "protein"
  annotationDB_Object_Name "ERBB1, EGFR: Epidermal growth factor receptor precursor"
  type "human"
  canonicalName "NP_005219.2"
 ]
 node 
 [
  id -704
  label  "NP_004799.1"
  GeneID "9397"
  annotationAssigned_by "UniProtKB"
  annotationTaxon "Human"
  Column4 "9397"
  annotationQualifier ""
  Prot_Name "N-myristoyltransferase 2"
  annotationWith(or)From "SP_KW:KW-0963"
  annotationDB_Object_ID "O60551"
  annotationDate "20080616"
  upkb_sp "O60551"
  GeneID_String "9397"
  upkb_tr "Q5VUC6"
  annotationDB "UniProtKB"
  Prot_Acc "NP_004799.1"
  annotationDB_Object_Type "protein"
  annotationDB_Object_Name "NMT2: Glycylpeptide N-tetradecanoyltransferase 2"
  type "human"
  canonicalName "NP_004799.1"
 ]
 node 
 [
  id -699
  label  "NP_612370.3"
  GeneID "90678"
  annotationAssigned_by "UniProtKB"
  annotationTaxon "Human"
  Column4 "90678"
  annotationQualifier ""
  MCODE_Score "0.0"
  Prot_Name "leucine rich repeat and sterile alpha motif containing 1"
  annotationWith(or)From "SP_KW:KW-0963"
  annotationDB_Object_ID "Q6UWE0"
  annotationDate "20080616"
  upkb_sp "Q6UWE0"
  GeneID_String "90678"
  annotationDB "UniProtKB"
  Prot_Acc "NP_612370.3"
  MCODE_Node_Status "Unclustered"
  annotationDB_Object_Type "protein"
  annotationDB_Object_Name "LRSAM1, TAL, UNQ6496/PRO21356: E3 ubiquitin-protein ligase LRSAM1"
  type "human"
  canonicalName "NP_612370.3"
 ]
 node 
 [
  id -698
  label  "NP_002568.2"
  GeneID "5062"
  Degree "1"
  annotationAssigned_by "UniProtKB"
  annotationTaxon "Human"
  Column4 "5062"
  annotationQualifier ""
  Prot_Name "p21-activated kinase 2"
  annotationWith(or)From "SP_KW:KW-0472"
  annotationDB_Object_ID "Q13177"
  annotationDate "20080616"
  upkb_sp "Q13177"
  GeneID_String "5062"
  annotationDB "UniProtKB"
  Prot_Acc "NP_002568.2"
  annotationDB_Object_Type "protein"
  annotationDB_Object_Name "PAK2: Serine/threonine-protein kinase PAK 2"
  type "human"
  canonicalName "NP_002568.2"
 ]
 node 
 [
  id -701
  label  "NP_036448.1"
  GeneID "23633"
  annotationAssigned_by "UniProtKB"
  annotationTaxon "Human"
  Column4 "23633"
  annotationQualifier ""
  Prot_Name "karyopherin alpha 6"
  annotationWith(or)From "InterPro:IPR002652"
  annotationDB_Object_ID "O60684"
  annotationDate "20080613"
  upkb_sp "O60684"
  GeneID_String "23633"
  upkb_tr "Q5TFJ7"
  annotationDB "UniProtKB"
  Prot_Acc "NP_036448.1"
  annotationDB_Object_Type "protein"
  annotationDB_Object_Name "KPNA6, IPOA7: Importin subunit alpha-7"
  type "human"
  canonicalName "NP_036448.1"
 ]
 node 
 [
  id -700
  label  "NP_001887.1"
  GeneID "1459"
  Degree "1"
  annotationAssigned_by "UniProtKB"
  annotationTaxon "Human"
  Column4 "1459"
  annotationQualifier ""
  Prot_Name "casein kinase 2, alpha prime polypeptide"
  annotationWith(or)From "SP_KW:KW-0879"
  annotationDB_Object_ID "P19784"
  annotationDate "20080616"
  upkb_sp "P19784"
  GeneID_String "1459"
  annotationDB "UniProtKB"
  Prot_Acc "NP_001887.1"
  annotationDB_Object_Type "protein"
  annotationDB_Object_Name "CSNK2A2, CK2A2: Casein kinase II subunit alpha'"
  type "human"
  canonicalName "NP_001887.1"
  upkb_vega "OTTHUMP00000080392"
 ]
 node 
 [
  id -711
  label  "NP_005539.1"
  GeneID "3735"
  Degree "2"
  annotationAssigned_by "PINC"
  annotationTaxon "Human"
  Column4 "3735"
  annotationQualifier ""
  Prot_Name "lysyl-tRNA synthetase"
  annotationWith(or)From ""
  annotationDB_Object_ID "Q15046"
  annotationDate "20030904"
  upkb_sp "Q15046"
  GeneID_String "3735"
  upkb_tr "Q6ZTI3"
  annotationDB "UniProtKB"
  Prot_Acc "NP_005539.1"
  annotationDB_Object_Type "protein"
  annotationDB_Object_Name "KARS, KIAA0070: Lysyl-tRNA synthetase"
  type "human"
  canonicalName "NP_005539.1"
 ]
 node 
 [
  id -710
  label  "NP_002255.2"
  GeneID "3836"
  annotationAssigned_by "Reactome"
  annotationTaxon "Human"
  Column4 "3836"
  annotationQualifier ""
  Prot_Name "karyopherin alpha 1"
  annotationWith(or)From ""
  annotationDB_Object_ID "P52294"
  annotationDate "20061027"
  upkb_sp "P52294"
  GeneID_String "3836"
  annotationDB "UniProtKB"
  Prot_Acc "NP_002255.2"
  annotationDB_Object_Type "protein"
  annotationDB_Object_Name "KPNA1, RCH2: Importin subunit alpha-1"
  type "human"
  canonicalName "NP_002255.2"
  upkb_vega "OTTHUMP00000172468"
 ]
 node 
 [
  id -713
  label  "NP_002708.1"
  GeneID "5520"
  Degree "2"
  annotationAssigned_by "UniProtKB"
  annotationTaxon "Human"
  Column4 "5520"
  annotationQualifier ""
  MCODE_Score "0.2222222222222222"
  Prot_Name "alpha isoform of regulatory subunit B55, protein phosphatase 2"
  annotationWith(or)From ""
  annotationDB_Object_ID "P63151"
  annotationDate "20041119"
  upkb_sp "P63151"
  GeneID_String "5520"
  upkb_tr "Q56VW8"
  annotationDB "UniProtKB"
  Prot_Acc "NP_002708.1"
  MCODE_Node_Status "Unclustered"
  annotationDB_Object_Type "protein"
  annotationDB_Object_Name "PPP2R2A: Serine/threonine-protein phosphatase 2A 55 kDa regulatory subunit B alpha isoform"
  type "human"
  canonicalName "NP_002708.1"
  upkb_vega "OTTHUMP00000177216"
 ]
 node 
 [
  id -712
  label  "NP_002222.1"
  GeneID "3732"
  annotationAssigned_by "PINC"
  annotationTaxon "Human"
  Column4 "3732"
  annotationQualifier ""
  Prot_Name "CD82 antigen isoform 1"
  annotationWith(or)From ""
  annotationDB_Object_ID "P27701"
  annotationDate "20030904"
  upkb_sp "P27701"
  GeneID_String "3732"
  upkb_tr "Q7Z5N2"
  annotationDB "UniProtKB"
  Prot_Acc "NP_002222.1"
  annotationDB_Object_Type "protein"
  annotationDB_Object_Name "CD82, KAI1, SAR2, ST6, TSPAN27: CD82 antigen"
  type "human"
  canonicalName "NP_002222.1"
 ]
 node 
 [
  id -707
  label  "NP_036442.3"
  GeneID "24137"
  annotationAssigned_by "UniProtKB"
  annotationTaxon "Human"
  Column4 "24137"
  annotationQualifier ""
  Prot_Name "kinesin family member 4"
  annotationWith(or)From "SP_SL:SL-0181"
  annotationDB_Object_ID "O95239"
  annotationDate "20080612"
  upkb_sp "O95239"
  GeneID_String "24137"
  annotationDB "UniProtKB"
  Prot_Acc "NP_036442.3"
  annotationDB_Object_Type "protein"
  annotationDB_Object_Name "KIF4A, KIF4: Chromosome-associated kinesin KIF4A"
  type "human"
  canonicalName "NP_036442.3"
 ]
 node 
 [
  id -706
  label  "NP_004057.1"
  GeneID "1068"
  annotationAssigned_by "PINC"
  annotationTaxon "Human"
  Column4 "1068"
  annotationQualifier ""
  Prot_Name "centrin 1"
  annotationWith(or)From ""
  annotationDB_Object_ID "Q12798"
  annotationDate "20030904"
  upkb_sp "Q12798"
  GeneID_String "1068"
  annotationDB "UniProtKB"
  Prot_Acc "NP_004057.1"
  annotationDB_Object_Type "protein"
  annotationDB_Object_Name "CETN1, CEN1, CETN: Centrin-1"
  type "human"
  canonicalName "NP_004057.1"
 ]
 node 
 [
  id -709
  label  "NP_057287.2"
  GeneID "51422"
  Degree "2"
  annotationAssigned_by "Reactome"
  annotationTaxon "Human"
  Column4 "51422"
  annotationQualifier ""
  Prot_Name "AMP-activated protein kinase gamma2 subunit isoform a"
  annotationWith(or)From ""
  annotationDB_Object_ID "Q9UGJ0"
  annotationDate "20070718"
  upkb_sp "Q9UGJ0"
  GeneID_String "51422"
  upkb_tr "Q8NCK6"
  annotationDB "UniProtKB"
  Prot_Acc "NP_057287.2"
  annotationDB_Object_Type "protein"
  annotationDB_Object_Name "PRKAG2: 5'-AMP-activated protein kinase subunit gamma-2"
  type "human"
  canonicalName "NP_057287.2"
 ]
 node 
 [
  id -708
  label  "NP_000776.1"
  GeneID "1594"
  Degree "1"
  annotationAssigned_by "UniProtKB"
  annotationTaxon "Human"
  Column4 "1594"
  annotationQualifier ""
  Prot_Name "cytochrome P450, family 27, subfamily B, polypeptide 1"
  annotationWith(or)From "SP_SL:SL-0171"
  annotationDB_Object_ID "O15528"
  annotationDate "20080612"
  upkb_sp "O15528"
  GeneID_String "1594"
  upkb_tr "Q7Z654"
  annotationDB "UniProtKB"
  Prot_Acc "NP_000776.1"
  annotationDB_Object_Type "protein"
  annotationDB_Object_Name "CYP27B1, CYP1ALPHA, CYP27B: 25-hydroxyvitamin D-1 alpha hydroxylase, mitochondrial precursor"
  type "human"
  canonicalName "NP_000776.1"
  upkb_vega "OTTHUMP00000168246"
 ]
 node 
 [
  id -752
  label  "NP_004356.2"
  GeneID "1070"
  annotationAssigned_by "PINC"
  annotationTaxon "Human"
  Column4 "1070"
  annotationQualifier ""
  Prot_Name "centrin 3"
  annotationWith(or)From ""
  annotationDB_Object_ID "O15182"
  annotationDate "20030904"
  upkb_sp "O15182"
  GeneID_String "1070"
  annotationDB "UniProtKB"
  Prot_Acc "NP_004356.2"
  annotationDB_Object_Type "protein"
  annotationDB_Object_Name "CETN3, CEN3: Centrin-3"
  type "human"
  canonicalName "NP_004356.2"
 ]
 node 
 [
  id -753
  label  "NP_002650.1"
  GeneID "5329"
  annotationAssigned_by "UniProtKB"
  annotationTaxon "Human"
  Column4 "5329"
  annotationQualifier ""
  Prot_Name "plasminogen activator, urokinase receptor isoform 1 precursor"
  annotationWith(or)From "SP_KW:KW-0336"
  annotationDB_Object_ID "Q03405"
  annotationDate "20080616"
  upkb_sp "Q03405"
  GeneID_String "5329"
  annotationDB "UniProtKB"
  Prot_Acc "NP_002650.1"
  annotationDB_Object_Type "protein"
  annotationDB_Object_Name "PLAUR, MO3, UPAR: Urokinase plasminogen activator surface receptor precursor"
  type "human"
  canonicalName "NP_002650.1"
 ]
 node 
 [
  id -750
  label  "NP_003277.1"
  GeneID "7150"
  annotationAssigned_by "UniProtKB"
  annotationTaxon "Human"
  Column4 "7150"
  annotationQualifier ""
  Prot_Name "DNA topoisomerase I"
  annotationWith(or)From ""
  annotationDB_Object_ID "P11387"
  annotationDate "20060822"
  upkb_sp "P11387"
  GeneID_String "7150"
  annotationDB "UniProtKB"
  Prot_Acc "NP_003277.1"
  annotationDB_Object_Type "protein"
  annotationDB_Object_Name "TOP1: DNA topoisomerase 1"
  type "human"
  canonicalName "NP_003277.1"
 ]
 node 
 [
  id -751
  label  "NP_059346.2"
  GeneID "6780"
  annotationAssigned_by "PINC"
  annotationTaxon "Human"
  Column4 "6780"
  annotationQualifier ""
  Prot_Name "staufen isoform a"
  annotationWith(or)From ""
  annotationDB_Object_ID "O95793"
  annotationDate "20030904"
  upkb_sp "O95793"
  GeneID_String "6780"
  upkb_tr "Q5JW28"
  annotationDB "UniProtKB"
  Prot_Acc "NP_059346.2"
  annotationDB_Object_Type "protein"
  annotationDB_Object_Name "STAU1, STAU: Double-stranded RNA-binding protein Staufen homolog 1"
  type "human"
  canonicalName "NP_059346.2"
 ]
 node 
 [
  id -748
  label  "NP_002256.2"
  GeneID "3837"
  Degree "1"
  annotationAssigned_by "Reactome"
  annotationTaxon "Human"
  Column4 "3837"
  annotationQualifier ""
  MCODE_Score "0.0"
  Prot_Name "karyopherin beta 1"
  annotationWith(or)From ""
  annotationDB_Object_ID "Q14974"
  annotationDate "20060602"
  upkb_sp "Q14974"
  GeneID_String "3837"
  annotationDB "UniProtKB"
  Prot_Acc "NP_002256.2"
  MCODE_Node_Status "Unclustered"
  annotationDB_Object_Type "protein"
  annotationDB_Object_Name "KPNB1, NTF97: Importin subunit beta-1"
  type "human"
  canonicalName "NP_002256.2"
 ]
 node 
 [
  id -749
  label  "NP_612482.2"
  GeneID "6667"
  Degree "2"
  annotationAssigned_by "UniProtKB"
  annotationTaxon "Human"
  Column4 "6667"
  annotationQualifier ""
  MCODE_Score "0.0"
  Prot_Name "Sp1 transcription factor"
  annotationWith(or)From "GO:0006355"
  annotationDB_Object_ID "P08047"
  annotationDate "20061006"
  upkb_sp "P08047"
  GeneID_String "6667"
  upkb_tr "Q96ER4"
  annotationDB "UniProtKB"
  Prot_Acc "NP_612482.2"
  MCODE_Node_Status "Unclustered"
  annotationDB_Object_Type "protein"
  annotationDB_Object_Name "SP1, TSFP1: Transcription factor Sp1"
  type "human"
  canonicalName "NP_612482.2"
  upkb_vega "OTTHUMP00000167680"
 ]
 node 
 [
  id -746
  label  "NP_001505.1"
  GeneID "2959"
  Degree "1"
  annotationAssigned_by "UniProtKB"
  annotationTaxon "Human"
  Column4 "2959"
  annotationQualifier ""
  Prot_Name "general transcription factor IIB"
  annotationWith(or)From "InterPro:IPR000812"
  annotationDB_Object_ID "Q00403"
  annotationDate "20080613"
  upkb_sp "Q00403"
  GeneID_String "2959"
  upkb_tr "B1APE1"
  annotationDB "UniProtKB"
  Prot_Acc "NP_001505.1"
  annotationDB_Object_Type "protein"
  annotationDB_Object_Name "GTF2B, TF2B, TFIIB: Transcription initiation factor IIB"
  type "human"
  canonicalName "NP_001505.1"
 ]
 node 
 [
  id -747
  label  "NP_061828.1"
  GeneID "7314"
  Prot_Name "ubiquitin B precursor"
  GeneID_String "7314"
  Prot_Acc "NP_061828.1"
  type "human"
  canonicalName "NP_061828.1"
 ]
 node 
 [
  id -760
  label  "NP_078943.1"
  GeneID "79720"
  annotationAssigned_by "UniProtKB"
  annotationTaxon "Human"
  Column4 "79720"
  annotationQualifier ""
  MCODE_Score "0.0"
  Prot_Name "vacuolar protein sorting 37B"
  annotationWith(or)From "SP_SL:SL-0151"
  annotationDB_Object_ID "Q9H9H4"
  annotationDate "20080612"
  upkb_sp "Q9H9H4"
  GeneID_String "79720"
  annotationDB "UniProtKB"
  Prot_Acc "NP_078943.1"
  MCODE_Node_Status "Unclustered"
  annotationDB_Object_Type "protein"
  annotationDB_Object_Name "VPS37B: Vacuolar protein sorting-associated protein 37B"
  type "human"
  canonicalName "NP_078943.1"
  upkb_vega "OTTHUMP00000169761"
 ]
 node 
 [
  id -761
  label  "NP_665906.1"
  GeneID "3159"
  annotationAssigned_by "Reactome"
  annotationTaxon "Human"
  Column4 "3159"
  annotationQualifier ""
  Prot_Name "high mobility group AT-hook 1 isoform a"
  annotationWith(or)From ""
  annotationDB_Object_ID "P17096"
  annotationDate "20060223"
  upkb_sp "P17096"
  GeneID_String "3159"
  upkb_tr "Q6IPL9"
  annotationDB "UniProtKB"
  Prot_Acc "NP_665906.1"
  annotationDB_Object_Type "protein"
  annotationDB_Object_Name "HMGA1, HMGIY: High mobility group protein HMG-I/HMG-Y"
  type "human"
  canonicalName "NP_665906.1"
 ]
 node 
 [
  id -758
  label  "NP_004703.1"
  GeneID "9146"
  Degree "1"
  annotationAssigned_by "UniProtKB"
  annotationTaxon "Human"
  Column4 "9146"
  annotationQualifier ""
  Prot_Name "hepatocyte growth factor-regulated tyrosine kinase substrate"
  annotationWith(or)From "SP_SL:SL-0093"
  annotationDB_Object_ID "O14964"
  annotationDate "20080612"
  upkb_sp "O14964"
  GeneID_String "9146"
  annotationDB "UniProtKB"
  Prot_Acc "NP_004703.1"
  annotationDB_Object_Type "protein"
  annotationDB_Object_Name "HGS, HRS: Hepatocyte growth factor-regulated tyrosine kinase substrate"
  type "human"
  canonicalName "NP_004703.1"
 ]
 node 
 [
  id -759
  label  "NP_002259.1"
  GeneID "3840"
  annotationAssigned_by "UniProtKB"
  annotationTaxon "Human"
  Column4 "3840"
  annotationQualifier ""
  Prot_Name "karyopherin alpha 4"
  annotationWith(or)From "InterPro:IPR002652"
  annotationDB_Object_ID "O00629"
  annotationDate "20080613"
  upkb_sp "O00629"
  GeneID_String "3840"
  upkb_tr "Q96IJ5"
  annotationDB "UniProtKB"
  Prot_Acc "NP_002259.1"
  annotationDB_Object_Type "protein"
  annotationDB_Object_Name "KPNA4, QIP1: Importin subunit alpha-4"
  type "human"
  canonicalName "NP_002259.1"
 ]
 node 
 [
  id -756
  label  "NP_066289.2"
  GeneID "7316"
  Prot_Name "ubiquitin C"
  GeneID_String "7316"
  Prot_Acc "NP_066289.2"
  type "human"
  canonicalName "NP_066289.2"
 ]
 node 
 [
  id -757
  label  "NP_006279.2"
  GeneID "7070"
  annotationAssigned_by "UniProtKB"
  annotationTaxon "Human"
  Column4 "7070"
  annotationQualifier ""
  Prot_Name "Thy-1 cell surface antigen"
  annotationWith(or)From ""
  annotationDB_Object_ID "P04216"
  annotationDate "20051221"
  upkb_sp "P04216"
  GeneID_String "7070"
  upkb_tr "Q59GA0"
  annotationDB "UniProtKB"
  Prot_Acc "NP_006279.2"
  annotationDB_Object_Type "protein"
  annotationDB_Object_Name "THY1: Thy-1 membrane glycoprotein precursor"
  type "human"
  canonicalName "NP_006279.2"
 ]
 node 
 [
  id -754
  label  "NP_002726.1"
  GeneID "5575"
  Degree "2"
  annotationAssigned_by "UniProtKB"
  annotationTaxon "Human"
  Column4 "5575"
  annotationQualifier ""
  Prot_Name "protein kinase, cAMP-dependent, regulatory, type I, beta"
  annotationWith(or)From ""
  annotationDB_Object_ID "P31321"
  annotationDate "20011004"
  upkb_sp "P31321"
  GeneID_String "5575"
  upkb_tr "Q8N422"
  annotationDB "UniProtKB"
  Prot_Acc "NP_002726.1"
  annotationDB_Object_Type "protein"
  annotationDB_Object_Name "PRKAR1B: cAMP-dependent protein kinase type I-beta regulatory subunit"
  type "human"
  canonicalName "NP_002726.1"
  upkb_vega "OTTHUMP00000199954"
 ]
 node 
 [
  id -755
  label  "NP_056988.3"
  GeneID "9669"
  Degree "1"
  annotationAssigned_by "UniProtKB"
  annotationTaxon "Human"
  Column4 "9669"
  annotationQualifier ""
  Prot_Name "eukaryotic translation initiation factor 5B"
  annotationWith(or)From ""
  annotationDB_Object_ID "O60841"
  annotationDate "20080312"
  upkb_sp "O60841"
  GeneID_String "9669"
  annotationDB "UniProtKB"
  Prot_Acc "NP_056988.3"
  annotationDB_Object_Type "protein"
  annotationDB_Object_Name "EIF5B, IF2, KIAA0741: Eukaryotic translation initiation factor 5B"
  type "human"
  canonicalName "NP_056988.3"
 ]
 node 
 [
  id -737
  label  "NP_002262.3"
  GeneID "3843"
  Degree "1"
  annotationAssigned_by "PINC"
  annotationTaxon "Human"
  Column4 "3843"
  annotationQualifier ""
  MCODE_Score "0.0"
  Prot_Name "RAN binding protein 5"
  annotationWith(or)From ""
  annotationDB_Object_ID "O00410"
  annotationDate "20030904"
  upkb_sp "O00410"
  GeneID_String "3843"
  upkb_tr "Q5T576"
  annotationDB "UniProtKB"
  Prot_Acc "NP_002262.3"
  MCODE_Node_Status "Unclustered"
  annotationDB_Object_Type "protein"
  annotationDB_Object_Name "RANBP5, KPNB3: Importin subunit beta-3"
  type "human"
  canonicalName "NP_002262.3"
 ]
 node 
 [
  id -736
  label  "NP_001771.1"
  GeneID "967"
  annotationAssigned_by "UniProtKB"
  annotationTaxon "Human"
  Column4 "967"
  annotationQualifier ""
  Prot_Name "CD63 antigen isoform A"
  annotationWith(or)From "InterPro:IPR000301"
  annotationDB_Object_ID "NP_001035123"
  annotationDate "20080613"
  upkb_sp "P08962"
  GeneID_String "967"
  upkb_tr "Q8N6Z9"
  annotationDB "RefSeq"
  Prot_Acc "NP_001771.1"
  upkb_refseq_reviewed "NP_001035123"
  annotationDB_Object_Type "protein"
  annotationDB_Object_Name "CD63 antigen isoform B"
  type "human"
  canonicalName "NP_001771.1"
  upkb_vega "OTTHUMP00000167931"
 ]
 node 
 [
  id -735
  label  "NP_002261.2"
  GeneID "3842"
  Degree "1"
  annotationAssigned_by "PINC"
  annotationTaxon "Human"
  Column4 "3842"
  annotationQualifier ""
  MCODE_Score "0.0"
  Prot_Name "transportin 1"
  annotationWith(or)From ""
  annotationDB_Object_ID "Q92973"
  annotationDate "20030904"
  upkb_sp "Q92973"
  GeneID_String "3842"
  annotationDB "UniProtKB"
  Prot_Acc "NP_002261.2"
  MCODE_Node_Status "Unclustered"
  annotationDB_Object_Type "protein"
  annotationDB_Object_Name "TNPO1, KPNB2, MIP1, TRN: Transportin-1"
  type "human"
  canonicalName "NP_002261.2"
  upkb_vega "OTTHUMP00000126960"
 ]
 node 
 [
  id -734
  label  "NP_004030.1"
  GeneID "302"
  annotationAssigned_by "UniProtKB"
  annotationTaxon "Human"
  Column4 "302"
  annotationQualifier ""
  MCODE_Score "0.0"
  Prot_Name "annexin A2 isoform 2"
  annotationWith(or)From "SP_SL:SL-0161"
  annotationDB_Object_ID "P07355"
  annotationDate "20080612"
  upkb_sp "P07355"
  GeneID_String "302"
  upkb_tr "Q6N0B3"
  annotationDB "UniProtKB"
  Prot_Acc "NP_004030.1"
  MCODE_Node_Status "Unclustered"
  annotationDB_Object_Type "protein"
  annotationDB_Object_Name "ANXA2, ANX2, ANX2L4, CAL1H, LPC2D: Annexin A2"
  type "human"
  canonicalName "NP_004030.1"
  upkb_vega "OTTHUMP00000176352"
 ]
 node 
 [
  id -733
  label  "NP_001002858.1"
  GeneID "302"
  annotationAssigned_by "UniProtKB"
  annotationTaxon "Human"
  Column4 "302"
  annotationQualifier ""
  Prot_Name "annexin A2 isoform 1"
  annotationWith(or)From "SP_SL:SL-0161"
  annotationDB_Object_ID "P07355"
  annotationDate "20080612"
  upkb_sp "P07355"
  GeneID_String "302"
  upkb_tr "Q6N0B3"
  annotationDB "UniProtKB"
  Prot_Acc "NP_001002858.1"
  annotationDB_Object_Type "protein"
  annotationDB_Object_Name "ANXA2, ANX2, ANX2L4, CAL1H, LPC2D: Annexin A2"
  type "human"
  canonicalName "NP_001002858.1"
  upkb_vega "OTTHUMP00000176352"
 ]
 node 
 [
  id -732
  label  "NP_789782.1"
  GeneID "128866"
  Degree "1"
  annotationAssigned_by "UniProtKB"
  annotationTaxon "Human"
  Column4 "128866"
  annotationQualifier ""
  Prot_Name "chromatin modifying protein 4B"
  annotationWith(or)From "SP_KW:KW-0963"
  annotationDB_Object_ID "Q9H444"
  annotationDate "20080616"
  upkb_sp "Q9H444"
  GeneID_String "128866"
  annotationDB "UniProtKB"
  Prot_Acc "NP_789782.1"
  annotationDB_Object_Type "protein"
  annotationDB_Object_Name "CHMP4B, C20orf178, SHAX1: Charged multivesicular body protein 4b"
  type "human"
  canonicalName "NP_789782.1"
 ]
 node 
 [
  id -731
  label  "NP_006234.1"
  GeneID "5525"
  Degree "2"
  annotationAssigned_by "PINC"
  annotationTaxon "Human"
  Column4 "5525"
  annotationQualifier ""
  MCODE_Score "0.2222222222222222"
  Prot_Name "protein phosphatase 2, regulatory subunit B (B56), alpha isoform"
  annotationWith(or)From ""
  annotationDB_Object_ID "Q15172"
  annotationDate "20030904"
  upkb_sp "Q15172"
  GeneID_String "5525"
  annotationDB "UniProtKB"
  Prot_Acc "NP_006234.1"
  MCODE_Node_Status "Unclustered"
  annotationDB_Object_Type "protein"
  annotationDB_Object_Name "PPP2R5A: Serine/threonine-protein phosphatase 2A 56 kDa regulatory subunit alpha isoform"
  type "human"
  canonicalName "NP_006234.1"
 ]
 node 
 [
  id -730
  label  "NP_002258.2"
  GeneID "3839"
  annotationAssigned_by "UniProtKB"
  annotationTaxon "Human"
  Column4 "3839"
  annotationQualifier ""
  Prot_Name "karyopherin alpha 3"
  annotationWith(or)From "InterPro:IPR002652"
  annotationDB_Object_ID "O00505"
  annotationDate "20080613"
  upkb_sp "O00505"
  GeneID_String "3839"
  upkb_tr "Q5JVN1"
  annotationDB "UniProtKB"
  Prot_Acc "NP_002258.2"
  annotationDB_Object_Type "protein"
  annotationDB_Object_Name "KPNA3: Importin subunit alpha-3"
  type "human"
  canonicalName "NP_002258.2"
 ]
 node 
 [
  id -745
  label  "NP_036340.1"
  GeneID "23438"
  annotationAssigned_by "UniProtKB"
  annotationTaxon "Human"
  Column4 "23438"
  annotationQualifier ""
  Prot_Name "histidyl-tRNA synthetase-like"
  annotationWith(or)From "SP_SL:SL-0170"
  annotationDB_Object_ID "P49590"
  annotationDate "20080612"
  upkb_sp "P49590"
  GeneID_String "23438"
  annotationDB "UniProtKB"
  Prot_Acc "NP_036340.1"
  annotationDB_Object_Type "protein"
  annotationDB_Object_Name "HARS2, HARSL, HARSR, HO3: Probable histidyl-tRNA synthetase, mitochondrial precursor"
  type "human"
  canonicalName "NP_036340.1"
 ]
 node 
 [
  id -744
  label  "NP_003132.2"
  GeneID "6737"
  annotationAssigned_by "PINC"
  annotationTaxon "Human"
  Column4 "6737"
  annotationQualifier ""
  Prot_Name "52kD Ro/SSA autoantigen"
  annotationWith(or)From ""
  annotationDB_Object_ID "P19474"
  annotationDate "20030904"
  upkb_sp "P19474"
  GeneID_String "6737"
  annotationDB "UniProtKB"
  Prot_Acc "NP_003132.2"
  annotationDB_Object_Type "protein"
  annotationDB_Object_Name "TRIM21, RNF81, RO52, SSA1: 52 kDa Ro protein"
  type "human"
  canonicalName "NP_003132.2"
 ]
 node 
 [
  id -743
  label  "NP_003343.1"
  GeneID "7341"
  annotationAssigned_by "UniProtKB"
  annotationTaxon "Human"
  Column4 "7341"
  annotationQualifier ""
  upkb_ensemble "ENSP00000376076"
  Prot_Name "SMT3 suppressor of mif two 3 homolog 1 isoform a precursor"
  annotationWith(or)From "InterPro:IPR000626"
  annotationDB_Object_ID "ENSP00000376076"
  annotationDate "20080613"
  upkb_sp "P63165"
  GeneID_String "7341"
  upkb_tr "A8MUS8"
  annotationDB "ENSEMBL"
  Prot_Acc "NP_003343.1"
  annotationDB_Object_Type "protein"
  annotationDB_Object_Name ""
  type "human"
  canonicalName "NP_003343.1"
 ]
 node 
 [
  id -742
  label  "NP_002709.2"
  GeneID "5523"
  Degree "2"
  annotationAssigned_by "UniProtKB"
  annotationTaxon "Human"
  Column4 "5523"
  annotationQualifier ""
  MCODE_Score "0.2222222222222222"
  Prot_Name "protein phosphatase 2, regulatory subunit B'', alpha isoform 1"
  annotationWith(or)From "UniProtKB:P63151"
  annotationDB_Object_ID "Q06190"
  annotationDate "20041119"
  upkb_sp "Q06190"
  GeneID_String "5523"
  annotationDB "UniProtKB"
  Prot_Acc "NP_002709.2"
  MCODE_Node_Status "Unclustered"
  annotationDB_Object_Type "protein"
  annotationDB_Object_Name "PPP2R3A, PPP2R3: Serine/threonine-protein phosphatase 2A regulatory subunit B'' subunit alpha"
  type "human"
  canonicalName "NP_002709.2"
 ]
 node 
 [
  id -741
  label  "NP_006145.2"
  GeneID "4734"
  annotationAssigned_by "UniProtKB"
  annotationTaxon "Human"
  Column4 "4734"
  annotationQualifier ""
  Prot_Name "neural precursor cell expressed, developmentally down-regulated 4 isoform 1"
  annotationWith(or)From "SP_KW:KW-0963"
  annotationDB_Object_ID "P46934"
  annotationDate "20080616"
  upkb_sp "P46934"
  GeneID_String "4734"
  upkb_tr "A6ND72"
  annotationDB "UniProtKB"
  Prot_Acc "NP_006145.2"
  annotationDB_Object_Type "protein"
  annotationDB_Object_Name "NEDD4, KIAA0093: E3 ubiquitin-protein ligase NEDD4"
  type "human"
  canonicalName "NP_006145.2"
  upkb_vega "OTTHUMP00000176080"
 ]
 node 
 [
  id -740
  label  "NP_001393.1"
  GeneID "1915"
  Degree "1"
  annotationAssigned_by "UniProtKB"
  annotationTaxon "Human"
  Column4 "1915"
  annotationQualifier ""
  Prot_Name "eukaryotic translation elongation factor 1 alpha 1"
  annotationWith(or)From "InterPro:IPR004539"
  annotationDB_Object_ID "Q5VTE0"
  annotationDate "20080613"
  upkb_sp "Q5VTE0"
  GeneID_String "1915"
  upkb_tr "Q6IQ15"
  annotationDB "UniProtKB"
  Prot_Acc "NP_001393.1"
  annotationDB_Object_Type "protein"
  annotationDB_Object_Name "EEF1AL3: Elongation factor 1-alpha-like 3"
  type "human"
  canonicalName "NP_001393.1"
 ]
 node 
 [
  id -739
  label  "NP_003788.2"
  GeneID "8726"
  Column4 "8726"
  Prot_Name "embryonic ectoderm development isoform a"
  GeneID_String "8726"
  upkb_tr "Q6NTH2"
  Prot_Acc "NP_003788.2"
  upkb_refseq_reviewed "NP_694536"
  type "human"
  canonicalName "NP_003788.2"
 ]
 node 
 [
  id -738
  label  "NP_003929.4"
  GeneID "8943"
  annotationAssigned_by "UniProtKB"
  annotationTaxon "Human"
  Column4 "8943"
  annotationQualifier ""
  Prot_Name "adaptor-related protein complex 3, delta 1 subunit isoform 2"
  annotationWith(or)From "InterPro:IPR002553"
  annotationDB_Object_ID "O14617"
  annotationDate "20080613"
  upkb_sp "O14617"
  GeneID_String "8943"
  upkb_tr "Q6ZQV9"
  annotationDB "UniProtKB"
  Prot_Acc "NP_003929.4"
  annotationDB_Object_Type "protein"
  annotationDB_Object_Name "AP3D1, PRO0039: AP-3 complex subunit delta-1"
  type "human"
  canonicalName "NP_003929.4"
 ]
 node 
 [
  id -650
  label  "NP_001622.1"
  GeneID "248"
  annotationAssigned_by "UniProtKB"
  annotationTaxon "Human"
  Column4 "248"
  annotationQualifier ""
  MCODE_Score "0.0"
  Prot_Name "ALPI: alkaline phosphomonoesterase, intestinal"
  annotationWith(or)From "SP_KW:KW-0336"
  annotationDB_Object_ID "P09923"
  annotationDate "20080616"
  upkb_sp "P09923"
  GeneID_String "248"
  annotationDB "UniProtKB"
  Prot_Acc "NP_001622.1"
  MCODE_Node_Status "Unclustered"
  annotationDB_Object_Type "protein"
  annotationDB_Object_Name "ALPI: Intestinal alkaline phosphatase precursor"
  type "human"
  canonicalName "NP_001622.1"
 ]
 node 
 [
  id -651
  label  "NP_899200.1"
  GeneID "111"
  Degree "3"
  annotationAssigned_by "UniProtKB"
  annotationTaxon "Human"
  Column4 "111"
  annotationQualifier ""
  Prot_Name "adenylate cyclase 5"
  annotationWith(or)From "InterPro:IPR009398"
  annotationDB_Object_ID "O95622"
  annotationDate "20080613"
  upkb_sp "O95622"
  GeneID_String "111"
  annotationDB "UniProtKB"
  Prot_Acc "NP_899200.1"
  annotationDB_Object_Type "protein"
  annotationDB_Object_Name "ADCY5: Adenylate cyclase type 5"
  type "human"
  canonicalName "NP_899200.1"
  upkb_vega "OTTHUMP00000172512"
 ]
 node 
 [
  id -652
  label  "NP_000430.3"
  GeneID "5122"
  annotationAssigned_by "UniProtKB"
  annotationTaxon "Human"
  Column4 "5122"
  annotationQualifier ""
  Prot_Name "PCSK1: proprotein convertase subtilisin/kexin type 1"
  annotationWith(or)From "SP_KW:KW-0968"
  annotationDB_Object_ID "P29120"
  annotationDate "20080616"
  upkb_sp "P29120"
  GeneID_String "5122"
  annotationDB "UniProtKB"
  Prot_Acc "NP_000430.3"
  annotationDB_Object_Type "protein"
  annotationDB_Object_Name "PCSK1, NEC1: Neuroendocrine convertase 1 precursor"
  type "human"
  canonicalName "NP_000430.3"
 ]
 node 
 [
  id -653
  label  "NP_000919.1"
  GeneID "5319"
  Degree "1"
  annotationAssigned_by "BHF-UCL"
  annotationTaxon "Human"
  Column4 "5319"
  annotationQualifier ""
  Prot_Name "PLA2G1B: phospholipase A2, group IB (pancreas)"
  annotationWith(or)From ""
  annotationDB_Object_ID "P04054"
  annotationDate "20080430"
  upkb_sp "P04054"
  GeneID_String "5319"
  upkb_tr "Q9BS22"
  annotationDB "UniProtKB"
  Prot_Acc "NP_000919.1"
  annotationDB_Object_Type "protein"
  annotationDB_Object_Name "PLA2G1B, PLA2, PLA2A, PPLA2: Phospholipase A2 precursor"
  type "human"
  canonicalName "NP_000919.1"
  upkb_vega "OTTHUMP00000169491"
 ]
 node 
 [
  id -654
  label  "NP_003477.4"
  upkb_hinv "HIT000273325"
  GeneID "8140"
  annotationAssigned_by "UniProtKB"
  annotationTaxon "Human"
  Column4 "8140"
  annotationQualifier ""
  MCODE_Score "0.0"
  Prot_Name "solute carrier family 7 (cationic amino acid transporter, y+ system), member 5"
  annotationWith(or)From "InterPro:IPR004760"
  annotationDB_Object_ID "Q01650"
  annotationDate "20080613"
  upkb_sp "Q01650"
  GeneID_String "8140"
  upkb_tr "Q96QB2"
  annotationDB "UniProtKB"
  Prot_Acc "NP_003477.4"
  MCODE_Node_Status "Unclustered"
  annotationDB_Object_Type "protein"
  annotationDB_Object_Name "SLC7A5, CD98LC, LAT1, MPE16: Large neutral amino acids transporter small subunit 1"
  type "human"
  canonicalName "NP_003477.4"
 ]
 node 
 [
  id -655
  label  "NP_000630.1"
  GeneID "356"
  annotationAssigned_by "PINC"
  annotationTaxon "Human"
  Column4 "356"
  annotationQualifier ""
  MCODE_Score "0.1875"
  Prot_Name "fas ligand"
  annotationWith(or)From ""
  annotationDB_Object_ID "P48023"
  annotationDate "20030904"
  upkb_sp "P48023"
  GeneID_String "356"
  annotationDB "UniProtKB"
  Prot_Acc "NP_000630.1"
  MCODE_Node_Status "Unclustered"
  annotationDB_Object_Type "protein"
  annotationDB_Object_Name "FASLG, APT1LG1, FASL, TNFSF6: Tumor necrosis factor ligand superfamily member 6"
  type "human"
  canonicalName "NP_000630.1"
 ]
 node 
 [
  id -656
  label  "NP_004545.2"
  GeneID "4776"
  Degree "3"
  annotationAssigned_by "UniProtKB"
  annotationTaxon "Human"
  Column4 "4776"
  annotationQualifier ""
  MCODE_Score "0.0"
  Prot_Name "cytoplasmic nuclear factor of activated T-cells 4"
  annotationWith(or)From "SP_KW:KW-0963"
  annotationDB_Object_ID "Q14934"
  annotationDate "20080616"
  upkb_sp "Q14934"
  GeneID_String "4776"
  upkb_tr "Q7Z598"
  annotationDB "UniProtKB"
  Prot_Acc "NP_004545.2"
  MCODE_Node_Status "Unclustered"
  annotationDB_Object_Type "protein"
  annotationDB_Object_Name "NFATC4, NFAT3: Nuclear factor of activated T-cells, cytoplasmic 4"
  type "human"
  canonicalName "NP_004545.2"
 ]
 node 
 [
  id -657
  label  "NP_002494.2"
  GeneID "4793"
  Degree "1"
  annotationAssigned_by "Reactome"
  annotationTaxon "Human"
  Column4 "4793"
  annotationQualifier ""
  MCODE_Score "0.0"
  Prot_Name "nuclear factor of kappa light polypeptide gene enhancer in B-cells inhibitor, beta isoform a"
  annotationWith(or)From ""
  annotationDB_Object_ID "Q15653"
  annotationDate "20060403"
  upkb_sp "Q15653"
  GeneID_String "4793"
  upkb_tr "Q59EM7"
  annotationDB "UniProtKB"
  Prot_Acc "NP_002494.2"
  MCODE_Node_Status "Unclustered"
  annotationDB_Object_Type "protein"
  annotationDB_Object_Name "NFKBIB, IKBB, TRIP9: NF-kappa-B inhibitor beta"
  type "human"
  canonicalName "NP_002494.2"
 ]
 node 
 [
  id -658
  label  "NP_001119.3"
  GeneID "164"
  annotationAssigned_by "Ensembl"
  annotationTaxon "Human"
  Column4 "164"
  annotationQualifier ""
  Prot_Name "adaptor-related protein complex 1, gamma 1 subunit isoform b"
  annotationWith(or)From "Ensembl:ENSMUSP00000034171"
  annotationDB_Object_ID "O43747"
  annotationDate "20080612"
  upkb_sp "O43747"
  GeneID_String "164"
  upkb_tr "Q8IY97"
  annotationDB "UniProtKB"
  Prot_Acc "NP_001119.3"
  annotationDB_Object_Type "protein"
  annotationDB_Object_Name "AP1G1, ADTG, CLAPG1: AP-1 complex subunit gamma-1"
  type "human"
  canonicalName "NP_001119.3"
  upkb_vega "OTTHUMP00000080147"
 ]
 node 
 [
  id -659
  label  "NP_005334.1"
  GeneID "3265"
  Degree "3"
  annotationAssigned_by "PINC"
  annotationTaxon "Human"
  Column4 "3265"
  annotationQualifier ""
  Prot_Name "v-Ha-ras Harvey rat sarcoma viral oncogene homolog isofrom 1"
  annotationWith(or)From ""
  annotationDB_Object_ID "P01112"
  annotationDate "20030904"
  upkb_sp "P01112"
  GeneID_String "3265"
  upkb_tr "Q16525"
  annotationDB "UniProtKB"
  Prot_Acc "NP_005334.1"
  annotationDB_Object_Type "protein"
  annotationDB_Object_Name "HRAS, HRAS1: GTPase HRas precursor"
  type "human"
  canonicalName "NP_005334.1"
 ]
 node 
 [
  id -660
  label  "NP_003395.1"
  GeneID "7529"
  Degree "1"
  annotationAssigned_by "UniProtKB"
  annotationTaxon "Human"
  Column4 "7529"
  annotationQualifier ""
  MCODE_Score "0.0"
  Prot_Name "tyrosine 3-monooxygenase/tryptophan 5-monooxygenase activation protein, beta polypeptide"
  annotationWith(or)From ""
  annotationDB_Object_ID "P31946"
  annotationDate "20060116"
  upkb_sp "P31946"
  GeneID_String "7529"
  upkb_tr "Q9Y649"
  annotationDB "UniProtKB"
  Prot_Acc "NP_003395.1"
  MCODE_Node_Status "Unclustered"
  annotationDB_Object_Type "protein"
  annotationDB_Object_Name "YWHAB: 14-3-3 protein beta/alpha"
  type "human"
  canonicalName "NP_003395.1"
 ]
 node 
 [
  id -661
  label  "NP_005552.3"
  GeneID "3916"
  annotationAssigned_by "UniProtKB"
  annotationTaxon "Human"
  Column4 "3916"
  annotationQualifier ""
  Prot_Name "lysosomal-associated membrane protein 1"
  annotationWith(or)From "SP_SL:SL-0100"
  annotationDB_Object_ID "P11279"
  annotationDate "20080612"
  upkb_sp "P11279"
  GeneID_String "3916"
  upkb_tr "Q59FZ0"
  annotationDB "UniProtKB"
  Prot_Acc "NP_005552.3"
  annotationDB_Object_Type "protein"
  annotationDB_Object_Name "LAMP1: Lysosome-associated membrane glycoprotein 1 precursor"
  type "human"
  canonicalName "NP_005552.3"
 ]
 node 
 [
  id -662
  label  "NP_006382.1"
  GeneID "10527"
  annotationAssigned_by "UniProtKB"
  annotationTaxon "Human"
  Column4 "10527"
  annotationQualifier ""
  Prot_Name "importin 7"
  annotationWith(or)From "InterPro:IPR001494"
  annotationDB_Object_ID "O95373"
  annotationDate "20080613"
  upkb_sp "O95373"
  GeneID_String "10527"
  annotationDB "UniProtKB"
  Prot_Acc "NP_006382.1"
  annotationDB_Object_Type "protein"
  annotationDB_Object_Name "IPO7, RANBP7: Importin-7"
  type "human"
  canonicalName "NP_006382.1"
 ]
 node 
 [
  id -663
  label  "NP_037506.2"
  GeneID "10015"
  annotationAssigned_by "UniProtKB"
  annotationTaxon "Human"
  Column4 "10015"
  annotationQualifier ""
  MCODE_Score "0.0"
  Prot_Name "programmed cell death 6 interacting protein"
  annotationWith(or)From "SP_SL:SL-0161"
  annotationDB_Object_ID "Q8WUM4"
  annotationDate "20080612"
  upkb_sp "Q8WUM4"
  GeneID_String "10015"
  upkb_tr "Q4W4Y1"
  annotationDB "UniProtKB"
  Prot_Acc "NP_037506.2"
  MCODE_Node_Status "Unclustered"
  annotationDB_Object_Type "protein"
  annotationDB_Object_Name "PDCD6IP, AIP1, ALIX, KIAA1375: Programmed cell death 6-interacting protein"
  type "human"
  canonicalName "NP_037506.2"
  upkb_vega "OTTHUMP00000170584"
 ]
 node 
 [
  id -664
  label  "NP_149023.1"
  GeneID "85363"
  Degree "1"
  annotationAssigned_by "UniProtKB"
  annotationTaxon "Human"
  Column4 "85363"
  annotationQualifier ""
  upkb_ensemble "ENSP00000380062"
  Prot_Name "tripartite motif protein TRIM5 isoform alpha"
  annotationWith(or)From "InterPro:IPR000315"
  annotationDB_Object_ID "ENSP00000380062"
  annotationDate "20080613"
  upkb_sp "Q9C035"
  GeneID_String "85363"
  upkb_tr "Q05CU3"
  annotationDB "ENSEMBL"
  Prot_Acc "NP_149023.1"
  annotationDB_Object_Type "protein"
  annotationDB_Object_Name ""
  type "human"
  canonicalName "NP_149023.1"
  upkb_vega "OTTHUMP00000069814"
 ]
 node 
 [
  id -665
  label  "NP_004147.1"
  GeneID "5516"
  Degree "2"
  annotationAssigned_by "UniProtKB"
  annotationTaxon "Human"
  Column4 "5516"
  annotationQualifier ""
  MCODE_Score "0.0"
  Prot_Name "protein phosphatase 2, catalytic subunit, beta isoform"
  annotationWith(or)From "SP_KW:KW-0963"
  annotationDB_Object_ID "P62714"
  annotationDate "20080616"
  upkb_sp "P62714"
  GeneID_String "5516"
  annotationDB "UniProtKB"
  Prot_Acc "NP_004147.1"
  MCODE_Node_Status "Unclustered"
  annotationDB_Object_Type "protein"
  annotationDB_Object_Name "PPP2CB: Serine/threonine-protein phosphatase 2A catalytic subunit beta isoform"
  type "human"
  canonicalName "NP_004147.1"
  upkb_vega "OTTHUMP00000177367"
 ]
 node 
 [
  id -635
  label  "NP_064440.1"
  GeneID "3118"
  Degree "1"
  annotationAssigned_by "UniProtKB"
  annotationTaxon "Human"
  Column4 "3118"
  annotationQualifier ""
  MCODE_Score "0.2222222222222222"
  Prot_Name "major histocompatibility complex, class II, DQ alpha 2"
  annotationWith(or)From "InterPro:IPR001003"
  annotationDB_Object_ID "P01906"
  annotationDate "20080613"
  upkb_sp "P01906"
  GeneID_String "3118"
  upkb_tr "Q30087"
  annotationDB "UniProtKB"
  Prot_Acc "NP_064440.1"
  MCODE_Node_Status "Unclustered"
  annotationDB_Object_Type "protein"
  annotationDB_Object_Name "HLA-DQA2, HLA-DXA: HLA class II histocompatibility antigen, DQ(6) alpha chain precursor"
  type "human"
  canonicalName "NP_064440.1"
 ]
 node 
 [
  id -634
  label  "NP_000651.3"
  GeneID "7040"
  Degree "1"
  annotationAssigned_by "Reactome"
  annotationTaxon "Human"
  Column4 "7040"
  annotationQualifier ""
  MCODE_Score "0.1875"
  Prot_Name "transforming growth factor, beta 1"
  annotationWith(or)From ""
  annotationDB_Object_ID "P01137"
  annotationDate "20040804"
  upkb_sp "P01137"
  GeneID_String "7040"
  annotationDB "UniProtKB"
  Prot_Acc "NP_000651.3"
  MCODE_Node_Status "Unclustered"
  annotationDB_Object_Type "protein"
  annotationDB_Object_Name "TGFB1, TGFB: Transforming growth factor beta-1 precursor"
  type "human"
  canonicalName "NP_000651.3"
 ]
 node 
 [
  id -637
  label  "NP_002113.2"
  GeneID "3117"
  Degree "1"
  annotationAssigned_by "UniProtKB"
  annotationTaxon "Human"
  Column4 "3117"
  annotationQualifier ""
  MCODE_Score "0.2222222222222222"
  Prot_Name "major histocompatibility complex, class II, DQ alpha 1 precursor"
  annotationWith(or)From "InterPro:IPR001003"
  annotationDB_Object_ID "P01909"
  annotationDate "20080613"
  upkb_sp "P01909"
  GeneID_String "3117"
  upkb_tr "Q6QDB1"
  annotationDB "UniProtKB"
  Prot_Acc "NP_002113.2"
  MCODE_Node_Status "Unclustered"
  annotationDB_Object_Type "protein"
  annotationDB_Object_Name "HLA-DQA1: HLA class II histocompatibility antigen, DQ(3) alpha chain precursor"
  type "human"
  canonicalName "NP_002113.2"
  upkb_vega "OTTHUMP00000193473"
 ]
 node 
 [
  id -636
  label  "NP_003586.3"
  GeneID "8459"
  annotationAssigned_by "UniProtKB"
  annotationTaxon "Human"
  Column4 "8459"
  annotationQualifier ""
  Prot_Name "TPST2: tyrosylprotein sulfotransferase 2"
  annotationWith(or)From "SP_KW:KW-0812"
  annotationDB_Object_ID "O60704"
  annotationDate "20080616"
  upkb_sp "O60704"
  GeneID_String "8459"
  upkb_tr "B1AHJ8"
  annotationDB "UniProtKB"
  Prot_Acc "NP_003586.3"
  annotationDB_Object_Type "protein"
  annotationDB_Object_Name "TPST2: Protein-tyrosine sulfotransferase 2"
  type "human"
  canonicalName "NP_003586.3"
 ]
 node 
 [
  id -639
  label  "NP_004582.1"
  GeneID "6364"
  Degree "1"
  annotationAssigned_by "PINC"
  annotationTaxon "Human"
  Column4 "6364"
  annotationQualifier ""
  Prot_Name "chemokine (C-C motif) ligand 20"
  annotationWith(or)From ""
  annotationDB_Object_ID "P78556"
  annotationDate "20031119"
  upkb_sp "P78556"
  GeneID_String "6364"
  annotationDB "UniProtKB"
  Prot_Acc "NP_004582.1"
  annotationDB_Object_Type "protein"
  annotationDB_Object_Name "CCL20, LARC, MIP3A, SCYA20: C-C motif chemokine 20 precursor"
  type "human"
  canonicalName "NP_004582.1"
 ]
 node 
 [
  id -638
  label  "NP_001997.4"
  GeneID "2247"
  Degree "1"
  annotationAssigned_by "PINC"
  annotationTaxon "Human"
  Column4 "2247"
  annotationQualifier ""
  MCODE_Score "0.0"
  Prot_Name "fibroblast growth factor 2"
  annotationWith(or)From ""
  annotationDB_Object_ID "P09038"
  annotationDate "20030904"
  upkb_sp "P09038"
  GeneID_String "2247"
  annotationDB "UniProtKB"
  Prot_Acc "NP_001997.4"
  MCODE_Node_Status "Unclustered"
  annotationDB_Object_Type "protein"
  annotationDB_Object_Name "FGF2, FGFB: Heparin-binding growth factor 2 precursor"
  type "human"
  canonicalName "NP_001997.4"
 ]
 node 
 [
  id -641
  label  "NP_000869.1"
  GeneID "3560"
  annotationAssigned_by "UniProtKB"
  annotationTaxon "Human"
  Column4 "3560"
  annotationQualifier ""
  MCODE_Score "0.2222222222222222"
  Prot_Name "interleukin 2 receptor beta precursor"
  annotationWith(or)From "UniProtKB:P16297"
  annotationDB_Object_ID "P14784"
  annotationDate "20051209"
  upkb_sp "P14784"
  GeneID_String "3560"
  upkb_tr "B0QYC1"
  annotationDB "UniProtKB"
  Prot_Acc "NP_000869.1"
  MCODE_Node_Status "Unclustered"
  annotationDB_Object_Type "protein"
  annotationDB_Object_Name "IL2RB: Interleukin-2 receptor subunit beta precursor"
  type "human"
  canonicalName "NP_000869.1"
  upkb_vega "OTTHUMP00000197765"
 ]
 node 
 [
  id -640
  label  "NP_057163.1"
  GeneID "51652"
  annotationAssigned_by "UniProtKB"
  annotationTaxon "Human"
  Column4 "51652"
  annotationQualifier ""
  MCODE_Score "0.0"
  Prot_Name "vacuolar protein sorting 24 isoform 1"
  annotationWith(or)From "SP_KW:KW-0472"
  annotationDB_Object_ID "Q9Y3E7"
  annotationDate "20080616"
  upkb_sp "Q9Y3E7"
  GeneID_String "51652"
  upkb_tr "A8K3W0"
  annotationDB "UniProtKB"
  Prot_Acc "NP_057163.1"
  MCODE_Node_Status "Unclustered"
  annotationDB_Object_Type "protein"
  annotationDB_Object_Name "VPS24, CHMP3, CGI-149, NEDF: Charged multivesicular body protein 3"
  type "human"
  canonicalName "NP_057163.1"
 ]
 node 
 [
  id -643
  label  "NP_000070.1"
  GeneID "1134"
  annotationAssigned_by "UniProtKB"
  annotationTaxon "Human"
  Column4 "1134"
  annotationQualifier ""
  Prot_Name "cholinergic receptor, nicotinic, alpha 1 (muscle) isoform b precursor"
  annotationWith(or)From "InterPro:IPR006201"
  annotationDB_Object_ID "P02708"
  annotationDate "20080613"
  upkb_sp "P02708"
  GeneID_String "1134"
  annotationDB "UniProtKB"
  Prot_Acc "NP_000070.1"
  annotationDB_Object_Type "protein"
  annotationDB_Object_Name "CHRNA1, ACHRA, CHNRA: Acetylcholine receptor subunit alpha precursor"
  type "human"
  canonicalName "NP_000070.1"
 ]
 node 
 [
  id -642
  label  "NP_000620.2"
  GeneID "3454"
  annotationAssigned_by "UniProtKB"
  annotationTaxon "Human"
  Column4 "3454"
  annotationQualifier ""
  MCODE_Score "0.0"
  Prot_Name "interferon-alpha receptor 1 precursor"
  annotationWith(or)From "SP_KW:KW-0472"
  annotationDB_Object_ID "P17181"
  annotationDate "20080616"
  upkb_sp "P17181"
  GeneID_String "3454"
  upkb_tr "Q6ZW09"
  annotationDB "UniProtKB"
  Prot_Acc "NP_000620.2"
  MCODE_Node_Status "Unclustered"
  annotationDB_Object_Type "protein"
  annotationDB_Object_Name "IFNAR1, IFNAR: Interferon-alpha/beta receptor alpha chain precursor"
  type "human"
  canonicalName "NP_000620.2"
  upkb_vega "OTTHUMP00000196016"
 ]
 node 
 [
  id -645
  label  "NP_005337.1"
  GeneID "3304"
  Degree "1"
  MCODE_Score "0.2222222222222222"
  Prot_Name "heat shock 70kDa protein 1B"
  GeneID_String "3304"
  Prot_Acc "NP_005337.1"
  MCODE_Node_Status "Unclustered"
  type "human"
  canonicalName "NP_005337.1"
 ]
 node 
 [
  id -644
  label  "NP_061172.1"
  GeneID "105"
  Degree "1"
  annotationAssigned_by "UniProtKB"
  annotationTaxon "Human"
  Column4 "105"
  annotationQualifier ""
  Prot_Name "ADARB2: adenosine deaminase, RNA-specific, B2 (RED2 homolog rat)"
  annotationWith(or)From "SP_KW:KW-0539"
  annotationDB_Object_ID "Q9NS39"
  annotationDate "20080616"
  upkb_sp "Q9NS39"
  GeneID_String "105"
  upkb_tr "Q86X17"
  annotationDB "UniProtKB"
  Prot_Acc "NP_061172.1"
  annotationDB_Object_Type "protein"
  annotationDB_Object_Name "ADARB2, ADAR3, RED2: Double-stranded RNA-specific editase B2"
  type "human"
  canonicalName "NP_061172.1"
 ]
 node 
 [
  id -647
  label  "NP_005505.2"
  GeneID "3106"
  MCODE_Score "1.0"
  Prot_Name "major histocompatibility complex, class I, B"
  GeneID_String "3106"
  Prot_Acc "NP_005505.2"
  MCODE_Node_Status "Unclustered"
  type "human"
  canonicalName "NP_005505.2"
 ]
 node 
 [
  id -646
  label  "NP_002737.2"
  GeneID "5595"
  Degree "4"
  annotationAssigned_by "Reactome"
  annotationTaxon "Human"
  Column4 "5595"
  annotationQualifier ""
  MCODE_Score "0.0"
  Prot_Name "mitogen-activated protein kinase 3 isoform 1"
  annotationWith(or)From ""
  annotationDB_Object_ID "P27361"
  annotationDate "20040609"
  upkb_sp "P27361"
  GeneID_String "5595"
  upkb_tr "Q8NHX1"
  annotationDB "UniProtKB"
  Prot_Acc "NP_002737.2"
  MCODE_Node_Status "Unclustered"
  annotationDB_Object_Type "protein"
  annotationDB_Object_Name "MAPK3, ERK1, PRKM3: Mitogen-activated protein kinase 3"
  type "human"
  canonicalName "NP_002737.2"
 ]
 node 
 [
  id -649
  label  "NP_054721.1"
  GeneID "9641"
  Degree "1"
  annotationAssigned_by "UniProtKB"
  annotationTaxon "Human"
  Column4 "9641"
  annotationQualifier ""
  Prot_Name "IKK-related kinase epsilon"
  annotationWith(or)From ""
  annotationDB_Object_ID "Q14164"
  annotationDate "20021104"
  upkb_sp "Q14164"
  GeneID_String "9641"
  annotationDB "UniProtKB"
  Prot_Acc "NP_054721.1"
  annotationDB_Object_Type "protein"
  annotationDB_Object_Name "IKBKE, IKKE, IKKI, KIAA0151: Inhibitor of nuclear factor kappa-B kinase subunit epsilon"
  type "human"
  canonicalName "NP_054721.1"
 ]
 node 
 [
  id -648
  label  "NP_006840.2"
  GeneID "64714"
  annotationAssigned_by "UniProtKB"
  annotationTaxon "Human"
  Column4 "64714"
  annotationQualifier ""
  Prot_Name "protein disulfide isomerase-associated 2"
  annotationWith(or)From "SP_SL:SL-0096"
  annotationDB_Object_ID "Q13087"
  annotationDate "20080612"
  upkb_sp "Q13087"
  GeneID_String "64714"
  upkb_tr "Q4TT66"
  annotationDB "UniProtKB"
  Prot_Acc "NP_006840.2"
  annotationDB_Object_Type "protein"
  annotationDB_Object_Name "PDIA2, PDIP: Protein disulfide-isomerase A2 precursor"
  type "human"
  canonicalName "NP_006840.2"
  upkb_vega "OTTHUMP00000081357"
 ]
 node 
 [
  id -684
  label  "NP_000033.1"
  GeneID "350"
  annotationAssigned_by "BHF-UCL"
  annotationTaxon "Human"
  Column4 "350"
  annotationQualifier ""
  Prot_Name "apolipoprotein H precursor"
  annotationWith(or)From ""
  annotationDB_Object_ID "P02749"
  annotationDate "20080402"
  upkb_sp "P02749"
  GeneID_String "350"
  annotationDB "UniProtKB"
  Prot_Acc "NP_000033.1"
  annotationDB_Object_Type "protein"
  annotationDB_Object_Name "APOH, B2G1: Beta-2-glycoprotein 1 precursor"
  type "human"
  canonicalName "NP_000033.1"
 ]
 node 
 [
  id -685
  label  "NP_057292.1"
  GeneID "51160"
  annotationAssigned_by "MGI"
  annotationTaxon "Human"
  Column4 "51160"
  annotationQualifier ""
  MCODE_Score "0.0"
  Prot_Name "vacuolar protein sorting 28 isoform 1"
  annotationWith(or)From ""
  annotationDB_Object_ID "Q9UK41"
  annotationDate "20060112"
  upkb_sp "Q9UK41"
  GeneID_String "51160"
  annotationDB "UniProtKB"
  Prot_Acc "NP_057292.1"
  MCODE_Node_Status "Unclustered"
  annotationDB_Object_Type "protein"
  annotationDB_Object_Name "VPS28: Vacuolar protein sorting-associated protein 28 homolog"
  type "human"
  canonicalName "NP_057292.1"
  upkb_vega "OTTHUMP00000178474"
 ]
 node 
 [
  id -682
  label  "NP_005787.1"
  GeneID "10204"
  annotationAssigned_by "PINC"
  annotationTaxon "Human"
  Column4 "10204"
  annotationQualifier ""
  Prot_Name "nuclear transport factor 2"
  annotationWith(or)From ""
  annotationDB_Object_ID "P61970"
  annotationDate "20061205"
  upkb_sp "P61970"
  GeneID_String "10204"
  annotationDB "UniProtKB"
  Prot_Acc "NP_005787.1"
  annotationDB_Object_Type "protein"
  annotationDB_Object_Name "NUTF2, NTF2: Nuclear transport factor 2"
  type "human"
  canonicalName "NP_005787.1"
 ]
 node 
 [
  id -683
  label  "NP_660341.2"
  GeneID "200316"
  Degree "1"
  annotationAssigned_by "HGNC"
  annotationTaxon "Human"
  Column4 "200316"
  annotationQualifier ""
  Prot_Name "apolipoprotein B mRNA editing enzyme, catalytic polypeptide-like 3F isoform a"
  annotationWith(or)From ""
  annotationDB_Object_ID "Q8IUX4"
  annotationDate "20070322"
  upkb_sp "Q8IUX4"
  GeneID_String "200316"
  upkb_tr "Q6ICH3"
  annotationDB "UniProtKB"
  Prot_Acc "NP_660341.2"
  annotationDB_Object_Type "protein"
  annotationDB_Object_Name "APOBEC3F: DNA dC->dU-editing enzyme APOBEC-3F"
  type "human"
  canonicalName "NP_660341.2"
 ]
 node 
 [
  id -688
  label  "NP_006283.1"
  GeneID "7251"
  annotationAssigned_by "UniProtKB"
  annotationTaxon "Human"
  Column4 "7251"
  annotationQualifier ""
  Prot_Name "tumor susceptibility gene 101"
  annotationWith(or)From "SP_KW:KW-0472"
  annotationDB_Object_ID "Q99816"
  annotationDate "20080616"
  upkb_sp "Q99816"
  GeneID_String "7251"
  upkb_tr "Q86SI0"
  annotationDB "UniProtKB"
  Prot_Acc "NP_006283.1"
  annotationDB_Object_Type "protein"
  annotationDB_Object_Name "TSG101: Tumor susceptibility gene 101 protein"
  type "human"
  canonicalName "NP_006283.1"
 ]
 node 
 [
  id -689
  label  "NP_002710.2"
  GeneID "5527"
  Degree "2"
  annotationAssigned_by "UniProtKB"
  annotationTaxon "Human"
  Column4 "5527"
  annotationQualifier ""
  MCODE_Score "0.2222222222222222"
  Prot_Name "gamma isoform of regulatory subunit B56, protein phosphatase 2A isoform a"
  annotationWith(or)From ""
  annotationDB_Object_ID "Q13362"
  annotationDate "20010813"
  upkb_sp "Q13362"
  GeneID_String "5527"
  upkb_tr "Q6ZN33"
  annotationDB "UniProtKB"
  Prot_Acc "NP_002710.2"
  MCODE_Node_Status "Unclustered"
  annotationDB_Object_Type "protein"
  annotationDB_Object_Name "PPP2R5C, KIAA0044: Serine/threonine-protein phosphatase 2A 56 kDa regulatory subunit gamma isoform"
  type "human"
  canonicalName "NP_002710.2"
 ]
 node 
 [
  id -686
  label  "NP_000498.2"
  GeneID "2203"
  Degree "1"
  annotationAssigned_by "Reactome"
  annotationTaxon "Human"
  Column4 "2203"
  annotationQualifier ""
  Prot_Name "fructose-1,6-bisphosphatase 1"
  annotationWith(or)From ""
  annotationDB_Object_ID "P09467"
  annotationDate "20070622"
  upkb_sp "P09467"
  GeneID_String "2203"
  upkb_tr "Q5VZC3"
  annotationDB "UniProtKB"
  Prot_Acc "NP_000498.2"
  annotationDB_Object_Type "protein"
  annotationDB_Object_Name "FBP1, FBP: Fructose-1,6-bisphosphatase 1"
  type "human"
  canonicalName "NP_000498.2"
 ]
 node 
 [
  id -687
  label  "NP_066954.2"
  upkb_hinv "HIT000300007"
  GeneID "5524"
  Degree "2"
  annotationAssigned_by "PINC"
  annotationTaxon "Human"
  Column4 "5524"
  annotationQualifier ""
  MCODE_Score "0.2222222222222222"
  Prot_Name "protein phosphatase 2A, regulatory subunit B' isoform b"
  annotationWith(or)From ""
  annotationDB_Object_ID "Q15257"
  annotationDate "20030904"
  upkb_sp "Q15257"
  GeneID_String "5524"
  upkb_tr "A9IZU4"
  annotationDB "UniProtKB"
  Prot_Acc "NP_066954.2"
  MCODE_Node_Status "Unclustered"
  annotationDB_Object_Type "protein"
  annotationDB_Object_Name "PPP2R4, PTPA: Serine/threonine-protein phosphatase 2A regulatory subunit B'"
  type "human"
  canonicalName "NP_066954.2"
  upkb_vega "OTTHUMP00000199637"
 ]
 node 
 [
  id -692
  label  "NP_001654.1"
  GeneID "382"
  Degree "2"
  annotationAssigned_by "UniProtKB"
  annotationTaxon "Human"
  Column4 "382"
  annotationQualifier ""
  MCODE_Score "0.0"
  Prot_Name "ADP-ribosylation factor 6"
  annotationWith(or)From ""
  annotationDB_Object_ID "P62330"
  annotationDate "20050725"
  upkb_sp "P62330"
  GeneID_String "382"
  annotationDB "UniProtKB"
  Prot_Acc "NP_001654.1"
  MCODE_Node_Status "Unclustered"
  annotationDB_Object_Type "protein"
  annotationDB_Object_Name "ARF6: ADP-ribosylation factor 6"
  type "human"
  canonicalName "NP_001654.1"
 ]
 node 
 [
  id -693
  label  "NP_006236.1"
  GeneID "5528"
  Degree "2"
  annotationAssigned_by "UniProtKB"
  annotationTaxon "Human"
  Column4 "5528"
  annotationQualifier ""
  MCODE_Score "0.2222222222222222"
  Prot_Name "delta isoform of regulatory subunit B56, protein phosphatase 2A isoform 1"
  annotationWith(or)From "SP_KW:KW-0963"
  annotationDB_Object_ID "Q14738"
  annotationDate "20080616"
  upkb_sp "Q14738"
  GeneID_String "5528"
  annotationDB "UniProtKB"
  Prot_Acc "NP_006236.1"
  MCODE_Node_Status "Unclustered"
  annotationDB_Object_Type "protein"
  annotationDB_Object_Name "PPP2R5D: Serine/threonine-protein phosphatase 2A 56 kDa regulatory subunit delta isoform"
  type "human"
  canonicalName "NP_006236.1"
 ]
 node 
 [
  id -690
  label  "NP_002257.1"
  GeneID "3838"
  annotationAssigned_by "UniProtKB"
  annotationTaxon "Human"
  Column4 "3838"
  annotationQualifier ""
  Prot_Name "karyopherin alpha 2"
  annotationWith(or)From "InterPro:IPR002652"
  annotationDB_Object_ID "Q7Z726"
  annotationDate "20080613"
  GeneID_String "3838"
  upkb_tr "Q7Z726"
  annotationDB "UniProtKB"
  Prot_Acc "NP_002257.1"
  annotationDB_Object_Type "protein"
  annotationDB_Object_Name "KPNA2: Karyopherin alpha 2"
  type "human"
  canonicalName "NP_002257.1"
 ]
 node 
 [
  id -691
  label  "NP_065149.2"
  GeneID "5522"
  Degree "2"
  annotationAssigned_by "UniProtKB"
  annotationTaxon "Human"
  Column4 "5522"
  annotationQualifier ""
  MCODE_Score "0.2222222222222222"
  Prot_Name "gamma isoform of regulatory subunit B55, protein phosphatase 2 isoform a"
  annotationWith(or)From ""
  annotationDB_Object_ID "Q9Y2T4"
  annotationDate "20011001"
  upkb_sp "Q9Y2T4"
  GeneID_String "5522"
  upkb_tr "Q8NEC4"
  annotationDB "UniProtKB"
  Prot_Acc "NP_065149.2"
  MCODE_Node_Status "Unclustered"
  annotationDB_Object_Type "protein"
  annotationDB_Object_Name "PPP2R2C: Serine/threonine-protein phosphatase 2A 55 kDa regulatory subunit B gamma isoform"
  type "human"
  canonicalName "NP_065149.2"
 ]
 node 
 [
  id -696
  label  "NP_001348.2"
  GeneID "1660"
  annotationAssigned_by "UniProtKB"
  annotationTaxon "Human"
  Column4 "1660"
  annotationQualifier ""
  Prot_Name "DEAH (Asp-Glu-Ala-His) box polypeptide 9"
  annotationWith(or)From ""
  annotationDB_Object_ID "Q08211"
  annotationDate "20080609"
  upkb_sp "Q08211"
  GeneID_String "1660"
  annotationDB "UniProtKB"
  Prot_Acc "NP_001348.2"
  annotationDB_Object_Type "protein"
  annotationDB_Object_Name "DHX9, DDX9, LKP, NDH2: ATP-dependent RNA helicase A"
  type "human"
  canonicalName "NP_001348.2"
 ]
 node 
 [
  id -697
  label  "NP_003851.1"
  GeneID "8815"
  annotationAssigned_by "Reactome"
  annotationTaxon "Human"
  Column4 "8815"
  annotationQualifier ""
  Prot_Name "barrier to autointegration factor 1"
  annotationWith(or)From ""
  annotationDB_Object_ID "O75531"
  annotationDate "20060223"
  upkb_sp "O75531"
  GeneID_String "8815"
  annotationDB "UniProtKB"
  Prot_Acc "NP_003851.1"
  annotationDB_Object_Type "protein"
  annotationDB_Object_Name "BANF1, BAF, BCRG1: Barrier-to-autointegration factor"
  type "human"
  canonicalName "NP_003851.1"
 ]
 node 
 [
  id -694
  label  "NP_689497.1"
  GeneID "92421"
  Degree "1"
  annotationAssigned_by "UniProtKB"
  annotationTaxon "Human"
  Column4 "92421"
  annotationQualifier ""
  Prot_Name "chromatin modifying protein 4C"
  annotationWith(or)From "SP_KW:KW-0963"
  annotationDB_Object_ID "Q96CF2"
  annotationDate "20080616"
  upkb_sp "Q96CF2"
  GeneID_String "92421"
  annotationDB "UniProtKB"
  Prot_Acc "NP_689497.1"
  annotationDB_Object_Type "protein"
  annotationDB_Object_Name "CHMP4C, SHAX3: Charged multivesicular body protein 4c"
  type "human"
  canonicalName "NP_689497.1"
 ]
 node 
 [
  id -695
  label  "NP_066565.1"
  GeneID "4836"
  annotationAssigned_by "Reactome"
  annotationTaxon "Human"
  Column4 "4836"
  annotationQualifier ""
  Prot_Name "N-myristoyltransferase 1"
  annotationWith(or)From ""
  annotationDB_Object_ID "P30419"
  annotationDate "20041029"
  upkb_sp "P30419"
  GeneID_String "4836"
  annotationDB "UniProtKB"
  Prot_Acc "NP_066565.1"
  annotationDB_Object_Type "protein"
  annotationDB_Object_Name "NMT1, NMT: Glycylpeptide N-tetradecanoyltransferase 1"
  type "human"
  canonicalName "NP_066565.1"
 ]
 node 
 [
  id -669
  label  "NP_002707.3"
  GeneID "5519"
  Degree "2"
  annotationAssigned_by "UniProtKB"
  annotationTaxon "Human"
  Column4 "5519"
  annotationQualifier ""
  MCODE_Score "0.0"
  Prot_Name "beta isoform of regulatory subunit A, protein phosphatase 2 isoform a"
  annotationWith(or)From "UniProtKB:P30153"
  annotationDB_Object_ID "P30154"
  annotationDate "20041006"
  upkb_sp "P30154"
  GeneID_String "5519"
  upkb_tr "A8MY67"
  annotationDB "UniProtKB"
  Prot_Acc "NP_002707.3"
  MCODE_Node_Status "Unclustered"
  annotationDB_Object_Type "protein"
  annotationDB_Object_Name "PPP2R1B: Serine/threonine-protein phosphatase 2A 65 kDa regulatory subunit A beta isoform"
  type "human"
  canonicalName "NP_002707.3"
 ]
 node 
 [
  id -668
  label  "NP_003336.1"
  GeneID "7329"
  annotationAssigned_by "UniProtKB"
  annotationTaxon "Human"
  Column4 "7329"
  annotationQualifier ""
  Prot_Name "ubiquitin-conjugating enzyme E2I"
  annotationWith(or)From ""
  annotationDB_Object_ID "P63279"
  annotationDate "20070205"
  upkb_sp "P63279"
  GeneID_String "7329"
  upkb_tr "Q7KZS0"
  annotationDB "UniProtKB"
  Prot_Acc "NP_003336.1"
  annotationDB_Object_Type "protein"
  annotationDB_Object_Name "UBE2I, UBC9, UBCE9: SUMO-conjugating enzyme UBC9"
  type "human"
  canonicalName "NP_003336.1"
 ]
 node 
 [
  id -667
  label  "NP_001886.1"
  GeneID "1457"
  Degree "1"
  annotationAssigned_by "UniProtKB"
  annotationTaxon "Human"
  Column4 "1457"
  annotationQualifier ""
  Prot_Name "casein kinase II alpha 1 subunit isoform a"
  annotationWith(or)From "InterPro:IPR017442"
  annotationDB_Object_ID "NP_808228"
  annotationDate "20080613"
  upkb_sp "P68400"
  GeneID_String "1457"
  upkb_tr "Q2I0Y7"
  annotationDB "RefSeq"
  Prot_Acc "NP_001886.1"
  upkb_refseq_reviewed "NP_808228"
  annotationDB_Object_Type "protein"
  annotationDB_Object_Name "casein kinase II alpha 1 subunit isoform b"
  type "human"
  canonicalName "NP_001886.1"
 ]
 node 
 [
  id -666
  label  "NP_057157.1"
  GeneID "50810"
  Degree "1"
  annotationAssigned_by "UniProtKB"
  annotationTaxon "Human"
  Column4 "50810"
  annotationQualifier ""
  Prot_Name "hepatoma-derived growth factor, related protein 3"
  annotationWith(or)From ""
  annotationDB_Object_ID "Q9Y3E1"
  annotationDate "20050704"
  upkb_sp "Q9Y3E1"
  GeneID_String "50810"
  upkb_tr "Q9UMB4"
  annotationDB "UniProtKB"
  Prot_Acc "NP_057157.1"
  annotationDB_Object_Type "protein"
  annotationDB_Object_Name "HDGFRP3, HDGF2, CGI-142: Hepatoma-derived growth factor-related protein 3"
  type "human"
  canonicalName "NP_057157.1"
 ]
 node 
 [
  id -673
  label  "NP_932170.1"
  GeneID "919"
  annotationAssigned_by "UniProtKB"
  annotationTaxon "Human"
  Column4 "919"
  annotationQualifier ""
  MCODE_Score "0.0"
  upkb_ensemble "ENSP00000354782"
  Prot_Name "T-cell receptor zeta chain isoform 1 precursor"
  annotationWith(or)From "InterPro:IPR003110"
  annotationDB_Object_ID "ENSP00000354782"
  annotationDate "20080613"
  upkb_sp "P20963"
  GeneID_String "919"
  upkb_tr "Q6KAV0"
  annotationDB "ENSEMBL"
  Prot_Acc "NP_932170.1"
  MCODE_Node_Status "Unclustered"
  annotationDB_Object_Type "protein"
  annotationDB_Object_Name ""
  type "human"
  canonicalName "NP_932170.1"
 ]
 node 
 [
  id -672
  label  "NP_000725.1"
  GeneID "919"
  Degree "1"
  annotationAssigned_by "UniProtKB"
  annotationTaxon "Human"
  Column4 "919"
  annotationQualifier ""
  upkb_ensemble "ENSP00000354782"
  Prot_Name "T-cell receptor zeta chain isoform 2 precursor"
  annotationWith(or)From "InterPro:IPR003110"
  annotationDB_Object_ID "ENSP00000354782"
  annotationDate "20080613"
  upkb_sp "P20963"
  GeneID_String "919"
  upkb_tr "Q6KAV0"
  annotationDB "ENSEMBL"
  Prot_Acc "NP_000725.1"
  annotationDB_Object_Type "protein"
  annotationDB_Object_Name ""
  type "human"
  canonicalName "NP_000725.1"
 ]
 node 
 [
  id -671
  label  "NP_004335.1"
  GeneID "1069"
  annotationAssigned_by "UniProtKB"
  annotationTaxon "Human"
  Column4 "1069"
  annotationQualifier ""
  Prot_Name "caltractin"
  annotationWith(or)From ""
  annotationDB_Object_ID "P41208"
  annotationDate "20010926"
  upkb_sp "P41208"
  GeneID_String "1069"
  annotationDB "UniProtKB"
  Prot_Acc "NP_004335.1"
  annotationDB_Object_Type "protein"
  annotationDB_Object_Name "CETN2, CALT, CEN2: Centrin-2"
  type "human"
  canonicalName "NP_004335.1"
 ]
 node 
 [
  id -670
  label  "NP_063945.2"
  GeneID "56623"
  Degree "1"
  annotationAssigned_by "UniProtKB"
  annotationTaxon "Human"
  Column4 "56623"
  annotationQualifier ""
  Prot_Name "inositol polyphosphate-5-phosphatase E"
  annotationWith(or)From "SP_KW:KW-0472"
  annotationDB_Object_ID "Q9NRR6"
  annotationDate "20080616"
  upkb_sp "Q9NRR6"
  GeneID_String "56623"
  upkb_tr "Q6PIV5"
  annotationDB "UniProtKB"
  Prot_Acc "NP_063945.2"
  annotationDB_Object_Type "protein"
  annotationDB_Object_Name "INPP5E: 72 kDa inositol polyphosphate 5-phosphatase"
  type "human"
  canonicalName "NP_063945.2"
 ]
 node 
 [
  id -677
  label  "NP_006049.3"
  GeneID "10318"
  annotationAssigned_by "UniProtKB"
  annotationTaxon "Human"
  Column4 "10318"
  annotationQualifier ""
  Prot_Name "Nef-associated factor 1"
  annotationWith(or)From "SP_KW:KW-0963"
  annotationDB_Object_ID "Q15025"
  annotationDate "20080616"
  upkb_sp "Q15025"
  GeneID_String "10318"
  upkb_tr "Q05KP4"
  annotationDB "UniProtKB"
  Prot_Acc "NP_006049.3"
  annotationDB_Object_Type "protein"
  annotationDB_Object_Name "TNIP1, KIAA0113, NAF1: TNFAIP3-interacting protein 1"
  type "human"
  canonicalName "NP_006049.3"
 ]
 node 
 [
  id -676
  label  "NP_068594.1"
  GeneID "60489"
  Degree "2"
  annotationAssigned_by "UniProtKB"
  annotationTaxon "Human"
  Column4 "60489"
  annotationQualifier ""
  upkb_ensemble "ENSP00000309749"
  Prot_Name "apolipoprotein B mRNA editing enzyme, catalytic polypeptide-like 3G"
  annotationWith(or)From "InterPro:IPR013158"
  annotationDB_Object_ID "ENSP00000309749"
  annotationDate "20080613"
  GeneID_String "60489"
  annotationDB "ENSEMBL"
  Prot_Acc "NP_068594.1"
  annotationDB_Object_Type "protein"
  annotationDB_Object_Name ""
  type "human"
  canonicalName "NP_068594.1"
 ]
 node 
 [
  id -675
  label  "NP_004567.1"
  GeneID "5521"
  Degree "2"
  annotationAssigned_by "UniProtKB"
  annotationTaxon "Human"
  Column4 "5521"
  annotationQualifier ""
  MCODE_Score "0.2222222222222222"
  Prot_Name "beta isoform of regulatory subunit B55, protein phosphatase 2 isoform a"
  annotationWith(or)From "InterPro:IPR000009"
  annotationDB_Object_ID "Q00005"
  annotationDate "20080613"
  upkb_sp "Q00005"
  GeneID_String "5521"
  upkb_tr "A8MW32"
  annotationDB "UniProtKB"
  Prot_Acc "NP_004567.1"
  MCODE_Node_Status "Unclustered"
  annotationDB_Object_Type "protein"
  annotationDB_Object_Name "PPP2R2B: Serine/threonine-protein phosphatase 2A 55 kDa regulatory subunit B beta isoform"
  type "human"
  canonicalName "NP_004567.1"
 ]
 node 
 [
  id -674
  label  "NP_006316.1"
  GeneID "5901"
  annotationAssigned_by "UniProtKB"
  annotationTaxon "Human"
  Column4 "5901"
  annotationQualifier ""
  MCODE_Score "0.0"
  Prot_Name "ras-related nuclear protein"
  annotationWith(or)From "SP_SL:SL-0161"
  annotationDB_Object_ID "P62826"
  annotationDate "20080612"
  upkb_sp "P62826"
  GeneID_String "5901"
  annotationDB "UniProtKB"
  Prot_Acc "NP_006316.1"
  MCODE_Node_Status "Unclustered"
  annotationDB_Object_Type "protein"
  annotationDB_Object_Name "RAN, ARA24, OK/SW-cl.81: GTP-binding nuclear protein Ran"
  type "human"
  canonicalName "NP_006316.1"
  upkb_vega "OTTHUMP00000169871"
 ]
 node 
 [
  id -681
  label  "NP_002727.2"
  GeneID "5577"
  Degree "2"
  annotationAssigned_by "UniProtKB"
  annotationTaxon "Human"
  Column4 "5577"
  annotationQualifier ""
  Prot_Name "cAMP-dependent protein kinase, regulatory subunit beta 2"
  annotationWith(or)From "InterPro:IPR002373"
  annotationDB_Object_ID "P31323"
  annotationDate "20080613"
  upkb_sp "P31323"
  GeneID_String "5577"
  upkb_tr "A3R6R8"
  annotationDB "UniProtKB"
  Prot_Acc "NP_002727.2"
  annotationDB_Object_Type "protein"
  annotationDB_Object_Name "PRKAR2B: cAMP-dependent protein kinase type II-beta regulatory subunit"
  type "human"
  canonicalName "NP_002727.2"
 ]
 node 
 [
  id -680
  label  "NP_002724.1"
  GeneID "5571"
  Degree "2"
  annotationAssigned_by "Ensembl"
  annotationTaxon "Human"
  Column4 "5571"
  annotationQualifier ""
  Prot_Name "AMP-activated protein kinase, noncatalytic gamma-1 subunit isoform 1"
  annotationWith(or)From "Ensembl:ENSMUSP00000085623"
  annotationDB_Object_ID "P54619"
  annotationDate "20080612"
  upkb_sp "P54619"
  GeneID_String "5571"
  upkb_tr "Q8N7V9"
  annotationDB "UniProtKB"
  Prot_Acc "NP_002724.1"
  upkb_refseq_reviewed "NP_997626"
  annotationDB_Object_Type "protein"
  annotationDB_Object_Name "PRKAG1: 5'-AMP-activated protein kinase subunit gamma-1"
  type "human"
  canonicalName "NP_002724.1"
  upkb_vega "OTTHUMP00000167407"
 ]
 node 
 [
  id -679
  label  "NP_055208.1"
  GeneID "27067"
  annotationAssigned_by "UniProtKB"
  annotationTaxon "Human"
  Column4 "27067"
  annotationQualifier ""
  Prot_Name "staufen homolog 2"
  annotationWith(or)From "SP_KW:KW-0493"
  annotationDB_Object_ID "Q9NUL3"
  annotationDate "20080616"
  upkb_sp "Q9NUL3"
  GeneID_String "27067"
  annotationDB "UniProtKB"
  Prot_Acc "NP_055208.1"
  annotationDB_Object_Type "protein"
  annotationDB_Object_Name "STAU2: Double-stranded RNA-binding protein Staufen homolog 2"
  type "human"
  canonicalName "NP_055208.1"
  upkb_vega "OTTHUMP00000177756"
 ]
 node 
 [
  id -678
  label  "NP_002260.2"
  GeneID "3841"
  annotationAssigned_by "UniProtKB"
  annotationTaxon "Human"
  Column4 "3841"
  annotationQualifier ""
  upkb_ensemble "ENSP00000376302"
  Prot_Name "karyopherin alpha 5 (importin alpha 6)"
  annotationWith(or)From "InterPro:IPR002652"
  annotationDB_Object_ID "ENSP00000376302"
  annotationDate "20080613"
  upkb_sp "O15131"
  GeneID_String "3841"
  upkb_tr "Q5TD90"
  annotationDB "ENSEMBL"
  Prot_Acc "NP_002260.2"
  annotationDB_Object_Type "protein"
  annotationDB_Object_Name ""
  type "human"
  canonicalName "NP_002260.2"
 ]
 node 
 [
  id -599
  label  "NP_612153.2"
  GeneID "171558"
  annotationAssigned_by "UniProtKB"
  annotationTaxon "Human"
  Column4 "171558"
  annotationQualifier ""
  Prot_Name "PTCRA: pre T-cell antigen receptor alpha"
  annotationWith(or)From "SP_KW:KW-0812"
  annotationDB_Object_ID "Q6ISU1"
  annotationDate "20080616"
  upkb_sp "Q6ISU1"
  GeneID_String "171558"
  upkb_tr "Q6ZNR1"
  annotationDB "UniProtKB"
  Prot_Acc "NP_612153.2"
  annotationDB_Object_Type "protein"
  annotationDB_Object_Name "PTCRA: Pre T-cell antigen receptor alpha precursor"
  type "human"
  canonicalName "NP_612153.2"
 ]
 node 
 [
  id -598
  label  "NP_005075.2"
  GeneID "7941"
  Degree "1"
  annotationAssigned_by "UniProtKB"
  annotationTaxon "Human"
  Column4 "7941"
  annotationQualifier ""
  Prot_Name "phospholipase A2, group VII"
  annotationWith(or)From "InterPro:IPR005065"
  annotationDB_Object_ID "Q13093"
  annotationDate "20080613"
  upkb_sp "Q13093"
  GeneID_String "7941"
  annotationDB "UniProtKB"
  Prot_Acc "NP_005075.2"
  annotationDB_Object_Type "protein"
  annotationDB_Object_Name "PLA2G7, PAFAH: Platelet-activating factor acetylhydrolase precursor"
  type "human"
  canonicalName "NP_005075.2"
 ]
 node 
 [
  id -601
  label  "NP_003773.1"
  GeneID "8705"
  annotationAssigned_by "UniProtKB"
  annotationTaxon "Human"
  Column4 "8705"
  annotationQualifier ""
  Prot_Name "B3GALT4: UDP-Gal:betaGlcNAc beta 1,3-galactosyltransferase, polypeptide 4"
  annotationWith(or)From "SP_KW:KW-0812"
  annotationDB_Object_ID "O96024"
  annotationDate "20080616"
  upkb_sp "O96024"
  GeneID_String "8705"
  upkb_tr "Q9H3I9"
  annotationDB "UniProtKB"
  Prot_Acc "NP_003773.1"
  annotationDB_Object_Type "protein"
  annotationDB_Object_Name "B3GALT4, GALT4: Beta-1,3-galactosyltransferase 4"
  type "human"
  canonicalName "NP_003773.1"
 ]
 node 
 [
  id -600
  label  "NP_006216.2"
  GeneID "5333"
  Degree "1"
  annotationAssigned_by "MGI"
  annotationTaxon "Human"
  Column4 "5333"
  annotationQualifier ""
  Prot_Name "phospholipase C, delta 1"
  annotationWith(or)From ""
  annotationDB_Object_ID "P51178"
  annotationDate "20070623"
  upkb_sp "P51178"
  GeneID_String "5333"
  upkb_tr "Q5HYD7"
  annotationDB "UniProtKB"
  Prot_Acc "NP_006216.2"
  annotationDB_Object_Type "protein"
  annotationDB_Object_Name "PLCD1: 1-phosphatidylinositol-4,5-bisphosphate phosphodiesterase delta-1"
  type "human"
  canonicalName "NP_006216.2"
 ]
 node 
 [
  id -595
  label  "NP_005733.1"
  GeneID "10130"
  annotationAssigned_by "UniProtKB"
  annotationTaxon "Human"
  Column4 "10130"
  annotationQualifier ""
  Prot_Name "PDIA6: protein disulfide isomerase family A, member 6"
  annotationWith(or)From "SP_SL:SL-0161"
  annotationDB_Object_ID "Q15084"
  annotationDate "20080612"
  upkb_sp "Q15084"
  GeneID_String "10130"
  annotationDB "UniProtKB"
  Prot_Acc "NP_005733.1"
  annotationDB_Object_Type "protein"
  annotationDB_Object_Name "PDIA6, TXNDC7: Protein disulfide-isomerase A6 precursor"
  type "human"
  canonicalName "NP_005733.1"
  upkb_vega "OTTHUMP00000200411"
 ]
 node 
 [
  id -594
  label  "NP_002493.3"
  GeneID "4791"
  Degree "1"
  annotationAssigned_by "UniProtKB"
  annotationTaxon "Human"
  Column4 "4791"
  annotationQualifier ""
  MCODE_Score "0.2222222222222222"
  Prot_Name "nuclear factor of kappa light polypeptide gene enhancer in B-cells 2 isoform b"
  annotationWith(or)From ""
  annotationDB_Object_ID "Q00653"
  annotationDate "20070622"
  upkb_sp "Q00653"
  GeneID_String "4791"
  upkb_tr "A8K9D9"
  annotationDB "UniProtKB"
  Prot_Acc "NP_002493.3"
  MCODE_Node_Status "Unclustered"
  annotationDB_Object_Type "protein"
  annotationDB_Object_Name "NFKB2, LYT10: Nuclear factor NF-kappa-B p100 subunit"
  type "human"
  canonicalName "NP_002493.3"
 ]
 node 
 [
  id -597
  label  "NP_848654.2"
  GeneID "340273"
  annotationAssigned_by "UniProtKB"
  annotationTaxon "Human"
  Column4 "340273"
  annotationQualifier ""
  MCODE_Score "0.0"
  Prot_Name "ABCB5: ATP-binding cassette, sub-family B (MDR/TAP), member 5 (P-glycoprotein ABCB5 )"
  annotationWith(or)From "InterPro:IPR011527"
  annotationDB_Object_ID "Q2M3G0"
  annotationDate "20080613"
  upkb_sp "Q2M3G0"
  GeneID_String "340273"
  upkb_tr "A7BKA4"
  annotationDB "UniProtKB"
  Prot_Acc "NP_848654.2"
  MCODE_Node_Status "Unclustered"
  annotationDB_Object_Type "protein"
  annotationDB_Object_Name "ABCB5: ATP-binding cassette sub-family B member 5"
  type "human"
  canonicalName "NP_848654.2"
  upkb_vega "OTTHUMP00000201813"
 ]
 node 
 [
  id -596
  label  "NP_068814.2"
  GeneID "3306"
  Degree "1"
  annotationAssigned_by "UniProtKB"
  annotationTaxon "Human"
  Column4 "3306"
  annotationQualifier ""
  MCODE_Score "0.2222222222222222"
  Prot_Name "heat shock 70kDa protein 2"
  annotationWith(or)From ""
  annotationDB_Object_ID "P54652"
  annotationDate "20050525"
  upkb_sp "P54652"
  GeneID_String "3306"
  annotationDB "UniProtKB"
  Prot_Acc "NP_068814.2"
  MCODE_Node_Status "Unclustered"
  annotationDB_Object_Type "protein"
  annotationDB_Object_Name "HSPA2: Heat shock-related 70 kDa protein 2"
  type "human"
  canonicalName "NP_068814.2"
 ]
 node 
 [
  id -591
  label  "NP_002981.2"
  GeneID "6367"
  Degree "1"
  annotationAssigned_by "PINC"
  annotationTaxon "Human"
  Column4 "6367"
  annotationQualifier ""
  Prot_Name "small inducible cytokine A22 precursor"
  annotationWith(or)From ""
  annotationDB_Object_ID "O00626"
  annotationDate "20030904"
  upkb_sp "O00626"
  GeneID_String "6367"
  annotationDB "UniProtKB"
  Prot_Acc "NP_002981.2"
  annotationDB_Object_Type "protein"
  annotationDB_Object_Name "CCL22, A-152E5.1, MDC, SCYA22: C-C motif chemokine 22 precursor"
  type "human"
  canonicalName "NP_002981.2"
 ]
 node 
 [
  id -590
  label  "NP_002292.1"
  GeneID "3948"
  annotationAssigned_by "UniProtKB"
  annotationTaxon "Human"
  Column4 "3948"
  annotationQualifier ""
  Prot_Name "LDHC: lactate dehydrogenase C"
  annotationWith(or)From "InterPro:IPR011304"
  annotationDB_Object_ID "P07864"
  annotationDate "20080613"
  upkb_sp "P07864"
  GeneID_String "3948"
  annotationDB "UniProtKB"
  Prot_Acc "NP_002292.1"
  annotationDB_Object_Type "protein"
  annotationDB_Object_Name "LDHC: L-lactate dehydrogenase C chain"
  type "human"
  canonicalName "NP_002292.1"
 ]
 node 
 [
  id -593
  label  "NP_000878.2"
  GeneID "3687"
  annotationAssigned_by "UniProtKB"
  annotationTaxon "Human"
  Column4 "3687"
  annotationQualifier ""
  Prot_Name "integrin alpha X precursor"
  annotationWith(or)From "SP_KW:KW-0812"
  annotationDB_Object_ID "P20702"
  annotationDate "20080616"
  upkb_sp "P20702"
  GeneID_String "3687"
  upkb_tr "Q8TES5"
  annotationDB "UniProtKB"
  Prot_Acc "NP_000878.2"
  annotationDB_Object_Type "protein"
  annotationDB_Object_Name "ITGAX, CD11C: Integrin alpha-X precursor"
  type "human"
  canonicalName "NP_000878.2"
 ]
 node 
 [
  id -592
  label  "NP_057399.1"
  GeneID "51454"
  annotationAssigned_by "UniProtKB"
  annotationTaxon "Human"
  Column4 "51454"
  annotationQualifier ""
  MCODE_Score "0.0"
  Prot_Name "GULP, engulfment adaptor PTB domain containing 1"
  annotationWith(or)From "SP_KW:KW-0963"
  annotationDB_Object_ID "Q9UBP9"
  annotationDate "20080616"
  upkb_sp "Q9UBP9"
  GeneID_String "51454"
  upkb_tr "Q59EC1"
  annotationDB "UniProtKB"
  Prot_Acc "NP_057399.1"
  MCODE_Node_Status "Unclustered"
  annotationDB_Object_Type "protein"
  annotationDB_Object_Name "GULP1, CED6, GULP: PTB domain-containing engulfment adapter protein 1"
  type "human"
  canonicalName "NP_057399.1"
 ]
 node 
 [
  id -587
  label  "NP_001737.1"
  GeneID "821"
  annotationAssigned_by "UniProtKB"
  annotationTaxon "Human"
  Column4 "821"
  annotationQualifier ""
  upkb_ensemble "ENSP00000346370"
  Prot_Name "calnexin precursor"
  annotationWith(or)From "InterPro:IPR009033"
  annotationDB_Object_ID "ENSP00000346370"
  annotationDate "20080613"
  upkb_sp "P27824"
  GeneID_String "821"
  upkb_tr "Q6ZP56"
  annotationDB "ENSEMBL"
  Prot_Acc "NP_001737.1"
  annotationDB_Object_Type "protein"
  annotationDB_Object_Name ""
  type "human"
  canonicalName "NP_001737.1"
 ]
 node 
 [
  id -586
  label  "NP_006235.1"
  GeneID "5526"
  Degree "2"
  annotationAssigned_by "PINC"
  annotationTaxon "Human"
  Column4 "5526"
  annotationQualifier ""
  MCODE_Score "0.1875"
  Prot_Name "beta isoform of regulatory subunit B56, protein phosphatase 2A"
  annotationWith(or)From ""
  annotationDB_Object_ID "Q15173"
  annotationDate "20030904"
  upkb_sp "Q15173"
  GeneID_String "5526"
  upkb_tr "Q59G20"
  annotationDB "UniProtKB"
  Prot_Acc "NP_006235.1"
  MCODE_Node_Status "Unclustered"
  annotationDB_Object_Type "protein"
  annotationDB_Object_Name "PPP2R5B: Serine/threonine-protein phosphatase 2A 56 kDa regulatory subunit beta isoform"
  type "human"
  canonicalName "NP_006235.1"
 ]
 node 
 [
  id -589
  label  "NP_002730.1"
  GeneID "5582"
  Degree "3"
  annotationAssigned_by "Ensembl"
  annotationTaxon "Human"
  Column4 "5582"
  annotationQualifier ""
  MCODE_Score "1.0"
  Prot_Name "protein kinase C, gamma"
  annotationWith(or)From "Ensembl:ENSMUSP00000097874"
  annotationDB_Object_ID "P05129"
  annotationDate "20080612"
  upkb_sp "P05129"
  GeneID_String "5582"
  annotationDB "UniProtKB"
  Prot_Acc "NP_002730.1"
  MCODE_Node_Status "Unclustered"
  annotationDB_Object_Type "protein"
  annotationDB_Object_Name "PRKCG, PKCG: Protein kinase C gamma type"
  type "human"
  canonicalName "NP_002730.1"
  upkb_vega "OTTHUMP00000194973"
 ]
 node 
 [
  id -588
  label  "NP_000482.3"
  GeneID "713"
  annotationAssigned_by "UniProtKB"
  annotationTaxon "Human"
  Column4 "713"
  annotationQualifier ""
  Prot_Name "complement component 1, q subcomponent, B chain precursor"
  annotationWith(or)From "InterPro:IPR008160"
  annotationDB_Object_ID "P02746"
  annotationDate "20080613"
  upkb_sp "P02746"
  GeneID_String "713"
  upkb_tr "Q5T960"
  annotationDB "UniProtKB"
  Prot_Acc "NP_000482.3"
  annotationDB_Object_Type "protein"
  annotationDB_Object_Name "C1QB: Complement C1q subcomponent subunit B precursor"
  type "human"
  canonicalName "NP_000482.3"
 ]
 node 
 [
  id -582
  label  "NP_751914.1"
  GeneID "3600"
  annotationAssigned_by "UniProtKB"
  annotationTaxon "Human"
  Column4 "3600"
  annotationQualifier ""
  MCODE_Score "0.0"
  upkb_ensemble "ENSP00000377713"
  Prot_Name "interleukin 15 preproprotein"
  annotationWith(or)From "InterPro:IPR003443"
  annotationDB_Object_ID "ENSP00000377713"
  annotationDate "20080613"
  upkb_sp "P40933"
  GeneID_String "3600"
  upkb_tr "A8MY73"
  annotationDB "ENSEMBL"
  Prot_Acc "NP_751914.1"
  MCODE_Node_Status "Unclustered"
  annotationDB_Object_Type "protein"
  annotationDB_Object_Name ""
  type "human"
  canonicalName "NP_751914.1"
 ]
 node 
 [
  id -583
  label  "NP_004949.1"
  GeneID "2475"
  annotationAssigned_by "UniProtKB"
  annotationTaxon "Human"
  Column4 "2475"
  annotationQualifier ""
  MCODE_Score "0.0"
  Prot_Name "FK506 binding protein 12-rapamycin associated protein 1"
  annotationWith(or)From ""
  annotationDB_Object_ID "P42345"
  annotationDate "20050428"
  upkb_sp "P42345"
  GeneID_String "2475"
  upkb_tr "B1AKQ2"
  annotationDB "UniProtKB"
  Prot_Acc "NP_004949.1"
  MCODE_Node_Status "Unclustered"
  annotationDB_Object_Type "protein"
  annotationDB_Object_Name "FRAP1, FRAP, FRAP2: FKBP12-rapamycin complex-associated protein"
  type "human"
  canonicalName "NP_004949.1"
 ]
 node 
 [
  id -584
  label  "NP_006801.1"
  GeneID "10954"
  annotationAssigned_by "UniProtKB"
  annotationTaxon "Human"
  Column4 "10954"
  annotationQualifier ""
  Prot_Name "PDIA5: protein disulfide isomerase family A, member 5"
  annotationWith(or)From ""
  annotationDB_Object_ID "Q14554"
  annotationDate "20060425"
  upkb_sp "Q14554"
  GeneID_String "10954"
  upkb_tr "Q9BV43"
  annotationDB "UniProtKB"
  Prot_Acc "NP_006801.1"
  annotationDB_Object_Type "protein"
  annotationDB_Object_Name "PDIA5, PDIR: Protein disulfide-isomerase A5 precursor"
  type "human"
  canonicalName "NP_006801.1"
  upkb_vega "OTTHUMP00000172483"
 ]
 node 
 [
  id -585
  label  "NP_000627.2"
  GeneID "6648"
  Degree "1"
  annotationAssigned_by "UniProtKB"
  annotationTaxon "Human"
  Column4 "6648"
  annotationQualifier ""
  MCODE_Score "0.0"
  Prot_Name "manganese superoxide dismutase isoform A precursor"
  annotationWith(or)From "SP_SL:SL-0170"
  annotationDB_Object_ID "P04179"
  annotationDate "20080612"
  upkb_sp "P04179"
  GeneID_String "6648"
  upkb_tr "Q96AM7"
  annotationDB "UniProtKB"
  Prot_Acc "NP_000627.2"
  MCODE_Node_Status "Unclustered"
  annotationDB_Object_Type "protein"
  annotationDB_Object_Name "SOD2: Superoxide dismutase [Mn], mitochondrial precursor"
  type "human"
  canonicalName "NP_000627.2"
 ]
 node 
 [
  id -578
  label  "NP_000206.2"
  GeneID "3718"
  annotationAssigned_by "UniProtKB"
  annotationTaxon "Human"
  Column4 "3718"
  annotationQualifier ""
  MCODE_Score "0.0"
  upkb_ensemble "ENSP00000369017"
  Prot_Name "Janus kinase 3"
  annotationWith(or)From "InterPro:IPR004825"
  annotationDB_Object_ID "ENSP00000369017"
  annotationDate "20080613"
  upkb_sp "P52333"
  GeneID_String "3718"
  upkb_tr "Q8N1E8"
  annotationDB "ENSEMBL"
  Prot_Acc "NP_000206.2"
  MCODE_Node_Status "Unclustered"
  annotationDB_Object_Type "protein"
  annotationDB_Object_Name ""
  type "human"
  canonicalName "NP_000206.2"
 ]
 node 
 [
  id -579
  label  "NP_000616.3"
  GeneID "4843"
  Degree "1"
  annotationAssigned_by "PINC"
  annotationTaxon "Human"
  Column4 "4843"
  annotationQualifier ""
  MCODE_Score "0.1875"
  Prot_Name "nitric oxide synthase 2A isoform 1"
  annotationWith(or)From ""
  annotationDB_Object_ID "P35228"
  annotationDate "20030904"
  upkb_sp "P35228"
  GeneID_String "4843"
[truncated: 2,457,438 more chars]
