# Supplementary material for: Identifying potential survival strategies of HIV-1 through virus-host protein interaction networks
Source: BMC Syst Biol. 2010 Jul 15;4:96. doi: 10.1186/1752-0509-4-96 (PMC2913931; doi:10.1186/1752-0509-4-96)
Supplement: Additional file 2 — Protein interaction network of HDFs and non-HDF human proteins. Intended to be opened in IGraph or any other graph analysis software that supports GML files. [file 1752-0509-4-96-S2.GML]

Creator "igraph version 0.5.1 Thu Nov 26 13:42:53 2009"
Version 1
graph
[
  directed 0
  node
  [
    id -33080
    label "2847758"
    canonicalName "2847758"
    type "human"
    ProtName ""
    GeneID ""
    ProtID ""
    globaldegree 0
    globalbetweenness 0
    globalcloseness 7.14643e-05
    globalpr 4.20363e-06
    globalevcent2 3.4921e-18
  ]
  node
  [
    id -33079
    label "2847744"
    canonicalName "2847744"
    type "human"
    ProtName ""
    GeneID ""
    ProtID ""
    globaldegree 0
    globalbetweenness 0
    globalcloseness 7.14643e-05
    globalpr 4.20363e-06
    globalevcent2 3.4921e-18
  ]
  node
  [
    id -33078
    label "2847743"
    canonicalName "2847743"
    type "human"
    ProtName ""
    GeneID ""
    ProtID ""
    globaldegree 0
    globalbetweenness 0
    globalcloseness 7.14643e-05
    globalpr 4.20363e-06
    globalevcent2 3.4921e-18
  ]
  node
  [
    id -33077
    label "2847737"
    canonicalName "2847737"
    type "human"
    ProtName ""
    GeneID ""
    ProtID ""
    globaldegree 0
    globalbetweenness 0
    globalcloseness 7.14643e-05
    globalpr 4.20363e-06
    globalevcent2 3.4921e-18
  ]
  node
  [
    id -33076
    label "2847736"
    canonicalName "2847736"
    type "human"
    ProtName ""
    GeneID ""
    ProtID ""
    globaldegree 0
    globalbetweenness 0
    globalcloseness 7.14643e-05
    globalpr 4.20363e-06
    globalevcent2 3.4921e-18
  ]
  node
  [
    id -33075
    label "2847725"
    canonicalName "2847725"
    type "human"
    ProtName ""
    GeneID ""
    ProtID ""
    globaldegree 0
    globalbetweenness 0
    globalcloseness 7.14643e-05
    globalpr 4.20363e-06
    globalevcent2 3.4921e-18
  ]
  node
  [
    id -33074
    label "2847724"
    canonicalName "2847724"
    type "human"
    ProtName ""
    GeneID ""
    ProtID ""
    globaldegree 0
    globalbetweenness 0
    globalcloseness 7.14643e-05
    globalpr 4.20363e-06
    globalevcent2 3.4921e-18
  ]
  node
  [
    id -33073
    label "2847718"
    canonicalName "2847718"
    type "human"
    ProtName ""
    GeneID ""
    ProtID ""
    globaldegree 0
    globalbetweenness 0
    globalcloseness 7.14643e-05
    globalpr 4.20363e-06
    globalevcent2 3.4921e-18
  ]
  node
  [
    id -33072
    label "2847717"
    canonicalName "2847717"
    type "human"
    ProtName ""
    GeneID ""
    ProtID ""
    globaldegree 0
    globalbetweenness 0
    globalcloseness 7.14643e-05
    globalpr 4.20363e-06
    globalevcent2 3.4921e-18
  ]
  node
  [
    id -33071
    label "1450295"
    canonicalName "1450295"
    type "human"
    ProtName ""
    GeneID ""
    ProtID ""
    globaldegree 0
    globalbetweenness 0
    globalcloseness 7.14643e-05
    globalpr 4.20363e-06
    globalevcent2 3.4921e-18
  ]
  node
  [
    id -33070
    label "1450274"
    canonicalName "1450274"
    type "human"
    ProtName ""
    GeneID ""
    ProtID ""
    globaldegree 0
    globalbetweenness 0
    globalcloseness 7.14643e-05
    globalpr 4.20363e-06
    globalevcent2 3.4921e-18
  ]
  node
  [
    id -33069
    label "949133"
    canonicalName "949133"
    type "human"
    ProtName ""
    GeneID ""
    ProtID ""
    globaldegree 0
    globalbetweenness 0
    globalcloseness 7.14643e-05
    globalpr 4.20363e-06
    globalevcent2 3.4921e-18
  ]
  node
  [
    id -33068
    label "949130"
    canonicalName "949130"
    type "human"
    ProtName ""
    GeneID ""
    ProtID ""
    globaldegree 0
    globalbetweenness 0
    globalcloseness 7.14643e-05
    globalpr 4.20363e-06
    globalevcent2 3.4921e-18
  ]
  node
  [
    id -33067
    label "949122"
    canonicalName "949122"
    type "human"
    ProtName ""
    GeneID ""
    ProtID ""
    globaldegree 0
    globalbetweenness 0
    globalcloseness 7.14643e-05
    globalpr 4.20363e-06
    globalevcent2 3.4921e-18
  ]
  node
  [
    id -33066
    label "949120"
    canonicalName "949120"
    type "human"
    ProtName ""
    GeneID ""
    ProtID ""
    globaldegree 0
    globalbetweenness 0
    globalcloseness 7.14643e-05
    globalpr 4.20363e-06
    globalevcent2 3.4921e-18
  ]
  node
  [
    id -33065
    label "949116"
    canonicalName "949116"
    type "human"
    ProtName ""
    GeneID ""
    ProtID ""
    globaldegree 0
    globalbetweenness 0
    globalcloseness 7.14643e-05
    globalpr 4.20363e-06
    globalevcent2 3.4921e-18
  ]
  node
  [
    id -33064
    label "949114"
    canonicalName "949114"
    type "human"
    ProtName ""
    GeneID ""
    ProtID ""
    globaldegree 0
    globalbetweenness 0
    globalcloseness 7.14643e-05
    globalpr 4.20363e-06
    globalevcent2 3.4921e-18
  ]
  node
  [
    id -33063
    label "949104"
    canonicalName "949104"
    type "human"
    ProtName ""
    GeneID ""
    ProtID ""
    globaldegree 0
    globalbetweenness 0
    globalcloseness 7.14643e-05
    globalpr 4.20363e-06
    globalevcent2 3.4921e-18
  ]
  node
  [
    id -33062
    label "949101"
    canonicalName "949101"
    type "human"
    ProtName ""
    GeneID ""
    ProtID ""
    globaldegree 0
    globalbetweenness 0
    globalcloseness 7.14643e-05
    globalpr 4.20363e-06
    globalevcent2 3.4921e-18
  ]
  node
  [
    id -33061
    label "949097"
    canonicalName "949097"
    type "human"
    ProtName ""
    GeneID ""
    ProtID ""
    globaldegree 0
    globalbetweenness 0
    globalcloseness 7.14643e-05
    globalpr 4.20363e-06
    globalevcent2 3.4921e-18
  ]
  node
  [
    id -33060
    label "949095"
    canonicalName "949095"
    type "human"
    ProtName ""
    GeneID ""
    ProtID ""
    globaldegree 0
    globalbetweenness 0
    globalcloseness 7.14643e-05
    globalpr 4.20363e-06
    globalevcent2 3.4921e-18
  ]
  node
  [
    id -33059
    label "949079"
    canonicalName "949079"
    type "human"
    ProtName ""
    GeneID ""
    ProtID ""
    globaldegree 0
    globalbetweenness 0
    globalcloseness 7.14643e-05
    globalpr 4.20363e-06
    globalevcent2 3.4921e-18
  ]
  node
  [
    id -33058
    label "949076"
    canonicalName "949076"
    type "human"
    ProtName ""
    GeneID ""
    ProtID ""
    globaldegree 0
    globalbetweenness 0
    globalcloseness 7.14643e-05
    globalpr 4.20363e-06
    globalevcent2 3.4921e-18
  ]
  node
  [
    id -33057
    label "949073"
    canonicalName "949073"
    type "human"
    ProtName ""
    GeneID ""
    ProtID ""
    globaldegree 0
    globalbetweenness 0
    globalcloseness 7.14643e-05
    globalpr 4.20363e-06
    globalevcent2 3.4921e-18
  ]
  node
  [
    id -33056
    label "949071"
    canonicalName "949071"
    type "human"
    ProtName ""
    GeneID ""
    ProtID ""
    globaldegree 0
    globalbetweenness 0
    globalcloseness 7.14643e-05
    globalpr 4.20363e-06
    globalevcent2 3.4921e-18
  ]
  node
  [
    id -33055
    label "949068"
    canonicalName "949068"
    type "human"
    ProtName ""
    GeneID ""
    ProtID ""
    globaldegree 0
    globalbetweenness 0
    globalcloseness 7.14643e-05
    globalpr 4.20363e-06
    globalevcent2 3.4921e-18
  ]
  node
  [
    id -33054
    label "949066"
    canonicalName "949066"
    type "human"
    ProtName ""
    GeneID ""
    ProtID ""
    globaldegree 0
    globalbetweenness 0
    globalcloseness 7.14643e-05
    globalpr 4.20363e-06
    globalevcent2 3.4921e-18
  ]
  node
  [
    id -33053
    label "949063"
    canonicalName "949063"
    type "human"
    ProtName ""
    GeneID ""
    ProtID ""
    globaldegree 0
    globalbetweenness 0
    globalcloseness 7.14643e-05
    globalpr 4.20363e-06
    globalevcent2 3.4921e-18
  ]
  node
  [
    id -33052
    label "949058"
    canonicalName "949058"
    type "human"
    ProtName ""
    GeneID ""
    ProtID ""
    globaldegree 0
    globalbetweenness 0
    globalcloseness 7.14643e-05
    globalpr 4.20363e-06
    globalevcent2 3.4921e-18
  ]
  node
  [
    id -33051
    label "949057"
    canonicalName "949057"
    type "human"
    ProtName ""
    GeneID ""
    ProtID ""
    globaldegree 0
    globalbetweenness 0
    globalcloseness 7.14643e-05
    globalpr 4.20363e-06
    globalevcent2 3.4921e-18
  ]
  node
  [
    id -33050
    label "949052"
    canonicalName "949052"
    type "human"
    ProtName ""
    GeneID ""
    ProtID ""
    globaldegree 0
    globalbetweenness 0
    globalcloseness 7.14643e-05
    globalpr 4.20363e-06
    globalevcent2 3.4921e-18
  ]
  node
  [
    id -33049
    label "949051"
    canonicalName "949051"
    type "human"
    ProtName ""
    GeneID ""
    ProtID ""
    globaldegree 0
    globalbetweenness 0
    globalcloseness 7.14643e-05
    globalpr 4.20363e-06
    globalevcent2 3.4921e-18
  ]
  node
  [
    id -33048
    label "949047"
    canonicalName "949047"
    type "human"
    ProtName ""
    GeneID ""
    ProtID ""
    globaldegree 0
    globalbetweenness 0
    globalcloseness 7.14643e-05
    globalpr 4.20363e-06
    globalevcent2 3.4921e-18
  ]
  node
  [
    id -33047
    label "949046"
    canonicalName "949046"
    type "human"
    ProtName ""
    GeneID ""
    ProtID ""
    globaldegree 0
    globalbetweenness 0
    globalcloseness 7.14643e-05
    globalpr 4.20363e-06
    globalevcent2 3.4921e-18
  ]
  node
  [
    id -33046
    label "949045"
    canonicalName "949045"
    type "human"
    ProtName ""
    GeneID ""
    ProtID ""
    globaldegree 0
    globalbetweenness 0
    globalcloseness 7.14643e-05
    globalpr 4.20363e-06
    globalevcent2 3.4921e-18
  ]
  node
  [
    id -33045
    label "949043"
    canonicalName "949043"
    type "human"
    ProtName ""
    GeneID ""
    ProtID ""
    globaldegree 0
    globalbetweenness 0
    globalcloseness 7.14643e-05
    globalpr 4.20363e-06
    globalevcent2 3.4921e-18
  ]
  node
  [
    id -33044
    label "949041"
    canonicalName "949041"
    type "human"
    ProtName ""
    GeneID ""
    ProtID ""
    globaldegree 0
    globalbetweenness 0
    globalcloseness 7.14643e-05
    globalpr 4.20363e-06
    globalevcent2 3.4921e-18
  ]
  node
  [
    id -33043
    label "949040"
    canonicalName "949040"
    type "human"
    ProtName ""
    GeneID ""
    ProtID ""
    globaldegree 0
    globalbetweenness 0
    globalcloseness 7.14643e-05
    globalpr 4.20363e-06
    globalevcent2 3.4921e-18
  ]
  node
  [
    id -33042
    label "949039"
    canonicalName "949039"
    type "human"
    ProtName ""
    GeneID ""
    ProtID ""
    globaldegree 0
    globalbetweenness 0
    globalcloseness 7.14643e-05
    globalpr 4.20363e-06
    globalevcent2 3.4921e-18
  ]
  node
  [
    id -33041
    label "949036"
    canonicalName "949036"
    type "human"
    ProtName ""
    GeneID ""
    ProtID ""
    globaldegree 0
    globalbetweenness 0
    globalcloseness 7.14643e-05
    globalpr 4.20363e-06
    globalevcent2 3.4921e-18
  ]
  node
  [
    id -33040
    label "949035"
    canonicalName "949035"
    type "human"
    ProtName ""
    GeneID ""
    ProtID ""
    globaldegree 0
    globalbetweenness 0
    globalcloseness 7.14643e-05
    globalpr 4.20363e-06
    globalevcent2 3.4921e-18
  ]
  node
  [
    id -33039
    label "949031"
    canonicalName "949031"
    type "human"
    ProtName ""
    GeneID ""
    ProtID ""
    globaldegree 0
    globalbetweenness 0
    globalcloseness 7.14643e-05
    globalpr 4.20363e-06
    globalevcent2 3.4921e-18
  ]
  node
  [
    id -33038
    label "949030"
    canonicalName "949030"
    type "human"
    ProtName ""
    GeneID ""
    ProtID ""
    globaldegree 0
    globalbetweenness 0
    globalcloseness 7.14643e-05
    globalpr 4.20363e-06
    globalevcent2 3.4921e-18
  ]
  node
  [
    id -33037
    label "949028"
    canonicalName "949028"
    type "human"
    ProtName ""
    GeneID ""
    ProtID ""
    globaldegree 0
    globalbetweenness 0
    globalcloseness 7.14643e-05
    globalpr 4.20363e-06
    globalevcent2 3.4921e-18
  ]
  node
  [
    id -33036
    label "949025"
    canonicalName "949025"
    type "human"
    ProtName ""
    GeneID ""
    ProtID ""
    globaldegree 0
    globalbetweenness 0
    globalcloseness 7.14643e-05
    globalpr 4.20363e-06
    globalevcent2 3.4921e-18
  ]
  node
  [
    id -33035
    label "949000"
    canonicalName "949000"
    type "human"
    ProtName ""
    GeneID ""
    ProtID ""
    globaldegree 0
    globalbetweenness 0
    globalcloseness 7.14643e-05
    globalpr 4.20363e-06
    globalevcent2 3.4921e-18
  ]
  node
  [
    id -33034
    label "948998"
    canonicalName "948998"
    type "human"
    ProtName ""
    GeneID ""
    ProtID ""
    globaldegree 0
    globalbetweenness 0
    globalcloseness 7.14643e-05
    globalpr 4.20363e-06
    globalevcent2 3.4921e-18
  ]
  node
  [
    id -33033
    label "948997"
    canonicalName "948997"
    type "human"
    ProtName ""
    GeneID ""
    ProtID ""
    globaldegree 0
    globalbetweenness 0
    globalcloseness 7.14643e-05
    globalpr 4.20363e-06
    globalevcent2 3.4921e-18
  ]
  node
  [
    id -33032
    label "948994"
    canonicalName "948994"
    type "human"
    ProtName ""
    GeneID ""
    ProtID ""
    globaldegree 0
    globalbetweenness 0
    globalcloseness 7.14643e-05
    globalpr 4.20363e-06
    globalevcent2 3.4921e-18
  ]
  node
  [
    id -33031
    label "948990"
    canonicalName "948990"
    type "human"
    ProtName ""
    GeneID ""
    ProtID ""
    globaldegree 0
    globalbetweenness 0
    globalcloseness 7.14643e-05
    globalpr 4.20363e-06
    globalevcent2 3.4921e-18
  ]
  node
  [
    id -33030
    label "948988"
    canonicalName "948988"
    type "human"
    ProtName ""
    GeneID ""
    ProtID ""
    globaldegree 0
    globalbetweenness 0
    globalcloseness 7.14643e-05
    globalpr 4.20363e-06
    globalevcent2 3.4921e-18
  ]
  node
  [
    id -33029
    label "948987"
    canonicalName "948987"
    type "human"
    ProtName ""
    GeneID ""
    ProtID ""
    globaldegree 0
    globalbetweenness 0
    globalcloseness 7.14643e-05
    globalpr 4.20363e-06
    globalevcent2 3.4921e-18
  ]
  node
  [
    id -33028
    label "948986"
    canonicalName "948986"
    type "human"
    ProtName ""
    GeneID ""
    ProtID ""
    globaldegree 0
    globalbetweenness 0
    globalcloseness 7.14643e-05
    globalpr 4.20363e-06
    globalevcent2 3.4921e-18
  ]
  node
  [
    id -33027
    label "948981"
    canonicalName "948981"
    type "human"
    ProtName ""
    GeneID ""
    ProtID ""
    globaldegree 0
    globalbetweenness 0
    globalcloseness 7.14643e-05
    globalpr 4.20363e-06
    globalevcent2 3.4921e-18
  ]
  node
  [
    id -33026
    label "948979"
    canonicalName "948979"
    type "human"
    ProtName ""
    GeneID ""
    ProtID ""
    globaldegree 0
    globalbetweenness 0
    globalcloseness 7.14643e-05
    globalpr 4.20363e-06
    globalevcent2 3.4921e-18
  ]
  node
  [
    id -33025
    label "948971"
    canonicalName "948971"
    type "human"
    ProtName ""
    GeneID ""
    ProtID ""
    globaldegree 0
    globalbetweenness 0
    globalcloseness 7.14643e-05
    globalpr 4.20363e-06
    globalevcent2 3.4921e-18
  ]
  node
  [
    id -33024
    label "948946"
    canonicalName "948946"
    type "human"
    ProtName ""
    GeneID ""
    ProtID ""
    globaldegree 0
    globalbetweenness 0
    globalcloseness 7.14643e-05
    globalpr 4.20363e-06
    globalevcent2 3.4921e-18
  ]
  node
  [
    id -33023
    label "948942"
    canonicalName "948942"
    type "human"
    ProtName ""
    GeneID ""
    ProtID ""
    globaldegree 0
    globalbetweenness 0
    globalcloseness 7.14643e-05
    globalpr 4.20363e-06
    globalevcent2 3.4921e-18
  ]
  node
  [
    id -33022
    label "948937"
    canonicalName "948937"
    type "human"
    ProtName ""
    GeneID ""
    ProtID ""
    globaldegree 0
    globalbetweenness 0
    globalcloseness 7.14643e-05
    globalpr 4.20363e-06
    globalevcent2 3.4921e-18
  ]
  node
  [
    id -33021
    label "948933"
    canonicalName "948933"
    type "human"
    ProtName ""
    GeneID ""
    ProtID ""
    globaldegree 0
    globalbetweenness 0
    globalcloseness 7.14643e-05
    globalpr 4.20363e-06
    globalevcent2 3.4921e-18
  ]
  node
  [
    id -33020
    label "948924"
    canonicalName "948924"
    type "human"
    ProtName ""
    GeneID ""
    ProtID ""
    globaldegree 0
    globalbetweenness 0
    globalcloseness 7.14643e-05
    globalpr 4.20363e-06
    globalevcent2 3.4921e-18
  ]
  node
  [
    id -33019
    label "948923"
    canonicalName "948923"
    type "human"
    ProtName ""
    GeneID ""
    ProtID ""
    globaldegree 0
    globalbetweenness 0
    globalcloseness 7.14643e-05
    globalpr 4.20363e-06
    globalevcent2 3.4921e-18
  ]
  node
  [
    id -33018
    label "948919"
    canonicalName "948919"
    type "human"
    ProtName ""
    GeneID ""
    ProtID ""
    globaldegree 0
    globalbetweenness 0
    globalcloseness 7.14643e-05
    globalpr 4.20363e-06
    globalevcent2 3.4921e-18
  ]
  node
  [
    id -33017
    label "948917"
    canonicalName "948917"
    type "human"
    ProtName ""
    GeneID ""
    ProtID ""
    globaldegree 0
    globalbetweenness 0
    globalcloseness 7.14643e-05
    globalpr 4.20363e-06
    globalevcent2 3.4921e-18
  ]
  node
  [
    id -33016
    label "948901"
    canonicalName "948901"
    type "human"
    ProtName ""
    GeneID ""
    ProtID ""
    globaldegree 0
    globalbetweenness 0
    globalcloseness 7.14643e-05
    globalpr 4.20363e-06
    globalevcent2 3.4921e-18
  ]
  node
  [
    id -33015
    label "948900"
    canonicalName "948900"
    type "human"
    ProtName ""
    GeneID ""
    ProtID ""
    globaldegree 0
    globalbetweenness 0
    globalcloseness 7.14643e-05
    globalpr 4.20363e-06
    globalevcent2 3.4921e-18
  ]
  node
  [
    id -33014
    label "948890"
    canonicalName "948890"
    type "human"
    ProtName ""
    GeneID ""
    ProtID ""
    globaldegree 0
    globalbetweenness 0
    globalcloseness 7.14643e-05
    globalpr 4.20363e-06
    globalevcent2 3.4921e-18
  ]
  node
  [
    id -33013
    label "948884"
    canonicalName "948884"
    type "human"
    ProtName ""
    GeneID ""
    ProtID ""
    globaldegree 0
    globalbetweenness 0
    globalcloseness 7.14643e-05
    globalpr 4.20363e-06
    globalevcent2 3.4921e-18
  ]
  node
  [
    id -33012
    label "948880"
    canonicalName "948880"
    type "human"
    ProtName ""
    GeneID ""
    ProtID ""
    globaldegree 0
    globalbetweenness 0
    globalcloseness 7.14643e-05
    globalpr 4.20363e-06
    globalevcent2 3.4921e-18
  ]
  node
  [
    id -33011
    label "948878"
    canonicalName "948878"
    type "human"
    ProtName ""
    GeneID ""
    ProtID ""
    globaldegree 0
    globalbetweenness 0
    globalcloseness 7.14643e-05
    globalpr 4.20363e-06
    globalevcent2 3.4921e-18
  ]
  node
  [
    id -33010
    label "948872"
    canonicalName "948872"
    type "human"
    ProtName ""
    GeneID ""
    ProtID ""
    globaldegree 0
    globalbetweenness 0
    globalcloseness 7.14643e-05
    globalpr 4.20363e-06
    globalevcent2 3.4921e-18
  ]
  node
  [
    id -33009
    label "948869"
    canonicalName "948869"
    type "human"
    ProtName ""
    GeneID ""
    ProtID ""
    globaldegree 0
    globalbetweenness 0
    globalcloseness 7.14643e-05
    globalpr 4.20363e-06
    globalevcent2 3.4921e-18
  ]
  node
  [
    id -33008
    label "948867"
    canonicalName "948867"
    type "human"
    ProtName ""
    GeneID ""
    ProtID ""
    globaldegree 0
    globalbetweenness 0
    globalcloseness 7.14643e-05
    globalpr 4.20363e-06
    globalevcent2 3.4921e-18
  ]
  node
  [
    id -33007
    label "948855"
    canonicalName "948855"
    type "human"
    ProtName ""
    GeneID ""
    ProtID ""
    globaldegree 0
    globalbetweenness 0
    globalcloseness 7.14643e-05
    globalpr 4.20363e-06
    globalevcent2 3.4921e-18
  ]
  node
  [
    id -33006
    label "948853"
    canonicalName "948853"
    type "human"
    ProtName ""
    GeneID ""
    ProtID ""
    globaldegree 0
    globalbetweenness 0
    globalcloseness 7.14643e-05
    globalpr 4.20363e-06
    globalevcent2 3.4921e-18
  ]
  node
  [
    id -33005
    label "948849"
    canonicalName "948849"
    type "human"
    ProtName ""
    GeneID ""
    ProtID ""
    globaldegree 0
    globalbetweenness 0
    globalcloseness 7.14643e-05
    globalpr 4.20363e-06
    globalevcent2 3.4921e-18
  ]
  node
  [
    id -33004
    label "948847"
    canonicalName "948847"
    type "human"
    ProtName ""
    GeneID ""
    ProtID ""
    globaldegree 0
    globalbetweenness 0
    globalcloseness 7.14643e-05
    globalpr 4.20363e-06
    globalevcent2 3.4921e-18
  ]
  node
  [
    id -33003
    label "948845"
    canonicalName "948845"
    type "human"
    ProtName ""
    GeneID ""
    ProtID ""
    globaldegree 1
    globalbetweenness 0
    globalcloseness 7.14745e-05
    globalpr 5.51718e-06
    globalevcent2 3.55509e-18
  ]
  node
  [
    id -33002
    label "948846"
    canonicalName "948846"
    type "human"
    ProtName ""
    GeneID ""
    ProtID ""
    globaldegree 2
    globalbetweenness 1
    globalcloseness 7.14745e-05
    globalpr 7.88161e-06
    globalevcent2 6.81878e-18
  ]
  node
  [
    id -33001
    label "948843"
    canonicalName "948843"
    type "human"
    ProtName ""
    GeneID ""
    ProtID ""
    globaldegree 1
    globalbetweenness 0
    globalcloseness 7.14745e-05
    globalpr 5.51718e-06
    globalevcent2 3.55509e-18
  ]
  node
  [
    id -33000
    label "948838"
    canonicalName "948838"
    type "human"
    ProtName ""
    GeneID ""
    ProtID ""
    globaldegree 0
    globalbetweenness 0
    globalcloseness 7.14643e-05
    globalpr 4.20363e-06
    globalevcent2 3.4921e-18
  ]
  node
  [
    id -32999
    label "948831"
    canonicalName "948831"
    type "human"
    ProtName ""
    GeneID ""
    ProtID ""
    globaldegree 0
    globalbetweenness 0
    globalcloseness 7.14643e-05
    globalpr 4.20363e-06
    globalevcent2 3.4921e-18
  ]
  node
  [
    id -32998
    label "948826"
    canonicalName "948826"
    type "human"
    ProtName ""
    GeneID ""
    ProtID ""
    globaldegree 0
    globalbetweenness 0
    globalcloseness 7.14643e-05
    globalpr 4.20363e-06
    globalevcent2 3.4921e-18
  ]
  node
  [
    id -32997
    label "948824"
    canonicalName "948824"
    type "human"
    ProtName ""
    GeneID ""
    ProtID ""
    globaldegree 0
    globalbetweenness 0
    globalcloseness 7.14643e-05
    globalpr 4.20363e-06
    globalevcent2 3.4921e-18
  ]
  node
  [
    id -32996
    label "948823"
    canonicalName "948823"
    type "human"
    ProtName ""
    GeneID ""
    ProtID ""
    globaldegree 0
    globalbetweenness 0
    globalcloseness 7.14643e-05
    globalpr 4.20363e-06
    globalevcent2 3.4921e-18
  ]
  node
  [
    id -32995
    label "948819"
    canonicalName "948819"
    type "human"
    ProtName ""
    GeneID ""
    ProtID ""
    globaldegree 0
    globalbetweenness 0
    globalcloseness 7.14643e-05
    globalpr 4.20363e-06
    globalevcent2 3.4921e-18
  ]
  node
  [
    id -32994
    label "948813"
    canonicalName "948813"
    type "human"
    ProtName ""
    GeneID ""
    ProtID ""
    globaldegree 0
    globalbetweenness 0
    globalcloseness 7.14643e-05
    globalpr 4.20363e-06
    globalevcent2 3.4921e-18
  ]
  node
  [
    id -32993
    label "948793"
    canonicalName "948793"
    type "human"
    ProtName ""
    GeneID ""
    ProtID ""
    globaldegree 0
    globalbetweenness 0
    globalcloseness 7.14643e-05
    globalpr 4.20363e-06
    globalevcent2 3.4921e-18
  ]
  node
  [
    id -32992
    label "948791"
    canonicalName "948791"
    type "human"
    ProtName ""
    GeneID ""
    ProtID ""
    globaldegree 0
    globalbetweenness 0
    globalcloseness 7.14643e-05
    globalpr 4.20363e-06
    globalevcent2 3.4921e-18
  ]
  node
  [
    id -32991
    label "948787"
    canonicalName "948787"
    type "human"
    ProtName ""
    GeneID ""
    ProtID ""
    globaldegree 0
    globalbetweenness 0
    globalcloseness 7.14643e-05
    globalpr 4.20363e-06
    globalevcent2 3.4921e-18
  ]
  node
  [
    id -32990
    label "948783"
    canonicalName "948783"
    type "human"
    ProtName ""
    GeneID ""
    ProtID ""
    globaldegree 0
    globalbetweenness 0
    globalcloseness 7.14643e-05
    globalpr 4.20363e-06
    globalevcent2 3.4921e-18
  ]
  node
  [
    id -32989
    label "948781"
    canonicalName "948781"
    type "human"
    ProtName ""
    GeneID ""
    ProtID ""
    globaldegree 0
    globalbetweenness 0
    globalcloseness 7.14643e-05
    globalpr 4.20363e-06
    globalevcent2 3.4921e-18
  ]
  node
  [
    id -32988
    label "948774"
    canonicalName "948774"
    type "human"
    ProtName ""
    GeneID ""
    ProtID ""
    globaldegree 0
    globalbetweenness 0
    globalcloseness 7.14643e-05
    globalpr 4.20363e-06
    globalevcent2 3.4921e-18
  ]
  node
  [
    id -32987
    label "948771"
    canonicalName "948771"
    type "human"
    ProtName ""
    GeneID ""
    ProtID ""
    globaldegree 0
    globalbetweenness 0
    globalcloseness 7.14643e-05
    globalpr 4.20363e-06
    globalevcent2 3.4921e-18
  ]
  node
  [
    id -32986
    label "948767"
    canonicalName "948767"
    type "human"
    ProtName ""
    GeneID ""
    ProtID ""
    globaldegree 0
    globalbetweenness 0
    globalcloseness 7.14643e-05
    globalpr 4.20363e-06
    globalevcent2 3.4921e-18
  ]
  node
  [
    id -32985
    label "948763"
    canonicalName "948763"
    type "human"
    ProtName ""
    GeneID ""
    ProtID ""
    globaldegree 0
    globalbetweenness 0
    globalcloseness 7.14643e-05
    globalpr 4.20363e-06
    globalevcent2 3.4921e-18
  ]
  node
  [
    id -32984
    label "948761"
    canonicalName "948761"
    type "human"
    ProtName ""
    GeneID ""
    ProtID ""
    globaldegree 0
    globalbetweenness 0
    globalcloseness 7.14643e-05
    globalpr 4.20363e-06
    globalevcent2 3.4921e-18
  ]
  node
  [
    id -32983
    label "948757"
    canonicalName "948757"
    type "human"
    ProtName ""
    GeneID ""
    ProtID ""
    globaldegree 0
    globalbetweenness 0
    globalcloseness 7.14643e-05
    globalpr 4.20363e-06
    globalevcent2 3.4921e-18
  ]
  node
  [
    id -32982
    label "948755"
    canonicalName "948755"
    type "human"
    ProtName ""
    GeneID ""
    ProtID ""
    globaldegree 0
    globalbetweenness 0
    globalcloseness 7.14643e-05
    globalpr 4.20363e-06
    globalevcent2 3.4921e-18
  ]
  node
  [
    id -32981
    label "948754"
    canonicalName "948754"
    type "human"
    ProtName ""
    GeneID ""
    ProtID ""
    globaldegree 0
    globalbetweenness 0
    globalcloseness 7.14643e-05
    globalpr 4.20363e-06
    globalevcent2 3.4921e-18
  ]
  node
  [
    id -32980
    label "948753"
    canonicalName "948753"
    type "human"
    ProtName ""
    GeneID ""
    ProtID ""
    globaldegree 0
    globalbetweenness 0
    globalcloseness 7.14643e-05
    globalpr 4.20363e-06
    globalevcent2 3.4921e-18
  ]
  node
  [
    id -32979
    label "948748"
    canonicalName "948748"
    type "human"
    ProtName ""
    GeneID ""
    ProtID ""
    globaldegree 0
    globalbetweenness 0
    globalcloseness 7.14643e-05
    globalpr 4.20363e-06
    globalevcent2 3.4921e-18
  ]
  node
  [
    id -32978
    label "948747"
    canonicalName "948747"
    type "human"
    ProtName ""
    GeneID ""
    ProtID ""
    globaldegree 0
    globalbetweenness 0
    globalcloseness 7.14643e-05
    globalpr 4.20363e-06
    globalevcent2 3.4921e-18
  ]
  node
  [
    id -32977
    label "948746"
    canonicalName "948746"
    type "human"
    ProtName ""
    GeneID ""
    ProtID ""
    globaldegree 0
    globalbetweenness 0
    globalcloseness 7.14643e-05
    globalpr 4.20363e-06
    globalevcent2 3.4921e-18
  ]
  node
  [
    id -32976
    label "948743"
    canonicalName "948743"
    type "human"
    ProtName ""
    GeneID ""
    ProtID ""
    globaldegree 0
    globalbetweenness 0
    globalcloseness 7.14643e-05
    globalpr 4.20363e-06
    globalevcent2 3.4921e-18
  ]
  node
  [
    id -32975
    label "948739"
    canonicalName "948739"
    type "human"
    ProtName ""
    GeneID ""
    ProtID ""
    globaldegree 0
    globalbetweenness 0
    globalcloseness 7.14643e-05
    globalpr 4.20363e-06
    globalevcent2 3.4921e-18
  ]
  node
  [
    id -32974
    label "948726"
    canonicalName "948726"
    type "human"
    ProtName ""
    GeneID ""
    ProtID ""
    globaldegree 0
    globalbetweenness 0
    globalcloseness 7.14643e-05
    globalpr 4.20363e-06
    globalevcent2 3.4921e-18
  ]
  node
  [
    id -32973
    label "948723"
    canonicalName "948723"
    type "human"
    ProtName ""
    GeneID ""
    ProtID ""
    globaldegree 0
    globalbetweenness 0
    globalcloseness 7.14643e-05
    globalpr 4.20363e-06
    globalevcent2 3.4921e-18
  ]
  node
  [
    id -32972
    label "948722"
    canonicalName "948722"
    type "human"
    ProtName ""
    GeneID ""
    ProtID ""
    globaldegree 0
    globalbetweenness 0
    globalcloseness 7.14643e-05
    globalpr 4.20363e-06
    globalevcent2 3.4921e-18
  ]
  node
  [
    id -32971
    label "948721"
    canonicalName "948721"
    type "human"
    ProtName ""
    GeneID ""
    ProtID ""
    globaldegree 0
    globalbetweenness 0
    globalcloseness 7.14643e-05
    globalpr 4.20363e-06
    globalevcent2 3.4921e-18
  ]
  node
  [
    id -32970
    label "948720"
    canonicalName "948720"
    type "human"
    ProtName ""
    GeneID ""
    ProtID ""
    globaldegree 0
    globalbetweenness 0
    globalcloseness 7.14643e-05
    globalpr 4.20363e-06
    globalevcent2 3.4921e-18
  ]
  node
  [
    id -32969
    label "948717"
    canonicalName "948717"
    type "human"
    ProtName ""
    GeneID ""
    ProtID ""
    globaldegree 0
    globalbetweenness 0
    globalcloseness 7.14643e-05
    globalpr 4.20363e-06
    globalevcent2 3.4921e-18
  ]
  node
  [
    id -32968
    label "948716"
    canonicalName "948716"
    type "human"
    ProtName ""
    GeneID ""
    ProtID ""
    globaldegree 0
    globalbetweenness 0
    globalcloseness 7.14643e-05
    globalpr 4.20363e-06
    globalevcent2 3.4921e-18
  ]
  node
  [
    id -32967
    label "948715"
    canonicalName "948715"
    type "human"
    ProtName ""
    GeneID ""
    ProtID ""
    globaldegree 0
    globalbetweenness 0
    globalcloseness 7.14643e-05
    globalpr 4.20363e-06
    globalevcent2 3.4921e-18
  ]
  node
  [
    id -32966
    label "948706"
    canonicalName "948706"
    type "human"
    ProtName ""
    GeneID ""
    ProtID ""
    globaldegree 0
    globalbetweenness 0
    globalcloseness 7.14643e-05
    globalpr 4.20363e-06
    globalevcent2 3.4921e-18
  ]
  node
  [
    id -32965
    label "948698"
    canonicalName "948698"
    type "human"
    ProtName ""
    GeneID ""
    ProtID ""
    globaldegree 0
    globalbetweenness 0
    globalcloseness 7.14643e-05
    globalpr 4.20363e-06
    globalevcent2 3.4921e-18
  ]
  node
  [
    id -32964
    label "948697"
    canonicalName "948697"
    type "human"
    ProtName ""
    GeneID ""
    ProtID ""
    globaldegree 0
    globalbetweenness 0
    globalcloseness 7.14643e-05
    globalpr 4.20363e-06
    globalevcent2 3.4921e-18
  ]
  node
  [
    id -32963
    label "948695"
    canonicalName "948695"
    type "human"
    ProtName ""
    GeneID ""
    ProtID ""
    globaldegree 0
    globalbetweenness 0
    globalcloseness 7.14643e-05
    globalpr 4.20363e-06
    globalevcent2 3.4921e-18
  ]
  node
  [
    id -32962
    label "948694"
    canonicalName "948694"
    type "human"
    ProtName ""
    GeneID ""
    ProtID ""
    globaldegree 0
    globalbetweenness 0
    globalcloseness 7.14643e-05
    globalpr 4.20363e-06
    globalevcent2 3.4921e-18
  ]
  node
  [
    id -32961
    label "948691"
    canonicalName "948691"
    type "human"
    ProtName ""
    GeneID ""
    ProtID ""
    globaldegree 0
    globalbetweenness 0
    globalcloseness 7.14643e-05
    globalpr 4.20363e-06
    globalevcent2 3.4921e-18
  ]
  node
  [
    id -32960
    label "948675"
    canonicalName "948675"
    type "human"
    ProtName ""
    GeneID ""
    ProtID ""
    globaldegree 0
    globalbetweenness 0
    globalcloseness 7.14643e-05
    globalpr 4.20363e-06
    globalevcent2 3.4921e-18
  ]
  node
  [
    id -32959
    label "948673"
    canonicalName "948673"
    type "human"
    ProtName ""
    GeneID ""
    ProtID ""
    globaldegree 0
    globalbetweenness 0
    globalcloseness 7.14643e-05
    globalpr 4.20363e-06
    globalevcent2 3.4921e-18
  ]
  node
  [
    id -32958
    label "948667"
    canonicalName "948667"
    type "human"
    ProtName ""
    GeneID ""
    ProtID ""
    globaldegree 2
    globalbetweenness 0
    globalcloseness 7.14796e-05
    globalpr 5.73213e-06
    globalevcent2 6.48935e-18
  ]
  node
  [
    id -32957
    label "948680"
    canonicalName "948680"
    type "human"
    ProtName ""
    GeneID ""
    ProtID ""
    globaldegree 3
    globalbetweenness 0.5
    globalcloseness 7.14796e-05
    globalpr 6.87852e-06
    globalevcent2 1.11251e-17
  ]
  node
  [
    id -32956
    label "948668"
    canonicalName "948668"
    type "human"
    ProtName ""
    GeneID ""
    ProtID ""
    globaldegree 2
    globalbetweenness 0
    globalcloseness 7.14796e-05
    globalpr 5.73213e-06
    globalevcent2 6.48935e-18
  ]
  node
  [
    id -32955
    label "948666"
    canonicalName "948666"
    type "human"
    ProtName ""
    GeneID ""
    ProtID ""
    globaldegree 3
    globalbetweenness 0.5
    globalcloseness 7.14796e-05
    globalpr 6.87852e-06
    globalevcent2 1.11251e-17
  ]
  node
  [
    id -32954
    label "948660"
    canonicalName "948660"
    type "human"
    ProtName ""
    GeneID ""
    ProtID ""
    globaldegree 0
    globalbetweenness 0
    globalcloseness 7.14643e-05
    globalpr 4.20363e-06
    globalevcent2 3.4921e-18
  ]
  node
  [
    id -32953
    label "948658"
    canonicalName "948658"
    type "human"
    ProtName ""
    GeneID ""
    ProtID ""
    globaldegree 0
    globalbetweenness 0
    globalcloseness 7.14643e-05
    globalpr 4.20363e-06
    globalevcent2 3.4921e-18
  ]
  node
  [
    id -32952
    label "1263512"
    canonicalName "1263512"
    type "human"
    ProtName ""
    GeneID ""
    ProtID ""
    globaldegree 1
    globalbetweenness 0
    globalcloseness 7.14694e-05
    globalpr 6.30532e-06
    globalevcent2 3.27559e-18
  ]
  node
  [
    id -32951
    label "948657"
    canonicalName "948657"
    type "human"
    ProtName ""
    GeneID ""
    ProtID ""
    globaldegree 1
    globalbetweenness 0
    globalcloseness 7.14694e-05
    globalpr 6.30532e-06
    globalevcent2 3.27559e-18
  ]
  node
  [
    id -32950
    label "948655"
    canonicalName "948655"
    type "human"
    ProtName ""
    GeneID ""
    ProtID ""
    globaldegree 1
    globalbetweenness 0
    globalcloseness 7.15154e-05
    globalpr 5.98586e-06
    globalevcent2 3.85733e-18
  ]
  node
  [
    id -32949
    label "948652"
    canonicalName "948652"
    type "human"
    ProtName ""
    GeneID ""
    ProtID ""
    globaldegree 0
    globalbetweenness 0
    globalcloseness 7.14643e-05
    globalpr 4.20363e-06
    globalevcent2 3.4921e-18
  ]
  node
  [
    id -32948
    label "948645"
    canonicalName "948645"
    type "human"
    ProtName ""
    GeneID ""
    ProtID ""
    globaldegree 0
    globalbetweenness 0
    globalcloseness 7.14643e-05
    globalpr 4.20363e-06
    globalevcent2 3.4921e-18
  ]
  node
  [
    id -32947
    label "948643"
    canonicalName "948643"
    type "human"
    ProtName ""
    GeneID ""
    ProtID ""
    globaldegree 0
    globalbetweenness 0
    globalcloseness 7.14643e-05
    globalpr 4.20363e-06
    globalevcent2 3.4921e-18
  ]
  node
  [
    id -32946
    label "948642"
    canonicalName "948642"
    type "human"
    ProtName ""
    GeneID ""
    ProtID ""
    globaldegree 0
    globalbetweenness 0
    globalcloseness 7.14643e-05
    globalpr 4.20363e-06
    globalevcent2 3.4921e-18
  ]
  node
  [
    id -32945
    label "948638"
    canonicalName "948638"
    type "human"
    ProtName ""
    GeneID ""
    ProtID ""
    globaldegree 0
    globalbetweenness 0
    globalcloseness 7.14643e-05
    globalpr 4.20363e-06
    globalevcent2 3.4921e-18
  ]
  node
  [
    id -32944
    label "948637"
    canonicalName "948637"
    type "human"
    ProtName ""
    GeneID ""
    ProtID ""
    globaldegree 0
    globalbetweenness 0
    globalcloseness 7.14643e-05
    globalpr 4.20363e-06
    globalevcent2 3.4921e-18
  ]
  node
  [
    id -32943
    label "948636"
    canonicalName "948636"
    type "human"
    ProtName ""
    GeneID ""
    ProtID ""
    globaldegree 0
    globalbetweenness 0
    globalcloseness 7.14643e-05
    globalpr 4.20363e-06
    globalevcent2 3.4921e-18
  ]
  node
  [
    id -32942
    label "948628"
    canonicalName "948628"
    type "human"
    ProtName ""
    GeneID ""
    ProtID ""
    globaldegree 0
    globalbetweenness 0
    globalcloseness 7.14643e-05
    globalpr 4.20363e-06
    globalevcent2 3.4921e-18
  ]
  node
  [
    id -32941
    label "948626"
    canonicalName "948626"
    type "human"
    ProtName ""
    GeneID ""
    ProtID ""
    globaldegree 0
    globalbetweenness 0
    globalcloseness 7.14643e-05
    globalpr 4.20363e-06
    globalevcent2 3.4921e-18
  ]
  node
  [
    id -32940
    label "948615"
    canonicalName "948615"
    type "human"
    ProtName ""
    GeneID ""
    ProtID ""
    globaldegree 0
    globalbetweenness 0
    globalcloseness 7.14643e-05
    globalpr 4.20363e-06
    globalevcent2 3.4921e-18
  ]
  node
  [
    id -32939
    label "948610"
    canonicalName "948610"
    type "human"
    ProtName ""
    GeneID ""
    ProtID ""
    globaldegree 0
    globalbetweenness 0
    globalcloseness 7.14643e-05
    globalpr 4.20363e-06
    globalevcent2 3.4921e-18
  ]
  node
  [
    id -32938
    label "948609"
    canonicalName "948609"
    type "human"
    ProtName ""
    GeneID ""
    ProtID ""
    globaldegree 0
    globalbetweenness 0
    globalcloseness 7.14643e-05
    globalpr 4.20363e-06
    globalevcent2 3.4921e-18
  ]
  node
  [
    id -32937
    label "948607"
    canonicalName "948607"
    type "human"
    ProtName ""
    GeneID ""
    ProtID ""
    globaldegree 0
    globalbetweenness 0
    globalcloseness 7.14643e-05
    globalpr 4.20363e-06
    globalevcent2 3.4921e-18
  ]
  node
  [
    id -32936
    label "948604"
    canonicalName "948604"
    type "human"
    ProtName ""
    GeneID ""
    ProtID ""
    globaldegree 0
    globalbetweenness 0
    globalcloseness 7.14643e-05
    globalpr 4.20363e-06
    globalevcent2 3.4921e-18
  ]
  node
  [
    id -32935
    label "948602"
    canonicalName "948602"
    type "human"
    ProtName ""
    GeneID ""
    ProtID ""
    globaldegree 0
    globalbetweenness 0
    globalcloseness 7.14643e-05
    globalpr 4.20363e-06
    globalevcent2 3.4921e-18
  ]
  node
  [
    id -32934
    label "948594"
    canonicalName "948594"
    type "human"
    ProtName ""
    GeneID ""
    ProtID ""
    globaldegree 0
    globalbetweenness 0
    globalcloseness 7.14643e-05
    globalpr 4.20363e-06
    globalevcent2 3.4921e-18
  ]
  node
  [
    id -32933
    label "948593"
    canonicalName "948593"
    type "human"
    ProtName ""
    GeneID ""
    ProtID ""
    globaldegree 0
    globalbetweenness 0
    globalcloseness 7.14643e-05
    globalpr 4.20363e-06
    globalevcent2 3.4921e-18
  ]
  node
  [
    id -32932
    label "948588"
    canonicalName "948588"
    type "human"
    ProtName ""
    GeneID ""
    ProtID ""
    globaldegree 0
    globalbetweenness 0
    globalcloseness 7.14643e-05
    globalpr 4.20363e-06
    globalevcent2 3.4921e-18
  ]
  node
  [
    id -32931
    label "948584"
    canonicalName "948584"
    type "human"
    ProtName ""
    GeneID ""
    ProtID ""
    globaldegree 0
    globalbetweenness 0
    globalcloseness 7.14643e-05
    globalpr 4.20363e-06
    globalevcent2 3.4921e-18
  ]
  node
  [
    id -32930
    label "948581"
    canonicalName "948581"
    type "human"
    ProtName ""
    GeneID ""
    ProtID ""
    globaldegree 0
    globalbetweenness 0
    globalcloseness 7.14643e-05
    globalpr 4.20363e-06
    globalevcent2 3.4921e-18
  ]
  node
  [
    id -32929
    label "948580"
    canonicalName "948580"
    type "human"
    ProtName ""
    GeneID ""
    ProtID ""
    globaldegree 0
    globalbetweenness 0
    globalcloseness 7.14643e-05
    globalpr 4.20363e-06
    globalevcent2 3.4921e-18
  ]
  node
  [
    id -32928
    label "948573"
    canonicalName "948573"
    type "human"
    ProtName ""
    GeneID ""
    ProtID ""
    globaldegree 0
    globalbetweenness 0
    globalcloseness 7.14643e-05
    globalpr 4.20363e-06
    globalevcent2 3.4921e-18
  ]
  node
  [
    id -32927
    label "948571"
    canonicalName "948571"
    type "human"
    ProtName ""
    GeneID ""
    ProtID ""
    globaldegree 0
    globalbetweenness 0
    globalcloseness 7.14643e-05
    globalpr 4.20363e-06
    globalevcent2 3.4921e-18
  ]
  node
  [
    id -32926
    label "948563"
    canonicalName "948563"
    type "human"
    ProtName ""
    GeneID ""
    ProtID ""
    globaldegree 0
    globalbetweenness 0
    globalcloseness 7.14643e-05
    globalpr 4.20363e-06
    globalevcent2 3.4921e-18
  ]
  node
  [
    id -32925
    label "948562"
    canonicalName "948562"
    type "human"
    ProtName ""
    GeneID ""
    ProtID ""
    globaldegree 0
    globalbetweenness 0
    globalcloseness 7.14643e-05
    globalpr 4.20363e-06
    globalevcent2 3.4921e-18
  ]
  node
  [
    id -32924
    label "948559"
    canonicalName "948559"
    type "human"
    ProtName ""
    GeneID ""
    ProtID ""
    globaldegree 0
    globalbetweenness 0
    globalcloseness 7.14643e-05
    globalpr 4.20363e-06
    globalevcent2 3.4921e-18
  ]
  node
  [
    id -32923
    label "948556"
    canonicalName "948556"
    type "human"
    ProtName ""
    GeneID ""
    ProtID ""
    globaldegree 0
    globalbetweenness 0
    globalcloseness 7.14643e-05
    globalpr 4.20363e-06
    globalevcent2 3.4921e-18
  ]
  node
  [
    id -32922
    label "948555"
    canonicalName "948555"
    type "human"
    ProtName ""
    GeneID ""
    ProtID ""
    globaldegree 2
    globalbetweenness 0
    globalcloseness 7.14643e-05
    globalpr 1.26099e-05
    globalevcent2 3.60413e-18
  ]
  node
  [
    id -32921
    label "948552"
    canonicalName "948552"
    type "human"
    ProtName ""
    GeneID ""
    ProtID ""
    globaldegree 0
    globalbetweenness 0
    globalcloseness 7.14643e-05
    globalpr 4.20363e-06
    globalevcent2 3.4921e-18
  ]
  node
  [
    id -32920
    label "948548"
    canonicalName "948548"
    type "human"
    ProtName ""
    GeneID ""
    ProtID ""
    globaldegree 0
    globalbetweenness 0
    globalcloseness 7.14643e-05
    globalpr 4.20363e-06
    globalevcent2 3.4921e-18
  ]
  node
  [
    id -32919
    label "948543"
    canonicalName "948543"
    type "human"
    ProtName ""
    GeneID ""
    ProtID ""
    globaldegree 0
    globalbetweenness 0
    globalcloseness 7.14643e-05
    globalpr 4.20363e-06
    globalevcent2 3.4921e-18
  ]
  node
  [
    id -32918
    label "948542"
    canonicalName "948542"
    type "human"
    ProtName ""
    GeneID ""
    ProtID ""
    globaldegree 0
    globalbetweenness 0
    globalcloseness 7.14643e-05
    globalpr 4.20363e-06
    globalevcent2 3.4921e-18
  ]
  node
  [
    id -32917
    label "948538"
    canonicalName "948538"
    type "human"
    ProtName ""
    GeneID ""
    ProtID ""
    globaldegree 0
    globalbetweenness 0
    globalcloseness 7.14643e-05
    globalpr 4.20363e-06
    globalevcent2 3.4921e-18
  ]
  node
  [
    id -32916
    label "948537"
    canonicalName "948537"
    type "human"
    ProtName ""
    GeneID ""
    ProtID ""
    globaldegree 0
    globalbetweenness 0
    globalcloseness 7.14643e-05
    globalpr 4.20363e-06
    globalevcent2 3.4921e-18
  ]
  node
  [
    id -32915
    label "948532"
    canonicalName "948532"
    type "human"
    ProtName ""
    GeneID ""
    ProtID ""
    globaldegree 0
    globalbetweenness 0
    globalcloseness 7.14643e-05
    globalpr 4.20363e-06
    globalevcent2 3.4921e-18
  ]
  node
  [
    id -32914
    label "948531"
    canonicalName "948531"
    type "human"
    ProtName ""
    GeneID ""
    ProtID ""
    globaldegree 0
    globalbetweenness 0
    globalcloseness 7.14643e-05
    globalpr 4.20363e-06
    globalevcent2 3.4921e-18
  ]
  node
  [
    id -32913
    label "948530"
    canonicalName "948530"
    type "human"
    ProtName ""
    GeneID ""
    ProtID ""
    globaldegree 0
    globalbetweenness 0
    globalcloseness 7.14643e-05
    globalpr 4.20363e-06
    globalevcent2 3.4921e-18
  ]
  node
  [
    id -32912
    label "948524"
    canonicalName "948524"
    type "human"
    ProtName ""
    GeneID ""
    ProtID ""
    globaldegree 0
    globalbetweenness 0
    globalcloseness 7.14643e-05
    globalpr 4.20363e-06
    globalevcent2 3.4921e-18
  ]
  node
  [
    id -32911
    label "948517"
    canonicalName "948517"
    type "human"
    ProtName ""
    GeneID ""
    ProtID ""
    globaldegree 0
    globalbetweenness 0
    globalcloseness 7.14643e-05
    globalpr 4.20363e-06
    globalevcent2 3.4921e-18
  ]
  node
  [
    id -32910
    label "948513"
    canonicalName "948513"
    type "human"
    ProtName ""
    GeneID ""
    ProtID ""
    globaldegree 0
    globalbetweenness 0
    globalcloseness 7.14643e-05
    globalpr 4.20363e-06
    globalevcent2 3.4921e-18
  ]
  node
  [
    id -32909
    label "948499"
    canonicalName "948499"
    type "human"
    ProtName ""
    GeneID ""
    ProtID ""
    globaldegree 0
    globalbetweenness 0
    globalcloseness 7.14643e-05
    globalpr 4.20363e-06
    globalevcent2 3.4921e-18
  ]
  node
  [
    id -32908
    label "948494"
    canonicalName "948494"
    type "human"
    ProtName ""
    GeneID ""
    ProtID ""
    globaldegree 0
    globalbetweenness 0
    globalcloseness 7.14643e-05
    globalpr 4.20363e-06
    globalevcent2 3.4921e-18
  ]
  node
  [
    id -32907
    label "948493"
    canonicalName "948493"
    type "human"
    ProtName ""
    GeneID ""
    ProtID ""
    globaldegree 0
    globalbetweenness 0
    globalcloseness 7.14643e-05
    globalpr 4.20363e-06
    globalevcent2 3.4921e-18
  ]
  node
  [
    id -32906
    label "948490"
    canonicalName "948490"
    type "human"
    ProtName ""
    GeneID ""
    ProtID ""
    globaldegree 0
    globalbetweenness 0
    globalcloseness 7.14643e-05
    globalpr 4.20363e-06
    globalevcent2 3.4921e-18
  ]
  node
  [
    id -32905
    label "948489"
    canonicalName "948489"
    type "human"
    ProtName ""
    GeneID ""
    ProtID ""
    globaldegree 0
    globalbetweenness 0
    globalcloseness 7.14643e-05
    globalpr 4.20363e-06
    globalevcent2 3.4921e-18
  ]
  node
  [
    id -32904
    label "948488"
    canonicalName "948488"
    type "human"
    ProtName ""
    GeneID ""
    ProtID ""
    globaldegree 0
    globalbetweenness 0
    globalcloseness 7.14643e-05
    globalpr 4.20363e-06
    globalevcent2 3.4921e-18
  ]
  node
  [
    id -32903
    label "1261073"
    canonicalName "1261073"
    type "human"
    ProtName ""
    GeneID ""
    ProtID ""
    globaldegree 1
    globalbetweenness 0
    globalcloseness 7.14694e-05
    globalpr 6.30532e-06
    globalevcent2 3.27559e-18
  ]
  node
  [
    id -32902
    label "948487"
    canonicalName "948487"
    type "human"
    ProtName ""
    GeneID ""
    ProtID ""
    globaldegree 1
    globalbetweenness 0
    globalcloseness 7.14694e-05
    globalpr 6.30532e-06
    globalevcent2 3.27559e-18
  ]
  node
  [
    id -32901
    label "948486"
    canonicalName "948486"
    type "human"
    ProtName ""
    GeneID ""
    ProtID ""
    globaldegree 0
    globalbetweenness 0
    globalcloseness 7.14643e-05
    globalpr 4.20363e-06
    globalevcent2 3.4921e-18
  ]
  node
  [
    id -32900
    label "948484"
    canonicalName "948484"
    type "human"
    ProtName ""
    GeneID ""
    ProtID ""
    globaldegree 0
    globalbetweenness 0
    globalcloseness 7.14643e-05
    globalpr 4.20363e-06
    globalevcent2 3.4921e-18
  ]
  node
  [
    id -32899
    label "948483"
    canonicalName "948483"
    type "human"
    ProtName ""
    GeneID ""
    ProtID ""
    globaldegree 0
    globalbetweenness 0
    globalcloseness 7.14643e-05
    globalpr 4.20363e-06
    globalevcent2 3.4921e-18
  ]
  node
  [
    id -32898
    label "948482"
    canonicalName "948482"
    type "human"
    ProtName ""
    GeneID ""
    ProtID ""
    globaldegree 0
    globalbetweenness 0
    globalcloseness 7.14643e-05
    globalpr 4.20363e-06
    globalevcent2 3.4921e-18
  ]
  node
  [
    id -32897
    label "948479"
    canonicalName "948479"
    type "human"
    ProtName ""
    GeneID ""
    ProtID ""
    globaldegree 0
    globalbetweenness 0
    globalcloseness 7.14643e-05
    globalpr 4.20363e-06
    globalevcent2 3.4921e-18
  ]
  node
  [
    id -32896
    label "948469"
    canonicalName "948469"
    type "human"
    ProtName ""
    GeneID ""
    ProtID ""
    globaldegree 0
    globalbetweenness 0
    globalcloseness 7.14643e-05
    globalpr 4.20363e-06
    globalevcent2 3.4921e-18
  ]
  node
  [
    id -32895
    label "948468"
    canonicalName "948468"
    type "human"
    ProtName ""
    GeneID ""
    ProtID ""
    globaldegree 0
    globalbetweenness 0
    globalcloseness 7.14643e-05
    globalpr 4.20363e-06
    globalevcent2 3.4921e-18
  ]
  node
  [
    id -32894
    label "948467"
    canonicalName "948467"
    type "human"
    ProtName ""
    GeneID ""
    ProtID ""
    globaldegree 0
    globalbetweenness 0
    globalcloseness 7.14643e-05
    globalpr 4.20363e-06
    globalevcent2 3.4921e-18
  ]
  node
  [
    id -32893
    label "948464"
    canonicalName "948464"
    type "human"
    ProtName ""
    GeneID ""
    ProtID ""
    globaldegree 0
    globalbetweenness 0
    globalcloseness 7.14643e-05
    globalpr 4.20363e-06
    globalevcent2 3.4921e-18
  ]
  node
  [
    id -7836
    label "948461"
    canonicalName "948461"
    type "human"
    ProtName ""
    GeneID ""
    ProtID ""
    globaldegree 0
    globalbetweenness 0
    globalcloseness 7.14643e-05
    globalpr 4.20363e-06
    globalevcent2 3.4921e-18
  ]
  node
  [
    id -32892
    label "948457"
    canonicalName "948457"
    type "human"
    ProtName ""
    GeneID ""
    ProtID ""
    globaldegree 0
    globalbetweenness 0
    globalcloseness 7.14643e-05
    globalpr 4.20363e-06
    globalevcent2 3.4921e-18
  ]
  node
  [
    id -32891
    label "948456"
    canonicalName "948456"
    type "human"
    ProtName ""
    GeneID ""
    ProtID ""
    globaldegree 0
    globalbetweenness 0
    globalcloseness 7.14643e-05
    globalpr 4.20363e-06
    globalevcent2 3.4921e-18
  ]
  node
  [
    id -32890
    label "948448"
    canonicalName "948448"
    type "human"
    ProtName ""
    GeneID ""
    ProtID ""
    globaldegree 0
    globalbetweenness 0
    globalcloseness 7.14643e-05
    globalpr 4.20363e-06
    globalevcent2 3.4921e-18
  ]
  node
  [
    id -32889
    label "948447"
    canonicalName "948447"
    type "human"
    ProtName ""
    GeneID ""
    ProtID ""
    globaldegree 0
    globalbetweenness 0
    globalcloseness 7.14643e-05
    globalpr 4.20363e-06
    globalevcent2 3.4921e-18
  ]
  node
  [
    id -32888
    label "948440"
    canonicalName "948440"
    type "human"
    ProtName ""
    GeneID ""
    ProtID ""
    globaldegree 0
    globalbetweenness 0
    globalcloseness 7.14643e-05
    globalpr 4.20363e-06
    globalevcent2 3.4921e-18
  ]
  node
  [
    id -32887
    label "948435"
    canonicalName "948435"
    type "human"
    ProtName ""
    GeneID ""
    ProtID ""
    globaldegree 0
    globalbetweenness 0
    globalcloseness 7.14643e-05
    globalpr 4.20363e-06
    globalevcent2 3.4921e-18
  ]
  node
  [
    id -32886
    label "948434"
    canonicalName "948434"
    type "human"
    ProtName ""
    GeneID ""
    ProtID ""
    globaldegree 0
    globalbetweenness 0
    globalcloseness 7.14643e-05
    globalpr 4.20363e-06
    globalevcent2 3.4921e-18
  ]
  node
  [
    id -32885
    label "948433"
    canonicalName "948433"
    type "human"
    ProtName ""
    GeneID ""
    ProtID ""
    globaldegree 0
    globalbetweenness 0
    globalcloseness 7.14643e-05
    globalpr 4.20363e-06
    globalevcent2 3.4921e-18
  ]
  node
  [
    id -32884
    label "948432"
    canonicalName "948432"
    type "human"
    ProtName ""
    GeneID ""
    ProtID ""
    globaldegree 0
    globalbetweenness 0
    globalcloseness 7.14643e-05
    globalpr 4.20363e-06
    globalevcent2 3.4921e-18
  ]
  node
  [
    id -32883
    label "948431"
    canonicalName "948431"
    type "human"
    ProtName ""
    GeneID ""
    ProtID ""
    globaldegree 0
    globalbetweenness 0
    globalcloseness 7.14643e-05
    globalpr 4.20363e-06
    globalevcent2 3.4921e-18
  ]
  node
  [
    id -32882
    label "948430"
    canonicalName "948430"
    type "human"
    ProtName ""
    GeneID ""
    ProtID ""
    globaldegree 0
    globalbetweenness 0
    globalcloseness 7.14643e-05
    globalpr 4.20363e-06
    globalevcent2 3.4921e-18
  ]
  node
  [
    id -32881
    label "948429"
    canonicalName "948429"
    type "human"
    ProtName ""
    GeneID ""
    ProtID ""
    globaldegree 0
    globalbetweenness 0
    globalcloseness 7.14643e-05
    globalpr 4.20363e-06
    globalevcent2 3.4921e-18
  ]
  node
  [
    id -32880
    label "948427"
    canonicalName "948427"
    type "human"
    ProtName ""
    GeneID ""
    ProtID ""
    globaldegree 0
    globalbetweenness 0
    globalcloseness 7.14643e-05
    globalpr 4.20363e-06
    globalevcent2 3.4921e-18
  ]
  node
  [
    id -32879
    label "948426"
    canonicalName "948426"
    type "human"
    ProtName ""
    GeneID ""
    ProtID ""
    globaldegree 0
    globalbetweenness 0
    globalcloseness 7.14643e-05
    globalpr 4.20363e-06
    globalevcent2 3.4921e-18
  ]
  node
  [
    id -32878
    label "948425"
    canonicalName "948425"
    type "human"
    ProtName ""
    GeneID ""
    ProtID ""
    globaldegree 0
    globalbetweenness 0
    globalcloseness 7.14643e-05
    globalpr 4.20363e-06
    globalevcent2 3.4921e-18
  ]
  node
  [
    id -32877
    label "948424"
    canonicalName "948424"
    type "human"
    ProtName ""
    GeneID ""
    ProtID ""
    globaldegree 0
    globalbetweenness 0
    globalcloseness 7.14643e-05
    globalpr 4.20363e-06
    globalevcent2 3.4921e-18
  ]
  node
  [
    id -32876
    label "948423"
    canonicalName "948423"
    type "human"
    ProtName ""
    GeneID ""
    ProtID ""
    globaldegree 0
    globalbetweenness 0
    globalcloseness 7.14643e-05
    globalpr 4.20363e-06
    globalevcent2 3.4921e-18
  ]
  node
  [
    id -32875
    label "948419"
    canonicalName "948419"
    type "human"
    ProtName ""
    GeneID ""
    ProtID ""
    globaldegree 0
    globalbetweenness 0
    globalcloseness 7.14643e-05
    globalpr 4.20363e-06
    globalevcent2 3.4921e-18
  ]
  node
  [
    id -32874
    label "948414"
    canonicalName "948414"
    type "human"
    ProtName ""
    GeneID ""
    ProtID ""
    globaldegree 0
    globalbetweenness 0
    globalcloseness 7.14643e-05
    globalpr 4.20363e-06
    globalevcent2 3.4921e-18
  ]
  node
  [
    id -32873
    label "948413"
    canonicalName "948413"
    type "human"
    ProtName ""
    GeneID ""
    ProtID ""
    globaldegree 0
    globalbetweenness 0
    globalcloseness 7.14643e-05
    globalpr 4.20363e-06
    globalevcent2 3.4921e-18
  ]
  node
  [
    id -32872
    label "948412"
    canonicalName "948412"
    type "human"
    ProtName ""
    GeneID ""
    ProtID ""
    globaldegree 0
    globalbetweenness 0
    globalcloseness 7.14643e-05
    globalpr 4.20363e-06
    globalevcent2 3.4921e-18
  ]
  node
  [
    id -32871
    label "948411"
    canonicalName "948411"
    type "human"
    ProtName ""
    GeneID ""
    ProtID ""
    globaldegree 0
    globalbetweenness 0
    globalcloseness 7.14643e-05
    globalpr 4.20363e-06
    globalevcent2 3.4921e-18
  ]
  node
  [
    id -32870
    label "948409"
    canonicalName "948409"
    type "human"
    ProtName ""
    GeneID ""
    ProtID ""
    globaldegree 0
    globalbetweenness 0
    globalcloseness 7.14643e-05
    globalpr 4.20363e-06
    globalevcent2 3.4921e-18
  ]
  node
  [
    id -32869
    label "948403"
    canonicalName "948403"
    type "human"
    ProtName ""
    GeneID ""
    ProtID ""
    globaldegree 0
    globalbetweenness 0
    globalcloseness 7.14643e-05
    globalpr 4.20363e-06
    globalevcent2 3.4921e-18
  ]
  node
  [
    id -32868
    label "948402"
    canonicalName "948402"
    type "human"
    ProtName ""
    GeneID ""
    ProtID ""
    globaldegree 0
    globalbetweenness 0
    globalcloseness 7.14643e-05
    globalpr 4.20363e-06
    globalevcent2 3.4921e-18
  ]
  node
  [
    id -32867
    label "948401"
    canonicalName "948401"
    type "human"
    ProtName ""
    GeneID ""
    ProtID ""
    globaldegree 0
    globalbetweenness 0
    globalcloseness 7.14643e-05
    globalpr 4.20363e-06
    globalevcent2 3.4921e-18
  ]
  node
  [
    id -32866
    label "948397"
    canonicalName "948397"
    type "human"
    ProtName ""
    GeneID ""
    ProtID ""
    globaldegree 0
    globalbetweenness 0
    globalcloseness 7.14643e-05
    globalpr 4.20363e-06
    globalevcent2 3.4921e-18
  ]
  node
  [
    id -32865
    label "948396"
    canonicalName "948396"
    type "human"
    ProtName ""
    GeneID ""
    ProtID ""
    globaldegree 0
    globalbetweenness 0
    globalcloseness 7.14643e-05
    globalpr 4.20363e-06
    globalevcent2 3.4921e-18
  ]
  node
  [
    id -32864
    label "948395"
    canonicalName "948395"
    type "human"
    ProtName ""
    GeneID ""
    ProtID ""
    globaldegree 0
    globalbetweenness 0
    globalcloseness 7.14643e-05
    globalpr 4.20363e-06
    globalevcent2 3.4921e-18
  ]
  node
  [
    id -32863
    label "948394"
    canonicalName "948394"
    type "human"
    ProtName ""
    GeneID ""
    ProtID ""
    globaldegree 0
    globalbetweenness 0
    globalcloseness 7.14643e-05
    globalpr 4.20363e-06
    globalevcent2 3.4921e-18
  ]
  node
  [
    id -32862
    label "948391"
    canonicalName "948391"
    type "human"
    ProtName ""
    GeneID ""
    ProtID ""
    globaldegree 0
    globalbetweenness 0
    globalcloseness 7.14643e-05
    globalpr 4.20363e-06
    globalevcent2 3.4921e-18
  ]
  node
  [
    id -32861
    label "948390"
    canonicalName "948390"
    type "human"
    ProtName ""
    GeneID ""
    ProtID ""
    globaldegree 0
    globalbetweenness 0
    globalcloseness 7.14643e-05
    globalpr 4.20363e-06
    globalevcent2 3.4921e-18
  ]
  node
  [
    id -32860
    label "948383"
    canonicalName "948383"
    type "human"
    ProtName ""
    GeneID ""
    ProtID ""
    globaldegree 0
    globalbetweenness 0
    globalcloseness 7.14643e-05
    globalpr 4.20363e-06
    globalevcent2 3.4921e-18
  ]
  node
  [
    id -32859
    label "948378"
    canonicalName "948378"
    type "human"
    ProtName ""
    GeneID ""
    ProtID ""
    globaldegree 0
    globalbetweenness 0
    globalcloseness 7.14643e-05
    globalpr 4.20363e-06
    globalevcent2 3.4921e-18
  ]
  node
  [
    id -32858
    label "948370"
    canonicalName "948370"
    type "human"
    ProtName ""
    GeneID ""
    ProtID ""
    globaldegree 0
    globalbetweenness 0
    globalcloseness 7.14643e-05
    globalpr 4.20363e-06
    globalevcent2 3.4921e-18
  ]
  node
  [
    id -32857
    label "948361"
    canonicalName "948361"
    type "human"
    ProtName ""
    GeneID ""
    ProtID ""
    globaldegree 0
    globalbetweenness 0
    globalcloseness 7.14643e-05
    globalpr 4.20363e-06
    globalevcent2 3.4921e-18
  ]
  node
  [
    id -32856
    label "948360"
    canonicalName "948360"
    type "human"
    ProtName ""
    GeneID ""
    ProtID ""
    globaldegree 0
    globalbetweenness 0
    globalcloseness 7.14643e-05
    globalpr 4.20363e-06
    globalevcent2 3.4921e-18
  ]
  node
  [
    id -32855
    label "948355"
    canonicalName "948355"
    type "human"
    ProtName ""
    GeneID ""
    ProtID ""
    globaldegree 0
    globalbetweenness 0
    globalcloseness 7.14643e-05
    globalpr 4.20363e-06
    globalevcent2 3.4921e-18
  ]
  node
  [
    id -32854
    label "948347"
    canonicalName "948347"
    type "human"
    ProtName ""
    GeneID ""
    ProtID ""
    globaldegree 0
    globalbetweenness 0
    globalcloseness 7.14643e-05
    globalpr 4.20363e-06
    globalevcent2 3.4921e-18
  ]
  node
  [
    id -32853
    label "948336"
    canonicalName "948336"
    type "human"
    ProtName ""
    GeneID ""
    ProtID ""
    globaldegree 0
    globalbetweenness 0
    globalcloseness 7.14643e-05
    globalpr 4.20363e-06
    globalevcent2 3.4921e-18
  ]
  node
  [
    id -32852
    label "948328"
    canonicalName "948328"
    type "human"
    ProtName ""
    GeneID ""
    ProtID ""
    globaldegree 0
    globalbetweenness 0
    globalcloseness 7.14643e-05
    globalpr 4.20363e-06
    globalevcent2 3.4921e-18
  ]
  node
  [
    id -32851
    label "948326"
    canonicalName "948326"
    type "human"
    ProtName ""
    GeneID ""
    ProtID ""
    globaldegree 0
    globalbetweenness 0
    globalcloseness 7.14643e-05
    globalpr 4.20363e-06
    globalevcent2 3.4921e-18
  ]
  node
  [
    id -32850
    label "948324"
    canonicalName "948324"
    type "human"
    ProtName ""
    GeneID ""
    ProtID ""
    globaldegree 0
    globalbetweenness 0
    globalcloseness 7.14643e-05
    globalpr 4.20363e-06
    globalevcent2 3.4921e-18
  ]
  node
  [
    id -32849
    label "948321"
    canonicalName "948321"
    type "human"
    ProtName ""
    GeneID ""
    ProtID ""
    globaldegree 0
    globalbetweenness 0
    globalcloseness 7.14643e-05
    globalpr 4.20363e-06
    globalevcent2 3.4921e-18
  ]
  node
  [
    id -32848
    label "948319"
    canonicalName "948319"
    type "human"
    ProtName ""
    GeneID ""
    ProtID ""
    globaldegree 0
    globalbetweenness 0
    globalcloseness 7.14643e-05
    globalpr 4.20363e-06
    globalevcent2 3.4921e-18
  ]
  node
  [
    id -32847
    label "948313"
    canonicalName "948313"
    type "human"
    ProtName ""
    GeneID ""
    ProtID ""
    globaldegree 0
    globalbetweenness 0
    globalcloseness 7.14643e-05
    globalpr 4.20363e-06
    globalevcent2 3.4921e-18
  ]
  node
  [
    id -32846
    label "948310"
    canonicalName "948310"
    type "human"
    ProtName ""
    GeneID ""
    ProtID ""
    globaldegree 0
    globalbetweenness 0
    globalcloseness 7.14643e-05
    globalpr 4.20363e-06
    globalevcent2 3.4921e-18
  ]
  node
  [
    id -32845
    label "948297"
    canonicalName "948297"
    type "human"
    ProtName ""
    GeneID ""
    ProtID ""
    globaldegree 0
    globalbetweenness 0
    globalcloseness 7.14643e-05
    globalpr 4.20363e-06
    globalevcent2 3.4921e-18
  ]
  node
  [
    id -32844
    label "948294"
    canonicalName "948294"
    type "human"
    ProtName ""
    GeneID ""
    ProtID ""
    globaldegree 0
    globalbetweenness 0
    globalcloseness 7.14643e-05
    globalpr 4.20363e-06
    globalevcent2 3.4921e-18
  ]
  node
  [
    id -32843
    label "948293"
    canonicalName "948293"
    type "human"
    ProtName ""
    GeneID ""
    ProtID ""
    globaldegree 0
    globalbetweenness 0
    globalcloseness 7.14643e-05
    globalpr 4.20363e-06
    globalevcent2 3.4921e-18
  ]
  node
  [
    id -32842
    label "948292"
    canonicalName "948292"
    type "human"
    ProtName ""
    GeneID ""
    ProtID ""
    globaldegree 0
    globalbetweenness 0
    globalcloseness 7.14643e-05
    globalpr 4.20363e-06
    globalevcent2 3.4921e-18
  ]
  node
  [
    id -32841
    label "948291"
    canonicalName "948291"
    type "human"
    ProtName ""
    GeneID ""
    ProtID ""
    globaldegree 0
    globalbetweenness 0
    globalcloseness 7.14643e-05
    globalpr 4.20363e-06
    globalevcent2 3.4921e-18
  ]
  node
  [
    id -32840
    label "949054"
    canonicalName "949054"
    type "human"
    ProtName ""
    GeneID ""
    ProtID ""
    globaldegree 1
    globalbetweenness 0
    globalcloseness 7.14694e-05
    globalpr 6.30532e-06
    globalevcent2 3.27559e-18
  ]
  node
  [
    id -32839
    label "948289"
    canonicalName "948289"
    type "human"
    ProtName ""
    GeneID ""
    ProtID ""
    globaldegree 1
    globalbetweenness 0
    globalcloseness 7.14694e-05
    globalpr 6.30532e-06
    globalevcent2 3.27559e-18
  ]
  node
  [
    id -32838
    label "948287"
    canonicalName "948287"
    type "human"
    ProtName ""
    GeneID ""
    ProtID ""
    globaldegree 0
    globalbetweenness 0
    globalcloseness 7.14643e-05
    globalpr 4.20363e-06
    globalevcent2 3.4921e-18
  ]
  node
  [
    id -32837
    label "948286"
    canonicalName "948286"
    type "human"
    ProtName ""
    GeneID ""
    ProtID ""
    globaldegree 0
    globalbetweenness 0
    globalcloseness 7.14643e-05
    globalpr 4.20363e-06
    globalevcent2 3.4921e-18
  ]
  node
  [
    id -32836
    label "948279"
    canonicalName "948279"
    type "human"
    ProtName ""
    GeneID ""
    ProtID ""
    globaldegree 0
    globalbetweenness 0
    globalcloseness 7.14643e-05
    globalpr 4.20363e-06
    globalevcent2 3.4921e-18
  ]
  node
  [
    id -32835
    label "948278"
    canonicalName "948278"
    type "human"
    ProtName ""
    GeneID ""
    ProtID ""
    globaldegree 0
    globalbetweenness 0
    globalcloseness 7.14643e-05
    globalpr 4.20363e-06
    globalevcent2 3.4921e-18
  ]
  node
  [
    id -32834
    label "948277"
    canonicalName "948277"
    type "human"
    ProtName ""
    GeneID ""
    ProtID ""
    globaldegree 0
    globalbetweenness 0
    globalcloseness 7.14643e-05
    globalpr 4.20363e-06
    globalevcent2 3.4921e-18
  ]
  node
  [
    id -32833
    label "948269"
    canonicalName "948269"
    type "human"
    ProtName ""
    GeneID ""
    ProtID ""
    globaldegree 0
    globalbetweenness 0
    globalcloseness 7.14643e-05
    globalpr 4.20363e-06
    globalevcent2 3.4921e-18
  ]
  node
  [
    id -32832
    label "948267"
    canonicalName "948267"
    type "human"
    ProtName ""
    GeneID ""
    ProtID ""
    globaldegree 0
    globalbetweenness 0
    globalcloseness 7.14643e-05
    globalpr 4.20363e-06
    globalevcent2 3.4921e-18
  ]
  node
  [
    id -32831
    label "948266"
    canonicalName "948266"
    type "human"
    ProtName ""
    GeneID ""
    ProtID ""
    globaldegree 0
    globalbetweenness 0
    globalcloseness 7.14643e-05
    globalpr 4.20363e-06
    globalevcent2 3.4921e-18
  ]
  node
  [
    id -32830
    label "948264"
    canonicalName "948264"
    type "human"
    ProtName ""
    GeneID ""
    ProtID ""
    globaldegree 0
    globalbetweenness 0
    globalcloseness 7.14643e-05
    globalpr 4.20363e-06
    globalevcent2 3.4921e-18
  ]
  node
  [
    id -32829
    label "948262"
    canonicalName "948262"
    type "human"
    ProtName ""
    GeneID ""
    ProtID ""
    globaldegree 0
    globalbetweenness 0
    globalcloseness 7.14643e-05
    globalpr 4.20363e-06
    globalevcent2 3.4921e-18
  ]
  node
  [
    id -32828
    label "948261"
    canonicalName "948261"
    type "human"
    ProtName ""
    GeneID ""
    ProtID ""
    globaldegree 0
    globalbetweenness 0
    globalcloseness 7.14643e-05
    globalpr 4.20363e-06
    globalevcent2 3.4921e-18
  ]
  node
  [
    id -32827
    label "948260"
    canonicalName "948260"
    type "human"
    ProtName ""
    GeneID ""
    ProtID ""
    globaldegree 0
    globalbetweenness 0
    globalcloseness 7.14643e-05
    globalpr 4.20363e-06
    globalevcent2 3.4921e-18
  ]
  node
  [
    id -32826
    label "948258"
    canonicalName "948258"
    type "human"
    ProtName ""
    GeneID ""
    ProtID ""
    globaldegree 0
    globalbetweenness 0
    globalcloseness 7.14643e-05
    globalpr 4.20363e-06
    globalevcent2 3.4921e-18
  ]
  node
  [
    id -32825
    label "948256"
    canonicalName "948256"
    type "human"
    ProtName ""
    GeneID ""
    ProtID ""
    globaldegree 0
    globalbetweenness 0
    globalcloseness 7.14643e-05
    globalpr 4.20363e-06
    globalevcent2 3.4921e-18
  ]
  node
  [
    id -32824
    label "948254"
    canonicalName "948254"
    type "human"
    ProtName ""
    GeneID ""
    ProtID ""
    globaldegree 0
    globalbetweenness 0
    globalcloseness 7.14643e-05
    globalpr 4.20363e-06
    globalevcent2 3.4921e-18
  ]
  node
  [
    id -32823
    label "948253"
    canonicalName "948253"
    type "human"
    ProtName ""
    GeneID ""
    ProtID ""
    globaldegree 0
    globalbetweenness 0
    globalcloseness 7.14643e-05
    globalpr 4.20363e-06
    globalevcent2 3.4921e-18
  ]
  node
  [
    id -32822
    label "948252"
    canonicalName "948252"
    type "human"
    ProtName ""
    GeneID ""
    ProtID ""
    globaldegree 0
    globalbetweenness 0
    globalcloseness 7.14643e-05
    globalpr 4.20363e-06
    globalevcent2 3.4921e-18
  ]
  node
  [
    id -32821
    label "948248"
    canonicalName "948248"
    type "human"
    ProtName ""
    GeneID ""
    ProtID ""
    globaldegree 0
    globalbetweenness 0
    globalcloseness 7.14643e-05
    globalpr 4.20363e-06
    globalevcent2 3.4921e-18
  ]
  node
  [
    id -32820
    label "948247"
    canonicalName "948247"
    type "human"
    ProtName ""
    GeneID ""
    ProtID ""
    globaldegree 0
    globalbetweenness 0
    globalcloseness 7.14643e-05
    globalpr 4.20363e-06
    globalevcent2 3.4921e-18
  ]
  node
  [
    id -32819
    label "948246"
    canonicalName "948246"
    type "human"
    ProtName ""
    GeneID ""
    ProtID ""
    globaldegree 0
    globalbetweenness 0
    globalcloseness 7.14643e-05
    globalpr 4.20363e-06
    globalevcent2 3.4921e-18
  ]
  node
  [
    id -32818
    label "948245"
    canonicalName "948245"
    type "human"
    ProtName ""
    GeneID ""
    ProtID ""
    globaldegree 0
    globalbetweenness 0
    globalcloseness 7.14643e-05
    globalpr 4.20363e-06
    globalevcent2 3.4921e-18
  ]
  node
  [
    id -32817
    label "948244"
    canonicalName "948244"
    type "human"
    ProtName ""
    GeneID ""
    ProtID ""
    globaldegree 0
    globalbetweenness 0
    globalcloseness 7.14643e-05
    globalpr 4.20363e-06
    globalevcent2 3.4921e-18
  ]
  node
  [
    id -32816
    label "948243"
    canonicalName "948243"
    type "human"
    ProtName ""
    GeneID ""
    ProtID ""
    globaldegree 0
    globalbetweenness 0
    globalcloseness 7.14643e-05
    globalpr 4.20363e-06
    globalevcent2 3.4921e-18
  ]
  node
  [
    id -32815
    label "948242"
    canonicalName "948242"
    type "human"
    ProtName ""
    GeneID ""
    ProtID ""
    globaldegree 0
    globalbetweenness 0
    globalcloseness 7.14643e-05
    globalpr 4.20363e-06
    globalevcent2 3.4921e-18
  ]
  node
  [
    id -32814
    label "948241"
    canonicalName "948241"
    type "human"
    ProtName ""
    GeneID ""
    ProtID ""
    globaldegree 0
    globalbetweenness 0
    globalcloseness 7.14643e-05
    globalpr 4.20363e-06
    globalevcent2 3.4921e-18
  ]
  node
  [
    id -32813
    label "948240"
    canonicalName "948240"
    type "human"
    ProtName ""
    GeneID ""
    ProtID ""
    globaldegree 0
    globalbetweenness 0
    globalcloseness 7.14643e-05
    globalpr 4.20363e-06
    globalevcent2 3.4921e-18
  ]
  node
  [
    id -32812
    label "948239"
    canonicalName "948239"
    type "human"
    ProtName ""
    GeneID ""
    ProtID ""
    globaldegree 0
    globalbetweenness 0
    globalcloseness 7.14643e-05
    globalpr 4.20363e-06
    globalevcent2 3.4921e-18
  ]
  node
  [
    id -32811
    label "948238"
    canonicalName "948238"
    type "human"
    ProtName ""
    GeneID ""
    ProtID ""
    globaldegree 0
    globalbetweenness 0
    globalcloseness 7.14643e-05
    globalpr 4.20363e-06
    globalevcent2 3.4921e-18
  ]
  node
  [
    id -32810
    label "948237"
    canonicalName "948237"
    type "human"
    ProtName ""
    GeneID ""
    ProtID ""
    globaldegree 0
    globalbetweenness 0
    globalcloseness 7.14643e-05
    globalpr 4.20363e-06
    globalevcent2 3.4921e-18
  ]
  node
  [
    id -32809
    label "948236"
    canonicalName "948236"
    type "human"
    ProtName ""
    GeneID ""
    ProtID ""
    globaldegree 0
    globalbetweenness 0
    globalcloseness 7.14643e-05
    globalpr 4.20363e-06
    globalevcent2 3.4921e-18
  ]
  node
  [
    id -32808
    label "948235"
    canonicalName "948235"
    type "human"
    ProtName ""
    GeneID ""
    ProtID ""
    globaldegree 0
    globalbetweenness 0
    globalcloseness 7.14643e-05
    globalpr 4.20363e-06
    globalevcent2 3.4921e-18
  ]
  node
  [
    id -32807
    label "948225"
    canonicalName "948225"
    type "human"
    ProtName ""
    GeneID ""
    ProtID ""
    globaldegree 0
    globalbetweenness 0
    globalcloseness 7.14643e-05
    globalpr 4.20363e-06
    globalevcent2 3.4921e-18
  ]
  node
  [
    id -32806
    label "948222"
    canonicalName "948222"
    type "human"
    ProtName ""
    GeneID ""
    ProtID ""
    globaldegree 0
    globalbetweenness 0
    globalcloseness 7.14643e-05
    globalpr 4.20363e-06
    globalevcent2 3.4921e-18
  ]
  node
  [
    id -32805
    label "948221"
    canonicalName "948221"
    type "human"
    ProtName ""
    GeneID ""
    ProtID ""
    globaldegree 0
    globalbetweenness 0
    globalcloseness 7.14643e-05
    globalpr 4.20363e-06
    globalevcent2 3.4921e-18
  ]
  node
  [
    id -32804
    label "948218"
    canonicalName "948218"
    type "human"
    ProtName ""
    GeneID ""
    ProtID ""
    globaldegree 0
    globalbetweenness 0
    globalcloseness 7.14643e-05
    globalpr 4.20363e-06
    globalevcent2 3.4921e-18
  ]
  node
  [
    id -32803
    label "948217"
    canonicalName "948217"
    type "human"
    ProtName ""
    GeneID ""
    ProtID ""
    globaldegree 0
    globalbetweenness 0
    globalcloseness 7.14643e-05
    globalpr 4.20363e-06
    globalevcent2 3.4921e-18
  ]
  node
  [
    id -32802
    label "948216"
    canonicalName "948216"
    type "human"
    ProtName ""
    GeneID ""
    ProtID ""
    globaldegree 0
    globalbetweenness 0
    globalcloseness 7.14643e-05
    globalpr 4.20363e-06
    globalevcent2 3.4921e-18
  ]
  node
  [
    id -32801
    label "948215"
    canonicalName "948215"
    type "human"
    ProtName ""
    GeneID ""
    ProtID ""
    globaldegree 0
    globalbetweenness 0
    globalcloseness 7.14643e-05
    globalpr 4.20363e-06
    globalevcent2 3.4921e-18
  ]
  node
  [
    id -32800
    label "948214"
    canonicalName "948214"
    type "human"
    ProtName ""
    GeneID ""
    ProtID ""
    globaldegree 0
    globalbetweenness 0
    globalcloseness 7.14643e-05
    globalpr 4.20363e-06
    globalevcent2 3.4921e-18
  ]
  node
  [
    id -32799
    label "948211"
    canonicalName "948211"
    type "human"
    ProtName ""
    GeneID ""
    ProtID ""
    globaldegree 0
    globalbetweenness 0
    globalcloseness 7.14643e-05
    globalpr 4.20363e-06
    globalevcent2 3.4921e-18
  ]
  node
  [
    id -32798
    label "948210"
    canonicalName "948210"
    type "human"
    ProtName ""
    GeneID ""
    ProtID ""
    globaldegree 0
    globalbetweenness 0
    globalcloseness 7.14643e-05
    globalpr 4.20363e-06
    globalevcent2 3.4921e-18
  ]
  node
  [
    id -32797
    label "948209"
    canonicalName "948209"
    type "human"
    ProtName ""
    GeneID ""
    ProtID ""
    globaldegree 0
    globalbetweenness 0
    globalcloseness 7.14643e-05
    globalpr 4.20363e-06
    globalevcent2 3.4921e-18
  ]
  node
  [
    id -32796
    label "948183"
    canonicalName "948183"
    type "human"
    ProtName ""
    GeneID ""
    ProtID ""
    globaldegree 0
    globalbetweenness 0
    globalcloseness 7.14643e-05
    globalpr 4.20363e-06
    globalevcent2 3.4921e-18
  ]
  node
  [
    id -32795
    label "948182"
    canonicalName "948182"
    type "human"
    ProtName ""
    GeneID ""
    ProtID ""
    globaldegree 0
    globalbetweenness 0
    globalcloseness 7.14643e-05
    globalpr 4.20363e-06
    globalevcent2 3.4921e-18
  ]
  node
  [
    id -32794
    label "948169"
    canonicalName "948169"
    type "human"
    ProtName ""
    GeneID ""
    ProtID ""
    globaldegree 0
    globalbetweenness 0
    globalcloseness 7.14643e-05
    globalpr 4.20363e-06
    globalevcent2 3.4921e-18
  ]
  node
  [
    id -32793
    label "948163"
    canonicalName "948163"
    type "human"
    ProtName ""
    GeneID ""
    ProtID ""
    globaldegree 0
    globalbetweenness 0
    globalcloseness 7.14643e-05
    globalpr 4.20363e-06
    globalevcent2 3.4921e-18
  ]
  node
  [
    id -32792
    label "948157"
    canonicalName "948157"
    type "human"
    ProtName ""
    GeneID ""
    ProtID ""
    globaldegree 0
    globalbetweenness 0
    globalcloseness 7.14643e-05
    globalpr 4.20363e-06
    globalevcent2 3.4921e-18
  ]
  node
  [
    id -32791
    label "948156"
    canonicalName "948156"
    type "human"
    ProtName ""
    GeneID ""
    ProtID ""
    globaldegree 0
    globalbetweenness 0
    globalcloseness 7.14643e-05
    globalpr 4.20363e-06
    globalevcent2 3.4921e-18
  ]
  node
  [
    id -32790
    label "948141"
    canonicalName "948141"
    type "human"
    ProtName ""
    GeneID ""
    ProtID ""
    globaldegree 0
    globalbetweenness 0
    globalcloseness 7.14643e-05
    globalpr 4.20363e-06
    globalevcent2 3.4921e-18
  ]
  node
  [
    id -32789
    label "948139"
    canonicalName "948139"
    type "human"
    ProtName ""
    GeneID ""
    ProtID ""
    globaldegree 0
    globalbetweenness 0
    globalcloseness 7.14643e-05
    globalpr 4.20363e-06
    globalevcent2 3.4921e-18
  ]
  node
  [
    id -32788
    label "948138"
    canonicalName "948138"
    type "human"
    ProtName ""
    GeneID ""
    ProtID ""
    globaldegree 0
    globalbetweenness 0
    globalcloseness 7.14643e-05
    globalpr 4.20363e-06
    globalevcent2 3.4921e-18
  ]
  node
  [
    id -32787
    label "948134"
    canonicalName "948134"
    type "human"
    ProtName ""
    GeneID ""
    ProtID ""
    globaldegree 0
    globalbetweenness 0
    globalcloseness 7.14643e-05
    globalpr 4.20363e-06
    globalevcent2 3.4921e-18
  ]
  node
  [
    id -32786
    label "948133"
    canonicalName "948133"
    type "human"
    ProtName ""
    GeneID ""
    ProtID ""
    globaldegree 0
    globalbetweenness 0
    globalcloseness 7.14643e-05
    globalpr 4.20363e-06
    globalevcent2 3.4921e-18
  ]
  node
  [
    id -32785
    label "948127"
    canonicalName "948127"
    type "human"
    ProtName ""
    GeneID ""
    ProtID ""
    globaldegree 0
    globalbetweenness 0
    globalcloseness 7.14643e-05
    globalpr 4.20363e-06
    globalevcent2 3.4921e-18
  ]
  node
  [
    id -32784
    label "948126"
    canonicalName "948126"
    type "human"
    ProtName ""
    GeneID ""
    ProtID ""
    globaldegree 0
    globalbetweenness 0
    globalcloseness 7.14643e-05
    globalpr 4.20363e-06
    globalevcent2 3.4921e-18
  ]
  node
  [
    id -32783
    label "948125"
    canonicalName "948125"
    type "human"
    ProtName ""
    GeneID ""
    ProtID ""
    globaldegree 0
    globalbetweenness 0
    globalcloseness 7.14643e-05
    globalpr 4.20363e-06
    globalevcent2 3.4921e-18
  ]
  node
  [
    id -32782
    label "948124"
    canonicalName "948124"
    type "human"
    ProtName ""
    GeneID ""
    ProtID ""
    globaldegree 0
    globalbetweenness 0
    globalcloseness 7.14643e-05
    globalpr 4.20363e-06
    globalevcent2 3.4921e-18
  ]
  node
  [
    id -32781
    label "948123"
    canonicalName "948123"
    type "human"
    ProtName ""
    GeneID ""
    ProtID ""
    globaldegree 0
    globalbetweenness 0
    globalcloseness 7.14643e-05
    globalpr 4.20363e-06
    globalevcent2 3.4921e-18
  ]
  node
  [
    id -32780
    label "948119"
    canonicalName "948119"
    type "human"
    ProtName ""
    GeneID ""
    ProtID ""
    globaldegree 0
    globalbetweenness 0
    globalcloseness 7.14643e-05
    globalpr 4.20363e-06
    globalevcent2 3.4921e-18
  ]
  node
  [
    id -32779
    label "948118"
    canonicalName "948118"
    type "human"
    ProtName ""
    GeneID ""
    ProtID ""
    globaldegree 0
    globalbetweenness 0
    globalcloseness 7.14643e-05
    globalpr 4.20363e-06
    globalevcent2 3.4921e-18
  ]
  node
  [
    id -32778
    label "948116"
    canonicalName "948116"
    type "human"
    ProtName ""
    GeneID ""
    ProtID ""
    globaldegree 0
    globalbetweenness 0
    globalcloseness 7.14643e-05
    globalpr 4.20363e-06
    globalevcent2 3.4921e-18
  ]
  node
  [
    id -32777
    label "948104"
    canonicalName "948104"
    type "human"
    ProtName ""
    GeneID ""
    ProtID ""
    globaldegree 0
    globalbetweenness 0
    globalcloseness 7.14643e-05
    globalpr 4.20363e-06
    globalevcent2 3.4921e-18
  ]
  node
  [
    id -32776
    label "948101"
    canonicalName "948101"
    type "human"
    ProtName ""
    GeneID ""
    ProtID ""
    globaldegree 0
    globalbetweenness 0
    globalcloseness 7.14643e-05
    globalpr 4.20363e-06
    globalevcent2 3.4921e-18
  ]
  node
  [
    id -32775
    label "948096"
    canonicalName "948096"
    type "human"
    ProtName ""
    GeneID ""
    ProtID ""
    globaldegree 0
    globalbetweenness 0
    globalcloseness 7.14643e-05
    globalpr 4.20363e-06
    globalevcent2 3.4921e-18
  ]
  node
  [
    id -32774
    label "948093"
    canonicalName "948093"
    type "human"
    ProtName ""
    GeneID ""
    ProtID ""
    globaldegree 0
    globalbetweenness 0
    globalcloseness 7.14643e-05
    globalpr 4.20363e-06
    globalevcent2 3.4921e-18
  ]
  node
  [
    id -32773
    label "948092"
    canonicalName "948092"
    type "human"
    ProtName ""
    GeneID ""
    ProtID ""
    globaldegree 0
    globalbetweenness 0
    globalcloseness 7.14643e-05
    globalpr 4.20363e-06
    globalevcent2 3.4921e-18
  ]
  node
  [
    id -32772
    label "948091"
    canonicalName "948091"
    type "human"
    ProtName ""
    GeneID ""
    ProtID ""
    globaldegree 0
    globalbetweenness 0
    globalcloseness 7.14643e-05
    globalpr 4.20363e-06
    globalevcent2 3.4921e-18
  ]
  node
  [
    id -32771
    label "948090"
    canonicalName "948090"
    type "human"
    ProtName ""
    GeneID ""
    ProtID ""
    globaldegree 0
    globalbetweenness 0
    globalcloseness 7.14643e-05
    globalpr 4.20363e-06
    globalevcent2 3.4921e-18
  ]
  node
  [
    id -32770
    label "948086"
    canonicalName "948086"
    type "human"
    ProtName ""
    GeneID ""
    ProtID ""
    globaldegree 0
    globalbetweenness 0
    globalcloseness 7.14643e-05
    globalpr 4.20363e-06
    globalevcent2 3.4921e-18
  ]
  node
  [
    id -32769
    label "948083"
    canonicalName "948083"
    type "human"
    ProtName ""
    GeneID ""
    ProtID ""
    globaldegree 0
    globalbetweenness 0
    globalcloseness 7.14643e-05
    globalpr 4.20363e-06
    globalevcent2 3.4921e-18
  ]
  node
  [
    id -32768
    label "948080"
    canonicalName "948080"
    type "human"
    ProtName ""
    GeneID ""
    ProtID ""
    globaldegree 0
    globalbetweenness 0
    globalcloseness 7.14643e-05
    globalpr 4.20363e-06
    globalevcent2 3.4921e-18
  ]
  node
  [
    id -32767
    label "948079"
    canonicalName "948079"
    type "human"
    ProtName ""
    GeneID ""
    ProtID ""
    globaldegree 0
    globalbetweenness 0
    globalcloseness 7.14643e-05
    globalpr 4.20363e-06
    globalevcent2 3.4921e-18
  ]
  node
  [
    id -32766
    label "948074"
    canonicalName "948074"
    type "human"
    ProtName ""
    GeneID ""
    ProtID ""
    globaldegree 0
    globalbetweenness 0
    globalcloseness 7.14643e-05
    globalpr 4.20363e-06
    globalevcent2 3.4921e-18
  ]
  node
  [
    id -32765
    label "948067"
    canonicalName "948067"
    type "human"
    ProtName ""
    GeneID ""
    ProtID ""
    globaldegree 0
    globalbetweenness 0
    globalcloseness 7.14643e-05
    globalpr 4.20363e-06
    globalevcent2 3.4921e-18
  ]
  node
  [
    id -32764
    label "948065"
    canonicalName "948065"
    type "human"
    ProtName ""
    GeneID ""
    ProtID ""
    globaldegree 0
    globalbetweenness 0
    globalcloseness 7.14643e-05
    globalpr 4.20363e-06
    globalevcent2 3.4921e-18
  ]
  node
  [
    id -32763
    label "948064"
    canonicalName "948064"
    type "human"
    ProtName ""
    GeneID ""
    ProtID ""
    globaldegree 0
    globalbetweenness 0
    globalcloseness 7.14643e-05
    globalpr 4.20363e-06
    globalevcent2 3.4921e-18
  ]
  node
  [
    id -32762
    label "948063"
    canonicalName "948063"
    type "human"
    ProtName ""
    GeneID ""
    ProtID ""
    globaldegree 0
    globalbetweenness 0
    globalcloseness 7.14643e-05
    globalpr 4.20363e-06
    globalevcent2 3.4921e-18
  ]
  node
  [
    id -32761
    label "948062"
    canonicalName "948062"
    type "human"
    ProtName ""
    GeneID ""
    ProtID ""
    globaldegree 0
    globalbetweenness 0
    globalcloseness 7.14643e-05
    globalpr 4.20363e-06
    globalevcent2 3.4921e-18
  ]
  node
  [
    id -32760
    label "948056"
    canonicalName "948056"
    type "human"
    ProtName ""
    GeneID ""
    ProtID ""
    globaldegree 0
    globalbetweenness 0
    globalcloseness 7.14643e-05
    globalpr 4.20363e-06
    globalevcent2 3.4921e-18
  ]
  node
  [
    id -32759
    label "948031"
    canonicalName "948031"
    type "human"
    ProtName ""
    GeneID ""
    ProtID ""
    globaldegree 0
    globalbetweenness 0
    globalcloseness 7.14643e-05
    globalpr 4.20363e-06
    globalevcent2 3.4921e-18
  ]
  node
  [
    id -32758
    label "948030"
    canonicalName "948030"
    type "human"
    ProtName ""
    GeneID ""
    ProtID ""
    globaldegree 0
    globalbetweenness 0
    globalcloseness 7.14643e-05
    globalpr 4.20363e-06
    globalevcent2 3.4921e-18
  ]
  node
  [
    id -32757
    label "948027"
    canonicalName "948027"
    type "human"
    ProtName ""
    GeneID ""
    ProtID ""
    globaldegree 0
    globalbetweenness 0
    globalcloseness 7.14643e-05
    globalpr 4.20363e-06
    globalevcent2 3.4921e-18
  ]
  node
  [
    id -32756
    label "948025"
    canonicalName "948025"
    type "human"
    ProtName ""
    GeneID ""
    ProtID ""
    globaldegree 0
    globalbetweenness 0
    globalcloseness 7.14643e-05
    globalpr 4.20363e-06
    globalevcent2 3.4921e-18
  ]
  node
  [
    id -32755
    label "948014"
    canonicalName "948014"
    type "human"
    ProtName ""
    GeneID ""
    ProtID ""
    globaldegree 0
    globalbetweenness 0
    globalcloseness 7.14643e-05
    globalpr 4.20363e-06
    globalevcent2 3.4921e-18
  ]
  node
  [
    id -32754
    label "948013"
    canonicalName "948013"
    type "human"
    ProtName ""
    GeneID ""
    ProtID ""
    globaldegree 0
    globalbetweenness 0
    globalcloseness 7.14643e-05
    globalpr 4.20363e-06
    globalevcent2 3.4921e-18
  ]
  node
  [
    id -32753
    label "948011"
    canonicalName "948011"
    type "human"
    ProtName ""
    GeneID ""
    ProtID ""
    globaldegree 0
    globalbetweenness 0
    globalcloseness 7.14643e-05
    globalpr 4.20363e-06
    globalevcent2 3.4921e-18
  ]
  node
  [
    id -32752
    label "948002"
    canonicalName "948002"
    type "human"
    ProtName ""
    GeneID ""
    ProtID ""
    globaldegree 0
    globalbetweenness 0
    globalcloseness 7.14643e-05
    globalpr 4.20363e-06
    globalevcent2 3.4921e-18
  ]
  node
  [
    id -32751
    label "947995"
    canonicalName "947995"
    type "human"
    ProtName ""
    GeneID ""
    ProtID ""
    globaldegree 0
    globalbetweenness 0
    globalcloseness 7.14643e-05
    globalpr 4.20363e-06
    globalevcent2 3.4921e-18
  ]
  node
  [
    id -32750
    label "947990"
    canonicalName "947990"
    type "human"
    ProtName ""
    GeneID ""
    ProtID ""
    globaldegree 0
    globalbetweenness 0
    globalcloseness 7.14643e-05
    globalpr 4.20363e-06
    globalevcent2 3.4921e-18
  ]
  node
  [
    id -32749
    label "947989"
    canonicalName "947989"
    type "human"
    ProtName ""
    GeneID ""
    ProtID ""
    globaldegree 0
    globalbetweenness 0
    globalcloseness 7.14643e-05
    globalpr 4.20363e-06
    globalevcent2 3.4921e-18
  ]
  node
  [
    id -32748
    label "947987"
    canonicalName "947987"
    type "human"
    ProtName ""
    GeneID ""
    ProtID ""
    globaldegree 0
    globalbetweenness 0
    globalcloseness 7.14643e-05
    globalpr 4.20363e-06
    globalevcent2 3.4921e-18
  ]
  node
  [
    id -32747
    label "947986"
    canonicalName "947986"
    type "human"
    ProtName ""
    GeneID ""
    ProtID ""
    globaldegree 0
    globalbetweenness 0
    globalcloseness 7.14643e-05
    globalpr 4.20363e-06
    globalevcent2 3.4921e-18
  ]
  node
  [
    id -32746
    label "947981"
    canonicalName "947981"
    type "human"
    ProtName ""
    GeneID ""
    ProtID ""
    globaldegree 0
    globalbetweenness 0
    globalcloseness 7.14643e-05
    globalpr 4.20363e-06
    globalevcent2 3.4921e-18
  ]
  node
  [
    id -32745
    label "947978"
    canonicalName "947978"
    type "human"
    ProtName ""
    GeneID ""
    ProtID ""
    globaldegree 0
    globalbetweenness 0
    globalcloseness 7.14643e-05
    globalpr 4.20363e-06
    globalevcent2 3.4921e-18
  ]
  node
  [
    id -32744
    label "947971"
    canonicalName "947971"
    type "human"
    ProtName ""
    GeneID ""
    ProtID ""
    globaldegree 0
    globalbetweenness 0
    globalcloseness 7.14643e-05
    globalpr 4.20363e-06
    globalevcent2 3.4921e-18
  ]
  node
  [
    id -32743
    label "947969"
    canonicalName "947969"
    type "human"
    ProtName ""
    GeneID ""
    ProtID ""
    globaldegree 0
    globalbetweenness 0
    globalcloseness 7.14643e-05
    globalpr 4.20363e-06
    globalevcent2 3.4921e-18
  ]
  node
  [
    id -32742
    label "947968"
    canonicalName "947968"
    type "human"
    ProtName ""
    GeneID ""
    ProtID ""
    globaldegree 0
    globalbetweenness 0
    globalcloseness 7.14643e-05
    globalpr 4.20363e-06
    globalevcent2 3.4921e-18
  ]
  node
  [
    id -32741
    label "947967"
    canonicalName "947967"
    type "human"
    ProtName ""
    GeneID ""
    ProtID ""
    globaldegree 0
    globalbetweenness 0
    globalcloseness 7.14643e-05
    globalpr 4.20363e-06
    globalevcent2 3.4921e-18
  ]
  node
  [
    id -32740
    label "947966"
    canonicalName "947966"
    type "human"
    ProtName ""
    GeneID ""
    ProtID ""
    globaldegree 0
    globalbetweenness 0
    globalcloseness 7.14643e-05
    globalpr 4.20363e-06
    globalevcent2 3.4921e-18
  ]
  node
  [
    id -32739
    label "947965"
    canonicalName "947965"
    type "human"
    ProtName ""
    GeneID ""
    ProtID ""
    globaldegree 0
    globalbetweenness 0
    globalcloseness 7.14643e-05
    globalpr 4.20363e-06
    globalevcent2 3.4921e-18
  ]
  node
  [
    id -32738
    label "947964"
    canonicalName "947964"
    type "human"
    ProtName ""
    GeneID ""
    ProtID ""
    globaldegree 0
    globalbetweenness 0
    globalcloseness 7.14643e-05
    globalpr 4.20363e-06
    globalevcent2 3.4921e-18
  ]
  node
  [
    id -32737
    label "947962"
    canonicalName "947962"
    type "human"
    ProtName ""
    GeneID ""
    ProtID ""
    globaldegree 0
    globalbetweenness 0
    globalcloseness 7.14643e-05
    globalpr 4.20363e-06
    globalevcent2 3.4921e-18
  ]
  node
  [
    id -32736
    label "947961"
    canonicalName "947961"
    type "human"
    ProtName ""
    GeneID ""
    ProtID ""
    globaldegree 0
    globalbetweenness 0
    globalcloseness 7.14643e-05
    globalpr 4.20363e-06
    globalevcent2 3.4921e-18
  ]
  node
  [
    id -32735
    label "947959"
    canonicalName "947959"
    type "human"
    ProtName ""
    GeneID ""
    ProtID ""
    globaldegree 0
    globalbetweenness 0
    globalcloseness 7.14643e-05
    globalpr 4.20363e-06
    globalevcent2 3.4921e-18
  ]
  node
  [
    id -32734
    label "947957"
    canonicalName "947957"
    type "human"
    ProtName ""
    GeneID ""
    ProtID ""
    globaldegree 0
    globalbetweenness 0
    globalcloseness 7.14643e-05
    globalpr 4.20363e-06
    globalevcent2 3.4921e-18
  ]
  node
  [
    id -32733
    label "947953"
    canonicalName "947953"
    type "human"
    ProtName ""
    GeneID ""
    ProtID ""
    globaldegree 0
    globalbetweenness 0
    globalcloseness 7.14643e-05
    globalpr 4.20363e-06
    globalevcent2 3.4921e-18
  ]
  node
  [
    id -32732
    label "947946"
    canonicalName "947946"
    type "human"
    ProtName ""
    GeneID ""
    ProtID ""
    globaldegree 0
    globalbetweenness 0
    globalcloseness 7.14643e-05
    globalpr 4.20363e-06
    globalevcent2 3.4921e-18
  ]
  node
  [
    id -32731
    label "947942"
    canonicalName "947942"
    type "human"
    ProtName ""
    GeneID ""
    ProtID ""
    globaldegree 0
    globalbetweenness 0
    globalcloseness 7.14643e-05
    globalpr 4.20363e-06
    globalevcent2 3.4921e-18
  ]
  node
  [
    id -32730
    label "947939"
    canonicalName "947939"
    type "human"
    ProtName ""
    GeneID ""
    ProtID ""
    globaldegree 0
    globalbetweenness 0
    globalcloseness 7.14643e-05
    globalpr 4.20363e-06
    globalevcent2 3.4921e-18
  ]
  node
  [
    id -32729
    label "947937"
    canonicalName "947937"
    type "human"
    ProtName ""
    GeneID ""
    ProtID ""
    globaldegree 0
    globalbetweenness 0
    globalcloseness 7.14643e-05
    globalpr 4.20363e-06
    globalevcent2 3.4921e-18
  ]
  node
  [
    id -32728
    label "947935"
    canonicalName "947935"
    type "human"
    ProtName ""
    GeneID ""
    ProtID ""
    globaldegree 0
    globalbetweenness 0
    globalcloseness 7.14643e-05
    globalpr 4.20363e-06
    globalevcent2 3.4921e-18
  ]
  node
  [
    id -32727
    label "947934"
    canonicalName "947934"
    type "human"
    ProtName ""
    GeneID ""
    ProtID ""
    globaldegree 0
    globalbetweenness 0
    globalcloseness 7.14643e-05
    globalpr 4.20363e-06
    globalevcent2 3.4921e-18
  ]
  node
  [
    id -32726
    label "947932"
    canonicalName "947932"
    type "human"
    ProtName ""
    GeneID ""
    ProtID ""
    globaldegree 0
    globalbetweenness 0
    globalcloseness 7.14643e-05
    globalpr 4.20363e-06
    globalevcent2 3.4921e-18
  ]
  node
  [
    id -32725
    label "947931"
    canonicalName "947931"
    type "human"
    ProtName ""
    GeneID ""
    ProtID ""
    globaldegree 0
    globalbetweenness 0
    globalcloseness 7.14643e-05
    globalpr 4.20363e-06
    globalevcent2 3.4921e-18
  ]
  node
  [
    id -32724
    label "947926"
    canonicalName "947926"
    type "human"
    ProtName ""
    GeneID ""
    ProtID ""
    globaldegree 0
    globalbetweenness 0
    globalcloseness 7.14643e-05
    globalpr 4.20363e-06
    globalevcent2 3.4921e-18
  ]
  node
  [
    id -32723
    label "947922"
    canonicalName "947922"
    type "human"
    ProtName ""
    GeneID ""
    ProtID ""
    globaldegree 0
    globalbetweenness 0
    globalcloseness 7.14643e-05
    globalpr 4.20363e-06
    globalevcent2 3.4921e-18
  ]
  node
  [
    id -32722
    label "947921"
    canonicalName "947921"
    type "human"
    ProtName ""
    GeneID ""
    ProtID ""
    globaldegree 0
    globalbetweenness 0
    globalcloseness 7.14643e-05
    globalpr 4.20363e-06
    globalevcent2 3.4921e-18
  ]
  node
  [
    id -32721
    label "947920"
    canonicalName "947920"
    type "human"
    ProtName ""
    GeneID ""
    ProtID ""
    globaldegree 0
    globalbetweenness 0
    globalcloseness 7.14643e-05
    globalpr 4.20363e-06
    globalevcent2 3.4921e-18
  ]
  node
  [
    id -32720
    label "947913"
    canonicalName "947913"
    type "human"
    ProtName ""
    GeneID ""
    ProtID ""
    globaldegree 0
    globalbetweenness 0
    globalcloseness 7.14643e-05
    globalpr 4.20363e-06
    globalevcent2 3.4921e-18
  ]
  node
  [
    id -32719
    label "947907"
    canonicalName "947907"
    type "human"
    ProtName ""
    GeneID ""
    ProtID ""
    globaldegree 0
    globalbetweenness 0
    globalcloseness 7.14643e-05
    globalpr 4.20363e-06
    globalevcent2 3.4921e-18
  ]
  node
  [
    id -32718
    label "947906"
    canonicalName "947906"
    type "human"
    ProtName ""
    GeneID ""
    ProtID ""
    globaldegree 0
    globalbetweenness 0
    globalcloseness 7.14643e-05
    globalpr 4.20363e-06
    globalevcent2 3.4921e-18
  ]
  node
  [
    id -32717
    label "947894"
    canonicalName "947894"
    type "human"
    ProtName ""
    GeneID ""
    ProtID ""
    globaldegree 0
    globalbetweenness 0
    globalcloseness 7.14643e-05
    globalpr 4.20363e-06
    globalevcent2 3.4921e-18
  ]
  node
  [
    id -32716
    label "947887"
    canonicalName "947887"
    type "human"
    ProtName ""
    GeneID ""
    ProtID ""
    globaldegree 0
    globalbetweenness 0
    globalcloseness 7.14643e-05
    globalpr 4.20363e-06
    globalevcent2 3.4921e-18
  ]
  node
  [
    id -32715
    label "947881"
    canonicalName "947881"
    type "human"
    ProtName ""
    GeneID ""
    ProtID ""
    globaldegree 0
    globalbetweenness 0
    globalcloseness 7.14643e-05
    globalpr 4.20363e-06
    globalevcent2 3.4921e-18
  ]
  node
  [
    id -32714
    label "947880"
    canonicalName "947880"
    type "human"
    ProtName ""
    GeneID ""
    ProtID ""
    globaldegree 0
    globalbetweenness 0
    globalcloseness 7.14643e-05
    globalpr 4.20363e-06
    globalevcent2 3.4921e-18
  ]
  node
  [
    id -32713
    label "947875"
    canonicalName "947875"
    type "human"
    ProtName ""
    GeneID ""
    ProtID ""
    globaldegree 0
    globalbetweenness 0
    globalcloseness 7.14643e-05
    globalpr 4.20363e-06
    globalevcent2 3.4921e-18
  ]
  node
  [
    id -32712
    label "947874"
    canonicalName "947874"
    type "human"
    ProtName ""
    GeneID ""
    ProtID ""
    globaldegree 0
    globalbetweenness 0
    globalcloseness 7.14643e-05
    globalpr 4.20363e-06
    globalevcent2 3.4921e-18
  ]
  node
  [
    id -32711
    label "947873"
    canonicalName "947873"
    type "human"
    ProtName ""
    GeneID ""
    ProtID ""
    globaldegree 0
    globalbetweenness 0
    globalcloseness 7.14643e-05
    globalpr 4.20363e-06
    globalevcent2 3.4921e-18
  ]
  node
  [
    id -32710
    label "947868"
    canonicalName "947868"
    type "human"
    ProtName ""
    GeneID ""
    ProtID ""
    globaldegree 0
    globalbetweenness 0
    globalcloseness 7.14643e-05
    globalpr 4.20363e-06
    globalevcent2 3.4921e-18
  ]
  node
  [
    id -32709
    label "947867"
    canonicalName "947867"
    type "human"
    ProtName ""
    GeneID ""
    ProtID ""
    globaldegree 0
    globalbetweenness 0
    globalcloseness 7.14643e-05
    globalpr 4.20363e-06
    globalevcent2 3.4921e-18
  ]
  node
  [
    id -32708
    label "947864"
    canonicalName "947864"
    type "human"
    ProtName ""
    GeneID ""
    ProtID ""
    globaldegree 0
    globalbetweenness 0
    globalcloseness 7.14643e-05
    globalpr 4.20363e-06
    globalevcent2 3.4921e-18
  ]
  node
  [
    id -32707
    label "947861"
    canonicalName "947861"
    type "human"
    ProtName ""
    GeneID ""
    ProtID ""
    globaldegree 0
    globalbetweenness 0
    globalcloseness 7.14643e-05
    globalpr 4.20363e-06
    globalevcent2 3.4921e-18
  ]
  node
  [
    id -32706
    label "947859"
    canonicalName "947859"
    type "human"
    ProtName ""
    GeneID ""
    ProtID ""
    globaldegree 0
    globalbetweenness 0
    globalcloseness 7.14643e-05
    globalpr 4.20363e-06
    globalevcent2 3.4921e-18
  ]
  node
  [
    id -32705
    label "947854"
    canonicalName "947854"
    type "human"
    ProtName ""
    GeneID ""
    ProtID ""
    globaldegree 0
    globalbetweenness 0
    globalcloseness 7.14643e-05
    globalpr 4.20363e-06
    globalevcent2 3.4921e-18
  ]
  node
  [
    id -32704
    label "947853"
    canonicalName "947853"
    type "human"
    ProtName ""
    GeneID ""
    ProtID ""
    globaldegree 0
    globalbetweenness 0
    globalcloseness 7.14643e-05
    globalpr 4.20363e-06
    globalevcent2 3.4921e-18
  ]
  node
  [
    id -32703
    label "947852"
    canonicalName "947852"
    type "human"
    ProtName ""
    GeneID ""
    ProtID ""
    globaldegree 0
    globalbetweenness 0
    globalcloseness 7.14643e-05
    globalpr 4.20363e-06
    globalevcent2 3.4921e-18
  ]
  node
  [
    id -32702
    label "947847"
    canonicalName "947847"
    type "human"
    ProtName ""
    GeneID ""
    ProtID ""
    globaldegree 0
    globalbetweenness 0
    globalcloseness 7.14643e-05
    globalpr 4.20363e-06
    globalevcent2 3.4921e-18
  ]
  node
  [
    id -32701
    label "947846"
    canonicalName "947846"
    type "human"
    ProtName ""
    GeneID ""
    ProtID ""
    globaldegree 0
    globalbetweenness 0
    globalcloseness 7.14643e-05
    globalpr 4.20363e-06
    globalevcent2 3.4921e-18
  ]
  node
  [
    id -32700
    label "947845"
    canonicalName "947845"
    type "human"
    ProtName ""
    GeneID ""
    ProtID ""
    globaldegree 0
    globalbetweenness 0
    globalcloseness 7.14643e-05
    globalpr 4.20363e-06
    globalevcent2 3.4921e-18
  ]
  node
  [
    id -32699
    label "947844"
    canonicalName "947844"
    type "human"
    ProtName ""
    GeneID ""
    ProtID ""
    globaldegree 0
    globalbetweenness 0
    globalcloseness 7.14643e-05
    globalpr 4.20363e-06
    globalevcent2 3.4921e-18
  ]
  node
  [
    id -32698
    label "947842"
    canonicalName "947842"
    type "human"
    ProtName ""
    GeneID ""
    ProtID ""
    globaldegree 0
    globalbetweenness 0
    globalcloseness 7.14643e-05
    globalpr 4.20363e-06
    globalevcent2 3.4921e-18
  ]
  node
  [
    id -32697
    label "947841"
    canonicalName "947841"
    type "human"
    ProtName ""
    GeneID ""
    ProtID ""
    globaldegree 0
    globalbetweenness 0
    globalcloseness 7.14643e-05
    globalpr 4.20363e-06
    globalevcent2 3.4921e-18
  ]
  node
  [
    id -32696
    label "947840"
    canonicalName "947840"
    type "human"
    ProtName ""
    GeneID ""
    ProtID ""
    globaldegree 0
    globalbetweenness 0
    globalcloseness 7.14643e-05
    globalpr 4.20363e-06
    globalevcent2 3.4921e-18
  ]
  node
  [
    id -32695
    label "947839"
    canonicalName "947839"
    type "human"
    ProtName ""
    GeneID ""
    ProtID ""
    globaldegree 0
    globalbetweenness 0
    globalcloseness 7.14643e-05
    globalpr 4.20363e-06
    globalevcent2 3.4921e-18
  ]
  node
  [
    id -32694
    label "947834"
    canonicalName "947834"
    type "human"
    ProtName ""
    GeneID ""
    ProtID ""
    globaldegree 0
    globalbetweenness 0
    globalcloseness 7.14643e-05
    globalpr 4.20363e-06
    globalevcent2 3.4921e-18
  ]
  node
  [
    id -32693
    label "947833"
    canonicalName "947833"
    type "human"
    ProtName ""
    GeneID ""
    ProtID ""
    globaldegree 0
    globalbetweenness 0
    globalcloseness 7.14643e-05
    globalpr 4.20363e-06
    globalevcent2 3.4921e-18
  ]
  node
  [
    id -32692
    label "947832"
    canonicalName "947832"
    type "human"
    ProtName ""
    GeneID ""
    ProtID ""
    globaldegree 0
    globalbetweenness 0
    globalcloseness 7.14643e-05
    globalpr 4.20363e-06
    globalevcent2 3.4921e-18
  ]
  node
  [
    id -32691
    label "947831"
    canonicalName "947831"
    type "human"
    ProtName ""
    GeneID ""
    ProtID ""
    globaldegree 0
    globalbetweenness 0
    globalcloseness 7.14643e-05
    globalpr 4.20363e-06
    globalevcent2 3.4921e-18
  ]
  node
  [
    id -32690
    label "947829"
    canonicalName "947829"
    type "human"
    ProtName ""
    GeneID ""
    ProtID ""
    globaldegree 0
    globalbetweenness 0
    globalcloseness 7.14643e-05
    globalpr 4.20363e-06
    globalevcent2 3.4921e-18
  ]
  node
  [
    id -32689
    label "947828"
    canonicalName "947828"
    type "human"
    ProtName ""
    GeneID ""
    ProtID ""
    globaldegree 0
    globalbetweenness 0
    globalcloseness 7.14643e-05
    globalpr 4.20363e-06
    globalevcent2 3.4921e-18
  ]
  node
  [
    id -32688
    label "947827"
    canonicalName "947827"
    type "human"
    ProtName ""
    GeneID ""
    ProtID ""
    globaldegree 0
    globalbetweenness 0
    globalcloseness 7.14643e-05
    globalpr 4.20363e-06
    globalevcent2 3.4921e-18
  ]
  node
  [
    id -32687
    label "947824"
    canonicalName "947824"
    type "human"
    ProtName ""
    GeneID ""
    ProtID ""
    globaldegree 0
    globalbetweenness 0
    globalcloseness 7.14643e-05
    globalpr 4.20363e-06
    globalevcent2 3.4921e-18
  ]
  node
  [
    id -32686
    label "947823"
    canonicalName "947823"
    type "human"
    ProtName ""
    GeneID ""
    ProtID ""
    globaldegree 0
    globalbetweenness 0
    globalcloseness 7.14643e-05
    globalpr 4.20363e-06
    globalevcent2 3.4921e-18
  ]
  node
  [
    id -32685
    label "947822"
    canonicalName "947822"
    type "human"
    ProtName ""
    GeneID ""
    ProtID ""
    globaldegree 0
    globalbetweenness 0
    globalcloseness 7.14643e-05
    globalpr 4.20363e-06
    globalevcent2 3.4921e-18
  ]
  node
  [
    id -32684
    label "947820"
    canonicalName "947820"
    type "human"
    ProtName ""
    GeneID ""
    ProtID ""
    globaldegree 0
    globalbetweenness 0
    globalcloseness 7.14643e-05
    globalpr 4.20363e-06
    globalevcent2 3.4921e-18
  ]
  node
  [
    id -32683
    label "947819"
    canonicalName "947819"
    type "human"
    ProtName ""
    GeneID ""
    ProtID ""
    globaldegree 0
    globalbetweenness 0
    globalcloseness 7.14643e-05
    globalpr 4.20363e-06
    globalevcent2 3.4921e-18
  ]
  node
  [
    id -32682
    label "947818"
    canonicalName "947818"
    type "human"
    ProtName ""
    GeneID ""
    ProtID ""
    globaldegree 0
    globalbetweenness 0
    globalcloseness 7.14643e-05
    globalpr 4.20363e-06
    globalevcent2 3.4921e-18
  ]
  node
  [
    id -32681
    label "947817"
    canonicalName "947817"
    type "human"
    ProtName ""
    GeneID ""
    ProtID ""
    globaldegree 0
    globalbetweenness 0
    globalcloseness 7.14643e-05
    globalpr 4.20363e-06
    globalevcent2 3.4921e-18
  ]
  node
  [
    id -32680
    label "947816"
    canonicalName "947816"
    type "human"
    ProtName ""
    GeneID ""
    ProtID ""
    globaldegree 0
    globalbetweenness 0
    globalcloseness 7.14643e-05
    globalpr 4.20363e-06
    globalevcent2 3.4921e-18
  ]
  node
  [
    id -32679
    label "947814"
    canonicalName "947814"
    type "human"
    ProtName ""
    GeneID ""
    ProtID ""
    globaldegree 0
    globalbetweenness 0
    globalcloseness 7.14643e-05
    globalpr 4.20363e-06
    globalevcent2 3.4921e-18
  ]
  node
  [
    id -32678
    label "947813"
    canonicalName "947813"
    type "human"
    ProtName ""
    GeneID ""
    ProtID ""
    globaldegree 0
    globalbetweenness 0
    globalcloseness 7.14643e-05
    globalpr 4.20363e-06
    globalevcent2 3.4921e-18
  ]
  node
  [
    id -32677
    label "947811"
    canonicalName "947811"
    type "human"
    ProtName ""
    GeneID ""
    ProtID ""
    globaldegree 0
    globalbetweenness 0
    globalcloseness 7.14643e-05
    globalpr 4.20363e-06
    globalevcent2 3.4921e-18
  ]
  node
  [
    id -32676
    label "947810"
    canonicalName "947810"
    type "human"
    ProtName ""
    GeneID ""
    ProtID ""
    globaldegree 0
    globalbetweenness 0
    globalcloseness 7.14643e-05
    globalpr 4.20363e-06
    globalevcent2 3.4921e-18
  ]
  node
  [
    id -32675
    label "947809"
    canonicalName "947809"
    type "human"
    ProtName ""
    GeneID ""
    ProtID ""
    globaldegree 0
    globalbetweenness 0
    globalcloseness 7.14643e-05
    globalpr 4.20363e-06
    globalevcent2 3.4921e-18
  ]
  node
  [
    id -32674
    label "947808"
    canonicalName "947808"
    type "human"
    ProtName ""
    GeneID ""
    ProtID ""
    globaldegree 0
    globalbetweenness 0
    globalcloseness 7.14643e-05
    globalpr 4.20363e-06
    globalevcent2 3.4921e-18
  ]
  node
  [
    id -32673
    label "947807"
    canonicalName "947807"
    type "human"
    ProtName ""
    GeneID ""
    ProtID ""
    globaldegree 0
    globalbetweenness 0
    globalcloseness 7.14643e-05
    globalpr 4.20363e-06
    globalevcent2 3.4921e-18
  ]
  node
  [
    id -32672
    label "947806"
    canonicalName "947806"
    type "human"
    ProtName ""
    GeneID ""
    ProtID ""
    globaldegree 0
    globalbetweenness 0
    globalcloseness 7.14643e-05
    globalpr 4.20363e-06
    globalevcent2 3.4921e-18
  ]
  node
  [
    id -32671
    label "947805"
    canonicalName "947805"
    type "human"
    ProtName ""
    GeneID ""
    ProtID ""
    globaldegree 0
    globalbetweenness 0
    globalcloseness 7.14643e-05
    globalpr 4.20363e-06
    globalevcent2 3.4921e-18
  ]
  node
  [
    id -32670
    label "947804"
    canonicalName "947804"
    type "human"
    ProtName ""
    GeneID ""
    ProtID ""
    globaldegree 0
    globalbetweenness 0
    globalcloseness 7.14643e-05
    globalpr 4.20363e-06
    globalevcent2 3.4921e-18
  ]
  node
  [
    id -32669
    label "947803"
    canonicalName "947803"
    type "human"
    ProtName ""
    GeneID ""
    ProtID ""
    globaldegree 0
    globalbetweenness 0
    globalcloseness 7.14643e-05
    globalpr 4.20363e-06
    globalevcent2 3.4921e-18
  ]
  node
  [
    id -32668
    label "947802"
    canonicalName "947802"
    type "human"
    ProtName ""
    GeneID ""
    ProtID ""
    globaldegree 0
    globalbetweenness 0
    globalcloseness 7.14643e-05
    globalpr 4.20363e-06
    globalevcent2 3.4921e-18
  ]
  node
  [
    id -32667
    label "947801"
    canonicalName "947801"
    type "human"
    ProtName ""
    GeneID ""
    ProtID ""
    globaldegree 0
    globalbetweenness 0
    globalcloseness 7.14643e-05
    globalpr 4.20363e-06
    globalevcent2 3.4921e-18
  ]
  node
  [
    id -32666
    label "947800"
    canonicalName "947800"
    type "human"
    ProtName ""
    GeneID ""
    ProtID ""
    globaldegree 0
    globalbetweenness 0
    globalcloseness 7.14643e-05
    globalpr 4.20363e-06
    globalevcent2 3.4921e-18
  ]
  node
  [
    id -32665
    label "947799"
    canonicalName "947799"
    type "human"
    ProtName ""
    GeneID ""
    ProtID ""
    globaldegree 0
    globalbetweenness 0
    globalcloseness 7.14643e-05
    globalpr 4.20363e-06
    globalevcent2 3.4921e-18
  ]
  node
  [
    id -32664
    label "947798"
    canonicalName "947798"
    type "human"
    ProtName ""
    GeneID ""
    ProtID ""
    globaldegree 0
    globalbetweenness 0
    globalcloseness 7.14643e-05
    globalpr 4.20363e-06
    globalevcent2 3.4921e-18
  ]
  node
  [
    id -32663
    label "947797"
    canonicalName "947797"
    type "human"
    ProtName ""
    GeneID ""
    ProtID ""
    globaldegree 0
    globalbetweenness 0
    globalcloseness 7.14643e-05
    globalpr 4.20363e-06
    globalevcent2 3.4921e-18
  ]
  node
  [
    id -32662
    label "947795"
    canonicalName "947795"
    type "human"
    ProtName ""
    GeneID ""
    ProtID ""
    globaldegree 0
    globalbetweenness 0
    globalcloseness 7.14643e-05
    globalpr 4.20363e-06
    globalevcent2 3.4921e-18
  ]
  node
  [
    id -32661
    label "947794"
    canonicalName "947794"
    type "human"
    ProtName ""
    GeneID ""
    ProtID ""
    globaldegree 0
    globalbetweenness 0
    globalcloseness 7.14643e-05
    globalpr 4.20363e-06
    globalevcent2 3.4921e-18
  ]
  node
  [
    id -32660
    label "947793"
    canonicalName "947793"
    type "human"
    ProtName ""
    GeneID ""
    ProtID ""
    globaldegree 0
    globalbetweenness 0
    globalcloseness 7.14643e-05
    globalpr 4.20363e-06
    globalevcent2 3.4921e-18
  ]
  node
  [
    id -32659
    label "947792"
    canonicalName "947792"
    type "human"
    ProtName ""
    GeneID ""
    ProtID ""
    globaldegree 0
    globalbetweenness 0
    globalcloseness 7.14643e-05
    globalpr 4.20363e-06
    globalevcent2 3.4921e-18
  ]
  node
  [
    id -32658
    label "947791"
    canonicalName "947791"
    type "human"
    ProtName ""
    GeneID ""
    ProtID ""
    globaldegree 0
    globalbetweenness 0
    globalcloseness 7.14643e-05
    globalpr 4.20363e-06
    globalevcent2 3.4921e-18
  ]
  node
  [
    id -32657
    label "947787"
    canonicalName "947787"
    type "human"
    ProtName ""
    GeneID ""
    ProtID ""
    globaldegree 0
    globalbetweenness 0
    globalcloseness 7.14643e-05
    globalpr 4.20363e-06
    globalevcent2 3.4921e-18
  ]
  node
  [
    id -32656
    label "947784"
    canonicalName "947784"
    type "human"
    ProtName ""
    GeneID ""
    ProtID ""
    globaldegree 0
    globalbetweenness 0
    globalcloseness 7.14643e-05
    globalpr 4.20363e-06
    globalevcent2 3.4921e-18
  ]
  node
  [
    id -32655
    label "947768"
    canonicalName "947768"
    type "human"
    ProtName ""
    GeneID ""
    ProtID ""
    globaldegree 0
    globalbetweenness 0
    globalcloseness 7.14643e-05
    globalpr 4.20363e-06
    globalevcent2 3.4921e-18
  ]
  node
  [
    id -32654
    label "947761"
    canonicalName "947761"
    type "human"
    ProtName ""
    GeneID ""
    ProtID ""
    globaldegree 0
    globalbetweenness 0
    globalcloseness 7.14643e-05
    globalpr 4.20363e-06
    globalevcent2 3.4921e-18
  ]
  node
  [
    id -32653
    label "947758"
    canonicalName "947758"
    type "human"
    ProtName ""
    GeneID ""
    ProtID ""
    globaldegree 0
    globalbetweenness 0
    globalcloseness 7.14643e-05
    globalpr 4.20363e-06
    globalevcent2 3.4921e-18
  ]
  node
  [
    id -32652
    label "947756"
    canonicalName "947756"
    type "human"
    ProtName ""
    GeneID ""
    ProtID ""
    globaldegree 0
    globalbetweenness 0
    globalcloseness 7.14643e-05
    globalpr 4.20363e-06
    globalevcent2 3.4921e-18
  ]
  node
  [
    id -32651
    label "947748"
    canonicalName "947748"
    type "human"
    ProtName ""
    GeneID ""
    ProtID ""
    globaldegree 0
    globalbetweenness 0
    globalcloseness 7.14643e-05
    globalpr 4.20363e-06
    globalevcent2 3.4921e-18
  ]
  node
  [
    id -32650
    label "947747"
    canonicalName "947747"
    type "human"
    ProtName ""
    GeneID ""
    ProtID ""
    globaldegree 0
    globalbetweenness 0
    globalcloseness 7.14643e-05
    globalpr 4.20363e-06
    globalevcent2 3.4921e-18
  ]
  node
  [
    id -32649
    label "947744"
    canonicalName "947744"
    type "human"
    ProtName ""
    GeneID ""
    ProtID ""
    globaldegree 0
    globalbetweenness 0
    globalcloseness 7.14643e-05
    globalpr 4.20363e-06
    globalevcent2 3.4921e-18
  ]
  node
  [
    id -32648
    label "947742"
    canonicalName "947742"
    type "human"
    ProtName ""
    GeneID ""
    ProtID ""
    globaldegree 0
    globalbetweenness 0
    globalcloseness 7.14643e-05
    globalpr 4.20363e-06
    globalevcent2 3.4921e-18
  ]
  node
  [
    id -32647
    label "947734"
    canonicalName "947734"
    type "human"
    ProtName ""
    GeneID ""
    ProtID ""
    globaldegree 0
    globalbetweenness 0
    globalcloseness 7.14643e-05
    globalpr 4.20363e-06
    globalevcent2 3.4921e-18
  ]
  node
  [
    id -32646
    label "947732"
    canonicalName "947732"
    type "human"
    ProtName ""
    GeneID ""
    ProtID ""
    globaldegree 0
    globalbetweenness 0
    globalcloseness 7.14643e-05
    globalpr 4.20363e-06
    globalevcent2 3.4921e-18
  ]
  node
  [
    id -32645
    label "947731"
    canonicalName "947731"
    type "human"
    ProtName ""
    GeneID ""
    ProtID ""
    globaldegree 0
    globalbetweenness 0
    globalcloseness 7.14643e-05
    globalpr 4.20363e-06
    globalevcent2 3.4921e-18
  ]
  node
  [
    id -32644
    label "947729"
    canonicalName "947729"
    type "human"
    ProtName ""
    GeneID ""
    ProtID ""
    globaldegree 0
    globalbetweenness 0
    globalcloseness 7.14643e-05
    globalpr 4.20363e-06
    globalevcent2 3.4921e-18
  ]
  node
  [
    id -32643
    label "947726"
    canonicalName "947726"
    type "human"
    ProtName ""
    GeneID ""
    ProtID ""
    globaldegree 0
    globalbetweenness 0
    globalcloseness 7.14643e-05
    globalpr 4.20363e-06
    globalevcent2 3.4921e-18
  ]
  node
  [
    id -32642
    label "947725"
    canonicalName "947725"
    type "human"
    ProtName ""
    GeneID ""
    ProtID ""
    globaldegree 0
    globalbetweenness 0
    globalcloseness 7.14643e-05
    globalpr 4.20363e-06
    globalevcent2 3.4921e-18
  ]
  node
  [
    id -32641
    label "947724"
    canonicalName "947724"
    type "human"
    ProtName ""
    GeneID ""
    ProtID ""
    globaldegree 0
    globalbetweenness 0
    globalcloseness 7.14643e-05
    globalpr 4.20363e-06
    globalevcent2 3.4921e-18
  ]
  node
  [
    id -32640
    label "947723"
    canonicalName "947723"
    type "human"
    ProtName ""
    GeneID ""
    ProtID ""
    globaldegree 0
    globalbetweenness 0
    globalcloseness 7.14643e-05
    globalpr 4.20363e-06
    globalevcent2 3.4921e-18
  ]
  node
  [
    id -32639
    label "947722"
    canonicalName "947722"
    type "human"
    ProtName ""
    GeneID ""
    ProtID ""
    globaldegree 0
    globalbetweenness 0
    globalcloseness 7.14643e-05
    globalpr 4.20363e-06
    globalevcent2 3.4921e-18
  ]
  node
  [
    id -32638
    label "947720"
    canonicalName "947720"
    type "human"
    ProtName ""
    GeneID ""
    ProtID ""
    globaldegree 0
    globalbetweenness 0
    globalcloseness 7.14643e-05
    globalpr 4.20363e-06
    globalevcent2 3.4921e-18
  ]
  node
  [
    id -32637
    label "947719"
    canonicalName "947719"
    type "human"
    ProtName ""
    GeneID ""
    ProtID ""
    globaldegree 0
    globalbetweenness 0
    globalcloseness 7.14643e-05
    globalpr 4.20363e-06
    globalevcent2 3.4921e-18
  ]
  node
  [
    id -32636
    label "947717"
    canonicalName "947717"
    type "human"
    ProtName ""
    GeneID ""
    ProtID ""
    globaldegree 0
    globalbetweenness 0
    globalcloseness 7.14643e-05
    globalpr 4.20363e-06
    globalevcent2 3.4921e-18
  ]
  node
  [
    id -32635
    label "947715"
    canonicalName "947715"
    type "human"
    ProtName ""
    GeneID ""
    ProtID ""
    globaldegree 0
    globalbetweenness 0
    globalcloseness 7.14643e-05
    globalpr 4.20363e-06
    globalevcent2 3.4921e-18
  ]
  node
  [
    id -32634
    label "947714"
    canonicalName "947714"
    type "human"
    ProtName ""
    GeneID ""
    ProtID ""
    globaldegree 0
    globalbetweenness 0
    globalcloseness 7.14643e-05
    globalpr 4.20363e-06
    globalevcent2 3.4921e-18
  ]
  node
  [
    id -32633
    label "947706"
    canonicalName "947706"
    type "human"
    ProtName ""
    GeneID ""
    ProtID ""
    globaldegree 0
    globalbetweenness 0
    globalcloseness 7.14643e-05
    globalpr 4.20363e-06
    globalevcent2 3.4921e-18
  ]
  node
  [
    id -32632
    label "947691"
    canonicalName "947691"
    type "human"
    ProtName ""
    GeneID ""
    ProtID ""
    globaldegree 0
    globalbetweenness 0
    globalcloseness 7.14643e-05
    globalpr 4.20363e-06
    globalevcent2 3.4921e-18
  ]
  node
  [
    id -32631
    label "947690"
    canonicalName "947690"
    type "human"
    ProtName ""
    GeneID ""
    ProtID ""
    globaldegree 0
    globalbetweenness 0
    globalcloseness 7.14643e-05
    globalpr 4.20363e-06
    globalevcent2 3.4921e-18
  ]
  node
  [
    id -32630
    label "947686"
    canonicalName "947686"
    type "human"
    ProtName ""
    GeneID ""
    ProtID ""
    globaldegree 0
    globalbetweenness 0
    globalcloseness 7.14643e-05
    globalpr 4.20363e-06
    globalevcent2 3.4921e-18
  ]
  node
  [
    id -32629
    label "947679"
    canonicalName "947679"
    type "human"
    ProtName ""
    GeneID ""
    ProtID ""
    globaldegree 0
    globalbetweenness 0
    globalcloseness 7.14643e-05
    globalpr 4.20363e-06
    globalevcent2 3.4921e-18
  ]
  node
  [
    id -32628
    label "947661"
    canonicalName "947661"
    type "human"
    ProtName ""
    GeneID ""
    ProtID ""
    globaldegree 0
    globalbetweenness 0
    globalcloseness 7.14643e-05
    globalpr 4.20363e-06
    globalevcent2 3.4921e-18
  ]
  node
  [
    id -32627
    label "947655"
    canonicalName "947655"
    type "human"
    ProtName ""
    GeneID ""
    ProtID ""
    globaldegree 0
    globalbetweenness 0
    globalcloseness 7.14643e-05
    globalpr 4.20363e-06
    globalevcent2 3.4921e-18
  ]
  node
  [
    id -32626
    label "947653"
    canonicalName "947653"
    type "human"
    ProtName ""
    GeneID ""
    ProtID ""
    globaldegree 0
    globalbetweenness 0
    globalcloseness 7.14643e-05
    globalpr 4.20363e-06
    globalevcent2 3.4921e-18
  ]
  node
  [
    id -32625
    label "947652"
    canonicalName "947652"
    type "human"
    ProtName ""
    GeneID ""
    ProtID ""
    globaldegree 0
    globalbetweenness 0
    globalcloseness 7.14643e-05
    globalpr 4.20363e-06
    globalevcent2 3.4921e-18
  ]
  node
  [
    id -32624
    label "947649"
    canonicalName "947649"
    type "human"
    ProtName ""
    GeneID ""
    ProtID ""
    globaldegree 0
    globalbetweenness 0
    globalcloseness 7.14643e-05
    globalpr 4.20363e-06
    globalevcent2 3.4921e-18
  ]
  node
  [
    id -32623
    label "947644"
    canonicalName "947644"
    type "human"
    ProtName ""
    GeneID ""
    ProtID ""
    globaldegree 0
    globalbetweenness 0
    globalcloseness 7.14643e-05
    globalpr 4.20363e-06
    globalevcent2 3.4921e-18
  ]
  node
  [
    id -32622
    label "947639"
    canonicalName "947639"
    type "human"
    ProtName ""
    GeneID ""
    ProtID ""
    globaldegree 0
    globalbetweenness 0
    globalcloseness 7.14643e-05
    globalpr 4.20363e-06
    globalevcent2 3.4921e-18
  ]
  node
  [
    id -32621
    label "947638"
    canonicalName "947638"
    type "human"
    ProtName ""
    GeneID ""
    ProtID ""
    globaldegree 0
    globalbetweenness 0
    globalcloseness 7.14643e-05
    globalpr 4.20363e-06
    globalevcent2 3.4921e-18
  ]
  node
  [
    id -32620
    label "947637"
    canonicalName "947637"
    type "human"
    ProtName ""
    GeneID ""
    ProtID ""
    globaldegree 0
    globalbetweenness 0
    globalcloseness 7.14643e-05
    globalpr 4.20363e-06
    globalevcent2 3.4921e-18
  ]
  node
  [
    id -32619
    label "947633"
    canonicalName "947633"
    type "human"
    ProtName ""
    GeneID ""
    ProtID ""
    globaldegree 0
    globalbetweenness 0
    globalcloseness 7.14643e-05
    globalpr 4.20363e-06
    globalevcent2 3.4921e-18
  ]
  node
  [
    id -32618
    label "947630"
    canonicalName "947630"
    type "human"
    ProtName ""
    GeneID ""
    ProtID ""
    globaldegree 0
    globalbetweenness 0
    globalcloseness 7.14643e-05
    globalpr 4.20363e-06
    globalevcent2 3.4921e-18
  ]
  node
  [
    id -32617
    label "947595"
    canonicalName "947595"
    type "human"
    ProtName ""
    GeneID ""
    ProtID ""
    globaldegree 0
    globalbetweenness 0
    globalcloseness 7.14643e-05
    globalpr 4.20363e-06
    globalevcent2 3.4921e-18
  ]
  node
  [
    id -32616
    label "947590"
    canonicalName "947590"
    type "human"
    ProtName ""
    GeneID ""
    ProtID ""
    globaldegree 0
    globalbetweenness 0
    globalcloseness 7.14643e-05
    globalpr 4.20363e-06
    globalevcent2 3.4921e-18
  ]
  node
  [
    id -32615
    label "947587"
    canonicalName "947587"
    type "human"
    ProtName ""
    GeneID ""
    ProtID ""
    globaldegree 0
    globalbetweenness 0
    globalcloseness 7.14643e-05
    globalpr 4.20363e-06
    globalevcent2 3.4921e-18
  ]
  node
  [
    id -32614
    label "947583"
    canonicalName "947583"
    type "human"
    ProtName ""
    GeneID ""
    ProtID ""
    globaldegree 0
    globalbetweenness 0
    globalcloseness 7.14643e-05
    globalpr 4.20363e-06
    globalevcent2 3.4921e-18
  ]
  node
  [
    id -32613
    label "947581"
    canonicalName "947581"
    type "human"
    ProtName ""
    GeneID ""
    ProtID ""
    globaldegree 0
    globalbetweenness 0
    globalcloseness 7.14643e-05
    globalpr 4.20363e-06
    globalevcent2 3.4921e-18
  ]
  node
  [
    id -32612
    label "947580"
    canonicalName "947580"
    type "human"
    ProtName ""
    GeneID ""
    ProtID ""
    globaldegree 0
    globalbetweenness 0
    globalcloseness 7.14643e-05
    globalpr 4.20363e-06
    globalevcent2 3.4921e-18
  ]
  node
  [
    id -32611
    label "947577"
    canonicalName "947577"
    type "human"
    ProtName ""
    GeneID ""
    ProtID ""
    globaldegree 0
    globalbetweenness 0
    globalcloseness 7.14643e-05
    globalpr 4.20363e-06
    globalevcent2 3.4921e-18
  ]
  node
  [
    id -32610
    label "947575"
    canonicalName "947575"
    type "human"
    ProtName ""
    GeneID ""
    ProtID ""
    globaldegree 0
    globalbetweenness 0
    globalcloseness 7.14643e-05
    globalpr 4.20363e-06
    globalevcent2 3.4921e-18
  ]
  node
  [
    id -32609
    label "947574"
    canonicalName "947574"
    type "human"
    ProtName ""
    GeneID ""
    ProtID ""
    globaldegree 0
    globalbetweenness 0
    globalcloseness 7.14643e-05
    globalpr 4.20363e-06
    globalevcent2 3.4921e-18
  ]
  node
  [
    id -32608
    label "947573"
    canonicalName "947573"
    type "human"
    ProtName ""
    GeneID ""
    ProtID ""
    globaldegree 0
    globalbetweenness 0
    globalcloseness 7.14643e-05
    globalpr 4.20363e-06
    globalevcent2 3.4921e-18
  ]
  node
  [
    id -32607
    label "947570"
    canonicalName "947570"
    type "human"
    ProtName ""
    GeneID ""
    ProtID ""
    globaldegree 0
    globalbetweenness 0
    globalcloseness 7.14643e-05
    globalpr 4.20363e-06
    globalevcent2 3.4921e-18
  ]
  node
  [
    id -32606
    label "947568"
    canonicalName "947568"
    type "human"
    ProtName ""
    GeneID ""
    ProtID ""
    globaldegree 0
    globalbetweenness 0
    globalcloseness 7.14643e-05
    globalpr 4.20363e-06
    globalevcent2 3.4921e-18
  ]
  node
  [
    id -32605
    label "947567"
    canonicalName "947567"
    type "human"
    ProtName ""
    GeneID ""
    ProtID ""
    globaldegree 0
    globalbetweenness 0
    globalcloseness 7.14643e-05
    globalpr 4.20363e-06
    globalevcent2 3.4921e-18
  ]
  node
  [
    id -32604
    label "947565"
    canonicalName "947565"
    type "human"
    ProtName ""
    GeneID ""
    ProtID ""
    globaldegree 0
    globalbetweenness 0
    globalcloseness 7.14643e-05
    globalpr 4.20363e-06
    globalevcent2 3.4921e-18
  ]
  node
  [
    id -32603
    label "947564"
    canonicalName "947564"
    type "human"
    ProtName ""
    GeneID ""
    ProtID ""
    globaldegree 0
    globalbetweenness 0
    globalcloseness 7.14643e-05
    globalpr 4.20363e-06
    globalevcent2 3.4921e-18
  ]
  node
  [
    id -32602
    label "947553"
    canonicalName "947553"
    type "human"
    ProtName ""
    GeneID ""
    ProtID ""
    globaldegree 0
    globalbetweenness 0
    globalcloseness 7.14643e-05
    globalpr 4.20363e-06
    globalevcent2 3.4921e-18
  ]
  node
  [
    id -32601
    label "947548"
    canonicalName "947548"
    type "human"
    ProtName ""
    GeneID ""
    ProtID ""
    globaldegree 0
    globalbetweenness 0
    globalcloseness 7.14643e-05
    globalpr 4.20363e-06
    globalevcent2 3.4921e-18
  ]
  node
  [
    id -32600
    label "947547"
    canonicalName "947547"
    type "human"
    ProtName ""
    GeneID ""
    ProtID ""
    globaldegree 0
    globalbetweenness 0
    globalcloseness 7.14643e-05
    globalpr 4.20363e-06
    globalevcent2 3.4921e-18
  ]
  node
  [
    id -32599
    label "947544"
    canonicalName "947544"
    type "human"
    ProtName ""
    GeneID ""
    ProtID ""
    globaldegree 0
    globalbetweenness 0
    globalcloseness 7.14643e-05
    globalpr 4.20363e-06
    globalevcent2 3.4921e-18
  ]
  node
  [
    id -32598
    label "947540"
    canonicalName "947540"
    type "human"
    ProtName ""
    GeneID ""
    ProtID ""
    globaldegree 0
    globalbetweenness 0
    globalcloseness 7.14643e-05
    globalpr 4.20363e-06
    globalevcent2 3.4921e-18
  ]
  node
  [
    id -32597
    label "947538"
    canonicalName "947538"
    type "human"
    ProtName ""
    GeneID ""
    ProtID ""
    globaldegree 0
    globalbetweenness 0
    globalcloseness 7.14643e-05
    globalpr 4.20363e-06
    globalevcent2 3.4921e-18
  ]
  node
  [
    id -32596
    label "947534"
    canonicalName "947534"
    type "human"
    ProtName ""
    GeneID ""
    ProtID ""
    globaldegree 0
    globalbetweenness 0
    globalcloseness 7.14643e-05
    globalpr 4.20363e-06
    globalevcent2 3.4921e-18
  ]
  node
  [
    id -32595
    label "947528"
    canonicalName "947528"
    type "human"
    ProtName ""
    GeneID ""
    ProtID ""
    globaldegree 0
    globalbetweenness 0
    globalcloseness 7.14643e-05
    globalpr 4.20363e-06
    globalevcent2 3.4921e-18
  ]
  node
  [
    id -32594
    label "947526"
    canonicalName "947526"
    type "human"
    ProtName ""
    GeneID ""
    ProtID ""
    globaldegree 0
    globalbetweenness 0
    globalcloseness 7.14643e-05
    globalpr 4.20363e-06
    globalevcent2 3.4921e-18
  ]
  node
  [
    id -32593
    label "947525"
    canonicalName "947525"
    type "human"
    ProtName ""
    GeneID ""
    ProtID ""
    globaldegree 0
    globalbetweenness 0
    globalcloseness 7.14643e-05
    globalpr 4.20363e-06
    globalevcent2 3.4921e-18
  ]
  node
  [
    id -32592
    label "947520"
    canonicalName "947520"
    type "human"
    ProtName ""
    GeneID ""
    ProtID ""
    globaldegree 0
    globalbetweenness 0
    globalcloseness 7.14643e-05
    globalpr 4.20363e-06
    globalevcent2 3.4921e-18
  ]
  node
  [
    id -32591
    label "947519"
    canonicalName "947519"
    type "human"
    ProtName ""
    GeneID ""
    ProtID ""
    globaldegree 0
    globalbetweenness 0
    globalcloseness 7.14643e-05
    globalpr 4.20363e-06
    globalevcent2 3.4921e-18
  ]
  node
  [
    id -32590
    label "947512"
    canonicalName "947512"
    type "human"
    ProtName ""
    GeneID ""
    ProtID ""
    globaldegree 0
    globalbetweenness 0
    globalcloseness 7.14643e-05
    globalpr 4.20363e-06
    globalevcent2 3.4921e-18
  ]
  node
  [
    id -32589
    label "947511"
    canonicalName "947511"
    type "human"
    ProtName ""
    GeneID ""
    ProtID ""
    globaldegree 0
    globalbetweenness 0
    globalcloseness 7.14643e-05
    globalpr 4.20363e-06
    globalevcent2 3.4921e-18
  ]
  node
  [
    id -32588
    label "947510"
    canonicalName "947510"
    type "human"
    ProtName ""
    GeneID ""
    ProtID ""
    globaldegree 0
    globalbetweenness 0
    globalcloseness 7.14643e-05
    globalpr 4.20363e-06
    globalevcent2 3.4921e-18
  ]
  node
  [
    id -32587
    label "947508"
    canonicalName "947508"
    type "human"
    ProtName ""
    GeneID ""
    ProtID ""
    globaldegree 0
    globalbetweenness 0
    globalcloseness 7.14643e-05
    globalpr 4.20363e-06
    globalevcent2 3.4921e-18
  ]
  node
  [
    id -32586
    label "947506"
    canonicalName "947506"
    type "human"
    ProtName ""
    GeneID ""
    ProtID ""
    globaldegree 0
    globalbetweenness 0
    globalcloseness 7.14643e-05
    globalpr 4.20363e-06
    globalevcent2 3.4921e-18
  ]
  node
  [
    id -32585
    label "947501"
    canonicalName "947501"
    type "human"
    ProtName ""
    GeneID ""
    ProtID ""
    globaldegree 0
    globalbetweenness 0
    globalcloseness 7.14643e-05
    globalpr 4.20363e-06
    globalevcent2 3.4921e-18
  ]
  node
  [
    id -32584
    label "947499"
    canonicalName "947499"
    type "human"
    ProtName ""
    GeneID ""
    ProtID ""
    globaldegree 0
    globalbetweenness 0
    globalcloseness 7.14643e-05
    globalpr 4.20363e-06
    globalevcent2 3.4921e-18
  ]
  node
  [
    id -32583
    label "947498"
    canonicalName "947498"
    type "human"
    ProtName ""
    GeneID ""
    ProtID ""
    globaldegree 0
    globalbetweenness 0
    globalcloseness 7.14643e-05
    globalpr 4.20363e-06
    globalevcent2 3.4921e-18
  ]
  node
  [
    id -32582
    label "947492"
    canonicalName "947492"
    type "human"
    ProtName ""
    GeneID ""
    ProtID ""
    globaldegree 0
    globalbetweenness 0
    globalcloseness 7.14643e-05
    globalpr 4.20363e-06
    globalevcent2 3.4921e-18
  ]
  node
  [
    id -32581
    label "947482"
    canonicalName "947482"
    type "human"
    ProtName ""
    GeneID ""
    ProtID ""
    globaldegree 0
    globalbetweenness 0
    globalcloseness 7.14643e-05
    globalpr 4.20363e-06
    globalevcent2 3.4921e-18
  ]
  node
  [
    id -32580
    label "947474"
    canonicalName "947474"
    type "human"
    ProtName ""
    GeneID ""
    ProtID ""
    globaldegree 0
    globalbetweenness 0
    globalcloseness 7.14643e-05
    globalpr 4.20363e-06
    globalevcent2 3.4921e-18
  ]
  node
  [
    id -32579
    label "947471"
    canonicalName "947471"
    type "human"
    ProtName ""
    GeneID ""
    ProtID ""
    globaldegree 0
    globalbetweenness 0
    globalcloseness 7.14643e-05
    globalpr 4.20363e-06
    globalevcent2 3.4921e-18
  ]
  node
  [
    id -32578
    label "947466"
    canonicalName "947466"
    type "human"
    ProtName ""
    GeneID ""
    ProtID ""
    globaldegree 0
    globalbetweenness 0
    globalcloseness 7.14643e-05
    globalpr 4.20363e-06
    globalevcent2 3.4921e-18
  ]
  node
  [
    id -32577
    label "947465"
    canonicalName "947465"
    type "human"
    ProtName ""
    GeneID ""
    ProtID ""
    globaldegree 0
    globalbetweenness 0
    globalcloseness 7.14643e-05
    globalpr 4.20363e-06
    globalevcent2 3.4921e-18
  ]
  node
  [
    id -32576
    label "947457"
    canonicalName "947457"
    type "human"
    ProtName ""
    GeneID ""
    ProtID ""
    globaldegree 0
    globalbetweenness 0
    globalcloseness 7.14643e-05
    globalpr 4.20363e-06
    globalevcent2 3.4921e-18
  ]
  node
  [
    id -32575
    label "947454"
    canonicalName "947454"
    type "human"
    ProtName ""
    GeneID ""
    ProtID ""
    globaldegree 0
    globalbetweenness 0
    globalcloseness 7.14643e-05
    globalpr 4.20363e-06
    globalevcent2 3.4921e-18
  ]
  node
  [
    id -32574
    label "947450"
    canonicalName "947450"
    type "human"
    ProtName ""
    GeneID ""
    ProtID ""
    globaldegree 0
    globalbetweenness 0
    globalcloseness 7.14643e-05
    globalpr 4.20363e-06
    globalevcent2 3.4921e-18
  ]
  node
  [
    id -32573
    label "947445"
    canonicalName "947445"
    type "human"
    ProtName ""
    GeneID ""
    ProtID ""
    globaldegree 0
    globalbetweenness 0
    globalcloseness 7.14643e-05
    globalpr 4.20363e-06
    globalevcent2 3.4921e-18
  ]
  node
  [
    id -32572
    label "947441"
    canonicalName "947441"
    type "human"
    ProtName ""
    GeneID ""
    ProtID ""
    globaldegree 0
    globalbetweenness 0
    globalcloseness 7.14643e-05
    globalpr 4.20363e-06
    globalevcent2 3.4921e-18
  ]
  node
  [
    id -32571
    label "947432"
    canonicalName "947432"
    type "human"
    ProtName ""
    GeneID ""
    ProtID ""
    globaldegree 0
    globalbetweenness 0
    globalcloseness 7.14643e-05
    globalpr 4.20363e-06
    globalevcent2 3.4921e-18
  ]
  node
  [
    id -32570
    label "947426"
    canonicalName "947426"
    type "human"
    ProtName ""
    GeneID ""
    ProtID ""
    globaldegree 0
    globalbetweenness 0
    globalcloseness 7.14643e-05
    globalpr 4.20363e-06
    globalevcent2 3.4921e-18
  ]
  node
  [
    id -32569
    label "947420"
    canonicalName "947420"
    type "human"
    ProtName ""
    GeneID ""
    ProtID ""
    globaldegree 0
    globalbetweenness 0
    globalcloseness 7.14643e-05
    globalpr 4.20363e-06
    globalevcent2 3.4921e-18
  ]
  node
  [
    id -32568
    label "947416"
    canonicalName "947416"
    type "human"
    ProtName ""
    GeneID ""
    ProtID ""
    globaldegree 2
    globalbetweenness 0
    globalcloseness 7.14643e-05
    globalpr 1.26099e-05
    globalevcent2 3.60413e-18
  ]
  node
  [
    id -32567
    label "947415"
    canonicalName "947415"
    type "human"
    ProtName ""
    GeneID ""
    ProtID ""
    globaldegree 0
    globalbetweenness 0
    globalcloseness 7.14643e-05
    globalpr 4.20363e-06
    globalevcent2 3.4921e-18
  ]
  node
  [
    id -32566
    label "947413"
    canonicalName "947413"
    type "human"
    ProtName ""
    GeneID ""
    ProtID ""
    globaldegree 0
    globalbetweenness 0
    globalcloseness 7.14643e-05
    globalpr 4.20363e-06
    globalevcent2 3.4921e-18
  ]
  node
  [
    id -32565
    label "947408"
    canonicalName "947408"
    type "human"
    ProtName ""
    GeneID ""
    ProtID ""
    globaldegree 0
    globalbetweenness 0
    globalcloseness 7.14643e-05
    globalpr 4.20363e-06
    globalevcent2 3.4921e-18
  ]
  node
  [
    id -32564
    label "947407"
    canonicalName "947407"
    type "human"
    ProtName ""
    GeneID ""
    ProtID ""
    globaldegree 0
    globalbetweenness 0
    globalcloseness 7.14643e-05
    globalpr 4.20363e-06
    globalevcent2 3.4921e-18
  ]
  node
  [
    id -32563
    label "947405"
    canonicalName "947405"
    type "human"
    ProtName ""
    GeneID ""
    ProtID ""
    globaldegree 0
    globalbetweenness 0
    globalcloseness 7.14643e-05
    globalpr 4.20363e-06
    globalevcent2 3.4921e-18
  ]
  node
  [
    id -32562
    label "947396"
    canonicalName "947396"
    type "human"
    ProtName ""
    GeneID ""
    ProtID ""
    globaldegree 0
    globalbetweenness 0
    globalcloseness 7.14643e-05
    globalpr 4.20363e-06
    globalevcent2 3.4921e-18
  ]
  node
  [
    id -32561
    label "947394"
    canonicalName "947394"
    type "human"
    ProtName ""
    GeneID ""
    ProtID ""
    globaldegree 0
    globalbetweenness 0
    globalcloseness 7.14643e-05
    globalpr 4.20363e-06
    globalevcent2 3.4921e-18
  ]
  node
  [
    id -32560
    label "947393"
    canonicalName "947393"
    type "human"
    ProtName ""
    GeneID ""
    ProtID ""
    globaldegree 0
    globalbetweenness 0
    globalcloseness 7.14643e-05
    globalpr 4.20363e-06
    globalevcent2 3.4921e-18
  ]
  node
  [
    id -32559
    label "947390"
    canonicalName "947390"
    type "human"
    ProtName ""
    GeneID ""
    ProtID ""
    globaldegree 0
    globalbetweenness 0
    globalcloseness 7.14643e-05
    globalpr 4.20363e-06
    globalevcent2 3.4921e-18
  ]
  node
  [
    id -32558
    label "947386"
    canonicalName "947386"
    type "human"
    ProtName ""
    GeneID ""
    ProtID ""
    globaldegree 0
    globalbetweenness 0
    globalcloseness 7.14643e-05
    globalpr 4.20363e-06
    globalevcent2 3.4921e-18
  ]
  node
  [
    id -32557
    label "947385"
    canonicalName "947385"
    type "human"
    ProtName ""
    GeneID ""
    ProtID ""
    globaldegree 0
    globalbetweenness 0
    globalcloseness 7.14643e-05
    globalpr 4.20363e-06
    globalevcent2 3.4921e-18
  ]
  node
  [
    id -32556
    label "947376"
    canonicalName "947376"
    type "human"
    ProtName ""
    GeneID ""
    ProtID ""
    globaldegree 0
    globalbetweenness 0
    globalcloseness 7.14643e-05
    globalpr 4.20363e-06
    globalevcent2 3.4921e-18
  ]
  node
  [
    id -32555
    label "947372"
    canonicalName "947372"
    type "human"
    ProtName ""
    GeneID ""
    ProtID ""
    globaldegree 0
    globalbetweenness 0
    globalcloseness 7.14643e-05
    globalpr 4.20363e-06
    globalevcent2 3.4921e-18
  ]
  node
  [
    id -32554
    label "947364"
    canonicalName "947364"
    type "human"
    ProtName ""
    GeneID ""
    ProtID ""
    globaldegree 0
    globalbetweenness 0
    globalcloseness 7.14643e-05
    globalpr 4.20363e-06
    globalevcent2 3.4921e-18
  ]
  node
  [
    id -32553
    label "947363"
    canonicalName "947363"
    type "human"
    ProtName ""
    GeneID ""
    ProtID ""
    globaldegree 0
    globalbetweenness 0
    globalcloseness 7.14643e-05
    globalpr 4.20363e-06
    globalevcent2 3.4921e-18
  ]
  node
  [
    id -32552
    label "947362"
    canonicalName "947362"
    type "human"
    ProtName ""
    GeneID ""
    ProtID ""
    globaldegree 0
    globalbetweenness 0
    globalcloseness 7.14643e-05
    globalpr 4.20363e-06
    globalevcent2 3.4921e-18
  ]
  node
  [
    id -32551
    label "947359"
    canonicalName "947359"
    type "human"
    ProtName ""
    GeneID ""
    ProtID ""
    globaldegree 0
    globalbetweenness 0
    globalcloseness 7.14643e-05
    globalpr 4.20363e-06
    globalevcent2 3.4921e-18
  ]
  node
  [
    id -32550
    label "947354"
    canonicalName "947354"
    type "human"
    ProtName ""
    GeneID ""
    ProtID ""
    globaldegree 0
    globalbetweenness 0
    globalcloseness 7.14643e-05
    globalpr 4.20363e-06
    globalevcent2 3.4921e-18
  ]
  node
  [
    id -32549
    label "947353"
    canonicalName "947353"
    type "human"
    ProtName ""
    GeneID ""
    ProtID ""
    globaldegree 0
    globalbetweenness 0
    globalcloseness 7.14643e-05
    globalpr 4.20363e-06
    globalevcent2 3.4921e-18
  ]
  node
  [
    id -32548
    label "947347"
    canonicalName "947347"
    type "human"
    ProtName ""
    GeneID ""
    ProtID ""
    globaldegree 0
    globalbetweenness 0
    globalcloseness 7.14643e-05
    globalpr 4.20363e-06
    globalevcent2 3.4921e-18
  ]
  node
  [
    id -32547
    label "947334"
    canonicalName "947334"
    type "human"
    ProtName ""
    GeneID ""
    ProtID ""
    globaldegree 0
    globalbetweenness 0
    globalcloseness 7.14643e-05
    globalpr 4.20363e-06
    globalevcent2 3.4921e-18
  ]
  node
  [
    id -32546
    label "947333"
    canonicalName "947333"
    type "human"
    ProtName ""
    GeneID ""
    ProtID ""
    globaldegree 0
    globalbetweenness 0
    globalcloseness 7.14643e-05
    globalpr 4.20363e-06
    globalevcent2 3.4921e-18
  ]
  node
  [
    id -32545
    label "947322"
    canonicalName "947322"
    type "human"
    ProtName ""
    GeneID ""
    ProtID ""
    globaldegree 0
    globalbetweenness 0
    globalcloseness 7.14643e-05
    globalpr 4.20363e-06
    globalevcent2 3.4921e-18
  ]
  node
  [
    id -32544
    label "947314"
    canonicalName "947314"
    type "human"
    ProtName ""
    GeneID ""
    ProtID ""
    globaldegree 0
    globalbetweenness 0
    globalcloseness 7.14643e-05
    globalpr 4.20363e-06
    globalevcent2 3.4921e-18
  ]
  node
  [
    id -32543
    label "947313"
    canonicalName "947313"
    type "human"
    ProtName ""
    GeneID ""
    ProtID ""
    globaldegree 0
    globalbetweenness 0
    globalcloseness 7.14643e-05
    globalpr 4.20363e-06
    globalevcent2 3.4921e-18
  ]
  node
  [
    id -32542
    label "947299"
    canonicalName "947299"
    type "human"
    ProtName ""
    GeneID ""
    ProtID ""
    globaldegree 0
    globalbetweenness 0
    globalcloseness 7.14643e-05
    globalpr 4.20363e-06
    globalevcent2 3.4921e-18
  ]
  node
  [
    id -32541
    label "947294"
    canonicalName "947294"
    type "human"
    ProtName ""
    GeneID ""
    ProtID ""
    globaldegree 0
    globalbetweenness 0
    globalcloseness 7.14643e-05
    globalpr 4.20363e-06
    globalevcent2 3.4921e-18
  ]
  node
  [
    id -32540
    label "947290"
    canonicalName "947290"
    type "human"
    ProtName ""
    GeneID ""
    ProtID ""
    globaldegree 0
    globalbetweenness 0
    globalcloseness 7.14643e-05
    globalpr 4.20363e-06
    globalevcent2 3.4921e-18
  ]
  node
  [
    id -32539
    label "947289"
    canonicalName "947289"
    type "human"
    ProtName ""
    GeneID ""
    ProtID ""
    globaldegree 0
    globalbetweenness 0
    globalcloseness 7.14643e-05
    globalpr 4.20363e-06
    globalevcent2 3.4921e-18
  ]
  node
  [
    id -32538
    label "947287"
    canonicalName "947287"
    type "human"
    ProtName ""
    GeneID ""
    ProtID ""
    globaldegree 0
    globalbetweenness 0
    globalcloseness 7.14643e-05
    globalpr 4.20363e-06
    globalevcent2 3.4921e-18
  ]
  node
  [
    id -32537
    label "947286"
    canonicalName "947286"
    type "human"
    ProtName ""
    GeneID ""
    ProtID ""
    globaldegree 0
    globalbetweenness 0
    globalcloseness 7.14643e-05
    globalpr 4.20363e-06
    globalevcent2 3.4921e-18
  ]
  node
  [
    id -32536
    label "947282"
    canonicalName "947282"
    type "human"
    ProtName ""
    GeneID ""
    ProtID ""
    globaldegree 0
    globalbetweenness 0
    globalcloseness 7.14643e-05
    globalpr 4.20363e-06
    globalevcent2 3.4921e-18
  ]
  node
  [
    id -32535
    label "947280"
    canonicalName "947280"
    type "human"
    ProtName ""
    GeneID ""
    ProtID ""
    globaldegree 0
    globalbetweenness 0
    globalcloseness 7.14643e-05
    globalpr 4.20363e-06
    globalevcent2 3.4921e-18
  ]
  node
  [
    id -32534
    label "947275"
    canonicalName "947275"
    type "human"
    ProtName ""
    GeneID ""
    ProtID ""
    globaldegree 1
    globalbetweenness 0
    globalcloseness 7.15154e-05
    globalpr 4.94046e-06
    globalevcent2 3.2583e-18
  ]
  node
  [
    id -32533
    label "947274"
    canonicalName "947274"
    type "human"
    ProtName ""
    GeneID ""
    ProtID ""
    globaldegree 0
    globalbetweenness 0
    globalcloseness 7.14643e-05
    globalpr 4.20363e-06
    globalevcent2 3.4921e-18
  ]
  node
  [
    id -32532
    label "947273"
    canonicalName "947273"
    type "human"
    ProtName ""
    GeneID ""
    ProtID ""
    globaldegree 0
    globalbetweenness 0
    globalcloseness 7.14643e-05
    globalpr 4.20363e-06
    globalevcent2 3.4921e-18
  ]
  node
  [
    id -32531
    label "947272"
    canonicalName "947272"
    type "human"
    ProtName ""
    GeneID ""
    ProtID ""
    globaldegree 0
    globalbetweenness 0
    globalcloseness 7.14643e-05
    globalpr 4.20363e-06
    globalevcent2 3.4921e-18
  ]
  node
  [
    id -32530
    label "947270"
    canonicalName "947270"
    type "human"
    ProtName ""
    GeneID ""
    ProtID ""
    globaldegree 0
    globalbetweenness 0
    globalcloseness 7.14643e-05
    globalpr 4.20363e-06
    globalevcent2 3.4921e-18
  ]
  node
  [
    id -32529
    label "947267"
    canonicalName "947267"
    type "human"
    ProtName ""
    GeneID ""
    ProtID ""
    globaldegree 0
    globalbetweenness 0
    globalcloseness 7.14643e-05
    globalpr 4.20363e-06
    globalevcent2 3.4921e-18
  ]
  node
  [
    id -32528
    label "947263"
    canonicalName "947263"
    type "human"
    ProtName ""
    GeneID ""
    ProtID ""
    globaldegree 0
    globalbetweenness 0
    globalcloseness 7.14643e-05
    globalpr 4.20363e-06
    globalevcent2 3.4921e-18
  ]
  node
  [
    id -32527
    label "947252"
    canonicalName "947252"
    type "human"
    ProtName ""
    GeneID ""
    ProtID ""
    globaldegree 0
    globalbetweenness 0
    globalcloseness 7.14643e-05
    globalpr 4.20363e-06
    globalevcent2 3.4921e-18
  ]
  node
  [
    id -32526
    label "947251"
    canonicalName "947251"
    type "human"
    ProtName ""
    GeneID ""
    ProtID ""
    globaldegree 0
    globalbetweenness 0
    globalcloseness 7.14643e-05
    globalpr 4.20363e-06
    globalevcent2 3.4921e-18
  ]
  node
  [
    id -32525
    label "947245"
    canonicalName "947245"
    type "human"
    ProtName ""
    GeneID ""
    ProtID ""
    globaldegree 0
    globalbetweenness 0
    globalcloseness 7.14643e-05
    globalpr 4.20363e-06
    globalevcent2 3.4921e-18
  ]
  node
  [
    id -32524
    label "947239"
    canonicalName "947239"
    type "human"
    ProtName ""
    GeneID ""
    ProtID ""
    globaldegree 0
    globalbetweenness 0
    globalcloseness 7.14643e-05
    globalpr 4.20363e-06
    globalevcent2 3.4921e-18
  ]
  node
  [
    id -32523
    label "947235"
    canonicalName "947235"
    type "human"
    ProtName ""
    GeneID ""
    ProtID ""
    globaldegree 0
    globalbetweenness 0
    globalcloseness 7.14643e-05
    globalpr 4.20363e-06
    globalevcent2 3.4921e-18
  ]
  node
  [
    id -32522
    label "947231"
    canonicalName "947231"
    type "human"
    ProtName ""
    GeneID ""
    ProtID ""
    globaldegree 0
    globalbetweenness 0
    globalcloseness 7.14643e-05
    globalpr 4.20363e-06
    globalevcent2 3.4921e-18
  ]
  node
  [
    id -32521
    label "947230"
    canonicalName "947230"
    type "human"
    ProtName ""
    GeneID ""
    ProtID ""
    globaldegree 0
    globalbetweenness 0
    globalcloseness 7.14643e-05
    globalpr 4.20363e-06
    globalevcent2 3.4921e-18
  ]
  node
  [
    id -32520
    label "947227"
    canonicalName "947227"
    type "human"
    ProtName ""
    GeneID ""
    ProtID ""
    globaldegree 0
    globalbetweenness 0
    globalcloseness 7.14643e-05
    globalpr 4.20363e-06
    globalevcent2 3.4921e-18
  ]
  node
  [
    id -32519
    label "947221"
    canonicalName "947221"
    type "human"
    ProtName ""
    GeneID ""
    ProtID ""
    globaldegree 0
    globalbetweenness 0
    globalcloseness 7.14643e-05
    globalpr 4.20363e-06
    globalevcent2 3.4921e-18
  ]
  node
  [
    id -32518
    label "947220"
    canonicalName "947220"
    type "human"
    ProtName ""
    GeneID ""
    ProtID ""
    globaldegree 0
    globalbetweenness 0
    globalcloseness 7.14643e-05
    globalpr 4.20363e-06
    globalevcent2 3.4921e-18
  ]
  node
  [
    id -32517
    label "947219"
    canonicalName "947219"
    type "human"
    ProtName ""
    GeneID ""
    ProtID ""
    globaldegree 0
    globalbetweenness 0
    globalcloseness 7.14643e-05
    globalpr 4.20363e-06
    globalevcent2 3.4921e-18
  ]
  node
  [
    id -32516
    label "947217"
    canonicalName "947217"
    type "human"
    ProtName ""
    GeneID ""
    ProtID ""
    globaldegree 0
    globalbetweenness 0
    globalcloseness 7.14643e-05
    globalpr 4.20363e-06
    globalevcent2 3.4921e-18
  ]
  node
  [
    id -32515
    label "947216"
    canonicalName "947216"
    type "human"
    ProtName ""
    GeneID ""
    ProtID ""
    globaldegree 0
    globalbetweenness 0
    globalcloseness 7.14643e-05
    globalpr 4.20363e-06
    globalevcent2 3.4921e-18
  ]
  node
  [
    id -32514
    label "947210"
    canonicalName "947210"
    type "human"
    ProtName ""
    GeneID ""
    ProtID ""
    globaldegree 1
    globalbetweenness 0
    globalcloseness 7.14745e-05
    globalpr 5.51718e-06
    globalevcent2 3.55509e-18
  ]
  node
  [
    id -32513
    label "947206"
    canonicalName "947206"
    type "human"
    ProtName ""
    GeneID ""
    ProtID ""
    globaldegree 0
    globalbetweenness 0
    globalcloseness 7.14643e-05
    globalpr 4.20363e-06
    globalevcent2 3.4921e-18
  ]
  node
  [
    id -32512
    label "947205"
    canonicalName "947205"
    type "human"
    ProtName ""
    GeneID ""
    ProtID ""
    globaldegree 0
    globalbetweenness 0
    globalcloseness 7.14643e-05
    globalpr 4.20363e-06
    globalevcent2 3.4921e-18
  ]
  node
  [
    id -32511
    label "947203"
    canonicalName "947203"
    type "human"
    ProtName ""
    GeneID ""
    ProtID ""
    globaldegree 0
    globalbetweenness 0
    globalcloseness 7.14643e-05
    globalpr 4.20363e-06
    globalevcent2 3.4921e-18
  ]
  node
  [
    id -32510
    label "947195"
    canonicalName "947195"
    type "human"
    ProtName ""
    GeneID ""
    ProtID ""
    globaldegree 0
    globalbetweenness 0
    globalcloseness 7.14643e-05
    globalpr 4.20363e-06
    globalevcent2 3.4921e-18
  ]
  node
  [
    id -32509
    label "947194"
    canonicalName "947194"
    type "human"
    ProtName ""
    GeneID ""
    ProtID ""
    globaldegree 0
    globalbetweenness 0
    globalcloseness 7.14643e-05
    globalpr 4.20363e-06
    globalevcent2 3.4921e-18
  ]
  node
  [
    id -32508
    label "947191"
    canonicalName "947191"
    type "human"
    ProtName ""
    GeneID ""
    ProtID ""
    globaldegree 0
    globalbetweenness 0
    globalcloseness 7.14643e-05
    globalpr 4.20363e-06
    globalevcent2 3.4921e-18
  ]
  node
  [
    id -32507
    label "947181"
    canonicalName "947181"
    type "human"
    ProtName ""
    GeneID ""
    ProtID ""
    globaldegree 0
    globalbetweenness 0
    globalcloseness 7.14643e-05
    globalpr 4.20363e-06
    globalevcent2 3.4921e-18
  ]
  node
  [
    id -32506
    label "947177"
    canonicalName "947177"
    type "human"
    ProtName ""
    GeneID ""
    ProtID ""
    globaldegree 0
    globalbetweenness 0
    globalcloseness 7.14643e-05
    globalpr 4.20363e-06
    globalevcent2 3.4921e-18
  ]
  node
  [
    id -32505
    label "947176"
    canonicalName "947176"
    type "human"
    ProtName ""
    GeneID ""
    ProtID ""
    globaldegree 0
    globalbetweenness 0
    globalcloseness 7.14643e-05
    globalpr 4.20363e-06
    globalevcent2 3.4921e-18
  ]
  node
  [
    id -32504
    label "947175"
    canonicalName "947175"
    type "human"
    ProtName ""
    GeneID ""
    ProtID ""
    globaldegree 0
    globalbetweenness 0
    globalcloseness 7.14643e-05
    globalpr 4.20363e-06
    globalevcent2 3.4921e-18
  ]
  node
  [
    id -32503
    label "947172"
    canonicalName "947172"
    type "human"
    ProtName ""
    GeneID ""
    ProtID ""
    globaldegree 0
    globalbetweenness 0
    globalcloseness 7.14643e-05
    globalpr 4.20363e-06
    globalevcent2 3.4921e-18
  ]
  node
  [
    id -32502
    label "948544"
    canonicalName "948544"
    type "human"
    ProtName ""
    GeneID ""
    ProtID ""
    globaldegree 1
    globalbetweenness 0
    globalcloseness 7.14796e-05
    globalpr 5.25447e-06
    globalevcent2 3.35867e-18
  ]
  node
  [
    id -32501
    label "947167"
    canonicalName "947167"
    type "human"
    ProtName ""
    GeneID ""
    ProtID ""
    globaldegree 0
    globalbetweenness 0
    globalcloseness 7.14643e-05
    globalpr 4.20363e-06
    globalevcent2 3.4921e-18
  ]
  node
  [
    id -32500
    label "947166"
    canonicalName "947166"
    type "human"
    ProtName ""
    GeneID ""
    ProtID ""
    globaldegree 0
    globalbetweenness 0
    globalcloseness 7.14643e-05
    globalpr 4.20363e-06
    globalevcent2 3.4921e-18
  ]
  node
  [
    id -32499
    label "947165"
    canonicalName "947165"
    type "human"
    ProtName ""
    GeneID ""
    ProtID ""
    globaldegree 0
    globalbetweenness 0
    globalcloseness 7.14643e-05
    globalpr 4.20363e-06
    globalevcent2 3.4921e-18
  ]
  node
  [
    id -32498
    label "947155"
    canonicalName "947155"
    type "human"
    ProtName ""
    GeneID ""
    ProtID ""
    globaldegree 0
    globalbetweenness 0
    globalcloseness 7.14643e-05
    globalpr 4.20363e-06
    globalevcent2 3.4921e-18
  ]
  node
  [
    id -32497
    label "947154"
    canonicalName "947154"
    type "human"
    ProtName ""
    GeneID ""
    ProtID ""
    globaldegree 0
    globalbetweenness 0
    globalcloseness 7.14643e-05
    globalpr 4.20363e-06
    globalevcent2 3.4921e-18
  ]
  node
  [
    id -32496
    label "947149"
    canonicalName "947149"
    type "human"
    ProtName ""
    GeneID ""
    ProtID ""
    globaldegree 0
    globalbetweenness 0
    globalcloseness 7.14643e-05
    globalpr 4.20363e-06
    globalevcent2 3.4921e-18
  ]
  node
  [
    id -32495
    label "947148"
    canonicalName "947148"
    type "human"
    ProtName ""
    GeneID ""
    ProtID ""
    globaldegree 0
    globalbetweenness 0
    globalcloseness 7.14643e-05
    globalpr 4.20363e-06
    globalevcent2 3.4921e-18
  ]
  node
  [
    id -32494
    label "947145"
    canonicalName "947145"
    type "human"
    ProtName ""
    GeneID ""
    ProtID ""
    globaldegree 0
    globalbetweenness 0
    globalcloseness 7.14643e-05
    globalpr 4.20363e-06
    globalevcent2 3.4921e-18
  ]
  node
  [
    id -32493
    label "947139"
    canonicalName "947139"
    type "human"
    ProtName ""
    GeneID ""
    ProtID ""
    globaldegree 0
    globalbetweenness 0
    globalcloseness 7.14643e-05
    globalpr 4.20363e-06
    globalevcent2 3.4921e-18
  ]
  node
  [
    id -32492
    label "947133"
    canonicalName "947133"
    type "human"
    ProtName ""
    GeneID ""
    ProtID ""
    globaldegree 0
    globalbetweenness 0
    globalcloseness 7.14643e-05
    globalpr 4.20363e-06
    globalevcent2 3.4921e-18
  ]
  node
  [
    id -32491
    label "947121"
    canonicalName "947121"
    type "human"
    ProtName ""
    GeneID ""
    ProtID ""
    globaldegree 0
    globalbetweenness 0
    globalcloseness 7.14643e-05
    globalpr 4.20363e-06
    globalevcent2 3.4921e-18
  ]
  node
  [
    id -32490
    label "947117"
    canonicalName "947117"
    type "human"
    ProtName ""
    GeneID ""
    ProtID ""
    globaldegree 0
    globalbetweenness 0
    globalcloseness 7.14643e-05
    globalpr 4.20363e-06
    globalevcent2 3.4921e-18
  ]
  node
  [
    id -32489
    label "947116"
    canonicalName "947116"
    type "human"
    ProtName ""
    GeneID ""
    ProtID ""
    globaldegree 0
    globalbetweenness 0
    globalcloseness 7.14643e-05
    globalpr 4.20363e-06
    globalevcent2 3.4921e-18
  ]
  node
  [
    id -32488
    label "947115"
    canonicalName "947115"
    type "human"
    ProtName ""
    GeneID ""
    ProtID ""
    globaldegree 0
    globalbetweenness 0
    globalcloseness 7.14643e-05
    globalpr 4.20363e-06
    globalevcent2 3.4921e-18
  ]
  node
  [
    id -32487
    label "947114"
    canonicalName "947114"
    type "human"
    ProtName ""
    GeneID ""
    ProtID ""
    globaldegree 0
    globalbetweenness 0
    globalcloseness 7.14643e-05
    globalpr 4.20363e-06
    globalevcent2 3.4921e-18
  ]
  node
  [
    id -32486
    label "947103"
    canonicalName "947103"
    type "human"
    ProtName ""
    GeneID ""
    ProtID ""
    globaldegree 0
    globalbetweenness 0
    globalcloseness 7.14643e-05
    globalpr 4.20363e-06
    globalevcent2 3.4921e-18
  ]
  node
  [
    id -32485
    label "947102"
    canonicalName "947102"
    type "human"
    ProtName ""
    GeneID ""
    ProtID ""
    globaldegree 0
    globalbetweenness 0
    globalcloseness 7.14643e-05
    globalpr 4.20363e-06
    globalevcent2 3.4921e-18
  ]
  node
  [
    id -32484
    label "947099"
    canonicalName "947099"
    type "human"
    ProtName ""
    GeneID ""
    ProtID ""
    globaldegree 0
    globalbetweenness 0
    globalcloseness 7.14643e-05
    globalpr 4.20363e-06
    globalevcent2 3.4921e-18
  ]
  node
  [
    id -32483
    label "947097"
    canonicalName "947097"
    type "human"
    ProtName ""
    GeneID ""
    ProtID ""
    globaldegree 0
    globalbetweenness 0
    globalcloseness 7.14643e-05
    globalpr 4.20363e-06
    globalevcent2 3.4921e-18
  ]
  node
  [
    id -32482
    label "947096"
    canonicalName "947096"
    type "human"
    ProtName ""
    GeneID ""
    ProtID ""
    globaldegree 0
    globalbetweenness 0
    globalcloseness 7.14643e-05
    globalpr 4.20363e-06
    globalevcent2 3.4921e-18
  ]
  node
  [
    id -32481
    label "947093"
    canonicalName "947093"
    type "human"
    ProtName ""
    GeneID ""
    ProtID ""
    globaldegree 0
    globalbetweenness 0
    globalcloseness 7.14643e-05
    globalpr 4.20363e-06
    globalevcent2 3.4921e-18
  ]
  node
  [
    id -32480
    label "947092"
    canonicalName "947092"
    type "human"
    ProtName ""
    GeneID ""
    ProtID ""
    globaldegree 0
    globalbetweenness 0
    globalcloseness 7.14643e-05
    globalpr 4.20363e-06
    globalevcent2 3.4921e-18
  ]
  node
  [
    id -32479
    label "947086"
    canonicalName "947086"
    type "human"
    ProtName ""
    GeneID ""
    ProtID ""
    globaldegree 0
    globalbetweenness 0
    globalcloseness 7.14643e-05
    globalpr 4.20363e-06
    globalevcent2 3.4921e-18
  ]
  node
  [
    id -32478
    label "947084"
    canonicalName "947084"
    type "human"
    ProtName ""
    GeneID ""
    ProtID ""
    globaldegree 0
    globalbetweenness 0
    globalcloseness 7.14643e-05
    globalpr 4.20363e-06
    globalevcent2 3.4921e-18
  ]
  node
  [
    id -32477
    label "947081"
    canonicalName "947081"
    type "human"
    ProtName ""
    GeneID ""
    ProtID ""
    globaldegree 0
    globalbetweenness 0
    globalcloseness 7.14643e-05
    globalpr 4.20363e-06
    globalevcent2 3.4921e-18
  ]
  node
  [
    id -32476
    label "947072"
    canonicalName "947072"
    type "human"
    ProtName ""
    GeneID ""
    ProtID ""
    globaldegree 0
    globalbetweenness 0
    globalcloseness 7.14643e-05
    globalpr 4.20363e-06
    globalevcent2 3.4921e-18
  ]
  node
  [
    id -32475
    label "947059"
    canonicalName "947059"
    type "human"
    ProtName ""
    GeneID ""
    ProtID ""
    globaldegree 0
    globalbetweenness 0
    globalcloseness 7.14643e-05
    globalpr 4.20363e-06
    globalevcent2 3.4921e-18
  ]
  node
  [
    id -32474
    label "947055"
    canonicalName "947055"
    type "human"
    ProtName ""
    GeneID ""
    ProtID ""
    globaldegree 1
    globalbetweenness 0
    globalcloseness 7.15154e-05
    globalpr 4.94046e-06
    globalevcent2 3.2583e-18
  ]
  node
  [
    id -32473
    label "947054"
    canonicalName "947054"
    type "human"
    ProtName ""
    GeneID ""
    ProtID ""
    globaldegree 0
    globalbetweenness 0
    globalcloseness 7.14643e-05
    globalpr 4.20363e-06
    globalevcent2 3.4921e-18
  ]
  node
  [
    id -32472
    label "947050"
    canonicalName "947050"
    type "human"
    ProtName ""
    GeneID ""
    ProtID ""
    globaldegree 0
    globalbetweenness 0
    globalcloseness 7.14643e-05
    globalpr 4.20363e-06
    globalevcent2 3.4921e-18
  ]
  node
  [
    id -32471
    label "947048"
    canonicalName "947048"
    type "human"
    ProtName ""
    GeneID ""
    ProtID ""
    globaldegree 0
    globalbetweenness 0
    globalcloseness 7.14643e-05
    globalpr 4.20363e-06
    globalevcent2 3.4921e-18
  ]
  node
  [
    id -32470
    label "947040"
    canonicalName "947040"
    type "human"
    ProtName ""
    GeneID ""
    ProtID ""
    globaldegree 0
    globalbetweenness 0
    globalcloseness 7.14643e-05
    globalpr 4.20363e-06
    globalevcent2 3.4921e-18
  ]
  node
  [
    id -32469
    label "947039"
    canonicalName "947039"
    type "human"
    ProtName ""
    GeneID ""
    ProtID ""
    globaldegree 0
    globalbetweenness 0
    globalcloseness 7.14643e-05
    globalpr 4.20363e-06
    globalevcent2 3.4921e-18
  ]
  node
  [
    id -32468
    label "947038"
    canonicalName "947038"
    type "human"
    ProtName ""
    GeneID ""
    ProtID ""
    globaldegree 0
    globalbetweenness 0
    globalcloseness 7.14643e-05
    globalpr 4.20363e-06
    globalevcent2 3.4921e-18
  ]
  node
  [
    id -32467
    label "947037"
    canonicalName "947037"
    type "human"
    ProtName ""
    GeneID ""
    ProtID ""
    globaldegree 0
    globalbetweenness 0
    globalcloseness 7.14643e-05
    globalpr 4.20363e-06
    globalevcent2 3.4921e-18
  ]
  node
  [
    id -32466
    label "947033"
    canonicalName "947033"
    type "human"
    ProtName ""
    GeneID ""
    ProtID ""
    globaldegree 0
    globalbetweenness 0
    globalcloseness 7.14643e-05
    globalpr 4.20363e-06
    globalevcent2 3.4921e-18
  ]
  node
  [
    id -32465
    label "947027"
    canonicalName "947027"
    type "human"
    ProtName ""
    GeneID ""
    ProtID ""
    globaldegree 0
    globalbetweenness 0
    globalcloseness 7.14643e-05
    globalpr 4.20363e-06
    globalevcent2 3.4921e-18
  ]
  node
  [
    id -32464
    label "947022"
    canonicalName "947022"
    type "human"
    ProtName ""
    GeneID ""
    ProtID ""
    globaldegree 0
    globalbetweenness 0
    globalcloseness 7.14643e-05
    globalpr 4.20363e-06
    globalevcent2 3.4921e-18
  ]
  node
  [
    id -32463
    label "947020"
    canonicalName "947020"
    type "human"
    ProtName ""
    GeneID ""
    ProtID ""
    globaldegree 0
    globalbetweenness 0
    globalcloseness 7.14643e-05
    globalpr 4.20363e-06
    globalevcent2 3.4921e-18
  ]
  node
  [
    id -32462
    label "947016"
    canonicalName "947016"
    type "human"
    ProtName ""
    GeneID ""
    ProtID ""
    globaldegree 2
    globalbetweenness 0
    globalcloseness 7.14643e-05
    globalpr 1.26099e-05
    globalevcent2 3.60413e-18
  ]
  node
  [
    id -32461
    label "947015"
    canonicalName "947015"
    type "human"
    ProtName ""
    GeneID ""
    ProtID ""
    globaldegree 0
    globalbetweenness 0
    globalcloseness 7.14643e-05
    globalpr 4.20363e-06
    globalevcent2 3.4921e-18
  ]
  node
  [
    id -32460
    label "947012"
    canonicalName "947012"
    type "human"
    ProtName ""
    GeneID ""
    ProtID ""
    globaldegree 0
    globalbetweenness 0
    globalcloseness 7.14643e-05
    globalpr 4.20363e-06
    globalevcent2 3.4921e-18
  ]
  node
  [
    id -32459
    label "947004"
    canonicalName "947004"
    type "human"
    ProtName ""
    GeneID ""
    ProtID ""
    globaldegree 0
    globalbetweenness 0
    globalcloseness 7.14643e-05
    globalpr 4.20363e-06
    globalevcent2 3.4921e-18
  ]
  node
  [
    id -32458
    label "947000"
    canonicalName "947000"
    type "human"
    ProtName ""
    GeneID ""
    ProtID ""
    globaldegree 0
    globalbetweenness 0
    globalcloseness 7.14643e-05
    globalpr 4.20363e-06
    globalevcent2 3.4921e-18
  ]
  node
  [
    id -32457
    label "946998"
    canonicalName "946998"
    type "human"
    ProtName ""
    GeneID ""
    ProtID ""
    globaldegree 0
    globalbetweenness 0
    globalcloseness 7.14643e-05
    globalpr 4.20363e-06
    globalevcent2 3.4921e-18
  ]
  node
  [
    id -32456
    label "946997"
    canonicalName "946997"
    type "human"
    ProtName ""
    GeneID ""
    ProtID ""
    globaldegree 0
    globalbetweenness 0
    globalcloseness 7.14643e-05
    globalpr 4.20363e-06
    globalevcent2 3.4921e-18
  ]
  node
  [
    id -32455
    label "946996"
    canonicalName "946996"
    type "human"
    ProtName ""
    GeneID ""
    ProtID ""
    globaldegree 0
    globalbetweenness 0
    globalcloseness 7.14643e-05
    globalpr 4.20363e-06
    globalevcent2 3.4921e-18
  ]
  node
  [
    id -32454
    label "946989"
    canonicalName "946989"
    type "human"
    ProtName ""
    GeneID ""
    ProtID ""
    globaldegree 0
    globalbetweenness 0
    globalcloseness 7.14643e-05
    globalpr 4.20363e-06
    globalevcent2 3.4921e-18
  ]
  node
  [
    id -32453
    label "946988"
    canonicalName "946988"
    type "human"
    ProtName ""
    GeneID ""
    ProtID ""
    globaldegree 0
    globalbetweenness 0
    globalcloseness 7.14643e-05
    globalpr 4.20363e-06
    globalevcent2 3.4921e-18
  ]
  node
  [
    id -32452
    label "946985"
    canonicalName "946985"
    type "human"
    ProtName ""
    GeneID ""
    ProtID ""
    globaldegree 0
    globalbetweenness 0
    globalcloseness 7.14643e-05
    globalpr 4.20363e-06
    globalevcent2 3.4921e-18
  ]
  node
  [
    id -32451
    label "946982"
    canonicalName "946982"
    type "human"
    ProtName ""
    GeneID ""
    ProtID ""
    globaldegree 0
    globalbetweenness 0
    globalcloseness 7.14643e-05
    globalpr 4.20363e-06
    globalevcent2 3.4921e-18
  ]
  node
  [
    id -32450
    label "946979"
    canonicalName "946979"
    type "human"
    ProtName ""
    GeneID ""
    ProtID ""
    globaldegree 0
    globalbetweenness 0
    globalcloseness 7.14643e-05
    globalpr 4.20363e-06
    globalevcent2 3.4921e-18
  ]
  node
  [
    id -32449
    label "946975"
    canonicalName "946975"
    type "human"
    ProtName ""
    GeneID ""
    ProtID ""
    globaldegree 0
    globalbetweenness 0
    globalcloseness 7.14643e-05
    globalpr 4.20363e-06
    globalevcent2 3.4921e-18
  ]
  node
  [
    id -32448
    label "946971"
    canonicalName "946971"
    type "human"
    ProtName ""
    GeneID ""
    ProtID ""
    globaldegree 0
    globalbetweenness 0
    globalcloseness 7.14643e-05
    globalpr 4.20363e-06
    globalevcent2 3.4921e-18
  ]
  node
  [
    id -32447
    label "946970"
    canonicalName "946970"
    type "human"
    ProtName ""
    GeneID ""
    ProtID ""
    globaldegree 0
    globalbetweenness 0
    globalcloseness 7.14643e-05
    globalpr 4.20363e-06
    globalevcent2 3.4921e-18
  ]
  node
  [
    id -32446
    label "946966"
    canonicalName "946966"
    type "human"
    ProtName ""
    GeneID ""
    ProtID ""
    globaldegree 0
    globalbetweenness 0
    globalcloseness 7.14643e-05
    globalpr 4.20363e-06
    globalevcent2 3.4921e-18
  ]
  node
  [
    id -32445
    label "946965"
    canonicalName "946965"
    type "human"
    ProtName ""
    GeneID ""
    ProtID ""
    globaldegree 0
    globalbetweenness 0
    globalcloseness 7.14643e-05
    globalpr 4.20363e-06
    globalevcent2 3.4921e-18
  ]
  node
  [
    id -32444
    label "946964"
    canonicalName "946964"
    type "human"
    ProtName ""
    GeneID ""
    ProtID ""
    globaldegree 0
    globalbetweenness 0
    globalcloseness 7.14643e-05
    globalpr 4.20363e-06
    globalevcent2 3.4921e-18
  ]
  node
  [
    id -32443
    label "946962"
    canonicalName "946962"
    type "human"
    ProtName ""
    GeneID ""
    ProtID ""
    globaldegree 0
    globalbetweenness 0
    globalcloseness 7.14643e-05
    globalpr 4.20363e-06
    globalevcent2 3.4921e-18
  ]
  node
  [
    id -32442
    label "946961"
    canonicalName "946961"
    type "human"
    ProtName ""
    GeneID ""
    ProtID ""
    globaldegree 0
    globalbetweenness 0
    globalcloseness 7.14643e-05
    globalpr 4.20363e-06
    globalevcent2 3.4921e-18
  ]
  node
  [
    id -32441
    label "946959"
    canonicalName "946959"
    type "human"
    ProtName ""
    GeneID ""
    ProtID ""
    globaldegree 0
    globalbetweenness 0
    globalcloseness 7.14643e-05
    globalpr 4.20363e-06
    globalevcent2 3.4921e-18
  ]
  node
  [
    id -32440
    label "946957"
    canonicalName "946957"
    type "human"
    ProtName ""
    GeneID ""
    ProtID ""
    globaldegree 0
    globalbetweenness 0
    globalcloseness 7.14643e-05
    globalpr 4.20363e-06
    globalevcent2 3.4921e-18
  ]
  node
  [
    id -32439
    label "946954"
    canonicalName "946954"
    type "human"
    ProtName ""
    GeneID ""
    ProtID ""
    globaldegree 0
    globalbetweenness 0
    globalcloseness 7.14643e-05
    globalpr 4.20363e-06
    globalevcent2 3.4921e-18
  ]
  node
  [
    id -32438
    label "946952"
    canonicalName "946952"
    type "human"
    ProtName ""
    GeneID ""
    ProtID ""
    globaldegree 0
    globalbetweenness 0
    globalcloseness 7.14643e-05
    globalpr 4.20363e-06
    globalevcent2 3.4921e-18
  ]
  node
  [
    id -32437
    label "946950"
    canonicalName "946950"
    type "human"
    ProtName ""
    GeneID ""
    ProtID ""
    globaldegree 0
    globalbetweenness 0
    globalcloseness 7.14643e-05
    globalpr 4.20363e-06
    globalevcent2 3.4921e-18
  ]
  node
  [
    id -32436
    label "946948"
    canonicalName "946948"
    type "human"
    ProtName ""
    GeneID ""
    ProtID ""
    globaldegree 0
    globalbetweenness 0
    globalcloseness 7.14643e-05
    globalpr 4.20363e-06
    globalevcent2 3.4921e-18
  ]
  node
  [
    id -32435
    label "946947"
    canonicalName "946947"
    type "human"
    ProtName ""
    GeneID ""
    ProtID ""
    globaldegree 0
    globalbetweenness 0
    globalcloseness 7.14643e-05
    globalpr 4.20363e-06
    globalevcent2 3.4921e-18
  ]
  node
  [
    id -32434
    label "946946"
    canonicalName "946946"
    type "human"
    ProtName ""
    GeneID ""
    ProtID ""
    globaldegree 0
    globalbetweenness 0
    globalcloseness 7.14643e-05
    globalpr 4.20363e-06
    globalevcent2 3.4921e-18
  ]
  node
  [
    id -32433
    label "946945"
    canonicalName "946945"
    type "human"
    ProtName ""
    GeneID ""
    ProtID ""
    globaldegree 0
    globalbetweenness 0
    globalcloseness 7.14643e-05
    globalpr 4.20363e-06
    globalevcent2 3.4921e-18
  ]
  node
  [
    id -32432
    label "946941"
    canonicalName "946941"
    type "human"
    ProtName ""
    GeneID ""
    ProtID ""
    globaldegree 0
    globalbetweenness 0
    globalcloseness 7.14643e-05
    globalpr 4.20363e-06
    globalevcent2 3.4921e-18
  ]
  node
  [
    id -32431
    label "946938"
    canonicalName "946938"
    type "human"
    ProtName ""
    GeneID ""
    ProtID ""
    globaldegree 0
    globalbetweenness 0
    globalcloseness 7.14643e-05
    globalpr 4.20363e-06
    globalevcent2 3.4921e-18
  ]
  node
  [
    id -32430
    label "946925"
    canonicalName "946925"
    type "human"
    ProtName ""
    GeneID ""
    ProtID ""
    globaldegree 0
    globalbetweenness 0
    globalcloseness 7.14643e-05
    globalpr 4.20363e-06
    globalevcent2 3.4921e-18
  ]
  node
  [
    id -32429
    label "946924"
    canonicalName "946924"
    type "human"
    ProtName ""
    GeneID ""
    ProtID ""
    globaldegree 0
    globalbetweenness 0
    globalcloseness 7.14643e-05
    globalpr 4.20363e-06
    globalevcent2 3.4921e-18
  ]
  node
  [
    id -32428
    label "946905"
    canonicalName "946905"
    type "human"
    ProtName ""
    GeneID ""
    ProtID ""
    globaldegree 0
    globalbetweenness 0
    globalcloseness 7.14643e-05
    globalpr 4.20363e-06
    globalevcent2 3.4921e-18
  ]
  node
  [
    id -32427
    label "946897"
    canonicalName "946897"
    type "human"
    ProtName ""
    GeneID ""
    ProtID ""
    globaldegree 0
    globalbetweenness 0
    globalcloseness 7.14643e-05
    globalpr 4.20363e-06
    globalevcent2 3.4921e-18
  ]
  node
  [
    id -32426
    label "946894"
    canonicalName "946894"
    type "human"
    ProtName ""
    GeneID ""
    ProtID ""
    globaldegree 0
    globalbetweenness 0
    globalcloseness 7.14643e-05
    globalpr 4.20363e-06
    globalevcent2 3.4921e-18
  ]
  node
  [
    id -32425
    label "946892"
    canonicalName "946892"
    type "human"
    ProtName ""
    GeneID ""
    ProtID ""
    globaldegree 0
    globalbetweenness 0
    globalcloseness 7.14643e-05
    globalpr 4.20363e-06
    globalevcent2 3.4921e-18
  ]
  node
  [
    id -32424
    label "946890"
    canonicalName "946890"
    type "human"
    ProtName ""
    GeneID ""
    ProtID ""
    globaldegree 0
    globalbetweenness 0
    globalcloseness 7.14643e-05
    globalpr 4.20363e-06
    globalevcent2 3.4921e-18
  ]
  node
  [
    id -32423
    label "946889"
    canonicalName "946889"
    type "human"
    ProtName ""
    GeneID ""
    ProtID ""
    globaldegree 0
    globalbetweenness 0
    globalcloseness 7.14643e-05
    globalpr 4.20363e-06
    globalevcent2 3.4921e-18
  ]
  node
  [
    id -32422
    label "946888"
    canonicalName "946888"
    type "human"
    ProtName ""
    GeneID ""
    ProtID ""
    globaldegree 0
    globalbetweenness 0
    globalcloseness 7.14643e-05
    globalpr 4.20363e-06
    globalevcent2 3.4921e-18
  ]
  node
  [
    id -32421
    label "946886"
    canonicalName "946886"
    type "human"
    ProtName ""
    GeneID ""
    ProtID ""
    globaldegree 0
    globalbetweenness 0
    globalcloseness 7.14643e-05
    globalpr 4.20363e-06
    globalevcent2 3.4921e-18
  ]
  node
  [
    id -32420
    label "946883"
    canonicalName "946883"
    type "human"
    ProtName ""
    GeneID ""
    ProtID ""
    globaldegree 0
    globalbetweenness 0
    globalcloseness 7.14643e-05
    globalpr 4.20363e-06
    globalevcent2 3.4921e-18
  ]
  node
  [
    id -32419
    label "946882"
    canonicalName "946882"
    type "human"
    ProtName ""
    GeneID ""
    ProtID ""
    globaldegree 0
    globalbetweenness 0
    globalcloseness 7.14643e-05
    globalpr 4.20363e-06
    globalevcent2 3.4921e-18
  ]
  node
  [
    id -32418
    label "946881"
    canonicalName "946881"
    type "human"
    ProtName ""
    GeneID ""
    ProtID ""
    globaldegree 0
    globalbetweenness 0
    globalcloseness 7.14643e-05
    globalpr 4.20363e-06
    globalevcent2 3.4921e-18
  ]
  node
  [
    id -32417
    label "946879"
    canonicalName "946879"
    type "human"
    ProtName ""
    GeneID ""
    ProtID ""
    globaldegree 0
    globalbetweenness 0
    globalcloseness 7.14643e-05
    globalpr 4.20363e-06
    globalevcent2 3.4921e-18
  ]
  node
  [
    id -32416
    label "946878"
    canonicalName "946878"
    type "human"
    ProtName ""
    GeneID ""
    ProtID ""
    globaldegree 0
    globalbetweenness 0
    globalcloseness 7.14643e-05
    globalpr 4.20363e-06
    globalevcent2 3.4921e-18
  ]
  node
  [
    id -32415
    label "946877"
    canonicalName "946877"
    type "human"
    ProtName ""
    GeneID ""
    ProtID ""
    globaldegree 0
    globalbetweenness 0
    globalcloseness 7.14643e-05
    globalpr 4.20363e-06
    globalevcent2 3.4921e-18
  ]
  node
  [
    id -32414
    label "946849"
    canonicalName "946849"
    type "human"
    ProtName ""
    GeneID ""
    ProtID ""
    globaldegree 0
    globalbetweenness 0
    globalcloseness 7.14643e-05
    globalpr 4.20363e-06
    globalevcent2 3.4921e-18
  ]
  node
  [
    id -32413
    label "946842"
    canonicalName "946842"
    type "human"
    ProtName ""
    GeneID ""
    ProtID ""
    globaldegree 0
    globalbetweenness 0
    globalcloseness 7.14643e-05
    globalpr 4.20363e-06
    globalevcent2 3.4921e-18
  ]
  node
  [
    id -32412
    label "946840"
    canonicalName "946840"
    type "human"
    ProtName ""
    GeneID ""
    ProtID ""
    globaldegree 0
    globalbetweenness 0
    globalcloseness 7.14643e-05
    globalpr 4.20363e-06
    globalevcent2 3.4921e-18
  ]
  node
  [
    id -32411
    label "946839"
    canonicalName "946839"
    type "human"
    ProtName ""
    GeneID ""
    ProtID ""
    globaldegree 0
    globalbetweenness 0
    globalcloseness 7.14643e-05
    globalpr 4.20363e-06
    globalevcent2 3.4921e-18
  ]
  node
  [
    id -32410
    label "946838"
    canonicalName "946838"
    type "human"
    ProtName ""
    GeneID ""
    ProtID ""
    globaldegree 0
    globalbetweenness 0
    globalcloseness 7.14643e-05
    globalpr 4.20363e-06
    globalevcent2 3.4921e-18
  ]
  node
  [
    id -32409
    label "946835"
    canonicalName "946835"
    type "human"
    ProtName ""
    GeneID ""
    ProtID ""
    globaldegree 0
    globalbetweenness 0
    globalcloseness 7.14643e-05
    globalpr 4.20363e-06
    globalevcent2 3.4921e-18
  ]
  node
  [
    id -32408
    label "946831"
    canonicalName "946831"
    type "human"
    ProtName ""
    GeneID ""
    ProtID ""
    globaldegree 0
    globalbetweenness 0
    globalcloseness 7.14643e-05
    globalpr 4.20363e-06
    globalevcent2 3.4921e-18
  ]
  node
  [
    id -32407
    label "946826"
    canonicalName "946826"
    type "human"
    ProtName ""
    GeneID ""
    ProtID ""
    globaldegree 0
    globalbetweenness 0
    globalcloseness 7.14643e-05
    globalpr 4.20363e-06
    globalevcent2 3.4921e-18
  ]
  node
  [
    id -32406
    label "946816"
    canonicalName "946816"
    type "human"
    ProtName ""
    GeneID ""
    ProtID ""
    globaldegree 0
    globalbetweenness 0
    globalcloseness 7.14643e-05
    globalpr 4.20363e-06
    globalevcent2 3.4921e-18
  ]
  node
  [
    id -32405
    label "946814"
    canonicalName "946814"
    type "human"
    ProtName ""
    GeneID ""
    ProtID ""
    globaldegree 0
    globalbetweenness 0
    globalcloseness 7.14643e-05
    globalpr 4.20363e-06
    globalevcent2 3.4921e-18
  ]
  node
  [
    id -32404
    label "946812"
    canonicalName "946812"
    type "human"
    ProtName ""
    GeneID ""
    ProtID ""
    globaldegree 0
    globalbetweenness 0
    globalcloseness 7.14643e-05
    globalpr 4.20363e-06
    globalevcent2 3.4921e-18
  ]
  node
  [
    id -32403
    label "946806"
    canonicalName "946806"
    type "human"
    ProtName ""
    GeneID ""
    ProtID ""
    globaldegree 0
    globalbetweenness 0
    globalcloseness 7.14643e-05
    globalpr 4.20363e-06
    globalevcent2 3.4921e-18
  ]
  node
  [
    id -32402
    label "946802"
    canonicalName "946802"
    type "human"
    ProtName ""
    GeneID ""
    ProtID ""
    globaldegree 0
    globalbetweenness 0
    globalcloseness 7.14643e-05
    globalpr 4.20363e-06
    globalevcent2 3.4921e-18
  ]
  node
  [
    id -32401
    label "946799"
    canonicalName "946799"
    type "human"
    ProtName ""
    GeneID ""
    ProtID ""
    globaldegree 0
    globalbetweenness 0
    globalcloseness 7.14643e-05
    globalpr 4.20363e-06
    globalevcent2 3.4921e-18
  ]
  node
  [
    id -32400
    label "946796"
    canonicalName "946796"
    type "human"
    ProtName ""
    GeneID ""
    ProtID ""
    globaldegree 0
    globalbetweenness 0
    globalcloseness 7.14643e-05
    globalpr 4.20363e-06
    globalevcent2 3.4921e-18
  ]
  node
  [
    id -32399
    label "946794"
    canonicalName "946794"
    type "human"
    ProtName ""
    GeneID ""
    ProtID ""
    globaldegree 0
    globalbetweenness 0
    globalcloseness 7.14643e-05
    globalpr 4.20363e-06
    globalevcent2 3.4921e-18
  ]
  node
  [
    id -32398
    label "946790"
    canonicalName "946790"
    type "human"
    ProtName ""
    GeneID ""
    ProtID ""
    globaldegree 0
    globalbetweenness 0
    globalcloseness 7.14643e-05
    globalpr 4.20363e-06
    globalevcent2 3.4921e-18
  ]
  node
  [
    id -32397
    label "946789"
    canonicalName "946789"
    type "human"
    ProtName ""
    GeneID ""
    ProtID ""
    globaldegree 0
    globalbetweenness 0
    globalcloseness 7.14643e-05
    globalpr 4.20363e-06
    globalevcent2 3.4921e-18
  ]
  node
  [
    id -32396
    label "946781"
    canonicalName "946781"
    type "human"
    ProtName ""
    GeneID ""
    ProtID ""
    globaldegree 0
    globalbetweenness 0
    globalcloseness 7.14643e-05
    globalpr 4.20363e-06
    globalevcent2 3.4921e-18
  ]
  node
  [
    id -32395
    label "946778"
    canonicalName "946778"
    type "human"
    ProtName ""
    GeneID ""
    ProtID ""
    globaldegree 0
    globalbetweenness 0
    globalcloseness 7.14643e-05
    globalpr 4.20363e-06
    globalevcent2 3.4921e-18
  ]
  node
  [
    id -32394
    label "946771"
    canonicalName "946771"
    type "human"
    ProtName ""
    GeneID ""
    ProtID ""
    globaldegree 0
    globalbetweenness 0
    globalcloseness 7.14643e-05
    globalpr 4.20363e-06
    globalevcent2 3.4921e-18
  ]
  node
  [
    id -32393
    label "946764"
    canonicalName "946764"
    type "human"
    ProtName ""
    GeneID ""
    ProtID ""
    globaldegree 0
    globalbetweenness 0
    globalcloseness 7.14643e-05
    globalpr 4.20363e-06
    globalevcent2 3.4921e-18
  ]
  node
  [
    id -32392
    label "946762"
    canonicalName "946762"
    type "human"
    ProtName ""
    GeneID ""
    ProtID ""
    globaldegree 0
    globalbetweenness 0
    globalcloseness 7.14643e-05
    globalpr 4.20363e-06
    globalevcent2 3.4921e-18
  ]
  node
  [
    id -32391
    label "946761"
    canonicalName "946761"
    type "human"
    ProtName ""
    GeneID ""
    ProtID ""
    globaldegree 0
    globalbetweenness 0
    globalcloseness 7.14643e-05
    globalpr 4.20363e-06
    globalevcent2 3.4921e-18
  ]
  node
  [
    id -32390
    label "946760"
    canonicalName "946760"
    type "human"
    ProtName ""
    GeneID ""
    ProtID ""
    globaldegree 0
    globalbetweenness 0
    globalcloseness 7.14643e-05
    globalpr 4.20363e-06
    globalevcent2 3.4921e-18
  ]
  node
  [
    id -32389
    label "946759"
    canonicalName "946759"
    type "human"
    ProtName ""
    GeneID ""
    ProtID ""
    globaldegree 0
    globalbetweenness 0
    globalcloseness 7.14643e-05
    globalpr 4.20363e-06
    globalevcent2 3.4921e-18
  ]
  node
  [
    id -32388
    label "946757"
    canonicalName "946757"
    type "human"
    ProtName ""
    GeneID ""
    ProtID ""
    globaldegree 0
    globalbetweenness 0
    globalcloseness 7.14643e-05
    globalpr 4.20363e-06
    globalevcent2 3.4921e-18
  ]
  node
  [
    id -32387
    label "946756"
    canonicalName "946756"
    type "human"
    ProtName ""
    GeneID ""
    ProtID ""
    globaldegree 0
    globalbetweenness 0
    globalcloseness 7.14643e-05
    globalpr 4.20363e-06
    globalevcent2 3.4921e-18
  ]
  node
  [
    id -32386
    label "946753"
    canonicalName "946753"
    type "human"
    ProtName ""
    GeneID ""
    ProtID ""
    globaldegree 0
    globalbetweenness 0
    globalcloseness 7.14643e-05
    globalpr 4.20363e-06
    globalevcent2 3.4921e-18
  ]
  node
  [
    id -32385
    label "946746"
    canonicalName "946746"
    type "human"
    ProtName ""
    GeneID ""
    ProtID ""
    globaldegree 0
    globalbetweenness 0
    globalcloseness 7.14643e-05
    globalpr 4.20363e-06
    globalevcent2 3.4921e-18
  ]
  node
  [
    id -32384
    label "946744"
    canonicalName "946744"
    type "human"
    ProtName ""
    GeneID ""
    ProtID ""
    globaldegree 0
    globalbetweenness 0
    globalcloseness 7.14643e-05
    globalpr 4.20363e-06
    globalevcent2 3.4921e-18
  ]
  node
  [
    id -32383
    label "946741"
    canonicalName "946741"
    type "human"
    ProtName ""
    GeneID ""
    ProtID ""
    globaldegree 0
    globalbetweenness 0
    globalcloseness 7.14643e-05
    globalpr 4.20363e-06
    globalevcent2 3.4921e-18
  ]
  node
  [
    id -32382
    label "946738"
    canonicalName "946738"
    type "human"
    ProtName ""
    GeneID ""
    ProtID ""
    globaldegree 0
    globalbetweenness 0
    globalcloseness 7.14643e-05
    globalpr 4.20363e-06
    globalevcent2 3.4921e-18
  ]
  node
  [
    id -32381
    label "946735"
    canonicalName "946735"
    type "human"
    ProtName ""
    GeneID ""
    ProtID ""
    globaldegree 0
    globalbetweenness 0
    globalcloseness 7.14643e-05
    globalpr 4.20363e-06
    globalevcent2 3.4921e-18
  ]
  node
  [
    id -32380
    label "946733"
    canonicalName "946733"
    type "human"
    ProtName ""
    GeneID ""
    ProtID ""
    globaldegree 0
    globalbetweenness 0
    globalcloseness 7.14643e-05
    globalpr 4.20363e-06
    globalevcent2 3.4921e-18
  ]
  node
  [
    id -32379
    label "946727"
    canonicalName "946727"
    type "human"
    ProtName ""
    GeneID ""
    ProtID ""
    globaldegree 0
    globalbetweenness 0
    globalcloseness 7.14643e-05
    globalpr 4.20363e-06
    globalevcent2 3.4921e-18
  ]
  node
  [
    id -32378
    label "946725"
    canonicalName "946725"
    type "human"
    ProtName ""
    GeneID ""
    ProtID ""
    globaldegree 0
    globalbetweenness 0
    globalcloseness 7.14643e-05
    globalpr 4.20363e-06
    globalevcent2 3.4921e-18
  ]
  node
  [
    id -32377
    label "946720"
    canonicalName "946720"
    type "human"
    ProtName ""
    GeneID ""
    ProtID ""
    globaldegree 0
    globalbetweenness 0
    globalcloseness 7.14643e-05
    globalpr 4.20363e-06
    globalevcent2 3.4921e-18
  ]
  node
  [
    id -32376
    label "946719"
    canonicalName "946719"
    type "human"
    ProtName ""
    GeneID ""
    ProtID ""
    globaldegree 0
    globalbetweenness 0
    globalcloseness 7.14643e-05
    globalpr 4.20363e-06
    globalevcent2 3.4921e-18
  ]
  node
  [
    id -32375
    label "946716"
    canonicalName "946716"
    type "human"
    ProtName ""
    GeneID ""
    ProtID ""
    globaldegree 0
    globalbetweenness 0
    globalcloseness 7.14643e-05
    globalpr 4.20363e-06
    globalevcent2 3.4921e-18
  ]
  node
  [
    id -32374
    label "946714"
    canonicalName "946714"
    type "human"
    ProtName ""
    GeneID ""
    ProtID ""
    globaldegree 0
    globalbetweenness 0
    globalcloseness 7.14643e-05
    globalpr 4.20363e-06
    globalevcent2 3.4921e-18
  ]
  node
  [
    id -32373
    label "946713"
    canonicalName "946713"
    type "human"
    ProtName ""
    GeneID ""
    ProtID ""
    globaldegree 0
    globalbetweenness 0
    globalcloseness 7.14643e-05
    globalpr 4.20363e-06
    globalevcent2 3.4921e-18
  ]
  node
  [
    id -32372
    label "946712"
    canonicalName "946712"
    type "human"
    ProtName ""
    GeneID ""
    ProtID ""
    globaldegree 0
    globalbetweenness 0
    globalcloseness 7.14643e-05
    globalpr 4.20363e-06
    globalevcent2 3.4921e-18
  ]
  node
  [
    id -32371
    label "946709"
    canonicalName "946709"
    type "human"
    ProtName ""
    GeneID ""
    ProtID ""
    globaldegree 0
    globalbetweenness 0
    globalcloseness 7.14643e-05
    globalpr 4.20363e-06
    globalevcent2 3.4921e-18
  ]
  node
  [
    id -32370
    label "946706"
    canonicalName "946706"
    type "human"
    ProtName ""
    GeneID ""
    ProtID ""
    globaldegree 0
    globalbetweenness 0
    globalcloseness 7.14643e-05
    globalpr 4.20363e-06
    globalevcent2 3.4921e-18
  ]
  node
  [
    id -32369
    label "946703"
    canonicalName "946703"
    type "human"
    ProtName ""
    GeneID ""
    ProtID ""
    globaldegree 0
    globalbetweenness 0
    globalcloseness 7.14643e-05
    globalpr 4.20363e-06
    globalevcent2 3.4921e-18
  ]
  node
  [
    id -32368
    label "946700"
    canonicalName "946700"
    type "human"
    ProtName ""
    GeneID ""
    ProtID ""
    globaldegree 0
    globalbetweenness 0
    globalcloseness 7.14643e-05
    globalpr 4.20363e-06
    globalevcent2 3.4921e-18
  ]
  node
  [
    id -32367
    label "946698"
    canonicalName "946698"
    type "human"
    ProtName ""
    GeneID ""
    ProtID ""
    globaldegree 0
    globalbetweenness 0
    globalcloseness 7.14643e-05
    globalpr 4.20363e-06
    globalevcent2 3.4921e-18
  ]
  node
  [
    id -32366
    label "946697"
    canonicalName "946697"
    type "human"
    ProtName ""
    GeneID ""
    ProtID ""
    globaldegree 0
    globalbetweenness 0
    globalcloseness 7.14643e-05
    globalpr 4.20363e-06
    globalevcent2 3.4921e-18
  ]
  node
  [
    id -32365
    label "946692"
    canonicalName "946692"
    type "human"
    ProtName ""
    GeneID ""
    ProtID ""
    globaldegree 0
    globalbetweenness 0
    globalcloseness 7.14643e-05
    globalpr 4.20363e-06
    globalevcent2 3.4921e-18
  ]
  node
  [
    id -32364
    label "946689"
    canonicalName "946689"
    type "human"
    ProtName ""
    GeneID ""
    ProtID ""
    globaldegree 0
    globalbetweenness 0
    globalcloseness 7.14643e-05
    globalpr 4.20363e-06
    globalevcent2 3.4921e-18
  ]
  node
  [
    id -32363
    label "946687"
    canonicalName "946687"
    type "human"
    ProtName ""
    GeneID ""
    ProtID ""
    globaldegree 0
    globalbetweenness 0
    globalcloseness 7.14643e-05
    globalpr 4.20363e-06
    globalevcent2 3.4921e-18
  ]
  node
  [
    id -32362
    label "946683"
    canonicalName "946683"
    type "human"
    ProtName ""
    GeneID ""
    ProtID ""
    globaldegree 0
    globalbetweenness 0
    globalcloseness 7.14643e-05
    globalpr 4.20363e-06
    globalevcent2 3.4921e-18
  ]
  node
  [
    id -32361
    label "946681"
    canonicalName "946681"
    type "human"
    ProtName ""
    GeneID ""
    ProtID ""
    globaldegree 0
    globalbetweenness 0
    globalcloseness 7.14643e-05
    globalpr 4.20363e-06
    globalevcent2 3.4921e-18
  ]
  node
  [
    id -32360
    label "946680"
    canonicalName "946680"
    type "human"
    ProtName ""
    GeneID ""
    ProtID ""
    globaldegree 0
    globalbetweenness 0
    globalcloseness 7.14643e-05
    globalpr 4.20363e-06
    globalevcent2 3.4921e-18
  ]
  node
  [
    id -32359
    label "946679"
    canonicalName "946679"
    type "human"
    ProtName ""
    GeneID ""
    ProtID ""
    globaldegree 0
    globalbetweenness 0
    globalcloseness 7.14643e-05
    globalpr 4.20363e-06
    globalevcent2 3.4921e-18
  ]
  node
  [
    id -32358
    label "946677"
    canonicalName "946677"
    type "human"
    ProtName ""
    GeneID ""
    ProtID ""
    globaldegree 0
    globalbetweenness 0
    globalcloseness 7.14643e-05
    globalpr 4.20363e-06
    globalevcent2 3.4921e-18
  ]
  node
  [
    id -32357
    label "946676"
    canonicalName "946676"
    type "human"
    ProtName ""
    GeneID ""
    ProtID ""
    globaldegree 0
    globalbetweenness 0
    globalcloseness 7.14643e-05
    globalpr 4.20363e-06
    globalevcent2 3.4921e-18
  ]
  node
  [
    id -32356
    label "946675"
    canonicalName "946675"
    type "human"
    ProtName ""
    GeneID ""
    ProtID ""
    globaldegree 0
    globalbetweenness 0
    globalcloseness 7.14643e-05
    globalpr 4.20363e-06
    globalevcent2 3.4921e-18
  ]
  node
  [
    id -32355
    label "946672"
    canonicalName "946672"
    type "human"
    ProtName ""
    GeneID ""
    ProtID ""
    globaldegree 0
    globalbetweenness 0
    globalcloseness 7.14643e-05
    globalpr 4.20363e-06
    globalevcent2 3.4921e-18
  ]
  node
  [
    id -32354
    label "946669"
    canonicalName "946669"
    type "human"
    ProtName ""
    GeneID ""
    ProtID ""
    globaldegree 0
    globalbetweenness 0
    globalcloseness 7.14643e-05
    globalpr 4.20363e-06
    globalevcent2 3.4921e-18
  ]
  node
  [
    id -32353
    label "946665"
    canonicalName "946665"
    type "human"
    ProtName ""
    GeneID ""
    ProtID ""
    globaldegree 0
    globalbetweenness 0
    globalcloseness 7.14643e-05
    globalpr 4.20363e-06
    globalevcent2 3.4921e-18
  ]
  node
  [
    id -32352
    label "946663"
    canonicalName "946663"
    type "human"
    ProtName ""
    GeneID ""
    ProtID ""
    globaldegree 0
    globalbetweenness 0
    globalcloseness 7.14643e-05
    globalpr 4.20363e-06
    globalevcent2 3.4921e-18
  ]
  node
  [
    id -32351
    label "946660"
    canonicalName "946660"
    type "human"
    ProtName ""
    GeneID ""
    ProtID ""
    globaldegree 0
    globalbetweenness 0
    globalcloseness 7.14643e-05
    globalpr 4.20363e-06
    globalevcent2 3.4921e-18
  ]
  node
  [
    id -32350
    label "946659"
    canonicalName "946659"
    type "human"
    ProtName ""
    GeneID ""
    ProtID ""
    globaldegree 0
    globalbetweenness 0
    globalcloseness 7.14643e-05
    globalpr 4.20363e-06
    globalevcent2 3.4921e-18
  ]
  node
  [
    id -32349
    label "946647"
    canonicalName "946647"
    type "human"
    ProtName ""
    GeneID ""
    ProtID ""
    globaldegree 0
    globalbetweenness 0
    globalcloseness 7.14643e-05
    globalpr 4.20363e-06
    globalevcent2 3.4921e-18
  ]
  node
  [
    id -32348
    label "946643"
    canonicalName "946643"
    type "human"
    ProtName ""
    GeneID ""
    ProtID ""
    globaldegree 0
    globalbetweenness 0
    globalcloseness 7.14643e-05
    globalpr 4.20363e-06
    globalevcent2 3.4921e-18
  ]
  node
  [
    id -32347
    label "946641"
    canonicalName "946641"
    type "human"
    ProtName ""
    GeneID ""
    ProtID ""
    globaldegree 0
    globalbetweenness 0
    globalcloseness 7.14643e-05
    globalpr 4.20363e-06
    globalevcent2 3.4921e-18
  ]
  node
  [
    id -32346
    label "946636"
    canonicalName "946636"
    type "human"
    ProtName ""
    GeneID ""
    ProtID ""
    globaldegree 0
    globalbetweenness 0
    globalcloseness 7.14643e-05
    globalpr 4.20363e-06
    globalevcent2 3.4921e-18
  ]
  node
  [
    id -32345
    label "946633"
    canonicalName "946633"
    type "human"
    ProtName ""
    GeneID ""
    ProtID ""
    globaldegree 0
    globalbetweenness 0
    globalcloseness 7.14643e-05
    globalpr 4.20363e-06
    globalevcent2 3.4921e-18
  ]
  node
  [
    id -32344
    label "946632"
    canonicalName "946632"
    type "human"
    ProtName ""
    GeneID ""
    ProtID ""
    globaldegree 0
    globalbetweenness 0
    globalcloseness 7.14643e-05
    globalpr 4.20363e-06
    globalevcent2 3.4921e-18
  ]
  node
  [
    id -32343
    label "946628"
    canonicalName "946628"
    type "human"
    ProtName ""
    GeneID ""
    ProtID ""
    globaldegree 0
    globalbetweenness 0
    globalcloseness 7.14643e-05
    globalpr 4.20363e-06
    globalevcent2 3.4921e-18
  ]
  node
  [
    id -32342
    label "946625"
    canonicalName "946625"
    type "human"
    ProtName ""
    GeneID ""
    ProtID ""
    globaldegree 0
    globalbetweenness 0
    globalcloseness 7.14643e-05
    globalpr 4.20363e-06
    globalevcent2 3.4921e-18
  ]
  node
  [
    id -32341
    label "946623"
    canonicalName "946623"
    type "human"
    ProtName ""
    GeneID ""
    ProtID ""
    globaldegree 0
    globalbetweenness 0
    globalcloseness 7.14643e-05
    globalpr 4.20363e-06
    globalevcent2 3.4921e-18
  ]
  node
  [
    id -32340
    label "946614"
    canonicalName "946614"
    type "human"
    ProtName ""
    GeneID ""
    ProtID ""
    globaldegree 2
    globalbetweenness 0
    globalcloseness 7.14643e-05
    globalpr 1.26099e-05
    globalevcent2 3.60413e-18
  ]
  node
  [
    id -32339
    label "946732"
    canonicalName "946732"
    type "human"
    ProtName ""
    GeneID ""
    ProtID ""
    globaldegree 1
    globalbetweenness 0
    globalcloseness 7.14694e-05
    globalpr 6.30532e-06
    globalevcent2 3.27559e-18
  ]
  node
  [
    id -32338
    label "946612"
    canonicalName "946612"
    type "human"
    ProtName ""
    GeneID ""
    ProtID ""
    globaldegree 1
    globalbetweenness 0
    globalcloseness 7.14694e-05
    globalpr 6.30532e-06
    globalevcent2 3.27559e-18
  ]
  node
  [
    id -32337
    label "946610"
    canonicalName "946610"
    type "human"
    ProtName ""
    GeneID ""
    ProtID ""
    globaldegree 0
    globalbetweenness 0
    globalcloseness 7.14643e-05
    globalpr 4.20363e-06
    globalevcent2 3.4921e-18
  ]
  node
  [
    id -32336
    label "946608"
    canonicalName "946608"
    type "human"
    ProtName ""
    GeneID ""
    ProtID ""
    globaldegree 0
    globalbetweenness 0
    globalcloseness 7.14643e-05
    globalpr 4.20363e-06
    globalevcent2 3.4921e-18
  ]
  node
  [
    id -32335
    label "946607"
    canonicalName "946607"
    type "human"
    ProtName ""
    GeneID ""
    ProtID ""
    globaldegree 0
    globalbetweenness 0
    globalcloseness 7.14643e-05
    globalpr 4.20363e-06
    globalevcent2 3.4921e-18
  ]
  node
  [
    id -32334
    label "946606"
    canonicalName "946606"
    type "human"
    ProtName ""
    GeneID ""
    ProtID ""
    globaldegree 0
    globalbetweenness 0
    globalcloseness 7.14643e-05
    globalpr 4.20363e-06
    globalevcent2 3.4921e-18
  ]
  node
  [
    id -32333
    label "946604"
    canonicalName "946604"
    type "human"
    ProtName ""
    GeneID ""
    ProtID ""
    globaldegree 0
    globalbetweenness 0
    globalcloseness 7.14643e-05
    globalpr 4.20363e-06
    globalevcent2 3.4921e-18
  ]
  node
  [
    id -32332
    label "946603"
    canonicalName "946603"
    type "human"
    ProtName ""
    GeneID ""
    ProtID ""
    globaldegree 0
    globalbetweenness 0
    globalcloseness 7.14643e-05
    globalpr 4.20363e-06
    globalevcent2 3.4921e-18
  ]
  node
  [
    id -32331
    label "946593"
    canonicalName "946593"
    type "human"
    ProtName ""
    GeneID ""
    ProtID ""
    globaldegree 0
    globalbetweenness 0
    globalcloseness 7.14643e-05
    globalpr 4.20363e-06
    globalevcent2 3.4921e-18
  ]
  node
  [
    id -32330
    label "946584"
    canonicalName "946584"
    type "human"
    ProtName ""
    GeneID ""
    ProtID ""
    globaldegree 0
    globalbetweenness 0
    globalcloseness 7.14643e-05
    globalpr 4.20363e-06
    globalevcent2 3.4921e-18
  ]
  node
  [
    id -32329
    label "946567"
    canonicalName "946567"
    type "human"
    ProtName ""
    GeneID ""
    ProtID ""
    globaldegree 0
    globalbetweenness 0
    globalcloseness 7.14643e-05
    globalpr 4.20363e-06
    globalevcent2 3.4921e-18
  ]
  node
  [
    id -32328
    label "946563"
    canonicalName "946563"
    type "human"
    ProtName ""
    GeneID ""
    ProtID ""
    globaldegree 0
    globalbetweenness 0
    globalcloseness 7.14643e-05
    globalpr 4.20363e-06
    globalevcent2 3.4921e-18
  ]
  node
  [
    id -32327
    label "946562"
    canonicalName "946562"
    type "human"
    ProtName ""
    GeneID ""
    ProtID ""
    globaldegree 0
    globalbetweenness 0
    globalcloseness 7.14643e-05
    globalpr 4.20363e-06
    globalevcent2 3.4921e-18
  ]
  node
  [
    id -32326
    label "946560"
    canonicalName "946560"
    type "human"
    ProtName ""
    GeneID ""
    ProtID ""
    globaldegree 0
    globalbetweenness 0
    globalcloseness 7.14643e-05
    globalpr 4.20363e-06
    globalevcent2 3.4921e-18
  ]
  node
  [
    id -32325
    label "946558"
    canonicalName "946558"
    type "human"
    ProtName ""
    GeneID ""
    ProtID ""
    globaldegree 0
    globalbetweenness 0
    globalcloseness 7.14643e-05
    globalpr 4.20363e-06
    globalevcent2 3.4921e-18
  ]
  node
  [
    id -32324
    label "946554"
    canonicalName "946554"
    type "human"
    ProtName ""
    GeneID ""
    ProtID ""
    globaldegree 0
    globalbetweenness 0
    globalcloseness 7.14643e-05
    globalpr 4.20363e-06
    globalevcent2 3.4921e-18
  ]
  node
  [
    id -32323
    label "946552"
    canonicalName "946552"
    type "human"
    ProtName ""
    GeneID ""
    ProtID ""
    globaldegree 0
    globalbetweenness 0
    globalcloseness 7.14643e-05
    globalpr 4.20363e-06
    globalevcent2 3.4921e-18
  ]
  node
  [
    id -32322
    label "946551"
    canonicalName "946551"
    type "human"
    ProtName ""
    GeneID ""
    ProtID ""
    globaldegree 0
    globalbetweenness 0
    globalcloseness 7.14643e-05
    globalpr 4.20363e-06
    globalevcent2 3.4921e-18
  ]
  node
  [
    id -32321
    label "946549"
    canonicalName "946549"
    type "human"
    ProtName ""
    GeneID ""
    ProtID ""
    globaldegree 0
    globalbetweenness 0
    globalcloseness 7.14643e-05
    globalpr 4.20363e-06
    globalevcent2 3.4921e-18
  ]
  node
  [
    id -32320
    label "946548"
    canonicalName "946548"
    type "human"
    ProtName ""
    GeneID ""
    ProtID ""
    globaldegree 0
    globalbetweenness 0
    globalcloseness 7.14643e-05
    globalpr 4.20363e-06
    globalevcent2 3.4921e-18
  ]
  node
  [
    id -32319
    label "946544"
    canonicalName "946544"
    type "human"
    ProtName ""
    GeneID ""
    ProtID ""
    globaldegree 0
    globalbetweenness 0
    globalcloseness 7.14643e-05
    globalpr 4.20363e-06
    globalevcent2 3.4921e-18
  ]
  node
  [
    id -32318
    label "946542"
    canonicalName "946542"
    type "human"
    ProtName ""
    GeneID ""
    ProtID ""
    globaldegree 0
    globalbetweenness 0
    globalcloseness 7.14643e-05
    globalpr 4.20363e-06
    globalevcent2 3.4921e-18
  ]
  node
  [
    id -32317
    label "946531"
    canonicalName "946531"
    type "human"
    ProtName ""
    GeneID ""
    ProtID ""
    globaldegree 0
    globalbetweenness 0
    globalcloseness 7.14643e-05
    globalpr 4.20363e-06
    globalevcent2 3.4921e-18
  ]
  node
  [
    id -32316
    label "946530"
    canonicalName "946530"
    type "human"
    ProtName ""
    GeneID ""
    ProtID ""
    globaldegree 0
    globalbetweenness 0
    globalcloseness 7.14643e-05
    globalpr 4.20363e-06
    globalevcent2 3.4921e-18
  ]
  node
  [
    id -32315
    label "946527"
    canonicalName "946527"
    type "human"
    ProtName ""
    GeneID ""
    ProtID ""
    globaldegree 0
    globalbetweenness 0
    globalcloseness 7.14643e-05
    globalpr 4.20363e-06
    globalevcent2 3.4921e-18
  ]
  node
  [
    id -32314
    label "946519"
    canonicalName "946519"
    type "human"
    ProtName ""
    GeneID ""
    ProtID ""
    globaldegree 0
    globalbetweenness 0
    globalcloseness 7.14643e-05
    globalpr 4.20363e-06
    globalevcent2 3.4921e-18
  ]
  node
  [
    id -32313
    label "946517"
    canonicalName "946517"
    type "human"
    ProtName ""
    GeneID ""
    ProtID ""
    globaldegree 0
    globalbetweenness 0
    globalcloseness 7.14643e-05
    globalpr 4.20363e-06
    globalevcent2 3.4921e-18
  ]
  node
  [
    id -32312
    label "946516"
    canonicalName "946516"
    type "human"
    ProtName ""
    GeneID ""
    ProtID ""
    globaldegree 0
    globalbetweenness 0
    globalcloseness 7.14643e-05
    globalpr 4.20363e-06
    globalevcent2 3.4921e-18
  ]
  node
  [
    id -32311
    label "946508"
    canonicalName "946508"
    type "human"
    ProtName ""
    GeneID ""
    ProtID ""
    globaldegree 0
    globalbetweenness 0
    globalcloseness 7.14643e-05
    globalpr 4.20363e-06
    globalevcent2 3.4921e-18
  ]
  node
  [
    id -32310
    label "946502"
    canonicalName "946502"
    type "human"
    ProtName ""
    GeneID ""
    ProtID ""
    globaldegree 0
    globalbetweenness 0
    globalcloseness 7.14643e-05
    globalpr 4.20363e-06
    globalevcent2 3.4921e-18
  ]
  node
  [
    id -32309
    label "946490"
    canonicalName "946490"
    type "human"
    ProtName ""
    GeneID ""
    ProtID ""
    globaldegree 0
    globalbetweenness 0
    globalcloseness 7.14643e-05
    globalpr 4.20363e-06
    globalevcent2 3.4921e-18
  ]
  node
  [
    id -32308
    label "946485"
    canonicalName "946485"
    type "human"
    ProtName ""
    GeneID ""
    ProtID ""
    globaldegree 0
    globalbetweenness 0
    globalcloseness 7.14643e-05
    globalpr 4.20363e-06
    globalevcent2 3.4921e-18
  ]
  node
  [
    id -32307
    label "946481"
    canonicalName "946481"
    type "human"
    ProtName ""
    GeneID ""
    ProtID ""
    globaldegree 0
    globalbetweenness 0
    globalcloseness 7.14643e-05
    globalpr 4.20363e-06
    globalevcent2 3.4921e-18
  ]
  node
  [
    id -32306
    label "948689"
    canonicalName "948689"
    type "human"
    ProtName ""
    GeneID ""
    ProtID ""
    globaldegree 2
    globalbetweenness 1
    globalcloseness 7.14745e-05
    globalpr 7.88161e-06
    globalevcent2 6.81878e-18
  ]
  node
  [
    id -32305
    label "946470"
    canonicalName "946470"
    type "human"
    ProtName ""
    GeneID ""
    ProtID ""
    globaldegree 1
    globalbetweenness 0
    globalcloseness 7.14745e-05
    globalpr 5.51718e-06
    globalevcent2 3.55509e-18
  ]
  node
  [
    id -32304
    label "946467"
    canonicalName "946467"
    type "human"
    ProtName ""
    GeneID ""
    ProtID ""
    globaldegree 0
    globalbetweenness 0
    globalcloseness 7.14643e-05
    globalpr 4.20363e-06
    globalevcent2 3.4921e-18
  ]
  node
  [
    id -32303
    label "946464"
    canonicalName "946464"
    type "human"
    ProtName ""
    GeneID ""
    ProtID ""
    globaldegree 0
    globalbetweenness 0
    globalcloseness 7.14643e-05
    globalpr 4.20363e-06
    globalevcent2 3.4921e-18
  ]
  node
  [
    id -32302
    label "946463"
    canonicalName "946463"
    type "human"
    ProtName ""
    GeneID ""
    ProtID ""
    globaldegree 0
    globalbetweenness 0
    globalcloseness 7.14643e-05
    globalpr 4.20363e-06
    globalevcent2 3.4921e-18
  ]
  node
  [
    id -32301
    label "946462"
    canonicalName "946462"
    type "human"
    ProtName ""
    GeneID ""
    ProtID ""
    globaldegree 0
    globalbetweenness 0
    globalcloseness 7.14643e-05
    globalpr 4.20363e-06
    globalevcent2 3.4921e-18
  ]
  node
  [
    id -32300
    label "946459"
    canonicalName "946459"
    type "human"
    ProtName ""
    GeneID ""
    ProtID ""
    globaldegree 0
    globalbetweenness 0
    globalcloseness 7.14643e-05
    globalpr 4.20363e-06
    globalevcent2 3.4921e-18
  ]
  node
  [
    id -32299
    label "946458"
    canonicalName "946458"
    type "human"
    ProtName ""
    GeneID ""
    ProtID ""
    globaldegree 0
    globalbetweenness 0
    globalcloseness 7.14643e-05
    globalpr 4.20363e-06
    globalevcent2 3.4921e-18
  ]
  node
  [
    id -32298
    label "946457"
    canonicalName "946457"
    type "human"
    ProtName ""
    GeneID ""
    ProtID ""
    globaldegree 0
    globalbetweenness 0
    globalcloseness 7.14643e-05
    globalpr 4.20363e-06
    globalevcent2 3.4921e-18
  ]
  node
  [
    id -32297
    label "946456"
    canonicalName "946456"
    type "human"
    ProtName ""
    GeneID ""
    ProtID ""
    globaldegree 0
    globalbetweenness 0
    globalcloseness 7.14643e-05
    globalpr 4.20363e-06
    globalevcent2 3.4921e-18
  ]
  node
  [
    id -32296
    label "946455"
    canonicalName "946455"
    type "human"
    ProtName ""
    GeneID ""
    ProtID ""
    globaldegree 0
    globalbetweenness 0
    globalcloseness 7.14643e-05
    globalpr 4.20363e-06
    globalevcent2 3.4921e-18
  ]
  node
  [
    id -32295
    label "946454"
    canonicalName "946454"
    type "human"
    ProtName ""
    GeneID ""
    ProtID ""
    globaldegree 0
    globalbetweenness 0
    globalcloseness 7.14643e-05
    globalpr 4.20363e-06
    globalevcent2 3.4921e-18
  ]
  node
  [
    id -32294
    label "946453"
    canonicalName "946453"
    type "human"
    ProtName ""
    GeneID ""
    ProtID ""
    globaldegree 0
    globalbetweenness 0
    globalcloseness 7.14643e-05
    globalpr 4.20363e-06
    globalevcent2 3.4921e-18
  ]
  node
  [
    id -32293
    label "946451"
    canonicalName "946451"
    type "human"
    ProtName ""
    GeneID ""
    ProtID ""
    globaldegree 0
    globalbetweenness 0
    globalcloseness 7.14643e-05
    globalpr 4.20363e-06
    globalevcent2 3.4921e-18
  ]
  node
  [
    id -32292
    label "946448"
    canonicalName "946448"
    type "human"
    ProtName ""
    GeneID ""
    ProtID ""
    globaldegree 0
    globalbetweenness 0
    globalcloseness 7.14643e-05
    globalpr 4.20363e-06
    globalevcent2 3.4921e-18
  ]
  node
  [
    id -32291
    label "946446"
    canonicalName "946446"
    type "human"
    ProtName ""
    GeneID ""
    ProtID ""
    globaldegree 0
    globalbetweenness 0
    globalcloseness 7.14643e-05
    globalpr 4.20363e-06
    globalevcent2 3.4921e-18
  ]
  node
  [
    id -32290
    label "946442"
    canonicalName "946442"
    type "human"
    ProtName ""
    GeneID ""
    ProtID ""
    globaldegree 0
    globalbetweenness 0
    globalcloseness 7.14643e-05
    globalpr 4.20363e-06
    globalevcent2 3.4921e-18
  ]
  node
  [
    id -32289
    label "946441"
    canonicalName "946441"
    type "human"
    ProtName ""
    GeneID ""
    ProtID ""
    globaldegree 0
    globalbetweenness 0
    globalcloseness 7.14643e-05
    globalpr 4.20363e-06
    globalevcent2 3.4921e-18
  ]
  node
  [
    id -32288
    label "946428"
    canonicalName "946428"
    type "human"
    ProtName ""
    GeneID ""
    ProtID ""
    globaldegree 0
    globalbetweenness 0
    globalcloseness 7.14643e-05
    globalpr 4.20363e-06
    globalevcent2 3.4921e-18
  ]
  node
  [
    id -32287
    label "946427"
    canonicalName "946427"
    type "human"
    ProtName ""
    GeneID ""
    ProtID ""
    globaldegree 0
    globalbetweenness 0
    globalcloseness 7.14643e-05
    globalpr 4.20363e-06
    globalevcent2 3.4921e-18
  ]
  node
  [
    id -32286
    label "946425"
    canonicalName "946425"
    type "human"
    ProtName ""
    GeneID ""
    ProtID ""
    globaldegree 0
    globalbetweenness 0
    globalcloseness 7.14643e-05
    globalpr 4.20363e-06
    globalevcent2 3.4921e-18
  ]
  node
  [
    id -32285
    label "946423"
    canonicalName "946423"
    type "human"
    ProtName ""
    GeneID ""
    ProtID ""
    globaldegree 0
    globalbetweenness 0
    globalcloseness 7.14643e-05
    globalpr 4.20363e-06
    globalevcent2 3.4921e-18
  ]
  node
  [
    id -32284
    label "946410"
    canonicalName "946410"
    type "human"
    ProtName ""
    GeneID ""
    ProtID ""
    globaldegree 0
    globalbetweenness 0
    globalcloseness 7.14643e-05
    globalpr 4.20363e-06
    globalevcent2 3.4921e-18
  ]
  node
  [
    id -32283
    label "946409"
    canonicalName "946409"
    type "human"
    ProtName ""
    GeneID ""
    ProtID ""
    globaldegree 0
    globalbetweenness 0
    globalcloseness 7.14643e-05
    globalpr 4.20363e-06
    globalevcent2 3.4921e-18
  ]
  node
  [
    id -32282
    label "946408"
    canonicalName "946408"
    type "human"
    ProtName ""
    GeneID ""
    ProtID ""
    globaldegree 0
    globalbetweenness 0
    globalcloseness 7.14643e-05
    globalpr 4.20363e-06
    globalevcent2 3.4921e-18
  ]
  node
  [
    id -32281
    label "946402"
    canonicalName "946402"
    type "human"
    ProtName ""
    GeneID ""
    ProtID ""
    globaldegree 0
    globalbetweenness 0
    globalcloseness 7.14643e-05
    globalpr 4.20363e-06
    globalevcent2 3.4921e-18
  ]
  node
  [
    id -32280
    label "946400"
    canonicalName "946400"
    type "human"
    ProtName ""
    GeneID ""
    ProtID ""
    globaldegree 0
    globalbetweenness 0
    globalcloseness 7.14643e-05
    globalpr 4.20363e-06
    globalevcent2 3.4921e-18
  ]
  node
  [
    id -32279
    label "946399"
    canonicalName "946399"
    type "human"
    ProtName ""
    GeneID ""
    ProtID ""
    globaldegree 0
    globalbetweenness 0
    globalcloseness 7.14643e-05
    globalpr 4.20363e-06
    globalevcent2 3.4921e-18
  ]
  node
  [
    id -32278
    label "946397"
    canonicalName "946397"
    type "human"
    ProtName ""
    GeneID ""
    ProtID ""
    globaldegree 0
    globalbetweenness 0
    globalcloseness 7.14643e-05
    globalpr 4.20363e-06
    globalevcent2 3.4921e-18
  ]
  node
  [
    id -32277
    label "946401"
    canonicalName "946401"
    type "human"
    ProtName ""
    GeneID ""
    ProtID ""
    globaldegree 1
    globalbetweenness 0
    globalcloseness 7.14745e-05
    globalpr 5.51718e-06
    globalevcent2 3.55509e-18
  ]
  node
  [
    id -32276
    label "946393"
    canonicalName "946393"
    type "human"
    ProtName ""
    GeneID ""
    ProtID ""
    globaldegree 2
    globalbetweenness 1
    globalcloseness 7.14745e-05
    globalpr 7.88161e-06
    globalevcent2 6.81878e-18
  ]
  node
  [
    id -32275
    label "946392"
    canonicalName "946392"
    type "human"
    ProtName ""
    GeneID ""
    ProtID ""
    globaldegree 1
    globalbetweenness 0
    globalcloseness 7.14745e-05
    globalpr 5.51718e-06
    globalevcent2 3.55509e-18
  ]
  node
  [
    id -32274
    label "946391"
    canonicalName "946391"
    type "human"
    ProtName ""
    GeneID ""
    ProtID ""
    globaldegree 0
    globalbetweenness 0
    globalcloseness 7.14643e-05
    globalpr 4.20363e-06
    globalevcent2 3.4921e-18
  ]
  node
  [
    id -32273
    label "946390"
    canonicalName "946390"
    type "human"
    ProtName ""
    GeneID ""
    ProtID ""
    globaldegree 0
    globalbetweenness 0
    globalcloseness 7.14643e-05
    globalpr 4.20363e-06
    globalevcent2 3.4921e-18
  ]
  node
  [
    id -32272
    label "946389"
    canonicalName "946389"
    type "human"
    ProtName ""
    GeneID ""
    ProtID ""
    globaldegree 0
    globalbetweenness 0
    globalcloseness 7.14643e-05
    globalpr 4.20363e-06
    globalevcent2 3.4921e-18
  ]
  node
  [
    id -32271
    label "946385"
    canonicalName "946385"
    type "human"
    ProtName ""
    GeneID ""
    ProtID ""
    globaldegree 0
    globalbetweenness 0
    globalcloseness 7.14643e-05
    globalpr 4.20363e-06
    globalevcent2 3.4921e-18
  ]
  node
  [
    id -32270
    label "946378"
    canonicalName "946378"
    type "human"
    ProtName ""
    GeneID ""
    ProtID ""
    globaldegree 0
    globalbetweenness 0
    globalcloseness 7.14643e-05
    globalpr 4.20363e-06
    globalevcent2 3.4921e-18
  ]
  node
  [
    id -32269
    label "946375"
    canonicalName "946375"
    type "human"
    ProtName ""
    GeneID ""
    ProtID ""
    globaldegree 0
    globalbetweenness 0
    globalcloseness 7.14643e-05
    globalpr 4.20363e-06
    globalevcent2 3.4921e-18
  ]
  node
  [
    id -32268
    label "946374"
    canonicalName "946374"
    type "human"
    ProtName ""
    GeneID ""
    ProtID ""
    globaldegree 0
    globalbetweenness 0
    globalcloseness 7.14643e-05
    globalpr 4.20363e-06
    globalevcent2 3.4921e-18
  ]
  node
  [
    id -32267
    label "946372"
    canonicalName "946372"
    type "human"
    ProtName ""
    GeneID ""
    ProtID ""
    globaldegree 0
    globalbetweenness 0
    globalcloseness 7.14643e-05
    globalpr 4.20363e-06
    globalevcent2 3.4921e-18
  ]
  node
  [
    id -32266
    label "946371"
    canonicalName "946371"
    type "human"
    ProtName ""
    GeneID ""
    ProtID ""
    globaldegree 0
    globalbetweenness 0
    globalcloseness 7.14643e-05
    globalpr 4.20363e-06
    globalevcent2 3.4921e-18
  ]
  node
  [
    id -32265
    label "946369"
    canonicalName "946369"
    type "human"
    ProtName ""
    GeneID ""
    ProtID ""
    globaldegree 0
    globalbetweenness 0
    globalcloseness 7.14643e-05
    globalpr 4.20363e-06
    globalevcent2 3.4921e-18
  ]
  node
  [
    id -32264
    label "946367"
    canonicalName "946367"
    type "human"
    ProtName ""
    GeneID ""
    ProtID ""
    globaldegree 0
    globalbetweenness 0
    globalcloseness 7.14643e-05
    globalpr 4.20363e-06
    globalevcent2 3.4921e-18
  ]
  node
  [
    id -32263
    label "946360"
    canonicalName "946360"
    type "human"
    ProtName ""
    GeneID ""
    ProtID ""
    globaldegree 0
    globalbetweenness 0
    globalcloseness 7.14643e-05
    globalpr 4.20363e-06
    globalevcent2 3.4921e-18
  ]
  node
  [
    id -32262
    label "946359"
    canonicalName "946359"
    type "human"
    ProtName ""
    GeneID ""
    ProtID ""
    globaldegree 0
    globalbetweenness 0
    globalcloseness 7.14643e-05
    globalpr 4.20363e-06
    globalevcent2 3.4921e-18
  ]
  node
  [
    id -32261
    label "946349"
    canonicalName "946349"
    type "human"
    ProtName ""
    GeneID ""
    ProtID ""
    globaldegree 0
    globalbetweenness 0
    globalcloseness 7.14643e-05
    globalpr 4.20363e-06
    globalevcent2 3.4921e-18
  ]
  node
  [
    id -32260
    label "946345"
    canonicalName "946345"
    type "human"
    ProtName ""
    GeneID ""
    ProtID ""
    globaldegree 0
    globalbetweenness 0
    globalcloseness 7.14643e-05
    globalpr 4.20363e-06
    globalevcent2 3.4921e-18
  ]
  node
  [
    id -32259
    label "946342"
    canonicalName "946342"
    type "human"
    ProtName ""
    GeneID ""
    ProtID ""
    globaldegree 0
    globalbetweenness 0
    globalcloseness 7.14643e-05
    globalpr 4.20363e-06
    globalevcent2 3.4921e-18
  ]
  node
  [
    id -32258
    label "946337"
    canonicalName "946337"
    type "human"
    ProtName ""
    GeneID ""
    ProtID ""
    globaldegree 0
    globalbetweenness 0
    globalcloseness 7.14643e-05
    globalpr 4.20363e-06
    globalevcent2 3.4921e-18
  ]
  node
  [
    id -32257
    label "946334"
    canonicalName "946334"
    type "human"
    ProtName ""
    GeneID ""
    ProtID ""
    globaldegree 0
    globalbetweenness 0
    globalcloseness 7.14643e-05
    globalpr 4.20363e-06
    globalevcent2 3.4921e-18
  ]
  node
  [
    id -32256
    label "946333"
    canonicalName "946333"
    type "human"
    ProtName ""
    GeneID ""
    ProtID ""
    globaldegree 0
    globalbetweenness 0
    globalcloseness 7.14643e-05
    globalpr 4.20363e-06
    globalevcent2 3.4921e-18
  ]
  node
  [
    id -32255
    label "946332"
    canonicalName "946332"
    type "human"
    ProtName ""
    GeneID ""
    ProtID ""
    globaldegree 0
    globalbetweenness 0
    globalcloseness 7.14643e-05
    globalpr 4.20363e-06
    globalevcent2 3.4921e-18
  ]
  node
  [
    id -32254
    label "946327"
    canonicalName "946327"
    type "human"
    ProtName ""
    GeneID ""
    ProtID ""
    globaldegree 0
    globalbetweenness 0
    globalcloseness 7.14643e-05
    globalpr 4.20363e-06
    globalevcent2 3.4921e-18
  ]
  node
  [
    id -32253
    label "946324"
    canonicalName "946324"
    type "human"
    ProtName ""
    GeneID ""
    ProtID ""
    globaldegree 0
    globalbetweenness 0
    globalcloseness 7.14643e-05
    globalpr 4.20363e-06
    globalevcent2 3.4921e-18
  ]
  node
  [
    id -32252
    label "946323"
    canonicalName "946323"
    type "human"
    ProtName ""
    GeneID ""
    ProtID ""
    globaldegree 0
    globalbetweenness 0
    globalcloseness 7.14643e-05
    globalpr 4.20363e-06
    globalevcent2 3.4921e-18
  ]
  node
  [
    id -32251
    label "946318"
    canonicalName "946318"
    type "human"
    ProtName ""
    GeneID ""
    ProtID ""
    globaldegree 0
    globalbetweenness 0
    globalcloseness 7.14643e-05
    globalpr 4.20363e-06
    globalevcent2 3.4921e-18
  ]
  node
  [
    id -32250
    label "946306"
    canonicalName "946306"
    type "human"
    ProtName ""
    GeneID ""
    ProtID ""
    globaldegree 0
    globalbetweenness 0
    globalcloseness 7.14643e-05
    globalpr 4.20363e-06
    globalevcent2 3.4921e-18
  ]
  node
  [
    id -32249
    label "946288"
    canonicalName "946288"
    type "human"
    ProtName ""
    GeneID ""
    ProtID ""
    globaldegree 0
    globalbetweenness 0
    globalcloseness 7.14643e-05
    globalpr 4.20363e-06
    globalevcent2 3.4921e-18
  ]
  node
  [
    id -32248
    label "946281"
    canonicalName "946281"
    type "human"
    ProtName ""
    GeneID ""
    ProtID ""
    globaldegree 0
    globalbetweenness 0
    globalcloseness 7.14643e-05
    globalpr 4.20363e-06
    globalevcent2 3.4921e-18
  ]
  node
  [
    id -32247
    label "946278"
    canonicalName "946278"
    type "human"
    ProtName ""
    GeneID ""
    ProtID ""
    globaldegree 0
    globalbetweenness 0
    globalcloseness 7.14643e-05
    globalpr 4.20363e-06
    globalevcent2 3.4921e-18
  ]
  node
  [
    id -32246
    label "946273"
    canonicalName "946273"
    type "human"
    ProtName ""
    GeneID ""
    ProtID ""
    globaldegree 0
    globalbetweenness 0
    globalcloseness 7.14643e-05
    globalpr 4.20363e-06
    globalevcent2 3.4921e-18
  ]
  node
  [
    id -32245
    label "946268"
    canonicalName "946268"
    type "human"
    ProtName ""
    GeneID ""
    ProtID ""
    globaldegree 0
    globalbetweenness 0
    globalcloseness 7.14643e-05
    globalpr 4.20363e-06
    globalevcent2 3.4921e-18
  ]
  node
  [
    id -32244
    label "946267"
    canonicalName "946267"
    type "human"
    ProtName ""
    GeneID ""
    ProtID ""
    globaldegree 0
    globalbetweenness 0
    globalcloseness 7.14643e-05
    globalpr 4.20363e-06
    globalevcent2 3.4921e-18
  ]
  node
  [
    id -32243
    label "946264"
    canonicalName "946264"
    type "human"
    ProtName ""
    GeneID ""
    ProtID ""
    globaldegree 0
    globalbetweenness 0
    globalcloseness 7.14643e-05
    globalpr 4.20363e-06
    globalevcent2 3.4921e-18
  ]
  node
  [
    id -32242
    label "946257"
    canonicalName "946257"
    type "human"
    ProtName ""
    GeneID ""
    ProtID ""
    globaldegree 0
    globalbetweenness 0
    globalcloseness 7.14643e-05
    globalpr 4.20363e-06
    globalevcent2 3.4921e-18
  ]
  node
  [
    id -32241
    label "946255"
    canonicalName "946255"
    type "human"
    ProtName ""
    GeneID ""
    ProtID ""
    globaldegree 0
    globalbetweenness 0
    globalcloseness 7.14643e-05
    globalpr 4.20363e-06
    globalevcent2 3.4921e-18
  ]
  node
  [
    id -32240
    label "946252"
    canonicalName "946252"
    type "human"
    ProtName ""
    GeneID ""
    ProtID ""
    globaldegree 0
    globalbetweenness 0
    globalcloseness 7.14643e-05
    globalpr 4.20363e-06
    globalevcent2 3.4921e-18
  ]
  node
  [
    id -32239
    label "946244"
    canonicalName "946244"
    type "human"
    ProtName ""
    GeneID ""
    ProtID ""
    globaldegree 0
    globalbetweenness 0
    globalcloseness 7.14643e-05
    globalpr 4.20363e-06
    globalevcent2 3.4921e-18
  ]
  node
  [
    id -32238
    label "946240"
    canonicalName "946240"
    type "human"
    ProtName ""
    GeneID ""
    ProtID ""
    globaldegree 0
    globalbetweenness 0
    globalcloseness 7.14643e-05
    globalpr 4.20363e-06
    globalevcent2 3.4921e-18
  ]
  node
  [
    id -32237
    label "946234"
    canonicalName "946234"
    type "human"
    ProtName ""
    GeneID ""
    ProtID ""
    globaldegree 0
    globalbetweenness 0
    globalcloseness 7.14643e-05
    globalpr 4.20363e-06
    globalevcent2 3.4921e-18
  ]
  node
  [
    id -32236
    label "946230"
    canonicalName "946230"
    type "human"
    ProtName ""
    GeneID ""
    ProtID ""
    globaldegree 0
    globalbetweenness 0
    globalcloseness 7.14643e-05
    globalpr 4.20363e-06
    globalevcent2 3.4921e-18
  ]
  node
  [
    id -32235
    label "946229"
    canonicalName "946229"
    type "human"
    ProtName ""
    GeneID ""
    ProtID ""
    globaldegree 0
    globalbetweenness 0
    globalcloseness 7.14643e-05
    globalpr 4.20363e-06
    globalevcent2 3.4921e-18
  ]
  node
  [
    id -32234
    label "946223"
    canonicalName "946223"
    type "human"
    ProtName ""
    GeneID ""
    ProtID ""
    globaldegree 0
    globalbetweenness 0
    globalcloseness 7.14643e-05
    globalpr 4.20363e-06
    globalevcent2 3.4921e-18
  ]
  node
  [
    id -32233
    label "946222"
    canonicalName "946222"
    type "human"
    ProtName ""
    GeneID ""
    ProtID ""
    globaldegree 0
    globalbetweenness 0
    globalcloseness 7.14643e-05
    globalpr 4.20363e-06
    globalevcent2 3.4921e-18
  ]
  node
  [
    id -32232
    label "946213"
    canonicalName "946213"
    type "human"
    ProtName ""
    GeneID ""
    ProtID ""
    globaldegree 0
    globalbetweenness 0
    globalcloseness 7.14643e-05
    globalpr 4.20363e-06
    globalevcent2 3.4921e-18
  ]
  node
  [
    id -32231
    label "946210"
    canonicalName "946210"
    type "human"
    ProtName ""
    GeneID ""
    ProtID ""
    globaldegree 0
    globalbetweenness 0
    globalcloseness 7.14643e-05
    globalpr 4.20363e-06
    globalevcent2 3.4921e-18
  ]
  node
  [
    id -32230
    label "946209"
    canonicalName "946209"
    type "human"
    ProtName ""
    GeneID ""
    ProtID ""
    globaldegree 0
    globalbetweenness 0
    globalcloseness 7.14643e-05
    globalpr 4.20363e-06
    globalevcent2 3.4921e-18
  ]
  node
  [
    id -32229
    label "946206"
    canonicalName "946206"
    type "human"
    ProtName ""
    GeneID ""
    ProtID ""
    globaldegree 0
    globalbetweenness 0
    globalcloseness 7.14643e-05
    globalpr 4.20363e-06
    globalevcent2 3.4921e-18
  ]
  node
  [
    id -32228
    label "946204"
    canonicalName "946204"
    type "human"
    ProtName ""
    GeneID ""
    ProtID ""
    globaldegree 0
    globalbetweenness 0
    globalcloseness 7.14643e-05
    globalpr 4.20363e-06
    globalevcent2 3.4921e-18
  ]
  node
  [
    id -32227
    label "946203"
    canonicalName "946203"
    type "human"
    ProtName ""
    GeneID ""
    ProtID ""
    globaldegree 0
    globalbetweenness 0
    globalcloseness 7.14643e-05
    globalpr 4.20363e-06
    globalevcent2 3.4921e-18
  ]
  node
  [
    id -32226
    label "946200"
    canonicalName "946200"
    type "human"
    ProtName ""
    GeneID ""
    ProtID ""
    globaldegree 0
    globalbetweenness 0
    globalcloseness 7.14643e-05
    globalpr 4.20363e-06
    globalevcent2 3.4921e-18
  ]
  node
  [
    id -32225
    label "946195"
    canonicalName "946195"
    type "human"
    ProtName ""
    GeneID ""
    ProtID ""
    globaldegree 0
    globalbetweenness 0
    globalcloseness 7.14643e-05
    globalpr 4.20363e-06
    globalevcent2 3.4921e-18
  ]
  node
  [
    id -32224
    label "946191"
    canonicalName "946191"
    type "human"
    ProtName ""
    GeneID ""
    ProtID ""
    globaldegree 0
    globalbetweenness 0
    globalcloseness 7.14643e-05
    globalpr 4.20363e-06
    globalevcent2 3.4921e-18
  ]
  node
  [
    id -32223
    label "946186"
    canonicalName "946186"
    type "human"
    ProtName ""
    GeneID ""
    ProtID ""
    globaldegree 0
    globalbetweenness 0
    globalcloseness 7.14643e-05
    globalpr 4.20363e-06
    globalevcent2 3.4921e-18
  ]
  node
  [
    id -32222
    label "946185"
    canonicalName "946185"
    type "human"
    ProtName ""
    GeneID ""
    ProtID ""
    globaldegree 0
    globalbetweenness 0
    globalcloseness 7.14643e-05
    globalpr 4.20363e-06
    globalevcent2 3.4921e-18
  ]
  node
  [
    id -32221
    label "946182"
    canonicalName "946182"
    type "human"
    ProtName ""
    GeneID ""
    ProtID ""
    globaldegree 0
    globalbetweenness 0
    globalcloseness 7.14643e-05
    globalpr 4.20363e-06
    globalevcent2 3.4921e-18
  ]
  node
  [
    id -32220
    label "946179"
    canonicalName "946179"
    type "human"
    ProtName ""
    GeneID ""
    ProtID ""
    globaldegree 0
    globalbetweenness 0
    globalcloseness 7.14643e-05
    globalpr 4.20363e-06
    globalevcent2 3.4921e-18
  ]
  node
  [
    id -32219
    label "946178"
    canonicalName "946178"
    type "human"
    ProtName ""
    GeneID ""
    ProtID ""
    globaldegree 0
    globalbetweenness 0
    globalcloseness 7.14643e-05
    globalpr 4.20363e-06
    globalevcent2 3.4921e-18
  ]
  node
  [
    id -32218
    label "946177"
    canonicalName "946177"
    type "human"
    ProtName ""
    GeneID ""
    ProtID ""
    globaldegree 0
    globalbetweenness 0
    globalcloseness 7.14643e-05
    globalpr 4.20363e-06
    globalevcent2 3.4921e-18
  ]
  node
  [
    id -32217
    label "946173"
    canonicalName "946173"
    type "human"
    ProtName ""
    GeneID ""
    ProtID ""
    globaldegree 0
    globalbetweenness 0
    globalcloseness 7.14643e-05
    globalpr 4.20363e-06
    globalevcent2 3.4921e-18
  ]
  node
  [
    id -32216
    label "946161"
    canonicalName "946161"
    type "human"
    ProtName ""
    GeneID ""
    ProtID ""
    globaldegree 0
    globalbetweenness 0
    globalcloseness 7.14643e-05
    globalpr 4.20363e-06
    globalevcent2 3.4921e-18
  ]
  node
  [
    id -32215
    label "946159"
    canonicalName "946159"
    type "human"
    ProtName ""
    GeneID ""
    ProtID ""
    globaldegree 0
    globalbetweenness 0
    globalcloseness 7.14643e-05
    globalpr 4.20363e-06
    globalevcent2 3.4921e-18
  ]
  node
  [
    id -32214
    label "946151"
    canonicalName "946151"
    type "human"
    ProtName ""
    GeneID ""
    ProtID ""
    globaldegree 0
    globalbetweenness 0
    globalcloseness 7.14643e-05
    globalpr 4.20363e-06
    globalevcent2 3.4921e-18
  ]
  node
  [
    id -32213
    label "946147"
    canonicalName "946147"
    type "human"
    ProtName ""
    GeneID ""
    ProtID ""
    globaldegree 0
    globalbetweenness 0
    globalcloseness 7.14643e-05
    globalpr 4.20363e-06
    globalevcent2 3.4921e-18
  ]
  node
  [
    id -32212
    label "946144"
    canonicalName "946144"
    type "human"
    ProtName ""
    GeneID ""
    ProtID ""
    globaldegree 0
    globalbetweenness 0
    globalcloseness 7.14643e-05
    globalpr 4.20363e-06
    globalevcent2 3.4921e-18
  ]
  node
  [
    id -32211
    label "946139"
    canonicalName "946139"
    type "human"
    ProtName ""
    GeneID ""
    ProtID ""
    globaldegree 0
    globalbetweenness 0
    globalcloseness 7.14643e-05
    globalpr 4.20363e-06
    globalevcent2 3.4921e-18
  ]
  node
  [
    id -32210
    label "946135"
    canonicalName "946135"
    type "human"
    ProtName ""
    GeneID ""
    ProtID ""
    globaldegree 0
    globalbetweenness 0
    globalcloseness 7.14643e-05
    globalpr 4.20363e-06
    globalevcent2 3.4921e-18
  ]
  node
  [
    id -32209
    label "946132"
    canonicalName "946132"
    type "human"
    ProtName ""
    GeneID ""
    ProtID ""
    globaldegree 0
    globalbetweenness 0
    globalcloseness 7.14643e-05
    globalpr 4.20363e-06
    globalevcent2 3.4921e-18
  ]
  node
  [
    id -32208
    label "946128"
    canonicalName "946128"
    type "human"
    ProtName ""
    GeneID ""
    ProtID ""
    globaldegree 0
    globalbetweenness 0
    globalcloseness 7.14643e-05
    globalpr 4.20363e-06
    globalevcent2 3.4921e-18
  ]
  node
  [
    id -32207
    label "946117"
    canonicalName "946117"
    type "human"
    ProtName ""
    GeneID ""
    ProtID ""
    globaldegree 0
    globalbetweenness 0
    globalcloseness 7.14643e-05
    globalpr 4.20363e-06
    globalevcent2 3.4921e-18
  ]
  node
  [
    id -32206
    label "946116"
    canonicalName "946116"
    type "human"
    ProtName ""
    GeneID ""
    ProtID ""
    globaldegree 0
    globalbetweenness 0
    globalcloseness 7.14643e-05
    globalpr 4.20363e-06
    globalevcent2 3.4921e-18
  ]
  node
  [
    id -32205
    label "946105"
    canonicalName "946105"
    type "human"
    ProtName ""
    GeneID ""
    ProtID ""
    globaldegree 0
    globalbetweenness 0
    globalcloseness 7.14643e-05
    globalpr 4.20363e-06
    globalevcent2 3.4921e-18
  ]
  node
  [
    id -32204
    label "946085"
    canonicalName "946085"
    type "human"
    ProtName ""
    GeneID ""
    ProtID ""
    globaldegree 0
    globalbetweenness 0
    globalcloseness 7.14643e-05
    globalpr 4.20363e-06
    globalevcent2 3.4921e-18
  ]
  node
  [
    id -32203
    label "946065"
    canonicalName "946065"
    type "human"
    ProtName ""
    GeneID ""
    ProtID ""
    globaldegree 0
    globalbetweenness 0
    globalcloseness 7.14643e-05
    globalpr 4.20363e-06
    globalevcent2 3.4921e-18
  ]
  node
  [
    id -32202
    label "946064"
    canonicalName "946064"
    type "human"
    ProtName ""
    GeneID ""
    ProtID ""
    globaldegree 0
    globalbetweenness 0
    globalcloseness 7.14643e-05
    globalpr 4.20363e-06
    globalevcent2 3.4921e-18
  ]
  node
  [
    id -32201
    label "946058"
    canonicalName "946058"
    type "human"
    ProtName ""
    GeneID ""
    ProtID ""
    globaldegree 0
    globalbetweenness 0
    globalcloseness 7.14643e-05
    globalpr 4.20363e-06
    globalevcent2 3.4921e-18
  ]
  node
  [
    id -32200
    label "946052"
    canonicalName "946052"
    type "human"
    ProtName ""
    GeneID ""
    ProtID ""
    globaldegree 0
    globalbetweenness 0
    globalcloseness 7.14643e-05
    globalpr 4.20363e-06
    globalevcent2 3.4921e-18
  ]
  node
  [
    id -32199
    label "946045"
    canonicalName "946045"
    type "human"
    ProtName ""
    GeneID ""
    ProtID ""
    globaldegree 0
    globalbetweenness 0
    globalcloseness 7.14643e-05
    globalpr 4.20363e-06
    globalevcent2 3.4921e-18
  ]
  node
  [
    id -32198
    label "946044"
    canonicalName "946044"
    type "human"
    ProtName ""
    GeneID ""
    ProtID ""
    globaldegree 0
    globalbetweenness 0
    globalcloseness 7.14643e-05
    globalpr 4.20363e-06
    globalevcent2 3.4921e-18
  ]
  node
  [
    id -32197
    label "946880"
    canonicalName "946880"
    type "human"
    ProtName ""
    GeneID ""
    ProtID ""
    globaldegree 1
    globalbetweenness 0
    globalcloseness 7.14694e-05
    globalpr 6.30532e-06
    globalevcent2 3.27559e-18
  ]
  node
  [
    id -32196
    label "946039"
    canonicalName "946039"
    type "human"
    ProtName ""
    GeneID ""
    ProtID ""
    globaldegree 1
    globalbetweenness 0
    globalcloseness 7.14694e-05
    globalpr 6.30532e-06
    globalevcent2 3.27559e-18
  ]
  node
  [
    id -32195
    label "946038"
    canonicalName "946038"
    type "human"
    ProtName ""
    GeneID ""
    ProtID ""
    globaldegree 1
    globalbetweenness 0
    globalcloseness 7.14745e-05
    globalpr 5.51718e-06
    globalevcent2 3.55509e-18
  ]
  node
  [
    id -32194
    label "948794"
    canonicalName "948794"
    type "human"
    ProtName ""
    GeneID ""
    ProtID ""
    globaldegree 2
    globalbetweenness 1
    globalcloseness 7.14745e-05
    globalpr 7.88161e-06
    globalevcent2 6.81878e-18
  ]
  node
  [
    id -32193
    label "946035"
    canonicalName "946035"
    type "human"
    ProtName ""
    GeneID ""
    ProtID ""
    globaldegree 1
    globalbetweenness 0
    globalcloseness 7.14745e-05
    globalpr 5.51718e-06
    globalevcent2 3.55509e-18
  ]
  node
  [
    id -32192
    label "946034"
    canonicalName "946034"
    type "human"
    ProtName ""
    GeneID ""
    ProtID ""
    globaldegree 0
    globalbetweenness 0
    globalcloseness 7.14643e-05
    globalpr 4.20363e-06
    globalevcent2 3.4921e-18
  ]
  node
  [
    id -32191
    label "946031"
    canonicalName "946031"
    type "human"
    ProtName ""
    GeneID ""
    ProtID ""
    globaldegree 0
    globalbetweenness 0
    globalcloseness 7.14643e-05
    globalpr 4.20363e-06
    globalevcent2 3.4921e-18
  ]
  node
  [
    id -32190
    label "946030"
    canonicalName "946030"
    type "human"
    ProtName ""
    GeneID ""
    ProtID ""
    globaldegree 0
    globalbetweenness 0
    globalcloseness 7.14643e-05
    globalpr 4.20363e-06
    globalevcent2 3.4921e-18
  ]
  node
  [
    id -32189
    label "946029"
    canonicalName "946029"
    type "human"
    ProtName ""
    GeneID ""
    ProtID ""
    globaldegree 0
    globalbetweenness 0
    globalcloseness 7.14643e-05
    globalpr 4.20363e-06
    globalevcent2 3.4921e-18
  ]
  node
  [
    id -32188
    label "946028"
    canonicalName "946028"
    type "human"
    ProtName ""
    GeneID ""
    ProtID ""
    globaldegree 0
    globalbetweenness 0
    globalcloseness 7.14643e-05
    globalpr 4.20363e-06
    globalevcent2 3.4921e-18
  ]
  node
  [
    id -32187
    label "946020"
    canonicalName "946020"
    type "human"
    ProtName ""
    GeneID ""
    ProtID ""
    globaldegree 0
    globalbetweenness 0
    globalcloseness 7.14643e-05
    globalpr 4.20363e-06
    globalevcent2 3.4921e-18
  ]
  node
  [
    id -32186
    label "946017"
    canonicalName "946017"
    type "human"
    ProtName ""
    GeneID ""
    ProtID ""
    globaldegree 0
    globalbetweenness 0
    globalcloseness 7.14643e-05
    globalpr 4.20363e-06
    globalevcent2 3.4921e-18
  ]
  node
  [
    id -32185
    label "946009"
    canonicalName "946009"
    type "human"
    ProtName ""
    GeneID ""
    ProtID ""
    globaldegree 0
    globalbetweenness 0
    globalcloseness 7.14643e-05
    globalpr 4.20363e-06
    globalevcent2 3.4921e-18
  ]
  node
  [
    id -32184
    label "946007"
    canonicalName "946007"
    type "human"
    ProtName ""
    GeneID ""
    ProtID ""
    globaldegree 0
    globalbetweenness 0
    globalcloseness 7.14643e-05
    globalpr 4.20363e-06
    globalevcent2 3.4921e-18
  ]
  node
  [
    id -32183
    label "946005"
    canonicalName "946005"
    type "human"
    ProtName ""
    GeneID ""
    ProtID ""
    globaldegree 0
    globalbetweenness 0
    globalcloseness 7.14643e-05
    globalpr 4.20363e-06
    globalevcent2 3.4921e-18
  ]
  node
  [
    id -32182
    label "946003"
    canonicalName "946003"
    type "human"
    ProtName ""
    GeneID ""
    ProtID ""
    globaldegree 0
    globalbetweenness 0
    globalcloseness 7.14643e-05
    globalpr 4.20363e-06
    globalevcent2 3.4921e-18
  ]
  node
  [
    id -32181
    label "946002"
    canonicalName "946002"
    type "human"
    ProtName ""
    GeneID ""
    ProtID ""
    globaldegree 0
    globalbetweenness 0
    globalcloseness 7.14643e-05
    globalpr 4.20363e-06
    globalevcent2 3.4921e-18
  ]
  node
  [
    id -32180
    label "945999"
    canonicalName "945999"
    type "human"
    ProtName ""
    GeneID ""
    ProtID ""
    globaldegree 0
    globalbetweenness 0
    globalcloseness 7.14643e-05
    globalpr 4.20363e-06
    globalevcent2 3.4921e-18
  ]
  node
  [
    id -32179
    label "945995"
    canonicalName "945995"
    type "human"
    ProtName ""
    GeneID ""
    ProtID ""
    globaldegree 0
    globalbetweenness 0
    globalcloseness 7.14643e-05
    globalpr 4.20363e-06
    globalevcent2 3.4921e-18
  ]
  node
  [
    id -32178
    label "945984"
    canonicalName "945984"
    type "human"
    ProtName ""
    GeneID ""
    ProtID ""
    globaldegree 0
    globalbetweenness 0
    globalcloseness 7.14643e-05
    globalpr 4.20363e-06
    globalevcent2 3.4921e-18
  ]
  node
  [
    id -32177
    label "945982"
    canonicalName "945982"
    type "human"
    ProtName ""
    GeneID ""
    ProtID ""
    globaldegree 0
    globalbetweenness 0
    globalcloseness 7.14643e-05
    globalpr 4.20363e-06
    globalevcent2 3.4921e-18
  ]
  node
  [
    id -32176
    label "945976"
    canonicalName "945976"
    type "human"
    ProtName ""
    GeneID ""
    ProtID ""
    globaldegree 0
    globalbetweenness 0
    globalcloseness 7.14643e-05
    globalpr 4.20363e-06
    globalevcent2 3.4921e-18
  ]
  node
  [
    id -32175
    label "945967"
    canonicalName "945967"
    type "human"
    ProtName ""
    GeneID ""
    ProtID ""
    globaldegree 0
    globalbetweenness 0
    globalcloseness 7.14643e-05
    globalpr 4.20363e-06
    globalevcent2 3.4921e-18
  ]
  node
  [
    id -32174
    label "945962"
    canonicalName "945962"
    type "human"
    ProtName ""
    GeneID ""
    ProtID ""
    globaldegree 0
    globalbetweenness 0
    globalcloseness 7.14643e-05
    globalpr 4.20363e-06
    globalevcent2 3.4921e-18
  ]
  node
  [
    id -32173
    label "945959"
    canonicalName "945959"
    type "human"
    ProtName ""
    GeneID ""
    ProtID ""
    globaldegree 0
    globalbetweenness 0
    globalcloseness 7.14643e-05
    globalpr 4.20363e-06
    globalevcent2 3.4921e-18
  ]
  node
  [
    id -32172
    label "945956"
    canonicalName "945956"
    type "human"
    ProtName ""
    GeneID ""
    ProtID ""
    globaldegree 0
    globalbetweenness 0
    globalcloseness 7.14643e-05
    globalpr 4.20363e-06
    globalevcent2 3.4921e-18
  ]
  node
  [
    id -32171
    label "945951"
    canonicalName "945951"
    type "human"
    ProtName ""
    GeneID ""
    ProtID ""
    globaldegree 0
    globalbetweenness 0
    globalcloseness 7.14643e-05
    globalpr 4.20363e-06
    globalevcent2 3.4921e-18
  ]
  node
  [
    id -32170
    label "945947"
    canonicalName "945947"
    type "human"
    ProtName ""
    GeneID ""
    ProtID ""
    globaldegree 0
    globalbetweenness 0
    globalcloseness 7.14643e-05
    globalpr 4.20363e-06
    globalevcent2 3.4921e-18
  ]
  node
  [
    id -32169
    label "945945"
    canonicalName "945945"
    type "human"
    ProtName ""
    GeneID ""
    ProtID ""
    globaldegree 0
    globalbetweenness 0
    globalcloseness 7.14643e-05
    globalpr 4.20363e-06
    globalevcent2 3.4921e-18
  ]
  node
  [
    id -32168
    label "945939"
    canonicalName "945939"
    type "human"
    ProtName ""
    GeneID ""
    ProtID ""
    globaldegree 0
    globalbetweenness 0
    globalcloseness 7.14643e-05
    globalpr 4.20363e-06
    globalevcent2 3.4921e-18
  ]
  node
  [
    id -32167
    label "945938"
    canonicalName "945938"
    type "human"
    ProtName ""
    GeneID ""
    ProtID ""
    globaldegree 0
    globalbetweenness 0
    globalcloseness 7.14643e-05
    globalpr 4.20363e-06
    globalevcent2 3.4921e-18
  ]
  node
  [
    id -32166
    label "945933"
    canonicalName "945933"
    type "human"
    ProtName ""
    GeneID ""
    ProtID ""
    globaldegree 0
    globalbetweenness 0
    globalcloseness 7.14643e-05
    globalpr 4.20363e-06
    globalevcent2 3.4921e-18
  ]
  node
  [
    id -32165
    label "945903"
    canonicalName "945903"
    type "human"
    ProtName ""
    GeneID ""
    ProtID ""
    globaldegree 0
    globalbetweenness 0
    globalcloseness 7.14643e-05
    globalpr 4.20363e-06
    globalevcent2 3.4921e-18
  ]
  node
  [
    id -32164
    label "945902"
    canonicalName "945902"
    type "human"
    ProtName ""
    GeneID ""
    ProtID ""
    globaldegree 0
    globalbetweenness 0
    globalcloseness 7.14643e-05
    globalpr 4.20363e-06
    globalevcent2 3.4921e-18
  ]
  node
  [
    id -32163
    label "945892"
    canonicalName "945892"
    type "human"
    ProtName ""
    GeneID ""
    ProtID ""
    globaldegree 0
    globalbetweenness 0
    globalcloseness 7.14643e-05
    globalpr 4.20363e-06
    globalevcent2 3.4921e-18
  ]
  node
  [
    id -32162
    label "945888"
    canonicalName "945888"
    type "human"
    ProtName ""
    GeneID ""
    ProtID ""
    globaldegree 0
    globalbetweenness 0
    globalcloseness 7.14643e-05
    globalpr 4.20363e-06
    globalevcent2 3.4921e-18
  ]
  node
  [
    id -32161
    label "945882"
    canonicalName "945882"
    type "human"
    ProtName ""
    GeneID ""
    ProtID ""
    globaldegree 0
    globalbetweenness 0
    globalcloseness 7.14643e-05
    globalpr 4.20363e-06
    globalevcent2 3.4921e-18
  ]
  node
  [
    id -32160
    label "945879"
    canonicalName "945879"
    type "human"
    ProtName ""
    GeneID ""
    ProtID ""
    globaldegree 0
    globalbetweenness 0
    globalcloseness 7.14643e-05
    globalpr 4.20363e-06
    globalevcent2 3.4921e-18
  ]
  node
  [
    id -32159
    label "945877"
    canonicalName "945877"
    type "human"
    ProtName ""
    GeneID ""
    ProtID ""
    globaldegree 0
    globalbetweenness 0
    globalcloseness 7.14643e-05
    globalpr 4.20363e-06
    globalevcent2 3.4921e-18
  ]
  node
  [
    id -32158
    label "945876"
    canonicalName "945876"
    type "human"
    ProtName ""
    GeneID ""
    ProtID ""
    globaldegree 0
    globalbetweenness 0
    globalcloseness 7.14643e-05
    globalpr 4.20363e-06
    globalevcent2 3.4921e-18
  ]
  node
  [
    id -32157
    label "945873"
    canonicalName "945873"
    type "human"
    ProtName ""
    GeneID ""
    ProtID ""
    globaldegree 0
    globalbetweenness 0
    globalcloseness 7.14643e-05
    globalpr 4.20363e-06
    globalevcent2 3.4921e-18
  ]
  node
  [
    id -32156
    label "945870"
    canonicalName "945870"
    type "human"
    ProtName ""
    GeneID ""
    ProtID ""
    globaldegree 2
    globalbetweenness 0
    globalcloseness 7.14643e-05
    globalpr 1.26099e-05
    globalevcent2 3.60413e-18
  ]
  node
  [
    id -32155
    label "945865"
    canonicalName "945865"
    type "human"
    ProtName ""
    GeneID ""
    ProtID ""
    globaldegree 0
    globalbetweenness 0
    globalcloseness 7.14643e-05
    globalpr 4.20363e-06
    globalevcent2 3.4921e-18
  ]
  node
  [
    id -32154
    label "945862"
    canonicalName "945862"
    type "human"
    ProtName ""
    GeneID ""
    ProtID ""
    globaldegree 0
    globalbetweenness 0
    globalcloseness 7.14643e-05
    globalpr 4.20363e-06
    globalevcent2 3.4921e-18
  ]
  node
  [
    id -32153
    label "945848"
    canonicalName "945848"
    type "human"
    ProtName ""
    GeneID ""
    ProtID ""
    globaldegree 0
    globalbetweenness 0
    globalcloseness 7.14643e-05
    globalpr 4.20363e-06
    globalevcent2 3.4921e-18
  ]
  node
  [
    id -32152
    label "945846"
    canonicalName "945846"
    type "human"
    ProtName ""
    GeneID ""
    ProtID ""
    globaldegree 0
    globalbetweenness 0
    globalcloseness 7.14643e-05
    globalpr 4.20363e-06
    globalevcent2 3.4921e-18
  ]
  node
  [
    id -32151
    label "945843"
    canonicalName "945843"
    type "human"
    ProtName ""
    GeneID ""
    ProtID ""
    globaldegree 0
    globalbetweenness 0
    globalcloseness 7.14643e-05
    globalpr 4.20363e-06
    globalevcent2 3.4921e-18
  ]
  node
  [
    id -32150
    label "945842"
    canonicalName "945842"
    type "human"
    ProtName ""
    GeneID ""
    ProtID ""
    globaldegree 0
    globalbetweenness 0
    globalcloseness 7.14643e-05
    globalpr 4.20363e-06
    globalevcent2 3.4921e-18
  ]
  node
  [
    id -32149
    label "945837"
    canonicalName "945837"
    type "human"
    ProtName ""
    GeneID ""
    ProtID ""
    globaldegree 0
    globalbetweenness 0
    globalcloseness 7.14643e-05
    globalpr 4.20363e-06
    globalevcent2 3.4921e-18
  ]
  node
  [
    id -32148
    label "945833"
    canonicalName "945833"
    type "human"
    ProtName ""
    GeneID ""
    ProtID ""
    globaldegree 0
    globalbetweenness 0
    globalcloseness 7.14643e-05
    globalpr 4.20363e-06
    globalevcent2 3.4921e-18
  ]
  node
  [
    id -32147
    label "945830"
    canonicalName "945830"
    type "human"
    ProtName ""
    GeneID ""
    ProtID ""
    globaldegree 0
    globalbetweenness 0
    globalcloseness 7.14643e-05
    globalpr 4.20363e-06
    globalevcent2 3.4921e-18
  ]
  node
  [
    id -32146
    label "945827"
    canonicalName "945827"
    type "human"
    ProtName ""
    GeneID ""
    ProtID ""
    globaldegree 0
    globalbetweenness 0
    globalcloseness 7.14643e-05
    globalpr 4.20363e-06
    globalevcent2 3.4921e-18
  ]
  node
  [
    id -32145
    label "945825"
    canonicalName "945825"
    type "human"
    ProtName ""
    GeneID ""
    ProtID ""
    globaldegree 0
    globalbetweenness 0
    globalcloseness 7.14643e-05
    globalpr 4.20363e-06
    globalevcent2 3.4921e-18
  ]
  node
  [
    id -32144
    label "945824"
    canonicalName "945824"
    type "human"
    ProtName ""
    GeneID ""
    ProtID ""
    globaldegree 0
    globalbetweenness 0
    globalcloseness 7.14643e-05
    globalpr 4.20363e-06
    globalevcent2 3.4921e-18
  ]
  node
  [
    id -32143
    label "945823"
    canonicalName "945823"
    type "human"
    ProtName ""
    GeneID ""
    ProtID ""
    globaldegree 0
    globalbetweenness 0
    globalcloseness 7.14643e-05
    globalpr 4.20363e-06
    globalevcent2 3.4921e-18
  ]
  node
  [
    id -32142
    label "945822"
    canonicalName "945822"
    type "human"
    ProtName ""
    GeneID ""
    ProtID ""
    globaldegree 0
    globalbetweenness 0
    globalcloseness 7.14643e-05
    globalpr 4.20363e-06
    globalevcent2 3.4921e-18
  ]
  node
  [
    id -32141
    label "945818"
    canonicalName "945818"
    type "human"
    ProtName ""
    GeneID ""
    ProtID ""
    globaldegree 0
    globalbetweenness 0
    globalcloseness 7.14643e-05
    globalpr 4.20363e-06
    globalevcent2 3.4921e-18
  ]
  node
  [
    id -32140
    label "945815"
    canonicalName "945815"
    type "human"
    ProtName ""
    GeneID ""
    ProtID ""
    globaldegree 0
    globalbetweenness 0
    globalcloseness 7.14643e-05
    globalpr 4.20363e-06
    globalevcent2 3.4921e-18
  ]
  node
  [
    id -32139
    label "945810"
    canonicalName "945810"
    type "human"
    ProtName ""
    GeneID ""
    ProtID ""
    globaldegree 0
    globalbetweenness 0
    globalcloseness 7.14643e-05
    globalpr 4.20363e-06
    globalevcent2 3.4921e-18
  ]
  node
  [
    id -32138
    label "945808"
    canonicalName "945808"
    type "human"
    ProtName ""
    GeneID ""
    ProtID ""
    globaldegree 0
    globalbetweenness 0
    globalcloseness 7.14643e-05
    globalpr 4.20363e-06
    globalevcent2 3.4921e-18
  ]
  node
  [
    id -32137
    label "945803"
    canonicalName "945803"
    type "human"
    ProtName ""
    GeneID ""
    ProtID ""
    globaldegree 0
    globalbetweenness 0
    globalcloseness 7.14643e-05
    globalpr 4.20363e-06
    globalevcent2 3.4921e-18
  ]
  node
  [
    id -32136
    label "945802"
    canonicalName "945802"
    type "human"
    ProtName ""
    GeneID ""
    ProtID ""
    globaldegree 0
    globalbetweenness 0
    globalcloseness 7.14643e-05
    globalpr 4.20363e-06
    globalevcent2 3.4921e-18
  ]
  node
  [
    id -32135
    label "945788"
    canonicalName "945788"
    type "human"
    ProtName ""
    GeneID ""
    ProtID ""
    globaldegree 0
    globalbetweenness 0
    globalcloseness 7.14643e-05
    globalpr 4.20363e-06
    globalevcent2 3.4921e-18
  ]
  node
  [
    id -32134
    label "945787"
    canonicalName "945787"
    type "human"
    ProtName ""
    GeneID ""
    ProtID ""
    globaldegree 0
    globalbetweenness 0
    globalcloseness 7.14643e-05
    globalpr 4.20363e-06
    globalevcent2 3.4921e-18
  ]
  node
  [
    id -32133
    label "945785"
    canonicalName "945785"
    type "human"
    ProtName ""
    GeneID ""
    ProtID ""
    globaldegree 0
    globalbetweenness 0
    globalcloseness 7.14643e-05
    globalpr 4.20363e-06
    globalevcent2 3.4921e-18
  ]
  node
  [
    id -32132
    label "945782"
    canonicalName "945782"
    type "human"
    ProtName ""
    GeneID ""
    ProtID ""
    globaldegree 0
    globalbetweenness 0
    globalcloseness 7.14643e-05
    globalpr 4.20363e-06
    globalevcent2 3.4921e-18
  ]
  node
  [
    id -32131
    label "945780"
    canonicalName "945780"
    type "human"
    ProtName ""
    GeneID ""
    ProtID ""
    globaldegree 0
    globalbetweenness 0
    globalcloseness 7.14643e-05
    globalpr 4.20363e-06
    globalevcent2 3.4921e-18
  ]
  node
  [
    id -32130
    label "945778"
    canonicalName "945778"
    type "human"
    ProtName ""
    GeneID ""
    ProtID ""
    globaldegree 0
    globalbetweenness 0
    globalcloseness 7.14643e-05
    globalpr 4.20363e-06
    globalevcent2 3.4921e-18
  ]
  node
  [
    id -32129
    label "945777"
    canonicalName "945777"
    type "human"
    ProtName ""
    GeneID ""
    ProtID ""
    globaldegree 0
    globalbetweenness 0
    globalcloseness 7.14643e-05
    globalpr 4.20363e-06
    globalevcent2 3.4921e-18
  ]
  node
  [
    id -32128
    label "945774"
    canonicalName "945774"
    type "human"
    ProtName ""
    GeneID ""
    ProtID ""
    globaldegree 0
    globalbetweenness 0
    globalcloseness 7.14643e-05
    globalpr 4.20363e-06
    globalevcent2 3.4921e-18
  ]
  node
  [
    id -32127
    label "945773"
    canonicalName "945773"
    type "human"
    ProtName ""
    GeneID ""
    ProtID ""
    globaldegree 0
    globalbetweenness 0
    globalcloseness 7.14643e-05
    globalpr 4.20363e-06
    globalevcent2 3.4921e-18
  ]
  node
  [
    id -32126
    label "945771"
    canonicalName "945771"
    type "human"
    ProtName ""
    GeneID ""
    ProtID ""
    globaldegree 0
    globalbetweenness 0
    globalcloseness 7.14643e-05
    globalpr 4.20363e-06
    globalevcent2 3.4921e-18
  ]
  node
  [
    id -32125
    label "945768"
    canonicalName "945768"
    type "human"
    ProtName ""
    GeneID ""
    ProtID ""
    globaldegree 0
    globalbetweenness 0
    globalcloseness 7.14643e-05
    globalpr 4.20363e-06
    globalevcent2 3.4921e-18
  ]
  node
  [
    id -32124
    label "2777439"
    canonicalName "2777439"
    type "human"
    ProtName ""
    GeneID ""
    ProtID ""
    globaldegree 1
    globalbetweenness 0
    globalcloseness 7.14694e-05
    globalpr 6.30532e-06
    globalevcent2 3.27559e-18
  ]
  node
  [
    id -32123
    label "945764"
    canonicalName "945764"
    type "human"
    ProtName ""
    GeneID ""
    ProtID ""
    globaldegree 1
    globalbetweenness 0
    globalcloseness 7.14694e-05
    globalpr 6.30532e-06
    globalevcent2 3.27559e-18
  ]
  node
  [
    id -32122
    label "945763"
    canonicalName "945763"
    type "human"
    ProtName ""
    GeneID ""
    ProtID ""
    globaldegree 0
    globalbetweenness 0
    globalcloseness 7.14643e-05
    globalpr 4.20363e-06
    globalevcent2 3.4921e-18
  ]
  node
  [
    id -32121
    label "945758"
    canonicalName "945758"
    type "human"
    ProtName ""
    GeneID ""
    ProtID ""
    globaldegree 0
    globalbetweenness 0
    globalcloseness 7.14643e-05
    globalpr 4.20363e-06
    globalevcent2 3.4921e-18
  ]
  node
  [
    id -32120
    label "945754"
    canonicalName "945754"
    type "human"
    ProtName ""
    GeneID ""
    ProtID ""
    globaldegree 0
    globalbetweenness 0
    globalcloseness 7.14643e-05
    globalpr 4.20363e-06
    globalevcent2 3.4921e-18
  ]
  node
  [
    id -32119
    label "945753"
    canonicalName "945753"
    type "human"
    ProtName ""
    GeneID ""
    ProtID ""
    globaldegree 0
    globalbetweenness 0
    globalcloseness 7.14643e-05
    globalpr 4.20363e-06
    globalevcent2 3.4921e-18
  ]
  node
  [
    id -32118
    label "945752"
    canonicalName "945752"
    type "human"
    ProtName ""
    GeneID ""
    ProtID ""
    globaldegree 0
    globalbetweenness 0
    globalcloseness 7.14643e-05
    globalpr 4.20363e-06
    globalevcent2 3.4921e-18
  ]
  node
  [
    id -32117
    label "945751"
    canonicalName "945751"
    type "human"
    ProtName ""
    GeneID ""
    ProtID ""
    globaldegree 0
    globalbetweenness 0
    globalcloseness 7.14643e-05
    globalpr 4.20363e-06
    globalevcent2 3.4921e-18
  ]
  node
  [
    id -32116
    label "945749"
    canonicalName "945749"
    type "human"
    ProtName ""
    GeneID ""
    ProtID ""
    globaldegree 0
    globalbetweenness 0
    globalcloseness 7.14643e-05
    globalpr 4.20363e-06
    globalevcent2 3.4921e-18
  ]
  node
  [
    id -32115
    label "945746"
    canonicalName "945746"
    type "human"
    ProtName ""
    GeneID ""
    ProtID ""
    globaldegree 1
    globalbetweenness 0
    globalcloseness 7.14796e-05
    globalpr 5.25447e-06
    globalevcent2 3.35867e-18
  ]
  node
  [
    id -32114
    label "945747"
    canonicalName "945747"
    type "human"
    ProtName ""
    GeneID ""
    ProtID ""
    globaldegree 1
    globalbetweenness 0
    globalcloseness 7.14745e-05
    globalpr 5.51718e-06
    globalevcent2 3.55509e-18
  ]
  node
  [
    id -32113
    label "945748"
    canonicalName "945748"
    type "human"
    ProtName ""
    GeneID ""
    ProtID ""
    globaldegree 1
    globalbetweenness 0
    globalcloseness 7.14745e-05
    globalpr 5.51718e-06
    globalevcent2 3.55509e-18
  ]
  node
  [
    id -32112
    label "945743"
    canonicalName "945743"
    type "human"
    ProtName ""
    GeneID ""
    ProtID ""
    globaldegree 2
    globalbetweenness 1
    globalcloseness 7.14745e-05
    globalpr 7.88161e-06
    globalevcent2 6.81878e-18
  ]
  node
  [
    id -32111
    label "945731"
    canonicalName "945731"
    type "human"
    ProtName ""
    GeneID ""
    ProtID ""
    globaldegree 2
    globalbetweenness 0
    globalcloseness 7.14643e-05
    globalpr 1.26099e-05
    globalevcent2 3.60413e-18
  ]
  node
  [
    id -32110
    label "945730"
    canonicalName "945730"
    type "human"
    ProtName ""
    GeneID ""
    ProtID ""
    globaldegree 0
    globalbetweenness 0
    globalcloseness 7.14643e-05
    globalpr 4.20363e-06
    globalevcent2 3.4921e-18
  ]
  node
  [
    id -32109
    label "945711"
    canonicalName "945711"
    type "human"
    ProtName ""
    GeneID ""
    ProtID ""
    globaldegree 0
    globalbetweenness 0
    globalcloseness 7.14643e-05
    globalpr 4.20363e-06
    globalevcent2 3.4921e-18
  ]
  node
  [
    id -32108
    label "945702"
    canonicalName "945702"
    type "human"
    ProtName ""
    GeneID ""
    ProtID ""
    globaldegree 0
    globalbetweenness 0
    globalcloseness 7.14643e-05
    globalpr 4.20363e-06
    globalevcent2 3.4921e-18
  ]
  node
  [
    id -32107
    label "945696"
    canonicalName "945696"
    type "human"
    ProtName ""
    GeneID ""
    ProtID ""
    globaldegree 0
    globalbetweenness 0
    globalcloseness 7.14643e-05
    globalpr 4.20363e-06
    globalevcent2 3.4921e-18
  ]
  node
  [
    id -32106
    label "945692"
    canonicalName "945692"
    type "human"
    ProtName ""
    GeneID ""
    ProtID ""
    globaldegree 0
    globalbetweenness 0
    globalcloseness 7.14643e-05
    globalpr 4.20363e-06
    globalevcent2 3.4921e-18
  ]
  node
  [
    id -32105
    label "945691"
    canonicalName "945691"
    type "human"
    ProtName ""
    GeneID ""
    ProtID ""
    globaldegree 0
    globalbetweenness 0
    globalcloseness 7.14643e-05
    globalpr 4.20363e-06
    globalevcent2 3.4921e-18
  ]
  node
  [
    id -32104
    label "945686"
    canonicalName "945686"
    type "human"
    ProtName ""
    GeneID ""
    ProtID ""
    globaldegree 0
    globalbetweenness 0
    globalcloseness 7.14643e-05
    globalpr 4.20363e-06
    globalevcent2 3.4921e-18
  ]
  node
  [
    id -32103
    label "945683"
    canonicalName "945683"
    type "human"
    ProtName ""
    GeneID ""
    ProtID ""
    globaldegree 0
    globalbetweenness 0
    globalcloseness 7.14643e-05
    globalpr 4.20363e-06
    globalevcent2 3.4921e-18
  ]
  node
  [
    id -32102
    label "945682"
    canonicalName "945682"
    type "human"
    ProtName ""
    GeneID ""
    ProtID ""
    globaldegree 0
    globalbetweenness 0
    globalcloseness 7.14643e-05
    globalpr 4.20363e-06
    globalevcent2 3.4921e-18
  ]
  node
  [
    id -32101
    label "945680"
    canonicalName "945680"
    type "human"
    ProtName ""
    GeneID ""
    ProtID ""
    globaldegree 0
    globalbetweenness 0
    globalcloseness 7.14643e-05
    globalpr 4.20363e-06
    globalevcent2 3.4921e-18
  ]
  node
  [
    id -32100
    label "945678"
    canonicalName "945678"
    type "human"
    ProtName ""
    GeneID ""
    ProtID ""
    globaldegree 0
    globalbetweenness 0
    globalcloseness 7.14643e-05
    globalpr 4.20363e-06
    globalevcent2 3.4921e-18
  ]
  node
  [
    id -32099
    label "945674"
    canonicalName "945674"
    type "human"
    ProtName ""
    GeneID ""
    ProtID ""
    globaldegree 0
    globalbetweenness 0
    globalcloseness 7.14643e-05
    globalpr 4.20363e-06
    globalevcent2 3.4921e-18
  ]
  node
  [
    id -32098
    label "945673"
    canonicalName "945673"
    type "human"
    ProtName ""
    GeneID ""
    ProtID ""
    globaldegree 0
    globalbetweenness 0
    globalcloseness 7.14643e-05
    globalpr 4.20363e-06
    globalevcent2 3.4921e-18
  ]
  node
  [
    id -32097
    label "945672"
    canonicalName "945672"
    type "human"
    ProtName ""
    GeneID ""
    ProtID ""
    globaldegree 0
    globalbetweenness 0
    globalcloseness 7.14643e-05
    globalpr 4.20363e-06
    globalevcent2 3.4921e-18
  ]
  node
  [
    id -32096
    label "945670"
    canonicalName "945670"
    type "human"
    ProtName ""
    GeneID ""
    ProtID ""
    globaldegree 0
    globalbetweenness 0
    globalcloseness 7.14643e-05
    globalpr 4.20363e-06
    globalevcent2 3.4921e-18
  ]
  node
  [
    id -32095
    label "945669"
    canonicalName "945669"
    type "human"
    ProtName ""
    GeneID ""
    ProtID ""
    globaldegree 0
    globalbetweenness 0
    globalcloseness 7.14643e-05
    globalpr 4.20363e-06
    globalevcent2 3.4921e-18
  ]
  node
  [
    id -32094
    label "945665"
    canonicalName "945665"
    type "human"
    ProtName ""
    GeneID ""
    ProtID ""
    globaldegree 0
    globalbetweenness 0
    globalcloseness 7.14643e-05
    globalpr 4.20363e-06
    globalevcent2 3.4921e-18
  ]
  node
  [
    id -32093
    label "945661"
    canonicalName "945661"
    type "human"
    ProtName ""
    GeneID ""
    ProtID ""
    globaldegree 0
    globalbetweenness 0
    globalcloseness 7.14643e-05
    globalpr 4.20363e-06
    globalevcent2 3.4921e-18
  ]
  node
  [
    id -32092
    label "945657"
    canonicalName "945657"
    type "human"
    ProtName ""
    GeneID ""
    ProtID ""
    globaldegree 0
    globalbetweenness 0
    globalcloseness 7.14643e-05
    globalpr 4.20363e-06
    globalevcent2 3.4921e-18
  ]
  node
  [
    id -32091
    label "945654"
    canonicalName "945654"
    type "human"
    ProtName ""
    GeneID ""
    ProtID ""
    globaldegree 0
    globalbetweenness 0
    globalcloseness 7.14643e-05
    globalpr 4.20363e-06
    globalevcent2 3.4921e-18
  ]
  node
  [
    id -32090
    label "945651"
    canonicalName "945651"
    type "human"
    ProtName ""
    GeneID ""
    ProtID ""
    globaldegree 0
    globalbetweenness 0
    globalcloseness 7.14643e-05
    globalpr 4.20363e-06
    globalevcent2 3.4921e-18
  ]
  node
  [
    id -32089
    label "945648"
    canonicalName "945648"
    type "human"
    ProtName ""
    GeneID ""
    ProtID ""
    globaldegree 0
    globalbetweenness 0
    globalcloseness 7.14643e-05
    globalpr 4.20363e-06
    globalevcent2 3.4921e-18
  ]
  node
  [
    id -32088
    label "945647"
    canonicalName "945647"
    type "human"
    ProtName ""
    GeneID ""
    ProtID ""
    globaldegree 0
    globalbetweenness 0
    globalcloseness 7.14643e-05
    globalpr 4.20363e-06
    globalevcent2 3.4921e-18
  ]
  node
  [
    id -32087
    label "945646"
    canonicalName "945646"
    type "human"
    ProtName ""
    GeneID ""
    ProtID ""
    globaldegree 0
    globalbetweenness 0
    globalcloseness 7.14643e-05
    globalpr 4.20363e-06
    globalevcent2 3.4921e-18
  ]
  node
  [
    id -32086
    label "945642"
    canonicalName "945642"
    type "human"
    ProtName ""
    GeneID ""
    ProtID ""
    globaldegree 0
    globalbetweenness 0
    globalcloseness 7.14643e-05
    globalpr 4.20363e-06
    globalevcent2 3.4921e-18
  ]
  node
  [
    id -32085
    label "948665"
    canonicalName "948665"
    type "human"
    ProtName ""
    GeneID ""
    ProtID ""
    globaldegree 4
    globalbetweenness 9
    globalcloseness 7.15154e-05
    globalpr 1.06938e-05
    globalevcent2 6.33597e-18
  ]
  node
  [
    id -32084
    label "948290"
    canonicalName "948290"
    type "human"
    ProtName ""
    GeneID ""
    ProtID ""
    globaldegree 2
    globalbetweenness 0
    globalcloseness 7.15154e-05
    globalpr 5.87093e-06
    globalevcent2 6.79681e-18
  ]
  node
  [
    id -32083
    label "945639"
    canonicalName "945639"
    type "human"
    ProtName ""
    GeneID ""
    ProtID ""
    globaldegree 0
    globalbetweenness 0
    globalcloseness 7.14643e-05
    globalpr 4.20363e-06
    globalevcent2 3.4921e-18
  ]
  node
  [
    id -32082
    label "945638"
    canonicalName "945638"
    type "human"
    ProtName ""
    GeneID ""
    ProtID ""
    globaldegree 0
    globalbetweenness 0
    globalcloseness 7.14643e-05
    globalpr 4.20363e-06
    globalevcent2 3.4921e-18
  ]
  node
  [
    id -32081
    label "945636"
    canonicalName "945636"
    type "human"
    ProtName ""
    GeneID ""
    ProtID ""
    globaldegree 0
    globalbetweenness 0
    globalcloseness 7.14643e-05
    globalpr 4.20363e-06
    globalevcent2 3.4921e-18
  ]
  node
  [
    id -32080
    label "945622"
    canonicalName "945622"
    type "human"
    ProtName ""
    GeneID ""
    ProtID ""
    globaldegree 0
    globalbetweenness 0
    globalcloseness 7.14643e-05
    globalpr 4.20363e-06
    globalevcent2 3.4921e-18
  ]
  node
  [
    id -32079
    label "945621"
    canonicalName "945621"
    type "human"
    ProtName ""
    GeneID ""
    ProtID ""
    globaldegree 0
    globalbetweenness 0
    globalcloseness 7.14643e-05
    globalpr 4.20363e-06
    globalevcent2 3.4921e-18
  ]
  node
  [
    id -32078
    label "945619"
    canonicalName "945619"
    type "human"
    ProtName ""
    GeneID ""
    ProtID ""
    globaldegree 0
    globalbetweenness 0
    globalcloseness 7.14643e-05
    globalpr 4.20363e-06
    globalevcent2 3.4921e-18
  ]
  node
  [
    id -32077
    label "945618"
    canonicalName "945618"
    type "human"
    ProtName ""
    GeneID ""
    ProtID ""
    globaldegree 0
    globalbetweenness 0
    globalcloseness 7.14643e-05
    globalpr 4.20363e-06
    globalevcent2 3.4921e-18
  ]
  node
  [
    id -32076
    label "945615"
    canonicalName "945615"
    type "human"
    ProtName ""
    GeneID ""
    ProtID ""
    globaldegree 0
    globalbetweenness 0
    globalcloseness 7.14643e-05
    globalpr 4.20363e-06
    globalevcent2 3.4921e-18
  ]
  node
  [
    id -32075
    label "1258602"
    canonicalName "1258602"
    type "human"
    ProtName ""
    GeneID ""
    ProtID ""
    globaldegree 1
    globalbetweenness 0
    globalcloseness 7.14898e-05
    globalpr 5.04429e-06
    globalevcent2 3.6233e-18
  ]
  node
  [
    id -32074
    label "1258770"
    canonicalName "1258770"
    type "human"
    ProtName ""
    GeneID ""
    ProtID ""
    globaldegree 1
    globalbetweenness 0
    globalcloseness 7.14898e-05
    globalpr 5.04429e-06
    globalevcent2 3.6233e-18
  ]
  node
  [
    id -32073
    label "1258601"
    canonicalName "1258601"
    type "human"
    ProtName ""
    GeneID ""
    ProtID ""
    globaldegree 1
    globalbetweenness 0
    globalcloseness 7.14898e-05
    globalpr 5.04429e-06
    globalevcent2 3.6233e-18
  ]
  node
  [
    id -32072
    label "1258746"
    canonicalName "1258746"
    type "human"
    ProtName ""
    GeneID ""
    ProtID ""
    globaldegree 1
    globalbetweenness 0
    globalcloseness 7.14898e-05
    globalpr 5.04429e-06
    globalevcent2 3.6233e-18
  ]
  node
  [
    id -32071
    label "1258544"
    canonicalName "1258544"
    type "human"
    ProtName ""
    GeneID ""
    ProtID ""
    globaldegree 1
    globalbetweenness 0
    globalcloseness 7.14898e-05
    globalpr 5.04429e-06
    globalevcent2 3.6233e-18
  ]
  node
  [
    id -32070
    label "945611"
    canonicalName "945611"
    type "human"
    ProtName ""
    GeneID ""
    ProtID ""
    globaldegree 5
    globalbetweenness 10
    globalcloseness 7.14898e-05
    globalpr 1.26105e-05
    globalevcent2 2.1212e-17
  ]
  node
  [
    id -32069
    label "945605"
    canonicalName "945605"
    type "human"
    ProtName ""
    GeneID ""
    ProtID ""
    globaldegree 0
    globalbetweenness 0
    globalcloseness 7.14643e-05
    globalpr 4.20363e-06
    globalevcent2 3.4921e-18
  ]
  node
  [
    id -32068
    label "945600"
    canonicalName "945600"
    type "human"
    ProtName ""
    GeneID ""
    ProtID ""
    globaldegree 2
    globalbetweenness 0
    globalcloseness 7.14643e-05
    globalpr 1.26099e-05
    globalevcent2 3.60413e-18
  ]
  node
  [
    id -32067
    label "947572"
    canonicalName "947572"
    type "human"
    ProtName ""
    GeneID ""
    ProtID ""
    globaldegree 3
    globalbetweenness 0
    globalcloseness 7.14694e-05
    globalpr 2.52178e-05
    globalevcent2 3.19927e-18
  ]
  node
  [
    id -32066
    label "945597"
    canonicalName "945597"
    type "human"
    ProtName ""
    GeneID ""
    ProtID ""
    globaldegree 1
    globalbetweenness 0
    globalcloseness 7.14694e-05
    globalpr 1.26093e-05
    globalevcent2 3.68434e-18
  ]
  node
  [
    id -32065
    label "945595"
    canonicalName "945595"
    type "human"
    ProtName ""
    GeneID ""
    ProtID ""
    globaldegree 0
    globalbetweenness 0
    globalcloseness 7.14643e-05
    globalpr 4.20363e-06
    globalevcent2 3.4921e-18
  ]
  node
  [
    id -32064
    label "945585"
    canonicalName "945585"
    type "human"
    ProtName ""
    GeneID ""
    ProtID ""
    globaldegree 0
    globalbetweenness 0
    globalcloseness 7.14643e-05
    globalpr 4.20363e-06
    globalevcent2 3.4921e-18
  ]
  node
  [
    id -32063
    label "945583"
    canonicalName "945583"
    type "human"
    ProtName ""
    GeneID ""
    ProtID ""
    globaldegree 0
    globalbetweenness 0
    globalcloseness 7.14643e-05
    globalpr 4.20363e-06
    globalevcent2 3.4921e-18
  ]
  node
  [
    id -32062
    label "945581"
    canonicalName "945581"
    type "human"
    ProtName ""
    GeneID ""
    ProtID ""
    globaldegree 0
    globalbetweenness 0
    globalcloseness 7.14643e-05
    globalpr 4.20363e-06
    globalevcent2 3.4921e-18
  ]
  node
  [
    id -32061
    label "945580"
    canonicalName "945580"
    type "human"
    ProtName ""
    GeneID ""
    ProtID ""
    globaldegree 0
    globalbetweenness 0
    globalcloseness 7.14643e-05
    globalpr 4.20363e-06
    globalevcent2 3.4921e-18
  ]
  node
  [
    id -32060
    label "945579"
    canonicalName "945579"
    type "human"
    ProtName ""
    GeneID ""
    ProtID ""
    globaldegree 0
    globalbetweenness 0
    globalcloseness 7.14643e-05
    globalpr 4.20363e-06
    globalevcent2 3.4921e-18
  ]
  node
  [
    id -32059
    label "945578"
    canonicalName "945578"
    type "human"
    ProtName ""
    GeneID ""
    ProtID ""
    globaldegree 0
    globalbetweenness 0
    globalcloseness 7.14643e-05
    globalpr 4.20363e-06
    globalevcent2 3.4921e-18
  ]
  node
  [
    id -32058
    label "945574"
    canonicalName "945574"
    type "human"
    ProtName ""
    GeneID ""
    ProtID ""
    globaldegree 0
    globalbetweenness 0
    globalcloseness 7.14643e-05
    globalpr 4.20363e-06
    globalevcent2 3.4921e-18
  ]
  node
  [
    id -32057
    label "945568"
    canonicalName "945568"
    type "human"
    ProtName ""
    GeneID ""
    ProtID ""
    globaldegree 0
    globalbetweenness 0
    globalcloseness 7.14643e-05
    globalpr 4.20363e-06
    globalevcent2 3.4921e-18
  ]
  node
  [
    id -32056
    label "945560"
    canonicalName "945560"
    type "human"
    ProtName ""
    GeneID ""
    ProtID ""
    globaldegree 0
    globalbetweenness 0
    globalcloseness 7.14643e-05
    globalpr 4.20363e-06
    globalevcent2 3.4921e-18
  ]
  node
  [
    id -32055
    label "945557"
    canonicalName "945557"
    type "human"
    ProtName ""
    GeneID ""
    ProtID ""
    globaldegree 0
    globalbetweenness 0
    globalcloseness 7.14643e-05
    globalpr 4.20363e-06
    globalevcent2 3.4921e-18
  ]
  node
  [
    id -32054
    label "945556"
    canonicalName "945556"
    type "human"
    ProtName ""
    GeneID ""
    ProtID ""
    globaldegree 0
    globalbetweenness 0
    globalcloseness 7.14643e-05
    globalpr 4.20363e-06
    globalevcent2 3.4921e-18
  ]
  node
  [
    id -32053
    label "945555"
    canonicalName "945555"
    type "human"
    ProtName ""
    GeneID ""
    ProtID ""
    globaldegree 0
    globalbetweenness 0
    globalcloseness 7.14643e-05
    globalpr 4.20363e-06
    globalevcent2 3.4921e-18
  ]
  node
  [
    id -32052
    label "945554"
    canonicalName "945554"
    type "human"
    ProtName ""
    GeneID ""
    ProtID ""
    globaldegree 0
    globalbetweenness 0
    globalcloseness 7.14643e-05
    globalpr 4.20363e-06
    globalevcent2 3.4921e-18
  ]
  node
  [
    id -32051
    label "945553"
    canonicalName "945553"
    type "human"
    ProtName ""
    GeneID ""
    ProtID ""
    globaldegree 0
    globalbetweenness 0
    globalcloseness 7.14643e-05
    globalpr 4.20363e-06
    globalevcent2 3.4921e-18
  ]
  node
  [
    id -32050
    label "945549"
    canonicalName "945549"
    type "human"
    ProtName ""
    GeneID ""
    ProtID ""
    globaldegree 1
    globalbetweenness 0
    globalcloseness 7.14745e-05
    globalpr 5.51718e-06
    globalevcent2 3.55509e-18
  ]
  node
  [
    id -32049
    label "945550"
    canonicalName "945550"
    type "human"
    ProtName ""
    GeneID ""
    ProtID ""
    globaldegree 1
    globalbetweenness 0
    globalcloseness 7.14745e-05
    globalpr 5.51718e-06
    globalevcent2 3.55509e-18
  ]
  node
  [
    id -32048
    label "945548"
    canonicalName "945548"
    type "human"
    ProtName ""
    GeneID ""
    ProtID ""
    globaldegree 2
    globalbetweenness 1
    globalcloseness 7.14745e-05
    globalpr 7.88161e-06
    globalevcent2 6.81878e-18
  ]
  node
  [
    id -32047
    label "945544"
    canonicalName "945544"
    type "human"
    ProtName ""
    GeneID ""
    ProtID ""
    globaldegree 0
    globalbetweenness 0
    globalcloseness 7.14643e-05
    globalpr 4.20363e-06
    globalevcent2 3.4921e-18
  ]
  node
  [
    id -32046
    label "945540"
    canonicalName "945540"
    type "human"
    ProtName ""
    GeneID ""
    ProtID ""
    globaldegree 0
    globalbetweenness 0
    globalcloseness 7.14643e-05
    globalpr 4.20363e-06
    globalevcent2 3.4921e-18
  ]
  node
  [
    id -32045
    label "947672"
    canonicalName "947672"
    type "human"
    ProtName ""
    GeneID ""
    ProtID ""
    globaldegree 2
    globalbetweenness 0
    globalcloseness 7.15154e-05
    globalpr 6.16088e-06
    globalevcent2 7.08034e-18
  ]
  node
  [
    id -32044
    label "945536"
    canonicalName "945536"
    type "human"
    ProtName ""
    GeneID ""
    ProtID ""
    globaldegree 2
    globalbetweenness 0
    globalcloseness 7.15154e-05
    globalpr 6.16088e-06
    globalevcent2 7.08034e-18
  ]
  node
  [
    id -32043
    label "945533"
    canonicalName "945533"
    type "human"
    ProtName ""
    GeneID ""
    ProtID ""
    globaldegree 0
    globalbetweenness 0
    globalcloseness 7.14643e-05
    globalpr 4.20363e-06
    globalevcent2 3.4921e-18
  ]
  node
  [
    id -32042
    label "945530"
    canonicalName "945530"
    type "human"
    ProtName ""
    GeneID ""
    ProtID ""
    globaldegree 0
    globalbetweenness 0
    globalcloseness 7.14643e-05
    globalpr 4.20363e-06
    globalevcent2 3.4921e-18
  ]
  node
  [
    id -32041
    label "945527"
    canonicalName "945527"
    type "human"
    ProtName ""
    GeneID ""
    ProtID ""
    globaldegree 0
    globalbetweenness 0
    globalcloseness 7.14643e-05
    globalpr 4.20363e-06
    globalevcent2 3.4921e-18
  ]
  node
  [
    id -32040
    label "945514"
    canonicalName "945514"
    type "human"
    ProtName ""
    GeneID ""
    ProtID ""
    globaldegree 0
    globalbetweenness 0
    globalcloseness 7.14643e-05
    globalpr 4.20363e-06
    globalevcent2 3.4921e-18
  ]
  node
  [
    id -32039
    label "945512"
    canonicalName "945512"
    type "human"
    ProtName ""
    GeneID ""
    ProtID ""
    globaldegree 0
    globalbetweenness 0
    globalcloseness 7.14643e-05
    globalpr 4.20363e-06
    globalevcent2 3.4921e-18
  ]
  node
  [
    id -32038
    label "945508"
    canonicalName "945508"
    type "human"
    ProtName ""
    GeneID ""
    ProtID ""
    globaldegree 0
    globalbetweenness 0
    globalcloseness 7.14643e-05
    globalpr 4.20363e-06
    globalevcent2 3.4921e-18
  ]
  node
  [
    id -32037
    label "945507"
    canonicalName "945507"
    type "human"
    ProtName ""
    GeneID ""
    ProtID ""
    globaldegree 0
    globalbetweenness 0
    globalcloseness 7.14643e-05
    globalpr 4.20363e-06
    globalevcent2 3.4921e-18
  ]
  node
  [
    id -32036
    label "945506"
    canonicalName "945506"
    type "human"
    ProtName ""
    GeneID ""
    ProtID ""
    globaldegree 0
    globalbetweenness 0
    globalcloseness 7.14643e-05
    globalpr 4.20363e-06
    globalevcent2 3.4921e-18
  ]
  node
  [
    id -32035
    label "945504"
    canonicalName "945504"
    type "human"
    ProtName ""
    GeneID ""
    ProtID ""
    globaldegree 0
    globalbetweenness 0
    globalcloseness 7.14643e-05
    globalpr 4.20363e-06
    globalevcent2 3.4921e-18
  ]
  node
  [
    id -32034
    label "945502"
    canonicalName "945502"
    type "human"
    ProtName ""
    GeneID ""
    ProtID ""
    globaldegree 0
    globalbetweenness 0
    globalcloseness 7.14643e-05
    globalpr 4.20363e-06
    globalevcent2 3.4921e-18
  ]
  node
  [
    id -32033
    label "945499"
    canonicalName "945499"
    type "human"
    ProtName ""
    GeneID ""
    ProtID ""
    globaldegree 0
    globalbetweenness 0
    globalcloseness 7.14643e-05
    globalpr 4.20363e-06
    globalevcent2 3.4921e-18
  ]
  node
  [
    id -32032
    label "945489"
    canonicalName "945489"
    type "human"
    ProtName ""
    GeneID ""
    ProtID ""
    globaldegree 0
    globalbetweenness 0
    globalcloseness 7.14643e-05
    globalpr 4.20363e-06
    globalevcent2 3.4921e-18
  ]
  node
  [
    id -32031
    label "945485"
    canonicalName "945485"
    type "human"
    ProtName ""
    GeneID ""
    ProtID ""
    globaldegree 0
    globalbetweenness 0
    globalcloseness 7.14643e-05
    globalpr 4.20363e-06
    globalevcent2 3.4921e-18
  ]
  node
  [
    id -32030
    label "945483"
    canonicalName "945483"
    type "human"
    ProtName ""
    GeneID ""
    ProtID ""
    globaldegree 0
    globalbetweenness 0
    globalcloseness 7.14643e-05
    globalpr 4.20363e-06
    globalevcent2 3.4921e-18
  ]
  node
  [
    id -32029
    label "945480"
    canonicalName "945480"
    type "human"
    ProtName ""
    GeneID ""
    ProtID ""
    globaldegree 0
    globalbetweenness 0
    globalcloseness 7.14643e-05
    globalpr 4.20363e-06
    globalevcent2 3.4921e-18
  ]
  node
  [
    id -32028
    label "945479"
    canonicalName "945479"
    type "human"
    ProtName ""
    GeneID ""
    ProtID ""
    globaldegree 0
    globalbetweenness 0
    globalcloseness 7.14643e-05
    globalpr 4.20363e-06
    globalevcent2 3.4921e-18
  ]
  node
  [
    id -32027
    label "945476"
    canonicalName "945476"
    type "human"
    ProtName ""
    GeneID ""
    ProtID ""
    globaldegree 0
    globalbetweenness 0
    globalcloseness 7.14643e-05
    globalpr 4.20363e-06
    globalevcent2 3.4921e-18
  ]
  node
  [
    id -32026
    label "945475"
    canonicalName "945475"
    type "human"
    ProtName ""
    GeneID ""
    ProtID ""
    globaldegree 0
    globalbetweenness 0
    globalcloseness 7.14643e-05
    globalpr 4.20363e-06
    globalevcent2 3.4921e-18
  ]
  node
  [
    id -32025
    label "945472"
    canonicalName "945472"
    type "human"
    ProtName ""
    GeneID ""
    ProtID ""
    globaldegree 0
    globalbetweenness 0
    globalcloseness 7.14643e-05
    globalpr 4.20363e-06
    globalevcent2 3.4921e-18
  ]
  node
  [
    id -32024
    label "945468"
    canonicalName "945468"
    type "human"
    ProtName ""
    GeneID ""
    ProtID ""
    globaldegree 0
    globalbetweenness 0
    globalcloseness 7.14643e-05
    globalpr 4.20363e-06
    globalevcent2 3.4921e-18
  ]
  node
  [
    id -32023
    label "945464"
    canonicalName "945464"
    type "human"
    ProtName ""
    GeneID ""
    ProtID ""
    globaldegree 0
    globalbetweenness 0
    globalcloseness 7.14643e-05
    globalpr 4.20363e-06
    globalevcent2 3.4921e-18
  ]
  node
  [
    id -32022
    label "945461"
    canonicalName "945461"
    type "human"
    ProtName ""
    GeneID ""
    ProtID ""
    globaldegree 0
    globalbetweenness 0
    globalcloseness 7.14643e-05
    globalpr 4.20363e-06
    globalevcent2 3.4921e-18
  ]
  node
  [
    id -32021
    label "945460"
    canonicalName "945460"
    type "human"
    ProtName ""
    GeneID ""
    ProtID ""
    globaldegree 0
    globalbetweenness 0
    globalcloseness 7.14643e-05
    globalpr 4.20363e-06
    globalevcent2 3.4921e-18
  ]
  node
  [
    id -32020
    label "945459"
    canonicalName "945459"
    type "human"
    ProtName ""
    GeneID ""
    ProtID ""
    globaldegree 0
    globalbetweenness 0
    globalcloseness 7.14643e-05
    globalpr 4.20363e-06
    globalevcent2 3.4921e-18
  ]
  node
  [
    id -32019
    label "945457"
    canonicalName "945457"
    type "human"
    ProtName ""
    GeneID ""
    ProtID ""
    globaldegree 0
    globalbetweenness 0
    globalcloseness 7.14643e-05
    globalpr 4.20363e-06
    globalevcent2 3.4921e-18
  ]
  node
  [
    id -32018
    label "945456"
    canonicalName "945456"
    type "human"
    ProtName ""
    GeneID ""
    ProtID ""
    globaldegree 0
    globalbetweenness 0
    globalcloseness 7.14643e-05
    globalpr 4.20363e-06
    globalevcent2 3.4921e-18
  ]
  node
  [
    id -32017
    label "945449"
    canonicalName "945449"
    type "human"
    ProtName ""
    GeneID ""
    ProtID ""
    globaldegree 0
    globalbetweenness 0
    globalcloseness 7.14643e-05
    globalpr 4.20363e-06
    globalevcent2 3.4921e-18
  ]
  node
  [
    id -32016
    label "945443"
    canonicalName "945443"
    type "human"
    ProtName ""
    GeneID ""
    ProtID ""
    globaldegree 0
    globalbetweenness 0
    globalcloseness 7.14643e-05
    globalpr 4.20363e-06
    globalevcent2 3.4921e-18
  ]
  node
  [
    id -32015
    label "945442"
    canonicalName "945442"
    type "human"
    ProtName ""
    GeneID ""
    ProtID ""
    globaldegree 0
    globalbetweenness 0
    globalcloseness 7.14643e-05
    globalpr 4.20363e-06
    globalevcent2 3.4921e-18
  ]
  node
  [
    id -32014
    label "945435"
    canonicalName "945435"
    type "human"
    ProtName ""
    GeneID ""
    ProtID ""
    globaldegree 0
    globalbetweenness 0
    globalcloseness 7.14643e-05
    globalpr 4.20363e-06
    globalevcent2 3.4921e-18
  ]
  node
  [
    id -32013
    label "945429"
    canonicalName "945429"
    type "human"
    ProtName ""
    GeneID ""
    ProtID ""
    globaldegree 0
    globalbetweenness 0
    globalcloseness 7.14643e-05
    globalpr 4.20363e-06
    globalevcent2 3.4921e-18
  ]
  node
  [
    id -32012
    label "945427"
    canonicalName "945427"
    type "human"
    ProtName ""
    GeneID ""
    ProtID ""
    globaldegree 0
    globalbetweenness 0
    globalcloseness 7.14643e-05
    globalpr 4.20363e-06
    globalevcent2 3.4921e-18
  ]
  node
  [
    id -32011
    label "947318"
    canonicalName "947318"
    type "human"
    ProtName ""
    GeneID ""
    ProtID ""
    globaldegree 5
    globalbetweenness 24
    globalcloseness 7.15154e-05
    globalpr 1.10528e-05
    globalevcent2 1.92304e-17
  ]
  node
  [
    id -32010
    label "945425"
    canonicalName "945425"
    type "human"
    ProtName ""
    GeneID ""
    ProtID ""
    globaldegree 1
    globalbetweenness 0
    globalcloseness 7.15154e-05
    globalpr 4.94046e-06
    globalevcent2 3.2583e-18
  ]
  node
  [
    id -32009
    label "945420"
    canonicalName "945420"
    type "human"
    ProtName ""
    GeneID ""
    ProtID ""
    globaldegree 0
    globalbetweenness 0
    globalcloseness 7.14643e-05
    globalpr 4.20363e-06
    globalevcent2 3.4921e-18
  ]
  node
  [
    id -32008
    label "945418"
    canonicalName "945418"
    type "human"
    ProtName ""
    GeneID ""
    ProtID ""
    globaldegree 0
    globalbetweenness 0
    globalcloseness 7.14643e-05
    globalpr 4.20363e-06
    globalevcent2 3.4921e-18
  ]
  node
  [
    id -32007
    label "945415"
    canonicalName "945415"
    type "human"
    ProtName ""
    GeneID ""
    ProtID ""
    globaldegree 0
    globalbetweenness 0
    globalcloseness 7.14643e-05
    globalpr 4.20363e-06
    globalevcent2 3.4921e-18
  ]
  node
  [
    id -32006
    label "945413"
    canonicalName "945413"
    type "human"
    ProtName ""
    GeneID ""
    ProtID ""
    globaldegree 0
    globalbetweenness 0
    globalcloseness 7.14643e-05
    globalpr 4.20363e-06
    globalevcent2 3.4921e-18
  ]
  node
  [
    id -32005
    label "945411"
    canonicalName "945411"
    type "human"
    ProtName ""
    GeneID ""
    ProtID ""
    globaldegree 0
    globalbetweenness 0
    globalcloseness 7.14643e-05
    globalpr 4.20363e-06
    globalevcent2 3.4921e-18
  ]
  node
  [
    id -32004
    label "945406"
    canonicalName "945406"
    type "human"
    ProtName ""
    GeneID ""
    ProtID ""
    globaldegree 0
    globalbetweenness 0
    globalcloseness 7.14643e-05
    globalpr 4.20363e-06
    globalevcent2 3.4921e-18
  ]
  node
  [
    id -32003
    label "945403"
    canonicalName "945403"
    type "human"
    ProtName ""
    GeneID ""
    ProtID ""
    globaldegree 0
    globalbetweenness 0
    globalcloseness 7.14643e-05
    globalpr 4.20363e-06
    globalevcent2 3.4921e-18
  ]
  node
  [
    id -32002
    label "945399"
    canonicalName "945399"
    type "human"
    ProtName ""
    GeneID ""
    ProtID ""
    globaldegree 0
    globalbetweenness 0
    globalcloseness 7.14643e-05
    globalpr 4.20363e-06
    globalevcent2 3.4921e-18
  ]
  node
  [
    id -32001
    label "945398"
    canonicalName "945398"
    type "human"
    ProtName ""
    GeneID ""
    ProtID ""
    globaldegree 0
    globalbetweenness 0
    globalcloseness 7.14643e-05
    globalpr 4.20363e-06
    globalevcent2 3.4921e-18
  ]
  node
  [
    id -32000
    label "945396"
    canonicalName "945396"
    type "human"
    ProtName ""
    GeneID ""
    ProtID ""
    globaldegree 0
    globalbetweenness 0
    globalcloseness 7.14643e-05
    globalpr 4.20363e-06
    globalevcent2 3.4921e-18
  ]
  node
  [
    id -31999
    label "945394"
    canonicalName "945394"
    type "human"
    ProtName ""
    GeneID ""
    ProtID ""
    globaldegree 0
    globalbetweenness 0
    globalcloseness 7.14643e-05
    globalpr 4.20363e-06
    globalevcent2 3.4921e-18
  ]
  node
  [
    id -31998
    label "945389"
    canonicalName "945389"
    type "human"
    ProtName ""
    GeneID ""
    ProtID ""
    globaldegree 0
    globalbetweenness 0
    globalcloseness 7.14643e-05
    globalpr 4.20363e-06
    globalevcent2 3.4921e-18
  ]
  node
  [
    id -31997
    label "945387"
    canonicalName "945387"
    type "human"
    ProtName ""
    GeneID ""
    ProtID ""
    globaldegree 0
    globalbetweenness 0
    globalcloseness 7.14643e-05
    globalpr 4.20363e-06
    globalevcent2 3.4921e-18
  ]
  node
  [
    id -31996
    label "945385"
    canonicalName "945385"
    type "human"
    ProtName ""
    GeneID ""
    ProtID ""
    globaldegree 0
    globalbetweenness 0
    globalcloseness 7.14643e-05
    globalpr 4.20363e-06
    globalevcent2 3.4921e-18
  ]
  node
  [
    id -31995
    label "945384"
    canonicalName "945384"
    type "human"
    ProtName ""
    GeneID ""
    ProtID ""
    globaldegree 0
    globalbetweenness 0
    globalcloseness 7.14643e-05
    globalpr 4.20363e-06
    globalevcent2 3.4921e-18
  ]
  node
  [
    id -31994
    label "945382"
    canonicalName "945382"
    type "human"
    ProtName ""
    GeneID ""
    ProtID ""
    globaldegree 0
    globalbetweenness 0
    globalcloseness 7.14643e-05
    globalpr 4.20363e-06
    globalevcent2 3.4921e-18
  ]
  node
  [
    id -31993
    label "945376"
    canonicalName "945376"
    type "human"
    ProtName ""
    GeneID ""
    ProtID ""
    globaldegree 0
    globalbetweenness 0
    globalcloseness 7.14643e-05
    globalpr 4.20363e-06
    globalevcent2 3.4921e-18
  ]
  node
  [
    id -31992
    label "945374"
    canonicalName "945374"
    type "human"
    ProtName ""
    GeneID ""
    ProtID ""
    globaldegree 0
    globalbetweenness 0
    globalcloseness 7.14643e-05
    globalpr 4.20363e-06
    globalevcent2 3.4921e-18
  ]
  node
  [
    id -31991
    label "945371"
    canonicalName "945371"
    type "human"
    ProtName ""
    GeneID ""
    ProtID ""
    globaldegree 0
    globalbetweenness 0
    globalcloseness 7.14643e-05
    globalpr 4.20363e-06
    globalevcent2 3.4921e-18
  ]
  node
  [
    id -31990
    label "945370"
    canonicalName "945370"
    type "human"
    ProtName ""
    GeneID ""
    ProtID ""
    globaldegree 0
    globalbetweenness 0
    globalcloseness 7.14643e-05
    globalpr 4.20363e-06
    globalevcent2 3.4921e-18
  ]
  node
  [
    id -31989
    label "945366"
    canonicalName "945366"
    type "human"
    ProtName ""
    GeneID ""
    ProtID ""
    globaldegree 0
    globalbetweenness 0
    globalcloseness 7.14643e-05
    globalpr 4.20363e-06
    globalevcent2 3.4921e-18
  ]
  node
  [
    id -31988
    label "945364"
    canonicalName "945364"
    type "human"
    ProtName ""
    GeneID ""
    ProtID ""
    globaldegree 0
    globalbetweenness 0
    globalcloseness 7.14643e-05
    globalpr 4.20363e-06
    globalevcent2 3.4921e-18
  ]
  node
  [
    id -31987
    label "945362"
    canonicalName "945362"
    type "human"
    ProtName ""
    GeneID ""
    ProtID ""
    globaldegree 0
    globalbetweenness 0
    globalcloseness 7.14643e-05
    globalpr 4.20363e-06
    globalevcent2 3.4921e-18
  ]
  node
  [
    id -31986
    label "945361"
    canonicalName "945361"
    type "human"
    ProtName ""
    GeneID ""
    ProtID ""
    globaldegree 0
    globalbetweenness 0
    globalcloseness 7.14643e-05
    globalpr 4.20363e-06
    globalevcent2 3.4921e-18
  ]
  node
  [
    id -31985
    label "945358"
    canonicalName "945358"
    type "human"
    ProtName ""
    GeneID ""
    ProtID ""
    globaldegree 0
    globalbetweenness 0
    globalcloseness 7.14643e-05
    globalpr 4.20363e-06
    globalevcent2 3.4921e-18
  ]
  node
  [
    id -31984
    label "945357"
    canonicalName "945357"
    type "human"
    ProtName ""
    GeneID ""
    ProtID ""
    globaldegree 0
    globalbetweenness 0
    globalcloseness 7.14643e-05
    globalpr 4.20363e-06
    globalevcent2 3.4921e-18
  ]
  node
  [
    id -31983
    label "945355"
    canonicalName "945355"
    type "human"
    ProtName ""
    GeneID ""
    ProtID ""
    globaldegree 0
    globalbetweenness 0
    globalcloseness 7.14643e-05
    globalpr 4.20363e-06
    globalevcent2 3.4921e-18
  ]
  node
  [
    id -31982
    label "945354"
    canonicalName "945354"
    type "human"
    ProtName ""
    GeneID ""
    ProtID ""
    globaldegree 0
    globalbetweenness 0
    globalcloseness 7.14643e-05
    globalpr 4.20363e-06
    globalevcent2 3.4921e-18
  ]
  node
  [
    id -31981
    label "945351"
    canonicalName "945351"
    type "human"
    ProtName ""
    GeneID ""
    ProtID ""
    globaldegree 0
    globalbetweenness 0
    globalcloseness 7.14643e-05
    globalpr 4.20363e-06
    globalevcent2 3.4921e-18
  ]
  node
  [
    id -31980
    label "945347"
    canonicalName "945347"
    type "human"
    ProtName ""
    GeneID ""
    ProtID ""
    globaldegree 0
    globalbetweenness 0
    globalcloseness 7.14643e-05
    globalpr 4.20363e-06
    globalevcent2 3.4921e-18
  ]
  node
  [
    id -31979
    label "945341"
    canonicalName "945341"
    type "human"
    ProtName ""
    GeneID ""
    ProtID ""
    globaldegree 0
    globalbetweenness 0
    globalcloseness 7.14643e-05
    globalpr 4.20363e-06
    globalevcent2 3.4921e-18
  ]
  node
  [
    id -31978
    label "945340"
    canonicalName "945340"
    type "human"
    ProtName ""
    GeneID ""
    ProtID ""
    globaldegree 0
    globalbetweenness 0
    globalcloseness 7.14643e-05
    globalpr 4.20363e-06
    globalevcent2 3.4921e-18
  ]
  node
  [
    id -31977
    label "945339"
    canonicalName "945339"
    type "human"
    ProtName ""
    GeneID ""
    ProtID ""
    globaldegree 0
    globalbetweenness 0
    globalcloseness 7.14643e-05
    globalpr 4.20363e-06
    globalevcent2 3.4921e-18
  ]
  node
  [
    id -31976
    label "945335"
    canonicalName "945335"
    type "human"
    ProtName ""
    GeneID ""
    ProtID ""
    globaldegree 0
    globalbetweenness 0
    globalcloseness 7.14643e-05
    globalpr 4.20363e-06
    globalevcent2 3.4921e-18
  ]
  node
  [
    id -31975
    label "945333"
    canonicalName "945333"
    type "human"
    ProtName ""
    GeneID ""
    ProtID ""
    globaldegree 0
    globalbetweenness 0
    globalcloseness 7.14643e-05
    globalpr 4.20363e-06
    globalevcent2 3.4921e-18
  ]
  node
  [
    id -31974
    label "945328"
    canonicalName "945328"
    type "human"
    ProtName ""
    GeneID ""
    ProtID ""
    globaldegree 0
    globalbetweenness 0
    globalcloseness 7.14643e-05
    globalpr 4.20363e-06
    globalevcent2 3.4921e-18
  ]
  node
  [
    id -31973
    label "945327"
    canonicalName "945327"
    type "human"
    ProtName ""
    GeneID ""
    ProtID ""
    globaldegree 0
    globalbetweenness 0
    globalcloseness 7.14643e-05
    globalpr 4.20363e-06
    globalevcent2 3.4921e-18
  ]
  node
  [
    id -31972
    label "945323"
    canonicalName "945323"
    type "human"
    ProtName ""
    GeneID ""
    ProtID ""
    globaldegree 0
    globalbetweenness 0
    globalcloseness 7.14643e-05
    globalpr 4.20363e-06
    globalevcent2 3.4921e-18
  ]
  node
  [
    id -31971
    label "945314"
    canonicalName "945314"
    type "human"
    ProtName ""
    GeneID ""
    ProtID ""
    globaldegree 0
    globalbetweenness 0
    globalcloseness 7.14643e-05
    globalpr 4.20363e-06
    globalevcent2 3.4921e-18
  ]
  node
  [
    id -31970
    label "945312"
    canonicalName "945312"
    type "human"
    ProtName ""
    GeneID ""
    ProtID ""
    globaldegree 0
    globalbetweenness 0
    globalcloseness 7.14643e-05
    globalpr 4.20363e-06
    globalevcent2 3.4921e-18
  ]
  node
  [
    id -31969
    label "945310"
    canonicalName "945310"
    type "human"
    ProtName ""
    GeneID ""
    ProtID ""
    globaldegree 0
    globalbetweenness 0
    globalcloseness 7.14643e-05
    globalpr 4.20363e-06
    globalevcent2 3.4921e-18
  ]
  node
  [
    id -31968
    label "945309"
    canonicalName "945309"
    type "human"
    ProtName ""
    GeneID ""
    ProtID ""
    globaldegree 0
    globalbetweenness 0
    globalcloseness 7.14643e-05
    globalpr 4.20363e-06
    globalevcent2 3.4921e-18
  ]
  node
  [
    id -31967
    label "945307"
    canonicalName "945307"
    type "human"
    ProtName ""
    GeneID ""
    ProtID ""
    globaldegree 0
    globalbetweenness 0
    globalcloseness 7.14643e-05
    globalpr 4.20363e-06
    globalevcent2 3.4921e-18
  ]
  node
  [
    id -31966
    label "945303"
    canonicalName "945303"
    type "human"
    ProtName ""
    GeneID ""
    ProtID ""
    globaldegree 0
    globalbetweenness 0
    globalcloseness 7.14643e-05
    globalpr 4.20363e-06
    globalevcent2 3.4921e-18
  ]
  node
  [
    id -31965
    label "945402"
    canonicalName "945402"
    type "human"
    ProtName ""
    GeneID ""
    ProtID ""
    globaldegree 1
    globalbetweenness 0
    globalcloseness 7.14796e-05
    globalpr 5.08498e-06
    globalevcent2 3.26474e-18
  ]
  node
  [
    id -31964
    label "945322"
    canonicalName "945322"
    type "human"
    ProtName ""
    GeneID ""
    ProtID ""
    globaldegree 2
    globalbetweenness 0
    globalcloseness 7.14796e-05
    globalpr 6.10193e-06
    globalevcent2 6.37899e-18
  ]
  node
  [
    id -31963
    label "945316"
    canonicalName "945316"
    type "human"
    ProtName ""
    GeneID ""
    ProtID ""
    globaldegree 2
    globalbetweenness 0
    globalcloseness 7.14796e-05
    globalpr 6.10193e-06
    globalevcent2 6.37899e-18
  ]
  node
  [
    id -31962
    label "945300"
    canonicalName "945300"
    type "human"
    ProtName ""
    GeneID ""
    ProtID ""
    globaldegree 3
    globalbetweenness 2
    globalcloseness 7.14796e-05
    globalpr 7.93246e-06
    globalevcent2 1.21728e-17
  ]
  node
  [
    id -31961
    label "945298"
    canonicalName "945298"
    type "human"
    ProtName ""
    GeneID ""
    ProtID ""
    globaldegree 0
    globalbetweenness 0
    globalcloseness 7.14643e-05
    globalpr 4.20363e-06
    globalevcent2 3.4921e-18
  ]
  node
  [
    id -31960
    label "945297"
    canonicalName "945297"
    type "human"
    ProtName ""
    GeneID ""
    ProtID ""
    globaldegree 0
    globalbetweenness 0
    globalcloseness 7.14643e-05
    globalpr 4.20363e-06
    globalevcent2 3.4921e-18
  ]
  node
  [
    id -31959
    label "945295"
    canonicalName "945295"
    type "human"
    ProtName ""
    GeneID ""
    ProtID ""
    globaldegree 0
    globalbetweenness 0
    globalcloseness 7.14643e-05
    globalpr 4.20363e-06
    globalevcent2 3.4921e-18
  ]
  node
  [
    id -31958
    label "945294"
    canonicalName "945294"
    type "human"
    ProtName ""
    GeneID ""
    ProtID ""
    globaldegree 0
    globalbetweenness 0
    globalcloseness 7.14643e-05
    globalpr 4.20363e-06
    globalevcent2 3.4921e-18
  ]
  node
  [
    id -31957
    label "945292"
    canonicalName "945292"
    type "human"
    ProtName ""
    GeneID ""
    ProtID ""
    globaldegree 0
    globalbetweenness 0
    globalcloseness 7.14643e-05
    globalpr 4.20363e-06
    globalevcent2 3.4921e-18
  ]
  node
  [
    id -31956
    label "945290"
    canonicalName "945290"
    type "human"
    ProtName ""
    GeneID ""
    ProtID ""
    globaldegree 0
    globalbetweenness 0
    globalcloseness 7.14643e-05
    globalpr 4.20363e-06
    globalevcent2 3.4921e-18
  ]
  node
  [
    id -31955
    label "945289"
    canonicalName "945289"
    type "human"
    ProtName ""
    GeneID ""
    ProtID ""
    globaldegree 0
    globalbetweenness 0
    globalcloseness 7.14643e-05
    globalpr 4.20363e-06
    globalevcent2 3.4921e-18
  ]
  node
  [
    id -31954
    label "945285"
    canonicalName "945285"
    type "human"
    ProtName ""
    GeneID ""
    ProtID ""
    globaldegree 0
    globalbetweenness 0
    globalcloseness 7.14643e-05
    globalpr 4.20363e-06
    globalevcent2 3.4921e-18
  ]
  node
  [
    id -31953
    label "945284"
    canonicalName "945284"
    type "human"
    ProtName ""
    GeneID ""
    ProtID ""
    globaldegree 0
    globalbetweenness 0
    globalcloseness 7.14643e-05
    globalpr 4.20363e-06
    globalevcent2 3.4921e-18
  ]
  node
  [
    id -31952
    label "945282"
    canonicalName "945282"
    type "human"
    ProtName ""
    GeneID ""
    ProtID ""
    globaldegree 0
    globalbetweenness 0
    globalcloseness 7.14643e-05
    globalpr 4.20363e-06
    globalevcent2 3.4921e-18
  ]
  node
  [
    id -31951
    label "945281"
    canonicalName "945281"
    type "human"
    ProtName ""
    GeneID ""
    ProtID ""
    globaldegree 0
    globalbetweenness 0
    globalcloseness 7.14643e-05
    globalpr 4.20363e-06
    globalevcent2 3.4921e-18
  ]
  node
  [
    id -31950
    label "945276"
    canonicalName "945276"
    type "human"
    ProtName ""
    GeneID ""
    ProtID ""
    globaldegree 0
    globalbetweenness 0
    globalcloseness 7.14643e-05
    globalpr 4.20363e-06
    globalevcent2 3.4921e-18
  ]
  node
  [
    id -31949
    label "945268"
    canonicalName "945268"
    type "human"
    ProtName ""
    GeneID ""
    ProtID ""
    globaldegree 0
    globalbetweenness 0
    globalcloseness 7.14643e-05
    globalpr 4.20363e-06
    globalevcent2 3.4921e-18
  ]
  node
  [
    id -31948
    label "945266"
    canonicalName "945266"
    type "human"
    ProtName ""
    GeneID ""
    ProtID ""
    globaldegree 0
    globalbetweenness 0
    globalcloseness 7.14643e-05
    globalpr 4.20363e-06
    globalevcent2 3.4921e-18
  ]
  node
  [
    id -31947
    label "945265"
    canonicalName "945265"
    type "human"
    ProtName ""
    GeneID ""
    ProtID ""
    globaldegree 0
    globalbetweenness 0
    globalcloseness 7.14643e-05
    globalpr 4.20363e-06
    globalevcent2 3.4921e-18
  ]
  node
  [
    id -31946
    label "945258"
    canonicalName "945258"
    type "human"
    ProtName ""
    GeneID ""
    ProtID ""
    globaldegree 0
    globalbetweenness 0
    globalcloseness 7.14643e-05
    globalpr 4.20363e-06
    globalevcent2 3.4921e-18
  ]
  node
  [
    id -31945
    label "945256"
    canonicalName "945256"
    type "human"
    ProtName ""
    GeneID ""
    ProtID ""
    globaldegree 0
    globalbetweenness 0
    globalcloseness 7.14643e-05
    globalpr 4.20363e-06
    globalevcent2 3.4921e-18
  ]
  node
  [
    id -31944
    label "945254"
    canonicalName "945254"
    type "human"
    ProtName ""
    GeneID ""
    ProtID ""
    globaldegree 0
    globalbetweenness 0
    globalcloseness 7.14643e-05
    globalpr 4.20363e-06
    globalevcent2 3.4921e-18
  ]
  node
  [
    id -31943
    label "945250"
    canonicalName "945250"
    type "human"
    ProtName ""
    GeneID ""
    ProtID ""
    globaldegree 0
    globalbetweenness 0
    globalcloseness 7.14643e-05
    globalpr 4.20363e-06
    globalevcent2 3.4921e-18
  ]
  node
  [
    id -31942
    label "945239"
    canonicalName "945239"
    type "human"
    ProtName ""
    GeneID ""
    ProtID ""
    globaldegree 0
    globalbetweenness 0
    globalcloseness 7.14643e-05
    globalpr 4.20363e-06
    globalevcent2 3.4921e-18
  ]
  node
  [
    id -31941
    label "945230"
    canonicalName "945230"
    type "human"
    ProtName ""
    GeneID ""
    ProtID ""
    globaldegree 0
    globalbetweenness 0
    globalcloseness 7.14643e-05
    globalpr 4.20363e-06
    globalevcent2 3.4921e-18
  ]
  node
  [
    id -31940
    label "945229"
    canonicalName "945229"
    type "human"
    ProtName ""
    GeneID ""
    ProtID ""
    globaldegree 0
    globalbetweenness 0
    globalcloseness 7.14643e-05
    globalpr 4.20363e-06
    globalevcent2 3.4921e-18
  ]
  node
  [
    id -31939
    label "945228"
    canonicalName "945228"
    type "human"
    ProtName ""
    GeneID ""
    ProtID ""
    globaldegree 0
    globalbetweenness 0
    globalcloseness 7.14643e-05
    globalpr 4.20363e-06
    globalevcent2 3.4921e-18
  ]
  node
  [
    id -31938
    label "945227"
    canonicalName "945227"
    type "human"
    ProtName ""
    GeneID ""
    ProtID ""
    globaldegree 0
    globalbetweenness 0
    globalcloseness 7.14643e-05
    globalpr 4.20363e-06
    globalevcent2 3.4921e-18
  ]
  node
  [
    id -31937
    label "945226"
    canonicalName "945226"
    type "human"
    ProtName ""
    GeneID ""
    ProtID ""
    globaldegree 0
    globalbetweenness 0
    globalcloseness 7.14643e-05
    globalpr 4.20363e-06
    globalevcent2 3.4921e-18
  ]
  node
  [
    id -31936
    label "945225"
    canonicalName "945225"
    type "human"
    ProtName ""
    GeneID ""
    ProtID ""
    globaldegree 0
    globalbetweenness 0
    globalcloseness 7.14643e-05
    globalpr 4.20363e-06
    globalevcent2 3.4921e-18
  ]
  node
  [
    id -31935
    label "945224"
    canonicalName "945224"
    type "human"
    ProtName ""
    GeneID ""
    ProtID ""
    globaldegree 0
    globalbetweenness 0
    globalcloseness 7.14643e-05
    globalpr 4.20363e-06
    globalevcent2 3.4921e-18
  ]
  node
  [
    id -31934
    label "945221"
    canonicalName "945221"
    type "human"
    ProtName ""
    GeneID ""
    ProtID ""
    globaldegree 0
    globalbetweenness 0
    globalcloseness 7.14643e-05
    globalpr 4.20363e-06
    globalevcent2 3.4921e-18
  ]
  node
  [
    id -31933
    label "945214"
    canonicalName "945214"
    type "human"
    ProtName ""
    GeneID ""
    ProtID ""
    globaldegree 0
    globalbetweenness 0
    globalcloseness 7.14643e-05
    globalpr 4.20363e-06
    globalevcent2 3.4921e-18
  ]
  node
  [
    id -31932
    label "945209"
    canonicalName "945209"
    type "human"
    ProtName ""
    GeneID ""
    ProtID ""
    globaldegree 0
    globalbetweenness 0
    globalcloseness 7.14643e-05
    globalpr 4.20363e-06
    globalevcent2 3.4921e-18
  ]
  node
  [
    id -31931
    label "945201"
    canonicalName "945201"
    type "human"
    ProtName ""
    GeneID ""
    ProtID ""
    globaldegree 0
    globalbetweenness 0
    globalcloseness 7.14643e-05
    globalpr 4.20363e-06
    globalevcent2 3.4921e-18
  ]
  node
  [
    id -31930
    label "945194"
    canonicalName "945194"
    type "human"
    ProtName ""
    GeneID ""
    ProtID ""
    globaldegree 0
    globalbetweenness 0
    globalcloseness 7.14643e-05
    globalpr 4.20363e-06
    globalevcent2 3.4921e-18
  ]
  node
  [
    id -31929
    label "945193"
    canonicalName "945193"
    type "human"
    ProtName ""
    GeneID ""
    ProtID ""
    globaldegree 0
    globalbetweenness 0
    globalcloseness 7.14643e-05
    globalpr 4.20363e-06
    globalevcent2 3.4921e-18
  ]
  node
  [
    id -31928
    label "945191"
    canonicalName "945191"
    type "human"
    ProtName ""
    GeneID ""
    ProtID ""
    globaldegree 0
    globalbetweenness 0
    globalcloseness 7.14643e-05
    globalpr 4.20363e-06
    globalevcent2 3.4921e-18
  ]
  node
  [
    id -31927
    label "945190"
    canonicalName "945190"
    type "human"
    ProtName ""
    GeneID ""
    ProtID ""
    globaldegree 0
    globalbetweenness 0
    globalcloseness 7.14643e-05
    globalpr 4.20363e-06
    globalevcent2 3.4921e-18
  ]
  node
  [
    id -31926
    label "945189"
    canonicalName "945189"
    type "human"
    ProtName ""
    GeneID ""
    ProtID ""
    globaldegree 0
    globalbetweenness 0
    globalcloseness 7.14643e-05
    globalpr 4.20363e-06
    globalevcent2 3.4921e-18
  ]
  node
  [
    id -31925
    label "945188"
    canonicalName "945188"
    type "human"
    ProtName ""
    GeneID ""
    ProtID ""
    globaldegree 0
    globalbetweenness 0
    globalcloseness 7.14643e-05
    globalpr 4.20363e-06
    globalevcent2 3.4921e-18
  ]
  node
  [
    id -31924
    label "945184"
    canonicalName "945184"
    type "human"
    ProtName ""
    GeneID ""
    ProtID ""
    globaldegree 0
    globalbetweenness 0
    globalcloseness 7.14643e-05
    globalpr 4.20363e-06
    globalevcent2 3.4921e-18
  ]
  node
  [
    id -31923
    label "945182"
    canonicalName "945182"
    type "human"
    ProtName ""
    GeneID ""
    ProtID ""
    globaldegree 0
    globalbetweenness 0
    globalcloseness 7.14643e-05
    globalpr 4.20363e-06
    globalevcent2 3.4921e-18
  ]
  node
  [
    id -31922
    label "945164"
    canonicalName "945164"
    type "human"
    ProtName ""
    GeneID ""
    ProtID ""
    globaldegree 0
    globalbetweenness 0
    globalcloseness 7.14643e-05
    globalpr 4.20363e-06
    globalevcent2 3.4921e-18
  ]
  node
  [
    id -31921
    label "945153"
    canonicalName "945153"
    type "human"
    ProtName ""
    GeneID ""
    ProtID ""
    globaldegree 0
    globalbetweenness 0
    globalcloseness 7.14643e-05
    globalpr 4.20363e-06
    globalevcent2 3.4921e-18
  ]
  node
  [
    id -31920
    label "945152"
    canonicalName "945152"
    type "human"
    ProtName ""
    GeneID ""
    ProtID ""
    globaldegree 0
    globalbetweenness 0
    globalcloseness 7.14643e-05
    globalpr 4.20363e-06
    globalevcent2 3.4921e-18
  ]
  node
  [
    id -31919
    label "945150"
    canonicalName "945150"
    type "human"
    ProtName ""
    GeneID ""
    ProtID ""
    globaldegree 0
    globalbetweenness 0
    globalcloseness 7.14643e-05
    globalpr 4.20363e-06
    globalevcent2 3.4921e-18
  ]
  node
  [
    id -31918
    label "945148"
    canonicalName "945148"
    type "human"
    ProtName ""
    GeneID ""
    ProtID ""
    globaldegree 0
    globalbetweenness 0
    globalcloseness 7.14643e-05
    globalpr 4.20363e-06
    globalevcent2 3.4921e-18
  ]
  node
  [
    id -31917
    label "945146"
    canonicalName "945146"
    type "human"
    ProtName ""
    GeneID ""
    ProtID ""
    globaldegree 0
    globalbetweenness 0
    globalcloseness 7.14643e-05
    globalpr 4.20363e-06
    globalevcent2 3.4921e-18
  ]
  node
  [
    id -31916
    label "945139"
    canonicalName "945139"
    type "human"
    ProtName ""
    GeneID ""
    ProtID ""
    globaldegree 0
    globalbetweenness 0
    globalcloseness 7.14643e-05
    globalpr 4.20363e-06
    globalevcent2 3.4921e-18
  ]
  node
  [
    id -31915
    label "945136"
    canonicalName "945136"
    type "human"
    ProtName ""
    GeneID ""
    ProtID ""
    globaldegree 0
    globalbetweenness 0
    globalcloseness 7.14643e-05
    globalpr 4.20363e-06
    globalevcent2 3.4921e-18
  ]
  node
  [
    id -31914
    label "945134"
    canonicalName "945134"
    type "human"
    ProtName ""
    GeneID ""
    ProtID ""
    globaldegree 0
    globalbetweenness 0
    globalcloseness 7.14643e-05
    globalpr 4.20363e-06
    globalevcent2 3.4921e-18
  ]
  node
  [
    id -31913
    label "945128"
    canonicalName "945128"
    type "human"
    ProtName ""
    GeneID ""
    ProtID ""
    globaldegree 0
    globalbetweenness 0
    globalcloseness 7.14643e-05
    globalpr 4.20363e-06
    globalevcent2 3.4921e-18
  ]
  node
  [
    id -31912
    label "945127"
    canonicalName "945127"
    type "human"
    ProtName ""
    GeneID ""
    ProtID ""
    globaldegree 0
    globalbetweenness 0
    globalcloseness 7.14643e-05
    globalpr 4.20363e-06
    globalevcent2 3.4921e-18
  ]
  node
  [
    id -31911
    label "945125"
    canonicalName "945125"
    type "human"
    ProtName ""
    GeneID ""
    ProtID ""
    globaldegree 0
    globalbetweenness 0
    globalcloseness 7.14643e-05
    globalpr 4.20363e-06
    globalevcent2 3.4921e-18
  ]
  node
  [
    id -31910
    label "945122"
    canonicalName "945122"
    type "human"
    ProtName ""
    GeneID ""
    ProtID ""
    globaldegree 0
    globalbetweenness 0
    globalcloseness 7.14643e-05
    globalpr 4.20363e-06
    globalevcent2 3.4921e-18
  ]
  node
  [
    id -31909
    label "945118"
    canonicalName "945118"
    type "human"
    ProtName ""
    GeneID ""
    ProtID ""
    globaldegree 0
    globalbetweenness 0
    globalcloseness 7.14643e-05
    globalpr 4.20363e-06
    globalevcent2 3.4921e-18
  ]
  node
  [
    id -31908
    label "945113"
    canonicalName "945113"
    type "human"
    ProtName ""
    GeneID ""
    ProtID ""
    globaldegree 0
    globalbetweenness 0
    globalcloseness 7.14643e-05
    globalpr 4.20363e-06
    globalevcent2 3.4921e-18
  ]
  node
  [
    id -31907
    label "947521"
    canonicalName "947521"
    type "human"
    ProtName ""
    GeneID ""
    ProtID ""
    globaldegree 1
    globalbetweenness 0
    globalcloseness 7.14694e-05
    globalpr 6.30532e-06
    globalevcent2 3.27559e-18
  ]
  node
  [
    id -31906
    label "945112"
    canonicalName "945112"
    type "human"
    ProtName ""
    GeneID ""
    ProtID ""
    globaldegree 1
    globalbetweenness 0
    globalcloseness 7.14694e-05
    globalpr 6.30532e-06
    globalevcent2 3.27559e-18
  ]
  node
  [
    id -31905
    label "945109"
    canonicalName "945109"
    type "human"
    ProtName ""
    GeneID ""
    ProtID ""
    globaldegree 0
    globalbetweenness 0
    globalcloseness 7.14643e-05
    globalpr 4.20363e-06
    globalevcent2 3.4921e-18
  ]
  node
  [
    id -31904
    label "945108"
    canonicalName "945108"
    type "human"
    ProtName ""
    GeneID ""
    ProtID ""
    globaldegree 0
    globalbetweenness 0
    globalcloseness 7.14643e-05
    globalpr 4.20363e-06
    globalevcent2 3.4921e-18
  ]
  node
  [
    id -31903
    label "945105"
    canonicalName "945105"
    type "human"
    ProtName ""
    GeneID ""
    ProtID ""
    globaldegree 0
    globalbetweenness 0
    globalcloseness 7.14643e-05
    globalpr 4.20363e-06
    globalevcent2 3.4921e-18
  ]
  node
  [
    id -31902
    label "945101"
    canonicalName "945101"
    type "human"
    ProtName ""
    GeneID ""
    ProtID ""
    globaldegree 0
    globalbetweenness 0
    globalcloseness 7.14643e-05
    globalpr 4.20363e-06
    globalevcent2 3.4921e-18
  ]
  node
  [
    id -31901
    label "945100"
    canonicalName "945100"
    type "human"
    ProtName ""
    GeneID ""
    ProtID ""
    globaldegree 0
    globalbetweenness 0
    globalcloseness 7.14643e-05
    globalpr 4.20363e-06
    globalevcent2 3.4921e-18
  ]
  node
  [
    id -31900
    label "945099"
    canonicalName "945099"
    type "human"
    ProtName ""
    GeneID ""
    ProtID ""
    globaldegree 0
    globalbetweenness 0
    globalcloseness 7.14643e-05
    globalpr 4.20363e-06
    globalevcent2 3.4921e-18
  ]
  node
  [
    id -31899
    label "945096"
    canonicalName "945096"
    type "human"
    ProtName ""
    GeneID ""
    ProtID ""
    globaldegree 0
    globalbetweenness 0
    globalcloseness 7.14643e-05
    globalpr 4.20363e-06
    globalevcent2 3.4921e-18
  ]
  node
  [
    id -31898
    label "945087"
    canonicalName "945087"
    type "human"
    ProtName ""
    GeneID ""
    ProtID ""
    globaldegree 0
    globalbetweenness 0
    globalcloseness 7.14643e-05
    globalpr 4.20363e-06
    globalevcent2 3.4921e-18
  ]
  node
  [
    id -31897
    label "945085"
    canonicalName "945085"
    type "human"
    ProtName ""
    GeneID ""
    ProtID ""
    globaldegree 0
    globalbetweenness 0
    globalcloseness 7.14643e-05
    globalpr 4.20363e-06
    globalevcent2 3.4921e-18
  ]
  node
  [
    id -31896
    label "945084"
    canonicalName "945084"
    type "human"
    ProtName ""
    GeneID ""
    ProtID ""
    globaldegree 0
    globalbetweenness 0
    globalcloseness 7.14643e-05
    globalpr 4.20363e-06
    globalevcent2 3.4921e-18
  ]
  node
  [
    id -31895
    label "945083"
    canonicalName "945083"
    type "human"
    ProtName ""
    GeneID ""
    ProtID ""
    globaldegree 3
    globalbetweenness 0
    globalcloseness 7.14694e-05
    globalpr 2.52178e-05
    globalevcent2 3.19927e-18
  ]
  node
  [
    id -31894
    label "945082"
    canonicalName "945082"
    type "human"
    ProtName ""
    GeneID ""
    ProtID ""
    globaldegree 1
    globalbetweenness 0
    globalcloseness 7.14694e-05
    globalpr 1.26093e-05
    globalevcent2 3.68434e-18
  ]
  node
  [
    id -31893
    label "945080"
    canonicalName "945080"
    type "human"
    ProtName ""
    GeneID ""
    ProtID ""
    globaldegree 0
    globalbetweenness 0
    globalcloseness 7.14643e-05
    globalpr 4.20363e-06
    globalevcent2 3.4921e-18
  ]
  node
  [
    id -31892
    label "945076"
    canonicalName "945076"
    type "human"
    ProtName ""
    GeneID ""
    ProtID ""
    globaldegree 0
    globalbetweenness 0
    globalcloseness 7.14643e-05
    globalpr 4.20363e-06
    globalevcent2 3.4921e-18
  ]
  node
  [
    id -31891
    label "945074"
    canonicalName "945074"
    type "human"
    ProtName ""
    GeneID ""
    ProtID ""
    globaldegree 0
    globalbetweenness 0
    globalcloseness 7.14643e-05
    globalpr 4.20363e-06
    globalevcent2 3.4921e-18
  ]
  node
  [
    id -31890
    label "945071"
    canonicalName "945071"
    type "human"
    ProtName ""
    GeneID ""
    ProtID ""
    globaldegree 0
    globalbetweenness 0
    globalcloseness 7.14643e-05
    globalpr 4.20363e-06
    globalevcent2 3.4921e-18
  ]
  node
  [
    id -31889
    label "945069"
    canonicalName "945069"
    type "human"
    ProtName ""
    GeneID ""
    ProtID ""
    globaldegree 0
    globalbetweenness 0
    globalcloseness 7.14643e-05
    globalpr 4.20363e-06
    globalevcent2 3.4921e-18
  ]
  node
  [
    id -31888
    label "945068"
    canonicalName "945068"
    type "human"
    ProtName ""
    GeneID ""
    ProtID ""
    globaldegree 0
    globalbetweenness 0
    globalcloseness 7.14643e-05
    globalpr 4.20363e-06
    globalevcent2 3.4921e-18
  ]
  node
  [
    id -31887
    label "945060"
    canonicalName "945060"
    type "human"
    ProtName ""
    GeneID ""
    ProtID ""
    globaldegree 0
    globalbetweenness 0
    globalcloseness 7.14643e-05
    globalpr 4.20363e-06
    globalevcent2 3.4921e-18
  ]
  node
  [
    id -31886
    label "945057"
    canonicalName "945057"
    type "human"
    ProtName ""
    GeneID ""
    ProtID ""
    globaldegree 0
    globalbetweenness 0
    globalcloseness 7.14643e-05
    globalpr 4.20363e-06
    globalevcent2 3.4921e-18
  ]
  node
  [
    id -31885
    label "945049"
    canonicalName "945049"
    type "human"
    ProtName ""
    GeneID ""
    ProtID ""
    globaldegree 0
    globalbetweenness 0
    globalcloseness 7.14643e-05
    globalpr 4.20363e-06
    globalevcent2 3.4921e-18
  ]
  node
  [
    id -31884
    label "945047"
    canonicalName "945047"
    type "human"
    ProtName ""
    GeneID ""
    ProtID ""
    globaldegree 0
    globalbetweenness 0
    globalcloseness 7.14643e-05
    globalpr 4.20363e-06
    globalevcent2 3.4921e-18
  ]
  node
  [
    id -31883
    label "945044"
    canonicalName "945044"
    type "human"
    ProtName ""
    GeneID ""
    ProtID ""
    globaldegree 0
    globalbetweenness 0
    globalcloseness 7.14643e-05
    globalpr 4.20363e-06
    globalevcent2 3.4921e-18
  ]
  node
  [
    id -31882
    label "945041"
    canonicalName "945041"
    type "human"
    ProtName ""
    GeneID ""
    ProtID ""
    globaldegree 0
    globalbetweenness 0
    globalcloseness 7.14643e-05
    globalpr 4.20363e-06
    globalevcent2 3.4921e-18
  ]
  node
  [
    id -31881
    label "945034"
    canonicalName "945034"
    type "human"
    ProtName ""
    GeneID ""
    ProtID ""
    globaldegree 0
    globalbetweenness 0
    globalcloseness 7.14643e-05
    globalpr 4.20363e-06
    globalevcent2 3.4921e-18
  ]
  node
  [
    id -31880
    label "945641"
    canonicalName "945641"
    type "human"
    ProtName ""
    GeneID ""
    ProtID ""
    globaldegree 8
    globalbetweenness 33
    globalcloseness 7.15154e-05
    globalpr 1.67492e-05
    globalevcent2 2.14675e-17
  ]
  node
  [
    id -31879
    label "945032"
    canonicalName "945032"
    type "human"
    ProtName ""
    GeneID ""
    ProtID ""
    globaldegree 3
    globalbetweenness 0
    globalcloseness 7.15154e-05
    globalpr 1.54012e-05
    globalevcent2 3.60055e-18
  ]
  node
  [
    id -31878
    label "945030"
    canonicalName "945030"
    type "human"
    ProtName ""
    GeneID ""
    ProtID ""
    globaldegree 0
    globalbetweenness 0
    globalcloseness 7.14643e-05
    globalpr 4.20363e-06
    globalevcent2 3.4921e-18
  ]
  node
  [
    id -31877
    label "945027"
    canonicalName "945027"
    type "human"
    ProtName ""
    GeneID ""
    ProtID ""
    globaldegree 0
    globalbetweenness 0
    globalcloseness 7.14643e-05
    globalpr 4.20363e-06
    globalevcent2 3.4921e-18
  ]
  node
  [
    id -31876
    label "945026"
    canonicalName "945026"
    type "human"
    ProtName ""
    GeneID ""
    ProtID ""
    globaldegree 0
    globalbetweenness 0
    globalcloseness 7.14643e-05
    globalpr 4.20363e-06
    globalevcent2 3.4921e-18
  ]
  node
  [
    id -31875
    label "945025"
    canonicalName "945025"
    type "human"
    ProtName ""
    GeneID ""
    ProtID ""
    globaldegree 0
    globalbetweenness 0
    globalcloseness 7.14643e-05
    globalpr 4.20363e-06
    globalevcent2 3.4921e-18
  ]
  node
  [
    id -31874
    label "947170"
    canonicalName "947170"
    type "human"
    ProtName ""
    GeneID ""
    ProtID ""
    globaldegree 3
    globalbetweenness 3
    globalcloseness 7.14796e-05
    globalpr 9.4579e-06
    globalevcent2 1.19996e-17
  ]
  node
  [
    id -31873
    label "945022"
    canonicalName "945022"
    type "human"
    ProtName ""
    GeneID ""
    ProtID ""
    globaldegree 1
    globalbetweenness 0
    globalcloseness 7.14796e-05
    globalpr 5.25447e-06
    globalevcent2 3.35867e-18
  ]
  node
  [
    id -31872
    label "945021"
    canonicalName "945021"
    type "human"
    ProtName ""
    GeneID ""
    ProtID ""
    globaldegree 0
    globalbetweenness 0
    globalcloseness 7.14643e-05
    globalpr 4.20363e-06
    globalevcent2 3.4921e-18
  ]
  node
  [
    id -31871
    label "945019"
    canonicalName "945019"
    type "human"
    ProtName ""
    GeneID ""
    ProtID ""
    globaldegree 0
    globalbetweenness 0
    globalcloseness 7.14643e-05
    globalpr 4.20363e-06
    globalevcent2 3.4921e-18
  ]
  node
  [
    id -31870
    label "945017"
    canonicalName "945017"
    type "human"
    ProtName ""
    GeneID ""
    ProtID ""
    globaldegree 0
    globalbetweenness 0
    globalcloseness 7.14643e-05
    globalpr 4.20363e-06
    globalevcent2 3.4921e-18
  ]
  node
  [
    id -31869
    label "945013"
    canonicalName "945013"
    type "human"
    ProtName ""
    GeneID ""
    ProtID ""
    globaldegree 0
    globalbetweenness 0
    globalcloseness 7.14643e-05
    globalpr 4.20363e-06
    globalevcent2 3.4921e-18
  ]
  node
  [
    id -31868
    label "945011"
    canonicalName "945011"
    type "human"
    ProtName ""
    GeneID ""
    ProtID ""
    globaldegree 0
    globalbetweenness 0
    globalcloseness 7.14643e-05
    globalpr 4.20363e-06
    globalevcent2 3.4921e-18
  ]
  node
  [
    id -31867
    label "945007"
    canonicalName "945007"
    type "human"
    ProtName ""
    GeneID ""
    ProtID ""
    globaldegree 0
    globalbetweenness 0
    globalcloseness 7.14643e-05
    globalpr 4.20363e-06
    globalevcent2 3.4921e-18
  ]
  node
  [
    id -31866
    label "945006"
    canonicalName "945006"
    type "human"
    ProtName ""
    GeneID ""
    ProtID ""
    globaldegree 0
    globalbetweenness 0
    globalcloseness 7.14643e-05
    globalpr 4.20363e-06
    globalevcent2 3.4921e-18
  ]
  node
  [
    id -31865
    label "945004"
    canonicalName "945004"
    type "human"
    ProtName ""
    GeneID ""
    ProtID ""
    globaldegree 0
    globalbetweenness 0
    globalcloseness 7.14643e-05
    globalpr 4.20363e-06
    globalevcent2 3.4921e-18
  ]
  node
  [
    id -31864
    label "945001"
    canonicalName "945001"
    type "human"
    ProtName ""
    GeneID ""
    ProtID ""
    globaldegree 0
    globalbetweenness 0
    globalcloseness 7.14643e-05
    globalpr 4.20363e-06
    globalevcent2 3.4921e-18
  ]
  node
  [
    id -31863
    label "944990"
    canonicalName "944990"
    type "human"
    ProtName ""
    GeneID ""
    ProtID ""
    globaldegree 0
    globalbetweenness 0
    globalcloseness 7.14643e-05
    globalpr 4.20363e-06
    globalevcent2 3.4921e-18
  ]
  node
  [
    id -31862
    label "944989"
    canonicalName "944989"
    type "human"
    ProtName ""
    GeneID ""
    ProtID ""
    globaldegree 0
    globalbetweenness 0
    globalcloseness 7.14643e-05
    globalpr 4.20363e-06
    globalevcent2 3.4921e-18
  ]
  node
  [
    id -31861
    label "944988"
    canonicalName "944988"
    type "human"
    ProtName ""
    GeneID ""
    ProtID ""
    globaldegree 0
    globalbetweenness 0
    globalcloseness 7.14643e-05
    globalpr 4.20363e-06
    globalevcent2 3.4921e-18
  ]
  node
  [
    id -31860
    label "944987"
    canonicalName "944987"
    type "human"
    ProtName ""
    GeneID ""
    ProtID ""
    globaldegree 0
    globalbetweenness 0
    globalcloseness 7.14643e-05
    globalpr 4.20363e-06
    globalevcent2 3.4921e-18
  ]
  node
  [
    id -31859
    label "944981"
    canonicalName "944981"
    type "human"
    ProtName ""
    GeneID ""
    ProtID ""
    globaldegree 0
    globalbetweenness 0
    globalcloseness 7.14643e-05
    globalpr 4.20363e-06
    globalevcent2 3.4921e-18
  ]
  node
  [
    id -31858
    label "944965"
    canonicalName "944965"
    type "human"
    ProtName ""
    GeneID ""
    ProtID ""
    globaldegree 0
    globalbetweenness 0
    globalcloseness 7.14643e-05
    globalpr 4.20363e-06
    globalevcent2 3.4921e-18
  ]
  node
  [
    id -31857
    label "944958"
    canonicalName "944958"
    type "human"
    ProtName ""
    GeneID ""
    ProtID ""
    globaldegree 0
    globalbetweenness 0
    globalcloseness 7.14643e-05
    globalpr 4.20363e-06
    globalevcent2 3.4921e-18
  ]
  node
  [
    id -31856
    label "944955"
    canonicalName "944955"
    type "human"
    ProtName ""
    GeneID ""
    ProtID ""
    globaldegree 0
    globalbetweenness 0
    globalcloseness 7.14643e-05
    globalpr 4.20363e-06
    globalevcent2 3.4921e-18
  ]
  node
  [
    id -31855
    label "944953"
    canonicalName "944953"
    type "human"
    ProtName ""
    GeneID ""
    ProtID ""
    globaldegree 0
    globalbetweenness 0
    globalcloseness 7.14643e-05
    globalpr 4.20363e-06
    globalevcent2 3.4921e-18
  ]
  node
  [
    id -31854
    label "944926"
    canonicalName "944926"
    type "human"
    ProtName ""
    GeneID ""
    ProtID ""
    globaldegree 0
    globalbetweenness 0
    globalcloseness 7.14643e-05
    globalpr 4.20363e-06
    globalevcent2 3.4921e-18
  ]
  node
  [
    id -31853
    label "944918"
    canonicalName "944918"
    type "human"
    ProtName ""
    GeneID ""
    ProtID ""
    globaldegree 0
    globalbetweenness 0
    globalcloseness 7.14643e-05
    globalpr 4.20363e-06
    globalevcent2 3.4921e-18
  ]
  node
  [
    id -31852
    label "944896"
    canonicalName "944896"
    type "human"
    ProtName ""
    GeneID ""
    ProtID ""
    globaldegree 0
    globalbetweenness 0
    globalcloseness 7.14643e-05
    globalpr 4.20363e-06
    globalevcent2 3.4921e-18
  ]
  node
  [
    id -31851
    label "944895"
    canonicalName "944895"
    type "human"
    ProtName ""
    GeneID ""
    ProtID ""
    globaldegree 0
    globalbetweenness 0
    globalcloseness 7.14643e-05
    globalpr 4.20363e-06
    globalevcent2 3.4921e-18
  ]
  node
  [
    id -31850
    label "944894"
    canonicalName "944894"
    type "human"
    ProtName ""
    GeneID ""
    ProtID ""
    globaldegree 0
    globalbetweenness 0
    globalcloseness 7.14643e-05
    globalpr 4.20363e-06
    globalevcent2 3.4921e-18
  ]
  node
  [
    id -31849
    label "944893"
    canonicalName "944893"
    type "human"
    ProtName ""
    GeneID ""
    ProtID ""
    globaldegree 0
    globalbetweenness 0
    globalcloseness 7.14643e-05
    globalpr 4.20363e-06
    globalevcent2 3.4921e-18
  ]
  node
  [
    id -31848
    label "944888"
    canonicalName "944888"
    type "human"
    ProtName ""
    GeneID ""
    ProtID ""
    globaldegree 0
    globalbetweenness 0
    globalcloseness 7.14643e-05
    globalpr 4.20363e-06
    globalevcent2 3.4921e-18
  ]
  node
  [
    id -31847
    label "944887"
    canonicalName "944887"
    type "human"
    ProtName ""
    GeneID ""
    ProtID ""
    globaldegree 0
    globalbetweenness 0
    globalcloseness 7.14643e-05
    globalpr 4.20363e-06
    globalevcent2 3.4921e-18
  ]
  node
  [
    id -31846
    label "944878"
    canonicalName "944878"
    type "human"
    ProtName ""
    GeneID ""
    ProtID ""
    globaldegree 0
    globalbetweenness 0
    globalcloseness 7.14643e-05
    globalpr 4.20363e-06
    globalevcent2 3.4921e-18
  ]
  node
  [
    id -31845
    label "944877"
    canonicalName "944877"
    type "human"
    ProtName ""
    GeneID ""
    ProtID ""
    globaldegree 0
    globalbetweenness 0
    globalcloseness 7.14643e-05
    globalpr 4.20363e-06
    globalevcent2 3.4921e-18
  ]
  node
  [
    id -31844
    label "944874"
    canonicalName "944874"
    type "human"
    ProtName ""
    GeneID ""
    ProtID ""
    globaldegree 0
    globalbetweenness 0
    globalcloseness 7.14643e-05
    globalpr 4.20363e-06
    globalevcent2 3.4921e-18
  ]
  node
  [
    id -31843
    label "944872"
    canonicalName "944872"
    type "human"
    ProtName ""
    GeneID ""
    ProtID ""
    globaldegree 0
    globalbetweenness 0
    globalcloseness 7.14643e-05
    globalpr 4.20363e-06
    globalevcent2 3.4921e-18
  ]
  node
  [
    id -31842
    label "944870"
    canonicalName "944870"
    type "human"
    ProtName ""
    GeneID ""
    ProtID ""
    globaldegree 0
    globalbetweenness 0
    globalcloseness 7.14643e-05
    globalpr 4.20363e-06
    globalevcent2 3.4921e-18
  ]
  node
  [
    id -31841
    label "944862"
    canonicalName "944862"
    type "human"
    ProtName ""
    GeneID ""
    ProtID ""
    globaldegree 0
    globalbetweenness 0
    globalcloseness 7.14643e-05
    globalpr 4.20363e-06
    globalevcent2 3.4921e-18
  ]
  node
  [
    id -31840
    label "944857"
    canonicalName "944857"
    type "human"
    ProtName ""
    GeneID ""
    ProtID ""
    globaldegree 0
    globalbetweenness 0
    globalcloseness 7.14643e-05
    globalpr 4.20363e-06
    globalevcent2 3.4921e-18
  ]
  node
  [
    id -31839
    label "944856"
    canonicalName "944856"
    type "human"
    ProtName ""
    GeneID ""
    ProtID ""
    globaldegree 0
    globalbetweenness 0
    globalcloseness 7.14643e-05
    globalpr 4.20363e-06
    globalevcent2 3.4921e-18
  ]
  node
  [
    id -31838
    label "944854"
    canonicalName "944854"
    type "human"
    ProtName ""
    GeneID ""
    ProtID ""
    globaldegree 0
    globalbetweenness 0
    globalcloseness 7.14643e-05
    globalpr 4.20363e-06
    globalevcent2 3.4921e-18
  ]
  node
  [
    id -31837
    label "947970"
    canonicalName "947970"
    type "human"
    ProtName ""
    GeneID ""
    ProtID ""
    globaldegree 1
    globalbetweenness 0
    globalcloseness 7.14694e-05
    globalpr 6.30532e-06
    globalevcent2 3.27559e-18
  ]
  node
  [
    id -31836
    label "944850"
    canonicalName "944850"
    type "human"
    ProtName ""
    GeneID ""
    ProtID ""
    globaldegree 1
    globalbetweenness 0
    globalcloseness 7.14694e-05
    globalpr 6.30532e-06
    globalevcent2 3.27559e-18
  ]
  node
  [
    id -31835
    label "944849"
    canonicalName "944849"
    type "human"
    ProtName ""
    GeneID ""
    ProtID ""
    globaldegree 0
    globalbetweenness 0
    globalcloseness 7.14643e-05
    globalpr 4.20363e-06
    globalevcent2 3.4921e-18
  ]
  node
  [
    id -31834
    label "944844"
    canonicalName "944844"
    type "human"
    ProtName ""
    GeneID ""
    ProtID ""
    globaldegree 0
    globalbetweenness 0
    globalcloseness 7.14643e-05
    globalpr 4.20363e-06
    globalevcent2 3.4921e-18
  ]
  node
  [
    id -31833
    label "944843"
    canonicalName "944843"
    type "human"
    ProtName ""
    GeneID ""
    ProtID ""
    globaldegree 0
    globalbetweenness 0
    globalcloseness 7.14643e-05
    globalpr 4.20363e-06
    globalevcent2 3.4921e-18
  ]
  node
  [
    id -31832
    label "944842"
    canonicalName "944842"
    type "human"
    ProtName ""
    GeneID ""
    ProtID ""
    globaldegree 0
    globalbetweenness 0
    globalcloseness 7.14643e-05
    globalpr 4.20363e-06
    globalevcent2 3.4921e-18
  ]
  node
  [
    id -31831
    label "944839"
    canonicalName "944839"
    type "human"
    ProtName ""
    GeneID ""
    ProtID ""
    globaldegree 0
    globalbetweenness 0
    globalcloseness 7.14643e-05
    globalpr 4.20363e-06
    globalevcent2 3.4921e-18
  ]
  node
  [
    id -31830
    label "944838"
    canonicalName "944838"
    type "human"
    ProtName ""
    GeneID ""
    ProtID ""
    globaldegree 0
    globalbetweenness 0
    globalcloseness 7.14643e-05
    globalpr 4.20363e-06
    globalevcent2 3.4921e-18
  ]
  node
  [
    id -31829
    label "944836"
    canonicalName "944836"
    type "human"
    ProtName ""
    GeneID ""
    ProtID ""
    globaldegree 0
    globalbetweenness 0
    globalcloseness 7.14643e-05
    globalpr 4.20363e-06
    globalevcent2 3.4921e-18
  ]
  node
  [
    id -31828
    label "944834"
    canonicalName "944834"
    type "human"
    ProtName ""
    GeneID ""
    ProtID ""
    globaldegree 0
    globalbetweenness 0
    globalcloseness 7.14643e-05
    globalpr 4.20363e-06
    globalevcent2 3.4921e-18
  ]
  node
  [
    id -31827
    label "944833"
    canonicalName "944833"
    type "human"
    ProtName ""
    GeneID ""
    ProtID ""
    globaldegree 0
    globalbetweenness 0
    globalcloseness 7.14643e-05
    globalpr 4.20363e-06
    globalevcent2 3.4921e-18
  ]
  node
  [
    id -31826
    label "944832"
    canonicalName "944832"
    type "human"
    ProtName ""
    GeneID ""
    ProtID ""
    globaldegree 0
    globalbetweenness 0
    globalcloseness 7.14643e-05
    globalpr 4.20363e-06
    globalevcent2 3.4921e-18
  ]
  node
  [
    id -31825
    label "944827"
    canonicalName "944827"
    type "human"
    ProtName ""
    GeneID ""
    ProtID ""
    globaldegree 0
    globalbetweenness 0
    globalcloseness 7.14643e-05
    globalpr 4.20363e-06
    globalevcent2 3.4921e-18
  ]
  node
  [
    id -31824
    label "944821"
    canonicalName "944821"
    type "human"
    ProtName ""
    GeneID ""
    ProtID ""
    globaldegree 0
    globalbetweenness 0
    globalcloseness 7.14643e-05
    globalpr 4.20363e-06
    globalevcent2 3.4921e-18
  ]
  node
  [
    id -31823
    label "944817"
    canonicalName "944817"
    type "human"
    ProtName ""
    GeneID ""
    ProtID ""
    globaldegree 0
    globalbetweenness 0
    globalcloseness 7.14643e-05
    globalpr 4.20363e-06
    globalevcent2 3.4921e-18
  ]
  node
  [
    id -31822
    label "944815"
    canonicalName "944815"
    type "human"
    ProtName ""
    GeneID ""
    ProtID ""
    globaldegree 0
    globalbetweenness 0
    globalcloseness 7.14643e-05
    globalpr 4.20363e-06
    globalevcent2 3.4921e-18
  ]
  node
  [
    id -31821
    label "944811"
    canonicalName "944811"
    type "human"
    ProtName ""
    GeneID ""
    ProtID ""
    globaldegree 0
    globalbetweenness 0
    globalcloseness 7.14643e-05
    globalpr 4.20363e-06
    globalevcent2 3.4921e-18
  ]
  node
  [
    id -31820
    label "944804"
    canonicalName "944804"
    type "human"
    ProtName ""
    GeneID ""
    ProtID ""
    globaldegree 0
    globalbetweenness 0
    globalcloseness 7.14643e-05
    globalpr 4.20363e-06
    globalevcent2 3.4921e-18
  ]
  node
  [
    id -31819
    label "944803"
    canonicalName "944803"
    type "human"
    ProtName ""
    GeneID ""
    ProtID ""
    globaldegree 3
    globalbetweenness 3.66667
    globalcloseness 7.15154e-05
    globalpr 6.80685e-06
    globalevcent2 1.0542e-17
  ]
  node
  [
    id -31818
    label "948428"
    canonicalName "948428"
    type "human"
    ProtName ""
    GeneID ""
    ProtID ""
    globaldegree 5
    globalbetweenness 0
    globalcloseness 7.15154e-05
    globalpr 7.82869e-06
    globalevcent2 1.03501e-17
  ]
  node
  [
    id -31817
    label "944823"
    canonicalName "944823"
    type "human"
    ProtName ""
    GeneID ""
    ProtID ""
    globaldegree 7
    globalbetweenness 6.33333
    globalcloseness 7.15154e-05
    globalpr 8.89036e-06
    globalevcent2 1.94277e-17
  ]
  node
  [
    id -31816
    label "944799"
    canonicalName "944799"
    type "human"
    ProtName ""
    GeneID ""
    ProtID ""
    globaldegree 6
    globalbetweenness 1.66667
    globalcloseness 7.15154e-05
    globalpr 8.22696e-06
    globalevcent2 1.39197e-17
  ]
  node
  [
    id -31815
    label "944798"
    canonicalName "944798"
    type "human"
    ProtName ""
    GeneID ""
    ProtID ""
    globaldegree 0
    globalbetweenness 0
    globalcloseness 7.14643e-05
    globalpr 4.20363e-06
    globalevcent2 3.4921e-18
  ]
  node
  [
    id -31814
    label "944797"
    canonicalName "944797"
    type "human"
    ProtName ""
    GeneID ""
    ProtID ""
    globaldegree 0
    globalbetweenness 0
    globalcloseness 7.14643e-05
    globalpr 4.20363e-06
    globalevcent2 3.4921e-18
  ]
  node
  [
    id -31813
    label "944794"
    canonicalName "944794"
    type "human"
    ProtName ""
    GeneID ""
    ProtID ""
    globaldegree 0
    globalbetweenness 0
    globalcloseness 7.14643e-05
    globalpr 4.20363e-06
    globalevcent2 3.4921e-18
  ]
  node
  [
    id -31812
    label "948158"
    canonicalName "948158"
    type "human"
    ProtName ""
    GeneID ""
    ProtID ""
    globaldegree 1
    globalbetweenness 0
    globalcloseness 7.15154e-05
    globalpr 4.95613e-06
    globalevcent2 3.64202e-18
  ]
  node
  [
    id -31811
    label "946869"
    canonicalName "946869"
    type "human"
    ProtName ""
    GeneID ""
    ProtID ""
    globaldegree 4
    globalbetweenness 1.83333
    globalcloseness 7.15154e-05
    globalpr 8.56847e-06
    globalevcent2 6.93357e-18
  ]
  node
  [
    id -31810
    label "945102"
    canonicalName "945102"
    type "human"
    ProtName ""
    GeneID ""
    ProtID ""
    globaldegree 4
    globalbetweenness 9.33333
    globalcloseness 7.15154e-05
    globalpr 6.99064e-06
    globalevcent2 1.20382e-17
  ]
  node
  [
    id -31809
    label "944785"
    canonicalName "944785"
    type "human"
    ProtName ""
    GeneID ""
    ProtID ""
    globaldegree 0
    globalbetweenness 0
    globalcloseness 7.14643e-05
    globalpr 4.20363e-06
    globalevcent2 3.4921e-18
  ]
  node
  [
    id -31808
    label "944784"
    canonicalName "944784"
    type "human"
    ProtName ""
    GeneID ""
    ProtID ""
    globaldegree 0
    globalbetweenness 0
    globalcloseness 7.14643e-05
    globalpr 4.20363e-06
    globalevcent2 3.4921e-18
  ]
  node
  [
    id -31807
    label "944780"
    canonicalName "944780"
    type "human"
    ProtName ""
    GeneID ""
    ProtID ""
    globaldegree 0
    globalbetweenness 0
    globalcloseness 7.14643e-05
    globalpr 4.20363e-06
    globalevcent2 3.4921e-18
  ]
  node
  [
    id -31806
    label "947404"
    canonicalName "947404"
    type "human"
    ProtName ""
    GeneID ""
    ProtID ""
    globaldegree 2
    globalbetweenness 0
    globalcloseness 7.15154e-05
    globalpr 5.89111e-06
    globalevcent2 6.34445e-18
  ]
  node
  [
    id -31805
    label "944786"
    canonicalName "944786"
    type "human"
    ProtName ""
    GeneID ""
    ProtID ""
    globaldegree 7
    globalbetweenness 17
    globalcloseness 7.15154e-05
    globalpr 1.1288e-05
    globalevcent2 1.92242e-17
  ]
  node
  [
    id -31804
    label "946322"
    canonicalName "946322"
    type "human"
    ProtName ""
    GeneID ""
    ProtID ""
    globaldegree 4
    globalbetweenness 6
    globalcloseness 7.15154e-05
    globalpr 7.28665e-06
    globalevcent2 1.44689e-17
  ]
  node
  [
    id -31803
    label "944778"
    canonicalName "944778"
    type "human"
    ProtName ""
    GeneID ""
    ProtID ""
    globaldegree 5
    globalbetweenness 6.16667
    globalcloseness 7.15154e-05
    globalpr 8.4151e-06
    globalevcent2 1.18233e-17
  ]
  node
  [
    id -31802
    label "944777"
    canonicalName "944777"
    type "human"
    ProtName ""
    GeneID ""
    ProtID ""
    globaldegree 0
    globalbetweenness 0
    globalcloseness 7.14643e-05
    globalpr 4.20363e-06
    globalevcent2 3.4921e-18
  ]
  node
  [
    id -31801
    label "944775"
    canonicalName "944775"
    type "human"
    ProtName ""
    GeneID ""
    ProtID ""
    globaldegree 0
    globalbetweenness 0
    globalcloseness 7.14643e-05
    globalpr 4.20363e-06
    globalevcent2 3.4921e-18
  ]
  node
  [
    id -31800
    label "944774"
    canonicalName "944774"
    type "human"
    ProtName ""
    GeneID ""
    ProtID ""
    globaldegree 0
    globalbetweenness 0
    globalcloseness 7.14643e-05
    globalpr 4.20363e-06
    globalevcent2 3.4921e-18
  ]
  node
  [
    id -31799
    label "944762"
    canonicalName "944762"
    type "human"
    ProtName ""
    GeneID ""
    ProtID ""
    globaldegree 0
    globalbetweenness 0
    globalcloseness 7.14643e-05
    globalpr 4.20363e-06
    globalevcent2 3.4921e-18
  ]
  node
  [
    id -31798
    label "944759"
    canonicalName "944759"
    type "human"
    ProtName ""
    GeneID ""
    ProtID ""
    globaldegree 0
    globalbetweenness 0
    globalcloseness 7.14643e-05
    globalpr 4.20363e-06
    globalevcent2 3.4921e-18
  ]
  node
  [
    id -31797
    label "944758"
    canonicalName "944758"
    type "human"
    ProtName ""
    GeneID ""
    ProtID ""
    globaldegree 0
    globalbetweenness 0
    globalcloseness 7.14643e-05
    globalpr 4.20363e-06
    globalevcent2 3.4921e-18
  ]
  node
  [
    id -31796
    label "944757"
    canonicalName "944757"
    type "human"
    ProtName ""
    GeneID ""
    ProtID ""
    globaldegree 0
    globalbetweenness 0
    globalcloseness 7.14643e-05
    globalpr 4.20363e-06
    globalevcent2 3.4921e-18
  ]
  node
  [
    id -31795
    label "944753"
    canonicalName "944753"
    type "human"
    ProtName ""
    GeneID ""
    ProtID ""
    globaldegree 0
    globalbetweenness 0
    globalcloseness 7.14643e-05
    globalpr 4.20363e-06
    globalevcent2 3.4921e-18
  ]
  node
  [
    id -31794
    label "944750"
    canonicalName "944750"
    type "human"
    ProtName ""
    GeneID ""
    ProtID ""
    globaldegree 0
    globalbetweenness 0
    globalcloseness 7.14643e-05
    globalpr 4.20363e-06
    globalevcent2 3.4921e-18
  ]
  node
  [
    id -31793
    label "944748"
    canonicalName "944748"
    type "human"
    ProtName ""
    GeneID ""
    ProtID ""
    globaldegree 0
    globalbetweenness 0
    globalcloseness 7.14643e-05
    globalpr 4.20363e-06
    globalevcent2 3.4921e-18
  ]
  node
  [
    id -31792
    label "916566"
    canonicalName "916566"
    type "human"
    ProtName ""
    GeneID ""
    ProtID ""
    globaldegree 0
    globalbetweenness 0
    globalcloseness 7.14643e-05
    globalpr 4.20363e-06
    globalevcent2 3.4921e-18
  ]
  node
  [
    id -31791
    label "916534"
    canonicalName "916534"
    type "human"
    ProtName ""
    GeneID ""
    ProtID ""
    globaldegree 0
    globalbetweenness 0
    globalcloseness 7.14643e-05
    globalpr 4.20363e-06
    globalevcent2 3.4921e-18
  ]
  node
  [
    id -31790
    label "915465"
    canonicalName "915465"
    type "human"
    ProtName ""
    GeneID ""
    ProtID ""
    globaldegree 1
    globalbetweenness 0
    globalcloseness 0.000341908
    globalpr 5.21865e-06
    globalevcent2 9.0799e-05
  ]
  node
  [
    id -31789
    label "3398240"
    canonicalName "3398240"
    type "human"
    ProtName ""
    GeneID ""
    ProtID ""
    globaldegree 2
    globalbetweenness 0
    globalcloseness 7.14745e-05
    globalpr 6.30532e-06
    globalevcent2 7.20825e-18
  ]
  node
  [
    id -31788
    label "3394908"
    canonicalName "3394908"
    type "human"
    ProtName ""
    GeneID ""
    ProtID ""
    globaldegree 2
    globalbetweenness 0
    globalcloseness 7.14745e-05
    globalpr 6.30532e-06
    globalevcent2 7.20825e-18
  ]
  node
  [
    id -31787
    label "3389124"
    canonicalName "3389124"
    type "human"
    ProtName ""
    GeneID ""
    ProtID ""
    globaldegree 2
    globalbetweenness 0
    globalcloseness 7.14745e-05
    globalpr 6.30532e-06
    globalevcent2 7.20825e-18
  ]
  node
  [
    id -31786
    label "2865824"
    canonicalName "2865824"
    type "human"
    ProtName ""
    GeneID ""
    ProtID ""
    globaldegree 3
    globalbetweenness 0
    globalcloseness 7.15052e-05
    globalpr 1.68518e-05
    globalevcent2 2.94768e-18
  ]
  node
  [
    id -31785
    label "2865829"
    canonicalName "2865829"
    type "human"
    ProtName ""
    GeneID ""
    ProtID ""
    globaldegree 2
    globalbetweenness 0
    globalcloseness 7.15052e-05
    globalpr 6.99085e-06
    globalevcent2 6.26892e-18
  ]
  node
  [
    id -31784
    label "2865827"
    canonicalName "2865827"
    type "human"
    ProtName ""
    GeneID ""
    ProtID ""
    globaldegree 3
    globalbetweenness 0
    globalcloseness 7.15052e-05
    globalpr 1.67291e-05
    globalevcent2 3.23046e-18
  ]
  node
  [
    id -31783
    label "2865823"
    canonicalName "2865823"
    type "human"
    ProtName ""
    GeneID ""
    ProtID ""
    globaldegree 3
    globalbetweenness 7
    globalcloseness 7.15052e-05
    globalpr 1.2359e-05
    globalevcent2 1.15107e-17
  ]
  node
  [
    id -31782
    label "2865830"
    canonicalName "2865830"
    type "human"
    ProtName ""
    GeneID ""
    ProtID ""
    globaldegree 6
    globalbetweenness 19
    globalcloseness 7.15052e-05
    globalpr 1.69693e-05
    globalevcent2 1.20528e-17
  ]
  node
  [
    id -31781
    label "2865504"
    canonicalName "2865504"
    type "human"
    ProtName ""
    GeneID ""
    ProtID ""
    globaldegree 4
    globalbetweenness 15
    globalcloseness 7.15052e-05
    globalpr 1.06938e-05
    globalevcent2 6.35216e-18
  ]
  node
  [
    id -31780
    label "2865826"
    canonicalName "2865826"
    type "human"
    ProtName ""
    GeneID ""
    ProtID ""
    globaldegree 1
    globalbetweenness 0
    globalcloseness 7.15052e-05
    globalpr 5.7153e-06
    globalevcent2 3.19286e-18
  ]
  node
  [
    id -31779
    label "2865825"
    canonicalName "2865825"
    type "human"
    ProtName ""
    GeneID ""
    ProtID ""
    globaldegree 3
    globalbetweenness 0
    globalcloseness 7.15052e-05
    globalpr 1.71446e-05
    globalevcent2 3.27594e-18
  ]
  node
  [
    id -31778
    label "2865503"
    canonicalName "2865503"
    type "human"
    ProtName ""
    GeneID ""
    ProtID ""
    globaldegree 3
    globalbetweenness 13
    globalcloseness 7.15052e-05
    globalpr 1.36056e-05
    globalevcent2 1.19423e-17
  ]
  node
  [
    id -31777
    label "2555184"
    canonicalName "2555184"
    type "human"
    ProtName ""
    GeneID ""
    ProtID ""
    globaldegree 3
    globalbetweenness 0
    globalcloseness 7.14745e-05
    globalpr 2.20657e-05
    globalevcent2 3.38259e-18
  ]
  node
  [
    id -31776
    label "2555194"
    canonicalName "2555194"
    type "human"
    ProtName ""
    GeneID ""
    ProtID ""
    globaldegree 2
    globalbetweenness 1
    globalcloseness 7.14745e-05
    globalpr 1.89135e-05
    globalevcent2 7.27022e-18
  ]
  node
  [
    id -31775
    label "2555178"
    canonicalName "2555178"
    type "human"
    ProtName ""
    GeneID ""
    ProtID ""
    globaldegree 3
    globalbetweenness 0
    globalcloseness 7.14745e-05
    globalpr 2.20657e-05
    globalevcent2 3.38259e-18
  ]
  node
  [
    id -31774
    label "928848"
    canonicalName "928848"
    type "human"
    ProtName ""
    GeneID ""
    ProtID ""
    globaldegree 2
    globalbetweenness 0
    globalcloseness 7.14643e-05
    globalpr 1.26099e-05
    globalevcent2 3.60413e-18
  ]
  node
  [
    id -31773
    label "1445031"
    canonicalName "1445031"
    type "human"
    ProtName ""
    GeneID ""
    ProtID ""
    globaldegree 0
    globalbetweenness 0
    globalcloseness 7.14643e-05
    globalpr 4.20363e-06
    globalevcent2 3.4921e-18
  ]
  node
  [
    id -31772
    label "2762696"
    canonicalName "2762696"
    type "human"
    ProtName ""
    GeneID ""
    ProtID ""
    globaldegree 1
    globalbetweenness 0
    globalcloseness 7.14694e-05
    globalpr 6.30532e-06
    globalevcent2 3.27559e-18
  ]
  node
  [
    id -31771
    label "2762525"
    canonicalName "2762525"
    type "human"
    ProtName ""
    GeneID ""
    ProtID ""
    globaldegree 1
    globalbetweenness 0
    globalcloseness 7.14694e-05
    globalpr 6.30532e-06
    globalevcent2 3.27559e-18
  ]
  node
  [
    id -31770
    label "2762671"
    canonicalName "2762671"
    type "human"
    ProtName ""
    GeneID ""
    ProtID ""
    globaldegree 1
    globalbetweenness 0
    globalcloseness 7.14694e-05
    globalpr 6.30532e-06
    globalevcent2 3.27559e-18
  ]
  node
  [
    id -31769
    label "2761128"
    canonicalName "2761128"
    type "human"
    ProtName ""
    GeneID ""
    ProtID ""
    globaldegree 1
    globalbetweenness 0
    globalcloseness 7.14694e-05
    globalpr 6.30532e-06
    globalevcent2 3.27559e-18
  ]
  node
  [
    id -31768
    label "2780098"
    canonicalName "2780098"
    type "human"
    ProtName ""
    GeneID ""
    ProtID ""
    globaldegree 0
    globalbetweenness 0
    globalcloseness 7.14643e-05
    globalpr 4.20363e-06
    globalevcent2 3.4921e-18
  ]
  node
  [
    id -31767
    label "2780096"
    canonicalName "2780096"
    type "human"
    ProtName ""
    GeneID ""
    ProtID ""
    globaldegree 0
    globalbetweenness 0
    globalcloseness 7.14643e-05
    globalpr 4.20363e-06
    globalevcent2 3.4921e-18
  ]
  node
  [
    id -31766
    label "2776734"
    canonicalName "2776734"
    type "human"
    ProtName ""
    GeneID ""
    ProtID ""
    globaldegree 0
    globalbetweenness 0
    globalcloseness 7.14643e-05
    globalpr 4.20363e-06
    globalevcent2 3.4921e-18
  ]
  node
  [
    id -31765
    label "2820148"
    canonicalName "2820148"
    type "human"
    ProtName ""
    GeneID ""
    ProtID ""
    globaldegree 0
    globalbetweenness 0
    globalcloseness 7.14643e-05
    globalpr 4.20363e-06
    globalevcent2 3.4921e-18
  ]
  node
  [
    id -31764
    label "2614435"
    canonicalName "2614435"
    type "human"
    ProtName ""
    GeneID ""
    ProtID ""
    globaldegree 0
    globalbetweenness 0
    globalcloseness 7.14643e-05
    globalpr 4.20363e-06
    globalevcent2 3.4921e-18
  ]
  node
  [
    id -31763
    label "2614054"
    canonicalName "2614054"
    type "human"
    ProtName ""
    GeneID ""
    ProtID ""
    globaldegree 0
    globalbetweenness 0
    globalcloseness 7.14643e-05
    globalpr 4.20363e-06
    globalevcent2 3.4921e-18
  ]
  node
  [
    id -31762
    label "898610"
    canonicalName "898610"
    type "human"
    ProtName ""
    GeneID ""
    ProtID ""
    globaldegree 0
    globalbetweenness 0
    globalcloseness 7.14643e-05
    globalpr 4.20363e-06
    globalevcent2 3.4921e-18
  ]
  node
  [
    id -31761
    label "897282"
    canonicalName "897282"
    type "human"
    ProtName ""
    GeneID ""
    ProtID ""
    globaldegree 0
    globalbetweenness 0
    globalcloseness 7.14643e-05
    globalpr 4.20363e-06
    globalevcent2 3.4921e-18
  ]
  node
  [
    id -31760
    label "897168"
    canonicalName "897168"
    type "human"
    ProtName ""
    GeneID ""
    ProtID ""
    globaldegree 0
    globalbetweenness 0
    globalcloseness 7.14643e-05
    globalpr 4.20363e-06
    globalevcent2 3.4921e-18
  ]
  node
  [
    id -31759
    label "1452587"
    canonicalName "1452587"
    type "human"
    ProtName ""
    GeneID ""
    ProtID ""
    globaldegree 0
    globalbetweenness 0
    globalcloseness 7.14643e-05
    globalpr 4.20363e-06
    globalevcent2 3.4921e-18
  ]
  node
  [
    id -31758
    label "1451962"
    canonicalName "1451962"
    type "human"
    ProtName ""
    GeneID ""
    ProtID ""
    globaldegree 0
    globalbetweenness 0
    globalcloseness 7.14643e-05
    globalpr 4.20363e-06
    globalevcent2 3.4921e-18
  ]
  node
  [
    id -31757
    label "1452569"
    canonicalName "1452569"
    type "human"
    ProtName ""
    GeneID ""
    ProtID ""
    globaldegree 1
    globalbetweenness 0
    globalcloseness 7.14694e-05
    globalpr 6.30532e-06
    globalevcent2 3.27559e-18
  ]
  node
  [
    id -31756
    label "1451559"
    canonicalName "1451559"
    type "human"
    ProtName ""
    GeneID ""
    ProtID ""
    globaldegree 1
    globalbetweenness 0
    globalcloseness 7.14694e-05
    globalpr 6.30532e-06
    globalevcent2 3.27559e-18
  ]
  node
  [
    id -31755
    label "1489680"
    canonicalName "1489680"
    type "human"
    ProtName ""
    GeneID ""
    ProtID ""
    globaldegree 0
    globalbetweenness 0
    globalcloseness 7.14643e-05
    globalpr 4.20363e-06
    globalevcent2 3.4921e-18
  ]
  node
  [
    id -31754
    label "1199438"
    canonicalName "1199438"
    type "human"
    ProtName ""
    GeneID ""
    ProtID ""
    globaldegree 1
    globalbetweenness 0
    globalcloseness 7.14694e-05
    globalpr 6.30532e-06
    globalevcent2 3.27559e-18
  ]
  node
  [
    id -31753
    label "1199437"
    canonicalName "1199437"
    type "human"
    ProtName ""
    GeneID ""
    ProtID ""
    globaldegree 1
    globalbetweenness 0
    globalcloseness 7.14694e-05
    globalpr 6.30532e-06
    globalevcent2 3.27559e-18
  ]
  node
  [
    id -31752
    label "1194357"
    canonicalName "1194357"
    type "human"
    ProtName ""
    GeneID ""
    ProtID ""
    globaldegree 0
    globalbetweenness 0
    globalcloseness 7.14643e-05
    globalpr 4.20363e-06
    globalevcent2 3.4921e-18
  ]
  node
  [
    id -31751
    label "1484749"
    canonicalName "1484749"
    type "human"
    ProtName ""
    GeneID ""
    ProtID ""
    globaldegree 0
    globalbetweenness 0
    globalcloseness 7.14643e-05
    globalpr 4.20363e-06
    globalevcent2 3.4921e-18
  ]
  node
  [
    id -31750
    label "2914289"
    canonicalName "2914289"
    type "human"
    ProtName ""
    GeneID ""
    ProtID ""
    globaldegree 0
    globalbetweenness 0
    globalcloseness 7.14643e-05
    globalpr 4.20363e-06
    globalevcent2 3.4921e-18
  ]
  node
  [
    id -31749
    label "938736"
    canonicalName "938736"
    type "human"
    ProtName ""
    GeneID ""
    ProtID ""
    globaldegree 0
    globalbetweenness 0
    globalcloseness 7.14643e-05
    globalpr 4.20363e-06
    globalevcent2 3.4921e-18
  ]
  node
  [
    id -31748
    label "938547"
    canonicalName "938547"
    type "human"
    ProtName ""
    GeneID ""
    ProtID ""
    globaldegree 0
    globalbetweenness 0
    globalcloseness 7.14643e-05
    globalpr 4.20363e-06
    globalevcent2 3.4921e-18
  ]
  node
  [
    id -31747
    label "938656"
    canonicalName "938656"
    type "human"
    ProtName ""
    GeneID ""
    ProtID ""
    globaldegree 1
    globalbetweenness 0
    globalcloseness 7.14745e-05
    globalpr 5.51718e-06
    globalevcent2 3.55509e-18
  ]
  node
  [
    id -31746
    label "939497"
    canonicalName "939497"
    type "human"
    ProtName ""
    GeneID ""
    ProtID ""
    globaldegree 1
    globalbetweenness 0
    globalcloseness 7.14745e-05
    globalpr 5.51718e-06
    globalevcent2 3.55509e-18
  ]
  node
  [
    id -31745
    label "938516"
    canonicalName "938516"
    type "human"
    ProtName ""
    GeneID ""
    ProtID ""
    globaldegree 2
    globalbetweenness 1
    globalcloseness 7.14745e-05
    globalpr 7.88161e-06
    globalevcent2 6.81878e-18
  ]
  node
  [
    id -31744
    label "939930"
    canonicalName "939930"
    type "human"
    ProtName ""
    GeneID ""
    ProtID ""
    globaldegree 1
    globalbetweenness 0
    globalcloseness 7.14694e-05
    globalpr 6.30532e-06
    globalevcent2 3.27559e-18
  ]
  node
  [
    id -31743
    label "938167"
    canonicalName "938167"
    type "human"
    ProtName ""
    GeneID ""
    ProtID ""
    globaldegree 1
    globalbetweenness 0
    globalcloseness 7.14694e-05
    globalpr 6.30532e-06
    globalevcent2 3.27559e-18
  ]
  node
  [
    id -31742
    label "937365"
    canonicalName "937365"
    type "human"
    ProtName ""
    GeneID ""
    ProtID ""
    globaldegree 0
    globalbetweenness 0
    globalcloseness 7.14643e-05
    globalpr 4.20363e-06
    globalevcent2 3.4921e-18
  ]
  node
  [
    id -31741
    label "937779"
    canonicalName "937779"
    type "human"
    ProtName ""
    GeneID ""
    ProtID ""
    globaldegree 1
    globalbetweenness 0
    globalcloseness 7.15922e-05
    globalpr 4.79209e-06
    globalevcent2 2.24798e-18
  ]
  node
  [
    id -31740
    label "937766"
    canonicalName "937766"
    type "human"
    ProtName ""
    GeneID ""
    ProtID ""
    globaldegree 1
    globalbetweenness 0
    globalcloseness 7.15922e-05
    globalpr 4.79209e-06
    globalevcent2 2.24798e-18
  ]
  node
  [
    id -31739
    label "937547"
    canonicalName "937547"
    type "human"
    ProtName ""
    GeneID ""
    ProtID ""
    globaldegree 1
    globalbetweenness 0
    globalcloseness 7.15922e-05
    globalpr 4.79209e-06
    globalevcent2 2.24798e-18
  ]
  node
  [
    id -31738
    label "937450"
    canonicalName "937450"
    type "human"
    ProtName ""
    GeneID ""
    ProtID ""
    globaldegree 1
    globalbetweenness 0
    globalcloseness 7.15922e-05
    globalpr 4.79209e-06
    globalevcent2 2.24798e-18
  ]
  node
  [
    id -31737
    label "937639"
    canonicalName "937639"
    type "human"
    ProtName ""
    GeneID ""
    ProtID ""
    globaldegree 1
    globalbetweenness 0
    globalcloseness 7.15922e-05
    globalpr 4.79209e-06
    globalevcent2 2.24798e-18
  ]
  node
  [
    id -31736
    label "937205"
    canonicalName "937205"
    type "human"
    ProtName ""
    GeneID ""
    ProtID ""
    globaldegree 1
    globalbetweenness 0
    globalcloseness 7.15922e-05
    globalpr 4.79209e-06
    globalevcent2 2.24798e-18
  ]
  node
  [
    id -31735
    label "937259"
    canonicalName "937259"
    type "human"
    ProtName ""
    GeneID ""
    ProtID ""
    globaldegree 1
    globalbetweenness 0
    globalcloseness 7.15922e-05
    globalpr 4.79209e-06
    globalevcent2 2.24798e-18
  ]
  node
  [
    id -31734
    label "937320"
    canonicalName "937320"
    type "human"
    ProtName ""
    GeneID ""
    ProtID ""
    globaldegree 1
    globalbetweenness 0
    globalcloseness 7.15922e-05
    globalpr 4.79209e-06
    globalevcent2 2.24798e-18
  ]
  node
  [
    id -31733
    label "937328"
    canonicalName "937328"
    type "human"
    ProtName ""
    GeneID ""
    ProtID ""
    globaldegree 1
    globalbetweenness 0
    globalcloseness 7.15922e-05
    globalpr 4.79209e-06
    globalevcent2 2.24798e-18
  ]
  node
  [
    id -31732
    label "938632"
    canonicalName "938632"
    type "human"
    ProtName ""
    GeneID ""
    ProtID ""
    globaldegree 1
    globalbetweenness 0
    globalcloseness 7.15922e-05
    globalpr 4.79209e-06
    globalevcent2 2.24798e-18
  ]
  node
  [
    id -31731
    label "938885"
    canonicalName "938885"
    type "human"
    ProtName ""
    GeneID ""
    ProtID ""
    globaldegree 1
    globalbetweenness 0
    globalcloseness 7.15922e-05
    globalpr 4.79209e-06
    globalevcent2 2.24798e-18
  ]
  node
  [
    id -31730
    label "938886"
    canonicalName "938886"
    type "human"
    ProtName ""
    GeneID ""
    ProtID ""
    globaldegree 1
    globalbetweenness 0
    globalcloseness 7.15922e-05
    globalpr 4.79209e-06
    globalevcent2 2.24798e-18
  ]
  node
  [
    id -31729
    label "937250"
    canonicalName "937250"
    type "human"
    ProtName ""
    GeneID ""
    ProtID ""
    globaldegree 1
    globalbetweenness 0
    globalcloseness 7.15922e-05
    globalpr 4.79209e-06
    globalevcent2 2.24798e-18
  ]
  node
  [
    id -31728
    label "937266"
    canonicalName "937266"
    type "human"
    ProtName ""
    GeneID ""
    ProtID ""
    globaldegree 1
    globalbetweenness 0
    globalcloseness 7.15922e-05
    globalpr 4.79209e-06
    globalevcent2 2.24798e-18
  ]
  node
  [
    id -31727
    label "937760"
    canonicalName "937760"
    type "human"
    ProtName ""
    GeneID ""
    ProtID ""
    globaldegree 1
    globalbetweenness 0
    globalcloseness 7.15922e-05
    globalpr 4.79209e-06
    globalevcent2 2.24798e-18
  ]
  node
  [
    id -31726
    label "937540"
    canonicalName "937540"
    type "human"
    ProtName ""
    GeneID ""
    ProtID ""
    globaldegree 1
    globalbetweenness 0
    globalcloseness 7.15922e-05
    globalpr 4.79209e-06
    globalevcent2 2.24798e-18
  ]
  node
  [
    id -31725
    label "937373"
    canonicalName "937373"
    type "human"
    ProtName ""
    GeneID ""
    ProtID ""
    globaldegree 1
    globalbetweenness 0
    globalcloseness 7.15922e-05
    globalpr 4.79209e-06
    globalevcent2 2.24798e-18
  ]
  node
  [
    id -31724
    label "937375"
    canonicalName "937375"
    type "human"
    ProtName ""
    GeneID ""
    ProtID ""
    globaldegree 1
    globalbetweenness 0
    globalcloseness 7.15922e-05
    globalpr 4.79209e-06
    globalevcent2 2.24798e-18
  ]
  node
  [
    id -31723
    label "937542"
    canonicalName "937542"
    type "human"
    ProtName ""
    GeneID ""
    ProtID ""
    globaldegree 1
    globalbetweenness 0
    globalcloseness 7.15922e-05
    globalpr 4.79209e-06
    globalevcent2 2.24798e-18
  ]
  node
  [
    id -31722
    label "937932"
    canonicalName "937932"
    type "human"
    ProtName ""
    GeneID ""
    ProtID ""
    globaldegree 1
    globalbetweenness 0
    globalcloseness 7.15922e-05
    globalpr 4.79209e-06
    globalevcent2 2.24798e-18
  ]
  node
  [
    id -31721
    label "937307"
    canonicalName "937307"
    type "human"
    ProtName ""
    GeneID ""
    ProtID ""
    globaldegree 1
    globalbetweenness 0
    globalcloseness 7.15922e-05
    globalpr 4.79209e-06
    globalevcent2 2.24798e-18
  ]
  node
  [
    id -31720
    label "937417"
    canonicalName "937417"
    type "human"
    ProtName ""
    GeneID ""
    ProtID ""
    globaldegree 1
    globalbetweenness 0
    globalcloseness 7.15922e-05
    globalpr 4.79209e-06
    globalevcent2 2.24798e-18
  ]
  node
  [
    id -31719
    label "937035"
    canonicalName "937035"
    type "human"
    ProtName ""
    GeneID ""
    ProtID ""
    globaldegree 1
    globalbetweenness 0
    globalcloseness 7.15922e-05
    globalpr 4.79209e-06
    globalevcent2 2.24798e-18
  ]
  node
  [
    id -31718
    label "936973"
    canonicalName "936973"
    type "human"
    ProtName ""
    GeneID ""
    ProtID ""
    globaldegree 1
    globalbetweenness 0
    globalcloseness 7.15922e-05
    globalpr 4.79209e-06
    globalevcent2 2.24798e-18
  ]
  node
  [
    id -31717
    label "937043"
    canonicalName "937043"
    type "human"
    ProtName ""
    GeneID ""
    ProtID ""
    globaldegree 25
    globalbetweenness 300
    globalcloseness 7.15922e-05
    globalpr 4.41362e-05
    globalevcent2 1.0728e-16
  ]
  node
  [
    id -31716
    label "936330"
    canonicalName "936330"
    type "human"
    ProtName ""
    GeneID ""
    ProtID ""
    globaldegree 1
    globalbetweenness 0
    globalcloseness 7.15922e-05
    globalpr 4.79209e-06
    globalevcent2 2.24798e-18
  ]
  node
  [
    id -31715
    label "1185679"
    canonicalName "1185679"
    type "human"
    ProtName ""
    GeneID ""
    ProtID ""
    globaldegree 0
    globalbetweenness 0
    globalcloseness 7.14643e-05
    globalpr 4.20363e-06
    globalevcent2 3.4921e-18
  ]
  node
  [
    id -31714
    label "1184744"
    canonicalName "1184744"
    type "human"
    ProtName ""
    GeneID ""
    ProtID ""
    globaldegree 0
    globalbetweenness 0
    globalcloseness 7.14643e-05
    globalpr 4.20363e-06
    globalevcent2 3.4921e-18
  ]
  node
  [
    id -31713
    label "3257884"
    canonicalName "3257884"
    type "human"
    ProtName ""
    GeneID ""
    ProtID ""
    globaldegree 1
    globalbetweenness 0
    globalcloseness 7.14694e-05
    globalpr 6.30532e-06
    globalevcent2 3.27559e-18
  ]
  node
  [
    id -31712
    label "3254727"
    canonicalName "3254727"
    type "human"
    ProtName ""
    GeneID ""
    ProtID ""
    globaldegree 1
    globalbetweenness 0
    globalcloseness 7.14694e-05
    globalpr 6.30532e-06
    globalevcent2 3.27559e-18
  ]
  node
  [
    id -31711
    label "878442"
    canonicalName "878442"
    type "human"
    ProtName ""
    GeneID ""
    ProtID ""
    globaldegree 0
    globalbetweenness 0
    globalcloseness 7.14643e-05
    globalpr 4.20363e-06
    globalevcent2 3.4921e-18
  ]
  node
  [
    id -31710
    label "877730"
    canonicalName "877730"
    type "human"
    ProtName ""
    GeneID ""
    ProtID ""
    globaldegree 0
    globalbetweenness 0
    globalcloseness 7.14643e-05
    globalpr 4.20363e-06
    globalevcent2 3.4921e-18
  ]
  node
  [
    id -31709
    label "879632"
    canonicalName "879632"
    type "human"
    ProtName ""
    GeneID ""
    ProtID ""
    globaldegree 1
    globalbetweenness 0
    globalcloseness 7.14796e-05
    globalpr 5.25447e-06
    globalevcent2 3.35867e-18
  ]
  node
  [
    id -31708
    label "877622"
    canonicalName "877622"
    type "human"
    ProtName ""
    GeneID ""
    ProtID ""
    globaldegree 1
    globalbetweenness 0
    globalcloseness 7.14796e-05
    globalpr 5.25447e-06
    globalevcent2 3.35867e-18
  ]
  node
  [
    id -31707
    label "878885"
    canonicalName "878885"
    type "human"
    ProtName ""
    GeneID ""
    ProtID ""
    globaldegree 1
    globalbetweenness 0
    globalcloseness 7.14796e-05
    globalpr 5.25447e-06
    globalevcent2 3.35867e-18
  ]
  node
  [
    id -31706
    label "877621"
    canonicalName "877621"
    type "human"
    ProtName ""
    GeneID ""
    ProtID ""
    globaldegree 3
    globalbetweenness 3
    globalcloseness 7.14796e-05
    globalpr 9.4579e-06
    globalevcent2 1.19996e-17
  ]
  node
  [
    id -31705
    label "1039585"
    canonicalName "1039585"
    type "human"
    ProtName ""
    GeneID ""
    ProtID ""
    globaldegree 2
    globalbetweenness 0
    globalcloseness 7.14745e-05
    globalpr 6.30532e-06
    globalevcent2 7.20825e-18
  ]
  node
  [
    id -31704
    label "1039565"
    canonicalName "1039565"
    type "human"
    ProtName ""
    GeneID ""
    ProtID ""
    globaldegree 2
    globalbetweenness 0
    globalcloseness 7.14745e-05
    globalpr 6.30532e-06
    globalevcent2 7.20825e-18
  ]
  node
  [
    id -31703
    label "1039562"
    canonicalName "1039562"
    type "human"
    ProtName ""
    GeneID ""
    ProtID ""
    globaldegree 2
    globalbetweenness 0
    globalcloseness 7.14745e-05
    globalpr 6.30532e-06
    globalevcent2 7.20825e-18
  ]
  node
  [
    id -31702
    label "1036438"
    canonicalName "1036438"
    type "human"
    ProtName ""
    GeneID ""
    ProtID ""
    globaldegree 0
    globalbetweenness 0
    globalcloseness 7.14643e-05
    globalpr 4.20363e-06
    globalevcent2 3.4921e-18
  ]
  node
  [
    id -31701
    label "1238057"
    canonicalName "1238057"
    type "human"
    ProtName ""
    GeneID ""
    ProtID ""
    globaldegree 1
    globalbetweenness 0
    globalcloseness 7.14694e-05
    globalpr 6.30532e-06
    globalevcent2 3.27559e-18
  ]
  node
  [
    id -31700
    label "1238021"
    canonicalName "1238021"
    type "human"
    ProtName ""
    GeneID ""
    ProtID ""
    globaldegree 1
    globalbetweenness 0
    globalcloseness 7.14694e-05
    globalpr 6.30532e-06
    globalevcent2 3.27559e-18
  ]
  node
  [
    id -31699
    label "905343"
    canonicalName "905343"
    type "human"
    ProtName ""
    GeneID ""
    ProtID ""
    globaldegree 0
    globalbetweenness 0
    globalcloseness 7.14643e-05
    globalpr 4.20363e-06
    globalevcent2 3.4921e-18
  ]
  node
  [
    id -31698
    label "904933"
    canonicalName "904933"
    type "human"
    ProtName ""
    GeneID ""
    ProtID ""
    globaldegree 0
    globalbetweenness 0
    globalcloseness 7.14643e-05
    globalpr 4.20363e-06
    globalevcent2 3.4921e-18
  ]
  node
  [
    id -31697
    label "944059"
    canonicalName "944059"
    type "human"
    ProtName ""
    GeneID ""
    ProtID ""
    globaldegree 0
    globalbetweenness 0
    globalcloseness 7.14643e-05
    globalpr 4.20363e-06
    globalevcent2 3.4921e-18
  ]
  node
  [
    id -31696
    label "944078"
    canonicalName "944078"
    type "human"
    ProtName ""
    GeneID ""
    ProtID ""
    globaldegree 1
    globalbetweenness 0
    globalcloseness 7.15052e-05
    globalpr 5.05515e-06
    globalevcent2 3.06747e-18
  ]
  node
  [
    id -31695
    label "942474"
    canonicalName "942474"
    type "human"
    ProtName ""
    GeneID ""
    ProtID ""
    globaldegree 1
    globalbetweenness 0
    globalcloseness 7.15052e-05
    globalpr 5.00322e-06
    globalevcent2 3.19232e-18
  ]
  node
  [
    id -31694
    label "942970"
    canonicalName "942970"
    type "human"
    ProtName ""
    GeneID ""
    ProtID ""
    globaldegree 2
    globalbetweenness 0
    globalcloseness 7.15052e-05
    globalpr 5.85474e-06
    globalevcent2 6.2156e-18
  ]
  node
  [
    id -31693
    label "943169"
    canonicalName "943169"
    type "human"
    ProtName ""
    GeneID ""
    ProtID ""
    globaldegree 3
    globalbetweenness 7
    globalcloseness 7.15052e-05
    globalpr 7.66396e-06
    globalevcent2 1.18951e-17
  ]
  node
  [
    id -31692
    label "943518"
    canonicalName "943518"
    type "human"
    ProtName ""
    GeneID ""
    ProtID ""
    globaldegree 1
    globalbetweenness 0
    globalcloseness 7.15052e-05
    globalpr 5.37424e-06
    globalevcent2 3.42139e-18
  ]
  node
  [
    id -31691
    label "941086"
    canonicalName "941086"
    type "human"
    ProtName ""
    GeneID ""
    ProtID ""
    globaldegree 2
    globalbetweenness 7
    globalcloseness 7.15052e-05
    globalpr 7.02391e-06
    globalevcent2 6.48497e-18
  ]
  node
  [
    id -31690
    label "940583"
    canonicalName "940583"
    type "human"
    ProtName ""
    GeneID ""
    ProtID ""
    globaldegree 2
    globalbetweenness 12
    globalcloseness 7.15052e-05
    globalpr 6.17383e-06
    globalevcent2 6.66809e-18
  ]
  node
  [
    id -31689
    label "941285"
    canonicalName "941285"
    type "human"
    ProtName ""
    GeneID ""
    ProtID ""
    globaldegree 7
    globalbetweenness 22
    globalcloseness 7.15052e-05
    globalpr 1.19944e-05
    globalevcent2 1.90041e-17
  ]
  node
  [
    id -31688
    label "940579"
    canonicalName "940579"
    type "human"
    ProtName ""
    GeneID ""
    ProtID ""
    globaldegree 1
    globalbetweenness 0
    globalcloseness 7.15052e-05
    globalpr 5.00322e-06
    globalevcent2 3.19232e-18
  ]
  node
  [
    id -31687
    label "1158529"
    canonicalName "1158529"
    type "human"
    ProtName ""
    GeneID ""
    ProtID ""
    globaldegree 1
    globalbetweenness 0
    globalcloseness 7.14694e-05
    globalpr 6.30532e-06
    globalevcent2 3.27559e-18
  ]
  node
  [
    id -31686
    label "1158528"
    canonicalName "1158528"
    type "human"
    ProtName ""
    GeneID ""
    ProtID ""
    globaldegree 1
    globalbetweenness 0
    globalcloseness 7.14694e-05
    globalpr 6.30532e-06
    globalevcent2 3.27559e-18
  ]
  node
  [
    id -31685
    label "1158523"
    canonicalName "1158523"
    type "human"
    ProtName ""
    GeneID ""
    ProtID ""
    globaldegree 1
    globalbetweenness 0
    globalcloseness 7.14745e-05
    globalpr 5.51718e-06
    globalevcent2 3.55509e-18
  ]
  node
  [
    id -31684
    label "1158522"
    canonicalName "1158522"
    type "human"
    ProtName ""
    GeneID ""
    ProtID ""
    globaldegree 2
    globalbetweenness 0
    globalcloseness 7.14643e-05
    globalpr 1.26099e-05
    globalevcent2 3.60413e-18
  ]
  node
  [
    id -31683
    label "1158520"
    canonicalName "1158520"
    type "human"
    ProtName ""
    GeneID ""
    ProtID ""
    globaldegree 1
    globalbetweenness 0
    globalcloseness 7.14745e-05
    globalpr 5.51718e-06
    globalevcent2 3.55509e-18
  ]
  node
  [
    id -31682
    label "1158512"
    canonicalName "1158512"
    type "human"
    ProtName ""
    GeneID ""
    ProtID ""
    globaldegree 2
    globalbetweenness 0
    globalcloseness 7.14643e-05
    globalpr 1.26099e-05
    globalevcent2 3.60413e-18
  ]
  node
  [
    id -31681
    label "1158287"
    canonicalName "1158287"
    type "human"
    ProtName ""
    GeneID ""
    ProtID ""
    globaldegree 1
    globalbetweenness 0
    globalcloseness 7.14796e-05
    globalpr 5.25447e-06
    globalevcent2 3.35867e-18
  ]
  node
  [
    id -31680
    label "1157900"
    canonicalName "1157900"
    type "human"
    ProtName ""
    GeneID ""
    ProtID ""
    globaldegree 1
    globalbetweenness 0
    globalcloseness 7.14796e-05
    globalpr 5.25447e-06
    globalevcent2 3.35867e-18
  ]
  node
  [
    id -31679
    label "1158530"
    canonicalName "1158530"
    type "human"
    ProtName ""
    GeneID ""
    ProtID ""
    globaldegree 3
    globalbetweenness 3
    globalcloseness 7.14796e-05
    globalpr 9.4579e-06
    globalevcent2 1.19996e-17
  ]
  node
  [
    id -31678
    label "1157696"
    canonicalName "1157696"
    type "human"
    ProtName ""
    GeneID ""
    ProtID ""
    globaldegree 1
    globalbetweenness 0
    globalcloseness 7.14796e-05
    globalpr 5.25447e-06
    globalevcent2 3.35867e-18
  ]
  node
  [
    id -31677
    label "1158335"
    canonicalName "1158335"
    type "human"
    ProtName ""
    GeneID ""
    ProtID ""
    globaldegree 1
    globalbetweenness 0
    globalcloseness 7.15615e-05
    globalpr 4.83931e-06
    globalevcent2 3.13579e-18
  ]
  node
  [
    id -31676
    label "1157705"
    canonicalName "1157705"
    type "human"
    ProtName ""
    GeneID ""
    ProtID ""
    globaldegree 1
    globalbetweenness 0
    globalcloseness 7.15615e-05
    globalpr 4.83931e-06
    globalevcent2 3.13579e-18
  ]
  node
  [
    id -31675
    label "1157337"
    canonicalName "1157337"
    type "human"
    ProtName ""
    GeneID ""
    ProtID ""
    globaldegree 1
    globalbetweenness 0
    globalcloseness 7.15615e-05
    globalpr 4.83931e-06
    globalevcent2 3.13579e-18
  ]
  node
  [
    id -31674
    label "1156956"
    canonicalName "1156956"
    type "human"
    ProtName ""
    GeneID ""
    ProtID ""
    globaldegree 1
    globalbetweenness 0
    globalcloseness 7.15615e-05
    globalpr 4.83931e-06
    globalevcent2 3.13579e-18
  ]
  node
  [
    id -31673
    label "1158526"
    canonicalName "1158526"
    type "human"
    ProtName ""
    GeneID ""
    ProtID ""
    globaldegree 2
    globalbetweenness 1
    globalcloseness 7.14745e-05
    globalpr 7.88161e-06
    globalevcent2 6.81878e-18
  ]
  node
  [
    id -31672
    label "1156693"
    canonicalName "1156693"
    type "human"
    ProtName ""
    GeneID ""
    ProtID ""
    globaldegree 1
    globalbetweenness 0
    globalcloseness 7.14745e-05
    globalpr 5.51718e-06
    globalevcent2 3.55509e-18
  ]
  node
  [
    id -31671
    label "1158136"
    canonicalName "1158136"
    type "human"
    ProtName ""
    GeneID ""
    ProtID ""
    globaldegree 1
    globalbetweenness 0
    globalcloseness 7.15615e-05
    globalpr 5.2256e-06
    globalevcent2 3.11117e-18
  ]
  node
  [
    id -31670
    label "1157588"
    canonicalName "1157588"
    type "human"
    ProtName ""
    GeneID ""
    ProtID ""
    globaldegree 1
    globalbetweenness 0
    globalcloseness 7.15615e-05
    globalpr 5.2256e-06
    globalevcent2 3.11117e-18
  ]
  node
  [
    id -31669
    label "1157279"
    canonicalName "1157279"
    type "human"
    ProtName ""
    GeneID ""
    ProtID ""
    globaldegree 1
    globalbetweenness 0
    globalcloseness 7.15615e-05
    globalpr 4.99474e-06
    globalevcent2 3.21905e-18
  ]
  node
  [
    id -31668
    label "1156680"
    canonicalName "1156680"
    type "human"
    ProtName ""
    GeneID ""
    ProtID ""
    globaldegree 2
    globalbetweenness 84
    globalcloseness 7.15615e-05
    globalpr 5.63042e-06
    globalevcent2 5.81082e-18
  ]
  node
  [
    id -31667
    label "1156689"
    canonicalName "1156689"
    type "human"
    ProtName ""
    GeneID ""
    ProtID ""
    globaldegree 6
    globalbetweenness 51
    globalcloseness 7.15615e-05
    globalpr 1.22641e-05
    globalevcent2 1.39843e-17
  ]
  node
  [
    id -31666
    label "1156559"
    canonicalName "1156559"
    type "human"
    ProtName ""
    GeneID ""
    ProtID ""
    globaldegree 1
    globalbetweenness 0
    globalcloseness 7.15615e-05
    globalpr 5.2256e-06
    globalevcent2 3.11117e-18
  ]
  node
  [
    id -31665
    label "1156681"
    canonicalName "1156681"
    type "human"
    ProtName ""
    GeneID ""
    ProtID ""
    globaldegree 4
    globalbetweenness 87
    globalcloseness 7.15615e-05
    globalpr 9.49367e-06
    globalevcent2 1.38061e-17
  ]
  node
  [
    id -31664
    label "1156020"
    canonicalName "1156020"
    type "human"
    ProtName ""
    GeneID ""
    ProtID ""
    globaldegree 1
    globalbetweenness 0
    globalcloseness 7.15615e-05
    globalpr 4.99474e-06
    globalevcent2 3.21905e-18
  ]
  node
  [
    id -31663
    label "1155989"
    canonicalName "1155989"
    type "human"
    ProtName ""
    GeneID ""
    ProtID ""
    globaldegree 1
    globalbetweenness 0
    globalcloseness 7.15615e-05
    globalpr 4.83931e-06
    globalevcent2 3.13579e-18
  ]
  node
  [
    id -31662
    label "1158519"
    canonicalName "1158519"
    type "human"
    ProtName ""
    GeneID ""
    ProtID ""
    globaldegree 2
    globalbetweenness 1
    globalcloseness 7.14745e-05
    globalpr 7.88161e-06
    globalevcent2 6.81878e-18
  ]
  node
  [
    id -31661
    label "1155767"
    canonicalName "1155767"
    type "human"
    ProtName ""
    GeneID ""
    ProtID ""
    globaldegree 1
    globalbetweenness 0
    globalcloseness 7.14745e-05
    globalpr 5.51718e-06
    globalevcent2 3.55509e-18
  ]
  node
  [
    id -31660
    label "1157754"
    canonicalName "1157754"
    type "human"
    ProtName ""
    GeneID ""
    ProtID ""
    globaldegree 1
    globalbetweenness 0
    globalcloseness 7.14847e-05
    globalpr 5.61172e-06
    globalevcent2 3.24101e-18
  ]
  node
  [
    id -31659
    label "1155639"
    canonicalName "1155639"
    type "human"
    ProtName ""
    GeneID ""
    ProtID ""
    globaldegree 1
    globalbetweenness 0
    globalcloseness 7.14847e-05
    globalpr 5.61172e-06
    globalevcent2 3.24101e-18
  ]
  node
  [
    id -31658
    label "1155236"
    canonicalName "1155236"
    type "human"
    ProtName ""
    GeneID ""
    ProtID ""
    globaldegree 1
    globalbetweenness 0
    globalcloseness 7.15615e-05
    globalpr 4.83931e-06
    globalevcent2 3.13579e-18
  ]
  node
  [
    id -31657
    label "1155203"
    canonicalName "1155203"
    type "human"
    ProtName ""
    GeneID ""
    ProtID ""
    globaldegree 2
    globalbetweenness 0
    globalcloseness 7.14643e-05
    globalpr 1.26099e-05
    globalevcent2 3.60413e-18
  ]
  node
  [
    id -31656
    label "1154855"
    canonicalName "1154855"
    type "human"
    ProtName ""
    GeneID ""
    ProtID ""
    globaldegree 2
    globalbetweenness 0
    globalcloseness 7.14643e-05
    globalpr 1.26099e-05
    globalevcent2 3.60413e-18
  ]
  node
  [
    id -31655
    label "1154645"
    canonicalName "1154645"
    type "human"
    ProtName ""
    GeneID ""
    ProtID ""
    globaldegree 1
    globalbetweenness 0
    globalcloseness 7.15615e-05
    globalpr 4.83931e-06
    globalevcent2 3.13579e-18
  ]
  node
  [
    id -31654
    label "1154612"
    canonicalName "1154612"
    type "human"
    ProtName ""
    GeneID ""
    ProtID ""
    globaldegree 2
    globalbetweenness 0
    globalcloseness 7.14643e-05
    globalpr 1.26099e-05
    globalevcent2 3.60413e-18
  ]
  node
  [
    id -31653
    label "1154537"
    canonicalName "1154537"
    type "human"
    ProtName ""
    GeneID ""
    ProtID ""
    globaldegree 1
    globalbetweenness 0
    globalcloseness 7.15615e-05
    globalpr 4.83931e-06
    globalevcent2 3.13579e-18
  ]
  node
  [
    id -31652
    label "1154483"
    canonicalName "1154483"
    type "human"
    ProtName ""
    GeneID ""
    ProtID ""
    globaldegree 2
    globalbetweenness 0
    globalcloseness 7.14643e-05
    globalpr 1.26099e-05
    globalevcent2 3.60413e-18
  ]
  node
  [
    id -31651
    label "1156125"
    canonicalName "1156125"
    type "human"
    ProtName ""
    GeneID ""
    ProtID ""
    globaldegree 1
    globalbetweenness 0
    globalcloseness 7.14694e-05
    globalpr 6.30532e-06
    globalevcent2 3.27559e-18
  ]
  node
  [
    id -31650
    label "1154481"
    canonicalName "1154481"
    type "human"
    ProtName ""
    GeneID ""
    ProtID ""
    globaldegree 1
    globalbetweenness 0
    globalcloseness 7.14694e-05
    globalpr 6.30532e-06
    globalevcent2 3.27559e-18
  ]
  node
  [
    id -31649
    label "1154523"
    canonicalName "1154523"
    type "human"
    ProtName ""
    GeneID ""
    ProtID ""
    globaldegree 1
    globalbetweenness 0
    globalcloseness 7.14745e-05
    globalpr 5.51718e-06
    globalevcent2 3.55509e-18
  ]
  node
  [
    id -31648
    label "1157783"
    canonicalName "1157783"
    type "human"
    ProtName ""
    GeneID ""
    ProtID ""
    globaldegree 1
    globalbetweenness 0
    globalcloseness 7.14847e-05
    globalpr 5.12311e-06
    globalevcent2 3.13519e-18
  ]
  node
  [
    id -31647
    label "1156993"
    canonicalName "1156993"
    type "human"
    ProtName ""
    GeneID ""
    ProtID ""
    globaldegree 1
    globalbetweenness 0
    globalcloseness 7.14847e-05
    globalpr 5.12311e-06
    globalevcent2 3.13519e-18
  ]
  node
  [
    id -31646
    label "1156118"
    canonicalName "1156118"
    type "human"
    ProtName ""
    GeneID ""
    ProtID ""
    globaldegree 1
    globalbetweenness 0
    globalcloseness 7.14847e-05
    globalpr 5.12311e-06
    globalevcent2 3.13519e-18
  ]
  node
  [
    id -31645
    label "1154479"
    canonicalName "1154479"
    type "human"
    ProtName ""
    GeneID ""
    ProtID ""
    globaldegree 2
    globalbetweenness 1
    globalcloseness 7.14745e-05
    globalpr 7.88161e-06
    globalevcent2 6.81878e-18
  ]
  node
  [
    id -31644
    label "1154477"
    canonicalName "1154477"
    type "human"
    ProtName ""
    GeneID ""
    ProtID ""
    globaldegree 1
    globalbetweenness 0
    globalcloseness 7.14745e-05
    globalpr 5.51718e-06
    globalevcent2 3.55509e-18
  ]
  node
  [
    id -31643
    label "1154478"
    canonicalName "1154478"
    type "human"
    ProtName ""
    GeneID ""
    ProtID ""
    globaldegree 4
    globalbetweenness 6
    globalcloseness 7.14847e-05
    globalpr 1.10342e-05
    globalevcent2 1.48156e-17
  ]
  node
  [
    id -31642
    label "1154469"
    canonicalName "1154469"
    type "human"
    ProtName ""
    GeneID ""
    ProtID ""
    globaldegree 1
    globalbetweenness 0
    globalcloseness 7.14847e-05
    globalpr 5.12311e-06
    globalevcent2 3.13519e-18
  ]
  node
  [
    id -31641
    label "1154476"
    canonicalName "1154476"
    type "human"
    ProtName ""
    GeneID ""
    ProtID ""
    globaldegree 3
    globalbetweenness 0
    globalcloseness 7.14745e-05
    globalpr 1.89141e-05
    globalevcent2 3.28402e-18
  ]
  node
  [
    id -31640
    label "1154471"
    canonicalName "1154471"
    type "human"
    ProtName ""
    GeneID ""
    ProtID ""
    globaldegree 1
    globalbetweenness 0
    globalcloseness 7.14745e-05
    globalpr 6.30517e-06
    globalevcent2 3.46238e-18
  ]
  node
  [
    id -31639
    label "1154467"
    canonicalName "1154467"
    type "human"
    ProtName ""
    GeneID ""
    ProtID ""
    globaldegree 2
    globalbetweenness 1
    globalcloseness 7.14745e-05
    globalpr 1.26098e-05
    globalevcent2 7.2904e-18
  ]
  node
  [
    id -31638
    label "1154394"
    canonicalName "1154394"
    type "human"
    ProtName ""
    GeneID ""
    ProtID ""
    globaldegree 1
    globalbetweenness 0
    globalcloseness 7.15615e-05
    globalpr 4.83931e-06
    globalevcent2 3.13579e-18
  ]
  node
  [
    id -31637
    label "1154222"
    canonicalName "1154222"
    type "human"
    ProtName ""
    GeneID ""
    ProtID ""
    globaldegree 1
    globalbetweenness 0
    globalcloseness 7.15615e-05
    globalpr 4.83931e-06
    globalevcent2 3.13579e-18
  ]
  node
  [
    id -31636
    label "1156694"
    canonicalName "1156694"
    type "human"
    ProtName ""
    GeneID ""
    ProtID ""
    globaldegree 12
    globalbetweenness 143
    globalcloseness 7.15615e-05
    globalpr 2.28855e-05
    globalevcent2 4.8882e-17
  ]
  node
  [
    id -31635
    label "1154167"
    canonicalName "1154167"
    type "human"
    ProtName ""
    GeneID ""
    ProtID ""
    globaldegree 1
    globalbetweenness 0
    globalcloseness 7.15615e-05
    globalpr 4.83931e-06
    globalevcent2 3.13579e-18
  ]
  node
  [
    id -31634
    label "1155336"
    canonicalName "1155336"
    type "human"
    ProtName ""
    GeneID ""
    ProtID ""
    globaldegree 5
    globalbetweenness 5
    globalcloseness 7.14847e-05
    globalpr 1.26733e-05
    globalevcent2 1.22291e-17
  ]
  node
  [
    id -31633
    label "1154595"
    canonicalName "1154595"
    type "human"
    ProtName ""
    GeneID ""
    ProtID ""
    globaldegree 1
    globalbetweenness 0
    globalcloseness 7.14847e-05
    globalpr 6.11611e-06
    globalevcent2 3.48055e-18
  ]
  node
  [
    id -31632
    label "1154166"
    canonicalName "1154166"
    type "human"
    ProtName ""
    GeneID ""
    ProtID ""
    globaldegree 4
    globalbetweenness 3
    globalcloseness 7.14847e-05
    globalpr 1.14753e-05
    globalevcent2 6.5392e-18
  ]
  node
  [
    id -31631
    label "1154470"
    canonicalName "1154470"
    type "human"
    ProtName ""
    GeneID ""
    ProtID ""
    globaldegree 1
    globalbetweenness 0
    globalcloseness 7.14694e-05
    globalpr 6.30532e-06
    globalevcent2 3.27559e-18
  ]
  node
  [
    id -31630
    label "1154073"
    canonicalName "1154073"
    type "human"
    ProtName ""
    GeneID ""
    ProtID ""
    globaldegree 1
    globalbetweenness 0
    globalcloseness 7.14694e-05
    globalpr 6.30532e-06
    globalevcent2 3.27559e-18
  ]
  node
  [
    id -31629
    label "1471770"
    canonicalName "1471770"
    type "human"
    ProtName ""
    GeneID ""
    ProtID ""
    globaldegree 0
    globalbetweenness 0
    globalcloseness 7.14643e-05
    globalpr 4.20363e-06
    globalevcent2 3.4921e-18
  ]
  node
  [
    id -31628
    label "1471303"
    canonicalName "1471303"
    type "human"
    ProtName ""
    GeneID ""
    ProtID ""
    globaldegree 1
    globalbetweenness 0
    globalcloseness 7.14745e-05
    globalpr 5.51718e-06
    globalevcent2 3.55509e-18
  ]
  node
  [
    id -31627
    label "1471215"
    canonicalName "1471215"
    type "human"
    ProtName ""
    GeneID ""
    ProtID ""
    globaldegree 1
    globalbetweenness 0
    globalcloseness 7.14745e-05
    globalpr 5.51718e-06
    globalevcent2 3.55509e-18
  ]
  node
  [
    id -31626
    label "1470669"
    canonicalName "1470669"
    type "human"
    ProtName ""
    GeneID ""
    ProtID ""
    globaldegree 2
    globalbetweenness 1
    globalcloseness 7.14745e-05
    globalpr 7.88161e-06
    globalevcent2 6.81878e-18
  ]
  node
  [
    id -31625
    label "1469904"
    canonicalName "1469904"
    type "human"
    ProtName ""
    GeneID ""
    ProtID ""
    globaldegree 1
    globalbetweenness 0
    globalcloseness 7.14694e-05
    globalpr 6.30532e-06
    globalevcent2 3.27559e-18
  ]
  node
  [
    id -31624
    label "1469903"
    canonicalName "1469903"
    type "human"
    ProtName ""
    GeneID ""
    ProtID ""
    globaldegree 1
    globalbetweenness 0
    globalcloseness 7.14694e-05
    globalpr 6.30532e-06
    globalevcent2 3.27559e-18
  ]
  node
  [
    id -31623
    label "1469806"
    canonicalName "1469806"
    type "human"
    ProtName ""
    GeneID ""
    ProtID ""
    globaldegree 0
    globalbetweenness 0
    globalcloseness 7.14643e-05
    globalpr 4.20363e-06
    globalevcent2 3.4921e-18
  ]
  node
  [
    id -31622
    label "1469379"
    canonicalName "1469379"
    type "human"
    ProtName ""
    GeneID ""
    ProtID ""
    globaldegree 0
    globalbetweenness 0
    globalcloseness 7.14643e-05
    globalpr 4.20363e-06
    globalevcent2 3.4921e-18
  ]
  node
  [
    id -31621
    label "1468848"
    canonicalName "1468848"
    type "human"
    ProtName ""
    GeneID ""
    ProtID ""
    globaldegree 0
    globalbetweenness 0
    globalcloseness 7.14643e-05
    globalpr 4.20363e-06
    globalevcent2 3.4921e-18
  ]
  node
  [
    id -31620
    label "1467939"
    canonicalName "1467939"
    type "human"
    ProtName ""
    GeneID ""
    ProtID ""
    globaldegree 0
    globalbetweenness 0
    globalcloseness 7.14643e-05
    globalpr 4.20363e-06
    globalevcent2 3.4921e-18
  ]
  node
  [
    id -31619
    label "1467846"
    canonicalName "1467846"
    type "human"
    ProtName ""
    GeneID ""
    ProtID ""
    globaldegree 0
    globalbetweenness 0
    globalcloseness 7.14643e-05
    globalpr 4.20363e-06
    globalevcent2 3.4921e-18
  ]
  node
  [
    id -31618
    label "1142676"
    canonicalName "1142676"
    type "human"
    ProtName ""
    GeneID ""
    ProtID ""
    globaldegree 0
    globalbetweenness 0
    globalcloseness 7.14643e-05
    globalpr 4.20363e-06
    globalevcent2 3.4921e-18
  ]
  node
  [
    id -31617
    label "1142637"
    canonicalName "1142637"
    type "human"
    ProtName ""
    GeneID ""
    ProtID ""
    globaldegree 0
    globalbetweenness 0
    globalcloseness 7.14643e-05
    globalpr 4.20363e-06
    globalevcent2 3.4921e-18
  ]
  node
  [
    id -31616
    label "1137513"
    canonicalName "1137513"
    type "human"
    ProtName ""
    GeneID ""
    ProtID ""
    globaldegree 1
    globalbetweenness 0
    globalcloseness 7.14694e-05
    globalpr 6.30532e-06
    globalevcent2 3.27559e-18
  ]
  node
  [
    id -31615
    label "1137507"
    canonicalName "1137507"
    type "human"
    ProtName ""
    GeneID ""
    ProtID ""
    globaldegree 1
    globalbetweenness 0
    globalcloseness 7.14694e-05
    globalpr 6.30532e-06
    globalevcent2 3.27559e-18
  ]
  node
  [
    id -31614
    label "1137497"
    canonicalName "1137497"
    type "human"
    ProtName ""
    GeneID ""
    ProtID ""
    globaldegree 0
    globalbetweenness 0
    globalcloseness 7.14643e-05
    globalpr 4.20363e-06
    globalevcent2 3.4921e-18
  ]
  node
  [
    id -31613
    label "1137498"
    canonicalName "1137498"
    type "human"
    ProtName ""
    GeneID ""
    ProtID ""
    globaldegree 1
    globalbetweenness 0
    globalcloseness 7.14694e-05
    globalpr 6.30532e-06
    globalevcent2 3.27559e-18
  ]
  node
  [
    id -31612
    label "1137496"
    canonicalName "1137496"
    type "human"
    ProtName ""
    GeneID ""
    ProtID ""
    globaldegree 1
    globalbetweenness 0
    globalcloseness 7.14694e-05
    globalpr 6.30532e-06
    globalevcent2 3.27559e-18
  ]
  node
  [
    id -710
    label "1137491"
    canonicalName "1137491"
    type "human"
    ProtName ""
    GeneID ""
    ProtID ""
    globaldegree 0
    globalbetweenness 0
    globalcloseness 7.14643e-05
    globalpr 4.20363e-06
    globalevcent2 3.4921e-18
  ]
  node
  [
    id -31611
    label "934372"
    canonicalName "934372"
    type "human"
    ProtName ""
    GeneID ""
    ProtID ""
    globaldegree 0
    globalbetweenness 0
    globalcloseness 7.14643e-05
    globalpr 4.20363e-06
    globalevcent2 3.4921e-18
  ]
  node
  [
    id -31610
    label "1123978"
    canonicalName "1123978"
    type "human"
    ProtName ""
    GeneID ""
    ProtID ""
    globaldegree 0
    globalbetweenness 0
    globalcloseness 7.14643e-05
    globalpr 4.20363e-06
    globalevcent2 3.4921e-18
  ]
  node
  [
    id -31609
    label "1123907"
    canonicalName "1123907"
    type "human"
    ProtName ""
    GeneID ""
    ProtID ""
    globaldegree 0
    globalbetweenness 0
    globalcloseness 7.14643e-05
    globalpr 4.20363e-06
    globalevcent2 3.4921e-18
  ]
  node
  [
    id -31608
    label "956602"
    canonicalName "956602"
    type "human"
    ProtName ""
    GeneID ""
    ProtID ""
    globaldegree 0
    globalbetweenness 0
    globalcloseness 7.14643e-05
    globalpr 4.20363e-06
    globalevcent2 3.4921e-18
  ]
  node
  [
    id -31607
    label "963248"
    canonicalName "963248"
    type "human"
    ProtName ""
    GeneID ""
    ProtID ""
    globaldegree 3
    globalbetweenness 0
    globalcloseness 7.14745e-05
    globalpr 3.15193e-05
    globalevcent2 3.39215e-18
  ]
  node
  [
    id -31606
    label "962908"
    canonicalName "962908"
    type "human"
    ProtName ""
    GeneID ""
    ProtID ""
    globaldegree 3
    globalbetweenness 0
    globalcloseness 7.14745e-05
    globalpr 3.15193e-05
    globalevcent2 3.39215e-18
  ]
  node
  [
    id -31605
    label "962902"
    canonicalName "962902"
    type "human"
    ProtName ""
    GeneID ""
    ProtID ""
    globaldegree 4
    globalbetweenness 1
    globalcloseness 7.14745e-05
    globalpr 3.78229e-05
    globalevcent2 6.55704e-18
  ]
  node
  [
    id -31604
    label "1102628"
    canonicalName "1102628"
    type "human"
    ProtName ""
    GeneID ""
    ProtID ""
    globaldegree 0
    globalbetweenness 0
    globalcloseness 7.14643e-05
    globalpr 4.20363e-06
    globalevcent2 3.4921e-18
  ]
  node
  [
    id -31603
    label "1252919"
    canonicalName "1252919"
    type "human"
    ProtName ""
    GeneID ""
    ProtID ""
    globaldegree 1
    globalbetweenness 0
    globalcloseness 7.14745e-05
    globalpr 5.51718e-06
    globalevcent2 3.55509e-18
  ]
  node
  [
    id -31602
    label "1252916"
    canonicalName "1252916"
    type "human"
    ProtName ""
    GeneID ""
    ProtID ""
    globaldegree 1
    globalbetweenness 0
    globalcloseness 7.14745e-05
    globalpr 5.51718e-06
    globalevcent2 3.55509e-18
  ]
  node
  [
    id -31601
    label "1252915"
    canonicalName "1252915"
    type "human"
    ProtName ""
    GeneID ""
    ProtID ""
    globaldegree 2
    globalbetweenness 1
    globalcloseness 7.14745e-05
    globalpr 7.88161e-06
    globalevcent2 6.81878e-18
  ]
  node
  [
    id -31600
    label "1252447"
    canonicalName "1252447"
    type "human"
    ProtName ""
    GeneID ""
    ProtID ""
    globaldegree 0
    globalbetweenness 0
    globalcloseness 7.14643e-05
    globalpr 4.20363e-06
    globalevcent2 3.4921e-18
  ]
  node
  [
    id -31599
    label "927110"
    canonicalName "927110"
    type "human"
    ProtName ""
    GeneID ""
    ProtID ""
    globaldegree 0
    globalbetweenness 0
    globalcloseness 7.14643e-05
    globalpr 4.20363e-06
    globalevcent2 3.4921e-18
  ]
  node
  [
    id -31598
    label "900258"
    canonicalName "900258"
    type "human"
    ProtName ""
    GeneID ""
    ProtID ""
    globaldegree 0
    globalbetweenness 0
    globalcloseness 7.14643e-05
    globalpr 4.20363e-06
    globalevcent2 3.4921e-18
  ]
  node
  [
    id -31597
    label "888023"
    canonicalName "888023"
    type "human"
    ProtName ""
    GeneID ""
    ProtID ""
    globaldegree 1
    globalbetweenness 0
    globalcloseness 7.14745e-05
    globalpr 5.51718e-06
    globalevcent2 3.55509e-18
  ]
  node
  [
    id -31596
    label "888369"
    canonicalName "888369"
    type "human"
    ProtName ""
    GeneID ""
    ProtID ""
    globaldegree 1
    globalbetweenness 0
    globalcloseness 7.14694e-05
    globalpr 6.30532e-06
    globalevcent2 3.27559e-18
  ]
  node
  [
    id -31595
    label "887916"
    canonicalName "887916"
    type "human"
    ProtName ""
    GeneID ""
    ProtID ""
    globaldegree 1
    globalbetweenness 0
    globalcloseness 7.14694e-05
    globalpr 6.30532e-06
    globalevcent2 3.27559e-18
  ]
  node
  [
    id -31594
    label "888183"
    canonicalName "888183"
    type "human"
    ProtName ""
    GeneID ""
    ProtID ""
    globaldegree 2
    globalbetweenness 1
    globalcloseness 7.14745e-05
    globalpr 7.88161e-06
    globalevcent2 6.81878e-18
  ]
  node
  [
    id -31593
    label "887603"
    canonicalName "887603"
    type "human"
    ProtName ""
    GeneID ""
    ProtID ""
    globaldegree 1
    globalbetweenness 0
    globalcloseness 7.14745e-05
    globalpr 5.51718e-06
    globalevcent2 3.55509e-18
  ]
  node
  [
    id -31592
    label "887538"
    canonicalName "887538"
    type "human"
    ProtName ""
    GeneID ""
    ProtID ""
    globaldegree 1
    globalbetweenness 0
    globalcloseness 7.14694e-05
    globalpr 6.30532e-06
    globalevcent2 3.27559e-18
  ]
  node
  [
    id -31591
    label "887508"
    canonicalName "887508"
    type "human"
    ProtName ""
    GeneID ""
    ProtID ""
    globaldegree 1
    globalbetweenness 0
    globalcloseness 7.14694e-05
    globalpr 6.30532e-06
    globalevcent2 3.27559e-18
  ]
  node
  [
    id -31590
    label "887495"
    canonicalName "887495"
    type "human"
    ProtName ""
    GeneID ""
    ProtID ""
    globaldegree 0
    globalbetweenness 0
    globalcloseness 7.14643e-05
    globalpr 4.20363e-06
    globalevcent2 3.4921e-18
  ]
  node
  [
    id -31589
    label "888210"
    canonicalName "888210"
    type "human"
    ProtName ""
    GeneID ""
    ProtID ""
    globaldegree 1
    globalbetweenness 0
    globalcloseness 7.14694e-05
    globalpr 6.30532e-06
    globalevcent2 3.27559e-18
  ]
  node
  [
    id -31588
    label "887446"
    canonicalName "887446"
    type "human"
    ProtName ""
    GeneID ""
    ProtID ""
    globaldegree 1
    globalbetweenness 0
    globalcloseness 7.14694e-05
    globalpr 6.30532e-06
    globalevcent2 3.27559e-18
  ]
  node
  [
    id -31587
    label "887982"
    canonicalName "887982"
    type "human"
    ProtName ""
    GeneID ""
    ProtID ""
    globaldegree 1
    globalbetweenness 0
    globalcloseness 7.14694e-05
    globalpr 6.30532e-06
    globalevcent2 3.27559e-18
  ]
  node
  [
    id -31586
    label "887327"
    canonicalName "887327"
    type "human"
    ProtName ""
    GeneID ""
    ProtID ""
    globaldegree 1
    globalbetweenness 0
    globalcloseness 7.14694e-05
    globalpr 6.30532e-06
    globalevcent2 3.27559e-18
  ]
  node
  [
    id -31585
    label "887297"
    canonicalName "887297"
    type "human"
    ProtName ""
    GeneID ""
    ProtID ""
    globaldegree 2
    globalbetweenness 0
    globalcloseness 7.14643e-05
    globalpr 1.26099e-05
    globalevcent2 3.60413e-18
  ]
  node
  [
    id -31584
    label "887035"
    canonicalName "887035"
    type "human"
    ProtName ""
    GeneID ""
    ProtID ""
    globaldegree 0
    globalbetweenness 0
    globalcloseness 7.14643e-05
    globalpr 4.20363e-06
    globalevcent2 3.4921e-18
  ]
  node
  [
    id -31583
    label "886397"
    canonicalName "886397"
    type "human"
    ProtName ""
    GeneID ""
    ProtID ""
    globaldegree 0
    globalbetweenness 0
    globalcloseness 7.14643e-05
    globalpr 4.20363e-06
    globalevcent2 3.4921e-18
  ]
  node
  [
    id -31582
    label "886278"
    canonicalName "886278"
    type "human"
    ProtName ""
    GeneID ""
    ProtID ""
    globaldegree 0
    globalbetweenness 0
    globalcloseness 7.14643e-05
    globalpr 4.20363e-06
    globalevcent2 3.4921e-18
  ]
  node
  [
    id -31581
    label "886272"
    canonicalName "886272"
    type "human"
    ProtName ""
    GeneID ""
    ProtID ""
    globaldegree 0
    globalbetweenness 0
    globalcloseness 7.14643e-05
    globalpr 4.20363e-06
    globalevcent2 3.4921e-18
  ]
  node
  [
    id -31580
    label "886798"
    canonicalName "886798"
    type "human"
    ProtName ""
    GeneID ""
    ProtID ""
    globaldegree 1
    globalbetweenness 0
    globalcloseness 7.14796e-05
    globalpr 5.25447e-06
    globalevcent2 3.35867e-18
  ]
  node
  [
    id -31579
    label "886046"
    canonicalName "886046"
    type "human"
    ProtName ""
    GeneID ""
    ProtID ""
    globaldegree 1
    globalbetweenness 0
    globalcloseness 7.14796e-05
    globalpr 5.25447e-06
    globalevcent2 3.35867e-18
  ]
  node
  [
    id -31578
    label "886084"
    canonicalName "886084"
    type "human"
    ProtName ""
    GeneID ""
    ProtID ""
    globaldegree 3
    globalbetweenness 3
    globalcloseness 7.14796e-05
    globalpr 9.4579e-06
    globalevcent2 1.19996e-17
  ]
  node
  [
    id -31577
    label "885670"
    canonicalName "885670"
    type "human"
    ProtName ""
    GeneID ""
    ProtID ""
    globaldegree 1
    globalbetweenness 0
    globalcloseness 7.14796e-05
    globalpr 5.25447e-06
    globalevcent2 3.35867e-18
  ]
  node
  [
    id -31576
    label "885561"
    canonicalName "885561"
    type "human"
    ProtName ""
    GeneID ""
    ProtID ""
    globaldegree 1
    globalbetweenness 0
    globalcloseness 7.14694e-05
    globalpr 6.30532e-06
[truncated: 12,282,654 more chars]
