# Supplementary material for: Identifying potential survival strategies of HIV-1 through virus-host protein interaction networks
Source: BMC Syst Biol. 2010 Jul 15;4:96. doi: 10.1186/1752-0509-4-96 (PMC2913931; doi:10.1186/1752-0509-4-96)
Supplement: Additional file 5 — HIV-human connectivities for regulatory, activation/inhibition and binds interactions. A: Number of HIV-human interactions for each HIV protein, B: Normalized relative number of HIV-human interactions for each HIV protein. The y-axis enumerates the n-fold representation of interactions per HIV protein divided by the relative number of interactions of the respective protein in the total network. An n-fold representation of n > 1 shows an over-representation, whereas n < 1 signifies an under-representation. [file 1752-0509-4-96-S5.ZIP]

Archive with 14 entries (14 files):
- CytoscapeSession-2009_11_26-13_56/activates.xgmml
- CytoscapeSession-2009_11_26-13_56/hiv-human.xgmml
- CytoscapeSession-2009_11_26-13_56/hivhh-signaling.xgmml
- CytoscapeSession-2009_11_26-13_56/inhibits.xgmml
- CytoscapeSession-2009_11_26-13_56/hivhh-regulatory.xgmml
- CytoscapeSession-2009_11_26-13_56/downregulates.xgmml
- CytoscapeSession-2009_11_26-13_56/upregulates.xgmml
- CytoscapeSession-2009_11_26-13_56/hiv-human-human.xgmml
- CytoscapeSession-2009_11_26-13_56/cysession.xml
- CytoscapeSession-2009_11_26-13_56/session_vizmap.props
- CytoscapeSession-2009_11_26-13_56/session_cytoscape.props
- CytoscapeSession-2009_11_26-13_56/session_bookmarks.xml
- CytoscapeSession-2009_11_26-13_56/plugins/FilterPlugin/session_filters.props
- CytoscapeSession-2009_11_26-13_56/plugins/AttributeBrowserPlugin/attributeBrowser.props
