# Supplementary material for: Identifying potential survival strategies of HIV-1 through virus-host protein interaction networks
Source: BMC Syst Biol. 2010 Jul 15;4:96. doi: 10.1186/1752-0509-4-96 (PMC2913931; doi:10.1186/1752-0509-4-96)
Supplement: Additional file 5 — HIV-human connectivities for regulatory, activation/inhibition and binds interactions. A: Number of HIV-human interactions for each HIV protein, B: Normalized relative number of HIV-human interactions for each HIV protein. The y-axis enumerates the n-fold representation of interactions per HIV protein divided by the relative number of interactions of the respective protein in the total network. An n-fold representation of n > 1 shows an over-representation, whereas n < 1 signifies an under-representation. [file 1752-0509-4-96-S5.ZIP › CytoscapeSession-2009_11_26-13_56/activates.xgmml]

<?xml version="1.0" encoding="UTF-8" standalone="yes"?>
<graph label="activates" xmlns:dc="http://purl.org/dc/elements/1.1/" xmlns:xlink="http://www.w3.org/1999/xlink" xmlns:rdf="http://www.w3.org/1999/02/22-rdf-syntax-ns#" xmlns:cy="http://www.cytoscape.org" xmlns="http://www.cs.rpi.edu/XGMML"  directed="1">
  <att name="documentVersion" value="1.1"/>
  <att name="networkMetadata">
    <rdf:RDF>
      <rdf:Description rdf:about="http://www.cytoscape.org/">
        <dc:type>Protein-Protein Interaction</dc:type>
        <dc:description>N/A</dc:description>
        <dc:identifier>N/A</dc:identifier>
        <dc:date>2009-11-26 13:56:03</dc:date>
        <dc:title>activates</dc:title>
        <dc:source>http://www.cytoscape.org/</dc:source>
        <dc:format>Cytoscape-XGMML</dc:format>
      </rdf:Description>
    </rdf:RDF>
  </att>
  <att type="string" name="backgroundColor" value="#ffffff"/>
  <att type="real" name="GRAPH_VIEW_ZOOM" value="1.0"/>
  <att type="real" name="GRAPH_VIEW_CENTER_X" value="0.0"/>
  <att type="real" name="GRAPH_VIEW_CENTER_Y" value="0.0"/>
  <att type="string" name="__layoutAlgorithm" value="grid" cy:hidden="true"/>
  <node label="NP_002738.2" id="-1365">
    <att type="string" name="annotation.DB_Object_ID" value="P31152"/>
    <att type="string" name="Column 4" value="5596"/>
    <att type="string" name="annotation.DB_Object_Type" value="protein"/>
    <att type="string" name="annotation.DB" value="UniProtKB"/>
    <att type="string" name="GeneID_String" value="5596"/>
    <att type="string" name="annotation.Qualifier" value=""/>
    <att type="string" name="annotation.Taxon" value="Human"/>
    <att type="string" name="upkb_tr" value="Q0VG04"/>
    <att type="string" name="Prot_Acc" value="NP_002738.2"/>
    <att type="string" name="type" value="human"/>
    <att type="string" name="annotation.Assigned_by" value="UniProtKB"/>
    <att type="list" name="annotation.GO MOLECULAR_FUNCTION">
      <att type="string" name="annotation.GO MOLECULAR_FUNCTION" value="ATP binding"/>
      <att type="string" name="annotation.GO MOLECULAR_FUNCTION" value="MAP kinase activity"/>
      <att type="string" name="annotation.GO MOLECULAR_FUNCTION" value="nucleotide binding"/>
      <att type="string" name="annotation.GO MOLECULAR_FUNCTION" value="protein serine/threonine kinase activity"/>
      <att type="string" name="annotation.GO MOLECULAR_FUNCTION" value="transferase activity"/>
    </att>
    <att type="map" name="annotation.DB:Reference">
      <att type="string" name="GO:0007049" value="GOA:spkw|GO_REF:0000004"/>
      <att type="string" name="GO:0000166" value="GOA:spkw|GO_REF:0000004"/>
      <att type="string" name="GO:0004674" value="GOA:interpro|GO_REF:0000002"/>
      <att type="string" name="GO:0006468" value="PMID:7969157"/>
      <att type="string" name="GO:0005524" value="GOA:interpro|GO_REF:0000002"/>
      <att type="string" name="GO:0016740" value="GOA:spkw|GO_REF:0000004"/>
      <att type="string" name="GO:0004707" value="PMID:7969157"/>
    </att>
    <att type="integer" name="GeneID" value="5596"/>
    <att type="string" name="annotation.DB_Object_Name" value="MAPK4, ERK4, PRKM4: Mitogen-activated protein kinase 4"/>
    <att type="string" name="annotation.Date" value="20080616"/>
    <att type="list" name="cytoscape.alias.list">
      <att type="string" name="cytoscape.alias.list" value="IPI00010156"/>
      <att type="string" name="cytoscape.alias.list" value="P31152"/>
    </att>
    <att type="string" name="upkb_sp" value="P31152"/>
    <att type="string" name="canonicalName" value="NP_002738.2"/>
    <att type="string" name="annotation.With (or) From" value="SP_KW:KW-0131"/>
    <att type="integer" name="Degree" value="1"/>
    <att type="map" name="annotation.Evidence">
      <att type="string" name="GO:0007049" value="IEA"/>
      <att type="string" name="GO:0000166" value="IEA"/>
      <att type="string" name="GO:0004674" value="IEA"/>
      <att type="string" name="GO:0006468" value="TAS"/>
      <att type="string" name="GO:0005524" value="IEA"/>
      <att type="string" name="GO:0016740" value="IEA"/>
      <att type="string" name="GO:0004707" value="TAS"/>
    </att>
    <att type="list" name="annotation.GO BIOLOGICAL_PROCESS">
      <att type="string" name="annotation.GO BIOLOGICAL_PROCESS" value="cell cycle"/>
      <att type="string" name="annotation.GO BIOLOGICAL_PROCESS" value="protein amino acid phosphorylation"/>
    </att>
    <att type="string" name="Prot_Name" value="MAPK4: mitogen-activated protein kinase 4"/>
  </node>
  <node label="NP_001654.1" id="-780">
    <att type="string" name="annotation.DB_Object_ID" value="P62330"/>
    <att type="string" name="Column 4" value="382"/>
    <att type="string" name="annotation.DB_Object_Type" value="protein"/>
    <att type="string" name="annotation.DB" value="UniProtKB"/>
    <att type="string" name="GeneID_String" value="382"/>
    <att type="string" name="annotation.Qualifier" value=""/>
    <att type="string" name="MCODE_Node_Status" value="Unclustered"/>
    <att type="string" name="annotation.Taxon" value="Human"/>
    <att type="string" name="Prot_Acc" value="NP_001654.1"/>
    <att type="string" name="type" value="human"/>
    <att type="string" name="annotation.Assigned_by" value="UniProtKB"/>
    <att type="list" name="annotation.GO MOLECULAR_FUNCTION">
      <att type="string" name="annotation.GO MOLECULAR_FUNCTION" value="GTP binding"/>
      <att type="string" name="annotation.GO MOLECULAR_FUNCTION" value="GTPase activity"/>
      <att type="string" name="annotation.GO MOLECULAR_FUNCTION" value="nucleotide binding"/>
      <att type="string" name="annotation.GO MOLECULAR_FUNCTION" value="protein binding"/>
    </att>
    <att type="map" name="annotation.DB:Reference">
      <att type="string" name="GO:0005515" value="PMID:9312003"/>
      <att type="string" name="GO:0035020" value="PMID:10036235"/>
      <att type="string" name="GO:0005794" value="GOA:spkw|GO_REF:0000004"/>
      <att type="string" name="GO:0005886" value="PMID:10036235"/>
      <att type="string" name="GO:0007264" value="GOA:interpro|GO_REF:0000002"/>
      <att type="string" name="GO:0003924" value="PMID:1993656"/>
      <att type="string" name="GO:0006915" value="GOA:compara|GO_REF:0000019"/>
      <att type="string" name="GO:0005624" value="PMID:8702973"/>
      <att type="string" name="GO:0006928" value="PMID:10036235"/>
      <att type="string" name="GO:0015031" value="GOA:spkw|GO_REF:0000004"/>
      <att type="string" name="GO:0005525" value="PMID:10913182"/>
      <att type="string" name="GO:0001726" value="PMID:9312003"/>
      <att type="string" name="GO:0031529" value="PMID:10036235"/>
      <att type="string" name="GO:0005622" value="GOA:interpro|GO_REF:0000002"/>
      <att type="string" name="GO:0001889" value="GOA:compara|GO_REF:0000019"/>
      <att type="string" name="GO:0005737" value="GOA:compara|GO_REF:0000019"/>
      <att type="string" name="GO:0030838" value="PMID:10036235"/>
      <att type="string" name="GO:0000166" value="GOA:spkw|GO_REF:0000004"/>
      <att type="string" name="GO:0030866" value="PMID:10913182"/>
      <att type="string" name="GO:0048261" value="PMID:9312003"/>
      <att type="string" name="GO:0007155" value="PMID:10036235"/>
      <att type="string" name="GO:0016192" value="PMID:10913182"/>
      <att type="string" name="GO:0005938" value="PMID:10913182"/>
      <att type="string" name="GO:0005768" value="PMID:10913182"/>
    </att>
    <att type="integer" name="GeneID" value="382"/>
    <att type="string" name="annotation.DB_Object_Name" value="ARF6: ADP-ribosylation factor 6"/>
    <att type="list" name="annotation.GO CELLULAR_COMPONENT">
      <att type="string" name="annotation.GO CELLULAR_COMPONENT" value="Golgi apparatus"/>
      <att type="string" name="annotation.GO CELLULAR_COMPONENT" value="cell cortex"/>
      <att type="string" name="annotation.GO CELLULAR_COMPONENT" value="cytoplasm"/>
      <att type="string" name="annotation.GO CELLULAR_COMPONENT" value="endosome"/>
      <att type="string" name="annotation.GO CELLULAR_COMPONENT" value="intracellular"/>
      <att type="string" name="annotation.GO CELLULAR_COMPONENT" value="membrane fraction"/>
      <att type="string" name="annotation.GO CELLULAR_COMPONENT" value="plasma membrane"/>
      <att type="string" name="annotation.GO CELLULAR_COMPONENT" value="ruffle"/>
    </att>
    <att type="string" name="annotation.Date" value="20050725"/>
    <att type="list" name="cytoscape.alias.list">
      <att type="string" name="cytoscape.alias.list" value="IPI00215920"/>
      <att type="string" name="cytoscape.alias.list" value="P62330"/>
    </att>
    <att type="string" name="upkb_sp" value="P62330"/>
    <att type="string" name="canonicalName" value="NP_001654.1"/>
    <att type="real" name="MCODE_Score" value="0.0"/>
    <att type="string" name="annotation.With (or) From" value=""/>
    <att type="integer" name="Degree" value="2"/>
    <att type="map" name="annotation.Evidence">
      <att type="string" name="GO:0005515" value="IPI"/>
      <att type="string" name="GO:0035020" value="IDA"/>
      <att type="string" name="GO:0005794" value="IEA"/>
      <att type="string" name="GO:0005886" value="IDA"/>
      <att type="string" name="GO:0007264" value="IEA"/>
      <att type="string" name="GO:0003924" value="TAS"/>
      <att type="string" name="GO:0006915" value="IEA"/>
      <att type="string" name="GO:0005624" value="TAS"/>
      <att type="string" name="GO:0006928" value="TAS"/>
      <att type="string" name="GO:0015031" value="IEA"/>
      <att type="string" name="GO:0005525" value="TAS"/>
      <att type="string" name="GO:0001726" value="IDA"/>
      <att type="string" name="GO:0031529" value="IDA"/>
      <att type="string" name="GO:0005622" value="IEA"/>
      <att type="string" name="GO:0001889" value="IEA"/>
      <att type="string" name="GO:0005737" value="IEA"/>
      <att type="string" name="GO:0030838" value="IMP"/>
      <att type="string" name="GO:0000166" value="IEA"/>
      <att type="string" name="GO:0030866" value="IMP"/>
      <att type="string" name="GO:0048261" value="TAS"/>
      <att type="string" name="GO:0007155" value="TAS"/>
      <att type="string" name="GO:0016192" value="TAS"/>
      <att type="string" name="GO:0005938" value="IDA"/>
      <att type="string" name="GO:0005768" value="TAS"/>
    </att>
    <att type="list" name="annotation.GO BIOLOGICAL_PROCESS">
      <att type="string" name="annotation.GO BIOLOGICAL_PROCESS" value="apoptosis"/>
      <att type="string" name="annotation.GO BIOLOGICAL_PROCESS" value="cell adhesion"/>
      <att type="string" name="annotation.GO BIOLOGICAL_PROCESS" value="cell motility"/>
      <att type="string" name="annotation.GO BIOLOGICAL_PROCESS" value="cortical actin cytoskeleton organization and biogenesis"/>
      <att type="string" name="annotation.GO BIOLOGICAL_PROCESS" value="liver development"/>
      <att type="string" name="annotation.GO BIOLOGICAL_PROCESS" value="negative regulation of receptor-mediated endocytosis"/>
      <att type="string" name="annotation.GO BIOLOGICAL_PROCESS" value="positive regulation of actin filament polymerization"/>
      <att type="string" name="annotation.GO BIOLOGICAL_PROCESS" value="protein transport"/>
      <att type="string" name="annotation.GO BIOLOGICAL_PROCESS" value="regulation of Rac protein signal transduction"/>
      <att type="string" name="annotation.GO BIOLOGICAL_PROCESS" value="ruffle organization and biogenesis"/>
      <att type="string" name="annotation.GO BIOLOGICAL_PROCESS" value="small GTPase mediated signal transduction"/>
      <att type="string" name="annotation.GO BIOLOGICAL_PROCESS" value="vesicle-mediated transport"/>
    </att>
    <att type="string" name="Prot_Name" value="ADP-ribosylation factor 6"/>
  </node>
  <node label="NP_115951.2" id="-919">
    <att type="string" name="annotation.DB_Object_ID" value="Q9BX93"/>
    <att type="string" name="Column 4" value="84647"/>
    <att type="string" name="annotation.DB_Object_Type" value="protein"/>
    <att type="string" name="annotation.DB" value="UniProtKB"/>
    <att type="string" name="GeneID_String" value="84647"/>
    <att type="string" name="annotation.Qualifier" value=""/>
    <att type="string" name="annotation.Taxon" value="Human"/>
    <att type="string" name="Prot_Acc" value="NP_115951.2"/>
    <att type="string" name="type" value="human"/>
    <att type="string" name="annotation.Assigned_by" value="UniProtKB"/>
    <att type="list" name="annotation.GO MOLECULAR_FUNCTION">
      <att type="string" name="annotation.GO MOLECULAR_FUNCTION" value="calcium ion binding"/>
      <att type="string" name="annotation.GO MOLECULAR_FUNCTION" value="phospholipase A2 activity"/>
    </att>
    <att type="map" name="annotation.DB:Reference">
      <att type="string" name="GO:0016042" value="GOA:interpro|GO_REF:0000002"/>
      <att type="string" name="GO:0005783" value="GOA:interpro|GO_REF:0000002"/>
      <att type="string" name="GO:0005509" value="GOA:interpro|GO_REF:0000002"/>
      <att type="string" name="GO:0004623" value="GOA:interpro|GO_REF:0000002"/>
      <att type="string" name="GO:0005576" value="GOA:interpro|GO_REF:0000002"/>
    </att>
    <att type="integer" name="GeneID" value="84647"/>
    <att type="string" name="annotation.DB_Object_Name" value="PLA2G13, FKSG71, PLA2G12B: Group XIIB secretory phospholipase A2-like protein precursor"/>
    <att type="list" name="annotation.GO CELLULAR_COMPONENT">
      <att type="string" name="annotation.GO CELLULAR_COMPONENT" value="endoplasmic reticulum"/>
      <att type="string" name="annotation.GO CELLULAR_COMPONENT" value="extracellular region"/>
    </att>
    <att type="string" name="annotation.Date" value="20080613"/>
    <att type="list" name="cytoscape.alias.list">
      <att type="string" name="cytoscape.alias.list" value="IPI00000240"/>
      <att type="string" name="cytoscape.alias.list" value="Q9BX93"/>
    </att>
    <att type="string" name="upkb_sp" value="Q9BX93"/>
    <att type="string" name="canonicalName" value="NP_115951.2"/>
    <att type="string" name="annotation.With (or) From" value="InterPro:IPR000886"/>
    <att type="integer" name="Degree" value="1"/>
    <att type="map" name="annotation.Evidence">
      <att type="string" name="GO:0016042" value="IEA"/>
      <att type="string" name="GO:0005783" value="IEA"/>
      <att type="string" name="GO:0005509" value="IEA"/>
      <att type="string" name="GO:0004623" value="IEA"/>
      <att type="string" name="GO:0005576" value="IEA"/>
    </att>
    <att type="list" name="annotation.GO BIOLOGICAL_PROCESS">
      <att type="string" name="annotation.GO BIOLOGICAL_PROCESS" value="lipid catabolic process"/>
    </att>
    <att type="string" name="Prot_Name" value="PLA2G12B: phospholipase A2, group XIIB"/>
  </node>
  <node label="NP_705926.1" id="-1462">
    <att type="string" name="GeneID_String" value="155348"/>
    <att type="string" name="MCODE_Node_Status" value="Unclustered"/>
    <att type="string" name="Prot_Acc" value="NP_705926.1"/>
    <att type="string" name="type" value="hiv"/>
    <att type="integer" name="GeneID" value="155348"/>
    <att type="list" name="cytoscape.alias.list">
      <att type="string" name="cytoscape.alias.list" value="NP_705926.1"/>
    </att>
    <att type="string" name="canonicalName" value="NP_705926.1"/>
    <att type="real" name="MCODE_Score" value="0.0"/>
    <att type="integer" name="Degree" value="15"/>
    <att type="string" name="Prot_Name" value="retropepsin"/>
  </node>
  <node label="NP_002195.1" id="-1070">
    <att type="string" name="annotation.DB_Object_ID" value="P26006"/>
    <att type="string" name="Column 4" value="3675"/>
    <att type="string" name="annotation.DB_Object_Type" value="protein"/>
    <att type="string" name="annotation.DB" value="UniProtKB"/>
    <att type="string" name="GeneID_String" value="3675"/>
    <att type="string" name="annotation.Qualifier" value=""/>
    <att type="string" name="MCODE_Node_Status" value="Unclustered"/>
    <att type="string" name="annotation.Taxon" value="Human"/>
    <att type="string" name="upkb_tr" value="Q59F03"/>
    <att type="string" name="Prot_Acc" value="NP_002195.1"/>
    <att type="string" name="type" value="human"/>
    <att type="string" name="annotation.Assigned_by" value="UniProtKB"/>
    <att type="list" name="annotation.GO MOLECULAR_FUNCTION">
      <att type="string" name="annotation.GO MOLECULAR_FUNCTION" value="calcium ion binding"/>
      <att type="string" name="annotation.GO MOLECULAR_FUNCTION" value="protein binding"/>
      <att type="string" name="annotation.GO MOLECULAR_FUNCTION" value="receptor activity"/>
    </att>
    <att type="map" name="annotation.DB:Reference">
      <att type="string" name="GO:0005515" value="PMID:14676841"/>
      <att type="string" name="GO:0008305" value="PMID:1655803"/>
      <att type="string" name="GO:0007160" value="PMID:1655803"/>
      <att type="string" name="GO:0016020" value="GOA:spkw|GO_REF:0000004"/>
      <att type="string" name="GO:0007229" value="GOA:spkw|GO_REF:0000004"/>
      <att type="string" name="GO:0005509" value="GOA:spkw|GO_REF:0000004"/>
      <att type="string" name="GO:0004872" value="GOA:spkw|GO_REF:0000004"/>
      <att type="string" name="GO:0016021" value="GOA:spkw|GO_REF:0000004"/>
      <att type="string" name="GO:0007155" value="GOA:interpro|GO_REF:0000002"/>
    </att>
    <att type="integer" name="GeneID" value="3675"/>
    <att type="string" name="annotation.DB_Object_Name" value="ITGA3, MSK18: Integrin alpha-3 precursor"/>
    <att type="list" name="annotation.GO CELLULAR_COMPONENT">
      <att type="string" name="annotation.GO CELLULAR_COMPONENT" value="integral to membrane"/>
      <att type="string" name="annotation.GO CELLULAR_COMPONENT" value="integrin complex"/>
      <att type="string" name="annotation.GO CELLULAR_COMPONENT" value="membrane"/>
    </att>
    <att type="string" name="annotation.Date" value="20080616"/>
    <att type="list" name="cytoscape.alias.list">
      <att type="string" name="cytoscape.alias.list" value="IPI00290043"/>
      <att type="string" name="cytoscape.alias.list" value="P26006"/>
    </att>
    <att type="string" name="upkb_sp" value="P26006"/>
    <att type="string" name="canonicalName" value="NP_002195.1"/>
    <att type="real" name="MCODE_Score" value="0.0"/>
    <att type="string" name="annotation.With (or) From" value="SP_KW:KW-0812"/>
    <att type="integer" name="Degree" value="1"/>
    <att type="map" name="annotation.Evidence">
      <att type="string" name="GO:0005515" value="IPI"/>
      <att type="string" name="GO:0008305" value="TAS"/>
      <att type="string" name="GO:0007160" value="TAS"/>
      <att type="string" name="GO:0016020" value="IEA"/>
      <att type="string" name="GO:0007229" value="IEA"/>
      <att type="string" name="GO:0005509" value="IEA"/>
      <att type="string" name="GO:0004872" value="IEA"/>
      <att type="string" name="GO:0016021" value="IEA"/>
      <att type="string" name="GO:0007155" value="IEA"/>
    </att>
    <att type="list" name="annotation.GO BIOLOGICAL_PROCESS">
      <att type="string" name="annotation.GO BIOLOGICAL_PROCESS" value="cell adhesion"/>
      <att type="string" name="annotation.GO BIOLOGICAL_PROCESS" value="cell-matrix adhesion"/>
      <att type="string" name="annotation.GO BIOLOGICAL_PROCESS" value="integrin-mediated signaling pathway"/>
    </att>
    <att type="string" name="Prot_Name" value="integrin alpha 3 isoform a precursor"/>
  </node>
  <node label="NP_006224.1" id="-910">
    <att type="string" name="annotation.DB_Object_ID" value="P36954"/>
    <att type="string" name="Column 4" value="5438"/>
    <att type="string" name="annotation.DB_Object_Type" value="protein"/>
    <att type="string" name="annotation.DB" value="UniProtKB"/>
    <att type="string" name="GeneID_String" value="5438"/>
    <att type="string" name="annotation.Qualifier" value=""/>
    <att type="string" name="MCODE_Node_Status" value="Unclustered"/>
    <att type="string" name="annotation.Taxon" value="Human"/>
    <att type="string" name="Prot_Acc" value="NP_006224.1"/>
    <att type="string" name="type" value="human"/>
    <att type="string" name="annotation.Assigned_by" value="Reactome"/>
    <att type="list" name="annotation.GO MOLECULAR_FUNCTION">
      <att type="string" name="annotation.GO MOLECULAR_FUNCTION" value="DNA binding"/>
      <att type="string" name="annotation.GO MOLECULAR_FUNCTION" value="DNA-directed RNA polymerase activity"/>
      <att type="string" name="annotation.GO MOLECULAR_FUNCTION" value="metal ion binding"/>
      <att type="string" name="annotation.GO MOLECULAR_FUNCTION" value="transcription regulator activity"/>
      <att type="string" name="annotation.GO MOLECULAR_FUNCTION" value="zinc ion binding"/>
    </att>
    <att type="map" name="annotation.DB:Reference">
      <att type="string" name="GO:0006368" value="PMID:9405375"/>
      <att type="string" name="GO:0006367" value="PMID:8946909"/>
      <att type="string" name="GO:0003899" value="PMID:8265347"/>
      <att type="string" name="GO:0000398" value="PMID:12226669"/>
      <att type="string" name="GO:0030528" value="GOA:interpro|GO_REF:0000002"/>
      <att type="string" name="GO:0008270" value="PMID:8265347"/>
      <att type="string" name="GO:0005634" value="GOA:spkw|GO_REF:0000004"/>
      <att type="string" name="GO:0005654" value="PMID:8946909"/>
      <att type="string" name="GO:0003677" value="GOA:interpro|GO_REF:0000002"/>
      <att type="string" name="GO:0045449" value="GOA:interpro|GO_REF:0000002"/>
      <att type="string" name="GO:0046872" value="GOA:spkw|GO_REF:0000004"/>
    </att>
    <att type="integer" name="GeneID" value="5438"/>
    <att type="string" name="annotation.DB_Object_Name" value="POLR2I: DNA-directed RNA polymerase II subunit RPB9"/>
    <att type="list" name="annotation.GO CELLULAR_COMPONENT">
      <att type="string" name="annotation.GO CELLULAR_COMPONENT" value="nucleoplasm"/>
      <att type="string" name="annotation.GO CELLULAR_COMPONENT" value="nucleus"/>
    </att>
    <att type="string" name="annotation.Date" value="20040609"/>
    <att type="list" name="cytoscape.alias.list">
      <att type="string" name="cytoscape.alias.list" value="IPI00006113"/>
      <att type="string" name="cytoscape.alias.list" value="P36954"/>
    </att>
    <att type="string" name="upkb_sp" value="P36954"/>
    <att type="string" name="canonicalName" value="NP_006224.1"/>
    <att type="real" name="MCODE_Score" value="0.0"/>
    <att type="string" name="annotation.With (or) From" value=""/>
    <att type="integer" name="Degree" value="1"/>
    <att type="map" name="annotation.Evidence">
      <att type="string" name="GO:0006368" value="EXP"/>
      <att type="string" name="GO:0006367" value="EXP"/>
      <att type="string" name="GO:0003899" value="TAS"/>
      <att type="string" name="GO:0000398" value="EXP"/>
      <att type="string" name="GO:0030528" value="IEA"/>
      <att type="string" name="GO:0008270" value="TAS"/>
      <att type="string" name="GO:0005634" value="IEA"/>
      <att type="string" name="GO:0005654" value="EXP"/>
      <att type="string" name="GO:0003677" value="IEA"/>
      <att type="string" name="GO:0045449" value="IEA"/>
      <att type="string" name="GO:0046872" value="IEA"/>
    </att>
    <att type="list" name="annotation.GO BIOLOGICAL_PROCESS">
      <att type="string" name="annotation.GO BIOLOGICAL_PROCESS" value="RNA elongation from RNA polymerase II promoter"/>
      <att type="string" name="annotation.GO BIOLOGICAL_PROCESS" value="nuclear mRNA splicing, via spliceosome"/>
      <att type="string" name="annotation.GO BIOLOGICAL_PROCESS" value="regulation of transcription"/>
      <att type="string" name="annotation.GO BIOLOGICAL_PROCESS" value="transcription initiation from RNA polymerase II promoter"/>
    </att>
    <att type="string" name="Prot_Name" value="DNA directed RNA polymerase II polypeptide I"/>
  </node>
  <node label="NP_002745.1" id="-1097">
    <att type="string" name="annotation.DB_Object_ID" value="O15264"/>
    <att type="string" name="Column 4" value="5603"/>
    <att type="string" name="annotation.DB_Object_Type" value="protein"/>
    <att type="string" name="annotation.DB" value="UniProtKB"/>
    <att type="string" name="GeneID_String" value="5603"/>
    <att type="string" name="annotation.Qualifier" value=""/>
    <att type="string" name="annotation.Taxon" value="Human"/>
    <att type="string" name="upkb_tr" value="Q5R3E4"/>
    <att type="string" name="Prot_Acc" value="NP_002745.1"/>
    <att type="string" name="type" value="human"/>
    <att type="string" name="annotation.Assigned_by" value="Reactome"/>
    <att type="list" name="annotation.GO MOLECULAR_FUNCTION">
      <att type="string" name="annotation.GO MOLECULAR_FUNCTION" value="ATP binding"/>
      <att type="string" name="annotation.GO MOLECULAR_FUNCTION" value="MAP kinase activity"/>
      <att type="string" name="annotation.GO MOLECULAR_FUNCTION" value="MP kinase activity"/>
      <att type="string" name="annotation.GO MOLECULAR_FUNCTION" value="nucleotide binding"/>
      <att type="string" name="annotation.GO MOLECULAR_FUNCTION" value="protein binding"/>
      <att type="string" name="annotation.GO MOLECULAR_FUNCTION" value="protein serine/threonine kinase activity"/>
      <att type="string" name="annotation.GO MOLECULAR_FUNCTION" value="transferase activity"/>
    </att>
    <att type="map" name="annotation.DB:Reference">
      <att type="string" name="GO:0005515" value="PMID:12244047"/>
      <att type="string" name="GO:0008339" value="PMID:9218798"/>
      <att type="string" name="GO:0007049" value="GOA:spkw|GO_REF:0000004"/>
      <att type="string" name="GO:0000166" value="GOA:spkw|GO_REF:0000004"/>
      <att type="string" name="GO:0004674" value="PMID:12244047"/>
      <att type="string" name="GO:0006950" value="PMID:9218798"/>
      <att type="string" name="GO:0007265" value="PMID:11520933"/>
      <att type="string" name="GO:0006468" value="GOA:interpro|GO_REF:0000002"/>
      <att type="string" name="GO:0005524" value="GOA:interpro|GO_REF:0000002"/>
      <att type="string" name="GO:0016740" value="GOA:spkw|GO_REF:0000004"/>
      <att type="string" name="GO:0007243" value="PMID:9218798"/>
      <att type="string" name="GO:0004707" value="GOA:interpro|GO_REF:0000002"/>
    </att>
    <att type="integer" name="GeneID" value="5603"/>
    <att type="string" name="annotation.DB_Object_Name" value="MAPK13, PRKM13, SAPK4: Mitogen-activated protein kinase 13"/>
    <att type="string" name="annotation.Date" value="20071108"/>
    <att type="list" name="cytoscape.alias.list">
      <att type="string" name="cytoscape.alias.list" value="IPI00005741"/>
      <att type="string" name="cytoscape.alias.list" value="O15264"/>
    </att>
    <att type="string" name="upkb_sp" value="O15264"/>
    <att type="string" name="canonicalName" value="NP_002745.1"/>
    <att type="string" name="annotation.With (or) From" value=""/>
    <att type="integer" name="Degree" value="1"/>
    <att type="map" name="annotation.Evidence">
      <att type="string" name="GO:0005515" value="IPI"/>
      <att type="string" name="GO:0008339" value="IDA"/>
      <att type="string" name="GO:0007049" value="IEA"/>
      <att type="string" name="GO:0000166" value="IEA"/>
      <att type="string" name="GO:0004674" value="IDA"/>
      <att type="string" name="GO:0006950" value="IDA"/>
      <att type="string" name="GO:0007265" value="EXP"/>
      <att type="string" name="GO:0006468" value="IEA"/>
      <att type="string" name="GO:0005524" value="IEA"/>
      <att type="string" name="GO:0016740" value="IEA"/>
      <att type="string" name="GO:0007243" value="IDA"/>
      <att type="string" name="GO:0004707" value="IEA"/>
    </att>
    <att type="list" name="annotation.GO BIOLOGICAL_PROCESS">
      <att type="string" name="annotation.GO BIOLOGICAL_PROCESS" value="Ras protein signal transduction"/>
      <att type="string" name="annotation.GO BIOLOGICAL_PROCESS" value="cell cycle"/>
      <att type="string" name="annotation.GO BIOLOGICAL_PROCESS" value="protein amino acid phosphorylation"/>
      <att type="string" name="annotation.GO BIOLOGICAL_PROCESS" value="protein kinase cascade"/>
      <att type="string" name="annotation.GO BIOLOGICAL_PROCESS" value="response to stress"/>
    </att>
    <att type="string" name="Prot_Name" value="mitogen-activated protein kinase 13"/>
  </node>
  <node label="NP_002728.1" id="-1123">
    <att type="string" name="annotation.DB_Object_ID" value="P17252"/>
    <att type="string" name="Column 4" value="5578"/>
    <att type="string" name="annotation.DB_Object_Type" value="protein"/>
    <att type="string" name="annotation.DB" value="UniProtKB"/>
    <att type="string" name="GeneID_String" value="5578"/>
    <att type="string" name="annotation.Qualifier" value=""/>
    <att type="string" name="MCODE_Node_Status" value="Unclustered"/>
    <att type="string" name="annotation.Taxon" value="Human"/>
    <att type="string" name="upkb_tr" value="Q7Z727"/>
    <att type="string" name="Prot_Acc" value="NP_002728.1"/>
    <att type="string" name="type" value="human"/>
    <att type="string" name="annotation.Assigned_by" value="Reactome"/>
    <att type="list" name="annotation.GO MOLECULAR_FUNCTION">
      <att type="string" name="annotation.GO MOLECULAR_FUNCTION" value="ATP binding"/>
      <att type="string" name="annotation.GO MOLECULAR_FUNCTION" value="calcium ion binding"/>
      <att type="string" name="annotation.GO MOLECULAR_FUNCTION" value="calcium-dependent protein kinase C activity"/>
      <att type="string" name="annotation.GO MOLECULAR_FUNCTION" value="diacylglycerol binding"/>
      <att type="string" name="annotation.GO MOLECULAR_FUNCTION" value="metal ion binding"/>
      <att type="string" name="annotation.GO MOLECULAR_FUNCTION" value="nucleotide binding"/>
      <att type="string" name="annotation.GO MOLECULAR_FUNCTION" value="protein binding"/>
      <att type="string" name="annotation.GO MOLECULAR_FUNCTION" value="transferase activity"/>
      <att type="string" name="annotation.GO MOLECULAR_FUNCTION" value="zinc ion binding"/>
    </att>
    <att type="map" name="annotation.DB:Reference">
      <att type="string" name="GO:0005515" value="PMID:12893243"/>
      <att type="string" name="GO:0008624" value="PMID:10825394"/>
      <att type="string" name="GO:0007242" value="GOA:interpro|GO_REF:0000002"/>
      <att type="string" name="GO:0005886" value="PMID:10194441"/>
      <att type="string" name="GO:0050730" value="GOA:compara|GO_REF:0000019"/>
      <att type="string" name="GO:0005634" value="GOA:compara|GO_REF:0000019"/>
      <att type="string" name="GO:0046872" value="GOA:spkw|GO_REF:0000004"/>
      <att type="string" name="GO:0005829" value="PMID:9814702"/>
      <att type="string" name="GO:0000188" value="GOA:compara|GO_REF:0000019"/>
      <att type="string" name="GO:0005739" value="GOA:compara|GO_REF:0000019"/>
      <att type="string" name="GO:0005737" value="GOA:compara|GO_REF:0000019"/>
      <att type="string" name="GO:0006937" value="GOA:compara|GO_REF:0000019"/>
      <att type="string" name="GO:0000166" value="GOA:spkw|GO_REF:0000004"/>
      <att type="string" name="GO:0046325" value="GOA:compara|GO_REF:0000019"/>
      <att type="string" name="GO:0046627" value="GOA:compara|GO_REF:0000019"/>
      <att type="string" name="GO:0030593" value="GOA:compara|GO_REF:0000019"/>
      <att type="string" name="GO:0005509" value="GOA:spkw|GO_REF:0000004"/>
      <att type="string" name="GO:0006874" value="GOA:compara|GO_REF:0000019"/>
      <att type="string" name="GO:0005624" value="PMID:17983652"/>
      <att type="string" name="GO:0005524" value="GOA:interpro|GO_REF:0000002"/>
      <att type="string" name="GO:0019992" value="GOA:spkw|GO_REF:0000004"/>
      <att type="string" name="GO:0050930" value="GOA:compara|GO_REF:0000019"/>
      <att type="string" name="GO:0002026" value="GOA:compara|GO_REF:0000019"/>
      <att type="string" name="GO:0050729" value="GOA:compara|GO_REF:0000019"/>
      <att type="string" name="GO:0001934" value="GOA:compara|GO_REF:0000019"/>
      <att type="string" name="GO:0001933" value="GOA:compara|GO_REF:0000019"/>
      <att type="string" name="GO:0004698" value="GOA:compara|GO_REF:0000019"/>
      <att type="string" name="GO:0008270" value="GOA:spkw|GO_REF:0000004"/>
      <att type="string" name="GO:0006469" value="GOA:compara|GO_REF:0000019"/>
      <att type="string" name="GO:0016740" value="GOA:spkw|GO_REF:0000004"/>
      <att type="string" name="GO:0008629" value="GOA:compara|GO_REF:0000019"/>
    </att>
    <att type="integer" name="GeneID" value="5578"/>
    <att type="string" name="annotation.DB_Object_Name" value="PRKCA, PKCA, PRKACA: Protein kinase C alpha type"/>
    <att type="list" name="annotation.GO CELLULAR_COMPONENT">
      <att type="string" name="annotation.GO CELLULAR_COMPONENT" value="cytoplasm"/>
      <att type="string" name="annotation.GO CELLULAR_COMPONENT" value="cytosol"/>
      <att type="string" name="annotation.GO CELLULAR_COMPONENT" value="membrane fraction"/>
      <att type="string" name="annotation.GO CELLULAR_COMPONENT" value="mitochondrion"/>
      <att type="string" name="annotation.GO CELLULAR_COMPONENT" value="nucleus"/>
      <att type="string" name="annotation.GO CELLULAR_COMPONENT" value="plasma membrane"/>
    </att>
    <att type="string" name="annotation.Date" value="20041116"/>
    <att type="list" name="cytoscape.alias.list">
      <att type="string" name="cytoscape.alias.list" value="IPI00385449"/>
      <att type="string" name="cytoscape.alias.list" value="P17252"/>
    </att>
    <att type="string" name="upkb_sp" value="P17252"/>
    <att type="string" name="canonicalName" value="NP_002728.1"/>
    <att type="real" name="MCODE_Score" value="1.0"/>
    <att type="string" name="annotation.With (or) From" value=""/>
    <att type="integer" name="Degree" value="3"/>
    <att type="map" name="annotation.Evidence">
      <att type="string" name="GO:0005515" value="IPI"/>
      <att type="string" name="GO:0008624" value="TAS"/>
      <att type="string" name="GO:0007242" value="IEA"/>
      <att type="string" name="GO:0005886" value="EXP"/>
      <att type="string" name="GO:0050730" value="IEA"/>
      <att type="string" name="GO:0005634" value="IEA"/>
      <att type="string" name="GO:0046872" value="IEA"/>
      <att type="string" name="GO:0005829" value="EXP"/>
      <att type="string" name="GO:0000188" value="IEA"/>
      <att type="string" name="GO:0005739" value="IEA"/>
      <att type="string" name="GO:0005737" value="IEA"/>
      <att type="string" name="GO:0006937" value="IEA"/>
      <att type="string" name="GO:0000166" value="IEA"/>
      <att type="string" name="GO:0046325" value="IEA"/>
      <att type="string" name="GO:0046627" value="IEA"/>
      <att type="string" name="GO:0030593" value="IEA"/>
      <att type="string" name="GO:0005509" value="IEA"/>
      <att type="string" name="GO:0006874" value="IEA"/>
      <att type="string" name="GO:0005624" value="IDA"/>
      <att type="string" name="GO:0005524" value="IEA"/>
      <att type="string" name="GO:0019992" value="IEA"/>
      <att type="string" name="GO:0050930" value="IEA"/>
      <att type="string" name="GO:0002026" value="IEA"/>
      <att type="string" name="GO:0050729" value="IEA"/>
      <att type="string" name="GO:0001934" value="IEA"/>
      <att type="string" name="GO:0001933" value="IEA"/>
      <att type="string" name="GO:0004698" value="IEA"/>
      <att type="string" name="GO:0008270" value="IEA"/>
      <att type="string" name="GO:0006469" value="IEA"/>
      <att type="string" name="GO:0016740" value="IEA"/>
      <att type="string" name="GO:0008629" value="IEA"/>
    </att>
    <att type="list" name="annotation.GO BIOLOGICAL_PROCESS">
      <att type="string" name="annotation.GO BIOLOGICAL_PROCESS" value="cellular calcium ion homeostasis"/>
      <att type="string" name="annotation.GO BIOLOGICAL_PROCESS" value="inactivation of MAPK activity"/>
      <att type="string" name="annotation.GO BIOLOGICAL_PROCESS" value="induction of apoptosis by extracellular signals"/>
      <att type="string" name="annotation.GO BIOLOGICAL_PROCESS" value="induction of apoptosis by intracellular signals"/>
      <att type="string" name="annotation.GO BIOLOGICAL_PROCESS" value="induction of positive chemotaxis"/>
      <att type="string" name="annotation.GO BIOLOGICAL_PROCESS" value="intracellular signaling cascade"/>
      <att type="string" name="annotation.GO BIOLOGICAL_PROCESS" value="negative regulation of glucose import"/>
      <att type="string" name="annotation.GO BIOLOGICAL_PROCESS" value="negative regulation of insulin receptor signaling pathway"/>
      <att type="string" name="annotation.GO BIOLOGICAL_PROCESS" value="negative regulation of protein amino acid phosphorylation"/>
      <att type="string" name="annotation.GO BIOLOGICAL_PROCESS" value="negative regulation of protein kinase activity"/>
      <att type="string" name="annotation.GO BIOLOGICAL_PROCESS" value="neutrophil chemotaxis"/>
      <att type="string" name="annotation.GO BIOLOGICAL_PROCESS" value="positive regulation of inflammatory response"/>
      <att type="string" name="annotation.GO BIOLOGICAL_PROCESS" value="positive regulation of protein amino acid phosphorylation"/>
      <att type="string" name="annotation.GO BIOLOGICAL_PROCESS" value="regulation of muscle contraction"/>
      <att type="string" name="annotation.GO BIOLOGICAL_PROCESS" value="regulation of peptidyl-tyrosine phosphorylation"/>
      <att type="string" name="annotation.GO BIOLOGICAL_PROCESS" value="regulation of the force of heart contraction"/>
    </att>
    <att type="string" name="Prot_Name" value="protein kinase C, alpha"/>
  </node>
  <node label="NP_004615.2" id="-937">
    <att type="string" name="annotation.DB_Object_ID" value="P32241"/>
    <att type="string" name="Column 4" value="7433"/>
    <att type="string" name="annotation.DB_Object_Type" value="protein"/>
    <att type="string" name="annotation.DB" value="UniProtKB"/>
    <att type="string" name="upkb_vega" value="OTTHUMP00000170788"/>
    <att type="string" name="GeneID_String" value="7433"/>
    <att type="string" name="annotation.Qualifier" value=""/>
    <att type="string" name="annotation.Taxon" value="Human"/>
    <att type="string" name="upkb_tr" value="Q6P2M6"/>
    <att type="string" name="Prot_Acc" value="NP_004615.2"/>
    <att type="string" name="type" value="human"/>
    <att type="string" name="annotation.Assigned_by" value="PINC"/>
    <att type="list" name="annotation.GO MOLECULAR_FUNCTION">
      <att type="string" name="annotation.GO MOLECULAR_FUNCTION" value="G-protein coupled receptor activity"/>
      <att type="string" name="annotation.GO MOLECULAR_FUNCTION" value="receptor activity"/>
      <att type="string" name="annotation.GO MOLECULAR_FUNCTION" value="vasoactive intestinal polypeptide receptor activity"/>
    </att>
    <att type="map" name="annotation.DB:Reference">
      <att type="string" name="GO:0008284" value="PMID:8389448"/>
      <att type="string" name="GO:0005886" value="GOA:spsl|GO_REF:0000023"/>
      <att type="string" name="GO:0004930" value="GOA:interpro|GO_REF:0000002"/>
      <att type="string" name="GO:0007586" value="PMID:8390245"/>
      <att type="string" name="GO:0007268" value="PMID:8390245"/>
      <att type="string" name="GO:0007165" value="GOA:spkw|GO_REF:0000004"/>
      <att type="string" name="GO:0006955" value="PMID:8390245"/>
      <att type="string" name="GO:0006936" value="PMID:8390245"/>
      <att type="string" name="GO:0007186" value="GOA:interpro|GO_REF:0000002"/>
      <att type="string" name="GO:0004999" value="PMID:8179610"/>
      <att type="string" name="GO:0016020" value="GOA:interpro|GO_REF:0000002"/>
      <att type="string" name="GO:0005887" value="PMID:8179610"/>
      <att type="string" name="GO:0007187" value="PMID:8390245"/>
      <att type="string" name="GO:0004872" value="GOA:spkw|GO_REF:0000004"/>
      <att type="string" name="GO:0016021" value="GOA:spkw|GO_REF:0000004"/>
    </att>
    <att type="integer" name="GeneID" value="7433"/>
    <att type="string" name="annotation.DB_Object_Name" value="VIPR1: Vasoactive intestinal polypeptide receptor 1 precursor"/>
    <att type="list" name="annotation.GO CELLULAR_COMPONENT">
      <att type="string" name="annotation.GO CELLULAR_COMPONENT" value="integral to membrane"/>
      <att type="string" name="annotation.GO CELLULAR_COMPONENT" value="integral to plasma membrane"/>
      <att type="string" name="annotation.GO CELLULAR_COMPONENT" value="membrane"/>
      <att type="string" name="annotation.GO CELLULAR_COMPONENT" value="plasma membrane"/>
    </att>
    <att type="string" name="annotation.Date" value="20030904"/>
    <att type="list" name="cytoscape.alias.list">
      <att type="string" name="cytoscape.alias.list" value="IPI00027680"/>
      <att type="string" name="cytoscape.alias.list" value="P32241"/>
    </att>
    <att type="string" name="upkb_sp" value="P32241"/>
    <att type="string" name="canonicalName" value="NP_004615.2"/>
    <att type="string" name="annotation.With (or) From" value=""/>
    <att type="integer" name="Degree" value="1"/>
    <att type="map" name="annotation.Evidence">
      <att type="string" name="GO:0008284" value="TAS"/>
      <att type="string" name="GO:0005886" value="IEA"/>
      <att type="string" name="GO:0004930" value="IEA"/>
      <att type="string" name="GO:0007586" value="TAS"/>
      <att type="string" name="GO:0007268" value="TAS"/>
      <att type="string" name="GO:0007165" value="IEA"/>
      <att type="string" name="GO:0006955" value="TAS"/>
      <att type="string" name="GO:0006936" value="TAS"/>
      <att type="string" name="GO:0007186" value="IEA"/>
      <att type="string" name="GO:0004999" value="TAS"/>
      <att type="string" name="GO:0016020" value="IEA"/>
      <att type="string" name="GO:0005887" value="TAS"/>
      <att type="string" name="GO:0007187" value="TAS"/>
      <att type="string" name="GO:0004872" value="IEA"/>
      <att type="string" name="GO:0016021" value="IEA"/>
    </att>
    <att type="list" name="annotation.GO BIOLOGICAL_PROCESS">
      <att type="string" name="annotation.GO BIOLOGICAL_PROCESS" value="G-protein coupled receptor protein signaling pathway"/>
      <att type="string" name="annotation.GO BIOLOGICAL_PROCESS" value="G-protein signaling, coupled to cyclic nucleotide second messenger"/>
      <att type="string" name="annotation.GO BIOLOGICAL_PROCESS" value="digestion"/>
      <att type="string" name="annotation.GO BIOLOGICAL_PROCESS" value="immune response"/>
      <att type="string" name="annotation.GO BIOLOGICAL_PROCESS" value="muscle contraction"/>
      <att type="string" name="annotation.GO BIOLOGICAL_PROCESS" value="positive regulation of cell proliferation"/>
      <att type="string" name="annotation.GO BIOLOGICAL_PROCESS" value="signal transduction"/>
      <att type="string" name="annotation.GO BIOLOGICAL_PROCESS" value="synaptic transmission"/>
    </att>
    <att type="string" name="Prot_Name" value="vasoactive intestinal peptide receptor 1"/>
  </node>
  <node label="NP_000920.1" id="-1223">
    <att type="string" name="annotation.DB_Object_ID" value="P39877"/>
    <att type="string" name="Column 4" value="5322"/>
    <att type="string" name="annotation.DB_Object_Type" value="protein"/>
    <att type="string" name="annotation.DB" value="UniProtKB"/>
    <att type="string" name="GeneID_String" value="5322"/>
    <att type="string" name="annotation.Qualifier" value=""/>
    <att type="string" name="annotation.Taxon" value="Human"/>
    <att type="string" name="Prot_Acc" value="NP_000920.1"/>
    <att type="string" name="type" value="human"/>
    <att type="string" name="annotation.Assigned_by" value="PINC"/>
    <att type="list" name="annotation.GO MOLECULAR_FUNCTION">
      <att type="string" name="annotation.GO MOLECULAR_FUNCTION" value="calcium ion binding"/>
      <att type="string" name="annotation.GO MOLECULAR_FUNCTION" value="calcium-dependent phospholipase A2 activity"/>
      <att type="string" name="annotation.GO MOLECULAR_FUNCTION" value="hydrolase activity"/>
    </att>
    <att type="map" name="annotation.DB:Reference">
      <att type="string" name="GO:0016042" value="GOA:interpro|GO_REF:0000002"/>
      <att type="string" name="GO:0016787" value="GOA:spkw|GO_REF:0000004"/>
      <att type="string" name="GO:0005509" value="GOA:interpro|GO_REF:0000002"/>
      <att type="string" name="GO:0047498" value="PMID:8300559"/>
      <att type="string" name="GO:0005576" value="PMID:8300559"/>
      <att type="string" name="GO:0006644" value="PMID:8300559"/>
    </att>
    <att type="integer" name="GeneID" value="5322"/>
    <att type="string" name="annotation.DB_Object_Name" value="PLA2G5: Calcium-dependent phospholipase A2 precursor"/>
    <att type="list" name="annotation.GO CELLULAR_COMPONENT">
      <att type="string" name="annotation.GO CELLULAR_COMPONENT" value="extracellular region"/>
    </att>
    <att type="string" name="annotation.Date" value="20030904"/>
    <att type="list" name="cytoscape.alias.list">
      <att type="string" name="cytoscape.alias.list" value="IPI00026664"/>
      <att type="string" name="cytoscape.alias.list" value="P39877"/>
    </att>
    <att type="string" name="upkb_sp" value="P39877"/>
    <att type="string" name="canonicalName" value="NP_000920.1"/>
    <att type="string" name="annotation.With (or) From" value=""/>
    <att type="integer" name="Degree" value="1"/>
    <att type="map" name="annotation.Evidence">
      <att type="string" name="GO:0016042" value="IEA"/>
      <att type="string" name="GO:0016787" value="IEA"/>
      <att type="string" name="GO:0005509" value="IEA"/>
      <att type="string" name="GO:0047498" value="TAS"/>
      <att type="string" name="GO:0005576" value="TAS"/>
      <att type="string" name="GO:0006644" value="TAS"/>
    </att>
    <att type="list" name="annotation.GO BIOLOGICAL_PROCESS">
      <att type="string" name="annotation.GO BIOLOGICAL_PROCESS" value="lipid catabolic process"/>
      <att type="string" name="annotation.GO BIOLOGICAL_PROCESS" value="phospholipid metabolic process"/>
    </att>
    <att type="string" name="Prot_Name" value="phospholipase A2, group V precursor"/>
  </node>
  <node label="NP_000380.1" id="-1282">
    <att type="string" name="annotation.DB_Object_ID" value="P38936"/>
    <att type="string" name="Column 4" value="1026"/>
    <att type="string" name="annotation.DB_Object_Type" value="protein"/>
    <att type="string" name="annotation.DB" value="UniProtKB"/>
    <att type="string" name="GeneID_String" value="1026"/>
    <att type="string" name="annotation.Qualifier" value=""/>
    <att type="string" name="MCODE_Node_Status" value="Unclustered"/>
    <att type="string" name="annotation.Taxon" value="Human"/>
    <att type="string" name="upkb_tr" value="Q96LE1"/>
    <att type="string" name="Prot_Acc" value="NP_000380.1"/>
    <att type="string" name="type" value="human"/>
    <att type="string" name="annotation.Assigned_by" value="Reactome"/>
    <att type="list" name="annotation.GO MOLECULAR_FUNCTION">
      <att type="string" name="annotation.GO MOLECULAR_FUNCTION" value="cyclin binding"/>
      <att type="string" name="annotation.GO MOLECULAR_FUNCTION" value="cyclin-dependent protein kinase inhibitor activity"/>
      <att type="string" name="annotation.GO MOLECULAR_FUNCTION" value="kinase activity"/>
      <att type="string" name="annotation.GO MOLECULAR_FUNCTION" value="metal ion binding"/>
      <att type="string" name="annotation.GO MOLECULAR_FUNCTION" value="protein kinase inhibitor activity"/>
      <att type="string" name="annotation.GO MOLECULAR_FUNCTION" value="zinc ion binding"/>
    </att>
    <att type="map" name="annotation.DB:Reference">
      <att type="string" name="GO:0030308" value="PMID:10208428"/>
      <att type="string" name="GO:0008285" value="GOA:compara|GO_REF:0000019"/>
      <att type="string" name="GO:0030890" value="GOA:compara|GO_REF:0000019"/>
      <att type="string" name="GO:0045736" value="GOA:compara|GO_REF:0000019"/>
      <att type="string" name="GO:0005634" value="GOA:interpro|GO_REF:0000002"/>
      <att type="string" name="GO:0048146" value="PMID:17420273"/>
      <att type="string" name="GO:0043071" value="GOA:compara|GO_REF:0000019"/>
      <att type="string" name="GO:0046872" value="GOA:spkw|GO_REF:0000004"/>
      <att type="string" name="GO:0005829" value="PMID:9106657"/>
      <att type="string" name="GO:0000082" value="PMID:10208428"/>
      <att type="string" name="GO:0005737" value="GOA:spkw|GO_REF:0000004"/>
      <att type="string" name="GO:0016301" value="GOA:spkw|GO_REF:0000004"/>
      <att type="string" name="GO:0000086" value="PMID:17553787"/>
      <att type="string" name="GO:0031668" value="PMID:17553787"/>
      <att type="string" name="GO:0007050" value="GOA:interpro|GO_REF:0000002"/>
      <att type="string" name="GO:0009411" value="GOA:compara|GO_REF:0000019"/>
      <att type="string" name="GO:0043066" value="GOA:compara|GO_REF:0000019"/>
      <att type="string" name="GO:0030332" value="GOA:compara|GO_REF:0000019"/>
      <att type="string" name="GO:0006974" value="GOA:compara|GO_REF:0000019"/>
      <att type="string" name="GO:0042326" value="PMID:10208428"/>
      <att type="string" name="GO:0007049" value="GOA:spkw|GO_REF:0000004"/>
      <att type="string" name="GO:0000307" value="GOA:compara|GO_REF:0000019"/>
      <att type="string" name="GO:0004861" value="PMID:8242751"/>
      <att type="string" name="GO:0004860" value="GOA:spkw|GO_REF:0000004"/>
      <att type="string" name="GO:0005654" value="PMID:9632134"/>
      <att type="string" name="GO:0008270" value="GOA:spkw|GO_REF:0000004"/>
      <att type="string" name="GO:0008629" value="PMID:9660939"/>
    </att>
    <att type="integer" name="GeneID" value="1026"/>
    <att type="string" name="annotation.DB_Object_Name" value="CDKN1A, CAP20, CDKN1, CIP1, MDA6, PIC1, SDI1, WAF1: Cyclin-dependent kinase inhibitor 1"/>
    <att type="list" name="annotation.GO CELLULAR_COMPONENT">
      <att type="string" name="annotation.GO CELLULAR_COMPONENT" value="cyclin-dependent protein kinase holoenzyme complex"/>
      <att type="string" name="annotation.GO CELLULAR_COMPONENT" value="cytoplasm"/>
      <att type="string" name="annotation.GO CELLULAR_COMPONENT" value="cytosol"/>
      <att type="string" name="annotation.GO CELLULAR_COMPONENT" value="nucleoplasm"/>
      <att type="string" name="annotation.GO CELLULAR_COMPONENT" value="nucleus"/>
    </att>
    <att type="string" name="annotation.Date" value="20060710"/>
    <att type="list" name="cytoscape.alias.list">
      <att type="string" name="cytoscape.alias.list" value="IPI00009384"/>
      <att type="string" name="cytoscape.alias.list" value="P38936"/>
    </att>
    <att type="string" name="upkb_sp" value="P38936"/>
    <att type="string" name="canonicalName" value="NP_000380.1"/>
    <att type="real" name="MCODE_Score" value="0.2222222222222222"/>
    <att type="string" name="annotation.With (or) From" value=""/>
    <att type="integer" name="Degree" value="2"/>
    <att type="map" name="annotation.Evidence">
      <att type="string" name="GO:0030308" value="IDA"/>
      <att type="string" name="GO:0008285" value="IEA"/>
      <att type="string" name="GO:0030890" value="IEA"/>
      <att type="string" name="GO:0045736" value="IEA"/>
      <att type="string" name="GO:0005634" value="IEA"/>
      <att type="string" name="GO:0048146" value="IMP"/>
      <att type="string" name="GO:0043071" value="IEA"/>
      <att type="string" name="GO:0046872" value="IEA"/>
      <att type="string" name="GO:0005829" value="EXP"/>
      <att type="string" name="GO:0000082" value="IDA"/>
      <att type="string" name="GO:0005737" value="IEA"/>
      <att type="string" name="GO:0016301" value="IEA"/>
      <att type="string" name="GO:0000086" value="IMP"/>
      <att type="string" name="GO:0031668" value="IMP"/>
      <att type="string" name="GO:0007050" value="IEA"/>
      <att type="string" name="GO:0009411" value="IEA"/>
      <att type="string" name="GO:0043066" value="IEA"/>
      <att type="string" name="GO:0030332" value="IEA"/>
      <att type="string" name="GO:0006974" value="IEA"/>
      <att type="string" name="GO:0042326" value="IDA"/>
      <att type="string" name="GO:0007049" value="IEA"/>
      <att type="string" name="GO:0000307" value="IEA"/>
      <att type="string" name="GO:0004861" value="TAS"/>
      <att type="string" name="GO:0004860" value="IEA"/>
      <att type="string" name="GO:0005654" value="EXP"/>
      <att type="string" name="GO:0008270" value="IEA"/>
      <att type="string" name="GO:0008629" value="TAS"/>
    </att>
    <att type="list" name="annotation.GO BIOLOGICAL_PROCESS">
      <att type="string" name="annotation.GO BIOLOGICAL_PROCESS" value="G1/S transition of mitotic cell cycle"/>
      <att type="string" name="annotation.GO BIOLOGICAL_PROCESS" value="G2/M transition of mitotic cell cycle"/>
      <att type="string" name="annotation.GO BIOLOGICAL_PROCESS" value="cell cycle"/>
      <att type="string" name="annotation.GO BIOLOGICAL_PROCESS" value="cell cycle arrest"/>
      <att type="string" name="annotation.GO BIOLOGICAL_PROCESS" value="cellular response to extracellular stimulus"/>
      <att type="string" name="annotation.GO BIOLOGICAL_PROCESS" value="induction of apoptosis by intracellular signals"/>
      <att type="string" name="annotation.GO BIOLOGICAL_PROCESS" value="negative regulation of apoptosis"/>
      <att type="string" name="annotation.GO BIOLOGICAL_PROCESS" value="negative regulation of cell growth"/>
      <att type="string" name="annotation.GO BIOLOGICAL_PROCESS" value="negative regulation of cell proliferation"/>
      <att type="string" name="annotation.GO BIOLOGICAL_PROCESS" value="negative regulation of cyclin-dependent protein kinase activity"/>
      <att type="string" name="annotation.GO BIOLOGICAL_PROCESS" value="negative regulation of phosphorylation"/>
      <att type="string" name="annotation.GO BIOLOGICAL_PROCESS" value="positive regulation of B cell proliferation"/>
      <att type="string" name="annotation.GO BIOLOGICAL_PROCESS" value="positive regulation of fibroblast proliferation"/>
      <att type="string" name="annotation.GO BIOLOGICAL_PROCESS" value="positive regulation of non-apoptotic programmed cell death"/>
      <att type="string" name="annotation.GO BIOLOGICAL_PROCESS" value="response to DNA damage stimulus"/>
      <att type="string" name="annotation.GO BIOLOGICAL_PROCESS" value="response to UV"/>
    </att>
    <att type="string" name="Prot_Name" value="cyclin-dependent kinase inhibitor 1A"/>
  </node>
  <node label="NP_061137.1" id="-1071">
    <att type="string" name="annotation.DB_Object_ID" value="Q9NY59"/>
    <att type="string" name="Column 4" value="55512"/>
    <att type="string" name="annotation.DB_Object_Type" value="protein"/>
    <att type="string" name="annotation.DB" value="UniProtKB"/>
    <att type="string" name="GeneID_String" value="55512"/>
    <att type="string" name="annotation.Qualifier" value=""/>
    <att type="string" name="annotation.Taxon" value="Human"/>
    <att type="string" name="upkb_tr" value="Q9H657"/>
    <att type="string" name="Prot_Acc" value="NP_061137.1"/>
    <att type="string" name="type" value="human"/>
    <att type="string" name="annotation.Assigned_by" value="UniProtKB"/>
    <att type="list" name="annotation.GO MOLECULAR_FUNCTION">
      <att type="string" name="annotation.GO MOLECULAR_FUNCTION" value="hydrolase activity"/>
      <att type="string" name="annotation.GO MOLECULAR_FUNCTION" value="magnesium ion binding"/>
      <att type="string" name="annotation.GO MOLECULAR_FUNCTION" value="sphingomyelin phosphodiesterase activity"/>
    </att>
    <att type="map" name="annotation.DB:Reference">
      <att type="string" name="GO:0007049" value="GOA:spkw|GO_REF:0000004"/>
      <att type="string" name="GO:0006685" value="PMID:10823942"/>
      <att type="string" name="GO:0000137" value="GOA:compara|GO_REF:0000019"/>
      <att type="string" name="GO:0005794" value="GOA:spkw|GO_REF:0000004"/>
      <att type="string" name="GO:0000287" value="GOA:spkw|GO_REF:0000004"/>
      <att type="string" name="GO:0005886" value="GOA:spsl|GO_REF:0000023"/>
      <att type="string" name="GO:0000139" value="GOA:spsl|GO_REF:0000023"/>
      <att type="string" name="GO:0016787" value="GOA:spkw|GO_REF:0000004"/>
      <att type="string" name="GO:0004767" value="GOA:spec|GO_REF:0000003"/>
      <att type="string" name="GO:0007275" value="GOA:spkw|GO_REF:0000004"/>
      <att type="string" name="GO:0016021" value="GOA:spkw|GO_REF:0000004"/>
      <att type="string" name="GO:0030072" value="GOA:compara|GO_REF:0000019"/>
    </att>
    <att type="integer" name="GeneID" value="55512"/>
    <att type="string" name="annotation.DB_Object_Name" value="SMPD3: Sphingomyelin phosphodiesterase 3"/>
    <att type="list" name="annotation.GO CELLULAR_COMPONENT">
      <att type="string" name="annotation.GO CELLULAR_COMPONENT" value="Golgi apparatus"/>
      <att type="string" name="annotation.GO CELLULAR_COMPONENT" value="Golgi cis cisterna"/>
      <att type="string" name="annotation.GO CELLULAR_COMPONENT" value="Golgi membrane"/>
      <att type="string" name="annotation.GO CELLULAR_COMPONENT" value="integral to membrane"/>
      <att type="string" name="annotation.GO CELLULAR_COMPONENT" value="plasma membrane"/>
    </att>
    <att type="string" name="annotation.Date" value="20080616"/>
    <att type="list" name="cytoscape.alias.list">
      <att type="string" name="cytoscape.alias.list" value="IPI00032902"/>
      <att type="string" name="cytoscape.alias.list" value="Q9NY59"/>
    </att>
    <att type="string" name="upkb_sp" value="Q9NY59"/>
    <att type="string" name="canonicalName" value="NP_061137.1"/>
    <att type="string" name="annotation.With (or) From" value="SP_KW:KW-0812"/>
    <att type="integer" name="Degree" value="1"/>
    <att type="map" name="annotation.Evidence">
      <att type="string" name="GO:0007049" value="IEA"/>
      <att type="string" name="GO:0006685" value="TAS"/>
      <att type="string" name="GO:0000137" value="IEA"/>
      <att type="string" name="GO:0005794" value="IEA"/>
      <att type="string" name="GO:0000287" value="IEA"/>
      <att type="string" name="GO:0005886" value="IEA"/>
      <att type="string" name="GO:0000139" value="IEA"/>
      <att type="string" name="GO:0016787" value="IEA"/>
      <att type="string" name="GO:0004767" value="IEA"/>
      <att type="string" name="GO:0007275" value="IEA"/>
      <att type="string" name="GO:0016021" value="IEA"/>
      <att type="string" name="GO:0030072" value="IEA"/>
    </att>
    <att type="list" name="annotation.GO BIOLOGICAL_PROCESS">
      <att type="string" name="annotation.GO BIOLOGICAL_PROCESS" value="cell cycle"/>
      <att type="string" name="annotation.GO BIOLOGICAL_PROCESS" value="multicellular organismal development"/>
      <att type="string" name="annotation.GO BIOLOGICAL_PROCESS" value="peptide hormone secretion"/>
      <att type="string" name="annotation.GO BIOLOGICAL_PROCESS" value="sphingomyelin catabolic process"/>
    </att>
    <att type="string" name="Prot_Name" value="SMPD3: sphingomyelin phosphodiesterase 3, neutral membrane (neutral sphingomyelinase II)"/>
  </node>
  <node label="NP_001420.2" id="-1371">
    <att type="string" name="annotation.DB_Object_ID" value="Q09472"/>
    <att type="string" name="Column 4" value="2033"/>
    <att type="string" name="annotation.DB_Object_Type" value="protein"/>
    <att type="string" name="annotation.DB" value="UniProtKB"/>
    <att type="string" name="GeneID_String" value="2033"/>
    <att type="string" name="annotation.Qualifier" value=""/>
    <att type="string" name="MCODE_Node_Status" value="Unclustered"/>
    <att type="string" name="annotation.Taxon" value="Human"/>
    <att type="string" name="Prot_Acc" value="NP_001420.2"/>
    <att type="string" name="type" value="human"/>
    <att type="string" name="annotation.Assigned_by" value="UniProtKB"/>
    <att type="list" name="annotation.GO MOLECULAR_FUNCTION">
      <att type="string" name="annotation.GO MOLECULAR_FUNCTION" value="acetyltransferase activity"/>
      <att type="string" name="annotation.GO MOLECULAR_FUNCTION" value="histone acetyltransferase activity"/>
      <att type="string" name="annotation.GO MOLECULAR_FUNCTION" value="metal ion binding"/>
      <att type="string" name="annotation.GO MOLECULAR_FUNCTION" value="peroxisome proliferator activated receptor binding"/>
      <att type="string" name="annotation.GO MOLECULAR_FUNCTION" value="protein C-terminus binding"/>
      <att type="string" name="annotation.GO MOLECULAR_FUNCTION" value="transcription coactivator activity"/>
      <att type="string" name="annotation.GO MOLECULAR_FUNCTION" value="transcription factor activity"/>
      <att type="string" name="annotation.GO MOLECULAR_FUNCTION" value="transferase activity"/>
      <att type="string" name="annotation.GO MOLECULAR_FUNCTION" value="zinc ion binding"/>
    </att>
    <att type="map" name="annotation.DB:Reference">
      <att type="string" name="GO:0003700" value="PMID:10893273"/>
      <att type="string" name="GO:0030324" value="GOA:compara|GO_REF:0000019"/>
      <att type="string" name="GO:0001756" value="GOA:compara|GO_REF:0000019"/>
      <att type="string" name="GO:0005634" value="PMID:9194565"/>
      <att type="string" name="GO:0018076" value="PMID:12435739"/>
      <att type="string" name="GO:0042975" value="GOA:compara|GO_REF:0000019"/>
      <att type="string" name="GO:0046872" value="GOA:spkw|GO_REF:0000004"/>
      <att type="string" name="GO:0007507" value="GOA:compara|GO_REF:0000019"/>
      <att type="string" name="GO:0051091" value="PMID:10518217"/>
      <att type="string" name="GO:0044419" value="GOA:spkw|GO_REF:0000004"/>
      <att type="string" name="GO:0045944" value="GOA:compara|GO_REF:0000019"/>
      <att type="string" name="GO:0000123" value="GOA:interpro|GO_REF:0000002"/>
      <att type="string" name="GO:0009887" value="GOA:compara|GO_REF:0000019"/>
      <att type="string" name="GO:0004402" value="PMID:12040021"/>
      <att type="string" name="GO:0001666" value="PMID:15261140"/>
      <att type="string" name="GO:0006355" value="GOA:interpro|GO_REF:0000002"/>
      <att type="string" name="GO:0016573" value="GOA:interpro|GO_REF:0000002"/>
      <att type="string" name="GO:0003713" value="PMID:12435739"/>
      <att type="string" name="GO:0006915" value="PMID:9194565"/>
      <att type="string" name="GO:0042592" value="PMID:15261140"/>
      <att type="string" name="GO:0008022" value="PMID:10205054"/>
      <att type="string" name="GO:0007399" value="PMID:10205054"/>
      <att type="string" name="GO:0007165" value="PMID:15261140"/>
      <att type="string" name="GO:0007049" value="GOA:spkw|GO_REF:0000004"/>
      <att type="string" name="GO:0007519" value="GOA:compara|GO_REF:0000019"/>
      <att type="string" name="GO:0016407" value="PMID:12435739"/>
      <att type="string" name="GO:0008270" value="GOA:interpro|GO_REF:0000002"/>
      <att type="string" name="GO:0016740" value="GOA:spkw|GO_REF:0000004"/>
    </att>
    <att type="integer" name="GeneID" value="2033"/>
    <att type="string" name="annotation.DB_Object_Name" value="EP300, P300: Histone acetyltransferase p300"/>
    <att type="list" name="annotation.GO CELLULAR_COMPONENT">
      <att type="string" name="annotation.GO CELLULAR_COMPONENT" value="histone acetyltransferase complex"/>
      <att type="string" name="annotation.GO CELLULAR_COMPONENT" value="nucleus"/>
    </att>
    <att type="string" name="annotation.Date" value="20040623"/>
    <att type="list" name="cytoscape.alias.list">
      <att type="string" name="cytoscape.alias.list" value="IPI00020985"/>
      <att type="string" name="cytoscape.alias.list" value="Q09472"/>
    </att>
    <att type="string" name="upkb_sp" value="Q09472"/>
    <att type="string" name="canonicalName" value="NP_001420.2"/>
    <att type="real" name="MCODE_Score" value="1.0"/>
    <att type="string" name="annotation.With (or) From" value=""/>
    <att type="integer" name="Degree" value="2"/>
    <att type="map" name="annotation.Evidence">
      <att type="string" name="GO:0003700" value="TAS"/>
      <att type="string" name="GO:0030324" value="IEA"/>
      <att type="string" name="GO:0001756" value="IEA"/>
      <att type="string" name="GO:0005634" value="IDA"/>
      <att type="string" name="GO:0018076" value="IDA"/>
      <att type="string" name="GO:0042975" value="IEA"/>
      <att type="string" name="GO:0046872" value="IEA"/>
      <att type="string" name="GO:0007507" value="IEA"/>
      <att type="string" name="GO:0051091" value="IDA"/>
      <att type="string" name="GO:0044419" value="IEA"/>
      <att type="string" name="GO:0045944" value="IEA"/>
      <att type="string" name="GO:0000123" value="IEA"/>
      <att type="string" name="GO:0009887" value="IEA"/>
      <att type="string" name="GO:0004402" value="IDA"/>
      <att type="string" name="GO:0001666" value="IDA"/>
      <att type="string" name="GO:0006355" value="IEA"/>
      <att type="string" name="GO:0016573" value="IEA"/>
      <att type="string" name="GO:0003713" value="IDA"/>
      <att type="string" name="GO:0006915" value="IMP"/>
      <att type="string" name="GO:0042592" value="TAS"/>
      <att type="string" name="GO:0008022" value="TAS"/>
      <att type="string" name="GO:0007399" value="TAS"/>
      <att type="string" name="GO:0007165" value="NAS"/>
      <att type="string" name="GO:0007049" value="IEA"/>
      <att type="string" name="GO:0007519" value="IEA"/>
      <att type="string" name="GO:0016407" value="IMP"/>
      <att type="string" name="GO:0008270" value="IEA"/>
      <att type="string" name="GO:0016740" value="IEA"/>
    </att>
    <att type="list" name="annotation.GO BIOLOGICAL_PROCESS">
      <att type="string" name="annotation.GO BIOLOGICAL_PROCESS" value="N-terminal peptidyl-lysine acetylation"/>
      <att type="string" name="annotation.GO BIOLOGICAL_PROCESS" value="apoptosis"/>
      <att type="string" name="annotation.GO BIOLOGICAL_PROCESS" value="cell cycle"/>
      <att type="string" name="annotation.GO BIOLOGICAL_PROCESS" value="heart development"/>
      <att type="string" name="annotation.GO BIOLOGICAL_PROCESS" value="histone acetylation"/>
      <att type="string" name="annotation.GO BIOLOGICAL_PROCESS" value="homeostatic process"/>
      <att type="string" name="annotation.GO BIOLOGICAL_PROCESS" value="interspecies interaction between organisms"/>
      <att type="string" name="annotation.GO BIOLOGICAL_PROCESS" value="lung development"/>
      <att type="string" name="annotation.GO BIOLOGICAL_PROCESS" value="nervous system development"/>
      <att type="string" name="annotation.GO BIOLOGICAL_PROCESS" value="organ morphogenesis"/>
      <att type="string" name="annotation.GO BIOLOGICAL_PROCESS" value="positive regulation of transcription factor activity"/>
      <att type="string" name="annotation.GO BIOLOGICAL_PROCESS" value="positive regulation of transcription from RNA polymerase II promoter"/>
      <att type="string" name="annotation.GO BIOLOGICAL_PROCESS" value="regulation of transcription, DNA-dependent"/>
      <att type="string" name="annotation.GO BIOLOGICAL_PROCESS" value="response to hypoxia"/>
      <att type="string" name="annotation.GO BIOLOGICAL_PROCESS" value="signal transduction"/>
      <att type="string" name="annotation.GO BIOLOGICAL_PROCESS" value="skeletal muscle development"/>
      <att type="string" name="annotation.GO BIOLOGICAL_PROCESS" value="somitogenesis"/>
    </att>
    <att type="string" name="Prot_Name" value="E1A binding protein p300"/>
  </node>
  <node label="NP_057287.2" id="-763">
    <att type="string" name="annotation.DB_Object_ID" value="Q9UGJ0"/>
    <att type="string" name="Column 4" value="51422"/>
    <att type="string" name="annotation.DB_Object_Type" value="protein"/>
    <att type="string" name="annotation.DB" value="UniProtKB"/>
    <att type="string" name="GeneID_String" value="51422"/>
    <att type="string" name="annotation.Qualifier" value=""/>
    <att type="string" name="annotation.Taxon" value="Human"/>
    <att type="string" name="upkb_tr" value="Q8NCK6"/>
    <att type="string" name="Prot_Acc" value="NP_057287.2"/>
    <att type="string" name="type" value="human"/>
    <att type="string" name="annotation.Assigned_by" value="Reactome"/>
    <att type="list" name="annotation.GO MOLECULAR_FUNCTION">
      <att type="string" name="annotation.GO MOLECULAR_FUNCTION" value="molecular_function"/>
    </att>
    <att type="map" name="annotation.DB:Reference">
      <att type="string" name="GO:0006695" value="UniProt:Q9UGJ0"/>
      <att type="string" name="GO:0003674" value="UniProt:Q9UGJ0"/>
      <att type="string" name="GO:0005977" value="GOA:spkw|GO_REF:0000004"/>
      <att type="string" name="GO:0006633" value="GOA:spkw|GO_REF:0000004"/>
      <att type="string" name="GO:0005654" value="PMID:10698692"/>
      <att type="string" name="GO:0005575" value="UniProt:Q9UGJ0"/>
      <att type="string" name="GO:0046320" value="PMID:16054041"/>
      <att type="string" name="GO:0005829" value="PMID:15060529"/>
    </att>
    <att type="integer" name="GeneID" value="51422"/>
    <att type="string" name="annotation.DB_Object_Name" value="PRKAG2: 5&apos;-AMP-activated protein kinase subunit gamma-2"/>
    <att type="list" name="annotation.GO CELLULAR_COMPONENT">
      <att type="string" name="annotation.GO CELLULAR_COMPONENT" value="cellular_component"/>
      <att type="string" name="annotation.GO CELLULAR_COMPONENT" value="cytosol"/>
      <att type="string" name="annotation.GO CELLULAR_COMPONENT" value="nucleoplasm"/>
    </att>
    <att type="string" name="annotation.Date" value="20070718"/>
    <att type="list" name="cytoscape.alias.list">
      <att type="string" name="cytoscape.alias.list" value="IPI00005367"/>
      <att type="string" name="cytoscape.alias.list" value="Q9UGJ0"/>
    </att>
    <att type="string" name="upkb_sp" value="Q9UGJ0"/>
    <att type="string" name="canonicalName" value="NP_057287.2"/>
    <att type="string" name="annotation.With (or) From" value=""/>
    <att type="integer" name="Degree" value="2"/>
    <att type="map" name="annotation.Evidence">
      <att type="string" name="GO:0006695" value="NAS"/>
      <att type="string" name="GO:0003674" value="ND"/>
      <att type="string" name="GO:0005977" value="IEA"/>
      <att type="string" name="GO:0006633" value="IEA"/>
      <att type="string" name="GO:0005654" value="EXP"/>
      <att type="string" name="GO:0005575" value="ND"/>
      <att type="string" name="GO:0046320" value="EXP"/>
      <att type="string" name="GO:0005829" value="EXP"/>
    </att>
    <att type="list" name="annotation.GO BIOLOGICAL_PROCESS">
      <att type="string" name="annotation.GO BIOLOGICAL_PROCESS" value="cholesterol biosynthetic process"/>
      <att type="string" name="annotation.GO BIOLOGICAL_PROCESS" value="fatty acid biosynthetic process"/>
      <att type="string" name="annotation.GO BIOLOGICAL_PROCESS" value="glycogen metabolic process"/>
      <att type="string" name="annotation.GO BIOLOGICAL_PROCESS" value="regulation of fatty acid oxidation"/>
    </att>
    <att type="string" name="Prot_Name" value="AMP-activated protein kinase gamma2 subunit isoform a"/>
  </node>
  <node label="NP_036472.2" id="-1176">
    <att type="string" name="annotation.DB_Object_ID" value="ENSP00000360622"/>
    <att type="string" name="Column 4" value="4773"/>
    <att type="string" name="annotation.DB_Object_Type" value="protein"/>
    <att type="string" name="upkb_ensemble" value="ENSP00000360622"/>
    <att type="string" name="annotation.DB" value="ENSEMBL"/>
    <att type="string" name="GeneID_String" value="4773"/>
    <att type="string" name="annotation.Qualifier" value=""/>
    <att type="string" name="MCODE_Node_Status" value="Unclustered"/>
    <att type="string" name="annotation.Taxon" value="Human"/>
    <att type="string" name="Prot_Acc" value="NP_036472.2"/>
    <att type="string" name="type" value="human"/>
    <att type="string" name="annotation.Assigned_by" value="UniProtKB"/>
    <att type="list" name="annotation.GO MOLECULAR_FUNCTION">
      <att type="string" name="annotation.GO MOLECULAR_FUNCTION" value="protein binding"/>
      <att type="string" name="annotation.GO MOLECULAR_FUNCTION" value="transcription activator activity"/>
      <att type="string" name="annotation.GO MOLECULAR_FUNCTION" value="transcription factor activity"/>
    </att>
    <att type="map" name="annotation.DB:Reference">
      <att type="string" name="GO:0005515" value="PMID:16873067"/>
      <att type="string" name="GO:0006355" value="GOA:interpro|GO_REF:0000002"/>
      <att type="string" name="GO:0005737" value="PMID:8668213"/>
      <att type="string" name="GO:0045941" value="PMID:15790681"/>
      <att type="string" name="GO:0003700" value="GOA:interpro|GO_REF:0000002"/>
      <att type="string" name="GO:0016563" value="PMID:15790681"/>
      <att type="string" name="GO:0005634" value="GOA:interpro|GO_REF:0000002"/>
    </att>
    <att type="integer" name="GeneID" value="4773"/>
    <att type="string" name="annotation.DB_Object_Name" value=""/>
    <att type="list" name="annotation.GO CELLULAR_COMPONENT">
      <att type="string" name="annotation.GO CELLULAR_COMPONENT" value="cytoplasm"/>
      <att type="string" name="annotation.GO CELLULAR_COMPONENT" value="nucleus"/>
    </att>
    <att type="string" name="annotation.Date" value="20080613"/>
    <att type="list" name="cytoscape.alias.list">
      <att type="string" name="cytoscape.alias.list" value="ENSP00000360622"/>
      <att type="string" name="cytoscape.alias.list" value="IPI00871770"/>
    </att>
    <att type="string" name="upkb_sp" value="Q13469"/>
    <att type="string" name="canonicalName" value="NP_036472.2"/>
    <att type="real" name="MCODE_Score" value="0.0"/>
    <att type="string" name="annotation.With (or) From" value="InterPro:IPR011539"/>
    <att type="integer" name="Degree" value="3"/>
    <att type="map" name="annotation.Evidence">
      <att type="string" name="GO:0005515" value="IPI"/>
      <att type="string" name="GO:0006355" value="IEA"/>
      <att type="string" name="GO:0005737" value="TAS"/>
      <att type="string" name="GO:0045941" value="IDA"/>
      <att type="string" name="GO:0003700" value="IEA"/>
      <att type="string" name="GO:0016563" value="IDA"/>
      <att type="string" name="GO:0005634" value="IEA"/>
    </att>
    <att type="list" name="annotation.GO BIOLOGICAL_PROCESS">
      <att type="string" name="annotation.GO BIOLOGICAL_PROCESS" value="positive regulation of transcription"/>
      <att type="string" name="annotation.GO BIOLOGICAL_PROCESS" value="regulation of transcription, DNA-dependent"/>
    </att>
    <att type="string" name="Prot_Name" value="nuclear factor of activated T-cells, cytoplasmic, calcineurin-dependent 2 isoform B"/>
  </node>
  <node label="NP_853510.1" id="-1121">
    <att type="string" name="annotation.DB_Object_ID" value="Q7Z444"/>
    <att type="string" name="Column 4" value="3266"/>
    <att type="string" name="annotation.DB_Object_Type" value="protein"/>
    <att type="string" name="annotation.DB" value="UniProtKB"/>
    <att type="string" name="GeneID_String" value="3266"/>
    <att type="string" name="annotation.Qualifier" value=""/>
    <att type="string" name="annotation.Taxon" value="Human"/>
    <att type="string" name="Prot_Acc" value="NP_853510.1"/>
    <att type="string" name="type" value="human"/>
    <att type="string" name="annotation.Assigned_by" value="UniProtKB"/>
    <att type="list" name="annotation.GO MOLECULAR_FUNCTION">
      <att type="string" name="annotation.GO MOLECULAR_FUNCTION" value="GTP binding"/>
      <att type="string" name="annotation.GO MOLECULAR_FUNCTION" value="nucleotide binding"/>
    </att>
    <att type="map" name="annotation.DB:Reference">
      <att type="string" name="GO:0005622" value="GOA:interpro|GO_REF:0000002"/>
      <att type="string" name="GO:0000166" value="GOA:spkw|GO_REF:0000004"/>
      <att type="string" name="GO:0005886" value="GOA:spsl|GO_REF:0000023"/>
      <att type="string" name="GO:0007264" value="GOA:interpro|GO_REF:0000002"/>
      <att type="string" name="GO:0005525" value="GOA:interpro|GO_REF:0000002"/>
    </att>
    <att type="integer" name="GeneID" value="3266"/>
    <att type="string" name="annotation.DB_Object_Name" value="ERAS, HRAS2, HRASP: GTPase ERas precursor"/>
    <att type="list" name="annotation.GO CELLULAR_COMPONENT">
      <att type="string" name="annotation.GO CELLULAR_COMPONENT" value="intracellular"/>
      <att type="string" name="annotation.GO CELLULAR_COMPONENT" value="plasma membrane"/>
    </att>
    <att type="string" name="annotation.Date" value="20080612"/>
    <att type="list" name="cytoscape.alias.list">
      <att type="string" name="cytoscape.alias.list" value="IPI00375882"/>
      <att type="string" name="cytoscape.alias.list" value="Q7Z444"/>
    </att>
    <att type="string" name="upkb_sp" value="Q7Z444"/>
    <att type="string" name="canonicalName" value="NP_853510.1"/>
    <att type="string" name="annotation.With (or) From" value="SP_SL:SL-0039"/>
    <att type="integer" name="Degree" value="2"/>
    <att type="map" name="annotation.Evidence">
      <att type="string" name="GO:0005622" value="IEA"/>
      <att type="string" name="GO:0000166" value="IEA"/>
      <att type="string" name="GO:0005886" value="IEA"/>
      <att type="string" name="GO:0007264" value="IEA"/>
      <att type="string" name="GO:0005525" value="IEA"/>
    </att>
    <att type="list" name="annotation.GO BIOLOGICAL_PROCESS">
      <att type="string" name="annotation.GO BIOLOGICAL_PROCESS" value="small GTPase mediated signal transduction"/>
    </att>
    <att type="string" name="Prot_Name" value="small GTPase protein E-Ras"/>
  </node>
  <node label="NP_998765.2" id="-1382">
    <att type="string" name="annotation.DB_Object_ID" value="Q68DD2"/>
    <att type="string" name="Column 4" value="255189"/>
    <att type="string" name="annotation.DB_Object_Type" value="protein"/>
    <att type="string" name="annotation.DB" value="UniProtKB"/>
    <att type="string" name="GeneID_String" value="255189"/>
    <att type="string" name="annotation.Qualifier" value=""/>
    <att type="string" name="annotation.Taxon" value="Human"/>
    <att type="string" name="upkb_tr" value="A2RRC4"/>
    <att type="string" name="Prot_Acc" value="NP_998765.2"/>
    <att type="string" name="type" value="human"/>
    <att type="string" name="annotation.Assigned_by" value="UniProtKB"/>
    <att type="list" name="annotation.GO MOLECULAR_FUNCTION">
      <att type="string" name="annotation.GO MOLECULAR_FUNCTION" value="calcium ion binding"/>
      <att type="string" name="annotation.GO MOLECULAR_FUNCTION" value="hydrolase activity"/>
      <att type="string" name="annotation.GO MOLECULAR_FUNCTION" value="phospholipase A2 activity"/>
      <att type="string" name="annotation.GO MOLECULAR_FUNCTION" value="phospholipase activity"/>
    </att>
    <att type="map" name="annotation.DB:Reference">
      <att type="string" name="GO:0016042" value="GOA:spkw|GO_REF:0000004"/>
      <att type="string" name="GO:0005737" value="GOA:spkw|GO_REF:0000004"/>
      <att type="string" name="GO:0016020" value="GOA:spkw|GO_REF:0000004"/>
      <att type="string" name="GO:0016787" value="GOA:spkw|GO_REF:0000004"/>
      <att type="string" name="GO:0005509" value="GOA:spkw|GO_REF:0000004"/>
      <att type="string" name="GO:0004623" value="GOA:spec|GO_REF:0000003"/>
      <att type="string" name="GO:0008152" value="GOA:interpro|GO_REF:0000002"/>
      <att type="string" name="GO:0004620" value="GOA:interpro|GO_REF:0000002"/>
      <att type="string" name="GO:0005765" value="GOA:spsl|GO_REF:0000023"/>
      <att type="string" name="GO:0009395" value="GOA:interpro|GO_REF:0000002"/>
    </att>
    <att type="integer" name="GeneID" value="255189"/>
    <att type="string" name="annotation.DB_Object_Name" value="PLA2G4F: Cytosolic phospholipase A2 zeta"/>
    <att type="list" name="annotation.GO CELLULAR_COMPONENT">
      <att type="string" name="annotation.GO CELLULAR_COMPONENT" value="cytoplasm"/>
      <att type="string" name="annotation.GO CELLULAR_COMPONENT" value="lysosomal membrane"/>
      <att type="string" name="annotation.GO CELLULAR_COMPONENT" value="membrane"/>
    </att>
    <att type="string" name="annotation.Date" value="20080616"/>
    <att type="list" name="cytoscape.alias.list">
      <att type="string" name="cytoscape.alias.list" value="IPI00743154"/>
      <att type="string" name="cytoscape.alias.list" value="Q68DD2"/>
    </att>
    <att type="string" name="upkb_sp" value="Q68DD2"/>
    <att type="string" name="canonicalName" value="NP_998765.2"/>
    <att type="string" name="annotation.With (or) From" value="SP_KW:KW-0472"/>
    <att type="integer" name="Degree" value="1"/>
    <att type="map" name="annotation.Evidence">
      <att type="string" name="GO:0016042" value="IEA"/>
      <att type="string" name="GO:0005737" value="IEA"/>
      <att type="string" name="GO:0016020" value="IEA"/>
      <att type="string" name="GO:0016787" value="IEA"/>
      <att type="string" name="GO:0005509" value="IEA"/>
      <att type="string" name="GO:0004623" value="IEA"/>
      <att type="string" name="GO:0008152" value="IEA"/>
      <att type="string" name="GO:0004620" value="IEA"/>
      <att type="string" name="GO:0005765" value="IEA"/>
      <att type="string" name="GO:0009395" value="IEA"/>
    </att>
    <att type="list" name="annotation.GO BIOLOGICAL_PROCESS">
      <att type="string" name="annotation.GO BIOLOGICAL_PROCESS" value="lipid catabolic process"/>
      <att type="string" name="annotation.GO BIOLOGICAL_PROCESS" value="metabolic process"/>
      <att type="string" name="annotation.GO BIOLOGICAL_PROCESS" value="phospholipid catabolic process"/>
    </att>
    <att type="string" name="Prot_Name" value="PLA2G4F: phospholipase A2, group IVF"/>
  </node>
  <node label="NP_000828.1" id="-1364">
    <att type="string" name="annotation.DB_Object_ID" value="Q7Z429"/>
    <att type="string" name="Column 4" value="2907"/>
    <att type="string" name="annotation.DB_Object_Type" value="protein"/>
    <att type="string" name="upkb_ensemble" value="ENSP00000327659"/>
    <att type="string" name="annotation.DB" value="UniProtKB"/>
    <att type="string" name="GeneID_String" value="2907"/>
    <att type="string" name="annotation.Qualifier" value=""/>
    <att type="string" name="annotation.Taxon" value="Human"/>
    <att type="string" name="Prot_Acc" value="NP_000828.1"/>
    <att type="string" name="type" value="human"/>
    <att type="string" name="annotation.Assigned_by" value="UniProtKB"/>
    <att type="map" name="annotation.DB:Reference">
      <att type="string" name="GO:0016020" value="GOA:spkw|GO_REF:0000004"/>
      <att type="string" name="GO:0016021" value="GOA:spkw|GO_REF:0000004"/>
    </att>
    <att type="integer" name="GeneID" value="2907"/>
    <att type="string" name="annotation.DB_Object_Name" value="GRINA, NMDARA1: Glutamate [NMDA] receptor-associated protein 1"/>
    <att type="list" name="annotation.GO CELLULAR_COMPONENT">
      <att type="string" name="annotation.GO CELLULAR_COMPONENT" value="integral to membrane"/>
      <att type="string" name="annotation.GO CELLULAR_COMPONENT" value="membrane"/>
    </att>
    <att type="string" name="annotation.Date" value="20080616"/>
    <att type="list" name="cytoscape.alias.list">
      <att type="string" name="cytoscape.alias.list" value="IPI00292999"/>
      <att type="string" name="cytoscape.alias.list" value="Q7Z429"/>
    </att>
    <att type="string" name="upkb_sp" value="Q7Z429"/>
    <att type="string" name="canonicalName" value="NP_000828.1"/>
    <att type="string" name="annotation.With (or) From" value="SP_KW:KW-0812"/>
    <att type="integer" name="Degree" value="1"/>
    <att type="map" name="annotation.Evidence">
      <att type="string" name="GO:0016020" value="IEA"/>
      <att type="string" name="GO:0016021" value="IEA"/>
    </att>
    <att type="string" name="Prot_Name" value="GRINA: glutamate receptor, ionotropic, N-methyl D-asparate-associated protein 1 (glutamate binding)"/>
  </node>
  <node label="NP_000929.1" id="-915">
    <att type="string" name="annotation.DB_Object_ID" value="P30876"/>
    <att type="string" name="Column 4" value="5431"/>
    <att type="string" name="annotation.DB_Object_Type" value="protein"/>
    <att type="string" name="annotation.DB" value="UniProtKB"/>
    <att type="string" name="upkb_vega" value="OTTHUMP00000201827"/>
    <att type="string" name="GeneID_String" value="5431"/>
    <att type="string" name="annotation.Qualifier" value=""/>
    <att type="string" name="MCODE_Node_Status" value="Unclustered"/>
    <att type="string" name="annotation.Taxon" value="Human"/>
    <att type="string" name="upkb_tr" value="A8MW88"/>
    <att type="string" name="Prot_Acc" value="NP_000929.1"/>
    <att type="string" name="type" value="human"/>
    <att type="string" name="annotation.Assigned_by" value="PINC"/>
    <att type="list" name="annotation.GO MOLECULAR_FUNCTION">
      <att type="string" name="annotation.GO MOLECULAR_FUNCTION" value="DNA binding"/>
      <att type="string" name="annotation.GO MOLECULAR_FUNCTION" value="DNA-directed RNA polymerase activity"/>
      <att type="string" name="annotation.GO MOLECULAR_FUNCTION" value="magnesium ion binding"/>
      <att type="string" name="annotation.GO MOLECULAR_FUNCTION" value="nucleotidyltransferase activity"/>
      <att type="string" name="annotation.GO MOLECULAR_FUNCTION" value="protein binding"/>
      <att type="string" name="annotation.GO MOLECULAR_FUNCTION" value="transferase activity"/>
      <att type="string" name="annotation.GO MOLECULAR_FUNCTION" value="zinc ion binding"/>
    </att>
    <att type="map" name="annotation.DB:Reference">
      <att type="string" name="GO:0005515" value="PMID:17353931"/>
      <att type="string" name="GO:0006368" value="PMID:9405375"/>
      <att type="string" name="GO:0000287" value="GOA:spkw|GO_REF:0000004"/>
      <att type="string" name="GO:0006367" value="PMID:8946909"/>
      <att type="string" name="GO:0003899" value="GOA:interpro|GO_REF:0000002"/>
      <att type="string" name="GO:0016779" value="GOA:spkw|GO_REF:0000004"/>
      <att type="string" name="GO:0005634" value="GOA:spkw|GO_REF:0000004"/>
      <att type="string" name="GO:0003677" value="PMID:1518060"/>
      <att type="string" name="GO:0006350" value="GOA:interpro|GO_REF:0000002"/>
      <att type="string" name="GO:0000398" value="PMID:12226669"/>
      <att type="string" name="GO:0005665" value="PMID:1518060"/>
      <att type="string" name="GO:0008270" value="GOA:spkw|GO_REF:0000004"/>
      <att type="string" name="GO:0005654" value="PMID:9409616"/>
      <att type="string" name="GO:0016740" value="GOA:spkw|GO_REF:0000004"/>
    </att>
    <att type="integer" name="GeneID" value="5431"/>
    <att type="string" name="annotation.DB_Object_Name" value="POLR2B: DNA-directed RNA polymerase II subunit RPB2"/>
    <att type="list" name="annotation.GO CELLULAR_COMPONENT">
      <att type="string" name="annotation.GO CELLULAR_COMPONENT" value="DNA-directed RNA polymerase II, core complex"/>
      <att type="string" name="annotation.GO CELLULAR_COMPONENT" value="nucleoplasm"/>
      <att type="string" name="annotation.GO CELLULAR_COMPONENT" value="nucleus"/>
    </att>
    <att type="string" name="annotation.Date" value="20030904"/>
    <att type="list" name="cytoscape.alias.list">
      <att type="string" name="cytoscape.alias.list" value="IPI00027808"/>
      <att type="string" name="cytoscape.alias.list" value="P30876"/>
    </att>
    <att type="string" name="upkb_sp" value="P30876"/>
    <att type="string" name="canonicalName" value="NP_000929.1"/>
    <att type="real" name="MCODE_Score" value="0.0"/>
    <att type="string" name="annotation.With (or) From" value=""/>
    <att type="integer" name="Degree" value="1"/>
    <att type="map" name="annotation.Evidence">
      <att type="string" name="GO:0005515" value="IPI"/>
      <att type="string" name="GO:0006368" value="EXP"/>
      <att type="string" name="GO:0000287" value="IEA"/>
      <att type="string" name="GO:0006367" value="EXP"/>
      <att type="string" name="GO:0003899" value="IEA"/>
      <att type="string" name="GO:0016779" value="IEA"/>
      <att type="string" name="GO:0005634" value="IEA"/>
      <att type="string" name="GO:0003677" value="TAS"/>
      <att type="string" name="GO:0006350" value="IEA"/>
      <att type="string" name="GO:0000398" value="EXP"/>
      <att type="string" name="GO:0005665" value="TAS"/>
      <att type="string" name="GO:0008270" value="IEA"/>
      <att type="string" name="GO:0005654" value="EXP"/>
      <att type="string" name="GO:0016740" value="IEA"/>
    </att>
    <att type="list" name="annotation.GO BIOLOGICAL_PROCESS">
      <att type="string" name="annotation.GO BIOLOGICAL_PROCESS" value="RNA elongation from RNA polymerase II promoter"/>
      <att type="string" name="annotation.GO BIOLOGICAL_PROCESS" value="nuclear mRNA splicing, via spliceosome"/>
      <att type="string" name="annotation.GO BIOLOGICAL_PROCESS" value="transcription"/>
      <att type="string" name="annotation.GO BIOLOGICAL_PROCESS" value="transcription initiation from RNA polymerase II promoter"/>
    </att>
    <att type="string" name="Prot_Name" value="DNA directed RNA polymerase II polypeptide B"/>
  </node>
  <node label="NP_002568.2" id="-774">
    <att type="string" name="annotation.DB_Object_ID" value="Q13177"/>
    <att type="string" name="Column 4" value="5062"/>
    <att type="string" name="annotation.DB_Object_Type" value="protein"/>
    <att type="string" name="annotation.DB" value="UniProtKB"/>
    <att type="string" name="GeneID_String" value="5062"/>
    <att type="string" name="annotation.Qualifier" value=""/>
    <att type="string" name="annotation.Taxon" value="Human"/>
    <att type="string" name="Prot_Acc" value="NP_002568.2"/>
    <att type="string" name="type" value="human"/>
    <att type="string" name="annotation.Assigned_by" value="UniProtKB"/>
    <att type="list" name="annotation.GO MOLECULAR_FUNCTION">
      <att type="string" name="annotation.GO MOLECULAR_FUNCTION" value="ATP binding"/>
      <att type="string" name="annotation.GO MOLECULAR_FUNCTION" value="identical protein binding"/>
      <att type="string" name="annotation.GO MOLECULAR_FUNCTION" value="nucleotide binding"/>
      <att type="string" name="annotation.GO MOLECULAR_FUNCTION" value="protein serine/threonine kinase activity"/>
      <att type="string" name="annotation.GO MOLECULAR_FUNCTION" value="transferase activity"/>
    </att>
    <att type="map" name="annotation.DB:Reference">
      <att type="string" name="GO:0006915" value="GOA:spkw|GO_REF:0000004"/>
      <att type="string" name="GO:0005634" value="GOA:spkw|GO_REF:0000004"/>
      <att type="string" name="GO:0005524" value="GOA:interpro|GO_REF:0000002"/>
      <att type="string" name="GO:0001558" value="GOA:spkw|GO_REF:0000004"/>
      <att type="string" name="GO:0042802" value="PMID:16837009"/>
      <att type="string" name="GO:0005829" value="PMID:15234964"/>
      <att type="string" name="GO:0007165" value="PMID:7744004"/>
      <att type="string" name="GO:0005737" value="GOA:spkw|GO_REF:0000004"/>
      <att type="string" name="GO:0046777" value="PMID:11805089"/>
      <att type="string" name="GO:0000166" value="GOA:spkw|GO_REF:0000004"/>
      <att type="string" name="GO:0016020" value="GOA:spkw|GO_REF:0000004"/>
      <att type="string" name="GO:0004674" value="PMID:11805089"/>
      <att type="string" name="GO:0044419" value="GOA:spkw|GO_REF:0000004"/>
      <att type="string" name="GO:0006469" value="PMID:10748018"/>
      <att type="string" name="GO:0016740" value="GOA:spkw|GO_REF:0000004"/>
    </att>
    <att type="integer" name="GeneID" value="5062"/>
    <att type="string" name="annotation.DB_Object_Name" value="PAK2: Serine/threonine-protein kinase PAK 2"/>
    <att type="list" name="annotation.GO CELLULAR_COMPONENT">
      <att type="string" name="annotation.GO CELLULAR_COMPONENT" value="cytoplasm"/>
      <att type="string" name="annotation.GO CELLULAR_COMPONENT" value="cytosol"/>
      <att type="string" name="annotation.GO CELLULAR_COMPONENT" value="membrane"/>
      <att type="string" name="annotation.GO CELLULAR_COMPONENT" value="nucleus"/>
    </att>
    <att type="string" name="annotation.Date" value="20080616"/>
    <att type="list" name="cytoscape.alias.list">
      <att type="string" name="cytoscape.alias.list" value="IPI00419979"/>
      <att type="string" name="cytoscape.alias.list" value="Q13177"/>
    </att>
    <att type="string" name="upkb_sp" value="Q13177"/>
    <att type="string" name="canonicalName" value="NP_002568.2"/>
    <att type="string" name="annotation.With (or) From" value="SP_KW:KW-0472"/>
    <att type="integer" name="Degree" value="1"/>
    <att type="map" name="annotation.Evidence">
      <att type="string" name="GO:0006915" value="IEA"/>
      <att type="string" name="GO:0005634" value="IEA"/>
      <att type="string" name="GO:0005524" value="IEA"/>
      <att type="string" name="GO:0001558" value="IEA"/>
      <att type="string" name="GO:0042802" value="IPI"/>
      <att type="string" name="GO:0005829" value="EXP"/>
      <att type="string" name="GO:0007165" value="TAS"/>
      <att type="string" name="GO:0005737" value="IEA"/>
      <att type="string" name="GO:0046777" value="IDA"/>
      <att type="string" name="GO:0000166" value="IEA"/>
      <att type="string" name="GO:0016020" value="IEA"/>
      <att type="string" name="GO:0004674" value="IDA"/>
      <att type="string" name="GO:0044419" value="IEA"/>
      <att type="string" name="GO:0006469" value="TAS"/>
      <att type="string" name="GO:0016740" value="IEA"/>
    </att>
    <att type="list" name="annotation.GO BIOLOGICAL_PROCESS">
      <att type="string" name="annotation.GO BIOLOGICAL_PROCESS" value="apoptosis"/>
      <att type="string" name="annotation.GO BIOLOGICAL_PROCESS" value="interspecies interaction between organisms"/>
      <att type="string" name="annotation.GO BIOLOGICAL_PROCESS" value="negative regulation of protein kinase activity"/>
      <att type="string" name="annotation.GO BIOLOGICAL_PROCESS" value="protein amino acid autophosphorylation"/>
      <att type="string" name="annotation.GO BIOLOGICAL_PROCESS" value="regulation of cell growth"/>
      <att type="string" name="annotation.GO BIOLOGICAL_PROCESS" value="signal transduction"/>
    </att>
    <att type="string" name="Prot_Name" value="p21-activated kinase 2"/>
  </node>
  <node label="NP_116115.1" id="-999">
    <att type="string" name="annotation.DB_Object_ID" value="Q9BRC7"/>
    <att type="string" name="Column 4" value="84812"/>
    <att type="string" name="annotation.DB_Object_Type" value="protein"/>
    <att type="string" name="annotation.DB" value="UniProtKB"/>
    <att type="string" name="GeneID_String" value="84812"/>
    <att type="string" name="annotation.Qualifier" value=""/>
    <att type="string" name="annotation.Taxon" value="Human"/>
    <att type="string" name="upkb_tr" value="Q59F62"/>
    <att type="string" name="Prot_Acc" value="NP_116115.1"/>
    <att type="string" name="type" value="human"/>
    <att type="string" name="annotation.Assigned_by" value="UniProtKB"/>
    <att type="list" name="annotation.GO MOLECULAR_FUNCTION">
      <att type="string" name="annotation.GO MOLECULAR_FUNCTION" value="calcium ion binding"/>
      <att type="string" name="annotation.GO MOLECULAR_FUNCTION" value="hydrolase activity"/>
      <att type="string" name="annotation.GO MOLECULAR_FUNCTION" value="phosphoinositide phospholipase C activity"/>
      <att type="string" name="annotation.GO MOLECULAR_FUNCTION" value="signal transducer activity"/>
    </att>
    <att type="map" name="annotation.DB:Reference">
      <att type="string" name="GO:0016042" value="GOA:spkw|GO_REF:0000004"/>
      <att type="string" name="GO:0006629" value="GOA:interpro|GO_REF:0000002"/>
      <att type="string" name="GO:0007242" value="GOA:interpro|GO_REF:0000002"/>
      <att type="string" name="GO:0005737" value="GOA:spkw|GO_REF:0000004"/>
      <att type="string" name="GO:0016020" value="GOA:spkw|GO_REF:0000004"/>
      <att type="string" name="GO:0016787" value="GOA:spkw|GO_REF:0000004"/>
      <att type="string" name="GO:0005783" value="GOA:spkw|GO_REF:0000004"/>
      <att type="string" name="GO:0004435" value="GOA:interpro|GO_REF:0000002"/>
      <att type="string" name="GO:0005509" value="GOA:interpro|GO_REF:0000002"/>
      <att type="string" name="GO:0005634" value="GOA:spkw|GO_REF:0000004"/>
      <att type="string" name="GO:0004871" value="GOA:spkw|GO_REF:0000004"/>
    </att>
    <att type="integer" name="GeneID" value="84812"/>
    <att type="string" name="annotation.DB_Object_Name" value="PLCD4: 1-phosphatidylinositol-4,5-bisphosphate phosphodiesterase delta-4"/>
    <att type="list" name="annotation.GO CELLULAR_COMPONENT">
      <att type="string" name="annotation.GO CELLULAR_COMPONENT" value="cytoplasm"/>
      <att type="string" name="annotation.GO CELLULAR_COMPONENT" value="endoplasmic reticulum"/>
      <att type="string" name="annotation.GO CELLULAR_COMPONENT" value="membrane"/>
      <att type="string" name="annotation.GO CELLULAR_COMPONENT" value="nucleus"/>
    </att>
    <att type="string" name="annotation.Date" value="20080616"/>
    <att type="list" name="cytoscape.alias.list">
      <att type="string" name="cytoscape.alias.list" value="IPI00013745"/>
      <att type="string" name="cytoscape.alias.list" value="Q9BRC7"/>
    </att>
    <att type="string" name="upkb_sp" value="Q9BRC7"/>
    <att type="string" name="canonicalName" value="NP_116115.1"/>
    <att type="string" name="annotation.With (or) From" value="SP_KW:KW-0472"/>
    <att type="integer" name="Degree" value="1"/>
    <att type="map" name="annotation.Evidence">
      <att type="string" name="GO:0016042" value="IEA"/>
      <att type="string" name="GO:0006629" value="IEA"/>
      <att type="string" name="GO:0007242" value="IEA"/>
      <att type="string" name="GO:0005737" value="IEA"/>
      <att type="string" name="GO:0016020" value="IEA"/>
      <att type="string" name="GO:0016787" value="IEA"/>
      <att type="string" name="GO:0005783" value="IEA"/>
      <att type="string" name="GO:0004435" value="IEA"/>
      <att type="string" name="GO:0005509" value="IEA"/>
      <att type="string" name="GO:0005634" value="IEA"/>
      <att type="string" name="GO:0004871" value="IEA"/>
    </att>
    <att type="list" name="annotation.GO BIOLOGICAL_PROCESS">
      <att type="string" name="annotation.GO BIOLOGICAL_PROCESS" value="intracellular signaling cascade"/>
      <att type="string" name="annotation.GO BIOLOGICAL_PROCESS" value="lipid catabolic process"/>
      <att type="string" name="annotation.GO BIOLOGICAL_PROCESS" value="lipid metabolic process"/>
    </att>
    <att type="string" name="Prot_Name" value="phospholipase C, delta 4"/>
  </node>
  <node label="NP_001789.2" id="-215">
    <att type="string" name="annotation.DB_Object_ID" value="P24941"/>
    <att type="string" name="Column 4" value="1017"/>
    <att type="string" name="annotation.DB_Object_Type" value="protein"/>
    <att type="string" name="annotation.DB" value="UniProtKB"/>
    <att type="string" name="upkb_vega" value="OTTHUMP00000167957"/>
    <att type="string" name="GeneID_String" value="1017"/>
    <att type="string" name="annotation.Qualifier" value=""/>
    <att type="string" name="MCODE_Node_Status" value="Unclustered"/>
    <att type="string" name="annotation.Taxon" value="Human"/>
    <att type="string" name="upkb_tr" value="O75100"/>
    <att type="string" name="Prot_Acc" value="NP_001789.2"/>
    <att type="string" name="type" value="human"/>
    <att type="string" name="annotation.Assigned_by" value="Reactome"/>
    <att type="list" name="annotation.GO MOLECULAR_FUNCTION">
      <att type="string" name="annotation.GO MOLECULAR_FUNCTION" value="ATP binding"/>
      <att type="string" name="annotation.GO MOLECULAR_FUNCTION" value="cyclin-dependent protein kinase activity"/>
      <att type="string" name="annotation.GO MOLECULAR_FUNCTION" value="histone kinase activity"/>
      <att type="string" name="annotation.GO MOLECULAR_FUNCTION" value="identical protein binding"/>
      <att type="string" name="annotation.GO MOLECULAR_FUNCTION" value="nucleotide binding"/>
      <att type="string" name="annotation.GO MOLECULAR_FUNCTION" value="protein serine/threonine kinase activity"/>
      <att type="string" name="annotation.GO MOLECULAR_FUNCTION" value="transferase activity"/>
    </att>
    <att type="map" name="annotation.DB:Reference">
      <att type="string" name="GO:0008284" value="PMID:10767298"/>
      <att type="string" name="GO:0005634" value="PMID:16109376"/>
      <att type="string" name="GO:0007089" value="PMID:9933170"/>
      <att type="string" name="GO:0005524" value="GOA:interpro|GO_REF:0000002"/>
      <att type="string" name="GO:0005829" value="PMID:1312467"/>
      <att type="string" name="GO:0042802" value="PMID:17353931"/>
      <att type="string" name="GO:0005737" value="PMID:10767298"/>
      <att type="string" name="GO:0035173" value="PMID:8692841"/>
      <att type="string" name="GO:0007067" value="GOA:spkw|GO_REF:0000004"/>
      <att type="string" name="GO:0007049" value="GOA:spkw|GO_REF:0000004"/>
      <att type="string" name="GO:0000166" value="GOA:spkw|GO_REF:0000004"/>
      <att type="string" name="GO:0004674" value="GOA:interpro|GO_REF:0000002"/>
      <att type="string" name="GO:0000086" value="PMID:1653904"/>
      <att type="string" name="GO:0000307" value="PMID:8692841"/>
      <att type="string" name="GO:0006468" value="GOA:interpro|GO_REF:0000002"/>
      <att type="string" name="GO:0005654" value="PMID:15707391"/>
      <att type="string" name="GO:0016740" value="GOA:spkw|GO_REF:0000004"/>
      <att type="string" name="GO:0006275" value="PMID:9933170"/>
      <att type="string" name="GO:0004693" value="PMID:1653904"/>
      <att type="string" name="GO:0051301" value="GOA:spkw|GO_REF:0000004"/>
    </att>
    <att type="integer" name="GeneID" value="1017"/>
    <att type="string" name="annotation.DB_Object_Name" value="CDK2: Cell division protein kinase 2"/>
    <att type="list" name="annotation.GO CELLULAR_COMPONENT">
      <att type="string" name="annotation.GO CELLULAR_COMPONENT" value="cyclin-dependent protein kinase holoenzyme complex"/>
      <att type="string" name="annotation.GO CELLULAR_COMPONENT" value="cytoplasm"/>
      <att type="string" name="annotation.GO CELLULAR_COMPONENT" value="cytosol"/>
      <att type="string" name="annotation.GO CELLULAR_COMPONENT" value="nucleoplasm"/>
      <att type="string" name="annotation.GO CELLULAR_COMPONENT" value="nucleus"/>
    </att>
    <att type="string" name="annotation.Date" value="20041230"/>
    <att type="list" name="cytoscape.alias.list">
      <att type="string" name="cytoscape.alias.list" value="IPI00031681"/>
      <att type="string" name="cytoscape.alias.list" value="P24941"/>
    </att>
    <att type="string" name="upkb_sp" value="P24941"/>
    <att type="string" name="canonicalName" value="NP_001789.2"/>
    <att type="real" name="MCODE_Score" value="0.0"/>
    <att type="string" name="annotation.With (or) From" value=""/>
    <att type="integer" name="Degree" value="1"/>
    <att type="map" name="annotation.Evidence">
      <att type="string" name="GO:0008284" value="TAS"/>
      <att type="string" name="GO:0005634" value="IDA"/>
      <att type="string" name="GO:0007089" value="TAS"/>
      <att type="string" name="GO:0005524" value="IEA"/>
      <att type="string" name="GO:0005829" value="EXP"/>
      <att type="string" name="GO:0042802" value="IPI"/>
      <att type="string" name="GO:0005737" value="TAS"/>
      <att type="string" name="GO:0035173" value="IDA"/>
      <att type="string" name="GO:0007067" value="IEA"/>
      <att type="string" name="GO:0007049" value="IEA"/>
      <att type="string" name="GO:0000166" value="IEA"/>
      <att type="string" name="GO:0004674" value="IEA"/>
      <att type="string" name="GO:0000086" value="TAS"/>
      <att type="string" name="GO:0000307" value="IDA"/>
      <att type="string" name="GO:0006468" value="IEA"/>
      <att type="string" name="GO:0005654" value="EXP"/>
      <att type="string" name="GO:0016740" value="IEA"/>
      <att type="string" name="GO:0006275" value="TAS"/>
      <att type="string" name="GO:0004693" value="TAS"/>
      <att type="string" name="GO:0051301" value="IEA"/>
    </att>
    <att type="list" name="annotation.GO BIOLOGICAL_PROCESS">
      <att type="string" name="annotation.GO BIOLOGICAL_PROCESS" value="G2/M transition of mitotic cell cycle"/>
      <att type="string" name="annotation.GO BIOLOGICAL_PROCESS" value="cell cycle"/>
      <att type="string" name="annotation.GO BIOLOGICAL_PROCESS" value="cell division"/>
      <att type="string" name="annotation.GO BIOLOGICAL_PROCESS" value="mitosis"/>
      <att type="string" name="annotation.GO BIOLOGICAL_PROCESS" value="positive regulation of cell proliferation"/>
      <att type="string" name="annotation.GO BIOLOGICAL_PROCESS" value="protein amino acid phosphorylation"/>
      <att type="string" name="annotation.GO BIOLOGICAL_PROCESS" value="regulation of DNA replication"/>
      <att type="string" name="annotation.GO BIOLOGICAL_PROCESS" value="traversing start control point of mitotic cell cycle"/>
    </att>
    <att type="string" name="Prot_Name" value="cyclin-dependent kinase 2 isoform 1"/>
  </node>
  <node label="NP_068810.2" id="-421">
    <att type="string" name="annotation.DB_Object_ID" value="Q04206"/>
    <att type="string" name="Column 4" value="5970"/>
    <att type="string" name="annotation.DB_Object_Type" value="protein"/>
    <att type="string" name="annotation.DB" value="UniProtKB"/>
    <att type="string" name="GeneID_String" value="5970"/>
    <att type="string" name="annotation.Qualifier" value=""/>
    <att type="string" name="MCODE_Node_Status" value="Unclustered"/>
    <att type="string" name="annotation.Taxon" value="Human"/>
    <att type="string" name="upkb_tr" value="Q96CP1"/>
    <att type="string" name="Prot_Acc" value="NP_068810.2"/>
    <att type="string" name="type" value="human"/>
    <att type="string" name="annotation.Assigned_by" value="Reactome"/>
    <att type="list" name="annotation.GO MOLECULAR_FUNCTION">
      <att type="string" name="annotation.GO MOLECULAR_FUNCTION" value="NF-kappaB binding"/>
      <att type="string" name="annotation.GO MOLECULAR_FUNCTION" value="RNA polymerase II transcription factor activity, enhancer binding"/>
      <att type="string" name="annotation.GO MOLECULAR_FUNCTION" value="identical protein binding"/>
      <att type="string" name="annotation.GO MOLECULAR_FUNCTION" value="phosphate binding"/>
      <att type="string" name="annotation.GO MOLECULAR_FUNCTION" value="protein N-terminus binding"/>
      <att type="string" name="annotation.GO MOLECULAR_FUNCTION" value="protein kinase binding"/>
      <att type="string" name="annotation.GO MOLECULAR_FUNCTION" value="signal transducer activity"/>
      <att type="string" name="annotation.GO MOLECULAR_FUNCTION" value="transcription factor activity"/>
    </att>
    <att type="map" name="annotation.DB:Reference">
      <att type="string" name="GO:0005667" value="PMID:12048232"/>
      <att type="string" name="GO:0006355" value="GOA:interpro|GO_REF:0000002"/>
      <att type="string" name="GO:0010033" value="PMID:10747850"/>
      <att type="string" name="GO:0003700" value="GOA:interpro|GO_REF:0000002"/>
      <att type="string" name="GO:0051059" value="PMID:8441377"/>
      <att type="string" name="GO:0019901" value="PMID:10521409"/>
      <att type="string" name="GO:0003705" value="PMID:3091258"/>
      <att type="string" name="GO:0019221" value="PMID:15876188"/>
      <att type="string" name="GO:0006916" value="PMID:10747850"/>
      <att type="string" name="GO:0005634" value="PMID:3140380"/>
      <att type="string" name="GO:0005829" value="PMID:10723127"/>
      <att type="string" name="GO:0042802" value="PMID:9437432"/>
      <att type="string" name="GO:0051607" value="PMID:8717528"/>
      <att type="string" name="GO:0005737" value="PMID:3140380"/>
      <att type="string" name="GO:0006968" value="PMID:8717528"/>
      <att type="string" name="GO:0047485" value="PMID:7739562"/>
      <att type="string" name="GO:0006954" value="PMID:12924514"/>
      <att type="string" name="GO:0051092" value="PMID:15790681"/>
      <att type="string" name="GO:0010224" value="PMID:15616591"/>
      <att type="string" name="GO:0042301" value="PMID:10521409"/>
      <att type="string" name="GO:0005654" value="PMID:10723127"/>
      <att type="string" name="GO:0004871" value="PMID:12761501"/>
      <att type="string" name="GO:0043123" value="PMID:12761501"/>
    </att>
    <att type="integer" name="GeneID" value="5970"/>
    <att type="string" name="annotation.DB_Object_Name" value="RELA, NFKB3: Transcription factor p65"/>
    <att type="list" name="annotation.GO CELLULAR_COMPONENT">
      <att type="string" name="annotation.GO CELLULAR_COMPONENT" value="cytoplasm"/>
      <att type="string" name="annotation.GO CELLULAR_COMPONENT" value="cytosol"/>
      <att type="string" name="annotation.GO CELLULAR_COMPONENT" value="nucleoplasm"/>
      <att type="string" name="annotation.GO CELLULAR_COMPONENT" value="nucleus"/>
      <att type="string" name="annotation.GO CELLULAR_COMPONENT" value="transcription factor complex"/>
    </att>
    <att type="string" name="annotation.Date" value="20060106"/>
    <att type="list" name="cytoscape.alias.list">
      <att type="string" name="cytoscape.alias.list" value="IPI00386448"/>
      <att type="string" name="cytoscape.alias.list" value="Q04206"/>
    </att>
    <att type="string" name="upkb_sp" value="Q04206"/>
    <att type="string" name="canonicalName" value="NP_068810.2"/>
    <att type="real" name="MCODE_Score" value="0.0"/>
    <att type="string" name="annotation.With (or) From" value=""/>
    <att type="integer" name="Degree" value="3"/>
    <att type="map" name="annotation.Evidence">
      <att type="string" name="GO:0005667" value="IDA"/>
      <att type="string" name="GO:0006355" value="IEA"/>
      <att type="string" name="GO:0010033" value="IDA"/>
      <att type="string" name="GO:0003700" value="IEA"/>
      <att type="string" name="GO:0051059" value="IPI"/>
      <att type="string" name="GO:0019901" value="IPI"/>
      <att type="string" name="GO:0003705" value="IDA"/>
      <att type="string" name="GO:0019221" value="IDA"/>
      <att type="string" name="GO:0006916" value="IDA"/>
      <att type="string" name="GO:0005634" value="IDA"/>
      <att type="string" name="GO:0005829" value="EXP"/>
      <att type="string" name="GO:0042802" value="IDA"/>
      <att type="string" name="GO:0051607" value="NAS"/>
      <att type="string" name="GO:0005737" value="IDA"/>
      <att type="string" name="GO:0006968" value="NAS"/>
      <att type="string" name="GO:0047485" value="IPI"/>
      <att type="string" name="GO:0006954" value="IDA"/>
      <att type="string" name="GO:0051092" value="IDA"/>
      <att type="string" name="GO:0010224" value="IDA"/>
      <att type="string" name="GO:0042301" value="IDA"/>
      <att type="string" name="GO:0005654" value="EXP"/>
      <att type="string" name="GO:0004871" value="IEP"/>
      <att type="string" name="GO:0043123" value="IEP"/>
    </att>
    <att type="list" name="annotation.GO BIOLOGICAL_PROCESS">
      <att type="string" name="annotation.GO BIOLOGICAL_PROCESS" value="anti-apoptosis"/>
      <att type="string" name="annotation.GO BIOLOGICAL_PROCESS" value="cellular defense response"/>
      <att type="string" name="annotation.GO BIOLOGICAL_PROCESS" value="cytokine and chemokine mediated signaling pathway"/>
      <att type="string" name="annotation.GO BIOLOGICAL_PROCESS" value="defense response to virus"/>
      <att type="string" name="annotation.GO BIOLOGICAL_PROCESS" value="inflammatory response"/>
      <att type="string" name="annotation.GO BIOLOGICAL_PROCESS" value="positive regulation of I-kappaB kinase/NF-kappaB cascade"/>
      <att type="string" name="annotation.GO BIOLOGICAL_PROCESS" value="positive regulation of NF-kappaB transcription factor activity"/>
      <att type="string" name="annotation.GO BIOLOGICAL_PROCESS" value="regulation of transcription, DNA-dependent"/>
      <att type="string" name="annotation.GO BIOLOGICAL_PROCESS" value="response to UV-B"/>
      <att type="string" name="annotation.GO BIOLOGICAL_PROCESS" value="response to organic substance"/>
    </att>
    <att type="string" name="Prot_Name" value="v-rel reticuloendotheliosis viral oncogene homolog A, nuclear factor of kappa light polypeptide gene enhancer in B-cells 3, p65"/>
  </node>
  <node label="NP_612482.2" id="-723">
    <att type="string" name="annotation.DB_Object_ID" value="P08047"/>
    <att type="string" name="Column 4" value="6667"/>
    <att type="string" name="annotation.DB_Object_Type" value="protein"/>
    <att type="string" name="annotation.DB" value="UniProtKB"/>
    <att type="string" name="upkb_vega" value="OTTHUMP00000167680"/>
    <att type="string" name="GeneID_String" value="6667"/>
    <att type="string" name="annotation.Qualifier" value=""/>
    <att type="string" name="MCODE_Node_Status" value="Unclustered"/>
    <att type="string" name="annotation.Taxon" value="Human"/>
    <att type="string" name="upkb_tr" value="Q96ER4"/>
    <att type="string" name="Prot_Acc" value="NP_612482.2"/>
    <att type="string" name="type" value="human"/>
    <att type="string" name="annotation.Assigned_by" value="UniProtKB"/>
    <att type="list" name="annotation.GO MOLECULAR_FUNCTION">
      <att type="string" name="annotation.GO MOLECULAR_FUNCTION" value="RNA polymerase II transcription factor activity"/>
      <att type="string" name="annotation.GO MOLECULAR_FUNCTION" value="double-stranded DNA binding"/>
      <att type="string" name="annotation.GO MOLECULAR_FUNCTION" value="metal ion binding"/>
      <att type="string" name="annotation.GO MOLECULAR_FUNCTION" value="protein C-terminus binding"/>
      <att type="string" name="annotation.GO MOLECULAR_FUNCTION" value="protein homodimerization activity"/>
      <att type="string" name="annotation.GO MOLECULAR_FUNCTION" value="sequence-specific DNA binding"/>
      <att type="string" name="annotation.GO MOLECULAR_FUNCTION" value="transcription activator activity"/>
      <att type="string" name="annotation.GO MOLECULAR_FUNCTION" value="transcription factor activity"/>
      <att type="string" name="annotation.GO MOLECULAR_FUNCTION" value="zinc ion binding"/>
    </att>
    <att type="map" name="annotation.DB:Reference">
      <att type="string" name="GO:0003700" value="PMID:12560508"/>
      <att type="string" name="GO:0006357" value="GOA:compara|GO_REF:0000019"/>
      <att type="string" name="GO:0003702" value="PMID:3139301"/>
      <att type="string" name="GO:0016563" value="PMID:14580349"/>
      <att type="string" name="GO:0005634" value="PMID:3139301"/>
      <att type="string" name="GO:0008022" value="PMID:10816420"/>
      <att type="string" name="GO:0042803" value="PMID:10393239"/>
      <att type="string" name="GO:0046872" value="GOA:spkw|GO_REF:0000004"/>
      <att type="string" name="GO:0006350" value="GOA:spkw|GO_REF:0000004"/>
      <att type="string" name="GO:0005622" value="GOA:interpro|GO_REF:0000002"/>
      <att type="string" name="GO:0043565" value="PMID:12169688"/>
      <att type="string" name="GO:0003690" value="GOA:compara|GO_REF:0000019"/>
      <att type="string" name="GO:0045817" value="PMID:12169688"/>
      <att type="string" name="GO:0044419" value="GOA:spkw|GO_REF:0000004"/>
      <att type="string" name="GO:0008270" value="GOA:interpro|GO_REF:0000002"/>
      <att type="string" name="GO:0045893" value="PMID:14580349"/>
    </att>
    <att type="integer" name="GeneID" value="6667"/>
    <att type="string" name="annotation.DB_Object_Name" value="SP1, TSFP1: Transcription factor Sp1"/>
    <att type="list" name="annotation.GO CELLULAR_COMPONENT">
      <att type="string" name="annotation.GO CELLULAR_COMPONENT" value="intracellular"/>
      <att type="string" name="annotation.GO CELLULAR_COMPONENT" value="nucleus"/>
    </att>
    <att type="string" name="annotation.Date" value="20061006"/>
    <att type="list" name="cytoscape.alias.list">
      <att type="string" name="cytoscape.alias.list" value="IPI00465152"/>
      <att type="string" name="cytoscape.alias.list" value="P08047"/>
    </att>
    <att type="string" name="upkb_sp" value="P08047"/>
    <att type="string" name="canonicalName" value="NP_612482.2"/>
    <att type="real" name="MCODE_Score" value="0.0"/>
    <att type="string" name="annotation.With (or) From" value="GO:0006355"/>
    <att type="integer" name="Degree" value="2"/>
    <att type="map" name="annotation.Evidence">
      <att type="string" name="GO:0003700" value="IDA"/>
      <att type="string" name="GO:0006357" value="IEA"/>
      <att type="string" name="GO:0003702" value="NAS"/>
      <att type="string" name="GO:0016563" value="IDA"/>
      <att type="string" name="GO:0005634" value="IC"/>
      <att type="string" name="GO:0008022" value="IPI"/>
      <att type="string" name="GO:0042803" value="IDA"/>
      <att type="string" name="GO:0046872" value="IEA"/>
      <att type="string" name="GO:0006350" value="IEA"/>
      <att type="string" name="GO:0005622" value="IEA"/>
      <att type="string" name="GO:0043565" value="IDA"/>
      <att type="string" name="GO:0003690" value="IEA"/>
      <att type="string" name="GO:0045817" value="IDA"/>
      <att type="string" name="GO:0044419" value="IEA"/>
      <att type="string" name="GO:0008270" value="IEA"/>
      <att type="string" name="GO:0045893" value="IDA"/>
    </att>
    <att type="list" name="annotation.GO BIOLOGICAL_PROCESS">
      <att type="string" name="annotation.GO BIOLOGICAL_PROCESS" value="interspecies interaction between organisms"/>
      <att type="string" name="annotation.GO BIOLOGICAL_PROCESS" value="positive regulation of transcription from RNA polymerase II promoter, global"/>
      <att type="string" name="annotation.GO BIOLOGICAL_PROCESS" value="positive regulation of transcription, DNA-dependent"/>
      <att type="string" name="annotation.GO BIOLOGICAL_PROCESS" value="regulation of transcription from RNA polymerase II promoter"/>
      <att type="string" name="annotation.GO BIOLOGICAL_PROCESS" value="transcription"/>
    </att>
    <att type="string" name="Prot_Name" value="Sp1 transcription factor"/>
  </node>
  <node label="NP_000923.1" id="-1037">
    <att type="string" name="annotation.DB_Object_ID" value="Q01970"/>
    <att type="string" name="Column 4" value="5331"/>
    <att type="string" name="annotation.DB_Object_Type" value="protein"/>
    <att type="string" name="annotation.DB" value="UniProtKB"/>
    <att type="string" name="GeneID_String" value="5331"/>
    <att type="string" name="annotation.Qualifier" value=""/>
    <att type="string" name="annotation.Taxon" value="Human"/>
    <att type="string" name="upkb_tr" value="Q8N1A4"/>
    <att type="string" name="Prot_Acc" value="NP_000923.1"/>
    <att type="string" name="type" value="human"/>
    <att type="string" name="annotation.Assigned_by" value="UniProtKB"/>
    <att type="list" name="annotation.GO MOLECULAR_FUNCTION">
      <att type="string" name="annotation.GO MOLECULAR_FUNCTION" value="calcium ion binding"/>
      <att type="string" name="annotation.GO MOLECULAR_FUNCTION" value="hydrolase activity"/>
      <att type="string" name="annotation.GO MOLECULAR_FUNCTION" value="phosphoinositide phospholipase C activity"/>
      <att type="string" name="annotation.GO MOLECULAR_FUNCTION" value="signal transducer activity"/>
    </att>
    <att type="map" name="annotation.DB:Reference">
      <att type="string" name="GO:0016042" value="GOA:spkw|GO_REF:0000004"/>
      <att type="string" name="GO:0006629" value="GOA:interpro|GO_REF:0000002"/>
      <att type="string" name="GO:0007242" value="GOA:interpro|GO_REF:0000002"/>
      <att type="string" name="GO:0016020" value="GOA:spkw|GO_REF:0000004"/>
      <att type="string" name="GO:0016787" value="GOA:spkw|GO_REF:0000004"/>
      <att type="string" name="GO:0004435" value="GOA:interpro|GO_REF:0000002"/>
      <att type="string" name="GO:0005509" value="GOA:interpro|GO_REF:0000002"/>
      <att type="string" name="GO:0004871" value="GOA:spkw|GO_REF:0000004"/>
      <att type="string" name="GO:0005626" value="GOA:compara|GO_REF:0000019"/>
      <att type="string" name="GO:0009395" value="GOA:compara|GO_REF:0000019"/>
      <att type="string" name="GO:0005829" value="GOA:compara|GO_REF:0000019"/>
    </att>
    <att type="integer" name="GeneID" value="5331"/>
    <att type="string" name="annotation.DB_Object_Name" value="PLCB3: 1-phosphatidylinositol-4,5-bisphosphate phosphodiesterase beta-3"/>
    <att type="list" name="annotation.GO CELLULAR_COMPONENT">
      <att type="string" name="annotation.GO CELLULAR_COMPONENT" value="cytosol"/>
      <att type="string" name="annotation.GO CELLULAR_COMPONENT" value="insoluble fraction"/>
      <att type="string" name="annotation.GO CELLULAR_COMPONENT" value="membrane"/>
    </att>
    <att type="string" name="annotation.Date" value="20080616"/>
    <att type="list" name="cytoscape.alias.list">
      <att type="string" name="cytoscape.alias.list" value="IPI00010400"/>
      <att type="string" name="cytoscape.alias.list" value="Q01970"/>
    </att>
    <att type="string" name="upkb_sp" value="Q01970"/>
    <att type="string" name="canonicalName" value="NP_000923.1"/>
    <att type="string" name="annotation.With (or) From" value="SP_KW:KW-0472"/>
    <att type="integer" name="Degree" value="1"/>
    <att type="map" name="annotation.Evidence">
      <att type="string" name="GO:0016042" value="IEA"/>
      <att type="string" name="GO:0006629" value="IEA"/>
      <att type="string" name="GO:0007242" value="IEA"/>
      <att type="string" name="GO:0016020" value="IEA"/>
      <att type="string" name="GO:0016787" value="IEA"/>
      <att type="string" name="GO:0004435" value="IEA"/>
      <att type="string" name="GO:0005509" value="IEA"/>
      <att type="string" name="GO:0004871" value="IEA"/>
      <att type="string" name="GO:0005626" value="IEA"/>
      <att type="string" name="GO:0009395" value="IEA"/>
      <att type="string" name="GO:0005829" value="IEA"/>
    </att>
    <att type="list" name="annotation.GO BIOLOGICAL_PROCESS">
      <att type="string" name="annotation.GO BIOLOGICAL_PROCESS" value="intracellular signaling cascade"/>
      <att type="string" name="annotation.GO BIOLOGICAL_PROCESS" value="lipid catabolic process"/>
      <att type="string" name="annotation.GO BIOLOGICAL_PROCESS" value="lipid metabolic process"/>
      <att type="string" name="annotation.GO BIOLOGICAL_PROCESS" value="phospholipid catabolic process"/>
    </att>
    <att type="string" name="Prot_Name" value="phospholipase C, beta 3 (phosphatidylinositol-specific)"/>
  </node>
  <node label="NP_008983.1" id="-991">
    <att type="string" name="annotation.DB_Object_ID" value="Q9Y5S8"/>
    <att type="string" name="Column 4" value="27035"/>
    <att type="string" name="annotation.DB_Object_Type" value="protein"/>
    <att type="string" name="annotation.DB" value="UniProtKB"/>
    <att type="string" name="GeneID_String" value="27035"/>
    <att type="string" name="annotation.Qualifier" value=""/>
    <att type="string" name="annotation.Taxon" value="Human"/>
    <att type="string" name="upkb_tr" value="A6NGA6"/>
    <att type="string" name="Prot_Acc" value="NP_008983.1"/>
    <att type="string" name="type" value="human"/>
    <att type="string" name="annotation.Assigned_by" value="UniProtKB"/>
    <att type="list" name="annotation.GO MOLECULAR_FUNCTION">
      <att type="string" name="annotation.GO MOLECULAR_FUNCTION" value="FAD binding"/>
      <att type="string" name="annotation.GO MOLECULAR_FUNCTION" value="electron carrier activity"/>
      <att type="string" name="annotation.GO MOLECULAR_FUNCTION" value="iron ion binding"/>
      <att type="string" name="annotation.GO MOLECULAR_FUNCTION" value="metal ion binding"/>
      <att type="string" name="annotation.GO MOLECULAR_FUNCTION" value="superoxide-generating NADPH oxidase activity"/>
      <att type="string" name="annotation.GO MOLECULAR_FUNCTION" value="voltage-gated ion channel activity"/>
      <att type="string" name="annotation.GO MOLECULAR_FUNCTION" value="voltage-gated proton channel activity"/>
    </att>
    <att type="map" name="annotation.DB:Reference">
      <att type="string" name="GO:0005244" value="GOA:spkw|GO_REF:0000004"/>
      <att type="string" name="GO:0005506" value="GOA:interpro|GO_REF:0000002"/>
      <att type="string" name="GO:0050660" value="GOA:interpro|GO_REF:0000002"/>
      <att type="string" name="GO:0009055" value="GOA:interpro|GO_REF:0000002"/>
      <att type="string" name="GO:0006739" value="UniProt:Q9Y5S8"/>
      <att type="string" name="GO:0006746" value="UniProt:Q9Y5S8"/>
      <att type="string" name="GO:0046872" value="GOA:spkw|GO_REF:0000004"/>
      <att type="string" name="GO:0030171" value="PMID:10615049"/>
      <att type="string" name="GO:0016020" value="GOA:interpro|GO_REF:0000002"/>
      <att type="string" name="GO:0016175" value="PMID:10485709"/>
      <att type="string" name="GO:0016021" value="UniProt:Q9Y5S8"/>
      <att type="string" name="GO:0015992" value="PMID:10615049"/>
      <att type="string" name="GO:0006811" value="GOA:spkw|GO_REF:0000004"/>
      <att type="string" name="GO:0055114" value="UniProt:Q9Y5S8"/>
    </att>
    <att type="integer" name="GeneID" value="27035"/>
    <att type="string" name="annotation.DB_Object_Name" value="NOX1, NOH1: NADPH oxidase 1"/>
    <att type="list" name="annotation.GO CELLULAR_COMPONENT">
      <att type="string" name="annotation.GO CELLULAR_COMPONENT" value="integral to membrane"/>
      <att type="string" name="annotation.GO CELLULAR_COMPONENT" value="membrane"/>
    </att>
    <att type="string" name="annotation.Date" value="20021104"/>
    <att type="list" name="cytoscape.alias.list">
      <att type="string" name="cytoscape.alias.list" value="IPI00292186"/>
      <att type="string" name="cytoscape.alias.list" value="Q9Y5S8"/>
    </att>
    <att type="string" name="upkb_sp" value="Q9Y5S8"/>
    <att type="string" name="canonicalName" value="NP_008983.1"/>
    <att type="string" name="annotation.With (or) From" value=""/>
    <att type="integer" name="Degree" value="2"/>
    <att type="map" name="annotation.Evidence">
      <att type="string" name="GO:0005244" value="IEA"/>
      <att type="string" name="GO:0005506" value="IEA"/>
      <att type="string" name="GO:0050660" value="IEA"/>
      <att type="string" name="GO:0009055" value="IEA"/>
      <att type="string" name="GO:0006739" value="NAS"/>
      <att type="string" name="GO:0006746" value="NAS"/>
      <att type="string" name="GO:0046872" value="IEA"/>
      <att type="string" name="GO:0030171" value="TAS"/>
      <att type="string" name="GO:0016020" value="IEA"/>
      <att type="string" name="GO:0016175" value="TAS"/>
      <att type="string" name="GO:0016021" value="NAS"/>
      <att type="string" name="GO:0015992" value="TAS"/>
      <att type="string" name="GO:0006811" value="IEA"/>
      <att type="string" name="GO:0055114" value="NAS"/>
    </att>
    <att type="list" name="annotation.GO BIOLOGICAL_PROCESS">
      <att type="string" name="annotation.GO BIOLOGICAL_PROCESS" value="FADH2 metabolic process"/>
      <att type="string" name="annotation.GO BIOLOGICAL_PROCESS" value="NADP metabolic process"/>
      <att type="string" name="annotation.GO BIOLOGICAL_PROCESS" value="ion transport"/>
      <att type="string" name="annotation.GO BIOLOGICAL_PROCESS" value="oxidation reduction"/>
      <att type="string" name="annotation.GO BIOLOGICAL_PROCESS" value="proton transport"/>
    </att>
    <att type="string" name="Prot_Name" value="NADPH oxidase 1 isoform long"/>
  </node>
  <node label="NP_006234.1" id="-741">
    <att type="string" name="annotation.DB_Object_ID" value="Q15172"/>
    <att type="string" name="Column 4" value="5525"/>
    <att type="string" name="annotation.DB_Object_Type" value="protein"/>
    <att type="string" name="annotation.DB" value="UniProtKB"/>
    <att type="string" name="GeneID_String" value="5525"/>
    <att type="string" name="annotation.Qualifier" value=""/>
    <att type="string" name="MCODE_Node_Status" value="Unclustered"/>
    <att type="string" name="annotation.Taxon" value="Human"/>
    <att type="string" name="Prot_Acc" value="NP_006234.1"/>
    <att type="string" name="type" value="human"/>
    <att type="string" name="annotation.Assigned_by" value="PINC"/>
    <att type="list" name="annotation.GO MOLECULAR_FUNCTION">
      <att type="string" name="annotation.GO MOLECULAR_FUNCTION" value="protein binding"/>
      <att type="string" name="annotation.GO MOLECULAR_FUNCTION" value="protein phosphatase type 2A regulator activity"/>
    </att>
    <att type="map" name="annotation.DB:Reference">
      <att type="string" name="GO:0005515" value="PMID:9847399"/>
      <att type="string" name="GO:0007165" value="GOA:interpro|GO_REF:0000002"/>
      <att type="string" name="GO:0005737" value="PMID:8703017"/>
      <att type="string" name="GO:0008601" value="PMID:8703017"/>
      <att type="string" name="GO:0000159" value="GOA:interpro|GO_REF:0000002"/>
    </att>
    <att type="integer" name="GeneID" value="5525"/>
    <att type="string" name="annotation.DB_Object_Name" value="PPP2R5A: Serine/threonine-protein phosphatase 2A 56 kDa regulatory subunit alpha isoform"/>
    <att type="list" name="annotation.GO CELLULAR_COMPONENT">
      <att type="string" name="annotation.GO CELLULAR_COMPONENT" value="cytoplasm"/>
      <att type="string" name="annotation.GO CELLULAR_COMPONENT" value="protein phosphatase type 2A complex"/>
    </att>
    <att type="string" name="annotation.Date" value="20030904"/>
    <att type="list" name="cytoscape.alias.list">
      <att type="string" name="cytoscape.alias.list" value="IPI00014978"/>
      <att type="string" name="cytoscape.alias.list" value="Q15172"/>
    </att>
    <att type="string" name="upkb_sp" value="Q15172"/>
    <att type="string" name="canonicalName" value="NP_006234.1"/>
    <att type="real" name="MCODE_Score" value="0.2222222222222222"/>
    <att type="string" name="annotation.With (or) From" value=""/>
    <att type="integer" name="Degree" value="2"/>
    <att type="map" name="annotation.Evidence">
      <att type="string" name="GO:0005515" value="IPI"/>
      <att type="string" name="GO:0007165" value="IEA"/>
      <att type="string" name="GO:0005737" value="TAS"/>
      <att type="string" name="GO:0008601" value="TAS"/>
      <att type="string" name="GO:0000159" value="IEA"/>
    </att>
    <att type="list" name="annotation.GO BIOLOGICAL_PROCESS">
      <att type="string" name="annotation.GO BIOLOGICAL_PROCESS" value="signal transduction"/>
    </att>
    <att type="string" name="Prot_Name" value="protein phosphatase 2, regulatory subunit B (B56), alpha isoform"/>
  </node>
  <node label="NP_001265.1" id="-43">
    <att type="string" name="annotation.DB_Object_ID" value="O14757"/>
    <att type="string" name="Column 4" value="1111"/>
    <att type="string" name="annotation.DB_Object_Type" value="protein"/>
    <att type="string" name="annotation.DB" value="UniProtKB"/>
    <att type="string" name="GeneID_String" value="1111"/>
    <att type="string" name="annotation.Qualifier" value=""/>
    <att type="string" name="annotation.Taxon" value="Human"/>
    <att type="string" name="Prot_Acc" value="NP_001265.1"/>
    <att type="string" name="type" value="human"/>
    <att type="string" name="annotation.Assigned_by" value="UniProtKB"/>
    <att type="list" name="annotation.GO MOLECULAR_FUNCTION">
      <att type="string" name="annotation.GO MOLECULAR_FUNCTION" value="ATP binding"/>
      <att type="string" name="annotation.GO MOLECULAR_FUNCTION" value="nucleotide binding"/>
      <att type="string" name="annotation.GO MOLECULAR_FUNCTION" value="protein binding"/>
      <att type="string" name="annotation.GO MOLECULAR_FUNCTION" value="protein kinase binding"/>
      <att type="string" name="annotation.GO MOLECULAR_FUNCTION" value="protein serine/threonine kinase activity"/>
      <att type="string" name="annotation.GO MOLECULAR_FUNCTION" value="transferase activity"/>
    </att>
    <att type="map" name="annotation.DB:Reference">
      <att type="string" name="GO:0005515" value="PMID:16330544"/>
      <att type="string" name="GO:0000794" value="PMID:9382850"/>
      <att type="string" name="GO:0008285" value="PMID:9278511"/>
      <att type="string" name="GO:0019901" value="GOA:compara|GO_REF:0000019"/>
      <att type="string" name="GO:0007276" value="PMID:9382850"/>
      <att type="string" name="GO:0005657" value="GOA:compara|GO_REF:0000019"/>
      <att type="string" name="GO:0005634" value="GOA:spkw|GO_REF:0000004"/>
      <att type="string" name="GO:0000079" value="PMID:9278511"/>
      <att type="string" name="GO:0005524" value="GOA:interpro|GO_REF:0000002"/>
      <att type="string" name="GO:0006260" value="PMID:12791985"/>
      <att type="string" name="GO:0005737" value="GOA:spkw|GO_REF:0000004"/>
      <att type="string" name="GO:0007049" value="GOA:spkw|GO_REF:0000004"/>
      <att type="string" name="GO:0006281" value="GOA:spkw|GO_REF:0000004"/>
      <att type="string" name="GO:0000166" value="GOA:spkw|GO_REF:0000004"/>
      <att type="string" name="GO:0004674" value="PMID:9278512"/>
      <att type="string" name="GO:0000086" value="GOA:compara|GO_REF:0000019"/>
      <att type="string" name="GO:0006468" value="GOA:interpro|GO_REF:0000002"/>
      <att type="string" name="GO:0005654" value="PMID:12399544"/>
      <att type="string" name="GO:0000077" value="PMID:9278511"/>
      <att type="string" name="GO:0016740" value="GOA:spkw|GO_REF:0000004"/>
      <att type="string" name="GO:0007131" value="PMID:9278511"/>
    </att>
    <att type="integer" name="GeneID" value="1111"/>
    <att type="string" name="annotation.DB_Object_Name" value="CHEK1, CHK1: Serine/threonine-protein kinase Chk1"/>
    <att type="list" name="annotation.GO CELLULAR_COMPONENT">
      <att type="string" name="annotation.GO CELLULAR_COMPONENT" value="condensed nuclear chromosome"/>
      <att type="string" name="annotation.GO CELLULAR_COMPONENT" value="cytoplasm"/>
      <att type="string" name="annotation.GO CELLULAR_COMPONENT" value="nucleoplasm"/>
      <att type="string" name="annotation.GO CELLULAR_COMPONENT" value="nucleus"/>
      <att type="string" name="annotation.GO CELLULAR_COMPONENT" value="replication fork"/>
    </att>
    <att type="string" name="annotation.Date" value="20080616"/>
    <att type="list" name="cytoscape.alias.list">
      <att type="string" name="cytoscape.alias.list" value="IPI00023664"/>
      <att type="string" name="cytoscape.alias.list" value="O14757"/>
    </att>
    <att type="string" name="upkb_sp" value="O14757"/>
    <att type="string" name="canonicalName" value="NP_001265.1"/>
    <att type="string" name="annotation.With (or) From" value="SP_KW:KW-0963"/>
    <att type="integer" name="Degree" value="1"/>
    <att type="map" name="annotation.Evidence">
      <att type="string" name="GO:0005515" value="IPI"/>
      <att type="string" name="GO:0000794" value="TAS"/>
      <att type="string" name="GO:0008285" value="TAS"/>
      <att type="string" name="GO:0019901" value="IEA"/>
      <att type="string" name="GO:0007276" value="TAS"/>
      <att type="string" name="GO:0005657" value="IEA"/>
      <att type="string" name="GO:0005634" value="IEA"/>
      <att type="string" name="GO:0000079" value="TAS"/>
      <att type="string" name="GO:0005524" value="IEA"/>
      <att type="string" name="GO:0006260" value="EXP"/>
      <att type="string" name="GO:0005737" value="IEA"/>
      <att type="string" name="GO:0007049" value="IEA"/>
      <att type="string" name="GO:0006281" value="IEA"/>
      <att type="string" name="GO:0000166" value="IEA"/>
      <att type="string" name="GO:0004674" value="EXP"/>
      <att type="string" name="GO:0000086" value="IEA"/>
      <att type="string" name="GO:0006468" value="IEA"/>
      <att type="string" name="GO:0005654" value="EXP"/>
      <att type="string" name="GO:0000077" value="TAS"/>
      <att type="string" name="GO:0016740" value="IEA"/>
      <att type="string" name="GO:0007131" value="TAS"/>
    </att>
    <att type="list" name="annotation.GO BIOLOGICAL_PROCESS">
      <att type="string" name="annotation.GO BIOLOGICAL_PROCESS" value="DNA damage checkpoint"/>
      <att type="string" name="annotation.GO BIOLOGICAL_PROCESS" value="DNA repair"/>
      <att type="string" name="annotation.GO BIOLOGICAL_PROCESS" value="DNA replication"/>
      <att type="string" name="annotation.GO BIOLOGICAL_PROCESS" value="G2/M transition of mitotic cell cycle"/>
      <att type="string" name="annotation.GO BIOLOGICAL_PROCESS" value="cell cycle"/>
      <att type="string" name="annotation.GO BIOLOGICAL_PROCESS" value="gamete generation"/>
      <att type="string" name="annotation.GO BIOLOGICAL_PROCESS" value="meiotic recombination"/>
      <att type="string" name="annotation.GO BIOLOGICAL_PROCESS" value="negative regulation of cell proliferation"/>
      <att type="string" name="annotation.GO BIOLOGICAL_PROCESS" value="protein amino acid phosphorylation"/>
      <att type="string" name="annotation.GO BIOLOGICAL_PROCESS" value="regulation of cyclin-dependent protein kinase activity"/>
    </att>
    <att type="string" name="Prot_Name" value="CHK1 checkpoint homolog"/>
  </node>
  <node label="NP_000913.2" id="-388">
    <att type="string" name="annotation.DB_Object_ID" value="Q13370"/>
    <att type="string" name="Column 4" value="5140"/>
    <att type="string" name="annotation.DB_Object_Type" value="protein"/>
    <att type="string" name="annotation.DB" value="UniProtKB"/>
    <att type="string" name="GeneID_String" value="5140"/>
    <att type="string" name="annotation.Qualifier" value=""/>
    <att type="string" name="annotation.Taxon" value="Human"/>
    <att type="string" name="upkb_tr" value="Q59FY3"/>
    <att type="string" name="Prot_Acc" value="NP_000913.2"/>
    <att type="string" name="type" value="human"/>
    <att type="string" name="annotation.Assigned_by" value="UniProtKB"/>
    <att type="list" name="annotation.GO MOLECULAR_FUNCTION">
      <att type="string" name="annotation.GO MOLECULAR_FUNCTION" value="cGMP-inhibited cyclic-nucleotide phosphodiesterase activity"/>
      <att type="string" name="annotation.GO MOLECULAR_FUNCTION" value="hydrolase activity"/>
    </att>
    <att type="map" name="annotation.DB:Reference">
      <att type="string" name="GO:0007165" value="GOA:interpro|GO_REF:0000002"/>
      <att type="string" name="GO:0004119" value="PMID:8884271"/>
      <att type="string" name="GO:0016020" value="GOA:spkw|GO_REF:0000004"/>
      <att type="string" name="GO:0016787" value="GOA:spkw|GO_REF:0000004"/>
      <att type="string" name="GO:0050796" value="GOA:compara|GO_REF:0000019"/>
      <att type="string" name="GO:0031018" value="GOA:compara|GO_REF:0000019"/>
      <att type="string" name="GO:0016021" value="GOA:spkw|GO_REF:0000004"/>
      <att type="string" name="GO:0042593" value="GOA:compara|GO_REF:0000019"/>
    </att>
    <att type="integer" name="GeneID" value="5140"/>
    <att type="string" name="annotation.DB_Object_Name" value="PDE3B: cGMP-inhibited 3&apos;,5&apos;-cyclic phosphodiesterase B"/>
    <att type="list" name="annotation.GO CELLULAR_COMPONENT">
      <att type="string" name="annotation.GO CELLULAR_COMPONENT" value="integral to membrane"/>
      <att type="string" name="annotation.GO CELLULAR_COMPONENT" value="membrane"/>
    </att>
    <att type="string" name="annotation.Date" value="20080616"/>
    <att type="list" name="cytoscape.alias.list">
      <att type="string" name="cytoscape.alias.list" value="IPI00012843"/>
      <att type="string" name="cytoscape.alias.list" value="Q13370"/>
    </att>
    <att type="string" name="upkb_sp" value="Q13370"/>
    <att type="string" name="canonicalName" value="NP_000913.2"/>
    <att type="string" name="annotation.With (or) From" value="SP_KW:KW-0812"/>
    <att type="integer" name="Degree" value="1"/>
    <att type="map" name="annotation.Evidence">
      <att type="string" name="GO:0007165" value="IEA"/>
      <att type="string" name="GO:0004119" value="TAS"/>
      <att type="string" name="GO:0016020" value="IEA"/>
      <att type="string" name="GO:0016787" value="IEA"/>
      <att type="string" name="GO:0050796" value="IEA"/>
      <att type="string" name="GO:0031018" value="IEA"/>
      <att type="string" name="GO:0016021" value="IEA"/>
      <att type="string" name="GO:0042593" value="IEA"/>
    </att>
    <att type="list" name="annotation.GO BIOLOGICAL_PROCESS">
      <att type="string" name="annotation.GO BIOLOGICAL_PROCESS" value="endocrine pancreas development"/>
      <att type="string" name="annotation.GO BIOLOGICAL_PROCESS" value="glucose homeostasis"/>
      <att type="string" name="annotation.GO BIOLOGICAL_PROCESS" value="regulation of insulin secretion"/>
      <att type="string" name="annotation.GO BIOLOGICAL_PROCESS" value="signal transduction"/>
    </att>
    <att type="string" name="Prot_Name" value="phosphodiesterase 3B, cGMP-inhibited"/>
  </node>
  <node label="NP_066955.1" id="-347">
    <att type="string" name="annotation.DB_Object_ID" value="P16298"/>
    <att type="string" name="Column 4" value="5532"/>
    <att type="string" name="annotation.DB_Object_Type" value="protein"/>
    <att type="string" name="annotation.DB" value="UniProtKB"/>
    <att type="string" name="GeneID_String" value="5532"/>
    <att type="string" name="annotation.Qualifier" value=""/>
    <att type="string" name="annotation.Taxon" value="Human"/>
    <att type="string" name="upkb_tr" value="Q8N1F0"/>
    <att type="string" name="Prot_Acc" value="NP_066955.1"/>
    <att type="string" name="type" value="human"/>
    <att type="string" name="annotation.Assigned_by" value="UniProtKB"/>
    <att type="list" name="annotation.GO MOLECULAR_FUNCTION">
      <att type="string" name="annotation.GO MOLECULAR_FUNCTION" value="calcium ion binding"/>
      <att type="string" name="annotation.GO MOLECULAR_FUNCTION" value="calmodulin binding"/>
      <att type="string" name="annotation.GO MOLECULAR_FUNCTION" value="hydrolase activity"/>
      <att type="string" name="annotation.GO MOLECULAR_FUNCTION" value="iron ion binding"/>
      <att type="string" name="annotation.GO MOLECULAR_FUNCTION" value="phosphoprotein phosphatase activity"/>
      <att type="string" name="annotation.GO MOLECULAR_FUNCTION" value="protein serine/threonine phosphatase activity"/>
      <att type="string" name="annotation.GO MOLECULAR_FUNCTION" value="zinc ion binding"/>
    </att>
    <att type="map" name="annotation.DB:Reference">
      <att type="string" name="GO:0007165" value="PMID:8978785"/>
      <att type="string" name="GO:0005516" value="PMID:8524402"/>
      <att type="string" name="GO:0016787" value="GOA:interpro|GO_REF:0000002"/>
      <att type="string" name="GO:0005506" value="GOA:spkw|GO_REF:0000004"/>
      <att type="string" name="GO:0005509" value="PMID:8524402"/>
      <att type="string" name="GO:0008270" value="GOA:spkw|GO_REF:0000004"/>
      <att type="string" name="GO:0004721" value="GOA:spec|GO_REF:0000003"/>
      <att type="string" name="GO:0004722" value="PMID:8392375"/>
      <att type="string" name="GO:0005955" value="PMID:8524402"/>
    </att>
    <att type="integer" name="GeneID" value="5532"/>
    <att type="string" name="annotation.DB_Object_Name" value="PPP3CB, CALNA2, CALNB, CNA2: Serine/threonine-protein phosphatase 2B catalytic subunit beta isoform"/>
    <att type="list" name="annotation.GO CELLULAR_COMPONENT">
      <att type="string" name="annotation.GO CELLULAR_COMPONENT" value="calcineurin complex"/>
    </att>
    <att type="string" name="annotation.Date" value="20050308"/>
    <att type="list" name="cytoscape.alias.list">
      <att type="string" name="cytoscape.alias.list" value="IPI00218862"/>
      <att type="string" name="cytoscape.alias.list" value="P16298"/>
    </att>
    <att type="string" name="upkb_sp" value="P16298"/>
    <att type="string" name="canonicalName" value="NP_066955.1"/>
    <att type="string" name="annotation.With (or) From" value=""/>
    <att type="integer" name="Degree" value="1"/>
    <att type="map" name="annotation.Evidence">
      <att type="string" name="GO:0007165" value="NAS"/>
      <att type="string" name="GO:0005516" value="NAS"/>
      <att type="string" name="GO:0016787" value="IEA"/>
      <att type="string" name="GO:0005506" value="IEA"/>
      <att type="string" name="GO:0005509" value="IDA"/>
      <att type="string" name="GO:0008270" value="IEA"/>
      <att type="string" name="GO:0004721" value="IEA"/>
      <att type="string" name="GO:0004722" value="NAS"/>
      <att type="string" name="GO:0005955" value="IDA"/>
    </att>
    <att type="list" name="annotation.GO BIOLOGICAL_PROCESS">
      <att type="string" name="annotation.GO BIOLOGICAL_PROCESS" value="signal transduction"/>
    </att>
    <att type="string" name="Prot_Name" value="protein phosphatase 3 (formerly 2B), catalytic subunit, beta isoform (calcineurin A beta)"/>
  </node>
  <node label="NP_004370.1" id="-171">
    <att type="string" name="annotation.DB_Object_ID" value="P16220"/>
    <att type="string" name="Column 4" value="1385"/>
    <att type="string" name="annotation.DB_Object_Type" value="protein"/>
    <att type="string" name="annotation.DB" value="UniProtKB"/>
    <att type="string" name="GeneID_String" value="1385"/>
    <att type="string" name="annotation.Qualifier" value=""/>
    <att type="string" name="MCODE_Node_Status" value="Unclustered"/>
    <att type="string" name="annotation.Taxon" value="Human"/>
    <att type="string" name="upkb_tr" value="Q16367"/>
    <att type="string" name="Prot_Acc" value="NP_004370.1"/>
    <att type="string" name="type" value="human"/>
    <att type="string" name="annotation.Assigned_by" value="Reactome"/>
    <att type="list" name="annotation.GO MOLECULAR_FUNCTION">
      <att type="string" name="annotation.GO MOLECULAR_FUNCTION" value="protein dimerization activity"/>
      <att type="string" name="annotation.GO MOLECULAR_FUNCTION" value="sequence-specific DNA binding"/>
      <att type="string" name="annotation.GO MOLECULAR_FUNCTION" value="transcription cofactor activity"/>
      <att type="string" name="annotation.GO MOLECULAR_FUNCTION" value="transcription factor activity"/>
    </att>
    <att type="map" name="annotation.DB:Reference">
      <att type="string" name="GO:0003712" value="PMID:8552098"/>
      <att type="string" name="GO:0043565" value="GOA:interpro|GO_REF:0000002"/>
      <att type="string" name="GO:0007165" value="PMID:2974179"/>
      <att type="string" name="GO:0006355" value="GOA:interpro|GO_REF:0000002"/>
      <att type="string" name="GO:0003700" value="PMID:10909971"/>
      <att type="string" name="GO:0044419" value="GOA:spkw|GO_REF:0000004"/>
      <att type="string" name="GO:0046983" value="GOA:interpro|GO_REF:0000002"/>
      <att type="string" name="GO:0006468" value="PMID:8798441"/>
      <att type="string" name="GO:0005634" value="PMID:10909971"/>
      <att type="string" name="GO:0005654" value="PMID:9687510"/>
    </att>
    <att type="integer" name="GeneID" value="1385"/>
    <att type="string" name="annotation.DB_Object_Name" value="CREB1: cAMP response element-binding protein"/>
    <att type="list" name="annotation.GO CELLULAR_COMPONENT">
      <att type="string" name="annotation.GO CELLULAR_COMPONENT" value="nucleoplasm"/>
      <att type="string" name="annotation.GO CELLULAR_COMPONENT" value="nucleus"/>
    </att>
    <att type="string" name="annotation.Date" value="20041001"/>
    <att type="list" name="cytoscape.alias.list">
      <att type="string" name="cytoscape.alias.list" value="IPI00027713"/>
      <att type="string" name="cytoscape.alias.list" value="P16220"/>
    </att>
    <att type="string" name="upkb_sp" value="P16220"/>
    <att type="string" name="canonicalName" value="NP_004370.1"/>
    <att type="real" name="MCODE_Score" value="0.0"/>
    <att type="string" name="annotation.With (or) From" value=""/>
    <att type="integer" name="Degree" value="1"/>
    <att type="map" name="annotation.Evidence">
      <att type="string" name="GO:0003712" value="TAS"/>
      <att type="string" name="GO:0043565" value="IEA"/>
      <att type="string" name="GO:0007165" value="TAS"/>
      <att type="string" name="GO:0006355" value="IEA"/>
      <att type="string" name="GO:0003700" value="TAS"/>
      <att type="string" name="GO:0044419" value="IEA"/>
      <att type="string" name="GO:0046983" value="IEA"/>
      <att type="string" name="GO:0006468" value="IDA"/>
      <att type="string" name="GO:0005634" value="TAS"/>
      <att type="string" name="GO:0005654" value="EXP"/>
    </att>
    <att type="list" name="annotation.GO BIOLOGICAL_PROCESS">
      <att type="string" name="annotation.GO BIOLOGICAL_PROCESS" value="interspecies interaction between organisms"/>
      <att type="string" name="annotation.GO BIOLOGICAL_PROCESS" value="protein amino acid phosphorylation"/>
      <att type="string" name="annotation.GO BIOLOGICAL_PROCESS" value="regulation of transcription, DNA-dependent"/>
      <att type="string" name="annotation.GO BIOLOGICAL_PROCESS" value="signal transduction"/>
    </att>
    <att type="string" name="Prot_Name" value="cAMP responsive element binding protein 1 isoform A"/>
  </node>
  <node label="NP_002733.2" id="-349">
    <att type="string" name="annotation.DB_Object_ID" value="Q15139"/>
    <att type="string" name="Column 4" value="5587"/>
    <att type="string" name="annotation.DB_Object_Type" value="protein"/>
    <att type="string" name="annotation.DB" value="UniProtKB"/>
    <att type="string" name="GeneID_String" value="5587"/>
    <att type="string" name="annotation.Qualifier" value=""/>
    <att type="string" name="MCODE_Node_Status" value="Unclustered"/>
    <att type="string" name="annotation.Taxon" value="Human"/>
    <att type="string" name="upkb_tr" value="A8MYR5"/>
    <att type="string" name="Prot_Acc" value="NP_002733.2"/>
    <att type="string" name="type" value="human"/>
    <att type="string" name="annotation.Assigned_by" value="PINC"/>
    <att type="list" name="annotation.GO MOLECULAR_FUNCTION">
      <att type="string" name="annotation.GO MOLECULAR_FUNCTION" value="ATP binding"/>
      <att type="string" name="annotation.GO MOLECULAR_FUNCTION" value="atypical protein kinase C activity"/>
      <att type="string" name="annotation.GO MOLECULAR_FUNCTION" value="diacylglycerol binding"/>
      <att type="string" name="annotation.GO MOLECULAR_FUNCTION" value="metal ion binding"/>
      <att type="string" name="annotation.GO MOLECULAR_FUNCTION" value="nucleotide binding"/>
      <att type="string" name="annotation.GO MOLECULAR_FUNCTION" value="protein binding"/>
      <att type="string" name="annotation.GO MOLECULAR_FUNCTION" value="protein serine/threonine kinase activity"/>
      <att type="string" name="annotation.GO MOLECULAR_FUNCTION" value="transferase activity"/>
      <att type="string" name="annotation.GO MOLECULAR_FUNCTION" value="zinc ion binding"/>
    </att>
    <att type="map" name="annotation.DB:Reference">
      <att type="string" name="GO:0005515" value="PMID:12893243"/>
      <att type="string" name="GO:0007242" value="GOA:interpro|GO_REF:0000002"/>
      <att type="string" name="GO:0005886" value="PMID:10856238"/>
      <att type="string" name="GO:0008283" value="PMID:8119958"/>
      <att type="string" name="GO:0005524" value="GOA:interpro|GO_REF:0000002"/>
      <att type="string" name="GO:0046872" value="GOA:spkw|GO_REF:0000004"/>
      <att type="string" name="GO:0005829" value="PMID:10856238"/>
      <att type="string" name="GO:0019992" value="GOA:spkw|GO_REF:0000004"/>
      <att type="string" name="GO:0000166" value="GOA:spkw|GO_REF:0000004"/>
      <att type="string" name="GO:0005887" value="PMID:8119958"/>
      <att type="string" name="GO:0004674" value="GOA:interpro|GO_REF:0000002"/>
      <att type="string" name="GO:0004700" value="PMID:8119958"/>
      <att type="string" name="GO:0008270" value="GOA:spkw|GO_REF:0000004"/>
      <att type="string" name="GO:0006468" value="PMID:8119958"/>
      <att type="string" name="GO:0016740" value="GOA:spkw|GO_REF:0000004"/>
    </att>
    <att type="integer" name="GeneID" value="5587"/>
    <att type="string" name="annotation.DB_Object_Name" value="PRKD1, PKD, PKD1, PRKCM: Serine/threonine-protein kinase D1"/>
    <att type="list" name="annotation.GO CELLULAR_COMPONENT">
      <att type="string" name="annotation.GO CELLULAR_COMPONENT" value="cytosol"/>
      <att type="string" name="annotation.GO CELLULAR_COMPONENT" value="integral to plasma membrane"/>
      <att type="string" name="annotation.GO CELLULAR_COMPONENT" value="plasma membrane"/>
    </att>
    <att type="string" name="annotation.Date" value="20030904"/>
    <att type="list" name="cytoscape.alias.list">
      <att type="string" name="cytoscape.alias.list" value="IPI00782950"/>
      <att type="string" name="cytoscape.alias.list" value="Q15139"/>
    </att>
    <att type="string" name="upkb_sp" value="Q15139"/>
    <att type="string" name="canonicalName" value="NP_002733.2"/>
    <att type="real" name="MCODE_Score" value="0.0"/>
    <att type="string" name="annotation.With (or) From" value=""/>
    <att type="integer" name="Degree" value="1"/>
    <att type="map" name="annotation.Evidence">
      <att type="string" name="GO:0005515" value="IPI"/>
      <att type="string" name="GO:0007242" value="IEA"/>
      <att type="string" name="GO:0005886" value="TAS"/>
      <att type="string" name="GO:0008283" value="TAS"/>
      <att type="string" name="GO:0005524" value="IEA"/>
      <att type="string" name="GO:0046872" value="IEA"/>
      <att type="string" name="GO:0005829" value="TAS"/>
      <att type="string" name="GO:0019992" value="IEA"/>
      <att type="string" name="GO:0000166" value="IEA"/>
      <att type="string" name="GO:0005887" value="TAS"/>
      <att type="string" name="GO:0004674" value="IEA"/>
      <att type="string" name="GO:0004700" value="TAS"/>
      <att type="string" name="GO:0008270" value="IEA"/>
      <att type="string" name="GO:0006468" value="TAS"/>
      <att type="string" name="GO:0016740" value="IEA"/>
    </att>
    <att type="list" name="annotation.GO BIOLOGICAL_PROCESS">
      <att type="string" name="annotation.GO BIOLOGICAL_PROCESS" value="cell proliferation"/>
      <att type="string" name="annotation.GO BIOLOGICAL_PROCESS" value="intracellular signaling cascade"/>
      <att type="string" name="annotation.GO BIOLOGICAL_PROCESS" value="protein amino acid phosphorylation"/>
    </att>
    <att type="string" name="Prot_Name" value="protein kinase D1"/>
  </node>
  <node label="NP_000824.1" id="-993">
    <att type="string" name="annotation.DB_Object_ID" value="Q12879"/>
    <att type="string" name="Column 4" value="2903"/>
    <att type="string" name="annotation.DB_Object_Type" value="protein"/>
    <att type="string" name="annotation.DB" value="UniProtKB"/>
    <att type="string" name="GeneID_String" value="2903"/>
    <att type="string" name="annotation.Qualifier" value=""/>
    <att type="string" name="annotation.Taxon" value="Human"/>
    <att type="string" name="Prot_Acc" value="NP_000824.1"/>
    <att type="string" name="type" value="human"/>
    <att type="string" name="annotation.Assigned_by" value="UniProtKB"/>
    <att type="list" name="annotation.GO MOLECULAR_FUNCTION">
      <att type="string" name="annotation.GO MOLECULAR_FUNCTION" value="N-methyl-D-aspartate selective glutamate receptor activity"/>
      <att type="string" name="annotation.GO MOLECULAR_FUNCTION" value="calcium ion binding"/>
      <att type="string" name="annotation.GO MOLECULAR_FUNCTION" value="cation channel activity"/>
      <att type="string" name="annotation.GO MOLECULAR_FUNCTION" value="extracellular-glutamate-gated ion channel activity"/>
      <att type="string" name="annotation.GO MOLECULAR_FUNCTION" value="glutamate binding"/>
      <att type="string" name="annotation.GO MOLECULAR_FUNCTION" value="magnesium ion binding"/>
      <att type="string" name="annotation.GO MOLECULAR_FUNCTION" value="protein binding"/>
      <att type="string" name="annotation.GO MOLECULAR_FUNCTION" value="receptor activity"/>
    </att>
    <att type="map" name="annotation.DB:Reference">
      <att type="string" name="GO:0005515" value="GOA:compara|GO_REF:0000019"/>
      <att type="string" name="GO:0043005" value="GOA:compara|GO_REF:0000019"/>
      <att type="string" name="GO:0030054" value="GOA:spkw|GO_REF:0000004"/>
      <att type="string" name="GO:0000287" value="GOA:spkw|GO_REF:0000004"/>
      <att type="string" name="GO:0005261" value="GOA:compara|GO_REF:0000019"/>
      <att type="string" name="GO:0005886" value="GOA:spsl|GO_REF:0000023"/>
      <att type="string" name="GO:0017146" value="PMID:10480938"/>
      <att type="string" name="GO:0005234" value="GOA:interpro|GO_REF:0000002"/>
      <att type="string" name="GO:0005509" value="GOA:spkw|GO_REF:0000004"/>
      <att type="string" name="GO:0045202" value="GOA:spkw|GO_REF:0000004"/>
      <att type="string" name="GO:0007268" value="PMID:7816096"/>
      <att type="string" name="GO:0007215" value="PMID:8768735"/>
      <att type="string" name="GO:0042734" value="GOA:compara|GO_REF:0000019"/>
      <att type="string" name="GO:0004972" value="PMID:8768735"/>
      <att type="string" name="GO:0048167" value="GOA:compara|GO_REF:0000019"/>
      <att type="string" name="GO:0005887" value="PMID:8768735"/>
      <att type="string" name="GO:0045211" value="GOA:spkw|GO_REF:0000004"/>
      <att type="string" name="GO:0004872" value="GOA:interpro|GO_REF:0000002"/>
      <att type="string" name="GO:0007613" value="GOA:compara|GO_REF:0000019"/>
      <att type="string" name="GO:0016595" value="GOA:compara|GO_REF:0000019"/>
      <att type="string" name="GO:0006811" value="GOA:interpro|GO_REF:0000002"/>
    </att>
    <att type="integer" name="GeneID" value="2903"/>
    <att type="string" name="annotation.DB_Object_Name" value="GRIN2A, NMDAR2A: Glutamate [NMDA] receptor subunit epsilon-1 precursor"/>
    <att type="list" name="annotation.GO CELLULAR_COMPONENT">
      <att type="string" name="annotation.GO CELLULAR_COMPONENT" value="N-methyl-D-aspartate selective glutamate receptor complex"/>
      <att type="string" name="annotation.GO CELLULAR_COMPONENT" value="cell junction"/>
      <att type="string" name="annotation.GO CELLULAR_COMPONENT" value="integral to plasma membrane"/>
      <att type="string" name="annotation.GO CELLULAR_COMPONENT" value="neuron projection"/>
      <att type="string" name="annotation.GO CELLULAR_COMPONENT" value="plasma membrane"/>
      <att type="string" name="annotation.GO CELLULAR_COMPONENT" value="postsynaptic membrane"/>
      <att type="string" name="annotation.GO CELLULAR_COMPONENT" value="presynaptic membrane"/>
      <att type="string" name="annotation.GO CELLULAR_COMPONENT" value="synapse"/>
    </att>
    <att type="string" name="annotation.Date" value="20080616"/>
    <att type="list" name="cytoscape.alias.list">
      <att type="string" name="cytoscape.alias.list" value="IPI00029768"/>
      <att type="string" name="cytoscape.alias.list" value="Q12879"/>
    </att>
    <att type="string" name="upkb_sp" value="Q12879"/>
    <att type="string" name="canonicalName" value="NP_000824.1"/>
    <att type="string" name="annotation.With (or) From" value="SP_KW:KW-0628"/>
    <att type="integer" name="Degree" value="2"/>
    <att type="map" name="annotation.Evidence">
      <att type="string" name="GO:0005515" value="IEA"/>
      <att type="string" name="GO:0043005" value="IEA"/>
      <att type="string" name="GO:0030054" value="IEA"/>
      <att type="string" name="GO:0000287" value="IEA"/>
      <att type="string" name="GO:0005261" value="IEA"/>
      <att type="string" name="GO:0005886" value="IEA"/>
      <att type="string" name="GO:0017146" value="IDA"/>
      <att type="string" name="GO:0005234" value="IEA"/>
      <att type="string" name="GO:0005509" value="IEA"/>
      <att type="string" name="GO:0045202" value="IEA"/>
      <att type="string" name="GO:0007268" value="TAS"/>
      <att type="string" name="GO:0007215" value="TAS"/>
      <att type="string" name="GO:0042734" value="IEA"/>
      <att type="string" name="GO:0004972" value="TAS"/>
      <att type="string" name="GO:0048167" value="IEA"/>
      <att type="string" name="GO:0005887" value="TAS"/>
      <att type="string" name="GO:0045211" value="IEA"/>
      <att type="string" name="GO:0004872" value="IEA"/>
      <att type="string" name="GO:0007613" value="IEA"/>
      <att type="string" name="GO:0016595" value="IEA"/>
      <att type="string" name="GO:0006811" value="IEA"/>
    </att>
    <att type="list" name="annotation.GO BIOLOGICAL_PROCESS">
      <att type="string" name="annotation.GO BIOLOGICAL_PROCESS" value="glutamate signaling pathway"/>
      <att type="string" name="annotation.GO BIOLOGICAL_PROCESS" value="ion transport"/>
      <att type="string" name="annotation.GO BIOLOGICAL_PROCESS" value="memory"/>
      <att type="string" name="annotation.GO BIOLOGICAL_PROCESS" value="regulation of synaptic plasticity"/>
      <att type="string" name="annotation.GO BIOLOGICAL_PROCESS" value="synaptic transmission"/>
    </att>
    <att type="string" name="Prot_Name" value="N-methyl-D-aspartate receptor subunit 2A precursor"/>
  </node>
  <node label="NP_002567.3" id="-683">
    <att type="string" name="annotation.DB_Object_ID" value="Q13153"/>
    <att type="string" name="Column 4" value="5058"/>
    <att type="string" name="annotation.DB_Object_Type" value="protein"/>
    <att type="string" name="annotation.DB" value="UniProtKB"/>
    <att type="string" name="GeneID_String" value="5058"/>
    <att type="string" name="annotation.Qualifier" value=""/>
    <att type="string" name="annotation.Taxon" value="Human"/>
    <att type="string" name="Prot_Acc" value="NP_002567.3"/>
    <att type="string" name="type" value="human"/>
    <att type="string" name="annotation.Assigned_by" value="UniProtKB"/>
    <att type="list" name="annotation.GO MOLECULAR_FUNCTION">
      <att type="string" name="annotation.GO MOLECULAR_FUNCTION" value="ATP binding"/>
      <att type="string" name="annotation.GO MOLECULAR_FUNCTION" value="nucleotide binding"/>
      <att type="string" name="annotation.GO MOLECULAR_FUNCTION" value="protein binding"/>
      <att type="string" name="annotation.GO MOLECULAR_FUNCTION" value="protein serine/threonine kinase activity"/>
      <att type="string" name="annotation.GO MOLECULAR_FUNCTION" value="transferase activity"/>
    </att>
    <att type="map" name="annotation.DB:Reference">
      <att type="string" name="GO:0005515" value="PMID:16278681"/>
      <att type="string" name="GO:0006984" value="PMID:16278681"/>
      <att type="string" name="GO:0030054" value="GOA:spkw|GO_REF:0000004"/>
      <att type="string" name="GO:0005886" value="PMID:16278681"/>
      <att type="string" name="GO:0006915" value="GOA:spkw|GO_REF:0000004"/>
      <att type="string" name="GO:0005524" value="GOA:interpro|GO_REF:0000002"/>
      <att type="string" name="GO:0005737" value="PMID:16278681"/>
      <att type="string" name="GO:0046777" value="PMID:8805275"/>
      <att type="string" name="GO:0000166" value="GOA:spkw|GO_REF:0000004"/>
      <att type="string" name="GO:0004674" value="PMID:16278681"/>
      <att type="string" name="GO:0000165" value="PMID:8805275"/>
      <att type="string" name="GO:0007010" value="PMID:16278681"/>
      <att type="string" name="GO:0043507" value="PMID:8805275"/>
      <att type="string" name="GO:0016740" value="GOA:spkw|GO_REF:0000004"/>
    </att>
    <att type="integer" name="GeneID" value="5058"/>
    <att type="string" name="annotation.DB_Object_Name" value="PAK1: Serine/threonine-protein kinase PAK 1"/>
    <att type="list" name="annotation.GO CELLULAR_COMPONENT">
      <att type="string" name="annotation.GO CELLULAR_COMPONENT" value="cell junction"/>
      <att type="string" name="annotation.GO CELLULAR_COMPONENT" value="cytoplasm"/>
      <att type="string" name="annotation.GO CELLULAR_COMPONENT" value="plasma membrane"/>
    </att>
    <att type="string" name="annotation.Date" value="20080616"/>
    <att type="list" name="cytoscape.alias.list">
      <att type="string" name="cytoscape.alias.list" value="IPI00656138"/>
      <att type="string" name="cytoscape.alias.list" value="Q13153"/>
    </att>
    <att type="string" name="upkb_sp" value="Q13153"/>
    <att type="string" name="canonicalName" value="NP_002567.3"/>
    <att type="string" name="annotation.With (or) From" value="SP_KW:KW-0965"/>
    <att type="integer" name="Degree" value="1"/>
    <att type="map" name="annotation.Evidence">
      <att type="string" name="GO:0005515" value="IPI"/>
      <att type="string" name="GO:0006984" value="TAS"/>
      <att type="string" name="GO:0030054" value="IEA"/>
      <att type="string" name="GO:0005886" value="IDA"/>
      <att type="string" name="GO:0006915" value="IEA"/>
      <att type="string" name="GO:0005524" value="IEA"/>
      <att type="string" name="GO:0005737" value="IDA"/>
      <att type="string" name="GO:0046777" value="IDA"/>
      <att type="string" name="GO:0000166" value="IEA"/>
      <att type="string" name="GO:0004674" value="TAS"/>
      <att type="string" name="GO:0000165" value="IDA"/>
      <att type="string" name="GO:0007010" value="TAS"/>
      <att type="string" name="GO:0043507" value="IMP"/>
      <att type="string" name="GO:0016740" value="IEA"/>
    </att>
    <att type="list" name="annotation.GO BIOLOGICAL_PROCESS">
      <att type="string" name="annotation.GO BIOLOGICAL_PROCESS" value="ER-nuclear signaling pathway"/>
      <att type="string" name="annotation.GO BIOLOGICAL_PROCESS" value="MAPKKK cascade"/>
      <att type="string" name="annotation.GO BIOLOGICAL_PROCESS" value="apoptosis"/>
      <att type="string" name="annotation.GO BIOLOGICAL_PROCESS" value="cytoskeleton organization and biogenesis"/>
      <att type="string" name="annotation.GO BIOLOGICAL_PROCESS" value="positive regulation of JNK activity"/>
      <att type="string" name="annotation.GO BIOLOGICAL_PROCESS" value="protein amino acid autophosphorylation"/>
    </att>
    <att type="string" name="Prot_Name" value="p21-activated kinase 1"/>
  </node>
  <node label="NP_002651.2" id="-1426">
    <att type="string" name="annotation.DB_Object_ID" value="P19174"/>
    <att type="string" name="Column 4" value="5335"/>
    <att type="string" name="annotation.DB_Object_Type" value="protein"/>
    <att type="string" name="annotation.DB" value="UniProtKB"/>
    <att type="string" name="GeneID_String" value="5335"/>
    <att type="string" name="annotation.Qualifier" value=""/>
    <att type="string" name="annotation.Taxon" value="Human"/>
    <att type="string" name="upkb_tr" value="A2A284"/>
    <att type="string" name="Prot_Acc" value="NP_002651.2"/>
    <att type="string" name="type" value="human"/>
    <att type="string" name="annotation.Assigned_by" value="Reactome"/>
    <att type="list" name="annotation.GO MOLECULAR_FUNCTION">
      <att type="string" name="annotation.GO MOLECULAR_FUNCTION" value="calcium ion binding"/>
      <att type="string" name="annotation.GO MOLECULAR_FUNCTION" value="hydrolase activity"/>
      <att type="string" name="annotation.GO MOLECULAR_FUNCTION" value="phosphoinositide phospholipase C activity"/>
      <att type="string" name="annotation.GO MOLECULAR_FUNCTION" value="protein binding"/>
      <att type="string" name="annotation.GO MOLECULAR_FUNCTION" value="receptor signaling protein activity"/>
      <att type="string" name="annotation.GO MOLECULAR_FUNCTION" value="signal transducer activity"/>
    </att>
    <att type="map" name="annotation.DB:Reference">
      <att type="string" name="GO:0005515" value="PMID:14722116"/>
      <att type="string" name="GO:0006629" value="GOA:interpro|GO_REF:0000002"/>
      <att type="string" name="GO:0007242" value="GOA:interpro|GO_REF:0000002"/>
      <att type="string" name="GO:0005886" value="PMID:11048639"/>
      <att type="string" name="GO:0005509" value="GOA:interpro|GO_REF:0000002"/>
      <att type="string" name="GO:0005575" value="UniProt:P19174"/>
      <att type="string" name="GO:0001701" value="GOA:compara|GO_REF:0000019"/>
      <att type="string" name="GO:0005829" value="PMID:10350061"/>
      <att type="string" name="GO:0016042" value="GOA:spkw|GO_REF:0000004"/>
      <att type="string" name="GO:0005737" value="PMID:15702972"/>
      <att type="string" name="GO:0016787" value="GOA:spkw|GO_REF:0000004"/>
      <att type="string" name="GO:0004435" value="PMID:90355993"/>
      <att type="string" name="GO:0044419" value="GOA:spkw|GO_REF:0000004"/>
      <att type="string" name="GO:0005057" value="PMID:7681365"/>
      <att type="string" name="GO:0004871" value="GOA:spkw|GO_REF:0000004"/>
    </att>
    <att type="integer" name="GeneID" value="5335"/>
    <att type="string" name="annotation.DB_Object_Name" value="PLCG1, PLC1: 1-phosphatidylinositol-4,5-bisphosphate phosphodiesterase gamma-1"/>
    <att type="list" name="annotation.GO CELLULAR_COMPONENT">
      <att type="string" name="annotation.GO CELLULAR_COMPONENT" value="cellular_component"/>
      <att type="string" name="annotation.GO CELLULAR_COMPONENT" value="cytoplasm"/>
      <att type="string" name="annotation.GO CELLULAR_COMPONENT" value="cytosol"/>
      <att type="string" name="annotation.GO CELLULAR_COMPONENT" value="plasma membrane"/>
    </att>
    <att type="string" name="annotation.Date" value="20080226"/>
    <att type="list" name="cytoscape.alias.list">
      <att type="string" name="cytoscape.alias.list" value="IPI00016736"/>
      <att type="string" name="cytoscape.alias.list" value="P19174"/>
    </att>
    <att type="string" name="upkb_sp" value="P19174"/>
    <att type="string" name="canonicalName" value="NP_002651.2"/>
    <att type="string" name="annotation.With (or) From" value=""/>
    <att type="integer" name="Degree" value="2"/>
    <att type="map" name="annotation.Evidence">
      <att type="string" name="GO:0005515" value="IPI"/>
      <att type="string" name="GO:0006629" value="IEA"/>
      <att type="string" name="GO:0007242" value="IEA"/>
      <att type="string" name="GO:0005886" value="EXP"/>
      <att type="string" name="GO:0005509" value="IEA"/>
      <att type="string" name="GO:0005575" value="ND"/>
      <att type="string" name="GO:0001701" value="IEA"/>
      <att type="string" name="GO:0005829" value="EXP"/>
      <att type="string" name="GO:0016042" value="IEA"/>
      <att type="string" name="GO:0005737" value="IDA"/>
      <att type="string" name="GO:0016787" value="IEA"/>
      <att type="string" name="GO:0004435" value="NAS"/>
      <att type="string" name="GO:0044419" value="IEA"/>
      <att type="string" name="GO:0005057" value="NAS"/>
      <att type="string" name="GO:0004871" value="IEA"/>
    </att>
    <att type="list" name="annotation.GO BIOLOGICAL_PROCESS">
      <att type="string" name="annotation.GO BIOLOGICAL_PROCESS" value="in utero embryonic development"/>
      <att type="string" name="annotation.GO BIOLOGICAL_PROCESS" value="interspecies interaction between organisms"/>
      <att type="string" name="annotation.GO BIOLOGICAL_PROCESS" value="intracellular signaling cascade"/>
      <att type="string" name="annotation.GO BIOLOGICAL_PROCESS" value="lipid catabolic process"/>
      <att type="string" name="annotation.GO BIOLOGICAL_PROCESS" value="lipid metabolic process"/>
    </att>
    <att type="string" name="Prot_Name" value="phospholipase C gamma 1 isoform a"/>
  </node>
  <node label="NP_004374.1" id="-431">
    <att type="string" name="annotation.DB_Object_ID" value="P41240"/>
    <att type="string" name="Column 4" value="1445"/>
    <att type="string" name="annotation.DB_Object_Type" value="protein"/>
    <att type="string" name="annotation.DB" value="UniProtKB"/>
    <att type="string" name="GeneID_String" value="1445"/>
    <att type="string" name="annotation.Qualifier" value=""/>
    <att type="string" name="annotation.Taxon" value="Human"/>
    <att type="string" name="Prot_Acc" value="NP_004374.1"/>
    <att type="string" name="type" value="human"/>
    <att type="string" name="annotation.Assigned_by" value="Ensembl"/>
    <att type="list" name="annotation.GO MOLECULAR_FUNCTION">
      <att type="string" name="annotation.GO MOLECULAR_FUNCTION" value="ATP binding"/>
      <att type="string" name="annotation.GO MOLECULAR_FUNCTION" value="non-membrane spanning protein tyrosine kinase activity"/>
      <att type="string" name="annotation.GO MOLECULAR_FUNCTION" value="nucleotide binding"/>
      <att type="string" name="annotation.GO MOLECULAR_FUNCTION" value="protein C-terminus binding"/>
      <att type="string" name="annotation.GO MOLECULAR_FUNCTION" value="transferase activity"/>
    </att>
    <att type="map" name="annotation.DB:Reference">
      <att type="string" name="GO:0005737" value="PMID:8890164"/>
      <att type="string" name="GO:0008285" value="GOA:compara|GO_REF:0000019"/>
      <att type="string" name="GO:0000166" value="GOA:spkw|GO_REF:0000004"/>
      <att type="string" name="GO:0005886" value="PMID:15574420"/>
      <att type="string" name="GO:0005911" value="GOA:compara|GO_REF:0000019"/>
      <att type="string" name="GO:0006468" value="PMID:1945408"/>
      <att type="string" name="GO:0008022" value="PMID:8890164"/>
      <att type="string" name="GO:0005524" value="GOA:interpro|GO_REF:0000002"/>
      <att type="string" name="GO:0004715" value="GOA:spec|GO_REF:0000003"/>
      <att type="string" name="GO:0016740" value="GOA:spkw|GO_REF:0000004"/>
    </att>
    <att type="integer" name="GeneID" value="1445"/>
    <att type="string" name="annotation.DB_Object_Name" value="CSK: Tyrosine-protein kinase CSK"/>
    <att type="list" name="annotation.GO CELLULAR_COMPONENT">
      <att type="string" name="annotation.GO CELLULAR_COMPONENT" value="cytoplasm"/>
      <att type="string" name="annotation.GO CELLULAR_COMPONENT" value="intercellular junction"/>
      <att type="string" name="annotation.GO CELLULAR_COMPONENT" value="plasma membrane"/>
    </att>
    <att type="string" name="annotation.Date" value="20080612"/>
    <att type="list" name="cytoscape.alias.list">
      <att type="string" name="cytoscape.alias.list" value="IPI00013212"/>
      <att type="string" name="cytoscape.alias.list" value="P41240"/>
    </att>
    <att type="string" name="upkb_sp" value="P41240"/>
    <att type="string" name="canonicalName" value="NP_004374.1"/>
    <att type="string" name="annotation.With (or) From" value="Ensembl:ENSMUSP00000034863"/>
    <att type="integer" name="Degree" value="1"/>
    <att type="map" name="annotation.Evidence">
      <att type="string" name="GO:0005737" value="TAS"/>
      <att type="string" name="GO:0008285" value="IEA"/>
      <att type="string" name="GO:0000166" value="IEA"/>
      <att type="string" name="GO:0005886" value="EXP"/>
      <att type="string" name="GO:0005911" value="IEA"/>
      <att type="string" name="GO:0006468" value="TAS"/>
      <att type="string" name="GO:0008022" value="TAS"/>
      <att type="string" name="GO:0005524" value="IEA"/>
      <att type="string" name="GO:0004715" value="IEA"/>
      <att type="string" name="GO:0016740" value="IEA"/>
    </att>
    <att type="list" name="annotation.GO BIOLOGICAL_PROCESS">
      <att type="string" name="annotation.GO BIOLOGICAL_PROCESS" value="negative regulation of cell proliferation"/>
      <att type="string" name="annotation.GO BIOLOGICAL_PROCESS" value="protein amino acid phosphorylation"/>
    </att>
    <att type="string" name="Prot_Name" value="c-src tyrosine kinase"/>
  </node>
  <node label="NP_002741.1" id="-1373">
    <att type="string" name="annotation.DB_Object_ID" value="P45983"/>
    <att type="string" name="Column 4" value="5599"/>
    <att type="string" name="annotation.DB_Object_Type" value="protein"/>
    <att type="string" name="annotation.DB" value="UniProtKB"/>
    <att type="string" name="upkb_vega" value="OTTHUMP00000019551"/>
    <att type="string" name="GeneID_String" value="5599"/>
    <att type="string" name="annotation.Qualifier" value=""/>
    <att type="string" name="MCODE_Node_Status" value="Unclustered"/>
    <att type="string" name="annotation.Taxon" value="Human"/>
    <att type="string" name="upkb_tr" value="Q308M2"/>
    <att type="string" name="Prot_Acc" value="NP_002741.1"/>
    <att type="string" name="type" value="human"/>
    <att type="string" name="annotation.Assigned_by" value="Reactome"/>
    <att type="list" name="annotation.GO MOLECULAR_FUNCTION">
      <att type="string" name="annotation.GO MOLECULAR_FUNCTION" value="ATP binding"/>
      <att type="string" name="annotation.GO MOLECULAR_FUNCTION" value="JUN kinase activity"/>
      <att type="string" name="annotation.GO MOLECULAR_FUNCTION" value="MAP kinase activity"/>
      <att type="string" name="annotation.GO MOLECULAR_FUNCTION" value="nucleotide binding"/>
      <att type="string" name="annotation.GO MOLECULAR_FUNCTION" value="protein binding"/>
      <att type="string" name="annotation.GO MOLECULAR_FUNCTION" value="protein serine/threonine kinase activity"/>
      <att type="string" name="annotation.GO MOLECULAR_FUNCTION" value="transferase activity"/>
    </att>
    <att type="map" name="annotation.DB:Reference">
      <att type="string" name="GO:0005515" value="PMID:10490659"/>
      <att type="string" name="GO:0008633" value="PMID:14764673"/>
      <att type="string" name="GO:0043066" value="PMID:14967141"/>
      <att type="string" name="GO:0006950" value="PMID:8137421"/>
      <att type="string" name="GO:0006928" value="PMID:10912793"/>
      <att type="string" name="GO:0007258" value="PMID:14967141"/>
      <att type="string" name="GO:0005524" value="GOA:interpro|GO_REF:0000002"/>
      <att type="string" name="GO:0005829" value="PMID:12591950"/>
      <att type="string" name="GO:0007165" value="PMID:8137421"/>
      <att type="string" name="GO:0004705" value="PMID:8654373"/>
      <att type="string" name="GO:0000166" value="GOA:spkw|GO_REF:0000004"/>
      <att type="string" name="GO:0004674" value="PMID:14967141"/>
      <att type="string" name="GO:0006468" value="GOA:interpro|GO_REF:0000002"/>
      <att type="string" name="GO:0009411" value="PMID:14967141"/>
      <att type="string" name="GO:0016740" value="GOA:spkw|GO_REF:0000004"/>
      <att type="string" name="GO:0004707" value="GOA:interpro|GO_REF:0000002"/>
    </att>
    <att type="integer" name="GeneID" value="5599"/>
    <att type="string" name="annotation.DB_Object_Name" value="MAPK8, JNK1, PRKM8: Mitogen-activated protein kinase 8"/>
    <att type="list" name="annotation.GO CELLULAR_COMPONENT">
      <att type="string" name="annotation.GO CELLULAR_COMPONENT" value="cytosol"/>
    </att>
    <att type="string" name="annotation.Date" value="20041008"/>
    <att type="list" name="cytoscape.alias.list">
      <att type="string" name="cytoscape.alias.list" value="IPI00024672"/>
      <att type="string" name="cytoscape.alias.list" value="P45983"/>
    </att>
    <att type="string" name="upkb_sp" value="P45983"/>
    <att type="string" name="canonicalName" value="NP_002741.1"/>
    <att type="real" name="MCODE_Score" value="0.0"/>
    <att type="string" name="annotation.With (or) From" value=""/>
    <att type="integer" name="Degree" value="3"/>
    <att type="map" name="annotation.Evidence">
      <att type="string" name="GO:0005515" value="IPI"/>
      <att type="string" name="GO:0008633" value="EXP"/>
      <att type="string" name="GO:0043066" value="IDA"/>
      <att type="string" name="GO:0006950" value="TAS"/>
      <att type="string" name="GO:0006928" value="TAS"/>
      <att type="string" name="GO:0007258" value="IDA"/>
      <att type="string" name="GO:0005524" value="IEA"/>
      <att type="string" name="GO:0005829" value="EXP"/>
      <att type="string" name="GO:0007165" value="TAS"/>
      <att type="string" name="GO:0004705" value="IDA"/>
      <att type="string" name="GO:0000166" value="IEA"/>
      <att type="string" name="GO:0004674" value="IDA"/>
      <att type="string" name="GO:0006468" value="IEA"/>
      <att type="string" name="GO:0009411" value="IDA"/>
      <att type="string" name="GO:0016740" value="IEA"/>
      <att type="string" name="GO:0004707" value="IEA"/>
    </att>
    <att type="list" name="annotation.GO BIOLOGICAL_PROCESS">
      <att type="string" name="annotation.GO BIOLOGICAL_PROCESS" value="JUN phosphorylation"/>
      <att type="string" name="annotation.GO BIOLOGICAL_PROCESS" value="activation of pro-apoptotic gene products"/>
      <att type="string" name="annotation.GO BIOLOGICAL_PROCESS" value="cell motility"/>
      <att type="string" name="annotation.GO BIOLOGICAL_PROCESS" value="negative regulation of apoptosis"/>
      <att type="string" name="annotation.GO BIOLOGICAL_PROCESS" value="protein amino acid phosphorylation"/>
      <att type="string" name="annotation.GO BIOLOGICAL_PROCESS" value="response to UV"/>
      <att type="string" name="annotation.GO BIOLOGICAL_PROCESS" value="response to stress"/>
      <att type="string" name="annotation.GO BIOLOGICAL_PROCESS" value="signal transduction"/>
    </att>
    <att type="string" name="Prot_Name" value="mitogen-activated protein kinase 8 isoform JNK1 alpha1"/>
  </node>
  <node label="NP_005281.1" id="-1359">
    <att type="string" name="annotation.DB_Object_ID" value="P49685"/>
    <att type="string" name="Column 4" value="2838"/>
    <att type="string" name="annotation.DB_Object_Type" value="protein"/>
    <att type="string" name="annotation.DB" value="UniProtKB"/>
    <att type="string" name="GeneID_String" value="2838"/>
    <att type="string" name="annotation.Qualifier" value=""/>
    <att type="string" name="annotation.Taxon" value="Human"/>
    <att type="string" name="Prot_Acc" value="NP_005281.1"/>
    <att type="string" name="type" value="human"/>
    <att type="string" name="annotation.Assigned_by" value="PINC"/>
    <att type="list" name="annotation.GO MOLECULAR_FUNCTION">
      <att type="string" name="annotation.GO MOLECULAR_FUNCTION" value="purinergic nucleotide receptor activity, G-protein coupled"/>
      <att type="string" name="annotation.GO MOLECULAR_FUNCTION" value="receptor activity"/>
      <att type="string" name="annotation.GO MOLECULAR_FUNCTION" value="rhodopsin-like receptor activity"/>
    </att>
    <att type="map" name="annotation.DB:Reference">
      <att type="string" name="GO:0007165" value="GOA:spkw|GO_REF:0000004"/>
      <att type="string" name="GO:0007186" value="PMID:8838812"/>
      <att type="string" name="GO:0005886" value="GOA:spsl|GO_REF:0000023"/>
      <att type="string" name="GO:0045028" value="GOA:interpro|GO_REF:0000002"/>
      <att type="string" name="GO:0005887" value="PMID:8838812"/>
      <att type="string" name="GO:0001584" value="GOA:interpro|GO_REF:0000002"/>
      <att type="string" name="GO:0004872" value="GOA:spkw|GO_REF:0000004"/>
    </att>
    <att type="integer" name="GeneID" value="2838"/>
    <att type="string" name="annotation.DB_Object_Name" value="GPR15: G-protein coupled receptor 15"/>
    <att type="list" name="annotation.GO CELLULAR_COMPONENT">
      <att type="string" name="annotation.GO CELLULAR_COMPONENT" value="integral to plasma membrane"/>
      <att type="string" name="annotation.GO CELLULAR_COMPONENT" value="plasma membrane"/>
    </att>
    <att type="string" name="annotation.Date" value="20030904"/>
    <att type="list" name="cytoscape.alias.list">
      <att type="string" name="cytoscape.alias.list" value="IPI00027756"/>
      <att type="string" name="cytoscape.alias.list" value="P49685"/>
    </att>
    <att type="string" name="upkb_sp" value="P49685"/>
    <att type="string" name="canonicalName" value="NP_005281.1"/>
    <att type="string" name="annotation.With (or) From" value=""/>
    <att type="integer" name="Degree" value="1"/>
    <att type="map" name="annotation.Evidence">
      <att type="string" name="GO:0007165" value="IEA"/>
      <att type="string" name="GO:0007186" value="TAS"/>
      <att type="string" name="GO:0005886" value="IEA"/>
      <att type="string" name="GO:0045028" value="IEA"/>
      <att type="string" name="GO:0005887" value="TAS"/>
      <att type="string" name="GO:0001584" value="IEA"/>
      <att type="string" name="GO:0004872" value="IEA"/>
    </att>
    <att type="list" name="annotation.GO BIOLOGICAL_PROCESS">
      <att type="string" name="annotation.GO BIOLOGICAL_PROCESS" value="G-protein coupled receptor protein signaling pathway"/>
      <att type="string" name="annotation.GO BIOLOGICAL_PROCESS" value="signal transduction"/>
    </att>
    <att type="string" name="Prot_Name" value="GPR15: G protein-coupled receptor 15 (Bob)"/>
  </node>
  <node label="NP_898883.1" id="-371">
    <att type="string" name="annotation.DB_Object_ID" value="NP_874393"/>
    <att type="string" name="Column 4" value="1390"/>
    <att type="string" name="annotation.DB_Object_Type" value="protein"/>
    <att type="string" name="annotation.DB" value="RefSeq"/>
    <att type="string" name="GeneID_String" value="1390"/>
    <att type="string" name="annotation.Qualifier" value=""/>
    <att type="string" name="MCODE_Node_Status" value="Unclustered"/>
    <att type="string" name="annotation.Taxon" value="Human"/>
    <att type="string" name="upkb_tr" value="Q5T9I5"/>
    <att type="string" name="Prot_Acc" value="NP_898883.1"/>
    <att type="string" name="type" value="human"/>
    <att type="string" name="annotation.Assigned_by" value="UniProtKB"/>
    <att type="list" name="annotation.GO MOLECULAR_FUNCTION">
      <att type="string" name="annotation.GO MOLECULAR_FUNCTION" value="cAMP response element binding protein binding"/>
      <att type="string" name="annotation.GO MOLECULAR_FUNCTION" value="protein binding"/>
      <att type="string" name="annotation.GO MOLECULAR_FUNCTION" value="protein dimerization activity"/>
      <att type="string" name="annotation.GO MOLECULAR_FUNCTION" value="sequence-specific DNA binding"/>
      <att type="string" name="annotation.GO MOLECULAR_FUNCTION" value="transcription factor activity"/>
    </att>
    <att type="map" name="annotation.DB:Reference">
      <att type="string" name="GO:0043565" value="GOA:interpro|GO_REF:0000002"/>
      <att type="string" name="GO:0005515" value="GOA:interpro|GO_REF:0000002"/>
      <att type="string" name="GO:0007165" value="PMID:7916662"/>
      <att type="string" name="GO:0008140" value="PMID:8206879"/>
      <att type="string" name="GO:0006355" value="GOA:interpro|GO_REF:0000002"/>
      <att type="string" name="GO:0003700" value="GOA:interpro|GO_REF:0000002"/>
      <att type="string" name="GO:0046983" value="GOA:interpro|GO_REF:0000002"/>
      <att type="string" name="GO:0007275" value="GOA:spkw|GO_REF:0000004"/>
      <att type="string" name="GO:0005634" value="GOA:interpro|GO_REF:0000002"/>
      <att type="string" name="GO:0007283" value="GOA:spkw|GO_REF:0000004"/>
      <att type="string" name="GO:0030154" value="GOA:spkw|GO_REF:0000004"/>
      <att type="string" name="GO:0006350" value="GOA:spkw|GO_REF:0000004"/>
    </att>
    <att type="integer" name="GeneID" value="1390"/>
    <att type="string" name="annotation.DB_Object_Name" value="cAMP responsive element modulator isoform k"/>
    <att type="string" name="upkb_refseq_reviewed" value="NP_874393"/>
    <att type="list" name="annotation.GO CELLULAR_COMPONENT">
      <att type="string" name="annotation.GO CELLULAR_COMPONENT" value="nucleus"/>
    </att>
    <att type="string" name="annotation.Date" value="20080613"/>
    <att type="list" name="cytoscape.alias.list">
      <att type="string" name="cytoscape.alias.list" value="IPI00377149"/>
      <att type="string" name="cytoscape.alias.list" value="NP_874393"/>
    </att>
    <att type="string" name="upkb_sp" value="Q03060"/>
    <att type="string" name="canonicalName" value="NP_898883.1"/>
    <att type="real" name="MCODE_Score" value="0.0"/>
    <att type="string" name="annotation.With (or) From" value="InterPro:IPR000837"/>
    <att type="integer" name="Degree" value="1"/>
    <att type="map" name="annotation.Evidence">
      <att type="string" name="GO:0043565" value="IEA"/>
      <att type="string" name="GO:0005515" value="IEA"/>
      <att type="string" name="GO:0007165" value="TAS"/>
      <att type="string" name="GO:0008140" value="NAS"/>
      <att type="string" name="GO:0006355" value="IEA"/>
      <att type="string" name="GO:0003700" value="IEA"/>
      <att type="string" name="GO:0046983" value="IEA"/>
      <att type="string" name="GO:0007275" value="IEA"/>
      <att type="string" name="GO:0005634" value="IEA"/>
      <att type="string" name="GO:0007283" value="IEA"/>
      <att type="string" name="GO:0030154" value="IEA"/>
      <att type="string" name="GO:0006350" value="IEA"/>
    </att>
    <att type="list" name="annotation.GO BIOLOGICAL_PROCESS">
      <att type="string" name="annotation.GO BIOLOGICAL_PROCESS" value="cell differentiation"/>
      <att type="string" name="annotation.GO BIOLOGICAL_PROCESS" value="multicellular organismal development"/>
      <att type="string" name="annotation.GO BIOLOGICAL_PROCESS" value="regulation of transcription, DNA-dependent"/>
      <att type="string" name="annotation.GO BIOLOGICAL_PROCESS" value="signal transduction"/>
      <att type="string" name="annotation.GO BIOLOGICAL_PROCESS" value="spermatogenesis"/>
      <att type="string" name="annotation.GO BIOLOGICAL_PROCESS" value="transcription"/>
    </att>
    <att type="string" name="Prot_Name" value="cAMP responsive element modulator isoform v"/>
  </node>
  <node label="NP_005596.2" id="-351">
    <att type="string" name="annotation.DB_Object_ID" value="ENSP00000380878"/>
    <att type="string" name="Column 4" value="5533"/>
    <att type="string" name="annotation.DB_Object_Type" value="protein"/>
    <att type="string" name="upkb_ensemble" value="ENSP00000380878"/>
    <att type="string" name="annotation.DB" value="ENSEMBL"/>
    <att type="string" name="upkb_vega" value="OTTHUMP00000177175"/>
    <att type="string" name="GeneID_String" value="5533"/>
    <att type="string" name="annotation.Qualifier" value=""/>
    <att type="string" name="annotation.Taxon" value="Human"/>
    <att type="string" name="upkb_tr" value="Q9BSS6"/>
    <att type="string" name="Prot_Acc" value="NP_005596.2"/>
    <att type="string" name="type" value="human"/>
    <att type="string" name="annotation.Assigned_by" value="UniProtKB"/>
    <att type="list" name="annotation.GO MOLECULAR_FUNCTION">
      <att type="string" name="annotation.GO MOLECULAR_FUNCTION" value="calmodulin binding"/>
      <att type="string" name="annotation.GO MOLECULAR_FUNCTION" value="hydrolase activity"/>
      <att type="string" name="annotation.GO MOLECULAR_FUNCTION" value="iron ion binding"/>
      <att type="string" name="annotation.GO MOLECULAR_FUNCTION" value="metal ion binding"/>
      <att type="string" name="annotation.GO MOLECULAR_FUNCTION" value="phosphoprotein phosphatase activity"/>
      <att type="string" name="annotation.GO MOLECULAR_FUNCTION" value="zinc ion binding"/>
    </att>
    <att type="map" name="annotation.DB:Reference">
      <att type="string" name="GO:0005516" value="GOA:spkw|GO_REF:0000004"/>
      <att type="string" name="GO:0008633" value="PMID:15231831"/>
      <att type="string" name="GO:0016787" value="GOA:interpro|GO_REF:0000002"/>
      <att type="string" name="GO:0005506" value="GOA:spkw|GO_REF:0000004"/>
      <att type="string" name="GO:0008270" value="GOA:spkw|GO_REF:0000004"/>
      <att type="string" name="GO:0004721" value="GOA:spkw|GO_REF:0000004"/>
      <att type="string" name="GO:0046872" value="GOA:spkw|GO_REF:0000004"/>
      <att type="string" name="GO:0005829" value="PMID:10195903"/>
    </att>
    <att type="integer" name="GeneID" value="5533"/>
    <att type="string" name="annotation.DB_Object_Name" value=""/>
    <att type="list" name="annotation.GO CELLULAR_COMPONENT">
      <att type="string" name="annotation.GO CELLULAR_COMPONENT" value="cytosol"/>
    </att>
    <att type="string" name="annotation.Date" value="20080613"/>
    <att type="list" name="cytoscape.alias.list">
      <att type="string" name="cytoscape.alias.list" value="ENSP00000380878"/>
      <att type="string" name="cytoscape.alias.list" value="IPI00872489"/>
    </att>
    <att type="string" name="upkb_sp" value="P48454"/>
    <att type="string" name="canonicalName" value="NP_005596.2"/>
    <att type="string" name="annotation.With (or) From" value="InterPro:IPR006186"/>
    <att type="integer" name="Degree" value="1"/>
    <att type="map" name="annotation.Evidence">
      <att type="string" name="GO:0005516" value="IEA"/>
      <att type="string" name="GO:0008633" value="EXP"/>
      <att type="string" name="GO:0016787" value="IEA"/>
      <att type="string" name="GO:0005506" value="IEA"/>
      <att type="string" name="GO:0008270" value="IEA"/>
      <att type="string" name="GO:0004721" value="IEA"/>
      <att type="string" name="GO:0046872" value="IEA"/>
      <att type="string" name="GO:0005829" value="EXP"/>
    </att>
    <att type="list" name="annotation.GO BIOLOGICAL_PROCESS">
      <att type="string" name="annotation.GO BIOLOGICAL_PROCESS" value="activation of pro-apoptotic gene products"/>
    </att>
    <att type="string" name="Prot_Name" value="protein phosphatase 3 (formerly 2B), catalytic subunit, gamma isoform (calcineurin A gamma)"/>
  </node>
  <node label="NP_001106.1" id="-1100">
    <att type="string" name="annotation.DB_Object_ID" value="P40145"/>
    <att type="string" name="Column 4" value="114"/>
    <att type="string" name="annotation.DB_Object_Type" value="protein"/>
    <att type="string" name="annotation.DB" value="UniProtKB"/>
    <att type="string" name="GeneID_String" value="114"/>
    <att type="string" name="annotation.Qualifier" value=""/>
    <att type="string" name="annotation.Taxon" value="Human"/>
    <att type="string" name="upkb_tr" value="Q4F7X0"/>
    <att type="string" name="Prot_Acc" value="NP_001106.1"/>
    <att type="string" name="type" value="human"/>
    <att type="string" name="annotation.Assigned_by" value="UniProtKB"/>
    <att type="list" name="annotation.GO MOLECULAR_FUNCTION">
      <att type="string" name="annotation.GO MOLECULAR_FUNCTION" value="adenylate cyclase activity"/>
      <att type="string" name="annotation.GO MOLECULAR_FUNCTION" value="calcium- and calmodulin-responsive adenylate cyclase activity"/>
      <att type="string" name="annotation.GO MOLECULAR_FUNCTION" value="magnesium ion binding"/>
      <att type="string" name="annotation.GO MOLECULAR_FUNCTION" value="subtilase activity"/>
    </att>
    <att type="map" name="annotation.DB:Reference">
      <att type="string" name="GO:0007242" value="GOA:interpro|GO_REF:0000002"/>
      <att type="string" name="GO:0000287" value="GOA:spkw|GO_REF:0000004"/>
      <att type="string" name="GO:0005886" value="PMID:8076676"/>
      <att type="string" name="GO:0008294" value="PMID:8163524"/>
      <att type="string" name="GO:0005624" value="PMID:8163524"/>
      <att type="string" name="GO:0004289" value="GOA:interpro|GO_REF:0000002"/>
      <att type="string" name="GO:0004016" value="GOA:interpro|GO_REF:0000002"/>
      <att type="string" name="GO:0009755" value="PMID:12626323"/>
      <att type="string" name="GO:0016020" value="GOA:spkw|GO_REF:0000004"/>
      <att type="string" name="GO:0006508" value="GOA:interpro|GO_REF:0000002"/>
      <att type="string" name="GO:0007611" value="PMID:8076676"/>
      <att type="string" name="GO:0006171" value="GOA:spkw|GO_REF:0000004"/>
      <att type="string" name="GO:0016021" value="GOA:interpro|GO_REF:0000002"/>
      <att type="string" name="GO:0009190" value="GOA:interpro|GO_REF:0000002"/>
    </att>
    <att type="integer" name="GeneID" value="114"/>
    <att type="string" name="annotation.DB_Object_Name" value="ADCY8: Adenylate cyclase type 8"/>
    <att type="list" name="annotation.GO CELLULAR_COMPONENT">
      <att type="string" name="annotation.GO CELLULAR_COMPONENT" value="integral to membrane"/>
      <att type="string" name="annotation.GO CELLULAR_COMPONENT" value="membrane"/>
      <att type="string" name="annotation.GO CELLULAR_COMPONENT" value="membrane fraction"/>
      <att type="string" name="annotation.GO CELLULAR_COMPONENT" value="plasma membrane"/>
    </att>
    <att type="string" name="annotation.Date" value="20080613"/>
    <att type="list" name="cytoscape.alias.list">
      <att type="string" name="cytoscape.alias.list" value="IPI00027356"/>
      <att type="string" name="cytoscape.alias.list" value="P40145"/>
    </att>
    <att type="string" name="upkb_sp" value="P40145"/>
    <att type="string" name="canonicalName" value="NP_001106.1"/>
    <att type="string" name="annotation.With (or) From" value="InterPro:IPR009398"/>
    <att type="integer" name="Degree" value="3"/>
    <att type="map" name="annotation.Evidence">
      <att type="string" name="GO:0007242" value="IEA"/>
      <att type="string" name="GO:0000287" value="IEA"/>
      <att type="string" name="GO:0005886" value="TAS"/>
      <att type="string" name="GO:0008294" value="TAS"/>
      <att type="string" name="GO:0005624" value="TAS"/>
      <att type="string" name="GO:0004289" value="IEA"/>
      <att type="string" name="GO:0004016" value="IEA"/>
      <att type="string" name="GO:0009755" value="EXP"/>
      <att type="string" name="GO:0016020" value="IEA"/>
      <att type="string" name="GO:0006508" value="IEA"/>
      <att type="string" name="GO:0007611" value="TAS"/>
      <att type="string" name="GO:0006171" value="IEA"/>
      <att type="string" name="GO:0016021" value="IEA"/>
      <att type="string" name="GO:0009190" value="IEA"/>
    </att>
    <att type="list" name="annotation.GO BIOLOGICAL_PROCESS">
      <att type="string" name="annotation.GO BIOLOGICAL_PROCESS" value="cAMP biosynthetic process"/>
      <att type="string" name="annotation.GO BIOLOGICAL_PROCESS" value="cyclic nucleotide biosynthetic process"/>
      <att type="string" name="annotation.GO BIOLOGICAL_PROCESS" value="hormone-mediated signaling"/>
      <att type="string" name="annotation.GO BIOLOGICAL_PROCESS" value="intracellular signaling cascade"/>
      <att type="string" name="annotation.GO BIOLOGICAL_PROCESS" value="learning and/or memory"/>
      <att type="string" name="annotation.GO BIOLOGICAL_PROCESS" value="proteolysis"/>
    </att>
    <att type="string" name="Prot_Name" value="adenylate cyclase 8"/>
  </node>
  <node label="NP_002737.2" id="-826">
    <att type="string" name="annotation.DB_Object_ID" value="P27361"/>
    <att type="string" name="Column 4" value="5595"/>
    <att type="string" name="annotation.DB_Object_Type" value="protein"/>
    <att type="string" name="annotation.DB" value="UniProtKB"/>
    <att type="string" name="GeneID_String" value="5595"/>
    <att type="string" name="annotation.Qualifier" value=""/>
    <att type="string" name="MCODE_Node_Status" value="Unclustered"/>
    <att type="string" name="annotation.Taxon" value="Human"/>
    <att type="string" name="upkb_tr" value="Q8NHX1"/>
    <att type="string" name="Prot_Acc" value="NP_002737.2"/>
    <att type="string" name="type" value="human"/>
    <att type="string" name="annotation.Assigned_by" value="Reactome"/>
    <att type="list" name="annotation.GO MOLECULAR_FUNCTION">
      <att type="string" name="annotation.GO MOLECULAR_FUNCTION" value="ATP binding"/>
      <att type="string" name="annotation.GO MOLECULAR_FUNCTION" value="MAP kinase activity"/>
      <att type="string" name="annotation.GO MOLECULAR_FUNCTION" value="nucleotide binding"/>
      <att type="string" name="annotation.GO MOLECULAR_FUNCTION" value="protein binding"/>
      <att type="string" name="annotation.GO MOLECULAR_FUNCTION" value="protein serine/threonine kinase activity"/>
      <att type="string" name="annotation.GO MOLECULAR_FUNCTION" value="transferase activity"/>
    </att>
    <att type="map" name="annotation.DB:Reference">
      <att type="string" name="GO:0005515" value="PMID:9792677"/>
      <att type="string" name="GO:0007265" value="PMID:11520933"/>
      <att type="string" name="GO:0005575" value="UniProt:P27361"/>
      <att type="string" name="GO:0005524" value="UniProt:P27361"/>
      <att type="string" name="GO:0005829" value="PMID:7739560"/>
      <att type="string" name="GO:0007049" value="GOA:spkw|GO_REF:0000004"/>
      <att type="string" name="GO:0000166" value="GOA:spkw|GO_REF:0000004"/>
      <att type="string" name="GO:0004674" value="PMID:16626623"/>
      <att type="string" name="GO:0044419" value="GOA:spkw|GO_REF:0000004"/>
      <att type="string" name="GO:0005654" value="PMID:16456541"/>
      <att type="string" name="GO:0006468" value="PMID:7687743"/>
      <att type="string" name="GO:0016740" value="GOA:spkw|GO_REF:0000004"/>
      <att type="string" name="GO:0004707" value="PMID:11741541"/>
    </att>
    <att type="integer" name="GeneID" value="5595"/>
    <att type="string" name="annotation.DB_Object_Name" value="MAPK3, ERK1, PRKM3: Mitogen-activated protein kinase 3"/>
    <att type="list" name="annotation.GO CELLULAR_COMPONENT">
      <att type="string" name="annotation.GO CELLULAR_COMPONENT" value="cellular_component"/>
      <att type="string" name="annotation.GO CELLULAR_COMPONENT" value="cytosol"/>
      <att type="string" name="annotation.GO CELLULAR_COMPONENT" value="nucleoplasm"/>
    </att>
    <att type="string" name="annotation.Date" value="20040609"/>
    <att type="list" name="cytoscape.alias.list">
      <att type="string" name="cytoscape.alias.list" value="IPI00018195"/>
      <att type="string" name="cytoscape.alias.list" value="P27361"/>
    </att>
    <att type="string" name="upkb_sp" value="P27361"/>
    <att type="string" name="canonicalName" value="NP_002737.2"/>
    <att type="real" name="MCODE_Score" value="0.0"/>
    <att type="string" name="annotation.With (or) From" value=""/>
    <att type="integer" name="Degree" value="4"/>
    <att type="map" name="annotation.Evidence">
      <att type="string" name="GO:0005515" value="IPI"/>
      <att type="string" name="GO:0007265" value="EXP"/>
      <att type="string" name="GO:0005575" value="ND"/>
      <att type="string" name="GO:0005524" value="NAS"/>
      <att type="string" name="GO:0005829" value="EXP"/>
      <att type="string" name="GO:0007049" value="IEA"/>
      <att type="string" name="GO:0000166" value="IEA"/>
      <att type="string" name="GO:0004674" value="EXP"/>
      <att type="string" name="GO:0044419" value="IEA"/>
      <att type="string" name="GO:0005654" value="EXP"/>
      <att type="string" name="GO:0006468" value="IDA"/>
      <att type="string" name="GO:0016740" value="IEA"/>
      <att type="string" name="GO:0004707" value="EXP"/>
    </att>
    <att type="list" name="annotation.GO BIOLOGICAL_PROCESS">
      <att type="string" name="annotation.GO BIOLOGICAL_PROCESS" value="Ras protein signal transduction"/>
      <att type="string" name="annotation.GO BIOLOGICAL_PROCESS" value="cell cycle"/>
      <att type="string" name="annotation.GO BIOLOGICAL_PROCESS" value="interspecies interaction between organisms"/>
      <att type="string" name="annotation.GO BIOLOGICAL_PROCESS" value="protein amino acid phosphorylation"/>
    </att>
    <att type="string" name="Prot_Name" value="mitogen-activated protein kinase 3 isoform 1"/>
  </node>
  <node label="NP_002736.3" id="-863">
    <att type="string" name="annotation.DB_Object_ID" value="P28482"/>
    <att type="string" name="Column 4" value="5594"/>
    <att type="string" name="annotation.DB_Object_Type" value="protein"/>
    <att type="string" name="annotation.DB" value="UniProtKB"/>
    <att type="string" name="GeneID_String" value="5594"/>
    <att type="string" name="annotation.Qualifier" value=""/>
    <att type="string" name="MCODE_Node_Status" value="Unclustered"/>
    <att type="string" name="annotation.Taxon" value="Human"/>
    <att type="string" name="Prot_Acc" value="NP_002736.3"/>
    <att type="string" name="type" value="human"/>
    <att type="string" name="annotation.Assigned_by" value="Reactome"/>
    <att type="list" name="annotation.GO MOLECULAR_FUNCTION">
      <att type="string" name="annotation.GO MOLECULAR_FUNCTION" value="ATP binding"/>
      <att type="string" name="annotation.GO MOLECULAR_FUNCTION" value="MAP kinase activity"/>
      <att type="string" name="annotation.GO MOLECULAR_FUNCTION" value="nucleotide binding"/>
      <att type="string" name="annotation.GO MOLECULAR_FUNCTION" value="phosphotyrosine binding"/>
      <att type="string" name="annotation.GO MOLECULAR_FUNCTION" value="protein binding"/>
      <att type="string" name="annotation.GO MOLECULAR_FUNCTION" value="protein serine/threonine kinase activity"/>
      <att type="string" name="annotation.GO MOLECULAR_FUNCTION" value="transferase activity"/>
    </att>
    <att type="map" name="annotation.DB:Reference">
      <att type="string" name="GO:0005515" value="PMID:16291755"/>
      <att type="string" name="GO:0019858" value="GOA:compara|GO_REF:0000019"/>
      <att type="string" name="GO:0007268" value="PMID:10051431"/>
      <att type="string" name="GO:0005634" value="GOA:compara|GO_REF:0000019"/>
      <att type="string" name="GO:0007265" value="PMID:11520933"/>
      <att type="string" name="GO:0005829" value="PMID:10066798"/>
      <att type="string" name="GO:0005737" value="GOA:compara|GO_REF:0000019"/>
      <att type="string" name="GO:0000166" value="GOA:spkw|GO_REF:0000004"/>
      <att type="string" name="GO:0006935" value="PMID:10706854"/>
      <att type="string" name="GO:0000165" value="GOA:compara|GO_REF:0000019"/>
      <att type="string" name="GO:0044419" value="GOA:spkw|GO_REF:0000004"/>
      <att type="string" name="GO:0032496" value="GOA:compara|GO_REF:0000019"/>
      <att type="string" name="GO:0009887" value="GOA:compara|GO_REF:0000019"/>
      <att type="string" name="GO:0031663" value="GOA:compara|GO_REF:0000019"/>
      <att type="string" name="GO:0004707" value="PMID:10706854"/>
      <att type="string" name="GO:0006917" value="PMID:10958679"/>
      <att type="string" name="GO:0005524" value="GOA:interpro|GO_REF:0000002"/>
      <att type="string" name="GO:0006974" value="GOA:compara|GO_REF:0000019"/>
      <att type="string" name="GO:0007049" value="GOA:spkw|GO_REF:0000004"/>
      <att type="string" name="GO:0004674" value="PMID:16626623"/>
      <att type="string" name="GO:0006468" value="GOA:interpro|GO_REF:0000002"/>
      <att type="string" name="GO:0005654" value="PMID:16456541"/>
      <att type="string" name="GO:0001784" value="GOA:compara|GO_REF:0000019"/>
      <att type="string" name="GO:0045596" value="GOA:compara|GO_REF:0000019"/>
      <att type="string" name="GO:0043330" value="GOA:compara|GO_REF:0000019"/>
      <att type="string" name="GO:0016740" value="GOA:spkw|GO_REF:0000004"/>
    </att>
    <att type="integer" name="GeneID" value="5594"/>
    <att type="string" name="annotation.DB_Object_Name" value="MAPK1, ERK2, PRKM1, PRKM2: Mitogen-activated protein kinase 1"/>
    <att type="list" name="annotation.GO CELLULAR_COMPONENT">
      <att type="string" name="annotation.GO CELLULAR_COMPONENT" value="cytoplasm"/>
      <att type="string" name="annotation.GO CELLULAR_COMPONENT" value="cytosol"/>
      <att type="string" name="annotation.GO CELLULAR_COMPONENT" value="nucleoplasm"/>
      <att type="string" name="annotation.GO CELLULAR_COMPONENT" value="nucleus"/>
    </att>
    <att type="string" name="annotation.Date" value="20051110"/>
    <att type="list" name="cytoscape.alias.list">
      <att type="string" name="cytoscape.alias.list" value="IPI00003479"/>
      <att type="string" name="cytoscape.alias.list" value="P28482"/>
    </att>
    <att type="string" name="upkb_sp" value="P28482"/>
    <att type="string" name="canonicalName" value="NP_002736.3"/>
    <att type="real" name="MCODE_Score" value="1.0"/>
    <att type="string" name="annotation.With (or) From" value=""/>
    <att type="integer" name="Degree" value="8"/>
    <att type="map" name="annotation.Evidence">
      <att type="string" name="GO:0005515" value="IPI"/>
      <att type="string" name="GO:0019858" value="IEA"/>
      <att type="string" name="GO:0007268" value="TAS"/>
      <att type="string" name="GO:0005634" value="IEA"/>
      <att type="string" name="GO:0007265" value="EXP"/>
      <att type="string" name="GO:0005829" value="EXP"/>
      <att type="string" name="GO:0005737" value="IEA"/>
      <att type="string" name="GO:0000166" value="IEA"/>
      <att type="string" name="GO:0006935" value="TAS"/>
      <att type="string" name="GO:0000165" value="IEA"/>
      <att type="string" name="GO:0044419" value="IEA"/>
      <att type="string" name="GO:0032496" value="IEA"/>
      <att type="string" name="GO:0009887" value="IEA"/>
      <att type="string" name="GO:0031663" value="IEA"/>
      <att type="string" name="GO:0004707" value="TAS"/>
      <att type="string" name="GO:0006917" value="TAS"/>
      <att type="string" name="GO:0005524" value="IEA"/>
      <att type="string" name="GO:0006974" value="IEA"/>
      <att type="string" name="GO:0007049" value="IEA"/>
      <att type="string" name="GO:0004674" value="EXP"/>
      <att type="string" name="GO:0006468" value="IEA"/>
      <att type="string" name="GO:0005654" value="EXP"/>
      <att type="string" name="GO:0001784" value="IEA"/>
      <att type="string" name="GO:0045596" value="IEA"/>
      <att type="string" name="GO:0043330" value="IEA"/>
      <att type="string" name="GO:0016740" value="IEA"/>
    </att>
    <att type="list" name="annotation.GO BIOLOGICAL_PROCESS">
      <att type="string" name="annotation.GO BIOLOGICAL_PROCESS" value="MAPKKK cascade"/>
      <att type="string" name="annotation.GO BIOLOGICAL_PROCESS" value="Ras protein signal transduction"/>
      <att type="string" name="annotation.GO BIOLOGICAL_PROCESS" value="cell cycle"/>
      <att type="string" name="annotation.GO BIOLOGICAL_PROCESS" value="chemotaxis"/>
      <att type="string" name="annotation.GO BIOLOGICAL_PROCESS" value="cytosine metabolic process"/>
      <att type="string" name="annotation.GO BIOLOGICAL_PROCESS" value="induction of apoptosis"/>
      <att type="string" name="annotation.GO BIOLOGICAL_PROCESS" value="interspecies interaction between organisms"/>
      <att type="string" name="annotation.GO BIOLOGICAL_PROCESS" value="lipopolysaccharide-mediated signaling pathway"/>
      <att type="string" name="annotation.GO BIOLOGICAL_PROCESS" value="negative regulation of cell differentiation"/>
      <att type="string" name="annotation.GO BIOLOGICAL_PROCESS" value="organ morphogenesis"/>
      <att type="string" name="annotation.GO BIOLOGICAL_PROCESS" value="protein amino acid phosphorylation"/>
      <att type="string" name="annotation.GO BIOLOGICAL_PROCESS" value="response to DNA damage stimulus"/>
      <att type="string" name="annotation.GO BIOLOGICAL_PROCESS" value="response to exogenous dsRNA"/>
      <att type="string" name="annotation.GO BIOLOGICAL_PROCESS" value="response to lipopolysaccharide"/>
      <att type="string" name="annotation.GO BIOLOGICAL_PROCESS" value="synaptic transmission"/>
    </att>
    <att type="string" name="Prot_Name" value="mitogen-activated protein kinase 1"/>
  </node>
  <node label="NP_001252.1" id="-681">
    <att type="string" name="annotation.DB_Object_ID" value="P50750"/>
    <att type="string" name="Column 4" value="1025"/>
    <att type="string" name="annotation.DB_Object_Type" value="protein"/>
    <att type="string" name="annotation.DB" value="UniProtKB"/>
    <att type="string" name="GeneID_String" value="1025"/>
    <att type="string" name="annotation.Qualifier" value=""/>
    <att type="string" name="MCODE_Node_Status" value="Unclustered"/>
    <att type="string" name="annotation.Taxon" value="Human"/>
    <att type="string" name="Prot_Acc" value="NP_001252.1"/>
    <att type="string" name="type" value="human"/>
    <att type="string" name="annotation.Assigned_by" value="PINC"/>
    <att type="list" name="annotation.GO MOLECULAR_FUNCTION">
      <att type="string" name="annotation.GO MOLECULAR_FUNCTION" value="ATP binding"/>
      <att type="string" name="annotation.GO MOLECULAR_FUNCTION" value="DNA binding"/>
      <att type="string" name="annotation.GO MOLECULAR_FUNCTION" value="RNA polymerase subunit kinase activity"/>
      <att type="string" name="annotation.GO MOLECULAR_FUNCTION" value="cyclin-dependent protein kinase activity"/>
      <att type="string" name="annotation.GO MOLECULAR_FUNCTION" value="nucleotide binding"/>
      <att type="string" name="annotation.GO MOLECULAR_FUNCTION" value="protein binding"/>
      <att type="string" name="annotation.GO MOLECULAR_FUNCTION" value="snRNA binding"/>
      <att type="string" name="annotation.GO MOLECULAR_FUNCTION" value="transferase activity"/>
    </att>
    <att type="map" name="annotation.DB:Reference">
      <att type="string" name="GO:0005515" value="PMID:15107825"/>
      <att type="string" name="GO:0006368" value="PMID:10866664"/>
      <att type="string" name="GO:0006355" value="GOA:spkw|GO_REF:0000004"/>
      <att type="string" name="GO:0006367" value="PMID:10866664"/>
      <att type="string" name="GO:0008283" value="PMID:8170997"/>
      <att type="string" name="GO:0005634" value="PMID:8170997"/>
      <att type="string" name="GO:0003677" value="PMID:16109376"/>
      <att type="string" name="GO:0008023" value="PMID:10866664"/>
      <att type="string" name="GO:0005524" value="GOA:interpro|GO_REF:0000002"/>
      <att type="string" name="GO:0008353" value="GOA:spec|GO_REF:0000003"/>
      <att type="string" name="GO:0006350" value="GOA:spkw|GO_REF:0000004"/>
      <att type="string" name="GO:0000166" value="GOA:spkw|GO_REF:0000004"/>
      <att type="string" name="GO:0017069" value="GOA:compara|GO_REF:0000019"/>
      <att type="string" name="GO:0006468" value="PMID:16109376"/>
      <att type="string" name="GO:0005654" value="PMID:12676794"/>
      <att type="string" name="GO:0016740" value="GOA:spkw|GO_REF:0000004"/>
      <att type="string" name="GO:0004693" value="PMID:10866664"/>
    </att>
    <att type="integer" name="GeneID" value="1025"/>
    <att type="string" name="annotation.DB_Object_Name" value="CDK9, CDC2L4: Cell division protein kinase 9"/>
    <att type="list" name="annotation.GO CELLULAR_COMPONENT">
      <att type="string" name="annotation.GO CELLULAR_COMPONENT" value="nucleoplasm"/>
      <att type="string" name="annotation.GO CELLULAR_COMPONENT" value="nucleus"/>
      <att type="string" name="annotation.GO CELLULAR_COMPONENT" value="transcription elongation factor complex"/>
    </att>
    <att type="string" name="annotation.Date" value="20030904"/>
    <att type="list" name="cytoscape.alias.list">
      <att type="string" name="cytoscape.alias.list" value="IPI00301923"/>
      <att type="string" name="cytoscape.alias.list" value="P50750"/>
    </att>
    <att type="string" name="upkb_sp" value="P50750"/>
    <att type="string" name="canonicalName" value="NP_001252.1"/>
    <att type="real" name="MCODE_Score" value="0.2222222222222222"/>
    <att type="string" name="annotation.With (or) From" value=""/>
    <att type="integer" name="Degree" value="2"/>
    <att type="map" name="annotation.Evidence">
      <att type="string" name="GO:0005515" value="IPI"/>
      <att type="string" name="GO:0006368" value="TAS"/>
      <att type="string" name="GO:0006355" value="IEA"/>
      <att type="string" name="GO:0006367" value="TAS"/>
      <att type="string" name="GO:0008283" value="TAS"/>
      <att type="string" name="GO:0005634" value="TAS"/>
      <att type="string" name="GO:0003677" value="IDA"/>
      <att type="string" name="GO:0008023" value="TAS"/>
      <att type="string" name="GO:0005524" value="IEA"/>
      <att type="string" name="GO:0008353" value="IEA"/>
      <att type="string" name="GO:0006350" value="IEA"/>
      <att type="string" name="GO:0000166" value="IEA"/>
      <att type="string" name="GO:0017069" value="IEA"/>
      <att type="string" name="GO:0006468" value="IDA"/>
      <att type="string" name="GO:0005654" value="EXP"/>
      <att type="string" name="GO:0016740" value="IEA"/>
      <att type="string" name="GO:0004693" value="TAS"/>
    </att>
    <att type="list" name="annotation.GO BIOLOGICAL_PROCESS">
      <att type="string" name="annotation.GO BIOLOGICAL_PROCESS" value="RNA elongation from RNA polymerase II promoter"/>
      <att type="string" name="annotation.GO BIOLOGICAL_PROCESS" value="cell proliferation"/>
      <att type="string" name="annotation.GO BIOLOGICAL_PROCESS" value="protein amino acid phosphorylation"/>
      <att type="string" name="annotation.GO BIOLOGICAL_PROCESS" value="regulation of transcription, DNA-dependent"/>
      <att type="string" name="annotation.GO BIOLOGICAL_PROCESS" value="transcription"/>
      <att type="string" name="annotation.GO BIOLOGICAL_PROCESS" value="transcription initiation from RNA polymerase II promoter"/>
    </att>
    <att type="string" name="Prot_Name" value="cyclin-dependent kinase 9"/>
  </node>
  <node label="NP_000083.3" id="-1061">
    <att type="string" name="annotation.DB_Object_ID" value="P53420"/>
    <att type="string" name="Column 4" value="1286"/>
    <att type="string" name="annotation.DB_Object_Type" value="protein"/>
    <att type="string" name="annotation.DB" value="UniProtKB"/>
    <att type="string" name="GeneID_String" value="1286"/>
    <att type="string" name="annotation.Qualifier" value=""/>
    <att type="string" name="annotation.Taxon" value="Human"/>
    <att type="string" name="upkb_tr" value="A6NNG4"/>
    <att type="string" name="Prot_Acc" value="NP_000083.3"/>
    <att type="string" name="type" value="human"/>
    <att type="string" name="annotation.Assigned_by" value="UniProtKB"/>
    <att type="list" name="annotation.GO MOLECULAR_FUNCTION">
      <att type="string" name="annotation.GO MOLECULAR_FUNCTION" value="binding"/>
      <att type="string" name="annotation.GO MOLECULAR_FUNCTION" value="extracellular matrix structural constituent"/>
    </att>
    <att type="map" name="annotation.DB:Reference">
      <att type="string" name="GO:0042062" value="PMID:2211832"/>
      <att type="string" name="GO:0005581" value="GOA:interpro|GO_REF:0000002"/>
      <att type="string" name="GO:0005737" value="GOA:interpro|GO_REF:0000002"/>
      <att type="string" name="GO:0005488" value="GOA:interpro|GO_REF:0000002"/>
      <att type="string" name="GO:0005587" value="PMID:7523402"/>
      <att type="string" name="GO:0006817" value="GOA:interpro|GO_REF:0000002"/>
      <att type="string" name="GO:0005576" value="GOA:spkw|GO_REF:0000004"/>
      <att type="string" name="GO:0005201" value="PMID:8253711"/>
    </att>
    <att type="integer" name="GeneID" value="1286"/>
    <att type="string" name="annotation.DB_Object_Name" value="COL4A4: Collagen alpha-4(IV) chain precursor"/>
    <att type="list" name="annotation.GO CELLULAR_COMPONENT">
      <att type="string" name="annotation.GO CELLULAR_COMPONENT" value="collagen"/>
      <att type="string" name="annotation.GO CELLULAR_COMPONENT" value="collagen type IV"/>
      <att type="string" name="annotation.GO CELLULAR_COMPONENT" value="cytoplasm"/>
      <att type="string" name="annotation.GO CELLULAR_COMPONENT" value="extracellular region"/>
    </att>
    <att type="string" name="annotation.Date" value="20080613"/>
    <att type="list" name="cytoscape.alias.list">
      <att type="string" name="cytoscape.alias.list" value="IPI00478572"/>
      <att type="string" name="cytoscape.alias.list" value="P53420"/>
    </att>
    <att type="string" name="upkb_sp" value="P53420"/>
    <att type="string" name="canonicalName" value="NP_000083.3"/>
    <att type="string" name="annotation.With (or) From" value="InterPro:IPR008160"/>
    <att type="integer" name="Degree" value="1"/>
    <att type="map" name="annotation.Evidence">
      <att type="string" name="GO:0042062" value="IDA"/>
      <att type="string" name="GO:0005581" value="IEA"/>
      <att type="string" name="GO:0005737" value="IEA"/>
      <att type="string" name="GO:0005488" value="IEA"/>
      <att type="string" name="GO:0005587" value="IDA"/>
      <att type="string" name="GO:0006817" value="IEA"/>
      <att type="string" name="GO:0005576" value="IEA"/>
      <att type="string" name="GO:0005201" value="TAS"/>
    </att>
    <att type="list" name="annotation.GO BIOLOGICAL_PROCESS">
      <att type="string" name="annotation.GO BIOLOGICAL_PROCESS" value="long-term strengthening of neuromuscular junction"/>
      <att type="string" name="annotation.GO BIOLOGICAL_PROCESS" value="phosphate transport"/>
    </att>
    <att type="string" name="Prot_Name" value="alpha 4 type IV collagen precursor"/>
  </node>
  <node label="NP_765978.1" id="-1251">
    <att type="string" name="annotation.DB_Object_ID" value="O95644"/>
    <att type="string" name="Column 4" value="4772"/>
    <att type="string" name="annotation.DB_Object_Type" value="protein"/>
    <att type="string" name="annotation.DB" value="UniProtKB"/>
    <att type="string" name="upkb_vega" value="OTTHUMP00000073506"/>
    <att type="string" name="GeneID_String" value="4772"/>
    <att type="string" name="annotation.Qualifier" value=""/>
    <att type="string" name="MCODE_Node_Status" value="Unclustered"/>
    <att type="string" name="annotation.Taxon" value="Human"/>
    <att type="string" name="Prot_Acc" value="NP_765978.1"/>
    <att type="string" name="type" value="human"/>
    <att type="string" name="annotation.Assigned_by" value="PINC"/>
    <att type="list" name="annotation.GO MOLECULAR_FUNCTION">
      <att type="string" name="annotation.GO MOLECULAR_FUNCTION" value="FK506 binding"/>
      <att type="string" name="annotation.GO MOLECULAR_FUNCTION" value="transcription activator activity"/>
      <att type="string" name="annotation.GO MOLECULAR_FUNCTION" value="transcription factor activity"/>
    </att>
    <att type="map" name="annotation.DB:Reference">
      <att type="string" name="GO:0007242" value="PMID:14749367"/>
      <att type="string" name="GO:0006355" value="PMID:14749367"/>
      <att type="string" name="GO:0005737" value="PMID:8202141"/>
      <att type="string" name="GO:0003700" value="PMID:10821850"/>
      <att type="string" name="GO:0006366" value="PMID:8702849"/>
      <att type="string" name="GO:0016563" value="PMID:14749367"/>
      <att type="string" name="GO:0005528" value="PMID:8702849"/>
      <att type="string" name="GO:0005634" value="GOA:interpro|GO_REF:0000002"/>
    </att>
    <att type="integer" name="GeneID" value="4772"/>
    <att type="string" name="annotation.DB_Object_Name" value="NFATC1, NFAT2, NFATC: Nuclear factor of activated T-cells, cytoplasmic 1"/>
    <att type="list" name="annotation.GO CELLULAR_COMPONENT">
      <att type="string" name="annotation.GO CELLULAR_COMPONENT" value="cytoplasm"/>
      <att type="string" name="annotation.GO CELLULAR_COMPONENT" value="nucleus"/>
    </att>
    <att type="string" name="annotation.Date" value="20030904"/>
    <att type="list" name="cytoscape.alias.list">
      <att type="string" name="cytoscape.alias.list" value="IPI00221158"/>
      <att type="string" name="cytoscape.alias.list" value="O95644"/>
    </att>
    <att type="string" name="upkb_sp" value="O95644"/>
    <att type="string" name="canonicalName" value="NP_765978.1"/>
    <att type="real" name="MCODE_Score" value="0.2222222222222222"/>
    <att type="string" name="annotation.With (or) From" value=""/>
    <att type="integer" name="Degree" value="5"/>
    <att type="map" name="annotation.Evidence">
      <att type="string" name="GO:0007242" value="IDA"/>
      <att type="string" name="GO:0006355" value="IDA"/>
      <att type="string" name="GO:0005737" value="TAS"/>
      <att type="string" name="GO:0003700" value="TAS"/>
      <att type="string" name="GO:0006366" value="TAS"/>
      <att type="string" name="GO:0016563" value="IDA"/>
      <att type="string" name="GO:0005528" value="TAS"/>
      <att type="string" name="GO:0005634" value="IEA"/>
    </att>
    <att type="list" name="annotation.GO BIOLOGICAL_PROCESS">
      <att type="string" name="annotation.GO BIOLOGICAL_PROCESS" value="intracellular signaling cascade"/>
      <att type="string" name="annotation.GO BIOLOGICAL_PROCESS" value="regulation of transcription, DNA-dependent"/>
      <att type="string" name="annotation.GO BIOLOGICAL_PROCESS" value="transcription from RNA polymerase II promoter"/>
    </att>
    <att type="string" name="Prot_Name" value="nuclear factor of activated T-cells, cytosolic component 1 isoform A"/>
  </node>
  <node label="NP_006500.2" id="-149">
    <att type="string" name="annotation.DB_Object_ID" value="Q01201"/>
    <att type="string" name="Column 4" value="5971"/>
    <att type="string" name="annotation.DB_Object_Type" value="protein"/>
    <att type="string" name="annotation.DB" value="UniProtKB"/>
    <att type="string" name="GeneID_String" value="5971"/>
    <att type="string" name="annotation.Qualifier" value=""/>
    <att type="string" name="MCODE_Node_Status" value="Unclustered"/>
    <att type="string" name="annotation.Taxon" value="Human"/>
    <att type="string" name="Prot_Acc" value="NP_006500.2"/>
    <att type="string" name="type" value="human"/>
    <att type="string" name="annotation.Assigned_by" value="UniProtKB"/>
    <att type="list" name="annotation.GO MOLECULAR_FUNCTION">
      <att type="string" name="annotation.GO MOLECULAR_FUNCTION" value="protein binding"/>
      <att type="string" name="annotation.GO MOLECULAR_FUNCTION" value="transcription corepressor activity"/>
      <att type="string" name="annotation.GO MOLECULAR_FUNCTION" value="transcription factor activity"/>
    </att>
    <att type="map" name="annotation.DB:Reference">
      <att type="string" name="GO:0005515" value="PMID:15799966"/>
      <att type="string" name="GO:0006355" value="GOA:interpro|GO_REF:0000002"/>
      <att type="string" name="GO:0003700" value="PMID:8188306"/>
      <att type="string" name="GO:0045063" value="GOA:compara|GO_REF:0000019"/>
      <att type="string" name="GO:0019882" value="GOA:compara|GO_REF:0000019"/>
      <att type="string" name="GO:0003714" value="PMID:1577270"/>
      <att type="string" name="GO:0005634" value="GOA:interpro|GO_REF:0000002"/>
      <att type="string" name="GO:0043011" value="GOA:compara|GO_REF:0000019"/>
    </att>
    <att type="integer" name="GeneID" value="5971"/>
    <att type="string" name="annotation.DB_Object_Name" value="RELB: Transcription factor RelB"/>
    <att type="list" name="annotation.GO CELLULAR_COMPONENT">
      <att type="string" name="annotation.GO CELLULAR_COMPONENT" value="nucleus"/>
    </att>
    <att type="string" name="annotation.Date" value="20080613"/>
    <att type="list" name="cytoscape.alias.list">
      <att type="string" name="cytoscape.alias.list" value="IPI00221034"/>
      <att type="string" name="cytoscape.alias.list" value="Q01201"/>
    </att>
    <att type="string" name="upkb_sp" value="Q01201"/>
    <att type="string" name="canonicalName" value="NP_006500.2"/>
    <att type="real" name="MCODE_Score" value="0.0"/>
    <att type="string" name="annotation.With (or) From" value="InterPro:IPR011539"/>
    <att type="integer" name="Degree" value="1"/>
    <att type="map" name="annotation.Evidence">
      <att type="string" name="GO:0005515" value="IPI"/>
      <att type="string" name="GO:0006355" value="IEA"/>
      <att type="string" name="GO:0003700" value="TAS"/>
      <att type="string" name="GO:0045063" value="IEA"/>
      <att type="string" name="GO:0019882" value="IEA"/>
      <att type="string" name="GO:0003714" value="TAS"/>
      <att type="string" name="GO:0005634" value="IEA"/>
      <att type="string" name="GO:0043011" value="IEA"/>
    </att>
    <att type="list" name="annotation.GO BIOLOGICAL_PROCESS">
      <att type="string" name="annotation.GO BIOLOGICAL_PROCESS" value="T-helper 1 cell differentiation"/>
      <att type="string" name="annotation.GO BIOLOGICAL_PROCESS" value="antigen processing and presentation"/>
      <att type="string" name="annotation.GO BIOLOGICAL_PROCESS" value="myeloid dendritic cell differentiation"/>
      <att type="string" name="annotation.GO BIOLOGICAL_PROCESS" value="regulation of transcription, DNA-dependent"/>
    </att>
    <att type="string" name="Prot_Name" value="reticuloendotheliosis viral oncogene homolog B"/>
  </node>
  <node label="NP_001229.1" id="-1452">
    <att type="string" name="annotation.DB_Object_ID" value="P24864"/>
    <att type="string" name="Column 4" value="898"/>
    <att type="string" name="annotation.DB_Object_Type" value="protein"/>
    <att type="string" name="annotation.DB" value="UniProtKB"/>
    <att type="string" name="upkb_vega" value="OTTHUMP00000076205"/>
    <att type="string" name="GeneID_String" value="898"/>
    <att type="string" name="annotation.Qualifier" value=""/>
    <att type="string" name="MCODE_Node_Status" value="Unclustered"/>
    <att type="string" name="annotation.Taxon" value="Human"/>
    <att type="string" name="Prot_Acc" value="NP_001229.1"/>
    <att type="string" name="type" value="human"/>
    <att type="string" name="annotation.Assigned_by" value="Reactome"/>
    <att type="list" name="annotation.GO MOLECULAR_FUNCTION">
      <att type="string" name="annotation.GO MOLECULAR_FUNCTION" value="androgen receptor binding"/>
      <att type="string" name="annotation.GO MOLECULAR_FUNCTION" value="protein binding"/>
      <att type="string" name="annotation.GO MOLECULAR_FUNCTION" value="transcription coactivator activity"/>
    </att>
    <att type="map" name="annotation.DB:Reference">
      <att type="string" name="GO:0005515" value="PMID:9891079"/>
      <att type="string" name="GO:0007049" value="GOA:spkw|GO_REF:0000004"/>
      <att type="string" name="GO:0000082" value="PMID:8207080"/>
      <att type="string" name="GO:0003713" value="PMID:15572661"/>
      <att type="string" name="GO:0005634" value="UniProt:P24864"/>
      <att type="string" name="GO:0005654" value="PMID:10454565"/>
      <att type="string" name="GO:0050681" value="PMID:15572661"/>
      <att type="string" name="GO:0045893" value="PMID:15572661"/>
      <att type="string" name="GO:0030521" value="PMID:15572661"/>
      <att type="string" name="GO:0051301" value="GOA:spkw|GO_REF:0000004"/>
      <att type="string" name="GO:0005829" value="PMID:11907280"/>
    </att>
    <att type="integer" name="GeneID" value="898"/>
    <att type="string" name="annotation.DB_Object_Name" value="CCNE1, CCNE: G1/S-specific cyclin-E1"/>
    <att type="list" name="annotation.GO CELLULAR_COMPONENT">
      <att type="string" name="annotation.GO CELLULAR_COMPONENT" value="cytosol"/>
      <att type="string" name="annotation.GO CELLULAR_COMPONENT" value="nucleoplasm"/>
      <att type="string" name="annotation.GO CELLULAR_COMPONENT" value="nucleus"/>
    </att>
    <att type="string" name="annotation.Date" value="20041230"/>
    <att type="list" name="cytoscape.alias.list">
      <att type="string" name="cytoscape.alias.list" value="IPI00031077"/>
      <att type="string" name="cytoscape.alias.list" value="P24864"/>
    </att>
    <att type="string" name="upkb_sp" value="P24864"/>
    <att type="string" name="canonicalName" value="NP_001229.1"/>
    <att type="real" name="MCODE_Score" value="0.1875"/>
    <att type="string" name="annotation.With (or) From" value=""/>
    <att type="integer" name="Degree" value="1"/>
    <att type="map" name="annotation.Evidence">
      <att type="string" name="GO:0005515" value="IPI"/>
      <att type="string" name="GO:0007049" value="IEA"/>
      <att type="string" name="GO:0000082" value="NAS"/>
      <att type="string" name="GO:0003713" value="NAS"/>
      <att type="string" name="GO:0005634" value="NAS"/>
      <att type="string" name="GO:0005654" value="EXP"/>
      <att type="string" name="GO:0050681" value="NAS"/>
      <att type="string" name="GO:0045893" value="NAS"/>
      <att type="string" name="GO:0030521" value="NAS"/>
      <att type="string" name="GO:0051301" value="IEA"/>
      <att type="string" name="GO:0005829" value="EXP"/>
    </att>
    <att type="list" name="annotation.GO BIOLOGICAL_PROCESS">
      <att type="string" name="annotation.GO BIOLOGICAL_PROCESS" value="G1/S transition of mitotic cell cycle"/>
      <att type="string" name="annotation.GO BIOLOGICAL_PROCESS" value="androgen receptor signaling pathway"/>
      <att type="string" name="annotation.GO BIOLOGICAL_PROCESS" value="cell cycle"/>
      <att type="string" name="annotation.GO BIOLOGICAL_PROCESS" value="cell division"/>
      <att type="string" name="annotation.GO BIOLOGICAL_PROCESS" value="positive regulation of transcription, DNA-dependent"/>
    </att>
    <att type="string" name="Prot_Name" value="cyclin E1 isoform 1"/>
  </node>
  <node label="NP_003989.2" id="-958">
    <att type="string" name="annotation.DB_Object_ID" value="P19838"/>
    <att type="string" name="Column 4" value="4790"/>
    <att type="string" name="annotation.DB_Object_Type" value="protein"/>
    <att type="string" name="annotation.DB" value="UniProtKB"/>
    <att type="string" name="GeneID_String" value="4790"/>
    <att type="string" name="annotation.Qualifier" value=""/>
    <att type="string" name="MCODE_Node_Status" value="Unclustered"/>
    <att type="string" name="annotation.Taxon" value="Human"/>
    <att type="string" name="Prot_Acc" value="NP_003989.2"/>
    <att type="string" name="type" value="human"/>
    <att type="string" name="annotation.Assigned_by" value="Reactome"/>
    <att type="list" name="annotation.GO MOLECULAR_FUNCTION">
      <att type="string" name="annotation.GO MOLECULAR_FUNCTION" value="protein binding"/>
      <att type="string" name="annotation.GO MOLECULAR_FUNCTION" value="transcription factor activity"/>
    </att>
    <att type="map" name="annotation.DB:Reference">
      <att type="string" name="GO:0005515" value="PMID:11526476"/>
      <att type="string" name="GO:0006355" value="GOA:interpro|GO_REF:0000002"/>
      <att type="string" name="GO:0003700" value="PMID:10928981"/>
      <att type="string" name="GO:0006366" value="PMID:1992489"/>
      <att type="string" name="GO:0006915" value="GOA:spkw|GO_REF:0000004"/>
      <att type="string" name="GO:0005634" value="PMID:11819787"/>
      <att type="string" name="GO:0006916" value="PMID:10811897"/>
      <att type="string" name="GO:0005829" value="PMID:10723127"/>
      <att type="string" name="GO:0007165" value="GOA:interpro|GO_REF:0000002"/>
      <att type="string" name="GO:0005737" value="PMID:11819787"/>
      <att type="string" name="GO:0006954" value="PMID:1992489"/>
      <att type="string" name="GO:0045941" value="PMID:8096091"/>
      <att type="string" name="GO:0005654" value="PMID:10723127"/>
    </att>
    <att type="integer" name="GeneID" value="4790"/>
    <att type="string" name="annotation.DB_Object_Name" value="NFKB1: Nuclear factor NF-kappa-B p105 subunit"/>
    <att type="list" name="annotation.GO CELLULAR_COMPONENT">
      <att type="string" name="annotation.GO CELLULAR_COMPONENT" value="cytoplasm"/>
      <att type="string" name="annotation.GO CELLULAR_COMPONENT" value="cytosol"/>
      <att type="string" name="annotation.GO CELLULAR_COMPONENT" value="nucleoplasm"/>
      <att type="string" name="annotation.GO CELLULAR_COMPONENT" value="nucleus"/>
    </att>
    <att type="string" name="annotation.Date" value="20060106"/>
    <att type="list" name="cytoscape.alias.list">
      <att type="string" name="cytoscape.alias.list" value="IPI00788987"/>
      <att type="string" name="cytoscape.alias.list" value="P19838"/>
    </att>
    <att type="string" name="upkb_sp" value="P19838"/>
    <att type="string" name="canonicalName" value="NP_003989.2"/>
    <att type="real" name="MCODE_Score" value="1.0"/>
    <att type="string" name="annotation.With (or) From" value=""/>
    <att type="integer" name="Degree" value="8"/>
    <att type="map" name="annotation.Evidence">
      <att type="string" name="GO:0005515" value="IPI"/>
      <att type="string" name="GO:0006355" value="IEA"/>
      <att type="string" name="GO:0003700" value="TAS"/>
      <att type="string" name="GO:0006366" value="TAS"/>
      <att type="string" name="GO:0006915" value="IEA"/>
      <att type="string" name="GO:0005634" value="IDA"/>
      <att type="string" name="GO:0006916" value="TAS"/>
      <att type="string" name="GO:0005829" value="EXP"/>
      <att type="string" name="GO:0007165" value="IEA"/>
      <att type="string" name="GO:0005737" value="IDA"/>
      <att type="string" name="GO:0006954" value="TAS"/>
      <att type="string" name="GO:0045941" value="NAS"/>
      <att type="string" name="GO:0005654" value="EXP"/>
    </att>
    <att type="list" name="annotation.GO BIOLOGICAL_PROCESS">
      <att type="string" name="annotation.GO BIOLOGICAL_PROCESS" value="anti-apoptosis"/>
      <att type="string" name="annotation.GO BIOLOGICAL_PROCESS" value="apoptosis"/>
      <att type="string" name="annotation.GO BIOLOGICAL_PROCESS" value="inflammatory response"/>
      <att type="string" name="annotation.GO BIOLOGICAL_PROCESS" value="positive regulation of transcription"/>
      <att type="string" name="annotation.GO BIOLOGICAL_PROCESS" value="regulation of transcription, DNA-dependent"/>
      <att type="string" name="annotation.GO BIOLOGICAL_PROCESS" value="signal transduction"/>
      <att type="string" name="annotation.GO BIOLOGICAL_PROCESS" value="transcription from RNA polymerase II promoter"/>
    </att>
    <att type="string" name="Prot_Name" value="nuclear factor kappa-B, subunit 1"/>
  </node>
  <node label="NP_006223.2" id="-1098">
    <att type="string" name="annotation.DB_Object_ID" value="P52434"/>
    <att type="string" name="Column 4" value="5437"/>
    <att type="string" name="annotation.DB_Object_Type" value="protein"/>
    <att type="string" name="annotation.DB" value="UniProtKB"/>
    <att type="string" name="upkb_vega" value="OTTHUMP00000173831"/>
    <att type="string" name="GeneID_String" value="5437"/>
    <att type="string" name="annotation.Qualifier" value=""/>
    <att type="string" name="MCODE_Node_Status" value="Unclustered"/>
    <att type="string" name="annotation.Taxon" value="Human"/>
    <att type="string" name="Prot_Acc" value="NP_006223.2"/>
    <att type="string" name="type" value="human"/>
    <att type="string" name="annotation.Assigned_by" value="Reactome"/>
    <att type="list" name="annotation.GO MOLECULAR_FUNCTION">
      <att type="string" name="annotation.GO MOLECULAR_FUNCTION" value="DNA-directed RNA polymerase activity"/>
      <att type="string" name="annotation.GO MOLECULAR_FUNCTION" value="protein binding"/>
      <att type="string" name="annotation.GO MOLECULAR_FUNCTION" value="zinc ion binding"/>
    </att>
    <att type="map" name="annotation.DB:Reference">
      <att type="string" name="GO:0005515" value="PMID:17353931"/>
      <att type="string" name="GO:0006368" value="PMID:9405375"/>
      <att type="string" name="GO:0006367" value="PMID:8946909"/>
      <att type="string" name="GO:0003899" value="UniProt:P52434"/>
      <att type="string" name="GO:0000398" value="PMID:12226669"/>
      <att type="string" name="GO:0008270" value="UniProt:P52434"/>
      <att type="string" name="GO:0005634" value="UniProt:P52434"/>
      <att type="string" name="GO:0005654" value="PMID:9790902"/>
      <att type="string" name="GO:0006350" value="UniProt:P52434"/>
    </att>
    <att type="integer" name="GeneID" value="5437"/>
    <att type="string" name="annotation.DB_Object_Name" value="POLR2H: DNA-directed RNA polymerases I, II, and III subunit RPABC3"/>
    <att type="list" name="annotation.GO CELLULAR_COMPONENT">
      <att type="string" name="annotation.GO CELLULAR_COMPONENT" value="nucleoplasm"/>
      <att type="string" name="annotation.GO CELLULAR_COMPONENT" value="nucleus"/>
    </att>
    <att type="string" name="annotation.Date" value="20040609"/>
    <att type="list" name="cytoscape.alias.list">
      <att type="string" name="cytoscape.alias.list" value="IPI00003309"/>
      <att type="string" name="cytoscape.alias.list" value="P52434"/>
    </att>
    <att type="string" name="upkb_sp" value="P52434"/>
    <att type="string" name="canonicalName" value="NP_006223.2"/>
    <att type="real" name="MCODE_Score" value="0.0"/>
    <att type="string" name="annotation.With (or) From" value=""/>
    <att type="integer" name="Degree" value="2"/>
    <att type="map" name="annotation.Evidence">
      <att type="string" name="GO:0005515" value="IPI"/>
      <att type="string" name="GO:0006368" value="EXP"/>
      <att type="string" name="GO:0006367" value="EXP"/>
      <att type="string" name="GO:0003899" value="NAS"/>
      <att type="string" name="GO:0000398" value="EXP"/>
      <att type="string" name="GO:0008270" value="NAS"/>
      <att type="string" name="GO:0005634" value="TAS"/>
      <att type="string" name="GO:0005654" value="EXP"/>
      <att type="string" name="GO:0006350" value="TAS"/>
    </att>
    <att type="list" name="annotation.GO BIOLOGICAL_PROCESS">
      <att type="string" name="annotation.GO BIOLOGICAL_PROCESS" value="RNA elongation from RNA polymerase II promoter"/>
      <att type="string" name="annotation.GO BIOLOGICAL_PROCESS" value="nuclear mRNA splicing, via spliceosome"/>
      <att type="string" name="annotation.GO BIOLOGICAL_PROCESS" value="transcription"/>
      <att type="string" name="annotation.GO BIOLOGICAL_PROCESS" value="transcription initiation from RNA polymerase II promoter"/>
    </att>
    <att type="string" name="Prot_Name" value="RNA polymerase II, polypeptide H"/>
  </node>
  <node label="NP_002744.1" id="-1012">
    <att type="string" name="annotation.DB_Object_ID" value="P53779"/>
    <att type="string" name="Column 4" value="5602"/>
    <att type="string" name="annotation.DB_Object_Type" value="protein"/>
    <att type="string" name="annotation.DB" value="UniProtKB"/>
    <att type="string" name="GeneID_String" value="5602"/>
    <att type="string" name="annotation.Qualifier" value=""/>
    <att type="string" name="annotation.Taxon" value="Human"/>
    <att type="string" name="upkb_tr" value="A6NG28"/>
    <att type="string" name="Prot_Acc" value="NP_002744.1"/>
    <att type="string" name="type" value="human"/>
    <att type="string" name="annotation.Assigned_by" value="UniProtKB"/>
    <att type="list" name="annotation.GO MOLECULAR_FUNCTION">
      <att type="string" name="annotation.GO MOLECULAR_FUNCTION" value="ATP binding"/>
      <att type="string" name="annotation.GO MOLECULAR_FUNCTION" value="JUN kinase activity"/>
      <att type="string" name="annotation.GO MOLECULAR_FUNCTION" value="MAP kinase activity"/>
      <att type="string" name="annotation.GO MOLECULAR_FUNCTION" value="MAP kinase kinase activity"/>
      <att type="string" name="annotation.GO MOLECULAR_FUNCTION" value="nucleotide binding"/>
      <att type="string" name="annotation.GO MOLECULAR_FUNCTION" value="protein serine/threonine kinase activity"/>
      <att type="string" name="annotation.GO MOLECULAR_FUNCTION" value="transferase activity"/>
    </att>
    <att type="map" name="annotation.DB:Reference">
      <att type="string" name="GO:0004705" value="PMID:8654373"/>
      <att type="string" name="GO:0007165" value="PMID:8654373"/>
      <att type="string" name="GO:0005737" value="GOA:spkw|GO_REF:0000004"/>
      <att type="string" name="GO:0000166" value="GOA:spkw|GO_REF:0000004"/>
      <att type="string" name="GO:0004674" value="GOA:interpro|GO_REF:0000002"/>
      <att type="string" name="GO:0007254" value="PMID:8654373"/>
      <att type="string" name="GO:0006468" value="GOA:interpro|GO_REF:0000002"/>
      <att type="string" name="GO:0005524" value="GOA:interpro|GO_REF:0000002"/>
      <att type="string" name="GO:0016740" value="GOA:spkw|GO_REF:0000004"/>
      <att type="string" name="GO:0004708" value="PMID:7826642"/>
      <att type="string" name="GO:0004707" value="GOA:interpro|GO_REF:0000002"/>
    </att>
    <att type="integer" name="GeneID" value="5602"/>
    <att type="string" name="annotation.DB_Object_Name" value="MAPK10, JNK3, JNK3A, PRKM10: Mitogen-activated protein kinase 10"/>
    <att type="list" name="annotation.GO CELLULAR_COMPONENT">
      <att type="string" name="annotation.GO CELLULAR_COMPONENT" value="cytoplasm"/>
    </att>
    <att type="string" name="annotation.Date" value="20080616"/>
    <att type="list" name="cytoscape.alias.list">
      <att type="string" name="cytoscape.alias.list" value="IPI00023547"/>
      <att type="string" name="cytoscape.alias.list" value="P53779"/>
    </att>
    <att type="string" name="upkb_sp" value="P53779"/>
    <att type="string" name="canonicalName" value="NP_002744.1"/>
    <att type="string" name="annotation.With (or) From" value="SP_KW:KW-0963"/>
    <att type="integer" name="Degree" value="3"/>
    <att type="map" name="annotation.Evidence">
      <att type="string" name="GO:0004705" value="ISS"/>
      <att type="string" name="GO:0007165" value="TAS"/>
      <att type="string" name="GO:0005737" value="IEA"/>
      <att type="string" name="GO:0000166" value="IEA"/>
      <att type="string" name="GO:0004674" value="IEA"/>
      <att type="string" name="GO:0007254" value="ISS"/>
      <att type="string" name="GO:0006468" value="IEA"/>
      <att type="string" name="GO:0005524" value="IEA"/>
      <att type="string" name="GO:0016740" value="IEA"/>
      <att type="string" name="GO:0004708" value="TAS"/>
      <att type="string" name="GO:0004707" value="IEA"/>
    </att>
    <att type="list" name="annotation.GO BIOLOGICAL_PROCESS">
      <att type="string" name="annotation.GO BIOLOGICAL_PROCESS" value="JNK cascade"/>
      <att type="string" name="annotation.GO BIOLOGICAL_PROCESS" value="protein amino acid phosphorylation"/>
      <att type="string" name="annotation.GO BIOLOGICAL_PROCESS" value="signal transduction"/>
    </att>
    <att type="string" name="Prot_Name" value="mitogen-activated protein kinase 10 isoform 1"/>
  </node>
  <node label="NP_001837.2" id="-1204">
    <att type="string" name="annotation.DB_Object_ID" value="ENSP00000383027"/>
    <att type="string" name="Column 4" value="1284"/>
    <att type="string" name="annotation.DB_Object_Type" value="protein"/>
    <att type="string" name="upkb_ensemble" value="ENSP00000383027"/>
    <att type="string" name="annotation.DB" value="ENSEMBL"/>
    <att type="string" name="GeneID_String" value="1284"/>
    <att type="string" name="annotation.Qualifier" value=""/>
    <att type="string" name="annotation.Taxon" value="Human"/>
    <att type="string" name="upkb_tr" value="A2A352"/>
    <att type="string" name="Prot_Acc" value="NP_001837.2"/>
    <att type="string" name="type" value="human"/>
    <att type="string" name="annotation.Assigned_by" value="UniProtKB"/>
    <att type="list" name="annotation.GO MOLECULAR_FUNCTION">
      <att type="string" name="annotation.GO MOLECULAR_FUNCTION" value="binding"/>
      <att type="string" name="annotation.GO MOLECULAR_FUNCTION" value="extracellular matrix structural constituent"/>
    </att>
    <att type="map" name="annotation.DB:Reference">
      <att type="string" name="GO:0005581" value="GOA:interpro|GO_REF:0000002"/>
      <att type="string" name="GO:0005737" value="GOA:interpro|GO_REF:0000002"/>
      <att type="string" name="GO:0005488" value="GOA:interpro|GO_REF:0000002"/>
      <att type="string" name="GO:0030198" value="PMID:8317999"/>
      <att type="string" name="GO:0016525" value="PMID:10625665"/>
      <att type="string" name="GO:0005587" value="PMID:2846280"/>
      <att type="string" name="GO:0006817" value="GOA:interpro|GO_REF:0000002"/>
      <att type="string" name="GO:0005576" value="GOA:spkw|GO_REF:0000004"/>
      <att type="string" name="GO:0005201" value="GOA:interpro|GO_REF:0000002"/>
    </att>
    <att type="integer" name="GeneID" value="1284"/>
    <att type="string" name="annotation.DB_Object_Name" value=""/>
    <att type="list" name="annotation.GO CELLULAR_COMPONENT">
      <att type="string" name="annotation.GO CELLULAR_COMPONENT" value="collagen"/>
      <att type="string" name="annotation.GO CELLULAR_COMPONENT" value="collagen type IV"/>
      <att type="string" name="annotation.GO CELLULAR_COMPONENT" value="cytoplasm"/>
      <att type="string" name="annotation.GO CELLULAR_COMPONENT" value="extracellular region"/>
    </att>
    <att type="string" name="annotation.Date" value="20080613"/>
    <att type="list" name="cytoscape.alias.list">
      <att type="string" name="cytoscape.alias.list" value="ENSP00000383027"/>
      <att type="string" name="cytoscape.alias.list" value="IPI00873146"/>
    </att>
    <att type="string" name="upkb_sp" value="P08572"/>
    <att type="string" name="canonicalName" value="NP_001837.2"/>
    <att type="string" name="annotation.With (or) From" value="InterPro:IPR008160"/>
    <att type="integer" name="Degree" value="1"/>
    <att type="map" name="annotation.Evidence">
      <att type="string" name="GO:0005581" value="IEA"/>
      <att type="string" name="GO:0005737" value="IEA"/>
      <att type="string" name="GO:0005488" value="IEA"/>
      <att type="string" name="GO:0030198" value="NAS"/>
      <att type="string" name="GO:0016525" value="IDA"/>
      <att type="string" name="GO:0005587" value="TAS"/>
      <att type="string" name="GO:0006817" value="IEA"/>
      <att type="string" name="GO:0005576" value="IEA"/>
      <att type="string" name="GO:0005201" value="IEA"/>
    </att>
    <att type="list" name="annotation.GO BIOLOGICAL_PROCESS">
      <att type="string" name="annotation.GO BIOLOGICAL_PROCESS" value="extracellular matrix organization and biogenesis"/>
      <att type="string" name="annotation.GO BIOLOGICAL_PROCESS" value="negative regulation of angiogenesis"/>
      <att type="string" name="annotation.GO BIOLOGICAL_PROCESS" value="phosphate transport"/>
    </att>
    <att type="string" name="Prot_Name" value="alpha 2 type IV collagen preproprotein"/>
  </node>
  <node label="NP_005018.1" id="-1272">
    <att type="string" name="annotation.DB_Object_ID" value="O00459"/>
    <att type="string" name="Column 4" value="5296"/>
    <att type="string" name="annotation.DB_Object_Type" value="protein"/>
    <att type="string" name="annotation.DB" value="UniProtKB"/>
    <att type="string" name="GeneID_String" value="5296"/>
    <att type="string" name="annotation.Qualifier" value=""/>
    <att type="string" name="MCODE_Node_Status" value="Unclustered"/>
    <att type="string" name="annotation.Taxon" value="Human"/>
    <att type="string" name="upkb_tr" value="Q05BV6"/>
    <att type="string" name="Prot_Acc" value="NP_005018.1"/>
    <att type="string" name="type" value="human"/>
    <att type="string" name="annotation.Assigned_by" value="UniProtKB"/>
    <att type="list" name="annotation.GO MOLECULAR_FUNCTION">
      <att type="string" name="annotation.GO MOLECULAR_FUNCTION" value="1-phosphatidylinositol-3-kinase activity"/>
      <att type="string" name="annotation.GO MOLECULAR_FUNCTION" value="phosphoinositide 3-kinase regulator activity"/>
      <att type="string" name="annotation.GO MOLECULAR_FUNCTION" value="protein binding"/>
    </att>
    <att type="map" name="annotation.DB:Reference">
      <att type="string" name="GO:0005622" value="GOA:interpro|GO_REF:0000002"/>
      <att type="string" name="GO:0005515" value="PMID:12029088"/>
      <att type="string" name="GO:0007165" value="GOA:interpro|GO_REF:0000002"/>
      <att type="string" name="GO:0035014" value="GOA:interpro|GO_REF:0000002"/>
      <att type="string" name="GO:0016303" value="UniProt:O00459"/>
      <att type="string" name="GO:0005942" value="GOA:interpro|GO_REF:0000002"/>
      <att type="string" name="GO:0019987" value="UniProt:O00459"/>
      <att type="string" name="GO:0005829" value="PMID:12660731"/>
    </att>
    <att type="integer" name="GeneID" value="5296"/>
    <att type="string" name="annotation.DB_Object_Name" value="PIK3R2: Phosphatidylinositol 3-kinase regulatory subunit beta"/>
    <att type="list" name="annotation.GO CELLULAR_COMPONENT">
      <att type="string" name="annotation.GO CELLULAR_COMPONENT" value="cytosol"/>
      <att type="string" name="annotation.GO CELLULAR_COMPONENT" value="intracellular"/>
      <att type="string" name="annotation.GO CELLULAR_COMPONENT" value="phosphoinositide 3-kinase complex"/>
    </att>
    <att type="string" name="annotation.Date" value="20080613"/>
    <att type="list" name="cytoscape.alias.list">
      <att type="string" name="cytoscape.alias.list" value="IPI00011736"/>
      <att type="string" name="cytoscape.alias.list" value="O00459"/>
    </att>
    <att type="string" name="upkb_sp" value="O00459"/>
    <att type="string" name="canonicalName" value="NP_005018.1"/>
    <att type="real" name="MCODE_Score" value="0.0"/>
    <att type="string" name="annotation.With (or) From" value="InterPro:IPR001720"/>
    <att type="integer" name="Degree" value="5"/>
    <att type="map" name="annotation.Evidence">
      <att type="string" name="GO:0005622" value="IEA"/>
      <att type="string" name="GO:0005515" value="IPI"/>
      <att type="string" name="GO:0007165" value="IEA"/>
      <att type="string" name="GO:0035014" value="IEA"/>
      <att type="string" name="GO:0016303" value="ISS"/>
      <att type="string" name="GO:0005942" value="IEA"/>
      <att type="string" name="GO:0019987" value="ISS"/>
      <att type="string" name="GO:0005829" value="EXP"/>
    </att>
    <att type="list" name="annotation.GO BIOLOGICAL_PROCESS">
      <att type="string" name="annotation.GO BIOLOGICAL_PROCESS" value="negative regulation of anti-apoptosis"/>
      <att type="string" name="annotation.GO BIOLOGICAL_PROCESS" value="signal transduction"/>
    </att>
    <att type="string" name="Prot_Name" value="phosphoinositide-3-kinase, regulatory subunit 2 (p85 beta)"/>
  </node>
  <node label="NP_000486.1" id="-857">
    <att type="string" name="annotation.DB_Object_ID" value="NP_203700"/>
    <att type="string" name="Column 4" value="1287"/>
    <att type="string" name="annotation.DB_Object_Type" value="protein"/>
    <att type="string" name="annotation.DB" value="RefSeq"/>
    <att type="string" name="GeneID_String" value="1287"/>
    <att type="string" name="annotation.Qualifier" value=""/>
    <att type="string" name="annotation.Taxon" value="Human"/>
    <att type="string" name="Prot_Acc" value="NP_000486.1"/>
    <att type="string" name="type" value="human"/>
    <att type="string" name="annotation.Assigned_by" value="UniProtKB"/>
    <att type="list" name="annotation.GO MOLECULAR_FUNCTION">
      <att type="string" name="annotation.GO MOLECULAR_FUNCTION" value="binding"/>
      <att type="string" name="annotation.GO MOLECULAR_FUNCTION" value="extracellular matrix structural constituent"/>
    </att>
    <att type="map" name="annotation.DB:Reference">
      <att type="string" name="GO:0005581" value="GOA:interpro|GO_REF:0000002"/>
      <att type="string" name="GO:0005737" value="GOA:interpro|GO_REF:0000002"/>
      <att type="string" name="GO:0005488" value="GOA:interpro|GO_REF:0000002"/>
      <att type="string" name="GO:0005587" value="PMID:2349482"/>
      <att type="string" name="GO:0006817" value="GOA:interpro|GO_REF:0000002"/>
      <att type="string" name="GO:0005576" value="GOA:spkw|GO_REF:0000004"/>
      <att type="string" name="GO:0005201" value="GOA:interpro|GO_REF:0000002"/>
    </att>
    <att type="integer" name="GeneID" value="1287"/>
    <att type="string" name="annotation.DB_Object_Name" value="alpha 5 type IV collagen isoform 3, precursor"/>
    <att type="string" name="upkb_refseq_reviewed" value="NP_203700"/>
    <att type="list" name="annotation.GO CELLULAR_COMPONENT">
      <att type="string" name="annotation.GO CELLULAR_COMPONENT" value="collagen"/>
      <att type="string" name="annotation.GO CELLULAR_COMPONENT" value="collagen type IV"/>
      <att type="string" name="annotation.GO CELLULAR_COMPONENT" value="cytoplasm"/>
      <att type="string" name="annotation.GO CELLULAR_COMPONENT" value="extracellular region"/>
    </att>
    <att type="string" name="annotation.Date" value="20080613"/>
    <att type="list" name="cytoscape.alias.list">
      <att type="string" name="cytoscape.alias.list" value="IPI00377069"/>
      <att type="string" name="cytoscape.alias.list" value="NP_203700"/>
    </att>
    <att type="string" name="upkb_sp" value="P29400"/>
    <att type="string" name="canonicalName" value="NP_000486.1"/>
    <att type="string" name="annotation.With (or) From" value="InterPro:IPR008160"/>
    <att type="integer" name="Degree" value="1"/>
    <att type="map" name="annotation.Evidence">
      <att type="string" name="GO:0005581" value="IEA"/>
      <att type="string" name="GO:0005737" value="IEA"/>
      <att type="string" name="GO:0005488" value="IEA"/>
      <att type="string" name="GO:0005587" value="TAS"/>
      <att type="string" name="GO:0006817" value="IEA"/>
      <att type="string" name="GO:0005576" value="IEA"/>
      <att type="string" name="GO:0005201" value="IEA"/>
    </att>
    <att type="list" name="annotation.GO BIOLOGICAL_PROCESS">
      <att type="string" name="annotation.GO BIOLOGICAL_PROCESS" value="phosphate transport"/>
    </att>
    <att type="string" name="Prot_Name" value="COL4A5: collagen, type IV, alpha 5 (Alport syndrome)"/>
  </node>
  <node label="NP_588614.1" id="-1083">
    <att type="string" name="annotation.DB_Object_ID" value="Q8N3E9"/>
    <att type="string" name="Column 4" value="113026"/>
    <att type="string" name="annotation.DB_Object_Type" value="protein"/>
    <att type="string" name="annotation.DB" value="UniProtKB"/>
    <att type="string" name="GeneID_String" value="113026"/>
    <att type="string" name="annotation.Qualifier" value=""/>
    <att type="string" name="annotation.Taxon" value="Human"/>
    <att type="string" name="Prot_Acc" value="NP_588614.1"/>
    <att type="string" name="type" value="human"/>
    <att type="string" name="annotation.Assigned_by" value="UniProtKB"/>
    <att type="list" name="annotation.GO MOLECULAR_FUNCTION">
      <att type="string" name="annotation.GO MOLECULAR_FUNCTION" value="calcium ion binding"/>
      <att type="string" name="annotation.GO MOLECULAR_FUNCTION" value="hydrolase activity"/>
      <att type="string" name="annotation.GO MOLECULAR_FUNCTION" value="phosphoinositide phospholipase C activity"/>
      <att type="string" name="annotation.GO MOLECULAR_FUNCTION" value="signal transducer activity"/>
    </att>
    <att type="map" name="annotation.DB:Reference">
      <att type="string" name="GO:0016042" value="GOA:spkw|GO_REF:0000004"/>
      <att type="string" name="GO:0007242" value="GOA:interpro|GO_REF:0000002"/>
      <att type="string" name="GO:0005737" value="GOA:spkw|GO_REF:0000004"/>
      <att type="string" name="GO:0016020" value="GOA:spkw|GO_REF:0000004"/>
      <att type="string" name="GO:0016787" value="GOA:spkw|GO_REF:0000004"/>
      <att type="string" name="GO:0004435" value="GOA:interpro|GO_REF:0000002"/>
      <att type="string" name="GO:0005509" value="GOA:interpro|GO_REF:0000002"/>
      <att type="string" name="GO:0004871" value="GOA:spkw|GO_REF:0000004"/>
    </att>
    <att type="integer" name="GeneID" value="113026"/>
    <att type="string" name="annotation.DB_Object_Name" value="PLCD3, KIAA1964: 1-phosphatidylinositol-4,5-bisphosphate phosphodiesterase delta-3"/>
    <att type="list" name="annotation.GO CELLULAR_COMPONENT">
      <att type="string" name="annotation.GO CELLULAR_COMPONENT" value="cytoplasm"/>
      <att type="string" name="annotation.GO CELLULAR_COMPONENT" value="membrane"/>
    </att>
    <att type="string" name="annotation.Date" value="20080616"/>
    <att type="list" name="cytoscape.alias.list">
      <att type="string" name="cytoscape.alias.list" value="IPI00152701"/>
      <att type="string" name="cytoscape.alias.list" value="Q8N3E9"/>
    </att>
    <att type="string" name="upkb_sp" value="Q8N3E9"/>
    <att type="string" name="canonicalName" value="NP_588614.1"/>
    <att type="string" name="annotation.With (or) From" value="SP_KW:KW-0472"/>
    <att type="integer" name="Degree" value="1"/>
    <att type="map" name="annotation.Evidence">
      <att type="string" name="GO:0016042" value="IEA"/>
      <att type="string" name="GO:0007242" value="IEA"/>
      <att type="string" name="GO:0005737" value="IEA"/>
      <att type="string" name="GO:0016020" value="IEA"/>
      <att type="string" name="GO:0016787" value="IEA"/>
      <att type="string" name="GO:0004435" value="IEA"/>
      <att type="string" name="GO:0005509" value="IEA"/>
      <att type="string" name="GO:0004871" value="IEA"/>
    </att>
    <att type="list" name="annotation.GO BIOLOGICAL_PROCESS">
      <att type="string" name="annotation.GO BIOLOGICAL_PROCESS" value="intracellular signaling cascade"/>
      <att type="string" name="annotation.GO BIOLOGICAL_PROCESS" value="lipid catabolic process"/>
    </att>
    <att type="string" name="Prot_Name" value="phospholipase C delta 3"/>
  </node>
  <node label="NP_056533.1" id="-1210">
    <att type="string" name="annotation.DB_Object_ID" value="Q9HBY0"/>
    <att type="string" name="Column 4" value="50508"/>
    <att type="string" name="annotation.DB_Object_Type" value="protein"/>
    <att type="string" name="annotation.DB" value="UniProtKB"/>
    <att type="string" name="GeneID_String" value="50508"/>
    <att type="string" name="annotation.Qualifier" value=""/>
    <att type="string" name="annotation.Taxon" value="Human"/>
    <att type="string" name="Prot_Acc" value="NP_056533.1"/>
    <att type="string" name="type" value="human"/>
    <att type="string" name="annotation.Assigned_by" value="UniProtKB"/>
    <att type="list" name="annotation.GO MOLECULAR_FUNCTION">
      <att type="string" name="annotation.GO MOLECULAR_FUNCTION" value="FAD binding"/>
      <att type="string" name="annotation.GO MOLECULAR_FUNCTION" value="electron carrier activity"/>
      <att type="string" name="annotation.GO MOLECULAR_FUNCTION" value="iron ion binding"/>
    </att>
    <att type="map" name="annotation.DB:Reference">
      <att type="string" name="GO:0001659" value="GOA:compara|GO_REF:0000019"/>
      <att type="string" name="GO:0009629" value="GOA:compara|GO_REF:0000019"/>
      <att type="string" name="GO:0016020" value="GOA:interpro|GO_REF:0000002"/>
      <att type="string" name="GO:0005506" value="GOA:interpro|GO_REF:0000002"/>
      <att type="string" name="GO:0050660" value="GOA:interpro|GO_REF:0000002"/>
      <att type="string" name="GO:0009055" value="GOA:interpro|GO_REF:0000002"/>
      <att type="string" name="GO:0016021" value="GOA:interpro|GO_REF:0000002"/>
      <att type="string" name="GO:0055114" value="GOA:spkw|GO_REF:0000004"/>
    </att>
    <att type="integer" name="GeneID" value="50508"/>
    <att type="string" name="annotation.DB_Object_Name" value="NOX3, MOX2: NADPH oxidase 3"/>
    <att type="list" name="annotation.GO CELLULAR_COMPONENT">
      <att type="string" name="annotation.GO CELLULAR_COMPONENT" value="integral to membrane"/>
      <att type="string" name="annotation.GO CELLULAR_COMPONENT" value="membrane"/>
    </att>
    <att type="string" name="annotation.Date" value="20080613"/>
    <att type="list" name="cytoscape.alias.list">
      <att type="string" name="cytoscape.alias.list" value="IPI00024581"/>
      <att type="string" name="cytoscape.alias.list" value="Q9HBY0"/>
    </att>
    <att type="string" name="upkb_sp" value="Q9HBY0"/>
    <att type="string" name="canonicalName" value="NP_056533.1"/>
    <att type="string" name="annotation.With (or) From" value="InterPro:IPR013130"/>
    <att type="integer" name="Degree" value="1"/>
    <att type="map" name="annotation.Evidence">
      <att type="string" name="GO:0001659" value="IEA"/>
      <att type="string" name="GO:0009629" value="IEA"/>
      <att type="string" name="GO:0016020" value="IEA"/>
      <att type="string" name="GO:0005506" value="IEA"/>
      <att type="string" name="GO:0050660" value="IEA"/>
      <att type="string" name="GO:0009055" value="IEA"/>
      <att type="string" name="GO:0016021" value="IEA"/>
      <att type="string" name="GO:0055114" value="IEA"/>
    </att>
    <att type="list" name="annotation.GO BIOLOGICAL_PROCESS">
      <att type="string" name="annotation.GO BIOLOGICAL_PROCESS" value="oxidation reduction"/>
      <att type="string" name="annotation.GO BIOLOGICAL_PROCESS" value="response to gravity"/>
      <att type="string" name="annotation.GO BIOLOGICAL_PROCESS" value="temperature homeostasis"/>
    </att>
    <att type="string" name="Prot_Name" value="NOX3: NADPH oxidase 3"/>
  </node>
  <node label="NP_006194.2" id="-200">
    <att type="string" name="annotation.DB_Object_ID" value="Q08499"/>
    <att type="string" name="Column 4" value="5144"/>
    <att type="string" name="annotation.DB_Object_Type" value="protein"/>
    <att type="string" name="annotation.DB" value="UniProtKB"/>
    <att type="string" name="GeneID_String" value="5144"/>
    <att type="string" name="annotation.Qualifier" value=""/>
    <att type="string" name="annotation.Taxon" value="Human"/>
    <att type="string" name="upkb_tr" value="Q9HCX8"/>
    <att type="string" name="Prot_Acc" value="NP_006194.2"/>
    <att type="string" name="type" value="human"/>
    <att type="string" name="annotation.Assigned_by" value="UniProtKB"/>
    <att type="list" name="annotation.GO MOLECULAR_FUNCTION">
      <att type="string" name="annotation.GO MOLECULAR_FUNCTION" value="3&apos;,5&apos;-cyclic-AMP phosphodiesterase activity"/>
      <att type="string" name="annotation.GO MOLECULAR_FUNCTION" value="3&apos;,5&apos;-cyclic-nucleotide phosphodiesterase activity"/>
      <att type="string" name="annotation.GO MOLECULAR_FUNCTION" value="hydrolase activity"/>
      <att type="string" name="annotation.GO MOLECULAR_FUNCTION" value="metal ion binding"/>
    </att>
    <att type="map" name="annotation.DB:Reference">
      <att type="string" name="GO:0007165" value="GOA:interpro|GO_REF:0000002"/>
      <att type="string" name="GO:0005813" value="GOA:spsl|GO_REF:0000023"/>
      <att type="string" name="GO:0005737" value="GOA:spkw|GO_REF:0000004"/>
      <att type="string" name="GO:0016020" value="GOA:spkw|GO_REF:0000004"/>
      <att type="string" name="GO:0016787" value="GOA:spkw|GO_REF:0000004"/>
      <att type="string" name="GO:0004115" value="PMID:9371713"/>
      <att type="string" name="GO:0004114" value="PMID:10913353"/>
      <att type="string" name="GO:0005625" value="PMID:9371713"/>
      <att type="string" name="GO:0005575" value="UniProt:Q9HCX8"/>
      <att type="string" name="GO:0005626" value="PMID:9371713"/>
      <att type="string" name="GO:0005856" value="GOA:spkw|GO_REF:0000004"/>
      <att type="string" name="GO:0046872" value="GOA:spkw|GO_REF:0000004"/>
    </att>
    <att type="integer" name="GeneID" value="5144"/>
    <att type="string" name="annotation.DB_Object_Name" value="PDE4D, DPDE3: cAMP-specific 3&apos;,5&apos;-cyclic phosphodiesterase 4D"/>
    <att type="list" name="annotation.GO CELLULAR_COMPONENT">
      <att type="string" name="annotation.GO CELLULAR_COMPONENT" value="cellular_component"/>
      <att type="string" name="annotation.GO CELLULAR_COMPONENT" value="centrosome"/>
      <att type="string" name="annotation.GO CELLULAR_COMPONENT" value="cytoplasm"/>
      <att type="string" name="annotation.GO CELLULAR_COMPONENT" value="cytoskeleton"/>
      <att type="string" name="annotation.GO CELLULAR_COMPONENT" value="insoluble fraction"/>
      <att type="string" name="annotation.GO CELLULAR_COMPONENT" value="membrane"/>
      <att type="string" name="annotation.GO CELLULAR_COMPONENT" value="soluble fraction"/>
    </att>
    <att type="string" name="annotation.Date" value="20080616"/>
    <att type="list" name="cytoscape.alias.list">
      <att type="string" name="cytoscape.alias.list" value="IPI00002449"/>
      <att type="string" name="cytoscape.alias.list" value="Q08499"/>
    </att>
    <att type="string" name="upkb_sp" value="Q08499"/>
    <att type="string" name="canonicalName" value="NP_006194.2"/>
    <att type="string" name="annotation.With (or) From" value="SP_KW:KW-0472"/>
    <att type="integer" name="Degree" value="1"/>
    <att type="map" name="annotation.Evidence">
      <att type="string" name="GO:0007165" value="IEA"/>
      <att type="string" name="GO:0005813" value="IEA"/>
      <att type="string" name="GO:0005737" value="IEA"/>
      <att type="string" name="GO:0016020" value="IEA"/>
      <att type="string" name="GO:0016787" value="IEA"/>
      <att type="string" name="GO:0004115" value="TAS"/>
      <att type="string" name="GO:0004114" value="NAS"/>
      <att type="string" name="GO:0005625" value="TAS"/>
      <att type="string" name="GO:0005575" value="ND"/>
      <att type="string" name="GO:0005626" value="TAS"/>
      <att type="string" name="GO:0005856" value="IEA"/>
      <att type="string" name="GO:0046872" value="IEA"/>
    </att>
    <att type="list" name="annotation.GO BIOLOGICAL_PROCESS">
      <att type="string" name="annotation.GO BIOLOGICAL_PROCESS" value="signal transduction"/>
    </att>
    <att type="string" name="Prot_Name" value="cAMP-specific phosphodiesterase 4D"/>
  </node>
  <node label="NP_058627.1" id="-918">
    <att type="string" name="annotation.DB_Object_ID" value="Q9NPH5"/>
    <att type="string" name="Column 4" value="50507"/>
    <att type="string" name="annotation.DB_Object_Type" value="protein"/>
    <att type="string" name="annotation.DB" value="UniProtKB"/>
    <att type="string" name="GeneID_String" value="50507"/>
    <att type="string" name="annotation.Qualifier" value=""/>
    <att type="string" name="annotation.Taxon" value="Human"/>
    <att type="string" name="upkb_tr" value="A8K715"/>
    <att type="string" name="Prot_Acc" value="NP_058627.1"/>
    <att type="string" name="type" value="human"/>
    <att type="string" name="annotation.Assigned_by" value="UniProtKB"/>
    <att type="list" name="annotation.GO MOLECULAR_FUNCTION">
      <att type="string" name="annotation.GO MOLECULAR_FUNCTION" value="FAD binding"/>
      <att type="string" name="annotation.GO MOLECULAR_FUNCTION" value="NAD(P)H oxidase activity"/>
      <att type="string" name="annotation.GO MOLECULAR_FUNCTION" value="electron carrier activity"/>
      <att type="string" name="annotation.GO MOLECULAR_FUNCTION" value="heme binding"/>
      <att type="string" name="annotation.GO MOLECULAR_FUNCTION" value="iron ion binding"/>
      <att type="string" name="annotation.GO MOLECULAR_FUNCTION" value="nucleotide binding"/>
      <att type="string" name="annotation.GO MOLECULAR_FUNCTION" value="oxygen sensor activity"/>
    </att>
    <att type="map" name="annotation.DB:Reference">
      <att type="string" name="GO:0042554" value="PMID:10869423"/>
      <att type="string" name="GO:0008285" value="PMID:10869423"/>
      <att type="string" name="GO:0030054" value="GOA:spkw|GO_REF:0000004"/>
      <att type="string" name="GO:0005886" value="GOA:spsl|GO_REF:0000023"/>
      <att type="string" name="GO:0005506" value="GOA:interpro|GO_REF:0000002"/>
      <att type="string" name="GO:0005783" value="GOA:spkw|GO_REF:0000004"/>
      <att type="string" name="GO:0006800" value="PMID:10869423"/>
      <att type="string" name="GO:0007569" value="PMID:10869423"/>
      <att type="string" name="GO:0050660" value="PMID:10869423"/>
      <att type="string" name="GO:0009055" value="PMID:10869423"/>
      <att type="string" name="GO:0005634" value="GOA:spkw|GO_REF:0000004"/>
      <att type="string" name="GO:0000902" value="PMID:10869423"/>
      <att type="string" name="GO:0006954" value="PMID:10869423"/>
      <att type="string" name="GO:0000166" value="PMID:10869423"/>
      <att type="string" name="GO:0016020" value="GOA:spkw|GO_REF:0000004"/>
      <att type="string" name="GO:0019826" value="PMID:10869423"/>
      <att type="string" name="GO:0005789" value="GOA:spsl|GO_REF:0000023"/>
      <att type="string" name="GO:0016174" value="PMID:10869423"/>
      <att type="string" name="GO:0016021" value="PMID:10869423"/>
      <att type="string" name="GO:0055114" value="PMID:10869423"/>
      <att type="string" name="GO:0020037" value="PMID:10869423"/>
    </att>
    <att type="integer" name="GeneID" value="50507"/>
    <att type="string" name="annotation.DB_Object_Name" value="NOX4, RENOX: NADPH oxidase 4"/>
    <att type="list" name="annotation.GO CELLULAR_COMPONENT">
      <att type="string" name="annotation.GO CELLULAR_COMPONENT" value="cell junction"/>
      <att type="string" name="annotation.GO CELLULAR_COMPONENT" value="endoplasmic reticulum"/>
      <att type="string" name="annotation.GO CELLULAR_COMPONENT" value="endoplasmic reticulum membrane"/>
      <att type="string" name="annotation.GO CELLULAR_COMPONENT" value="integral to membrane"/>
      <att type="string" name="annotation.GO CELLULAR_COMPONENT" value="membrane"/>
      <att type="string" name="annotation.GO CELLULAR_COMPONENT" value="nucleus"/>
      <att type="string" name="annotation.GO CELLULAR_COMPONENT" value="plasma membrane"/>
    </att>
    <att type="string" name="annotation.Date" value="20080616"/>
    <att type="list" name="cytoscape.alias.list">
      <att type="string" name="cytoscape.alias.list" value="IPI00027195"/>
      <att type="string" name="cytoscape.alias.list" value="Q9NPH5"/>
    </att>
    <att type="string" name="upkb_sp" value="Q9NPH5"/>
    <att type="string" name="canonicalName" value="NP_058627.1"/>
    <att type="string" name="annotation.With (or) From" value="SP_KW:KW-0965"/>
    <att type="integer" name="Degree" value="1"/>
    <att type="map" name="annotation.Evidence">
      <att type="string" name="GO:0042554" value="ISS"/>
      <att type="string" name="GO:0008285" value="ISS"/>
      <att type="string" name="GO:0030054" value="IEA"/>
      <att type="string" name="GO:0005886" value="IEA"/>
      <att type="string" name="GO:0005506" value="IEA"/>
      <att type="string" name="GO:0005783" value="IEA"/>
      <att type="string" name="GO:0006800" value="IDA"/>
      <att type="string" name="GO:0007569" value="ISS"/>
      <att type="string" name="GO:0050660" value="TAS"/>
      <att type="string" name="GO:0009055" value="TAS"/>
      <att type="string" name="GO:0005634" value="IEA"/>
      <att type="string" name="GO:0000902" value="ISS"/>
      <att type="string" name="GO:0006954" value="TAS"/>
      <att type="string" name="GO:0000166" value="TAS"/>
      <att type="string" name="GO:0016020" value="IEA"/>
      <att type="string" name="GO:0019826" value="TAS"/>
      <att type="string" name="GO:0005789" value="IEA"/>
      <att type="string" name="GO:0016174" value="TAS"/>
      <att type="string" name="GO:0016021" value="TAS"/>
      <att type="string" name="GO:0055114" value="IDA"/>
      <att type="string" name="GO:0020037" value="TAS"/>
    </att>
    <att type="list" name="annotation.GO BIOLOGICAL_PROCESS">
      <att type="string" name="annotation.GO BIOLOGICAL_PROCESS" value="cell aging"/>
      <att type="string" name="annotation.GO BIOLOGICAL_PROCESS" value="cell morphogenesis"/>
      <att type="string" name="annotation.GO BIOLOGICAL_PROCESS" value="inflammatory response"/>
      <att type="string" name="annotation.GO BIOLOGICAL_PROCESS" value="negative regulation of cell proliferation"/>
      <att type="string" name="annotation.GO BIOLOGICAL_PROCESS" value="oxidation reduction"/>
      <att type="string" name="annotation.GO BIOLOGICAL_PROCESS" value="oxygen and reactive oxygen species metabolic process"/>
      <att type="string" name="annotation.GO BIOLOGICAL_PROCESS" value="superoxide release"/>
    </att>
    <att type="string" name="Prot_Name" value="NOX4: NADPH oxidase 4"/>
  </node>
  <node label="NP_005456.1" id="-1294">
    <att type="string" name="annotation.DB_Object_ID" value="ENSP00000263826"/>
    <att type="string" name="Column 4" value="10000"/>
    <att type="string" name="annotation.DB_Object_Type" value="protein"/>
    <att type="string" name="upkb_ensemble" value="ENSP00000263826"/>
    <att type="string" name="annotation.DB" value="ENSEMBL"/>
    <att type="string" name="GeneID_String" value="10000"/>
    <att type="string" name="annotation.Qualifier" value=""/>
    <att type="string" name="MCODE_Node_Status" value="Unclustered"/>
    <att type="string" name="annotation.Taxon" value="Human"/>
    <att type="string" name="Prot_Acc" value="NP_005456.1"/>
    <att type="string" name="type" value="human"/>
    <att type="string" name="annotation.Assigned_by" value="UniProtKB"/>
    <att type="list" name="annotation.GO MOLECULAR_FUNCTION">
      <att type="string" name="annotation.GO MOLECULAR_FUNCTION" value="ATP binding"/>
      <att type="string" name="annotation.GO MOLECULAR_FUNCTION" value="nucleotide binding"/>
      <att type="string" name="annotation.GO MOLECULAR_FUNCTION" value="protein binding"/>
      <att type="string" name="annotation.GO MOLECULAR_FUNCTION" value="protein serine/threonine kinase activity"/>
      <att type="string" name="annotation.GO MOLECULAR_FUNCTION" value="protein tyrosine kinase activity"/>
      <att type="string" name="annotation.GO MOLECULAR_FUNCTION" value="transferase activity"/>
    </att>
    <att type="map" name="annotation.DB:Reference">
      <att type="string" name="GO:0005515" value="PMID:12176997"/>
      <att type="string" name="GO:0007165" value="PMID:10092583"/>
      <att type="string" name="GO:0005737" value="GOA:spkw|GO_REF:0000004"/>
      <att type="string" name="GO:0000166" value="GOA:spkw|GO_REF:0000004"/>
      <att type="string" name="GO:0016020" value="GOA:spkw|GO_REF:0000004"/>
      <att type="string" name="GO:0004674" value="GOA:interpro|GO_REF:0000002"/>
      <att type="string" name="GO:0006468" value="GOA:interpro|GO_REF:0000002"/>
      <att type="string" name="GO:0004713" value="GOA:interpro|GO_REF:0000002"/>
      <att type="string" name="GO:0005524" value="GOA:interpro|GO_REF:0000002"/>
      <att type="string" name="GO:0016740" value="GOA:spkw|GO_REF:0000004"/>
    </att>
    <att type="integer" name="GeneID" value="10000"/>
    <att type="string" name="annotation.DB_Object_Name" value=""/>
    <att type="list" name="annotation.GO CELLULAR_COMPONENT">
      <att type="string" name="annotation.GO CELLULAR_COMPONENT" value="cytoplasm"/>
      <att type="string" name="annotation.GO CELLULAR_COMPONENT" value="membrane"/>
    </att>
    <att type="string" name="annotation.Date" value="20080613"/>
    <att type="list" name="cytoscape.alias.list">
      <att type="string" name="cytoscape.alias.list" value="ENSP00000263826"/>
      <att type="string" name="cytoscape.alias.list" value="IPI00872713"/>
    </att>
    <att type="string" name="upkb_sp" value="Q9Y243"/>
    <att type="string" name="canonicalName" value="NP_005456.1"/>
    <att type="real" name="MCODE_Score" value="0.0"/>
    <att type="string" name="annotation.With (or) From" value="InterPro:IPR000719"/>
    <att type="integer" name="Degree" value="3"/>
    <att type="map" name="annotation.Evidence">
      <att type="string" name="GO:0005515" value="IPI"/>
      <att type="string" name="GO:0007165" value="TAS"/>
      <att type="string" name="GO:0005737" value="IEA"/>
      <att type="string" name="GO:0000166" value="IEA"/>
      <att type="string" name="GO:0016020" value="IEA"/>
      <att type="string" name="GO:0004674" value="IEA"/>
      <att type="string" name="GO:0006468" value="IEA"/>
      <att type="string" name="GO:0004713" value="IEA"/>
      <att type="string" name="GO:0005524" value="IEA"/>
      <att type="string" name="GO:0016740" value="IEA"/>
    </att>
    <att type="list" name="annotation.GO BIOLOGICAL_PROCESS">
      <att type="string" name="annotation.GO BIOLOGICAL_PROCESS" value="protein amino acid phosphorylation"/>
      <att type="string" name="annotation.GO BIOLOGICAL_PROCESS" value="signal transduction"/>
    </att>
    <att type="string" name="Prot_Name" value="v-akt murine thymoma viral oncogene homolog 3 isoform 1"/>
  </node>
  <node label="NP_620637.1" id="-1372">
    <att type="string" name="annotation.DB_Object_ID" value="P45983"/>
    <att type="string" name="Column 4" value="5599"/>
    <att type="string" name="annotation.DB_Object_Type" value="protein"/>
    <att type="string" name="annotation.DB" value="UniProtKB"/>
    <att type="string" name="upkb_vega" value="OTTHUMP00000019551"/>
    <att type="string" name="GeneID_String" value="5599"/>
    <att type="string" name="annotation.Qualifier" value=""/>
    <att type="string" name="annotation.Taxon" value="Human"/>
    <att type="string" name="upkb_tr" value="Q308M2"/>
    <att type="string" name="Prot_Acc" value="NP_620637.1"/>
    <att type="string" name="type" value="human"/>
    <att type="string" name="annotation.Assigned_by" value="Reactome"/>
    <att type="list" name="annotation.GO MOLECULAR_FUNCTION">
      <att type="string" name="annotation.GO MOLECULAR_FUNCTION" value="ATP binding"/>
      <att type="string" name="annotation.GO MOLECULAR_FUNCTION" value="JUN kinase activity"/>
      <att type="string" name="annotation.GO MOLECULAR_FUNCTION" value="MAP kinase activity"/>
      <att type="string" name="annotation.GO MOLECULAR_FUNCTION" value="nucleotide binding"/>
      <att type="string" name="annotation.GO MOLECULAR_FUNCTION" value="protein binding"/>
      <att type="string" name="annotation.GO MOLECULAR_FUNCTION" value="protein serine/threonine kinase activity"/>
      <att type="string" name="annotation.GO MOLECULAR_FUNCTION" value="transferase activity"/>
    </att>
    <att type="map" name="annotation.DB:Reference">
      <att type="string" name="GO:0005515" value="PMID:10490659"/>
      <att type="string" name="GO:0008633" value="PMID:14764673"/>
      <att type="string" name="GO:0043066" value="PMID:14967141"/>
      <att type="string" name="GO:0006950" value="PMID:8137421"/>
      <att type="string" name="GO:0006928" value="PMID:10912793"/>
      <att type="string" name="GO:0007258" value="PMID:14967141"/>
      <att type="string" name="GO:0005524" value="GOA:interpro|GO_REF:0000002"/>
      <att type="string" name="GO:0005829" value="PMID:12591950"/>
      <att type="string" name="GO:0007165" value="PMID:8137421"/>
      <att type="string" name="GO:0004705" value="PMID:8654373"/>
      <att type="string" name="GO:0000166" value="GOA:spkw|GO_REF:0000004"/>
      <att type="string" name="GO:0004674" value="PMID:14967141"/>
      <att type="string" name="GO:0006468" value="GOA:interpro|GO_REF:0000002"/>
      <att type="string" name="GO:0009411" value="PMID:14967141"/>
      <att type="string" name="GO:0016740" value="GOA:spkw|GO_REF:0000004"/>
      <att type="string" name="GO:0004707" value="GOA:interpro|GO_REF:0000002"/>
    </att>
    <att type="integer" name="GeneID" value="5599"/>
    <att type="string" name="annotation.DB_Object_Name" value="MAPK8, JNK1, PRKM8: Mitogen-activated protein kinase 8"/>
    <att type="list" name="annotation.GO CELLULAR_COMPONENT">
      <att type="string" name="annotation.GO CELLULAR_COMPONENT" value="cytosol"/>
    </att>
    <att type="string" name="annotation.Date" value="20041008"/>
    <att type="list" name="cytoscape.alias.list">
      <att type="string" name="cytoscape.alias.list" value="IPI00024672"/>
      <att type="string" name="cytoscape.alias.list" value="P45983"/>
    </att>
    <att type="string" name="upkb_sp" value="P45983"/>
    <att type="string" name="canonicalName" value="NP_620637.1"/>
    <att type="string" name="annotation.With (or) From" value=""/>
    <att type="integer" name="Degree" value="3"/>
    <att type="map" name="annotation.Evidence">
      <att type="string" name="GO:0005515" value="IPI"/>
      <att type="string" name="GO:0008633" value="EXP"/>
      <att type="string" name="GO:0043066" value="IDA"/>
      <att type="string" name="GO:0006950" value="TAS"/>
      <att type="string" name="GO:0006928" value="TAS"/>
      <att type="string" name="GO:0007258" value="IDA"/>
      <att type="string" name="GO:0005524" value="IEA"/>
      <att type="string" name="GO:0005829" value="EXP"/>
      <att type="string" name="GO:0007165" value="TAS"/>
      <att type="string" name="GO:0004705" value="IDA"/>
      <att type="string" name="GO:0000166" value="IEA"/>
      <att type="string" name="GO:0004674" value="IDA"/>
      <att type="string" name="GO:0006468" value="IEA"/>
      <att type="string" name="GO:0009411" value="IDA"/>
      <att type="string" name="GO:0016740" value="IEA"/>
      <att type="string" name="GO:0004707" value="IEA"/>
    </att>
    <att type="list" name="annotation.GO BIOLOGICAL_PROCESS">
      <att type="string" name="annotation.GO BIOLOGICAL_PROCESS" value="JUN phosphorylation"/>
      <att type="string" name="annotation.GO BIOLOGICAL_PROCESS" value="activation of pro-apoptotic gene products"/>
      <att type="string" name="annotation.GO BIOLOGICAL_PROCESS" value="cell motility"/>
      <att type="string" name="annotation.GO BIOLOGICAL_PROCESS" value="negative regulation of apoptosis"/>
      <att type="string" name="annotation.GO BIOLOGICAL_PROCESS" value="protein amino acid phosphorylation"/>
      <att type="string" name="annotation.GO BIOLOGICAL_PROCESS" value="response to UV"/>
      <att type="string" name="annotation.GO BIOLOGICAL_PROCESS" value="response to stress"/>
      <att type="string" name="annotation.GO BIOLOGICAL_PROCESS" value="signal transduction"/>
    </att>
    <att type="string" name="Prot_Name" value="mitogen-activated protein kinase 8 isoform JNK1 alpha2"/>
  </node>
  <node label="NP_002590.1" id="-71">
    <att type="string" name="annotation.DB_Object_ID" value="O00408"/>
    <att type="string" name="Column 4" value="5138"/>
    <att type="string" name="annotation.DB_Object_Type" value="protein"/>
    <att type="string" name="annotation.DB" value="UniProtKB"/>
    <att type="string" name="upkb_vega" value="OTTHUMP00000128218"/>
    <att type="string" name="GeneID_String" value="5138"/>
    <att type="string" name="annotation.Qualifier" value=""/>
    <att type="string" name="annotation.Taxon" value="Human"/>
    <att type="string" name="upkb_tr" value="Q5J792"/>
    <att type="string" name="Prot_Acc" value="NP_002590.1"/>
    <att type="string" name="type" value="human"/>
    <att type="string" name="annotation.Assigned_by" value="UniProtKB"/>
    <att type="list" name="annotation.GO MOLECULAR_FUNCTION">
      <att type="string" name="annotation.GO MOLECULAR_FUNCTION" value="3&apos;,5&apos;-cyclic-nucleotide phosphodiesterase activity"/>
      <att type="string" name="annotation.GO MOLECULAR_FUNCTION" value="cGMP-stimulated cyclic-nucleotide phosphodiesterase activity"/>
      <att type="string" name="annotation.GO MOLECULAR_FUNCTION" value="catalytic activity"/>
      <att type="string" name="annotation.GO MOLECULAR_FUNCTION" value="hydrolase activity"/>
    </att>
    <att type="map" name="annotation.DB:Reference">
      <att type="string" name="GO:0007165" value="GOA:interpro|GO_REF:0000002"/>
      <att type="string" name="GO:0016020" value="GOA:spkw|GO_REF:0000004"/>
      <att type="string" name="GO:0016787" value="GOA:spkw|GO_REF:0000004"/>
      <att type="string" name="GO:0004118" value="PMID:9210593"/>
      <att type="string" name="GO:0004114" value="GOA:interpro|GO_REF:0000002"/>
      <att type="string" name="GO:0003824" value="GOA:interpro|GO_REF:0000002"/>
    </att>
    <att type="integer" name="GeneID" value="5138"/>
    <att type="string" name="annotation.DB_Object_Name" value="PDE2A: cGMP-dependent 3&apos;,5&apos;-cyclic phosphodiesterase"/>
    <att type="list" name="annotation.GO CELLULAR_COMPONENT">
      <att type="string" name="annotation.GO CELLULAR_COMPONENT" value="membrane"/>
    </att>
    <att type="string" name="annotation.Date" value="20080616"/>
    <att type="list" name="cytoscape.alias.list">
      <att type="string" name="cytoscape.alias.list" value="IPI00451132"/>
      <att type="string" name="cytoscape.alias.list" value="O00408"/>
    </att>
    <att type="string" name="upkb_sp" value="O00408"/>
    <att type="string" name="canonicalName" value="NP_002590.1"/>
    <att type="string" name="annotation.With (or) From" value="SP_KW:KW-0472"/>
    <att type="integer" name="Degree" value="1"/>
    <att type="map" name="annotation.Evidence">
      <att type="string" name="GO:0007165" value="IEA"/>
      <att type="string" name="GO:0016020" value="IEA"/>
      <att type="string" name="GO:0016787" value="IEA"/>
      <att type="string" name="GO:0004118" value="TAS"/>
      <att type="string" name="GO:0004114" value="IEA"/>
      <att type="string" name="GO:0003824" value="IEA"/>
    </att>
    <att type="list" name="annotation.GO BIOLOGICAL_PROCESS">
      <att type="string" name="annotation.GO BIOLOGICAL_PROCESS" value="signal transduction"/>
    </att>
    <att type="string" name="Prot_Name" value="phosphodiesterase 2A, cGMP-stimulated"/>
  </node>
  <node label="NP_579894.2" id="-1471">
    <att type="string" name="GeneID_String" value="155971"/>
    <att type="string" name="MCODE_Node_Status" value="Unclustered"/>
    <att type="string" name="Prot_Acc" value="NP_579894.2"/>
    <att type="string" name="type" value="hiv"/>
    <att type="integer" name="GeneID" value="155971"/>
    <att type="list" name="cytoscape.alias.list">
      <att type="string" name="cytoscape.alias.list" value="NP_579894.2"/>
    </att>
    <att type="string" name="canonicalName" value="NP_579894.2"/>
    <att type="real" name="MCODE_Score" value="0.1536"/>
    <att type="integer" name="Degree" value="199"/>
    <att type="string" name="Prot_Name" value="gp120"/>
  </node>
  <node label="NP_000061.1" id="-1415">
    <att type="string" name="annotation.DB_Object_ID" value="ENSP00000380387"/>
    <att type="string" name="Column 4" value="825"/>
    <att type="string" name="annotation.DB_Object_Type" value="protein"/>
    <att type="string" name="upkb_ensemble" value="ENSP00000380387"/>
    <att type="string" name="annotation.DB" value="ENSEMBL"/>
    <att type="string" name="upkb_vega" value="OTTHUMP00000175673"/>
    <att type="string" name="GeneID_String" value="825"/>
    <att type="string" name="annotation.Qualifier" value=""/>
    <att type="string" name="annotation.Taxon" value="Human"/>
    <att type="string" name="upkb_tr" value="Q762C6"/>
    <att type="string" name="Prot_Acc" value="NP_000061.1"/>
    <att type="string" name="type" value="human"/>
    <att type="string" name="annotation.Assigned_by" value="UniProtKB"/>
    <att type="list" name="annotation.GO MOLECULAR_FUNCTION">
      <att type="string" name="annotation.GO MOLECULAR_FUNCTION" value="calcium ion binding"/>
      <att type="string" name="annotation.GO MOLECULAR_FUNCTION" value="calcium-dependent cysteine-type endopeptidase activity"/>
      <att type="string" name="annotation.GO MOLECULAR_FUNCTION" value="signal transducer activity"/>
    </att>
    <att type="map" name="annotation.DB:Reference">
      <att type="string" name="GO:0005622" value="GOA:interpro|GO_REF:0000002"/>
      <att type="string" name="GO:0005737" value="GOA:spkw|GO_REF:0000004"/>
      <att type="string" name="GO:0007517" value="PMID:7720071"/>
      <att type="string" name="GO:0004198" value="GOA:interpro|GO_REF:0000002"/>
      <att type="string" name="GO:0005509" value="GOA:interpro|GO_REF:0000002"/>
      <att type="string" name="GO:0006508" value="GOA:interpro|GO_REF:0000002"/>
      <att type="string" name="GO:0004871" value="PMID:7720071"/>
    </att>
    <att type="integer" name="GeneID" value="825"/>
    <att type="string" name="annotation.DB_Object_Name" value=""/>
    <att type="list" name="annotation.GO CELLULAR_COMPONENT">
      <att type="string" name="annotation.GO CELLULAR_COMPONENT" value="cytoplasm"/>
      <att type="string" name="annotation.GO CELLULAR_COMPONENT" value="intracellular"/>
    </att>
    <att type="string" name="annotation.Date" value="20080613"/>
    <att type="list" name="cytoscape.alias.list">
      <att type="string" name="cytoscape.alias.list" value="ENSP00000380387"/>
      <att type="string" name="cytoscape.alias.list" value="IPI00872212"/>
    </att>
    <att type="string" name="upkb_sp" value="P20807"/>
    <att type="string" name="canonicalName" value="NP_000061.1"/>
    <att type="string" name="annotation.With (or) From" value="InterPro:IPR001300"/>
    <att type="integer" name="Degree" value="1"/>
    <att type="map" name="annotation.Evidence">
      <att type="string" name="GO:0005622" value="IEA"/>
      <att type="string" name="GO:0005737" value="IEA"/>
      <att type="string" name="GO:0007517" value="TAS"/>
      <att type="string" name="GO:0004198" value="IEA"/>
      <att type="string" name="GO:0005509" value="IEA"/>
      <att type="string" name="GO:0006508" value="IEA"/>
      <att type="string" name="GO:0004871" value="TAS"/>
    </att>
    <att type="list" name="annotation.GO BIOLOGICAL_PROCESS">
      <att type="string" name="annotation.GO BIOLOGICAL_PROCESS" value="muscle development"/>
      <att type="string" name="annotation.GO BIOLOGICAL_PROCESS" value="proteolysis"/>
    </att>
    <att type="string" name="Prot_Name" value="calpain 3 isoform a"/>
  </node>
  <node label="NP_055040.2" id="-755">
    <att type="string" name="annotation.DB_Object_ID" value="P30153"/>
    <att type="string" name="Column 4" value="5518"/>
    <att type="string" name="annotation.DB_Object_Type" value="protein"/>
    <att type="string" name="annotation.DB" value="UniProtKB"/>
    <att type="string" name="upkb_vega" value="OTTHUMP00000077854"/>
    <att type="string" name="GeneID_String" value="5518"/>
    <att type="string" name="annotation.Qualifier" value=""/>
    <att type="string" name="MCODE_Node_Status" value="Unclustered"/>
    <att type="string" name="annotation.Taxon" value="Human"/>
    <att type="string" name="upkb_tr" value="Q8NB89"/>
    <att type="string" name="Prot_Acc" value="NP_055040.2"/>
    <att type="string" name="type" value="human"/>
    <att type="string" name="annotation.Assigned_by" value="UniProtKB"/>
    <att type="list" name="annotation.GO MOLECULAR_FUNCTION">
      <att type="string" name="annotation.GO MOLECULAR_FUNCTION" value="antigen binding"/>
      <att type="string" name="annotation.GO MOLECULAR_FUNCTION" value="binding"/>
      <att type="string" name="annotation.GO MOLECULAR_FUNCTION" value="protein binding"/>
      <att type="string" name="annotation.GO MOLECULAR_FUNCTION" value="protein heterodimerization activity"/>
      <att type="string" name="annotation.GO MOLECULAR_FUNCTION" value="protein phosphatase type 2A regulator activity"/>
    </att>
    <att type="map" name="annotation.DB:Reference">
      <att type="string" name="GO:0005515" value="PMID:9847399"/>
      <att type="string" name="GO:0008380" value="PMID:11007961"/>
      <att type="string" name="GO:0030308" value="PMID:11007961"/>
      <att type="string" name="GO:0030111" value="PMID:11007961"/>
      <att type="string" name="GO:0008601" value="PMID:11007961"/>
      <att type="string" name="GO:0006672" value="PMID:11007961"/>
      <att type="string" name="GO:0000159" value="PMID:11007961"/>
      <att type="string" name="GO:0005634" value="PMID:11007961"/>
      <att type="string" name="GO:0030155" value="PMID:11007961"/>
      <att type="string" name="GO:0003823" value="PMID:9847399"/>
      <att type="string" name="GO:0005829" value="PMID:11007961"/>
      <att type="string" name="GO:0000188" value="PMID:11007961"/>
      <att type="string" name="GO:0005739" value="PMID:11007961"/>
      <att type="string" name="GO:0006470" value="PMID:11007961"/>
      <att type="string" name="GO:0015630" value="PMID:11007961"/>
      <att type="string" name="GO:0045449" value="PMID:11007961"/>
      <att type="string" name="GO:0006275" value="PMID:11007961"/>
      <att type="string" name="GO:0042518" value="PMID:11007961"/>
      <att type="string" name="GO:0010033" value="PMID:11007961"/>
      <att type="string" name="GO:0046982" value="PMID:9847399"/>
      <att type="string" name="GO:0005625" value="PMID:11007961"/>
      <att type="string" name="GO:0006917" value="PMID:11007961"/>
      <att type="string" name="GO:0006461" value="PMID:9989501"/>
      <att type="string" name="GO:0016020" value="PMID:11007961"/>
      <att type="string" name="GO:0005488" value="GOA:interpro|GO_REF:0000002"/>
      <att type="string" name="GO:0019932" value="PMID:11007961"/>
      <att type="string" name="GO:0045595" value="PMID:11360189"/>
      <att type="string" name="GO:0040008" value="PMID:11360189"/>
    </att>
    <att type="integer" name="GeneID" value="5518"/>
    <att type="string" name="annotation.DB_Object_Name" value="PPP2R1A: Serine/threonine-protein phosphatase 2A 65 kDa regulatory subunit A alpha isoform"/>
    <att type="list" name="annotation.GO CELLULAR_COMPONENT">
      <att type="string" name="annotation.GO CELLULAR_COMPONENT" value="cytosol"/>
      <att type="string" name="annotation.GO CELLULAR_COMPONENT" value="membrane"/>
      <att type="string" name="annotation.GO CELLULAR_COMPONENT" value="microtubule cytoskeleton"/>
      <att type="string" name="annotation.GO CELLULAR_COMPONENT" value="mitochondrion"/>
      <att type="string" name="annotation.GO CELLULAR_COMPONENT" value="nucleus"/>
      <att type="string" name="annotation.GO CELLULAR_COMPONENT" value="protein phosphatase type 2A complex"/>
      <att type="string" name="annotation.GO CELLULAR_COMPONENT" value="soluble fraction"/>
    </att>
    <att type="string" name="annotation.Date" value="20031204"/>
    <att type="list" name="cytoscape.alias.list">
      <att type="string" name="cytoscape.alias.list" value="IPI00554737"/>
      <att type="string" name="cytoscape.alias.list" value="P30153"/>
    </att>
    <att type="string" name="upkb_sp" value="P30153"/>
    <att type="string" name="canonicalName" value="NP_055040.2"/>
    <att type="real" name="MCODE_Score" value="0.0"/>
    <att type="string" name="annotation.With (or) From" value=""/>
    <att type="integer" name="Degree" value="2"/>
    <att type="map" name="annotation.Evidence">
      <att type="string" name="GO:0005515" value="IPI"/>
      <att type="string" name="GO:0008380" value="NAS"/>
      <att type="string" name="GO:0030308" value="NAS"/>
      <att type="string" name="GO:0030111" value="NAS"/>
      <att type="string" name="GO:0008601" value="TAS"/>
      <att type="string" name="GO:0006672" value="NAS"/>
      <att type="string" name="GO:0000159" value="TAS"/>
      <att type="string" name="GO:0005634" value="NAS"/>
      <att type="string" name="GO:0030155" value="NAS"/>
      <att type="string" name="GO:0003823" value="IPI"/>
      <att type="string" name="GO:0005829" value="TAS"/>
      <att type="string" name="GO:0000188" value="NAS"/>
      <att type="string" name="GO:0005739" value="NAS"/>
      <att type="string" name="GO:0006470" value="TAS"/>
      <att type="string" name="GO:0015630" value="NAS"/>
      <att type="string" name="GO:0045449" value="NAS"/>
      <att type="string" name="GO:0006275" value="NAS"/>
      <att type="string" name="GO:0042518" value="NAS"/>
      <att type="string" name="GO:0010033" value="NAS"/>
      <att type="string" name="GO:0046982" value="IPI"/>
      <att type="string" name="GO:0005625" value="NAS"/>
      <att type="string" name="GO:0006917" value="TAS"/>
      <att type="string" name="GO:0006461" value="TAS"/>
      <att type="string" name="GO:0016020" value="NAS"/>
      <att type="string" name="GO:0005488" value="IEA"/>
      <att type="string" name="GO:0019932" value="NAS"/>
      <att type="string" name="GO:0045595" value="NAS"/>
      <att type="string" name="GO:0040008" value="NAS"/>
    </att>
    <att type="list" name="annotation.GO BIOLOGICAL_PROCESS">
      <att type="string" name="annotation.GO BIOLOGICAL_PROCESS" value="RNA splicing"/>
      <att type="string" name="annotation.GO BIOLOGICAL_PROCESS" value="ceramide metabolic process"/>
      <att type="string" name="annotation.GO BIOLOGICAL_PROCESS" value="inactivation of MAPK activity"/>
      <att type="string" name="annotation.GO BIOLOGICAL_PROCESS" value="induction of apoptosis"/>
      <att type="string" name="annotation.GO BIOLOGICAL_PROCESS" value="negative regulation of cell growth"/>
      <att type="string" name="annotation.GO BIOLOGICAL_PROCESS" value="negative regulation of tyrosine phosphorylation of Stat3 protein"/>
      <att type="string" name="annotation.GO BIOLOGICAL_PROCESS" value="protein amino acid dephosphorylation"/>
      <att type="string" name="annotation.GO BIOLOGICAL_PROCESS" value="protein complex assembly"/>
      <att type="string" name="annotation.GO BIOLOGICAL_PROCESS" value="regulation of DNA replication"/>
      <att type="string" name="annotation.GO BIOLOGICAL_PROCESS" value="regulation of Wnt receptor signaling pathway"/>
      <att type="string" name="annotation.GO BIOLOGICAL_PROCESS" value="regulation of cell adhesion"/>
      <att type="string" name="annotation.GO BIOLOGICAL_PROCESS" value="regulation of cell differentiation"/>
      <att type="string" name="annotation.GO BIOLOGICAL_PROCESS" value="regulation of growth"/>
      <att type="string" name="annotation.GO BIOLOGICAL_PROCESS" value="regulation of transcription"/>
      <att type="string" name="annotation.GO BIOLOGICAL_PROCESS" value="response to organic substance"/>
      <att type="string" name="annotation.GO BIOLOGICAL_PROCESS" value="second-messenger-mediated signaling"/>
    </att>
    <att type="string" name="Prot_Name" value="alpha isoform of regulatory subunit A, protein phosphatase 2"/>
  </node>
  <node label="NP_004564.2" id="-1228">
    <att type="string" name="annotation.DB_Object_ID" value="Q00722"/>
    <att type="string" name="Column 4" value="5330"/>
    <att type="string" name="annotation.DB_Object_Type" value="protein"/>
    <att type="string" name="annotation.DB" value="UniProtKB"/>
    <att type="string" name="upkb_vega" value="OTTHUMP00000176190"/>
    <att type="string" name="GeneID_String" value="5330"/>
    <att type="string" name="annotation.Qualifier" value=""/>
    <att type="string" name="annotation.Taxon" value="Human"/>
    <att type="string" name="upkb_tr" value="Q6ZNQ9"/>
    <att type="string" name="Prot_Acc" value="NP_004564.2"/>
    <att type="string" name="type" value="human"/>
    <att type="string" name="annotation.Assigned_by" value="UniProtKB"/>
    <att type="list" name="annotation.GO MOLECULAR_FUNCTION">
      <att type="string" name="annotation.GO MOLECULAR_FUNCTION" value="calcium ion binding"/>
      <att type="string" name="annotation.GO MOLECULAR_FUNCTION" value="hydrolase activity"/>
      <att type="string" name="annotation.GO MOLECULAR_FUNCTION" value="phosphoinositide phospholipase C activity"/>
      <att type="string" name="annotation.GO MOLECULAR_FUNCTION" value="signal transducer activity"/>
    </att>
    <att type="map" name="annotation.DB:Reference">
      <att type="string" name="GO:0016042" value="GOA:spkw|GO_REF:0000004"/>
      <att type="string" name="GO:0007242" value="GOA:interpro|GO_REF:0000002"/>
      <att type="string" name="GO:0016787" value="GOA:spkw|GO_REF:0000004"/>
      <att type="string" name="GO:0004435" value="PMID:1644792"/>
      <att type="string" name="GO:0005509" value="GOA:interpro|GO_REF:0000002"/>
      <att type="string" name="GO:0007202" value="PMID:7649993"/>
      <att type="string" name="GO:0004871" value="GOA:spkw|GO_REF:0000004"/>
      <att type="string" name="GO:0006644" value="PMID:1644792"/>
    </att>
    <att type="integer" name="GeneID" value="5330"/>
    <att type="string" name="annotation.DB_Object_Name" value="PLCB2: 1-phosphatidylinositol-4,5-bisphosphate phosphodiesterase beta-2"/>
    <att type="string" name="annotation.Date" value="20080616"/>
    <att type="list" name="cytoscape.alias.list">
      <att type="string" name="cytoscape.alias.list" value="IPI00784327"/>
      <att type="string" name="cytoscape.alias.list" value="Q00722"/>
    </att>
    <att type="string" name="upkb_sp" value="Q00722"/>
    <att type="string" name="canonicalName" value="NP_004564.2"/>
    <att type="string" name="annotation.With (or) From" value="SP_KW:KW-0442"/>
    <att type="integer" name="Degree" value="1"/>
    <att type="map" name="annotation.Evidence">
      <att type="string" name="GO:0016042" value="IEA"/>
      <att type="string" name="GO:0007242" value="IEA"/>
      <att type="string" name="GO:0016787" value="IEA"/>
      <att type="string" name="GO:0004435" value="TAS"/>
      <att type="string" name="GO:0005509" value="IEA"/>
      <att type="string" name="GO:0007202" value="TAS"/>
      <att type="string" name="GO:0004871" value="IEA"/>
      <att type="string" name="GO:0006644" value="TAS"/>
    </att>
    <att type="list" name="annotation.GO BIOLOGICAL_PROCESS">
      <att type="string" name="annotation.GO BIOLOGICAL_PROCESS" value="activation of phospholipase C activity"/>
      <att type="string" name="annotation.GO BIOLOGICAL_PROCESS" value="intracellular signaling cascade"/>
      <att type="string" name="annotation.GO BIOLOGICAL_PROCESS" value="lipid catabolic process"/>
      <att type="string" name="annotation.GO BIOLOGICAL_PROCESS" value="phospholipid metabolic process"/>
    </att>
    <att type="string" name="Prot_Name" value="phospholipase C, beta 2"/>
  </node>
  <node label="NP_003697.1" id="-950">
    <att type="string" name="annotation.DB_Object_ID" value="Q9UP65"/>
    <att type="string" name="Column 4" value="8605"/>
    <att type="string" name="annotation.DB_Object_Type" value="protein"/>
    <att type="string" name="annotation.DB" value="UniProtKB"/>
    <att type="string" name="GeneID_String" value="8605"/>
    <att type="string" name="annotation.Qualifier" value=""/>
    <att type="string" name="annotation.Taxon" value="Human"/>
    <att type="string" name="Prot_Acc" value="NP_003697.1"/>
    <att type="string" name="type" value="human"/>
    <att type="string" name="annotation.Assigned_by" value="UniProtKB"/>
    <att type="list" name="annotation.GO MOLECULAR_FUNCTION">
      <att type="string" name="annotation.GO MOLECULAR_FUNCTION" value="calcium-independent phospholipase A2 activity"/>
      <att type="string" name="annotation.GO MOLECULAR_FUNCTION" value="hydrolase activity"/>
      <att type="string" name="annotation.GO MOLECULAR_FUNCTION" value="phospholipid binding"/>
    </att>
    <att type="map" name="annotation.DB:Reference">
      <att type="string" name="GO:0019369" value="PMID:10085124"/>
      <att type="string" name="GO:0016042" value="GOA:spkw|GO_REF:0000004"/>
      <att type="string" name="GO:0007242" value="PMID:10085124"/>
      <att type="string" name="GO:0005543" value="PMID:10085124"/>
      <att type="string" name="GO:0006954" value="PMID:10085124"/>
      <att type="string" name="GO:0016020" value="PMID:10085124"/>
      <att type="string" name="GO:0016787" value="GOA:spkw|GO_REF:0000004"/>
      <att type="string" name="GO:0007567" value="PMID:10085124"/>
      <att type="string" name="GO:0047499" value="PMID:10085124"/>
      <att type="string" name="GO:0008152" value="GOA:interpro|GO_REF:0000002"/>
      <att type="string" name="GO:0046475" value="PMID:10085124"/>
      <att type="string" name="GO:0005829" value="PMID:10085124"/>
    </att>
    <att type="integer" name="GeneID" value="8605"/>
    <att type="string" name="annotation.DB_Object_Name" value="PLA2G4C: Cytosolic phospholipase A2 gamma precursor"/>
    <att type="list" name="annotation.GO CELLULAR_COMPONENT">
      <att type="string" name="annotation.GO CELLULAR_COMPONENT" value="cytosol"/>
      <att type="string" name="annotation.GO CELLULAR_COMPONENT" value="membrane"/>
    </att>
    <att type="string" name="annotation.Date" value="20031216"/>
    <att type="list" name="cytoscape.alias.list">
      <att type="string" name="cytoscape.alias.list" value="IPI00003166"/>
      <att type="string" name="cytoscape.alias.list" value="Q9UP65"/>
    </att>
    <att type="string" name="upkb_sp" value="Q9UP65"/>
    <att type="string" name="canonicalName" value="NP_003697.1"/>
    <att type="string" name="annotation.With (or) From" value=""/>
    <att type="integer" name="Degree" value="1"/>
    <att type="map" name="annotation.Evidence">
      <att type="string" name="GO:0019369" value="NAS"/>
      <att type="string" name="GO:0016042" value="IEA"/>
      <att type="string" name="GO:0007242" value="NAS"/>
      <att type="string" name="GO:0005543" value="NAS"/>
      <att type="string" name="GO:0006954" value="NAS"/>
      <att type="string" name="GO:0016020" value="TAS"/>
      <att type="string" name="GO:0016787" value="IEA"/>
      <att type="string" name="GO:0007567" value="NAS"/>
      <att type="string" name="GO:0047499" value="IDA"/>
      <att type="string" name="GO:0008152" value="IEA"/>
      <att type="string" name="GO:0046475" value="IDA"/>
      <att type="string" name="GO:0005829" value="TAS"/>
    </att>
    <att type="list" name="annotation.GO BIOLOGICAL_PROCESS">
      <att type="string" name="annotation.GO BIOLOGICAL_PROCESS" value="arachidonic acid metabolic process"/>
      <att type="string" name="annotation.GO BIOLOGICAL_PROCESS" value="glycerophospholipid catabolic process"/>
      <att type="string" name="annotation.GO BIOLOGICAL_PROCESS" value="inflammatory response"/>
      <att type="string" name="annotation.GO BIOLOGICAL_PROCESS" value="intracellular signaling cascade"/>
      <att type="string" name="annotation.GO BIOLOGICAL_PROCESS" value="lipid catabolic process"/>
      <att type="string" name="annotation.GO BIOLOGICAL_PROCESS" value="metabolic process"/>
      <att type="string" name="annotation.GO BIOLOGICAL_PROCESS" value="parturition"/>
    </att>
    <att type="string" name="Prot_Name" value="phospholipase A2, group IVC"/>
  </node>
  <node label="NP_005011.1" id="-314">
    <att type="string" name="annotation.DB_Object_ID" value="ENSP00000379485"/>
    <att type="string" name="Column 4" value="5137"/>
    <att type="string" name="annotation.DB_Object_Type" value="protein"/>
    <att type="string" name="upkb_ensemble" value="ENSP00000379485"/>
    <att type="string" name="annotation.DB" value="ENSEMBL"/>
    <att type="string" name="GeneID_String" value="5137"/>
    <att type="string" name="annotation.Qualifier" value=""/>
    <att type="string" name="annotation.Taxon" value="Human"/>
    <att type="string" name="upkb_tr" value="Q8NB10"/>
    <att type="string" name="Prot_Acc" value="NP_005011.1"/>
    <att type="string" name="type" value="human"/>
    <att type="string" name="annotation.Assigned_by" value="UniProtKB"/>
    <att type="list" name="annotation.GO MOLECULAR_FUNCTION">
      <att type="string" name="annotation.GO MOLECULAR_FUNCTION" value="3&apos;,5&apos;-cyclic-nucleotide phosphodiesterase activity"/>
      <att type="string" name="annotation.GO MOLECULAR_FUNCTION" value="calmodulin binding"/>
      <att type="string" name="annotation.GO MOLECULAR_FUNCTION" value="calmodulin-dependent cyclic-nucleotide phosphodiesterase activity"/>
      <att type="string" name="annotation.GO MOLECULAR_FUNCTION" value="catalytic activity"/>
      <att type="string" name="annotation.GO MOLECULAR_FUNCTION" value="hydrolase activity"/>
    </att>
    <att type="map" name="annotation.DB:Reference">
      <att type="string" name="GO:0007165" value="GOA:interpro|GO_REF:0000002"/>
      <att type="string" name="GO:0005516" value="GOA:spkw|GO_REF:0000004"/>
      <att type="string" name="GO:0016787" value="GOA:spkw|GO_REF:0000004"/>
      <att type="string" name="GO:0004114" value="GOA:interpro|GO_REF:0000002"/>
      <att type="string" name="GO:0004117" value="PMID:8557689"/>
      <att type="string" name="GO:0003824" value="GOA:interpro|GO_REF:0000002"/>
    </att>
    <att type="integer" name="GeneID" value="5137"/>
    <att type="string" name="annotation.DB_Object_Name" value=""/>
    <att type="string" name="annotation.Date" value="20080613"/>
    <att type="list" name="cytoscape.alias.list">
      <att type="string" name="cytoscape.alias.list" value="ENSP00000379485"/>
      <att type="string" name="cytoscape.alias.list" value="IPI00872156"/>
    </att>
    <att type="string" name="upkb_sp" value="Q14123"/>
    <att type="string" name="canonicalName" value="NP_005011.1"/>
    <att type="string" name="annotation.With (or) From" value="InterPro:IPR002073"/>
    <att type="integer" name="Degree" value="1"/>
    <att type="map" name="annotation.Evidence">
      <att type="string" name="GO:0007165" value="IEA"/>
      <att type="string" name="GO:0005516" value="IEA"/>
      <att type="string" name="GO:0016787" value="IEA"/>
      <att type="string" name="GO:0004114" value="IEA"/>
      <att type="string" name="GO:0004117" value="TAS"/>
      <att type="string" name="GO:0003824" value="IEA"/>
    </att>
    <att type="list" name="annotation.GO BIOLOGICAL_PROCESS">
      <att type="string" name="annotation.GO BIOLOGICAL_PROCESS" value="signal transduction"/>
    </att>
    <att type="string" name="Prot_Name" value="phosphodiesterase 1C, calmodulin-dependent 70kDa"/>
  </node>
  <node label="NP_006236.1" id="-779">
    <att type="string" name="annotation.DB_Object_ID" value="Q14738"/>
    <att type="string" name="Column 4" value="5528"/>
    <att type="string" name="annotation.DB_Object_Type" value="protein"/>
    <att type="string" name="annotation.DB" value="UniProtKB"/>
    <att type="string" name="GeneID_String" value="5528"/>
    <att type="string" name="annotation.Qualifier" value=""/>
    <att type="string" name="MCODE_Node_Status" value="Unclustered"/>
    <att type="string" name="annotation.Taxon" value="Human"/>
    <att type="string" name="Prot_Acc" value="NP_006236.1"/>
    <att type="string" name="type" value="human"/>
    <att type="string" name="annotation.Assigned_by" value="UniProtKB"/>
    <att type="list" name="annotation.GO MOLECULAR_FUNCTION">
      <att type="string" name="annotation.GO MOLECULAR_FUNCTION" value="protein binding"/>
      <att type="string" name="annotation.GO MOLECULAR_FUNCTION" value="protein phosphatase type 2A regulator activity"/>
    </att>
    <att type="map" name="annotation.DB:Reference">
      <att type="string" name="GO:0005515" value="PMID:17110335"/>
      <att type="string" name="GO:0007165" value="GOA:interpro|GO_REF:0000002"/>
      <att type="string" name="GO:0005737" value="GOA:spkw|GO_REF:0000004"/>
      <att type="string" name="GO:0008601" value="PMID:8703017"/>
      <att type="string" name="GO:0000159" value="GOA:interpro|GO_REF:0000002"/>
      <att type="string" name="GO:0005634" value="PMID:8703017"/>
      <att type="string" name="GO:0007399" value="PMID:8703017"/>
    </att>
    <att type="integer" name="GeneID" value="5528"/>
    <att type="string" name="annotation.DB_Object_Name" value="PPP2R5D: Serine/threonine-protein phosphatase 2A 56 kDa regulatory subunit delta isoform"/>
    <att type="list" name="annotation.GO CELLULAR_COMPONENT">
      <att type="string" name="annotation.GO CELLULAR_COMPONENT" value="cytoplasm"/>
      <att type="string" name="annotation.GO CELLULAR_COMPONENT" value="nucleus"/>
      <att type="string" name="annotation.GO CELLULAR_COMPONENT" value="protein phosphatase type 2A complex"/>
    </att>
    <att type="string" name="annotation.Date" value="20080616"/>
    <att type="list" name="cytoscape.alias.list">
      <att type="string" name="cytoscape.alias.list" value="IPI00000030"/>
      <att type="string" name="cytoscape.alias.list" value="Q14738"/>
    </att>
    <att type="string" name="upkb_sp" value="Q14738"/>
    <att type="string" name="canonicalName" value="NP_006236.1"/>
    <att type="real" name="MCODE_Score" value="0.2222222222222222"/>
    <att type="string" name="annotation.With (or) From" value="SP_KW:KW-0963"/>
    <att type="integer" name="Degree" value="2"/>
    <att type="map" name="annotation.Evidence">
      <att type="string" name="GO:0005515" value="IPI"/>
      <att type="string" name="GO:0007165" value="IEA"/>
      <att type="string" name="GO:0005737" value="IEA"/>
      <att type="string" name="GO:0008601" value="TAS"/>
      <att type="string" name="GO:0000159" value="IEA"/>
      <att type="string" name="GO:0005634" value="TAS"/>
      <att type="string" name="GO:0007399" value="TAS"/>
    </att>
    <att type="list" name="annotation.GO BIOLOGICAL_PROCESS">
      <att type="string" name="annotation.GO BIOLOGICAL_PROCESS" value="nervous system development"/>
      <att type="string" name="annotation.GO BIOLOGICAL_PROCESS" value="signal transduction"/>
    </att>
    <att type="string" name="Prot_Name" value="delta isoform of regulatory subunit B56, protein phosphatase 2A isoform 1"/>
  </node>
  <node label="NP_203524.1" id="-1221">
    <att type="string" name="annotation.DB_Object_ID" value="P01116"/>
    <att type="string" name="Column 4" value="3845"/>
    <att type="string" name="annotation.DB_Object_Type" value="protein"/>
    <att type="string" name="annotation.DB" value="UniProtKB"/>
    <att type="string" name="upkb_vega" value="OTTHUMP00000166951"/>
    <att type="string" name="GeneID_String" value="3845"/>
    <att type="string" name="annotation.Qualifier" value=""/>
    <att type="string" name="annotation.Taxon" value="Human"/>
    <att type="string" name="upkb_tr" value="Q71SP6"/>
    <att type="string" name="Prot_Acc" value="NP_203524.1"/>
    <att type="string" name="type" value="human"/>
    <att type="string" name="annotation.Assigned_by" value="Reactome"/>
    <att type="list" name="annotation.GO MOLECULAR_FUNCTION">
      <att type="string" name="annotation.GO MOLECULAR_FUNCTION" value="GTP binding"/>
      <att type="string" name="annotation.GO MOLECULAR_FUNCTION" value="nucleotide binding"/>
      <att type="string" name="annotation.GO MOLECULAR_FUNCTION" value="protein binding"/>
    </att>
    <att type="map" name="annotation.DB:Reference">
      <att type="string" name="GO:0005515" value="PMID:11857081"/>
      <att type="string" name="GO:0008284" value="GOA:compara|GO_REF:0000019"/>
      <att type="string" name="GO:0030036" value="GOA:compara|GO_REF:0000019"/>
      <att type="string" name="GO:0005886" value="PMID:9069260"/>
      <att type="string" name="GO:0035022" value="GOA:compara|GO_REF:0000019"/>
      <att type="string" name="GO:0007264" value="GOA:interpro|GO_REF:0000002"/>
      <att type="string" name="GO:0007605" value="GOA:spkw|GO_REF:0000004"/>
      <att type="string" name="GO:0005624" value="GOA:compara|GO_REF:0000019"/>
      <att type="string" name="GO:0007265" value="PMID:11520933"/>
      <att type="string" name="GO:0005525" value="GOA:interpro|GO_REF:0000002"/>
      <att type="string" name="GO:0005622" value="GOA:interpro|GO_REF:0000002"/>
      <att type="string" name="GO:0043524" value="GOA:compara|GO_REF:0000019"/>
      <att type="string" name="GO:0000166" value="GOA:spkw|GO_REF:0000004"/>
      <att type="string" name="GO:0008542" value="GOA:compara|GO_REF:0000019"/>
      <att type="string" name="GO:0032228" value="GOA:compara|GO_REF:0000019"/>
      <att type="string" name="GO:0048169" value="GOA:compara|GO_REF:0000019"/>
      <att type="string" name="GO:0051146" value="GOA:compara|GO_REF:0000019"/>
    </att>
    <att type="integer" name="GeneID" value="3845"/>
    <att type="string" name="annotation.DB_Object_Name" value="KRAS, KRAS2, RASK2: GTPase KRas precursor"/>
    <att type="list" name="annotation.GO CELLULAR_COMPONENT">
      <att type="string" name="annotation.GO CELLULAR_COMPONENT" value="intracellular"/>
      <att type="string" name="annotation.GO CELLULAR_COMPONENT" value="membrane fraction"/>
      <att type="string" name="annotation.GO CELLULAR_COMPONENT" value="plasma membrane"/>
    </att>
    <att type="string" name="annotation.Date" value="20040609"/>
    <att type="list" name="cytoscape.alias.list">
      <att type="string" name="cytoscape.alias.list" value="IPI00423568"/>
      <att type="string" name="cytoscape.alias.list" value="P01116"/>
    </att>
    <att type="string" name="upkb_sp" value="P01116"/>
    <att type="string" name="canonicalName" value="NP_203524.1"/>
    <att type="string" name="annotation.With (or) From" value=""/>
    <att type="integer" name="Degree" value="1"/>
    <att type="map" name="annotation.Evidence">
      <att type="string" name="GO:0005515" value="IPI"/>
      <att type="string" name="GO:0008284" value="IEA"/>
      <att type="string" name="GO:0030036" value="IEA"/>
      <att type="string" name="GO:0005886" value="EXP"/>
      <att type="string" name="GO:0035022" value="IEA"/>
      <att type="string" name="GO:0007264" value="IEA"/>
      <att type="string" name="GO:0007605" value="IEA"/>
      <att type="string" name="GO:0005624" value="IEA"/>
      <att type="string" name="GO:0007265" value="EXP"/>
      <att type="string" name="GO:0005525" value="IEA"/>
      <att type="string" name="GO:0005622" value="IEA"/>
      <att type="string" name="GO:0043524" value="IEA"/>
      <att type="string" name="GO:0000166" value="IEA"/>
      <att type="string" name="GO:0008542" value="IEA"/>
      <att type="string" name="GO:0032228" value="IEA"/>
      <att type="string" name="GO:0048169" value="IEA"/>
      <att type="string" name="GO:0051146" value="IEA"/>
    </att>
    <att type="list" name="annotation.GO BIOLOGICAL_PROCESS">
      <att type="string" name="annotation.GO BIOLOGICAL_PROCESS" value="Ras protein signal transduction"/>
      <att type="string" name="annotation.GO BIOLOGICAL_PROCESS" value="actin cytoskeleton organization and biogenesis"/>
      <att type="string" name="annotation.GO BIOLOGICAL_PROCESS" value="negative regulation of neuron apoptosis"/>
      <att type="string" name="annotation.GO BIOLOGICAL_PROCESS" value="positive regulation of Rac protein signal transduction"/>
      <att type="string" name="annotation.GO BIOLOGICAL_PROCESS" value="positive regulation of cell proliferation"/>
      <att type="string" name="annotation.GO BIOLOGICAL_PROCESS" value="regulation of long-term neuronal synaptic plasticity"/>
      <att type="string" name="annotation.GO BIOLOGICAL_PROCESS" value="regulation of synaptic transmission, GABAergic"/>
      <att type="string" name="annotation.GO BIOLOGICAL_PROCESS" value="sensory perception of sound"/>
      <att type="string" name="annotation.GO BIOLOGICAL_PROCESS" value="small GTPase mediated signal transduction"/>
      <att type="string" name="annotation.GO BIOLOGICAL_PROCESS" value="striated muscle cell differentiation"/>
      <att type="string" name="annotation.GO BIOLOGICAL_PROCESS" value="visual learning"/>
    </att>
    <att type="string" name="Prot_Name" value="c-K-ras2 protein isoform a"/>
  </node>
  <node label="NP_036219.1" id="-165">
    <att type="string" name="annotation.DB_Object_ID" value="Q9Y5Q8"/>
    <att type="string" name="Column 4" value="9328"/>
    <att type="string" name="annotation.DB_Object_Type" value="protein"/>
    <att type="string" name="upkb_ensemble" value="ENSP00000361161"/>
    <att type="string" name="annotation.DB" value="UniProtKB"/>
    <att type="string" name="upkb_vega" value="OTTHUMP00000022457"/>
    <att type="string" name="GeneID_String" value="9328"/>
    <att type="string" name="annotation.Qualifier" value=""/>
    <att type="string" name="annotation.Taxon" value="Human"/>
    <att type="string" name="upkb_tr" value="A6NJB9"/>
    <att type="string" name="Prot_Acc" value="NP_036219.1"/>
    <att type="string" name="type" value="human"/>
    <att type="string" name="annotation.Assigned_by" value="UniProtKB"/>
    <att type="list" name="annotation.GO MOLECULAR_FUNCTION">
      <att type="string" name="annotation.GO MOLECULAR_FUNCTION" value="DNA binding"/>
      <att type="string" name="annotation.GO MOLECULAR_FUNCTION" value="RNA polymerase III transcription factor activity"/>
      <att type="string" name="annotation.GO MOLECULAR_FUNCTION" value="protein binding"/>
    </att>
    <att type="map" name="annotation.DB:Reference">
      <att type="string" name="GO:0005515" value="PMID:17409385"/>
      <att type="string" name="GO:0042797" value="PMID:17409385"/>
      <att type="string" name="GO:0000127" value="PMID:17409385"/>
      <att type="string" name="GO:0003709" value="PMID:17409385"/>
      <att type="string" name="GO:0005634" value="GOA:spkw|GO_REF:0000004"/>
      <att type="string" name="GO:0042791" value="PMID:17409385"/>
      <att type="string" name="GO:0003677" value="PMID:17409385"/>
      <att type="string" name="GO:0006351" value="PMID:17409385"/>
    </att>
    <att type="integer" name="GeneID" value="9328"/>
    <att type="string" name="annotation.DB_Object_Name" value="GTF3C5, CDABP0017: General transcription factor 3C polypeptide 5"/>
    <att type="list" name="annotation.GO CELLULAR_COMPONENT">
      <att type="string" name="annotation.GO CELLULAR_COMPONENT" value="nucleus"/>
      <att type="string" name="annotation.GO CELLULAR_COMPONENT" value="transcription factor TFIIIC complex"/>
    </att>
    <att type="string" name="annotation.Date" value="20080616"/>
    <att type="list" name="cytoscape.alias.list">
      <att type="string" name="cytoscape.alias.list" value="IPI00844182"/>
      <att type="string" name="cytoscape.alias.list" value="Q9Y5Q8"/>
    </att>
    <att type="string" name="upkb_sp" value="Q9Y5Q8"/>
    <att type="string" name="canonicalName" value="NP_036219.1"/>
    <att type="string" name="annotation.With (or) From" value="SP_KW:KW-0539"/>
    <att type="integer" name="Degree" value="1"/>
    <att type="map" name="annotation.Evidence">
      <att type="string" name="GO:0005515" value="IPI"/>
      <att type="string" name="GO:0042797" value="IC"/>
      <att type="string" name="GO:0000127" value="IDA"/>
      <att type="string" name="GO:0003709" value="IC"/>
      <att type="string" name="GO:0005634" value="IEA"/>
      <att type="string" name="GO:0042791" value="IC"/>
      <att type="string" name="GO:0003677" value="IC"/>
      <att type="string" name="GO:0006351" value="IC"/>
    </att>
    <att type="list" name="annotation.GO BIOLOGICAL_PROCESS">
      <att type="string" name="annotation.GO BIOLOGICAL_PROCESS" value="5S class rRNA transcription"/>
      <att type="string" name="annotation.GO BIOLOGICAL_PROCESS" value="tRNA transcription from RNA polymerase III promoter"/>
      <att type="string" name="annotation.GO BIOLOGICAL_PROCESS" value="transcription, DNA-dependent"/>
    </att>
    <att type="string" name="Prot_Name" value="general transcription factor IIIC, polypeptide 5, 63kDa"/>
  </node>
  <node label="NP_579895.1" id="-1469">
    <att type="string" name="GeneID_String" value="155971"/>
    <att type="string" name="MCODE_Node_Status" value="Unclustered"/>
    <att type="string" name="Prot_Acc" value="NP_579895.1"/>
    <att type="string" name="type" value="hiv"/>
    <att type="integer" name="GeneID" value="155971"/>
    <att type="list" name="cytoscape.alias.list">
      <att type="string" name="cytoscape.alias.list" value="NP_579895.1"/>
    </att>
    <att type="string" name="canonicalName" value="NP_579895.1"/>
    <att type="real" name="MCODE_Score" value="0.021266540642722116"/>
    <att type="integer" name="Degree" value="50"/>
    <att type="string" name="Prot_Name" value="gp41"/>
  </node>
  <node label="NP_003551.2" id="-841">
    <att type="string" name="annotation.DB_Object_ID" value="O60733"/>
    <att type="string" name="Column 4" value="8398"/>
    <att type="string" name="annotation.DB_Object_Type" value="protein"/>
    <att type="string" name="annotation.DB" value="UniProtKB"/>
    <att type="string" name="upkb_vega" value="OTTHUMP00000199461"/>
    <att type="string" name="GeneID_String" value="8398"/>
    <att type="string" name="annotation.Qualifier" value=""/>
    <att type="string" name="annotation.Taxon" value="Human"/>
    <att type="string" name="Prot_Acc" value="NP_003551.2"/>
    <att type="string" name="type" value="human"/>
    <att type="string" name="annotation.Assigned_by" value="UniProtKB"/>
    <att type="list" name="annotation.GO MOLECULAR_FUNCTION">
      <att type="string" name="annotation.GO MOLECULAR_FUNCTION" value="hydrolase activity"/>
      <att type="string" name="annotation.GO MOLECULAR_FUNCTION" value="phospholipase A2 activity"/>
    </att>
    <att type="map" name="annotation.DB:Reference">
      <att type="string" name="GO:0016042" value="GOA:spkw|GO_REF:0000004"/>
      <att type="string" name="GO:0008219" value="GOA:spkw|GO_REF:0000004"/>
      <att type="string" name="GO:0005737" value="GOA:spkw|GO_REF:0000004"/>
      <att type="string" name="GO:0016020" value="GOA:spkw|GO_REF:0000004"/>
      <att type="string" name="GO:0016787" value="GOA:spkw|GO_REF:0000004"/>
      <att type="string" name="GO:0004623" value="PMID:9417066"/>
      <att type="string" name="GO:0008152" value="GOA:interpro|GO_REF:0000002"/>
      <att type="string" name="GO:0006644" value="PMID:9417066"/>
    </att>
    <att type="integer" name="GeneID" value="8398"/>
    <att type="string" name="annotation.DB_Object_Name" value="PLA2G6, IPLA2: 85 kDa calcium-independent phospholipase A2"/>
    <att type="list" name="annotation.GO CELLULAR_COMPONENT">
      <att type="string" name="annotation.GO CELLULAR_COMPONENT" value="cytoplasm"/>
      <att type="string" name="annotation.GO CELLULAR_COMPONENT" value="membrane"/>
    </att>
    <att type="string" name="annotation.Date" value="20080616"/>
    <att type="list" name="cytoscape.alias.list">
      <att type="string" name="cytoscape.alias.list" value="IPI00031476"/>
      <att type="string" name="cytoscape.alias.list" value="O60733"/>
    </att>
    <att type="string" name="upkb_sp" value="O60733"/>
    <att type="string" name="canonicalName" value="NP_003551.2"/>
    <att type="string" name="annotation.With (or) From" value="SP_KW:KW-0472"/>
    <att type="integer" name="Degree" value="1"/>
    <att type="map" name="annotation.Evidence">
      <att type="string" name="GO:0016042" value="IEA"/>
      <att type="string" name="GO:0008219" value="IEA"/>
      <att type="string" name="GO:0005737" value="IEA"/>
      <att type="string" name="GO:0016020" value="IEA"/>
      <att type="string" name="GO:0016787" value="IEA"/>
      <att type="string" name="GO:0004623" value="TAS"/>
      <att type="string" name="GO:0008152" value="IEA"/>
      <att type="string" name="GO:0006644" value="TAS"/>
    </att>
    <att type="list" name="annotation.GO BIOLOGICAL_PROCESS">
      <att type="string" name="annotation.GO BIOLOGICAL_PROCESS" value="cell death"/>
      <att type="string" name="annotation.GO BIOLOGICAL_PROCESS" value="lipid catabolic process"/>
      <att type="string" name="annotation.GO BIOLOGICAL_PROCESS" value="metabolic process"/>
      <att type="string" name="annotation.GO BIOLOGICAL_PROCESS" value="phospholipid metabolic process"/>
    </att>
    <att type="string" name="Prot_Name" value="phospholipase A2, group VI isoform a"/>
  </node>
  <node label="NP_001713.2" id="-395">
    <att type="string" name="annotation.DB_Object_ID" value="P05423"/>
    <att type="string" name="Column 4" value="661"/>
    <att type="string" name="annotation.DB_Object_Type" value="protein"/>
    <att type="string" name="annotation.DB" value="UniProtKB"/>
    <att type="string" name="GeneID_String" value="661"/>
    <att type="string" name="annotation.Qualifier" value=""/>
    <att type="string" name="annotation.Taxon" value="Human"/>
    <att type="string" name="Prot_Acc" value="NP_001713.2"/>
    <att type="string" name="type" value="human"/>
    <att type="string" name="annotation.Assigned_by" value="UniProtKB"/>
    <att type="list" name="annotation.GO MOLECULAR_FUNCTION">
      <att type="string" name="annotation.GO MOLECULAR_FUNCTION" value="DNA binding"/>
      <att type="string" name="annotation.GO MOLECULAR_FUNCTION" value="DNA-directed RNA polymerase activity"/>
    </att>
    <att type="map" name="annotation.DB:Reference">
      <att type="string" name="GO:0003899" value="GOA:interpro|GO_REF:0000002"/>
      <att type="string" name="GO:0005666" value="GOA:interpro|GO_REF:0000002"/>
      <att type="string" name="GO:0005634" value="GOA:spkw|GO_REF:0000004"/>
      <att type="string" name="GO:0006383" value="GOA:interpro|GO_REF:0000002"/>
      <att type="string" name="GO:0003677" value="GOA:interpro|GO_REF:0000002"/>
      <att type="string" name="GO:0006350" value="GOA:spkw|GO_REF:0000004"/>
    </att>
    <att type="integer" name="GeneID" value="661"/>
    <att type="string" name="annotation.DB_Object_Name" value="POLR3D, BN51, BN51T: DNA-directed RNA polymerase III subunit RPC4"/>
    <att type="list" name="annotation.GO CELLULAR_COMPONENT">
      <att type="string" name="annotation.GO CELLULAR_COMPONENT" value="DNA-directed RNA polymerase III complex"/>
      <att type="string" name="annotation.GO CELLULAR_COMPONENT" value="nucleus"/>
    </att>
    <att type="string" name="annotation.Date" value="20080613"/>
    <att type="list" name="cytoscape.alias.list">
      <att type="string" name="cytoscape.alias.list" value="IPI00215978"/>
      <att type="string" name="cytoscape.alias.list" value="P05423"/>
    </att>
    <att type="string" name="upkb_sp" value="P05423"/>
    <att type="string" name="canonicalName" value="NP_001713.2"/>
    <att type="string" name="annotation.With (or) From" value="InterPro:IPR007811"/>
    <att type="integer" name="Degree" value="1"/>
    <att type="map" name="annotation.Evidence">
      <att type="string" name="GO:0003899" value="IEA"/>
      <att type="string" name="GO:0005666" value="IEA"/>
      <att type="string" name="GO:0005634" value="IEA"/>
      <att type="string" name="GO:0006383" value="IEA"/>
      <att type="string" name="GO:0003677" value="IEA"/>
      <att type="string" name="GO:0006350" value="IEA"/>
    </att>
    <att type="list" name="annotation.GO BIOLOGICAL_PROCESS">
      <att type="string" name="annotation.GO BIOLOGICAL_PROCESS" value="transcription"/>
      <att type="string" name="annotation.GO BIOLOGICAL_PROCESS" value="transcription from RNA polymerase III promoter"/>
    </att>
    <att type="string" name="Prot_Name" value="polymerase (RNA) III (DNA directed) polypeptide D"/>
  </node>
  <node label="NP_005347.3" id="-985">
    <att type="string" name="annotation.DB_Object_ID" value="P06239"/>
    <att type="string" name="Column 4" value="3932"/>
    <att type="string" name="annotation.DB_Object_Type" value="protein"/>
    <att type="string" name="annotation.DB" value="UniProtKB"/>
    <att type="string" name="GeneID_String" value="3932"/>
    <att type="string" name="annotation.Qualifier" value=""/>
    <att type="string" name="MCODE_Node_Status" value="Unclustered"/>
    <att type="string" name="annotation.Taxon" value="Human"/>
    <att type="string" name="upkb_tr" value="Q573B4"/>
    <att type="string" name="Prot_Acc" value="NP_005347.3"/>
    <att type="string" name="type" value="human"/>
    <att type="string" name="annotation.Assigned_by" value="UniProtKB"/>
    <att type="list" name="annotation.GO MOLECULAR_FUNCTION">
      <att type="string" name="annotation.GO MOLECULAR_FUNCTION" value="ATP binding"/>
      <att type="string" name="annotation.GO MOLECULAR_FUNCTION" value="ATPase binding"/>
      <att type="string" name="annotation.GO MOLECULAR_FUNCTION" value="CD4 receptor binding"/>
      <att type="string" name="annotation.GO MOLECULAR_FUNCTION" value="CD8 receptor binding"/>
      <att type="string" name="annotation.GO MOLECULAR_FUNCTION" value="SH2 domain binding"/>
      <att type="string" name="annotation.GO MOLECULAR_FUNCTION" value="glycoprotein binding"/>
      <att type="string" name="annotation.GO MOLECULAR_FUNCTION" value="non-membrane spanning protein tyrosine kinase activity"/>
      <att type="string" name="annotation.GO MOLECULAR_FUNCTION" value="nucleotide binding"/>
      <att type="string" name="annotation.GO MOLECULAR_FUNCTION" value="phosphoinositide 3-kinase binding"/>
      <att type="string" name="annotation.GO MOLECULAR_FUNCTION" value="protein C-terminus binding"/>
      <att type="string" name="annotation.GO MOLECULAR_FUNCTION" value="protein binding"/>
      <att type="string" name="annotation.GO MOLECULAR_FUNCTION" value="protein kinase binding"/>
      <att type="string" name="annotation.GO MOLECULAR_FUNCTION" value="protein serine/threonine phosphatase activity"/>
      <att type="string" name="annotation.GO MOLECULAR_FUNCTION" value="protein tyrosine kinase activity"/>
      <att type="string" name="annotation.GO MOLECULAR_FUNCTION" value="transferase activity"/>
    </att>
    <att type="map" name="annotation.DB:Reference">
      <att type="string" name="GO:0005515" value="GOA:interpro|GO_REF:0000002"/>
      <att type="string" name="GO:0007242" value="PMID:10358157"/>
      <att type="string" name="GO:0005886" value="PMID:15489916"/>
      <att type="string" name="GO:0006882" value="PMID:11739864"/>
      <att type="string" name="GO:0007265" value="PMID:10799545"/>
      <att type="string" name="GO:0005829" value="PMID:2014052"/>
      <att type="string" name="GO:0005737" value="GOA:spkw|GO_REF:0000004"/>
      <att type="string" name="GO:0001948" value="PMID:7513706"/>
      <att type="string" name="GO:0042609" value="PMID:7486703"/>
      <att type="string" name="GO:0000166" value="GOA:spkw|GO_REF:0000004"/>
      <att type="string" name="GO:0044419" value="GOA:spkw|GO_REF:0000004"/>
      <att type="string" name="GO:0051117" value="PMID:15671290"/>
      <att type="string" name="GO:0004722" value="PMID:8506364"/>
      <att type="string" name="GO:0000242" value="PMID:7513706"/>
      <att type="string" name="GO:0042169" value="PMID:8794306"/>
      <att type="string" name="GO:0030097" value="PMID:12884910"/>
      <att type="string" name="GO:0051209" value="UniProt:P06239"/>
      <att type="string" name="GO:0019901" value="PMID:8618896"/>
      <att type="string" name="GO:0042610" value="PMID:2470098"/>
      <att type="string" name="GO:0006919" value="PMID:16116473"/>
      <att type="string" name="GO:0042493" value="PMID:16116473"/>
      <att type="string" name="GO:0006917" value="PMID:16116473"/>
      <att type="string" name="GO:0050862" value="PMID:12614355"/>
      <att type="string" name="GO:0008022" value="PMID:16245368"/>
      <att type="string" name="GO:0005524" value="GOA:interpro|GO_REF:0000002"/>
      <att type="string" name="GO:0051249" value="PMID:7852312"/>
      <att type="string" name="GO:0030217" value="PMID:1579166"/>
      <att type="string" name="GO:0050870" value="PMID:8943371"/>
      <att type="string" name="GO:0006468" value="PMID:3265417"/>
      <att type="string" name="GO:0045121" value="PMID:12732664"/>
      <att type="string" name="GO:0004713" value="GOA:interpro|GO_REF:0000002"/>
      <att type="string" name="GO:0004715" value="GOA:spec|GO_REF:0000003"/>
      <att type="string" name="GO:0016740" value="GOA:spkw|GO_REF:0000004"/>
      <att type="string" name="GO:0043548" value="PMID:7504174"/>
    </att>
    <att type="integer" name="GeneID" value="3932"/>
    <att type="string" name="annotation.DB_Object_Name" value="LCK: Proto-oncogene tyrosine-protein kinase LCK"/>
    <att type="list" name="annotation.GO CELLULAR_COMPONENT">
      <att type="string" name="annotation.GO CELLULAR_COMPONENT" value="cytoplasm"/>
      <att type="string" name="annotation.GO CELLULAR_COMPONENT" value="cytosol"/>
      <att type="string" name="annotation.GO CELLULAR_COMPONENT" value="membrane raft"/>
      <att type="string" name="annotation.GO CELLULAR_COMPONENT" value="pericentriolar material"/>
      <att type="string" name="annotation.GO CELLULAR_COMPONENT" value="plasma membrane"/>
    </att>
    <att type="string" name="annotation.Date" value="20051109"/>
    <att type="list" name="cytoscape.alias.list">
      <att type="string" name="cytoscape.alias.list" value="IPI00394952"/>
      <att type="string" name="cytoscape.alias.list" value="P06239"/>
    </att>
    <att type="string" name="upkb_sp" value="P06239"/>
    <att type="string" name="canonicalName" value="NP_005347.3"/>
    <att type="real" name="MCODE_Score" value="0.2222222222222222"/>
    <att type="string" name="annotation.With (or) From" value=""/>
    <att type="integer" name="Degree" value="5"/>
    <att type="map" name="annotation.Evidence">
      <att type="string" name="GO:0005515" value="IEA"/>
      <att type="string" name="GO:0007242" value="TAS"/>
      <att type="string" name="GO:0005886" value="EXP"/>
      <att type="string" name="GO:0006882" value="IEP"/>
      <att type="string" name="GO:0007265" value="TAS"/>
      <att type="string" name="GO:0005829" value="EXP"/>
      <att type="string" name="GO:0005737" value="IEA"/>
      <att type="string" name="GO:0001948" value="IPI"/>
      <att type="string" name="GO:0042609" value="IPI"/>
      <att type="string" name="GO:0000166" value="IEA"/>
      <att type="string" name="GO:0044419" value="IEA"/>
      <att type="string" name="GO:0051117" value="IPI"/>
      <att type="string" name="GO:0004722" value="IDA"/>
      <att type="string" name="GO:0000242" value="IDA"/>
      <att type="string" name="GO:0042169" value="IPI"/>
      <att type="string" name="GO:0030097" value="NAS"/>
      <att type="string" name="GO:0051209" value="ISS"/>
      <att type="string" name="GO:0019901" value="IPI"/>
      <att type="string" name="GO:0042610" value="IPI"/>
      <att type="string" name="GO:0006919" value="IDA"/>
      <att type="string" name="GO:0042493" value="IDA"/>
      <att type="string" name="GO:0006917" value="IMP"/>
      <att type="string" name="GO:0050862" value="NAS"/>
      <att type="string" name="GO:0008022" value="IPI"/>
      <att type="string" name="GO:0005524" value="IEA"/>
      <att type="string" name="GO:0051249" value="NAS"/>
      <att type="string" name="GO:0030217" value="IMP"/>
      <att type="string" name="GO:0050870" value="IDA"/>
      <att type="string" name="GO:0006468" value="TAS"/>
      <att type="string" name="GO:0045121" value="IDA"/>
      <att type="string" name="GO:0004713" value="IEA"/>
      <att type="string" name="GO:0004715" value="IEA"/>
      <att type="string" name="GO:0016740" value="IEA"/>
      <att type="string" name="GO:0043548" value="IPI"/>
    </att>
    <att type="list" name="annotation.GO BIOLOGICAL_PROCESS">
      <att type="string" name="annotation.GO BIOLOGICAL_PROCESS" value="Ras protein signal transduction"/>
      <att type="string" name="annotation.GO BIOLOGICAL_PROCESS" value="T cell differentiation"/>
      <att type="string" name="annotation.GO BIOLOGICAL_PROCESS" value="caspase activation"/>
      <att type="string" name="annotation.GO BIOLOGICAL_PROCESS" value="cellular zinc ion homeostasis"/>
      <att type="string" name="annotation.GO BIOLOGICAL_PROCESS" value="hemopoiesis"/>
      <att type="string" name="annotation.GO BIOLOGICAL_PROCESS" value="induction of apoptosis"/>
      <att type="string" name="annotation.GO BIOLOGICAL_PROCESS" value="interspecies interaction between organisms"/>
      <att type="string" name="annotation.GO BIOLOGICAL_PROCESS" value="intracellular signaling cascade"/>
      <att type="string" name="annotation.GO BIOLOGICAL_PROCESS" value="positive regulation of T cell activation"/>
      <att type="string" name="annotation.GO BIOLOGICAL_PROCESS" value="positive regulation of T cell receptor signaling pathway"/>
      <att type="string" name="annotation.GO BIOLOGICAL_PROCESS" value="protein amino acid phosphorylation"/>
      <att type="string" name="annotation.GO BIOLOGICAL_PROCESS" value="regulation of lymphocyte activation"/>
      <att type="string" name="annotation.GO BIOLOGICAL_PROCESS" value="release of sequestered calcium ion into cytosol"/>
      <att type="string" name="annotation.GO BIOLOGICAL_PROCESS" value="response to drug"/>
    </att>
    <att type="string" name="Prot_Name" value="lymphocyte-specific protein tyrosine kinase precursor"/>
  </node>
  <node label="NP_006235.1" id="-886">
    <att type="string" name="annotation.DB_Object_ID" value="Q15173"/>
    <att type="string" name="Column 4" value="5526"/>
    <att type="string" name="annotation.DB_Object_Type" value="protein"/>
    <att type="string" name="annotation.DB" value="UniProtKB"/>
    <att type="string" name="GeneID_String" value="5526"/>
    <att type="string" name="annotation.Qualifier" value=""/>
    <att type="string" name="MCODE_Node_Status" value="Unclustered"/>
    <att type="string" name="annotation.Taxon" value="Human"/>
    <att type="string" name="upkb_tr" value="Q59G20"/>
    <att type="string" name="Prot_Acc" value="NP_006235.1"/>
    <att type="string" name="type" value="human"/>
    <att type="string" name="annotation.Assigned_by" value="PINC"/>
    <att type="list" name="annotation.GO MOLECULAR_FUNCTION">
      <att type="string" name="annotation.GO MOLECULAR_FUNCTION" value="protein binding"/>
      <att type="string" name="annotation.GO MOLECULAR_FUNCTION" value="protein phosphatase type 2A regulator activity"/>
    </att>
    <att type="map" name="annotation.DB:Reference">
      <att type="string" name="GO:0005515" value="PMID:15380617"/>
      <att type="string" name="GO:0007165" value="GOA:interpro|GO_REF:0000002"/>
      <att type="string" name="GO:0005737" value="PMID:8703017"/>
      <att type="string" name="GO:0008601" value="PMID:8703017"/>
      <att type="string" name="GO:0000159" value="GOA:interpro|GO_REF:0000002"/>
    </att>
    <att type="integer" name="GeneID" value="5526"/>
    <att type="string" name="annotation.DB_Object_Name" value="PPP2R5B: Serine/threonine-protein phosphatase 2A 56 kDa regulatory subunit beta isoform"/>
    <att type="list" name="annotation.GO CELLULAR_COMPONENT">
      <att type="string" name="annotation.GO CELLULAR_COMPONENT" value="cytoplasm"/>
      <att type="string" name="annotation.GO CELLULAR_COMPONENT" value="protein phosphatase type 2A complex"/>
    </att>
    <att type="string" name="annotation.Date" value="20030904"/>
    <att type="list" name="cytoscape.alias.list">
      <att type="string" name="cytoscape.alias.list" value="IPI00014980"/>
      <att type="string" name="cytoscape.alias.list" value="Q15173"/>
    </att>
    <att type="string" name="upkb_sp" value="Q15173"/>
    <att type="string" name="canonicalName" value="NP_006235.1"/>
    <att type="real" name="MCODE_Score" value="0.1875"/>
    <att type="string" name="annotation.With (or) From" value=""/>
    <att type="integer" name="Degree" value="2"/>
    <att type="map" name="annotation.Evidence">
      <att type="string" name="GO:0005515" value="IPI"/>
      <att type="string" name="GO:0007165" value="IEA"/>
      <att type="string" name="GO:0005737" value="TAS"/>
      <att type="string" name="GO:0008601" value="TAS"/>
      <att type="string" name="GO:0000159" value="IEA"/>
    </att>
    <att type="list" name="annotation.GO BIOLOGICAL_PROCESS">
      <att type="string" name="annotation.GO BIOLOGICAL_PROCESS" value="signal transduction"/>
    </att>
    <att type="string" name="Prot_Name" value="beta isoform of regulatory subunit B56, protein phosphatase 2A"/>
  </node>
  <node label="NP_057855.1" id="-1205">
    <att type="string" name="GeneID_String" value="155945"/>
    <att type="string" name="MCODE_Node_Status" value="Clustered"/>
    <att type="string" name="Prot_Acc" value="NP_057855.1"/>
    <att type="string" name="type" value="hiv"/>
    <att type="list" name="MCODE_Cluster">
      <att type="string" name="MCODE_Cluster" value="Cluster 1"/>
    </att>
    <att type="integer" name="GeneID" value="155945"/>
    <att type="list" name="cytoscape.alias.list">
      <att type="string" name="cytoscape.alias.list" value="NP_057855.1"/>
    </att>
    <att type="string" name="canonicalName" value="NP_057855.1"/>
    <att type="real" name="MCODE_Score" value="1.0"/>
    <att type="integer" name="Degree" value="4"/>
    <att type="string" name="Prot_Name" value="Vpu"/>
  </node>
  <node label="NP_002863.1" id="-687">
    <att type="string" name="annotation.DB_Object_ID" value="P15153"/>
    <att type="string" name="Column 4" value="5880"/>
    <att type="string" name="annotation.DB_Object_Type" value="protein"/>
    <att type="string" name="annotation.DB" value="UniProtKB"/>
    <att type="string" name="upkb_vega" value="OTTHUMP00000197776"/>
    <att type="string" name="GeneID_String" value="5880"/>
    <att type="string" name="annotation.Qualifier" value=""/>
    <att type="string" name="MCODE_Node_Status" value="Unclustered"/>
    <att type="string" name="annotation.Taxon" value="Human"/>
    <att type="string" name="upkb_tr" value="B1AH80"/>
    <att type="string" name="Prot_Acc" value="NP_002863.1"/>
    <att type="string" name="type" value="human"/>
    <att type="string" name="annotation.Assigned_by" value="UniProtKB"/>
    <att type="list" name="annotation.GO MOLECULAR_FUNCTION">
      <att type="string" name="annotation.GO MOLECULAR_FUNCTION" value="GTP binding"/>
      <att type="string" name="annotation.GO MOLECULAR_FUNCTION" value="GTPase activity"/>
      <att type="string" name="annotation.GO MOLECULAR_FUNCTION" value="nucleotide binding"/>
      <att type="string" name="annotation.GO MOLECULAR_FUNCTION" value="protein binding"/>
    </att>
    <att type="map" name="annotation.DB:Reference">
      <att type="string" name="GO:0005515" value="PMID:11090627"/>
      <att type="string" name="GO:0008284" value="GOA:compara|GO_REF:0000019"/>
      <att type="string" name="GO:0030036" value="GOA:compara|GO_REF:0000019"/>
      <att type="string" name="GO:0007264" value="GOA:interpro|GO_REF:0000002"/>
      <att type="string" name="GO:0003924" value="PMID:2674130"/>
      <att type="string" name="GO:0005624" value="GOA:compara|GO_REF:0000019"/>
      <att type="string" name="GO:0005635" value="GOA:compara|GO_REF:0000019"/>
      <att type="string" name="GO:0005525" value="GOA:interpro|GO_REF:0000002"/>
      <att type="string" name="GO:0005622" value="GOA:interpro|GO_REF:0000002"/>
      <att type="string" name="GO:0007165" value="PMID:2674130"/>
      <att type="string" name="GO:0005737" value="GOA:spkw|GO_REF:0000004"/>
      <att type="string" name="GO:0000166" value="GOA:spkw|GO_REF:0000004"/>
      <att type="string" name="GO:0006935" value="GOA:compara|GO_REF:0000019"/>
      <att type="string" name="GO:0030031" value="GOA:compara|GO_REF:0000019"/>
    </att>
    <att type="integer" name="GeneID" value="5880"/>
    <att type="string" name="annotation.DB_Object_Name" value="RAC2: Ras-related C3 botulinum toxin substrate 2 precursor"/>
    <att type="list" name="annotation.GO CELLULAR_COMPONENT">
      <att type="string" name="annotation.GO CELLULAR_COMPONENT" value="cytoplasm"/>
      <att type="string" name="annotation.GO CELLULAR_COMPONENT" value="intracellular"/>
      <att type="string" name="annotation.GO CELLULAR_COMPONENT" value="membrane fraction"/>
      <att type="string" name="annotation.GO CELLULAR_COMPONENT" value="nuclear envelope"/>
    </att>
    <att type="string" name="annotation.Date" value="20080616"/>
    <att type="list" name="cytoscape.alias.list">
      <att type="string" name="cytoscape.alias.list" value="IPI00010270"/>
      <att type="string" name="cytoscape.alias.list" value="P15153"/>
    </att>
    <att type="string" name="upkb_sp" value="P15153"/>
    <att type="string" name="canonicalName" value="NP_002863.1"/>
    <att type="real" name="MCODE_Score" value="0.0"/>
    <att type="string" name="annotation.With (or) From" value="SP_KW:KW-0963"/>
    <att type="integer" name="Degree" value="1"/>
    <att type="map" name="annotation.Evidence">
      <att type="string" name="GO:0005515" value="IPI"/>
      <att type="string" name="GO:0008284" value="IEA"/>
      <att type="string" name="GO:0030036" value="IEA"/>
      <att type="string" name="GO:0007264" value="IEA"/>
      <att type="string" name="GO:0003924" value="TAS"/>
      <att type="string" name="GO:0005624" value="IEA"/>
      <att type="string" name="GO:0005635" value="IEA"/>
      <att type="string" name="GO:0005525" value="IEA"/>
      <att type="string" name="GO:0005622" value="IEA"/>
      <att type="string" name="GO:0007165" value="TAS"/>
      <att type="string" name="GO:0005737" value="IEA"/>
      <att type="string" name="GO:0000166" value="IEA"/>
      <att type="string" name="GO:0006935" value="IEA"/>
      <att type="string" name="GO:0030031" value="IEA"/>
    </att>
    <att type="list" name="annotation.GO BIOLOGICAL_PROCESS">
      <att type="string" name="annotation.GO BIOLOGICAL_PROCESS" value="actin cytoskeleton organization and biogenesis"/>
      <att type="string" name="annotation.GO BIOLOGICAL_PROCESS" value="cell projection biogenesis"/>
      <att type="string" name="annotation.GO BIOLOGICAL_PROCESS" value="chemotaxis"/>
      <att type="string" name="annotation.GO BIOLOGICAL_PROCESS" value="positive regulation of cell proliferation"/>
      <att type="string" name="annotation.GO BIOLOGICAL_PROCESS" value="signal transduction"/>
      <att type="string" name="annotation.GO BIOLOGICAL_PROCESS" value="small GTPase mediated signal transduction"/>
    </att>
    <att type="string" name="Prot_Name" value="ras-related C3 botulinum toxin substrate 2"/>
  </node>
  <node label="NP_899200.1" id="-821">
    <att type="string" name="annotation.DB_Object_ID" value="O95622"/>
    <att type="string" name="Column 4" value="111"/>
    <att type="string" name="annotation.DB_Object_Type" value="protein"/>
    <att type="string" name="annotation.DB" value="UniProtKB"/>
    <att type="string" name="upkb_vega" value="OTTHUMP00000172512"/>
    <att type="string" name="GeneID_String" value="111"/>
    <att type="string" name="annotation.Qualifier" value=""/>
    <att type="string" name="annotation.Taxon" value="Human"/>
    <att type="string" name="Prot_Acc" value="NP_899200.1"/>
    <att type="string" name="type" value="human"/>
    <att type="string" name="annotation.Assigned_by" value="UniProtKB"/>
    <att type="list" name="annotation.GO MOLECULAR_FUNCTION">
      <att type="string" name="annotation.GO MOLECULAR_FUNCTION" value="adenylate cyclase activity"/>
      <att type="string" name="annotation.GO MOLECULAR_FUNCTION" value="magnesium ion binding"/>
    </att>
    <att type="map" name="annotation.DB:Reference">
      <att type="string" name="GO:0007242" value="GOA:interpro|GO_REF:0000002"/>
      <att type="string" name="GO:0004016" value="GOA:interpro|GO_REF:0000002"/>
      <att type="string" name="GO:0000287" value="GOA:spkw|GO_REF:0000004"/>
      <att type="string" name="GO:0001973" value="GOA:compara|GO_REF:0000019"/>
      <att type="string" name="GO:0005886" value="GOA:compara|GO_REF:0000019"/>
      <att type="string" name="GO:0050885" value="GOA:compara|GO_REF:0000019"/>
      <att type="string" name="GO:0006171" value="GOA:spkw|GO_REF:0000004"/>
      <att type="string" name="GO:0007626" value="GOA:compara|GO_REF:0000019"/>
      <att type="string" name="GO:0007195" value="GOA:compara|GO_REF:0000019"/>
      <att type="string" name="GO:0016021" value="GOA:interpro|GO_REF:0000002"/>
      <att type="string" name="GO:0009190" value="GOA:interpro|GO_REF:0000002"/>
      <att type="string" name="GO:0007191" value="GOA:compara|GO_REF:0000019"/>
    </att>
    <att type="integer" name="GeneID" value="111"/>
    <att type="string" name="annotation.DB_Object_Name" value="ADCY5: Adenylate cyclase type 5"/>
    <att type="list" name="annotation.GO CELLULAR_COMPONENT">
      <att type="string" name="annotation.GO CELLULAR_COMPONENT" value="integral to membrane"/>
      <att type="string" name="annotation.GO CELLULAR_COMPONENT" value="plasma membrane"/>
    </att>
    <att type="string" name="annotation.Date" value="20080613"/>
    <att type="list" name="cytoscape.alias.list">
      <att type="string" name="cytoscape.alias.list" value="IPI00339214"/>
      <att type="string" name="cytoscape.alias.list" value="O95622"/>
    </att>
    <att type="string" name="upkb_sp" value="O95622"/>
    <att type="string" name="canonicalName" value="NP_899200.1"/>
    <att type="string" name="annotation.With (or) From" value="InterPro:IPR009398"/>
    <att type="integer" name="Degree" value="3"/>
    <att type="map" name="annotation.Evidence">
      <att type="string" name="GO:0007242" value="IEA"/>
      <att type="string" name="GO:0004016" value="IEA"/>
      <att type="string" name="GO:0000287" value="IEA"/>
      <att type="string" name="GO:0001973" value="IEA"/>
      <att type="string" name="GO:0005886" value="IEA"/>
      <att type="string" name="GO:0050885" value="IEA"/>
      <att type="string" name="GO:0006171" value="IEA"/>
      <att type="string" name="GO:0007626" value="IEA"/>
      <att type="string" name="GO:0007195" value="IEA"/>
      <att type="string" name="GO:0016021" value="IEA"/>
      <att type="string" name="GO:0009190" value="IEA"/>
      <att type="string" name="GO:0007191" value="IEA"/>
    </att>
    <att type="list" name="annotation.GO BIOLOGICAL_PROCESS">
      <att type="string" name="annotation.GO BIOLOGICAL_PROCESS" value="adenosine receptor signaling pathway"/>
      <att type="string" name="annotation.GO BIOLOGICAL_PROCESS" value="cAMP biosynthetic process"/>
      <att type="string" name="annotation.GO BIOLOGICAL_PROCESS" value="cyclic nucleotide biosynthetic process"/>
      <att type="string" name="annotation.GO BIOLOGICAL_PROCESS" value="dopamine receptor, adenylate cyclase activating pathway"/>
      <att type="string" name="annotation.GO BIOLOGICAL_PROCESS" value="dopamine receptor, adenylate cyclase inhibiting pathway"/>
      <att type="string" name="annotation.GO BIOLOGICAL_PROCESS" value="intracellular signaling cascade"/>
      <att type="string" name="annotation.GO BIOLOGICAL_PROCESS" value="locomotory behavior"/>
      <att type="string" name="annotation.GO BIOLOGICAL_PROCESS" value="neuromuscular process controlling balance"/>
    </att>
    <att type="string" name="Prot_Name" value="adenylate cyclase 5"/>
  </node>
  <node label="NP_003552.1" id="-1104">
    <att type="string" name="annotation.DB_Object_ID" value="O15496"/>
    <att type="string" name="Column 4" value="8399"/>
    <att type="string" name="annotation.DB_Object_Type" value="protein"/>
    <att type="string" name="annotation.DB" value="UniProtKB"/>
    <att type="string" name="GeneID_String" value="8399"/>
    <att type="string" name="annotation.Qualifier" value=""/>
    <att type="string" name="annotation.Taxon" value="Human"/>
    <att type="string" name="Prot_Acc" value="NP_003552.1"/>
    <att type="string" name="type" value="human"/>
    <att type="string" name="annotation.Assigned_by" value="PINC"/>
    <att type="list" name="annotation.GO MOLECULAR_FUNCTION">
      <att type="string" name="annotation.GO MOLECULAR_FUNCTION" value="calcium ion binding"/>
      <att type="string" name="annotation.GO MOLECULAR_FUNCTION" value="hydrolase activity"/>
      <att type="string" name="annotation.GO MOLECULAR_FUNCTION" value="phospholipase A2 activity"/>
    </att>
    <att type="map" name="annotation.DB:Reference">
      <att type="string" name="GO:0016042" value="GOA:interpro|GO_REF:0000002"/>
      <att type="string" name="GO:0016787" value="GOA:spkw|GO_REF:0000004"/>
      <att type="string" name="GO:0005509" value="GOA:interpro|GO_REF:0000002"/>
      <att type="string" name="GO:0004623" value="PMID:9188469"/>
      <att type="string" name="GO:0005576" value="PMID:9188469"/>
      <att type="string" name="GO:0006644" value="GOA:interpro|GO_REF:0000002"/>
    </att>
    <att type="integer" name="GeneID" value="8399"/>
    <att type="string" name="annotation.DB_Object_Name" value="PLA2G10: Group 10 secretory phospholipase A2 precursor"/>
    <att type="list" name="annotation.GO CELLULAR_COMPONENT">
      <att type="string" name="annotation.GO CELLULAR_COMPONENT" value="extracellular region"/>
    </att>
    <att type="string" name="annotation.Date" value="20030904"/>
    <att type="list" name="cytoscape.alias.list">
      <att type="string" name="cytoscape.alias.list" value="IPI00216471"/>
      <att type="string" name="cytoscape.alias.list" value="O15496"/>
    </att>
    <att type="string" name="upkb_sp" value="O15496"/>
    <att type="string" name="canonicalName" value="NP_003552.1"/>
    <att type="string" name="annotation.With (or) From" value=""/>
    <att type="integer" name="Degree" value="1"/>
    <att type="map" name="annotation.Evidence">
      <att type="string" name="GO:0016042" value="IEA"/>
      <att type="string" name="GO:0016787" value="IEA"/>
      <att type="string" name="GO:0005509" value="IEA"/>
      <att type="string" name="GO:0004623" value="TAS"/>
      <att type="string" name="GO:0005576" value="TAS"/>
      <att type="string" name="GO:0006644" value="IEA"/>
    </att>
    <att type="list" name="annotation.GO BIOLOGICAL_PROCESS">
      <att type="string" name="annotation.GO BIOLOGICAL_PROCESS" value="lipid catabolic process"/>
      <att type="string" name="annotation.GO BIOLOGICAL_PROCESS" value="phospholipid metabolic process"/>
    </att>
    <att type="string" name="Prot_Name" value="phospholipase A2, group X"/>
  </node>
  <node label="NP_054721.1" id="-823">
    <att type="string" name="annotation.DB_Object_ID" value="Q14164"/>
    <att type="string" name="Column 4" value="9641"/>
    <att type="string" name="annotation.DB_Object_Type" value="protein"/>
    <att type="string" name="annotation.DB" value="UniProtKB"/>
    <att type="string" name="GeneID_String" value="9641"/>
    <att type="string" name="annotation.Qualifier" value=""/>
    <att type="string" name="annotation.Taxon" value="Human"/>
    <att type="string" name="Prot_Acc" value="NP_054721.1"/>
    <att type="string" name="type" value="human"/>
    <att type="string" name="annotation.Assigned_by" value="UniProtKB"/>
    <att type="list" name="annotation.GO MOLECULAR_FUNCTION">
      <att type="string" name="annotation.GO MOLECULAR_FUNCTION" value="ATP binding"/>
      <att type="string" name="annotation.GO MOLECULAR_FUNCTION" value="IkappaB kinase activity"/>
      <att type="string" name="annotation.GO MOLECULAR_FUNCTION" value="NF-kappaB-inducing kinase activity"/>
      <att type="string" name="annotation.GO MOLECULAR_FUNCTION" value="nucleotide binding"/>
      <att type="string" name="annotation.GO MOLECULAR_FUNCTION" value="protein binding"/>
      <att type="string" name="annotation.GO MOLECULAR_FUNCTION" value="signal transducer activity"/>
      <att type="string" name="annotation.GO MOLECULAR_FUNCTION" value="transferase activity"/>
    </att>
    <att type="map" name="annotation.DB:Reference">
      <att type="string" name="GO:0005515" value="PMID:17353931"/>
      <att type="string" name="GO:0005737" value="UniProt:Q14164"/>
      <att type="string" name="GO:0004704" value="PMID:10882136"/>
      <att type="string" name="GO:0006955" value="PMID:10421793"/>
      <att type="string" name="GO:0000166" value="GOA:spkw|GO_REF:0000004"/>
      <att type="string" name="GO:0008384" value="GOA:spec|GO_REF:0000003"/>
      <att type="string" name="GO:0006468" value="PMID:10882136"/>
      <att type="string" name="GO:0004871" value="PMID:12761501"/>
      <att type="string" name="GO:0043123" value="PMID:12761501"/>
      <att type="string" name="GO:0005524" value="UniProt:Q14164"/>
      <att type="string" name="GO:0016740" value="GOA:spkw|GO_REF:0000004"/>
    </att>
    <att type="integer" name="GeneID" value="9641"/>
    <att type="string" name="annotation.DB_Object_Name" value="IKBKE, IKKE, IKKI, KIAA0151: Inhibitor of nuclear factor kappa-B kinase subunit epsilon"/>
    <att type="list" name="annotation.GO CELLULAR_COMPONENT">
      <att type="string" name="annotation.GO CELLULAR_COMPONENT" value="cytoplasm"/>
    </att>
    <att type="string" name="annotation.Date" value="20021104"/>
    <att type="list" name="cytoscape.alias.list">
      <att type="string" name="cytoscape.alias.list" value="IPI00029045"/>
      <att type="string" name="cytoscape.alias.list" value="Q14164"/>
    </att>
    <att type="string" name="upkb_sp" value="Q14164"/>
    <att type="string" name="canonicalName" value="NP_054721.1"/>
    <att type="string" name="annotation.With (or) From" value=""/>
    <att type="integer" name="Degree" value="1"/>
    <att type="map" name="annotation.Evidence">
      <att type="string" name="GO:0005515" value="IPI"/>
      <att type="string" name="GO:0005737" value="NAS"/>
      <att type="string" name="GO:0004704" value="IDA"/>
      <att type="string" name="GO:0006955" value="NAS"/>
      <att type="string" name="GO:0000166" value="IEA"/>
      <att type="string" name="GO:0008384" value="IEA"/>
      <att type="string" name="GO:0006468" value="IDA"/>
      <att type="string" name="GO:0004871" value="IEP"/>
      <att type="string" name="GO:0043123" value="IEP"/>
      <att type="string" name="GO:0005524" value="NAS"/>
      <att type="string" name="GO:0016740" value="IEA"/>
    </att>
    <att type="list" name="annotation.GO BIOLOGICAL_PROCESS">
      <att type="string" name="annotation.GO BIOLOGICAL_PROCESS" value="immune response"/>
      <att type="string" name="annotation.GO BIOLOGICAL_PROCESS" value="positive regulation of I-kappaB kinase/NF-kappaB cascade"/>
      <att type="string" name="annotation.GO BIOLOGICAL_PROCESS" value="protein amino acid phosphorylation"/>
    </att>
    <att type="string" name="Prot_Name" value="IKK-related kinase epsilon"/>
  </node>
  <node label="NP_002010.1" id="-299">
    <att type="string" name="annotation.DB_Object_ID" value="P17948"/>
    <att type="string" name="Column 4" value="2321"/>
    <att type="string" name="annotation.DB_Object_Type" value="protein"/>
    <att type="string" name="annotation.DB" value="UniProtKB"/>
    <att type="string" name="GeneID_String" value="2321"/>
    <att type="string" name="annotation.Qualifier" value=""/>
    <att type="string" name="annotation.Taxon" value="Human"/>
    <att type="string" name="upkb_tr" value="Q16333"/>
    <att type="string" name="Prot_Acc" value="NP_002010.1"/>
    <att type="string" name="type" value="human"/>
    <att type="string" name="annotation.Assigned_by" value="PINC"/>
    <att type="list" name="annotation.GO MOLECULAR_FUNCTION">
      <att type="string" name="annotation.GO MOLECULAR_FUNCTION" value="ATP binding"/>
      <att type="string" name="annotation.GO MOLECULAR_FUNCTION" value="identical protein binding"/>
      <att type="string" name="annotation.GO MOLECULAR_FUNCTION" value="nucleotide binding"/>
      <att type="string" name="annotation.GO MOLECULAR_FUNCTION" value="receptor activity"/>
      <att type="string" name="annotation.GO MOLECULAR_FUNCTION" value="transferase activity"/>
      <att type="string" name="annotation.GO MOLECULAR_FUNCTION" value="vascular endothelial growth factor receptor activity"/>
    </att>
    <att type="map" name="annotation.DB:Reference">
      <att type="string" name="GO:0048010" value="GOA:compara|GO_REF:0000019"/>
      <att type="string" name="GO:0008284" value="PMID:10748050"/>
      <att type="string" name="GO:0007565" value="PMID:10194760"/>
      <att type="string" name="GO:0001569" value="GOA:compara|GO_REF:0000019"/>
      <att type="string" name="GO:0005886" value="PMID:11278319"/>
      <att type="string" name="GO:0005576" value="GOA:spkw|GO_REF:0000004"/>
      <att type="string" name="GO:0007275" value="GOA:spkw|GO_REF:0000004"/>
      <att type="string" name="GO:0005615" value="PMID:8248162"/>
      <att type="string" name="GO:0005524" value="GOA:interpro|GO_REF:0000002"/>
      <att type="string" name="GO:0030154" value="GOA:spkw|GO_REF:0000004"/>
      <att type="string" name="GO:0042802" value="GOA:compara|GO_REF:0000019"/>
      <att type="string" name="GO:0000166" value="GOA:spkw|GO_REF:0000004"/>
      <att type="string" name="GO:0016477" value="GOA:compara|GO_REF:0000019"/>
      <att type="string" name="GO:0005887" value="PMID:8248162"/>
      <att type="string" name="GO:0006468" value="GOA:interpro|GO_REF:0000002"/>
      <att type="string" name="GO:0004872" value="PMID:8248162"/>
      <att type="string" name="GO:0005021" value="PMID:10748050"/>
      <att type="string" name="GO:0016740" value="GOA:spkw|GO_REF:0000004"/>
    </att>
    <att type="integer" name="GeneID" value="2321"/>
    <att type="string" name="annotation.DB_Object_Name" value="FLT1, FLT, FRT: Vascular endothelial growth factor receptor 1 precursor"/>
    <att type="list" name="annotation.GO CELLULAR_COMPONENT">
      <att type="string" name="annotation.GO CELLULAR_COMPONENT" value="extracellular region"/>
      <att type="string" name="annotation.GO CELLULAR_COMPONENT" value="extracellular space"/>
      <att type="string" name="annotation.GO CELLULAR_COMPONENT" value="integral to plasma membrane"/>
      <att type="string" name="annotation.GO CELLULAR_COMPONENT" value="plasma membrane"/>
    </att>
    <att type="string" name="annotation.Date" value="20030904"/>
    <att type="list" name="cytoscape.alias.list">
      <att type="string" name="cytoscape.alias.list" value="IPI00018335"/>
      <att type="string" name="cytoscape.alias.list" value="P17948"/>
    </att>
    <att type="string" name="upkb_sp" value="P17948"/>
    <att type="string" name="canonicalName" value="NP_002010.1"/>
    <att type="string" name="annotation.With (or) From" value=""/>
    <att type="integer" name="Degree" value="2"/>
    <att type="map" name="annotation.Evidence">
      <att type="string" name="GO:0048010" value="IEA"/>
      <att type="string" name="GO:0008284" value="TAS"/>
      <att type="string" name="GO:0007565" value="TAS"/>
      <att type="string" name="GO:0001569" value="IEA"/>
      <att type="string" name="GO:0005886" value="EXP"/>
      <att type="string" name="GO:0005576" value="IEA"/>
      <att type="string" name="GO:0007275" value="IEA"/>
      <att type="string" name="GO:0005615" value="TAS"/>
      <att type="string" name="GO:0005524" value="IEA"/>
      <att type="string" name="GO:0030154" value="IEA"/>
      <att type="string" name="GO:0042802" value="IEA"/>
      <att type="string" name="GO:0000166" value="IEA"/>
      <att type="string" name="GO:0016477" value="IEA"/>
      <att type="string" name="GO:0005887" value="TAS"/>
      <att type="string" name="GO:0006468" value="IEA"/>
      <att type="string" name="GO:0004872" value="TAS"/>
      <att type="string" name="GO:0005021" value="TAS"/>
      <att type="string" name="GO:0016740" value="IEA"/>
    </att>
    <att type="list" name="annotation.GO BIOLOGICAL_PROCESS">
      <att type="string" name="annotation.GO BIOLOGICAL_PROCESS" value="cell differentiation"/>
      <att type="string" name="annotation.GO BIOLOGICAL_PROCESS" value="cell migration"/>
      <att type="string" name="annotation.GO BIOLOGICAL_PROCESS" value="female pregnancy"/>
      <att type="string" name="annotation.GO BIOLOGICAL_PROCESS" value="multicellular organismal development"/>
      <att type="string" name="annotation.GO BIOLOGICAL_PROCESS" value="patterning of blood vessels"/>
      <att type="string" name="annotation.GO BIOLOGICAL_PROCESS" value="positive regulation of cell proliferation"/>
      <att type="string" name="annotation.GO BIOLOGICAL_PROCESS" value="protein amino acid phosphorylation"/>
      <att type="string" name="annotation.GO BIOLOGICAL_PROCESS" value="vascular endothelial growth factor receptor signaling pathway"/>
    </att>
    <att type="string" name="Prot_Name" value="fms-related tyrosine kinase 1 (vascular endothelial growth factor/vascular permeability factor receptor)"/>
  </node>
  <node label="NP_002640.2" id="-1375">
    <att type="string" name="annotation.DB_Object_ID" value="P48736"/>
    <att type="string" name="Column 4" value="5294"/>
    <att type="string" name="annotation.DB_Object_Type" value="protein"/>
    <att type="string" name="annotation.DB" value="UniProtKB"/>
    <att type="string" name="GeneID_String" value="5294"/>
    <att type="string" name="annotation.Qualifier" value=""/>
    <att type="string" name="MCODE_Node_Status" value="Unclustered"/>
    <att type="string" name="annotation.Taxon" value="Human"/>
    <att type="string" name="Prot_Acc" value="NP_002640.2"/>
    <att type="string" name="type" value="human"/>
    <att type="string" name="annotation.Assigned_by" value="UniProtKB"/>
    <att type="list" name="annotation.GO MOLECULAR_FUNCTION">
      <att type="string" name="annotation.GO MOLECULAR_FUNCTION" value="1-phosphatidylinositol-3-kinase activity"/>
      <att type="string" name="annotation.GO MOLECULAR_FUNCTION" value="inositol or phosphatidylinositol kinase activity"/>
      <att type="string" name="annotation.GO MOLECULAR_FUNCTION" value="phosphatidylinositol-4,5-bisphosphate 3-kinase activity"/>
      <att type="string" name="annotation.GO MOLECULAR_FUNCTION" value="phosphotransferase activity, alcohol group as acceptor"/>
      <att type="string" name="annotation.GO MOLECULAR_FUNCTION" value="protein binding"/>
      <att type="string" name="annotation.GO MOLECULAR_FUNCTION" value="transferase activity"/>
    </att>
    <att type="map" name="annotation.DB:Reference">
      <att type="string" name="GO:0005515" value="PMID:11136978"/>
      <att type="string" name="GO:0046854" value="GOA:interpro|GO_REF:0000002"/>
      <att type="string" name="GO:0043066" value="GOA:compara|GO_REF:0000019"/>
      <att type="string" name="GO:0007186" value="PMID:7624799"/>
      <att type="string" name="GO:0046934" value="GOA:spec|GO_REF:0000003"/>
      <att type="string" name="GO:0048015" value="GOA:interpro|GO_REF:0000002"/>
      <att type="string" name="GO:0016303" value="PMID:7624799"/>
      <att type="string" name="GO:0016773" value="GOA:interpro|GO_REF:0000002"/>
      <att type="string" name="GO:0006468" value="GOA:compara|GO_REF:0000019"/>
      <att type="string" name="GO:0005942" value="GOA:interpro|GO_REF:0000002"/>
      <att type="string" name="GO:0004428" value="GOA:interpro|GO_REF:0000002"/>
      <att type="string" name="GO:0016740" value="GOA:spkw|GO_REF:0000004"/>
    </att>
    <att type="integer" name="GeneID" value="5294"/>
    <att type="string" name="annotation.DB_Object_Name" value="PIK3CG: Phosphatidylinositol-4,5-bisphosphate 3-kinase catalytic subunit gamma isoform"/>
    <att type="list" name="annotation.GO CELLULAR_COMPONENT">
      <att type="string" name="annotation.GO CELLULAR_COMPONENT" value="phosphoinositide 3-kinase complex"/>
    </att>
    <att type="string" name="annotation.Date" value="20080613"/>
    <att type="list" name="cytoscape.alias.list">
      <att type="string" name="cytoscape.alias.list" value="IPI00292690"/>
      <att type="string" name="cytoscape.alias.list" value="P48736"/>
    </att>
    <att type="string" name="upkb_sp" value="P48736"/>
    <att type="string" name="canonicalName" value="NP_002640.2"/>
    <att type="real" name="MCODE_Score" value="0.0"/>
    <att type="string" name="annotation.With (or) From" value="InterPro:IPR000341"/>
    <att type="integer" name="Degree" value="5"/>
    <att type="map" name="annotation.Evidence">
      <att type="string" name="GO:0005515" value="IPI"/>
      <att type="string" name="GO:0046854" value="IEA"/>
      <att type="string" name="GO:0043066" value="IEA"/>
      <att type="string" name="GO:0007186" value="TAS"/>
      <att type="string" name="GO:0046934" value="IEA"/>
      <att type="string" name="GO:0048015" value="IEA"/>
      <att type="string" name="GO:0016303" value="TAS"/>
      <att type="string" name="GO:0016773" value="IEA"/>
      <att type="string" name="GO:0006468" value="IEA"/>
      <att type="string" name="GO:0005942" value="IEA"/>
      <att type="string" name="GO:0004428" value="IEA"/>
      <att type="string" name="GO:0016740" value="IEA"/>
    </att>
    <att type="list" name="annotation.GO BIOLOGICAL_PROCESS">
      <att type="string" name="annotation.GO BIOLOGICAL_PROCESS" value="G-protein coupled receptor protein signaling pathway"/>
      <att type="string" name="annotation.GO BIOLOGICAL_PROCESS" value="negative regulation of apoptosis"/>
      <att type="string" name="annotation.GO BIOLOGICAL_PROCESS" value="phosphoinositide phosphorylation"/>
      <att type="string" name="annotation.GO BIOLOGICAL_PROCESS" value="phosphoinositide-mediated signaling"/>
      <att type="string" name="annotation.GO BIOLOGICAL_PROCESS" value="protein amino acid phosphorylation"/>
    </att>
    <att type="string" name="Prot_Name" value="phosphoinositide-3-kinase, catalytic, gamma polypeptide"/>
  </node>
  <node label="NP_056530.1" id="-1227">
    <att type="string" name="annotation.DB_Object_ID" value="Q9NZ20"/>
    <att type="string" name="Column 4" value="50487"/>
    <att type="string" name="annotation.DB_Object_Type" value="protein"/>
    <att type="string" name="annotation.DB" value="UniProtKB"/>
    <att type="string" name="GeneID_String" value="50487"/>
    <att type="string" name="annotation.Qualifier" value=""/>
    <att type="string" name="annotation.Taxon" value="Human"/>
    <att type="string" name="Prot_Acc" value="NP_056530.1"/>
    <att type="string" name="type" value="human"/>
    <att type="string" name="annotation.Assigned_by" value="UniProtKB"/>
    <att type="list" name="annotation.GO MOLECULAR_FUNCTION">
      <att type="string" name="annotation.GO MOLECULAR_FUNCTION" value="calcium ion binding"/>
      <att type="string" name="annotation.GO MOLECULAR_FUNCTION" value="calcium-dependent phospholipase A2 activity"/>
      <att type="string" name="annotation.GO MOLECULAR_FUNCTION" value="hydrolase activity"/>
    </att>
    <att type="map" name="annotation.DB:Reference">
      <att type="string" name="GO:0016042" value="GOA:interpro|GO_REF:0000002"/>
      <att type="string" name="GO:0005886" value="GOA:spsl|GO_REF:0000023"/>
      <att type="string" name="GO:0016787" value="GOA:spkw|GO_REF:0000004"/>
      <att type="string" name="GO:0005509" value="GOA:interpro|GO_REF:0000002"/>
      <att type="string" name="GO:0047498" value="PMID:10713052"/>
      <att type="string" name="GO:0005576" value="GOA:interpro|GO_REF:0000002"/>
      <att type="string" name="GO:0006644" value="PMID:10713052"/>
      <att type="string" name="GO:0005615" value="PMID:10713052"/>
    </att>
    <att type="integer" name="GeneID" value="50487"/>
    <att type="string" name="annotation.DB_Object_Name" value="PLA2G3: Group 3 secretory phospholipase A2 precursor"/>
    <att type="list" name="annotation.GO CELLULAR_COMPONENT">
      <att type="string" name="annotation.GO CELLULAR_COMPONENT" value="extracellular region"/>
      <att type="string" name="annotation.GO CELLULAR_COMPONENT" value="extracellular space"/>
      <att type="string" name="annotation.GO CELLULAR_COMPONENT" value="plasma membrane"/>
    </att>
    <att type="string" name="annotation.Date" value="20080612"/>
    <att type="list" name="cytoscape.alias.list">
      <att type="string" name="cytoscape.alias.list" value="IPI00024578"/>
      <att type="string" name="cytoscape.alias.list" value="Q9NZ20"/>
    </att>
    <att type="string" name="upkb_sp" value="Q9NZ20"/>
    <att type="string" name="canonicalName" value="NP_056530.1"/>
    <att type="string" name="annotation.With (or) From" value="SP_SL:SL-0039"/>
    <att type="integer" name="Degree" value="1"/>
    <att type="map" name="annotation.Evidence">
      <att type="string" name="GO:0016042" value="IEA"/>
      <att type="string" name="GO:0005886" value="IEA"/>
      <att type="string" name="GO:0016787" value="IEA"/>
      <att type="string" name="GO:0005509" value="IEA"/>
      <att type="string" name="GO:0047498" value="TAS"/>
      <att type="string" name="GO:0005576" value="IEA"/>
      <att type="string" name="GO:0006644" value="TAS"/>
      <att type="string" name="GO:0005615" value="TAS"/>
    </att>
    <att type="list" name="annotation.GO BIOLOGICAL_PROCESS">
      <att type="string" name="annotation.GO BIOLOGICAL_PROCESS" value="lipid catabolic process"/>
      <att type="string" name="annotation.GO BIOLOGICAL_PROCESS" value="phospholipid metabolic process"/>
    </att>
    <att type="string" name="Prot_Name" value="PLA2G3: phospholipase A2, group III"/>
  </node>
  <node label="NP_001107.2" id="-1033">
    <att type="string" name="annotation.DB_Object_ID" value="O60503"/>
    <att type="string" name="Column 4" value="115"/>
    <att type="string" name="annotation.DB_Object_Type" value="protein"/>
    <att type="string" name="annotation.DB" value="UniProtKB"/>
    <att type="string" name="GeneID_String" value="115"/>
    <att type="string" name="annotation.Qualifier" value=""/>
    <att type="string" name="annotation.Taxon" value="Human"/>
    <att type="string" name="Prot_Acc" value="NP_001107.2"/>
    <att type="string" name="type" value="human"/>
    <att type="string" name="annotation.Assigned_by" value="UniProtKB"/>
    <att type="list" name="annotation.GO MOLECULAR_FUNCTION">
      <att type="string" name="annotation.GO MOLECULAR_FUNCTION" value="adenylate cyclase activity"/>
      <att type="string" name="annotation.GO MOLECULAR_FUNCTION" value="magnesium ion binding"/>
    </att>
    <att type="map" name="annotation.DB:Reference">
      <att type="string" name="GO:0007242" value="GOA:interpro|GO_REF:0000002"/>
      <att type="string" name="GO:0004016" value="PMID:9628827"/>
      <att type="string" name="GO:0000287" value="GOA:spkw|GO_REF:0000004"/>
      <att type="string" name="GO:0016020" value="GOA:spkw|GO_REF:0000004"/>
      <att type="string" name="GO:0005887" value="PMID:9628827"/>
      <att type="string" name="GO:0006171" value="GOA:spkw|GO_REF:0000004"/>
    </att>
    <att type="integer" name="GeneID" value="115"/>
    <att type="string" name="annotation.DB_Object_Name" value="ADCY9, KIAA0520: Adenylate cyclase type 9"/>
    <att type="list" name="annotation.GO CELLULAR_COMPONENT">
      <att type="string" name="annotation.GO CELLULAR_COMPONENT" value="integral to plasma membrane"/>
      <att type="string" name="annotation.GO CELLULAR_COMPONENT" value="membrane"/>
    </att>
    <att type="string" name="annotation.Date" value="20080616"/>
    <att type="list" name="cytoscape.alias.list">
      <att type="string" name="cytoscape.alias.list" value="IPI00030099"/>
      <att type="string" name="cytoscape.alias.list" value="O60503"/>
    </att>
    <att type="string" name="upkb_sp" value="O60503"/>
    <att type="string" name="canonicalName" value="NP_001107.2"/>
    <att type="string" name="annotation.With (or) From" value="SP_KW:KW-0472"/>
    <att type="integer" name="Degree" value="3"/>
    <att type="map" name="annotation.Evidence">
      <att type="string" name="GO:0007242" value="IEA"/>
      <att type="string" name="GO:0004016" value="TAS"/>
      <att type="string" name="GO:0000287" value="IEA"/>
      <att type="string" name="GO:0016020" value="IEA"/>
      <att type="string" name="GO:0005887" value="TAS"/>
      <att type="string" name="GO:0006171" value="IEA"/>
    </att>
    <att type="list" name="annotation.GO BIOLOGICAL_PROCESS">
      <att type="string" name="annotation.GO BIOLOGICAL_PROCESS" value="cAMP biosynthetic process"/>
      <att type="string" name="annotation.GO BIOLOGICAL_PROCESS" value="intracellular signaling cascade"/>
    </att>
    <att type="string" name="Prot_Name" value="adenylate cyclase 9"/>
  </node>
  <node label="NP_002515.1" id="-1443">
    <att type="string" name="annotation.DB_Object_ID" value="P01111"/>
    <att type="string" name="Column 4" value="4893"/>
    <att type="string" name="annotation.DB_Object_Type" value="protein"/>
    <att type="string" name="annotation.DB" value="UniProtKB"/>
    <att type="string" name="GeneID_String" value="4893"/>
    <att type="string" name="annotation.Qualifier" value=""/>
    <att type="string" name="annotation.Taxon" value="Human"/>
    <att type="string" name="Prot_Acc" value="NP_002515.1"/>
    <att type="string" name="type" value="human"/>
    <att type="string" name="annotation.Assigned_by" value="Reactome"/>
    <att type="list" name="annotation.GO MOLECULAR_FUNCTION">
      <att type="string" name="annotation.GO MOLECULAR_FUNCTION" value="GTP binding"/>
      <att type="string" name="annotation.GO MOLECULAR_FUNCTION" value="nucleotide binding"/>
      <att type="string" name="annotation.GO MOLECULAR_FUNCTION" value="protein binding"/>
    </att>
    <att type="map" name="annotation.DB:Reference">
      <att type="string" name="GO:0005515" value="GOA:compara|GO_REF:0000019"/>
      <att type="string" name="GO:0008284" value="GOA:compara|GO_REF:0000019"/>
      <att type="string" name="GO:0005794" value="GOA:spkw|GO_REF:0000004"/>
      <att type="string" name="GO:0030036" value="GOA:compara|GO_REF:0000019"/>
      <att type="string" name="GO:0005886" value="PMID:8493579"/>
      <att type="string" name="GO:0035022" value="GOA:compara|GO_REF:0000019"/>
      <att type="string" name="GO:0005624" value="GOA:compara|GO_REF:0000019"/>
      <att type="string" name="GO:0007265" value="PMID:11520933"/>
      <att type="string" name="GO:0005525" value="GOA:interpro|GO_REF:0000002"/>
      <att type="string" name="GO:0005622" value="GOA:interpro|GO_REF:0000002"/>
      <att type="string" name="GO:0043524" value="GOA:compara|GO_REF:0000019"/>
      <att type="string" name="GO:0000166" value="GOA:spkw|GO_REF:0000004"/>
      <att type="string" name="GO:0000139" value="GOA:spsl|GO_REF:0000023"/>
      <att type="string" name="GO:0008542" value="GOA:compara|GO_REF:0000019"/>
      <att type="string" name="GO:0032228" value="GOA:compara|GO_REF:0000019"/>
      <att type="string" name="GO:0048169" value="GOA:compara|GO_REF:0000019"/>
      <att type="string" name="GO:0051146" value="GOA:compara|GO_REF:0000019"/>
    </att>
    <att type="integer" name="GeneID" value="4893"/>
    <att type="string" name="annotation.DB_Object_Name" value="NRAS, HRAS1: GTPase NRas precursor"/>
    <att type="list" name="annotation.GO CELLULAR_COMPONENT">
      <att type="string" name="annotation.GO CELLULAR_COMPONENT" value="Golgi apparatus"/>
      <att type="string" name="annotation.GO CELLULAR_COMPONENT" value="Golgi membrane"/>
      <att type="string" name="annotation.GO CELLULAR_COMPONENT" value="intracellular"/>
      <att type="string" name="annotation.GO CELLULAR_COMPONENT" value="membrane fraction"/>
      <att type="string" name="annotation.GO CELLULAR_COMPONENT" value="plasma membrane"/>
    </att>
    <att type="string" name="annotation.Date" value="20040609"/>
    <att type="list" name="cytoscape.alias.list">
      <att type="string" name="cytoscape.alias.list" value="IPI00000005"/>
      <att type="string" name="cytoscape.alias.list" value="P01111"/>
    </att>
    <att type="string" name="upkb_sp" value="P01111"/>
    <att type="string" name="canonicalName" value="NP_002515.1"/>
    <att type="string" name="annotation.With (or) From" value=""/>
    <att type="integer" name="Degree" value="1"/>
    <att type="map" name="annotation.Evidence">
      <att type="string" name="GO:0005515" value="IEA"/>
      <att type="string" name="GO:0008284" value="IEA"/>
      <att type="string" name="GO:0005794" value="IEA"/>
      <att type="string" name="GO:0030036" value="IEA"/>
      <att type="string" name="GO:0005886" value="EXP"/>
      <att type="string" name="GO:0035022" value="IEA"/>
      <att type="string" name="GO:0005624" value="IEA"/>
      <att type="string" name="GO:0007265" value="EXP"/>
      <att type="string" name="GO:0005525" value="IEA"/>
      <att type="string" name="GO:0005622" value="IEA"/>
      <att type="string" name="GO:0043524" value="IEA"/>
      <att type="string" name="GO:0000166" value="IEA"/>
      <att type="string" name="GO:0000139" value="IEA"/>
      <att type="string" name="GO:0008542" value="IEA"/>
      <att type="string" name="GO:0032228" value="IEA"/>
      <att type="string" name="GO:0048169" value="IEA"/>
      <att type="string" name="GO:0051146" value="IEA"/>
    </att>
    <att type="list" name="annotation.GO BIOLOGICAL_PROCESS">
      <att type="string" name="annotation.GO BIOLOGICAL_PROCESS" value="Ras protein signal transduction"/>
      <att type="string" name="annotation.GO BIOLOGICAL_PROCESS" value="actin cytoskeleton organization and biogenesis"/>
      <att type="string" name="annotation.GO BIOLOGICAL_PROCESS" value="negative regulation of neuron apoptosis"/>
      <att type="string" name="annotation.GO BIOLOGICAL_PROCESS" value="positive regulation of Rac protein signal transduction"/>
      <att type="string" name="annotation.GO BIOLOGICAL_PROCESS" value="positive regulation of cell proliferation"/>
      <att type="string" name="annotation.GO BIOLOGICAL_PROCESS" value="regulation of long-term neuronal synaptic plasticity"/>
      <att type="string" name="annotation.GO BIOLOGICAL_PROCESS" value="regulation of synaptic transmission, GABAergic"/>
      <att type="string" name="annotation.GO BIOLOGICAL_PROCESS" value="striated muscle cell differentiation"/>
      <att type="string" name="annotation.GO BIOLOGICAL_PROCESS" value="visual learning"/>
    </att>
    <att type="string" name="Prot_Name" value="neuroblastoma RAS viral (v-ras) oncogene homolog"/>
  </node>
  <node label="NP_002596.1" id="-328">
    <att type="string" name="annotation.DB_Object_ID" value="O60658"/>
    <att type="string" name="Column 4" value="5151"/>
    <att type="string" name="annotation.DB_Object_Type" value="protein"/>
    <att type="string" name="annotation.DB" value="UniProtKB"/>
    <att type="string" name="GeneID_String" value="5151"/>
    <att type="string" name="annotation.Qualifier" value=""/>
    <att type="string" name="annotation.Taxon" value="Human"/>
    <att type="string" name="Prot_Acc" value="NP_002596.1"/>
    <att type="string" name="type" value="human"/>
    <att type="string" name="annotation.Assigned_by" value="UniProtKB"/>
    <att type="list" name="annotation.GO MOLECULAR_FUNCTION">
      <att type="string" name="annotation.GO MOLECULAR_FUNCTION" value="3&apos;,5&apos;-cyclic-nucleotide phosphodiesterase activity"/>
      <att type="string" name="annotation.GO MOLECULAR_FUNCTION" value="hydrolase activity"/>
      <att type="string" name="annotation.GO MOLECULAR_FUNCTION" value="magnesium ion binding"/>
      <att type="string" name="annotation.GO MOLECULAR_FUNCTION" value="manganese ion binding"/>
      <att type="string" name="annotation.GO MOLECULAR_FUNCTION" value="two-component response regulator activity"/>
    </att>
    <att type="map" name="annotation.DB:Reference">
      <att type="string" name="GO:0006355" value="GOA:interpro|GO_REF:0000002"/>
      <att type="string" name="GO:0000160" value="GOA:interpro|GO_REF:0000002"/>
      <att type="string" name="GO:0009187" value="PMID:9618252"/>
      <att type="string" name="GO:0000287" value="GOA:spkw|GO_REF:0000004"/>
      <att type="string" name="GO:0030145" value="GOA:spkw|GO_REF:0000004"/>
      <att type="string" name="GO:0016787" value="GOA:spkw|GO_REF:0000004"/>
      <att type="string" name="GO:0004114" value="PMID:9618252"/>
      <att type="string" name="GO:0000156" value="GOA:interpro|GO_REF:0000002"/>
      <att type="string" name="GO:0005575" value="UniProt:O60658"/>
    </att>
    <att type="integer" name="GeneID" value="5151"/>
    <att type="string" name="annotation.DB_Object_Name" value="PDE8A: High affinity cAMP-specific and IBMX-insensitive 3&apos;,5&apos;-cyclic phosphodiesterase 8A"/>
    <att type="list" name="annotation.GO CELLULAR_COMPONENT">
      <att type="string" name="annotation.GO CELLULAR_COMPONENT" value="cellular_component"/>
    </att>
    <att type="string" name="annotation.Date" value="20061026"/>
    <att type="list" name="cytoscape.alias.list">
      <att type="string" name="cytoscape.alias.list" value="IPI00030976"/>
      <att type="string" name="cytoscape.alias.list" value="O60658"/>
    </att>
    <att type="string" name="upkb_sp" value="O60658"/>
    <att type="string" name="canonicalName" value="NP_002596.1"/>
    <att type="string" name="annotation.With (or) From" value=""/>
    <att type="integer" name="Degree" value="1"/>
    <att type="map" name="annotation.Evidence">
      <att type="string" name="GO:0006355" value="IEA"/>
      <att type="string" name="GO:0000160" value="IEA"/>
      <att type="string" name="GO:0009187" value="NAS"/>
      <att type="string" name="GO:0000287" value="IEA"/>
      <att type="string" name="GO:0030145" value="IEA"/>
      <att type="string" name="GO:0016787" value="IEA"/>
      <att type="string" name="GO:0004114" value="NAS"/>
      <att type="string" name="GO:0000156" value="IEA"/>
      <att type="string" name="GO:0005575" value="ND"/>
    </att>
    <att type="list" name="annotation.GO BIOLOGICAL_PROCESS">
      <att type="string" name="annotation.GO BIOLOGICAL_PROCESS" value="cyclic nucleotide metabolic process"/>
      <att type="string" name="annotation.GO BIOLOGICAL_PROCESS" value="regulation of transcription, DNA-dependent"/>
      <att type="string" name="annotation.GO BIOLOGICAL_PROCESS" value="two-component signal transduction system (phosphorelay)"/>
    </att>
    <att type="string" name="Prot_Name" value="phosphodiesterase 8A isoform 1"/>
  </node>
  <node label="NP_006246.2" id="-853">
    <att type="string" name="annotation.DB_Object_ID" value="P24723"/>
    <att type="string" name="Column 4" value="5583"/>
    <att type="string" name="annotation.DB_Object_Type" value="protein"/>
    <att type="string" name="annotation.DB" value="UniProtKB"/>
    <att type="string" name="GeneID_String" value="5583"/>
    <att type="string" name="annotation.Qualifier" value=""/>
    <att type="string" name="MCODE_Node_Status" value="Unclustered"/>
    <att type="string" name="annotation.Taxon" value="Human"/>
    <att type="string" name="upkb_tr" value="Q9BVQ0"/>
    <att type="string" name="Prot_Acc" value="NP_006246.2"/>
    <att type="string" name="type" value="human"/>
    <att type="string" name="annotation.Assigned_by" value="UniProtKB"/>
    <att type="list" name="annotation.GO MOLECULAR_FUNCTION">
      <att type="string" name="annotation.GO MOLECULAR_FUNCTION" value="ATP binding"/>
      <att type="string" name="annotation.GO MOLECULAR_FUNCTION" value="diacylglycerol binding"/>
      <att type="string" name="annotation.GO MOLECULAR_FUNCTION" value="metal ion binding"/>
      <att type="string" name="annotation.GO MOLECULAR_FUNCTION" value="nucleotide binding"/>
      <att type="string" name="annotation.GO MOLECULAR_FUNCTION" value="protein kinase C activity"/>
      <att type="string" name="annotation.GO MOLECULAR_FUNCTION" value="transferase activity"/>
      <att type="string" name="annotation.GO MOLECULAR_FUNCTION" value="zinc ion binding"/>
    </att>
    <att type="map" name="annotation.DB:Reference">
      <att type="string" name="GO:0007242" value="GOA:interpro|GO_REF:0000002"/>
      <att type="string" name="GO:0000166" value="GOA:spkw|GO_REF:0000004"/>
      <att type="string" name="GO:0008270" value="GOA:spkw|GO_REF:0000004"/>
      <att type="string" name="GO:0006468" value="PMID:1986216"/>
      <att type="string" name="GO:0004697" value="PMID:1986216"/>
      <att type="string" name="GO:0005524" value="GOA:interpro|GO_REF:0000002"/>
      <att type="string" name="GO:0016740" value="GOA:spkw|GO_REF:0000004"/>
      <att type="string" name="GO:0046872" value="GOA:spkw|GO_REF:0000004"/>
      <att type="string" name="GO:0019992" value="GOA:spkw|GO_REF:0000004"/>
    </att>
    <att type="integer" name="GeneID" value="5583"/>
    <att type="string" name="annotation.DB_Object_Name" value="PRKCH, PKCL, PRKCL: Protein kinase C eta type"/>
    <att type="string" name="annotation.Date" value="20080613"/>
    <att type="list" name="cytoscape.alias.list">
      <att type="string" name="cytoscape.alias.list" value="IPI00184572"/>
      <att type="string" name="cytoscape.alias.list" value="P24723"/>
    </att>
    <att type="string" name="upkb_sp" value="P24723"/>
    <att type="string" name="canonicalName" value="NP_006246.2"/>
    <att type="real" name="MCODE_Score" value="1.0"/>
    <att type="string" name="annotation.With (or) From" value="InterPro:IPR002219"/>
    <att type="integer" name="Degree" value="3"/>
    <att type="map" name="annotation.Evidence">
      <att type="string" name="GO:0007242" value="IEA"/>
      <att type="string" name="GO:0000166" value="IEA"/>
      <att type="string" name="GO:0008270" value="IEA"/>
      <att type="string" name="GO:0006468" value="TAS"/>
      <att type="string" name="GO:0004697" value="TAS"/>
      <att type="string" name="GO:0005524" value="IEA"/>
      <att type="string" name="GO:0016740" value="IEA"/>
      <att type="string" name="GO:0046872" value="IEA"/>
      <att type="string" name="GO:0019992" value="IEA"/>
    </att>
    <att type="list" name="annotation.GO BIOLOGICAL_PROCESS">
      <att type="string" name="annotation.GO BIOLOGICAL_PROCESS" value="intracellular signaling cascade"/>
      <att type="string" name="annotation.GO BIOLOGICAL_PROCESS" value="protein amino acid phosphorylation"/>
    </att>
    <att type="string" name="Prot_Name" value="protein kinase C, eta"/>
  </node>
  <node label="NP_002637.2" id="-1241">
    <att type="string" name="annotation.DB_Object_ID" value="O00750"/>
    <att type="string" name="Column 4" value="5287"/>
    <att type="string" name="annotation.DB_Object_Type" value="protein"/>
    <att type="string" name="annotation.DB" value="UniProtKB"/>
    <att type="string" name="GeneID_String" value="5287"/>
    <att type="string" name="annotation.Qualifier" value=""/>
    <att type="string" name="MCODE_Node_Status" value="Unclustered"/>
    <att type="string" name="annotation.Taxon" value="Human"/>
    <att type="string" name="upkb_tr" value="Q5SWA0"/>
    <att type="string" name="Prot_Acc" value="NP_002637.2"/>
    <att type="string" name="type" value="human"/>
    <att type="string" name="annotation.Assigned_by" value="UniProtKB"/>
    <att type="list" name="annotation.GO MOLECULAR_FUNCTION">
      <att type="string" name="annotation.GO MOLECULAR_FUNCTION" value="1-phosphatidylinositol-3-kinase activity"/>
      <att type="string" name="annotation.GO MOLECULAR_FUNCTION" value="inositol or phosphatidylinositol kinase activity"/>
[truncated: 936,845 more chars]
