# Supplementary material for: Identifying potential survival strategies of HIV-1 through virus-host protein interaction networks
Source: BMC Syst Biol. 2010 Jul 15;4:96. doi: 10.1186/1752-0509-4-96 (PMC2913931; doi:10.1186/1752-0509-4-96)
Supplement: Additional file 5 — HIV-human connectivities for regulatory, activation/inhibition and binds interactions. A: Number of HIV-human interactions for each HIV protein, B: Normalized relative number of HIV-human interactions for each HIV protein. The y-axis enumerates the n-fold representation of interactions per HIV protein divided by the relative number of interactions of the respective protein in the total network. An n-fold representation of n > 1 shows an over-representation, whereas n < 1 signifies an under-representation. [file 1752-0509-4-96-S5.ZIP › CytoscapeSession-2009_11_26-13_56/hiv-human.xgmml]

<?xml version="1.0" encoding="UTF-8" standalone="yes"?>
<graph label="hiv-human" xmlns:dc="http://purl.org/dc/elements/1.1/" xmlns:xlink="http://www.w3.org/1999/xlink" xmlns:rdf="http://www.w3.org/1999/02/22-rdf-syntax-ns#" xmlns:cy="http://www.cytoscape.org" xmlns="http://www.cs.rpi.edu/XGMML"  directed="1">
  <att name="documentVersion" value="1.1"/>
  <att name="networkMetadata">
    <rdf:RDF>
      <rdf:Description rdf:about="http://www.cytoscape.org/">
        <dc:type>Protein-Protein Interaction</dc:type>
        <dc:description>N/A</dc:description>
        <dc:identifier>N/A</dc:identifier>
        <dc:date>2009-11-26 13:56:03</dc:date>
        <dc:title>hiv-human</dc:title>
        <dc:source>http://www.cytoscape.org/</dc:source>
        <dc:format>Cytoscape-XGMML</dc:format>
      </rdf:Description>
    </rdf:RDF>
  </att>
  <att type="string" name="backgroundColor" value="#ffffff"/>
  <att type="real" name="GRAPH_VIEW_ZOOM" value="0.15553056763112266"/>
  <att type="real" name="GRAPH_VIEW_CENTER_X" value="1525.0528564453125"/>
  <att type="real" name="GRAPH_VIEW_CENTER_Y" value="1531.31982421875"/>
  <att type="string" name="__layoutAlgorithm" value="kamada-kawai" cy:hidden="true"/>
  <node label="NP_579894.2" id="-1471">
    <att type="string" name="GeneID_String" value="155971"/>
    <att type="string" name="MCODE_Node_Status" value="Unclustered"/>
    <att type="string" name="Prot_Acc" value="NP_579894.2"/>
    <att type="string" name="type" value="hiv"/>
    <att type="integer" name="GeneID" value="155971"/>
    <att type="list" name="cytoscape.alias.list">
      <att type="string" name="cytoscape.alias.list" value="NP_579894.2"/>
    </att>
    <att type="string" name="canonicalName" value="NP_579894.2"/>
    <att type="real" name="MCODE_Score" value="0.1536"/>
    <att type="integer" name="Degree" value="199"/>
    <att type="string" name="Prot_Name" value="gp120"/>
    <graphics type="ELLIPSE" h="70.0" w="70.0" x="1019.5340576171875" y="2220.563720703125" fill="#cc0033" width="1" outline="#ffffff"/>
  </node>
  <node label="NP_640340.2" id="-1470">
    <att type="string" name="annotation.DB_Object_ID" value="Q8NFM4"/>
    <att type="string" name="Column 4" value="196883"/>
    <att type="string" name="annotation.DB_Object_Type" value="protein"/>
    <att type="string" name="annotation.DB" value="UniProtKB"/>
    <att type="string" name="GeneID_String" value="196883"/>
    <att type="string" name="annotation.Qualifier" value=""/>
    <att type="string" name="annotation.Taxon" value="Human"/>
    <att type="string" name="upkb_tr" value="Q6ZTM6"/>
    <att type="string" name="Prot_Acc" value="NP_640340.2"/>
    <att type="string" name="type" value="human"/>
    <att type="string" name="annotation.Assigned_by" value="UniProtKB"/>
    <att type="list" name="annotation.GO MOLECULAR_FUNCTION">
      <att type="string" name="annotation.GO MOLECULAR_FUNCTION" value="adenylate cyclase activity"/>
      <att type="string" name="annotation.GO MOLECULAR_FUNCTION" value="magnesium ion binding"/>
    </att>
    <att type="map" name="annotation.DB:Reference">
      <att type="string" name="GO:0007242" value="GOA:interpro|GO_REF:0000002"/>
      <att type="string" name="GO:0004016" value="GOA:interpro|GO_REF:0000002"/>
      <att type="string" name="GO:0000287" value="GOA:spkw|GO_REF:0000004"/>
      <att type="string" name="GO:0016020" value="GOA:spkw|GO_REF:0000004"/>
      <att type="string" name="GO:0006171" value="GOA:spkw|GO_REF:0000004"/>
      <att type="string" name="GO:0016021" value="GOA:interpro|GO_REF:0000002"/>
      <att type="string" name="GO:0009190" value="GOA:interpro|GO_REF:0000002"/>
    </att>
    <att type="integer" name="GeneID" value="196883"/>
    <att type="string" name="annotation.DB_Object_Name" value="ADCY4: Adenylate cyclase type 4"/>
    <att type="list" name="annotation.GO CELLULAR_COMPONENT">
      <att type="string" name="annotation.GO CELLULAR_COMPONENT" value="integral to membrane"/>
      <att type="string" name="annotation.GO CELLULAR_COMPONENT" value="membrane"/>
    </att>
    <att type="string" name="annotation.Date" value="20080613"/>
    <att type="list" name="cytoscape.alias.list">
      <att type="string" name="cytoscape.alias.list" value="IPI00465156"/>
      <att type="string" name="cytoscape.alias.list" value="Q8NFM4"/>
    </att>
    <att type="string" name="upkb_sp" value="Q8NFM4"/>
    <att type="string" name="canonicalName" value="NP_640340.2"/>
    <att type="string" name="annotation.With (or) From" value="InterPro:IPR009398"/>
    <att type="integer" name="Degree" value="3"/>
    <att type="map" name="annotation.Evidence">
      <att type="string" name="GO:0007242" value="IEA"/>
      <att type="string" name="GO:0004016" value="IEA"/>
      <att type="string" name="GO:0000287" value="IEA"/>
      <att type="string" name="GO:0016020" value="IEA"/>
      <att type="string" name="GO:0006171" value="IEA"/>
      <att type="string" name="GO:0016021" value="IEA"/>
      <att type="string" name="GO:0009190" value="IEA"/>
    </att>
    <att type="list" name="annotation.GO BIOLOGICAL_PROCESS">
      <att type="string" name="annotation.GO BIOLOGICAL_PROCESS" value="cAMP biosynthetic process"/>
      <att type="string" name="annotation.GO BIOLOGICAL_PROCESS" value="cyclic nucleotide biosynthetic process"/>
      <att type="string" name="annotation.GO BIOLOGICAL_PROCESS" value="intracellular signaling cascade"/>
    </att>
    <att type="string" name="Prot_Name" value="adenylate cyclase 4"/>
    <graphics type="ELLIPSE" h="30.0" w="30.0" x="1331.8408203125" y="2101.4375" fill="#0033ff" width="1" outline="#ffffff"/>
  </node>
  <node label="NP_579895.1" id="-1469">
    <att type="string" name="GeneID_String" value="155971"/>
    <att type="string" name="MCODE_Node_Status" value="Unclustered"/>
    <att type="string" name="Prot_Acc" value="NP_579895.1"/>
    <att type="string" name="type" value="hiv"/>
    <att type="integer" name="GeneID" value="155971"/>
    <att type="list" name="cytoscape.alias.list">
      <att type="string" name="cytoscape.alias.list" value="NP_579895.1"/>
    </att>
    <att type="string" name="canonicalName" value="NP_579895.1"/>
    <att type="real" name="MCODE_Score" value="0.021266540642722116"/>
    <att type="integer" name="Degree" value="50"/>
    <att type="string" name="Prot_Name" value="gp41"/>
    <graphics type="ELLIPSE" h="70.0" w="70.0" x="874.1156005859375" y="1765.6588134765625" fill="#cc0033" width="1" outline="#ffffff"/>
  </node>
  <node label="NP_057853.1" id="-1468">
    <att type="string" name="GeneID_String" value="155871"/>
    <att type="string" name="MCODE_Node_Status" value="Unclustered"/>
    <att type="string" name="Prot_Acc" value="NP_057853.1"/>
    <att type="string" name="type" value="hiv"/>
    <att type="integer" name="GeneID" value="155871"/>
    <att type="list" name="cytoscape.alias.list">
      <att type="string" name="cytoscape.alias.list" value="NP_057853.1"/>
    </att>
    <att type="string" name="canonicalName" value="NP_057853.1"/>
    <att type="real" name="MCODE_Score" value="1.6875"/>
    <att type="integer" name="Degree" value="296"/>
    <att type="string" name="Prot_Name" value="Tat"/>
    <graphics type="ELLIPSE" h="70.0" w="70.0" x="2037.806640625" y="1456.078369140625" fill="#cc0033" width="1" outline="#ffffff"/>
  </node>
  <node label="NP_057857.2" id="-1467">
    <att type="string" name="GeneID_String" value="156110"/>
    <att type="string" name="MCODE_Node_Status" value="Unclustered"/>
    <att type="string" name="Prot_Acc" value="NP_057857.2"/>
    <att type="string" name="type" value="hiv"/>
    <att type="integer" name="GeneID" value="156110"/>
    <att type="list" name="cytoscape.alias.list">
      <att type="string" name="cytoscape.alias.list" value="NP_057857.2"/>
    </att>
    <att type="string" name="canonicalName" value="NP_057857.2"/>
    <att type="real" name="MCODE_Score" value="0.4897959183673469"/>
    <att type="integer" name="Degree" value="52"/>
    <att type="string" name="Prot_Name" value="Nef"/>
    <graphics type="ELLIPSE" h="70.0" w="70.0" x="1518.7789306640625" y="2215.396484375" fill="#cc0033" width="1" outline="#ffffff"/>
  </node>
  <node label="NP_127497.1" id="-1466">
    <att type="string" name="annotation.DB_Object_ID" value="Q9C000"/>
    <att type="string" name="Column 4" value="22861"/>
    <att type="string" name="annotation.DB_Object_Type" value="protein"/>
    <att type="string" name="annotation.DB" value="UniProtKB"/>
    <att type="string" name="GeneID_String" value="22861"/>
    <att type="string" name="annotation.Qualifier" value=""/>
    <att type="string" name="MCODE_Node_Status" value="Unclustered"/>
    <att type="string" name="annotation.Taxon" value="Human"/>
    <att type="string" name="upkb_tr" value="Q96AM0"/>
    <att type="string" name="Prot_Acc" value="NP_127497.1"/>
    <att type="string" name="type" value="human"/>
    <att type="string" name="annotation.Assigned_by" value="UniProtKB"/>
    <att type="list" name="annotation.GO MOLECULAR_FUNCTION">
      <att type="string" name="annotation.GO MOLECULAR_FUNCTION" value="ATP binding"/>
      <att type="string" name="annotation.GO MOLECULAR_FUNCTION" value="caspase activator activity"/>
      <att type="string" name="annotation.GO MOLECULAR_FUNCTION" value="enzyme binding"/>
      <att type="string" name="annotation.GO MOLECULAR_FUNCTION" value="nucleotide binding"/>
    </att>
    <att type="map" name="annotation.DB:Reference">
      <att type="string" name="GO:0005622" value="PMID:11076957"/>
      <att type="string" name="GO:0005737" value="GOA:spkw|GO_REF:0000004"/>
      <att type="string" name="GO:0000166" value="GOA:spkw|GO_REF:0000004"/>
      <att type="string" name="GO:0006919" value="PMID:11076957"/>
      <att type="string" name="GO:0042981" value="GOA:interpro|GO_REF:0000002"/>
      <att type="string" name="GO:0005634" value="GOA:spkw|GO_REF:0000004"/>
      <att type="string" name="GO:0006952" value="GOA:interpro|GO_REF:0000002"/>
      <att type="string" name="GO:0006917" value="PMID:11076957"/>
      <att type="string" name="GO:0019899" value="PMID:11076957"/>
      <att type="string" name="GO:0051402" value="PMID:15212762"/>
      <att type="string" name="GO:0008656" value="PMID:11076957"/>
      <att type="string" name="GO:0005524" value="PMID:15212762"/>
    </att>
    <att type="integer" name="GeneID" value="22861"/>
    <att type="string" name="annotation.DB_Object_Name" value="NLRP1, CARD7, DEFCAP, KIAA0926, NAC, NALP1: NACHT, LRR and PYD domains-containing protein 1"/>
    <att type="list" name="annotation.GO CELLULAR_COMPONENT">
      <att type="string" name="annotation.GO CELLULAR_COMPONENT" value="cytoplasm"/>
      <att type="string" name="annotation.GO CELLULAR_COMPONENT" value="intracellular"/>
      <att type="string" name="annotation.GO CELLULAR_COMPONENT" value="nucleus"/>
    </att>
    <att type="string" name="annotation.Date" value="20080616"/>
    <att type="list" name="cytoscape.alias.list">
      <att type="string" name="cytoscape.alias.list" value="IPI00328123"/>
      <att type="string" name="cytoscape.alias.list" value="Q9C000"/>
    </att>
    <att type="string" name="upkb_sp" value="Q9C000"/>
    <att type="string" name="canonicalName" value="NP_127497.1"/>
    <att type="real" name="MCODE_Score" value="0.0"/>
    <att type="string" name="annotation.With (or) From" value="SP_KW:KW-0963"/>
    <att type="map" name="annotation.Evidence">
      <att type="string" name="GO:0005622" value="IC"/>
      <att type="string" name="GO:0005737" value="IEA"/>
      <att type="string" name="GO:0000166" value="IEA"/>
      <att type="string" name="GO:0006919" value="NAS"/>
      <att type="string" name="GO:0042981" value="IEA"/>
      <att type="string" name="GO:0005634" value="IEA"/>
      <att type="string" name="GO:0006952" value="IEA"/>
      <att type="string" name="GO:0006917" value="NAS"/>
      <att type="string" name="GO:0019899" value="IPI"/>
      <att type="string" name="GO:0051402" value="IDA"/>
      <att type="string" name="GO:0008656" value="NAS"/>
      <att type="string" name="GO:0005524" value="IDA"/>
    </att>
    <att type="list" name="annotation.GO BIOLOGICAL_PROCESS">
      <att type="string" name="annotation.GO BIOLOGICAL_PROCESS" value="caspase activation"/>
      <att type="string" name="annotation.GO BIOLOGICAL_PROCESS" value="defense response"/>
      <att type="string" name="annotation.GO BIOLOGICAL_PROCESS" value="induction of apoptosis"/>
      <att type="string" name="annotation.GO BIOLOGICAL_PROCESS" value="neuron apoptosis"/>
      <att type="string" name="annotation.GO BIOLOGICAL_PROCESS" value="regulation of apoptosis"/>
    </att>
    <att type="string" name="Prot_Name" value="NLR family, pyrin domain containing 1 isoform 1"/>
    <graphics type="ELLIPSE" h="30.0" w="30.0" x="989.0264282226562" y="2898.565185546875" fill="#0033ff" width="1" outline="#ffffff"/>
  </node>
  <node label="NP_001605.1" id="-1465">
    <att type="string" name="annotation.DB_Object_ID" value="P63261"/>
    <att type="string" name="Column 4" value="71"/>
    <att type="string" name="annotation.DB_Object_Type" value="protein"/>
    <att type="string" name="annotation.DB" value="UniProtKB"/>
    <att type="string" name="upkb_vega" value="OTTHUMP00000181454"/>
    <att type="string" name="GeneID_String" value="71"/>
    <att type="string" name="annotation.Qualifier" value=""/>
    <att type="string" name="MCODE_Node_Status" value="Unclustered"/>
    <att type="string" name="annotation.Taxon" value="Human"/>
    <att type="string" name="upkb_tr" value="Q9BTD2"/>
    <att type="string" name="Prot_Acc" value="NP_001605.1"/>
    <att type="string" name="type" value="human"/>
    <att type="string" name="annotation.Assigned_by" value="UniProtKB"/>
    <att type="list" name="annotation.GO MOLECULAR_FUNCTION">
      <att type="string" name="annotation.GO MOLECULAR_FUNCTION" value="ATP binding"/>
      <att type="string" name="annotation.GO MOLECULAR_FUNCTION" value="identical protein binding"/>
      <att type="string" name="annotation.GO MOLECULAR_FUNCTION" value="nucleotide binding"/>
      <att type="string" name="annotation.GO MOLECULAR_FUNCTION" value="protein binding"/>
      <att type="string" name="annotation.GO MOLECULAR_FUNCTION" value="structural constituent of cytoskeleton"/>
    </att>
    <att type="map" name="annotation.DB:Reference">
      <att type="string" name="GO:0005515" value="GOA:interpro|GO_REF:0000002"/>
      <att type="string" name="GO:0051592" value="GOA:compara|GO_REF:0000019"/>
      <att type="string" name="GO:0005737" value="GOA:spkw|GO_REF:0000004"/>
      <att type="string" name="GO:0000166" value="GOA:spkw|GO_REF:0000004"/>
      <att type="string" name="GO:0007605" value="GOA:spkw|GO_REF:0000004"/>
      <att type="string" name="GO:0005200" value="PMID:16130169"/>
      <att type="string" name="GO:0006928" value="PMID:16130169"/>
      <att type="string" name="GO:0005856" value="PMID:16130169"/>
      <att type="string" name="GO:0005524" value="GOA:interpro|GO_REF:0000002"/>
      <att type="string" name="GO:0042802" value="PMID:16189514"/>
    </att>
    <att type="integer" name="GeneID" value="71"/>
    <att type="string" name="annotation.DB_Object_Name" value="ACTG1, ACTB, ACTG: Actin, cytoplasmic 2"/>
    <att type="list" name="annotation.GO CELLULAR_COMPONENT">
      <att type="string" name="annotation.GO CELLULAR_COMPONENT" value="cytoplasm"/>
      <att type="string" name="annotation.GO CELLULAR_COMPONENT" value="cytoskeleton"/>
    </att>
    <att type="string" name="annotation.Date" value="20061108"/>
    <att type="list" name="cytoscape.alias.list">
      <att type="string" name="cytoscape.alias.list" value="IPI00021440"/>
      <att type="string" name="cytoscape.alias.list" value="P63261"/>
    </att>
    <att type="string" name="upkb_sp" value="P63261"/>
    <att type="string" name="canonicalName" value="NP_001605.1"/>
    <att type="real" name="MCODE_Score" value="0.0"/>
    <att type="string" name="annotation.With (or) From" value=""/>
    <att type="integer" name="Degree" value="1"/>
    <att type="map" name="annotation.Evidence">
      <att type="string" name="GO:0005515" value="IEA"/>
      <att type="string" name="GO:0051592" value="IEA"/>
      <att type="string" name="GO:0005737" value="IEA"/>
      <att type="string" name="GO:0000166" value="IEA"/>
      <att type="string" name="GO:0007605" value="IEA"/>
      <att type="string" name="GO:0005200" value="IC"/>
      <att type="string" name="GO:0006928" value="TAS"/>
      <att type="string" name="GO:0005856" value="TAS"/>
      <att type="string" name="GO:0005524" value="IEA"/>
      <att type="string" name="GO:0042802" value="IPI"/>
    </att>
    <att type="list" name="annotation.GO BIOLOGICAL_PROCESS">
      <att type="string" name="annotation.GO BIOLOGICAL_PROCESS" value="cell motility"/>
      <att type="string" name="annotation.GO BIOLOGICAL_PROCESS" value="response to calcium ion"/>
      <att type="string" name="annotation.GO BIOLOGICAL_PROCESS" value="sensory perception of sound"/>
    </att>
    <att type="string" name="Prot_Name" value="actin, gamma 1 propeptide"/>
    <graphics type="ELLIPSE" h="30.0" w="30.0" x="1274.001708984375" y="1302.9053955078125" fill="#0033ff" width="1" outline="#ffffff"/>
  </node>
  <node label="NP_579876.2" id="-1464">
    <att type="string" name="GeneID_String" value="155030"/>
    <att type="string" name="MCODE_Node_Status" value="Unclustered"/>
    <att type="string" name="Prot_Acc" value="NP_579876.2"/>
    <att type="string" name="type" value="hiv"/>
    <att type="integer" name="GeneID" value="155030"/>
    <att type="list" name="cytoscape.alias.list">
      <att type="string" name="cytoscape.alias.list" value="NP_579876.2"/>
    </att>
    <att type="string" name="canonicalName" value="NP_579876.2"/>
    <att type="real" name="MCODE_Score" value="0.09"/>
    <att type="integer" name="Degree" value="16"/>
    <att type="string" name="Prot_Name" value="matrix"/>
    <graphics type="ELLIPSE" h="70.0" w="70.0" x="1204.8065185546875" y="1094.30078125" fill="#cc0033" width="1" outline="#ffffff"/>
  </node>
  <node label="NP_579881.1" id="-1463">
    <att type="string" name="GeneID_String" value="155030"/>
    <att type="string" name="Prot_Acc" value="NP_579881.1"/>
    <att type="string" name="type" value="hiv"/>
    <att type="integer" name="GeneID" value="155030"/>
    <att type="list" name="cytoscape.alias.list">
      <att type="string" name="cytoscape.alias.list" value="NP_579881.1"/>
    </att>
    <att type="string" name="canonicalName" value="NP_579881.1"/>
    <att type="integer" name="Degree" value="14"/>
    <att type="string" name="Prot_Name" value="nucleocapsid"/>
    <graphics type="ELLIPSE" h="70.00006103515625" w="70.0" x="1514.42578125" y="1042.1233825683594" fill="#cc0033" width="1" outline="#ffffff"/>
  </node>
  <node label="NP_705926.1" id="-1462">
    <att type="string" name="GeneID_String" value="155348"/>
    <att type="string" name="MCODE_Node_Status" value="Unclustered"/>
    <att type="string" name="Prot_Acc" value="NP_705926.1"/>
    <att type="string" name="type" value="hiv"/>
    <att type="integer" name="GeneID" value="155348"/>
    <att type="list" name="cytoscape.alias.list">
      <att type="string" name="cytoscape.alias.list" value="NP_705926.1"/>
    </att>
    <att type="string" name="canonicalName" value="NP_705926.1"/>
    <att type="real" name="MCODE_Score" value="0.0"/>
    <att type="integer" name="Degree" value="15"/>
    <att type="string" name="Prot_Name" value="retropepsin"/>
    <graphics type="ELLIPSE" h="70.0" w="70.0" x="809.5833129882812" y="819.6990966796875" fill="#cc0033" width="1" outline="#ffffff"/>
  </node>
  <node label="NP_705927.1" id="-1461">
    <att type="string" name="GeneID_String" value="155348"/>
    <att type="string" name="Prot_Acc" value="NP_705927.1"/>
    <att type="string" name="type" value="hiv"/>
    <att type="integer" name="GeneID" value="155348"/>
    <att type="list" name="cytoscape.alias.list">
      <att type="string" name="cytoscape.alias.list" value="NP_705927.1"/>
    </att>
    <att type="string" name="canonicalName" value="NP_705927.1"/>
    <att type="integer" name="Degree" value="11"/>
    <att type="string" name="Prot_Name" value="RT"/>
    <graphics type="ELLIPSE" h="70.0" w="70.0" x="1089.8760986328125" y="1266.96142578125" fill="#cc0033" width="1" outline="#ffffff"/>
  </node>
  <node label="NP_057852.2" id="-1460">
    <att type="string" name="GeneID_String" value="155807"/>
    <att type="string" name="MCODE_Node_Status" value="Clustered"/>
    <att type="string" name="Prot_Acc" value="NP_057852.2"/>
    <att type="string" name="type" value="hiv"/>
    <att type="list" name="MCODE_Cluster">
      <att type="string" name="MCODE_Cluster" value="Cluster 2"/>
    </att>
    <att type="integer" name="GeneID" value="155807"/>
    <att type="list" name="cytoscape.alias.list">
      <att type="string" name="cytoscape.alias.list" value="NP_057852.2"/>
    </att>
    <att type="string" name="canonicalName" value="NP_057852.2"/>
    <att type="real" name="MCODE_Score" value="0.5555555555555556"/>
    <att type="integer" name="Degree" value="81"/>
    <att type="string" name="Prot_Name" value="Vpr"/>
    <graphics type="ELLIPSE" h="70.0" w="70.0" x="1319.257568359375" y="1120.5657958984375" fill="#cc0033" width="1" outline="#ffffff"/>
  </node>
  <node label="NP_004912.2" id="-1459">
    <att type="string" name="annotation.DB_Object_ID" value="Q9Y6N3"/>
    <att type="string" name="Column 4" value="9629"/>
    <att type="string" name="annotation.DB_Object_Type" value="protein"/>
    <att type="string" name="annotation.DB" value="UniProtKB"/>
    <att type="string" name="GeneID_String" value="9629"/>
    <att type="string" name="annotation.Qualifier" value=""/>
    <att type="string" name="annotation.Taxon" value="Human"/>
    <att type="string" name="Prot_Acc" value="NP_004912.2"/>
    <att type="string" name="type" value="human"/>
    <att type="string" name="annotation.Assigned_by" value="PINC"/>
    <att type="list" name="annotation.GO MOLECULAR_FUNCTION">
      <att type="string" name="annotation.GO MOLECULAR_FUNCTION" value="calcium channel activity"/>
      <att type="string" name="annotation.GO MOLECULAR_FUNCTION" value="calcium ion binding"/>
      <att type="string" name="annotation.GO MOLECULAR_FUNCTION" value="chloride channel activity"/>
      <att type="string" name="annotation.GO MOLECULAR_FUNCTION" value="chloride ion binding"/>
      <att type="string" name="annotation.GO MOLECULAR_FUNCTION" value="transporter activity"/>
      <att type="string" name="annotation.GO MOLECULAR_FUNCTION" value="voltage-gated ion channel activity"/>
    </att>
    <att type="map" name="annotation.DB:Reference">
      <att type="string" name="GO:0005215" value="PMID:10095065"/>
      <att type="string" name="GO:0031404" value="GOA:spkw|GO_REF:0000004"/>
      <att type="string" name="GO:0005262" value="GOA:spkw|GO_REF:0000004"/>
      <att type="string" name="GO:0005244" value="GOA:spkw|GO_REF:0000004"/>
      <att type="string" name="GO:0005509" value="GOA:spkw|GO_REF:0000004"/>
      <att type="string" name="GO:0005576" value="GOA:spkw|GO_REF:0000004"/>
      <att type="string" name="GO:0006816" value="GOA:spkw|GO_REF:0000004"/>
      <att type="string" name="GO:0005254" value="GOA:spkw|GO_REF:0000004"/>
      <att type="string" name="GO:0005615" value="PMID:10095065"/>
      <att type="string" name="GO:0006811" value="GOA:spkw|GO_REF:0000004"/>
    </att>
    <att type="integer" name="GeneID" value="9629"/>
    <att type="string" name="annotation.DB_Object_Name" value="CLCA3: Calcium-activated chloride channel regulator family member 3 precursor"/>
    <att type="list" name="annotation.GO CELLULAR_COMPONENT">
      <att type="string" name="annotation.GO CELLULAR_COMPONENT" value="extracellular region"/>
      <att type="string" name="annotation.GO CELLULAR_COMPONENT" value="extracellular space"/>
    </att>
    <att type="string" name="annotation.Date" value="20030904"/>
    <att type="list" name="cytoscape.alias.list">
      <att type="string" name="cytoscape.alias.list" value="IPI00007392"/>
      <att type="string" name="cytoscape.alias.list" value="Q9Y6N3"/>
    </att>
    <att type="string" name="upkb_sp" value="Q9Y6N3"/>
    <att type="string" name="canonicalName" value="NP_004912.2"/>
    <att type="string" name="annotation.With (or) From" value=""/>
    <att type="map" name="annotation.Evidence">
      <att type="string" name="GO:0005215" value="TAS"/>
      <att type="string" name="GO:0031404" value="IEA"/>
      <att type="string" name="GO:0005262" value="IEA"/>
      <att type="string" name="GO:0005244" value="IEA"/>
      <att type="string" name="GO:0005509" value="IEA"/>
      <att type="string" name="GO:0005576" value="IEA"/>
      <att type="string" name="GO:0006816" value="IEA"/>
      <att type="string" name="GO:0005254" value="IEA"/>
      <att type="string" name="GO:0005615" value="TAS"/>
      <att type="string" name="GO:0006811" value="IEA"/>
    </att>
    <att type="list" name="annotation.GO BIOLOGICAL_PROCESS">
      <att type="string" name="annotation.GO BIOLOGICAL_PROCESS" value="calcium ion transport"/>
      <att type="string" name="annotation.GO BIOLOGICAL_PROCESS" value="ion transport"/>
    </att>
    <att type="string" name="Prot_Name" value="CLCA3: chloride channel, calcium activated, family member 3"/>
    <graphics type="ELLIPSE" h="30.0" w="30.0" x="599.9908447265625" y="2807.132080078125" fill="#0033ff" width="1" outline="#ffffff"/>
  </node>
  <node label="NP_000065.1" id="-1458">
    <att type="string" name="annotation.DB_Object_ID" value="P29965"/>
    <att type="string" name="Column 4" value="959"/>
    <att type="string" name="annotation.DB_Object_Type" value="protein"/>
    <att type="string" name="annotation.DB" value="UniProtKB"/>
    <att type="string" name="GeneID_String" value="959"/>
    <att type="string" name="annotation.Qualifier" value=""/>
    <att type="string" name="annotation.Taxon" value="Human"/>
    <att type="string" name="upkb_tr" value="Q3L8U2"/>
    <att type="string" name="Prot_Acc" value="NP_000065.1"/>
    <att type="string" name="type" value="human"/>
    <att type="string" name="annotation.Assigned_by" value="PINC"/>
    <att type="list" name="annotation.GO MOLECULAR_FUNCTION">
      <att type="string" name="annotation.GO MOLECULAR_FUNCTION" value="CD40 receptor binding"/>
      <att type="string" name="annotation.GO MOLECULAR_FUNCTION" value="cytokine activity"/>
      <att type="string" name="annotation.GO MOLECULAR_FUNCTION" value="tumor necrosis factor receptor binding"/>
    </att>
    <att type="map" name="annotation.DB:Reference">
      <att type="string" name="GO:0005164" value="GOA:interpro|GO_REF:0000002"/>
      <att type="string" name="GO:0005886" value="PMID:16893496"/>
      <att type="string" name="GO:0045190" value="UniProt:P29965"/>
      <att type="string" name="GO:0030168" value="PMID:9468137"/>
      <att type="string" name="GO:0032735" value="PMID:9922218"/>
      <att type="string" name="GO:0005625" value="PMID:12646674"/>
      <att type="string" name="GO:0005576" value="GOA:spkw|GO_REF:0000004"/>
      <att type="string" name="GO:0006916" value="PMID:12697681"/>
      <att type="string" name="GO:0005125" value="GOA:spkw|GO_REF:0000004"/>
      <att type="string" name="GO:0005615" value="GOA:spkw|GO_REF:0000004"/>
      <att type="string" name="GO:0006955" value="GOA:interpro|GO_REF:0000002"/>
      <att type="string" name="GO:0006954" value="PMID:9468137"/>
      <att type="string" name="GO:0016020" value="GOA:interpro|GO_REF:0000002"/>
      <att type="string" name="GO:0042100" value="PMID:8605945"/>
      <att type="string" name="GO:0005887" value="PMID:7678552"/>
      <att type="string" name="GO:0007159" value="PMID:9468137"/>
      <att type="string" name="GO:0016021" value="GOA:spkw|GO_REF:0000004"/>
      <att type="string" name="GO:0005174" value="PMID:9468137"/>
    </att>
    <att type="integer" name="GeneID" value="959"/>
    <att type="string" name="annotation.DB_Object_Name" value="CD40LG, CD40L, TNFSF5, TRAP: CD40 ligand"/>
    <att type="list" name="annotation.GO CELLULAR_COMPONENT">
      <att type="string" name="annotation.GO CELLULAR_COMPONENT" value="extracellular region"/>
      <att type="string" name="annotation.GO CELLULAR_COMPONENT" value="extracellular space"/>
      <att type="string" name="annotation.GO CELLULAR_COMPONENT" value="integral to membrane"/>
      <att type="string" name="annotation.GO CELLULAR_COMPONENT" value="integral to plasma membrane"/>
      <att type="string" name="annotation.GO CELLULAR_COMPONENT" value="membrane"/>
      <att type="string" name="annotation.GO CELLULAR_COMPONENT" value="plasma membrane"/>
      <att type="string" name="annotation.GO CELLULAR_COMPONENT" value="soluble fraction"/>
    </att>
    <att type="string" name="annotation.Date" value="20030904"/>
    <att type="list" name="cytoscape.alias.list">
      <att type="string" name="cytoscape.alias.list" value="IPI00024686"/>
      <att type="string" name="cytoscape.alias.list" value="P29965"/>
    </att>
    <att type="string" name="upkb_sp" value="P29965"/>
    <att type="string" name="canonicalName" value="NP_000065.1"/>
    <att type="string" name="annotation.With (or) From" value=""/>
    <att type="integer" name="Degree" value="2"/>
    <att type="map" name="annotation.Evidence">
      <att type="string" name="GO:0005164" value="IEA"/>
      <att type="string" name="GO:0005886" value="EXP"/>
      <att type="string" name="GO:0045190" value="ISS"/>
      <att type="string" name="GO:0030168" value="IDA"/>
      <att type="string" name="GO:0032735" value="IDA"/>
      <att type="string" name="GO:0005625" value="TAS"/>
      <att type="string" name="GO:0005576" value="IEA"/>
      <att type="string" name="GO:0006916" value="IDA"/>
      <att type="string" name="GO:0005125" value="IEA"/>
      <att type="string" name="GO:0005615" value="IEA"/>
      <att type="string" name="GO:0006955" value="IEA"/>
      <att type="string" name="GO:0006954" value="IDA"/>
      <att type="string" name="GO:0016020" value="IEA"/>
      <att type="string" name="GO:0042100" value="IDA"/>
      <att type="string" name="GO:0005887" value="TAS"/>
      <att type="string" name="GO:0007159" value="NAS"/>
      <att type="string" name="GO:0016021" value="IEA"/>
      <att type="string" name="GO:0005174" value="IPI"/>
    </att>
    <att type="list" name="annotation.GO BIOLOGICAL_PROCESS">
      <att type="string" name="annotation.GO BIOLOGICAL_PROCESS" value="B cell proliferation"/>
      <att type="string" name="annotation.GO BIOLOGICAL_PROCESS" value="anti-apoptosis"/>
      <att type="string" name="annotation.GO BIOLOGICAL_PROCESS" value="immune response"/>
      <att type="string" name="annotation.GO BIOLOGICAL_PROCESS" value="inflammatory response"/>
      <att type="string" name="annotation.GO BIOLOGICAL_PROCESS" value="isotype switching"/>
      <att type="string" name="annotation.GO BIOLOGICAL_PROCESS" value="leukocyte adhesion"/>
      <att type="string" name="annotation.GO BIOLOGICAL_PROCESS" value="platelet activation"/>
      <att type="string" name="annotation.GO BIOLOGICAL_PROCESS" value="positive regulation of interleukin-12 production"/>
    </att>
    <att type="string" name="Prot_Name" value="CD40 ligand"/>
    <graphics type="ELLIPSE" h="30.0" w="30.0" x="1275.506103515625" y="2614.537109375" fill="#0033ff" width="1" outline="#ffffff"/>
  </node>
  <node label="NP_002179.2" id="-1457">
    <att type="string" name="annotation.DB_Object_ID" value="P35225"/>
    <att type="string" name="Column 4" value="3596"/>
    <att type="string" name="annotation.DB_Object_Type" value="protein"/>
    <att type="string" name="annotation.DB" value="UniProtKB"/>
    <att type="string" name="GeneID_String" value="3596"/>
    <att type="string" name="annotation.Qualifier" value=""/>
    <att type="string" name="annotation.Taxon" value="Human"/>
    <att type="string" name="Prot_Acc" value="NP_002179.2"/>
    <att type="string" name="type" value="human"/>
    <att type="string" name="annotation.Assigned_by" value="PINC"/>
    <att type="list" name="annotation.GO MOLECULAR_FUNCTION">
      <att type="string" name="annotation.GO MOLECULAR_FUNCTION" value="interleukin-13 receptor binding"/>
      <att type="string" name="annotation.GO MOLECULAR_FUNCTION" value="protein binding"/>
      <att type="string" name="annotation.GO MOLECULAR_FUNCTION" value="signal transducer activity"/>
    </att>
    <att type="map" name="annotation.DB:Reference">
      <att type="string" name="GO:0005515" value="PMID:18243101"/>
      <att type="string" name="GO:0007165" value="PMID:10725748"/>
      <att type="string" name="GO:0006955" value="GOA:interpro|GO_REF:0000002"/>
      <att type="string" name="GO:0006954" value="PMID:8096327"/>
      <att type="string" name="GO:0005144" value="GOA:interpro|GO_REF:0000002"/>
      <att type="string" name="GO:0007267" value="PMID:10725748"/>
      <att type="string" name="GO:0006928" value="PMID:10725748"/>
      <att type="string" name="GO:0005625" value="PMID:9177784"/>
      <att type="string" name="GO:0005576" value="GOA:interpro|GO_REF:0000002"/>
      <att type="string" name="GO:0004871" value="PMID:10725748"/>
      <att type="string" name="GO:0005615" value="GOA:spkw|GO_REF:0000004"/>
    </att>
    <att type="integer" name="GeneID" value="3596"/>
    <att type="string" name="annotation.DB_Object_Name" value="IL13, NC30: Interleukin-13 precursor"/>
    <att type="list" name="annotation.GO CELLULAR_COMPONENT">
      <att type="string" name="annotation.GO CELLULAR_COMPONENT" value="extracellular region"/>
      <att type="string" name="annotation.GO CELLULAR_COMPONENT" value="extracellular space"/>
      <att type="string" name="annotation.GO CELLULAR_COMPONENT" value="soluble fraction"/>
    </att>
    <att type="string" name="annotation.Date" value="20030904"/>
    <att type="list" name="cytoscape.alias.list">
      <att type="string" name="cytoscape.alias.list" value="IPI00807607"/>
      <att type="string" name="cytoscape.alias.list" value="P35225"/>
    </att>
    <att type="string" name="upkb_sp" value="P35225"/>
    <att type="string" name="canonicalName" value="NP_002179.2"/>
    <att type="string" name="annotation.With (or) From" value=""/>
    <att type="integer" name="Degree" value="1"/>
    <att type="map" name="annotation.Evidence">
      <att type="string" name="GO:0005515" value="IPI"/>
      <att type="string" name="GO:0007165" value="NAS"/>
      <att type="string" name="GO:0006955" value="IEA"/>
      <att type="string" name="GO:0006954" value="TAS"/>
      <att type="string" name="GO:0005144" value="IEA"/>
      <att type="string" name="GO:0007267" value="IC"/>
      <att type="string" name="GO:0006928" value="TAS"/>
      <att type="string" name="GO:0005625" value="TAS"/>
      <att type="string" name="GO:0005576" value="IEA"/>
      <att type="string" name="GO:0004871" value="NAS"/>
      <att type="string" name="GO:0005615" value="IEA"/>
    </att>
    <att type="list" name="annotation.GO BIOLOGICAL_PROCESS">
      <att type="string" name="annotation.GO BIOLOGICAL_PROCESS" value="cell motility"/>
      <att type="string" name="annotation.GO BIOLOGICAL_PROCESS" value="cell-cell signaling"/>
      <att type="string" name="annotation.GO BIOLOGICAL_PROCESS" value="immune response"/>
      <att type="string" name="annotation.GO BIOLOGICAL_PROCESS" value="inflammatory response"/>
      <att type="string" name="annotation.GO BIOLOGICAL_PROCESS" value="signal transduction"/>
    </att>
    <att type="string" name="Prot_Name" value="interleukin 13 precursor"/>
    <graphics type="ELLIPSE" h="30.0" w="30.0" x="1394.07763671875" y="1586.2906494140625" fill="#0033ff" width="1" outline="#ffffff"/>
  </node>
  <node label="NP_036580.2" id="-1456">
    <att type="string" name="annotation.DB_Object_ID" value="P51692"/>
    <att type="string" name="Column 4" value="6777"/>
    <att type="string" name="annotation.DB_Object_Type" value="protein"/>
    <att type="string" name="annotation.DB" value="UniProtKB"/>
    <att type="string" name="upkb_vega" value="OTTHUMP00000198375"/>
    <att type="string" name="GeneID_String" value="6777"/>
    <att type="string" name="annotation.Qualifier" value=""/>
    <att type="string" name="MCODE_Node_Status" value="Unclustered"/>
    <att type="string" name="annotation.Taxon" value="Human"/>
    <att type="string" name="Prot_Acc" value="NP_036580.2"/>
    <att type="string" name="type" value="human"/>
    <att type="string" name="annotation.Assigned_by" value="UniProtKB"/>
    <att type="list" name="annotation.GO MOLECULAR_FUNCTION">
      <att type="string" name="annotation.GO MOLECULAR_FUNCTION" value="calcium ion binding"/>
      <att type="string" name="annotation.GO MOLECULAR_FUNCTION" value="protein binding"/>
      <att type="string" name="annotation.GO MOLECULAR_FUNCTION" value="signal transducer activity"/>
      <att type="string" name="annotation.GO MOLECULAR_FUNCTION" value="transcription factor activity"/>
    </att>
    <att type="map" name="annotation.DB:Reference">
      <att type="string" name="GO:0005515" value="PMID:9989503"/>
      <att type="string" name="GO:0008284" value="GOA:compara|GO_REF:0000019"/>
      <att type="string" name="GO:0003700" value="PMID:8631883"/>
      <att type="string" name="GO:0019915" value="GOA:compara|GO_REF:0000019"/>
      <att type="string" name="GO:0045579" value="GOA:compara|GO_REF:0000019"/>
      <att type="string" name="GO:0019221" value="GOA:compara|GO_REF:0000019"/>
      <att type="string" name="GO:0001553" value="GOA:compara|GO_REF:0000019"/>
      <att type="string" name="GO:0005634" value="GOA:interpro|GO_REF:0000002"/>
      <att type="string" name="GO:0030155" value="GOA:compara|GO_REF:0000019"/>
      <att type="string" name="GO:0042104" value="GOA:compara|GO_REF:0000019"/>
      <att type="string" name="GO:0005737" value="GOA:spkw|GO_REF:0000004"/>
      <att type="string" name="GO:0030856" value="GOA:compara|GO_REF:0000019"/>
      <att type="string" name="GO:0045944" value="GOA:compara|GO_REF:0000019"/>
      <att type="string" name="GO:0001779" value="GOA:compara|GO_REF:0000019"/>
      <att type="string" name="GO:0004871" value="GOA:interpro|GO_REF:0000002"/>
      <att type="string" name="GO:0040018" value="GOA:compara|GO_REF:0000019"/>
      <att type="string" name="GO:0043029" value="GOA:compara|GO_REF:0000019"/>
      <att type="string" name="GO:0045885" value="GOA:compara|GO_REF:0000019"/>
      <att type="string" name="GO:0043066" value="GOA:compara|GO_REF:0000019"/>
      <att type="string" name="GO:0007565" value="GOA:compara|GO_REF:0000019"/>
      <att type="string" name="GO:0046543" value="GOA:compara|GO_REF:0000019"/>
      <att type="string" name="GO:0006355" value="GOA:interpro|GO_REF:0000002"/>
      <att type="string" name="GO:0046544" value="GOA:compara|GO_REF:0000019"/>
      <att type="string" name="GO:0005509" value="GOA:interpro|GO_REF:0000002"/>
      <att type="string" name="GO:0007259" value="PMID:8631883"/>
      <att type="string" name="GO:0019218" value="GOA:compara|GO_REF:0000019"/>
      <att type="string" name="GO:0007165" value="GOA:interpro|GO_REF:0000002"/>
      <att type="string" name="GO:0045086" value="GOA:compara|GO_REF:0000019"/>
      <att type="string" name="GO:0045931" value="GOA:compara|GO_REF:0000019"/>
      <att type="string" name="GO:0007595" value="GOA:compara|GO_REF:0000019"/>
      <att type="string" name="GO:0045647" value="GOA:compara|GO_REF:0000019"/>
      <att type="string" name="GO:0050729" value="GOA:compara|GO_REF:0000019"/>
      <att type="string" name="GO:0042448" value="GOA:compara|GO_REF:0000019"/>
    </att>
    <att type="integer" name="GeneID" value="6777"/>
    <att type="string" name="annotation.DB_Object_Name" value="STAT5B: Signal transducer and activator of transcription 5B"/>
    <att type="list" name="annotation.GO CELLULAR_COMPONENT">
      <att type="string" name="annotation.GO CELLULAR_COMPONENT" value="cytoplasm"/>
      <att type="string" name="annotation.GO CELLULAR_COMPONENT" value="nucleus"/>
    </att>
    <att type="string" name="annotation.Date" value="20080616"/>
    <att type="list" name="cytoscape.alias.list">
      <att type="string" name="cytoscape.alias.list" value="IPI00103415"/>
      <att type="string" name="cytoscape.alias.list" value="P51692"/>
    </att>
    <att type="string" name="upkb_sp" value="P51692"/>
    <att type="string" name="canonicalName" value="NP_036580.2"/>
    <att type="real" name="MCODE_Score" value="0.2222222222222222"/>
    <att type="string" name="annotation.With (or) From" value="SP_KW:KW-0963"/>
    <att type="map" name="annotation.Evidence">
      <att type="string" name="GO:0005515" value="IPI"/>
      <att type="string" name="GO:0008284" value="IEA"/>
      <att type="string" name="GO:0003700" value="TAS"/>
      <att type="string" name="GO:0019915" value="IEA"/>
      <att type="string" name="GO:0045579" value="IEA"/>
      <att type="string" name="GO:0019221" value="IEA"/>
      <att type="string" name="GO:0001553" value="IEA"/>
      <att type="string" name="GO:0005634" value="IEA"/>
      <att type="string" name="GO:0030155" value="IEA"/>
      <att type="string" name="GO:0042104" value="IEA"/>
      <att type="string" name="GO:0005737" value="IEA"/>
      <att type="string" name="GO:0030856" value="IEA"/>
      <att type="string" name="GO:0045944" value="IEA"/>
      <att type="string" name="GO:0001779" value="IEA"/>
      <att type="string" name="GO:0004871" value="IEA"/>
      <att type="string" name="GO:0040018" value="IEA"/>
      <att type="string" name="GO:0043029" value="IEA"/>
      <att type="string" name="GO:0045885" value="IEA"/>
      <att type="string" name="GO:0043066" value="IEA"/>
      <att type="string" name="GO:0007565" value="IEA"/>
      <att type="string" name="GO:0046543" value="IEA"/>
      <att type="string" name="GO:0006355" value="IEA"/>
      <att type="string" name="GO:0046544" value="IEA"/>
      <att type="string" name="GO:0005509" value="IEA"/>
      <att type="string" name="GO:0007259" value="TAS"/>
      <att type="string" name="GO:0019218" value="IEA"/>
      <att type="string" name="GO:0007165" value="IEA"/>
      <att type="string" name="GO:0045086" value="IEA"/>
      <att type="string" name="GO:0045931" value="IEA"/>
      <att type="string" name="GO:0007595" value="IEA"/>
      <att type="string" name="GO:0045647" value="IEA"/>
      <att type="string" name="GO:0050729" value="IEA"/>
      <att type="string" name="GO:0042448" value="IEA"/>
    </att>
    <att type="list" name="annotation.GO BIOLOGICAL_PROCESS">
      <att type="string" name="annotation.GO BIOLOGICAL_PROCESS" value="JAK-STAT cascade"/>
      <att type="string" name="annotation.GO BIOLOGICAL_PROCESS" value="T cell homeostasis"/>
      <att type="string" name="annotation.GO BIOLOGICAL_PROCESS" value="cytokine and chemokine mediated signaling pathway"/>
      <att type="string" name="annotation.GO BIOLOGICAL_PROCESS" value="development of secondary female sexual characteristics"/>
      <att type="string" name="annotation.GO BIOLOGICAL_PROCESS" value="development of secondary male sexual characteristics"/>
      <att type="string" name="annotation.GO BIOLOGICAL_PROCESS" value="female pregnancy"/>
      <att type="string" name="annotation.GO BIOLOGICAL_PROCESS" value="lactation"/>
      <att type="string" name="annotation.GO BIOLOGICAL_PROCESS" value="luteinization"/>
      <att type="string" name="annotation.GO BIOLOGICAL_PROCESS" value="natural killer cell differentiation"/>
      <att type="string" name="annotation.GO BIOLOGICAL_PROCESS" value="negative regulation of apoptosis"/>
      <att type="string" name="annotation.GO BIOLOGICAL_PROCESS" value="negative regulation of erythrocyte differentiation"/>
      <att type="string" name="annotation.GO BIOLOGICAL_PROCESS" value="positive regulation of B cell differentiation"/>
      <att type="string" name="annotation.GO BIOLOGICAL_PROCESS" value="positive regulation of activated T cell proliferation"/>
      <att type="string" name="annotation.GO BIOLOGICAL_PROCESS" value="positive regulation of cell proliferation"/>
      <att type="string" name="annotation.GO BIOLOGICAL_PROCESS" value="positive regulation of inflammatory response"/>
      <att type="string" name="annotation.GO BIOLOGICAL_PROCESS" value="positive regulation of interleukin-2 biosynthetic process"/>
      <att type="string" name="annotation.GO BIOLOGICAL_PROCESS" value="positive regulation of mitotic cell cycle"/>
      <att type="string" name="annotation.GO BIOLOGICAL_PROCESS" value="positive regulation of multicellular organism growth"/>
      <att type="string" name="annotation.GO BIOLOGICAL_PROCESS" value="positive regulation of survival gene product expression"/>
      <att type="string" name="annotation.GO BIOLOGICAL_PROCESS" value="positive regulation of transcription from RNA polymerase II promoter"/>
      <att type="string" name="annotation.GO BIOLOGICAL_PROCESS" value="progesterone metabolic process"/>
      <att type="string" name="annotation.GO BIOLOGICAL_PROCESS" value="regulation of cell adhesion"/>
      <att type="string" name="annotation.GO BIOLOGICAL_PROCESS" value="regulation of epithelial cell differentiation"/>
      <att type="string" name="annotation.GO BIOLOGICAL_PROCESS" value="regulation of steroid metabolic process"/>
      <att type="string" name="annotation.GO BIOLOGICAL_PROCESS" value="regulation of transcription, DNA-dependent"/>
      <att type="string" name="annotation.GO BIOLOGICAL_PROCESS" value="sequestering of lipid"/>
      <att type="string" name="annotation.GO BIOLOGICAL_PROCESS" value="signal transduction"/>
    </att>
    <att type="string" name="Prot_Name" value="signal transducer and activator of transcription 5B"/>
    <graphics type="ELLIPSE" h="30.0" w="30.0" x="378.4480285644531" y="1655.2318115234375" fill="#0033ff" width="1" outline="#ffffff"/>
  </node>
  <node label="NP_579880.1" id="-1455">
    <att type="string" name="GeneID_String" value="155030"/>
    <att type="string" name="MCODE_Node_Status" value="Unclustered"/>
    <att type="string" name="Prot_Acc" value="NP_579880.1"/>
    <att type="string" name="type" value="hiv"/>
    <att type="integer" name="GeneID" value="155030"/>
    <att type="list" name="cytoscape.alias.list">
      <att type="string" name="cytoscape.alias.list" value="NP_579880.1"/>
    </att>
    <att type="string" name="canonicalName" value="NP_579880.1"/>
    <att type="real" name="MCODE_Score" value="0.09"/>
    <att type="integer" name="Degree" value="7"/>
    <att type="string" name="Prot_Name" value="capsid"/>
    <graphics type="ELLIPSE" h="70.0" w="70.0" x="693.7222290039062" y="1285.3985595703125" fill="#cc0033" width="1" outline="#ffffff"/>
  </node>
  <node label="NP_002125.3" id="-1454">
    <att type="string" name="annotation.DB_Object_ID" value="P30519"/>
    <att type="string" name="Column 4" value="3163"/>
    <att type="string" name="annotation.DB_Object_Type" value="protein"/>
    <att type="string" name="annotation.DB" value="UniProtKB"/>
    <att type="string" name="GeneID_String" value="3163"/>
    <att type="string" name="annotation.Qualifier" value=""/>
    <att type="string" name="MCODE_Node_Status" value="Unclustered"/>
    <att type="string" name="annotation.Taxon" value="Human"/>
    <att type="string" name="Prot_Acc" value="NP_002125.3"/>
    <att type="string" name="type" value="human"/>
    <att type="string" name="annotation.Assigned_by" value="UniProtKB"/>
    <att type="list" name="annotation.GO MOLECULAR_FUNCTION">
      <att type="string" name="annotation.GO MOLECULAR_FUNCTION" value="electron carrier activity"/>
      <att type="string" name="annotation.GO MOLECULAR_FUNCTION" value="heme oxygenase (decyclizing) activity"/>
      <att type="string" name="annotation.GO MOLECULAR_FUNCTION" value="iron ion binding"/>
      <att type="string" name="annotation.GO MOLECULAR_FUNCTION" value="metal ion binding"/>
      <att type="string" name="annotation.GO MOLECULAR_FUNCTION" value="protein binding"/>
    </att>
    <att type="map" name="annotation.DB:Reference">
      <att type="string" name="GO:0005515" value="PMID:15528406"/>
      <att type="string" name="GO:0001666" value="PMID:15528406"/>
      <att type="string" name="GO:0005792" value="GOA:spkw|GO_REF:0000004"/>
      <att type="string" name="GO:0005886" value="PMID:15528406"/>
      <att type="string" name="GO:0005506" value="GOA:spkw|GO_REF:0000004"/>
      <att type="string" name="GO:0005783" value="GOA:spkw|GO_REF:0000004"/>
      <att type="string" name="GO:0004392" value="PMID:1575508"/>
      <att type="string" name="GO:0009055" value="PMID:1575508"/>
      <att type="string" name="GO:0006788" value="GOA:interpro|GO_REF:0000002"/>
      <att type="string" name="GO:0046872" value="GOA:spkw|GO_REF:0000004"/>
      <att type="string" name="GO:0055114" value="GOA:spkw|GO_REF:0000004"/>
    </att>
    <att type="integer" name="GeneID" value="3163"/>
    <att type="string" name="annotation.DB_Object_Name" value="HMOX2, HO2: Heme oxygenase 2"/>
    <att type="list" name="annotation.GO CELLULAR_COMPONENT">
      <att type="string" name="annotation.GO CELLULAR_COMPONENT" value="endoplasmic reticulum"/>
      <att type="string" name="annotation.GO CELLULAR_COMPONENT" value="microsome"/>
      <att type="string" name="annotation.GO CELLULAR_COMPONENT" value="plasma membrane"/>
    </att>
    <att type="string" name="annotation.Date" value="20080520"/>
    <att type="list" name="cytoscape.alias.list">
      <att type="string" name="cytoscape.alias.list" value="IPI00026824"/>
      <att type="string" name="cytoscape.alias.list" value="P30519"/>
    </att>
    <att type="string" name="upkb_sp" value="P30519"/>
    <att type="string" name="canonicalName" value="NP_002125.3"/>
    <att type="real" name="MCODE_Score" value="0.0"/>
    <att type="string" name="annotation.With (or) From" value=""/>
    <att type="map" name="annotation.Evidence">
      <att type="string" name="GO:0005515" value="IPI"/>
      <att type="string" name="GO:0001666" value="IDA"/>
      <att type="string" name="GO:0005792" value="IEA"/>
      <att type="string" name="GO:0005886" value="IDA"/>
      <att type="string" name="GO:0005506" value="IEA"/>
      <att type="string" name="GO:0005783" value="IEA"/>
      <att type="string" name="GO:0004392" value="IDA"/>
      <att type="string" name="GO:0009055" value="IDA"/>
      <att type="string" name="GO:0006788" value="IEA"/>
      <att type="string" name="GO:0046872" value="IEA"/>
      <att type="string" name="GO:0055114" value="IEA"/>
    </att>
    <att type="list" name="annotation.GO BIOLOGICAL_PROCESS">
      <att type="string" name="annotation.GO BIOLOGICAL_PROCESS" value="heme oxidation"/>
      <att type="string" name="annotation.GO BIOLOGICAL_PROCESS" value="oxidation reduction"/>
      <att type="string" name="annotation.GO BIOLOGICAL_PROCESS" value="response to hypoxia"/>
    </att>
    <att type="string" name="Prot_Name" value="heme oxygenase (decyclizing) 2"/>
    <graphics type="ELLIPSE" h="30.0" w="30.0" x="1301.4066162109375" y="2891.322998046875" fill="#0033ff" width="1" outline="#ffffff"/>
  </node>
  <node label="NP_002761.1" id="-1453">
    <att type="string" name="annotation.DB_Object_ID" value="P07478"/>
    <att type="string" name="Column 4" value="5645"/>
    <att type="string" name="annotation.DB_Object_Type" value="protein"/>
    <att type="string" name="annotation.DB" value="UniProtKB"/>
    <att type="string" name="GeneID_String" value="5645"/>
    <att type="string" name="annotation.Qualifier" value=""/>
    <att type="string" name="MCODE_Node_Status" value="Unclustered"/>
    <att type="string" name="annotation.Taxon" value="Human"/>
    <att type="string" name="Prot_Acc" value="NP_002761.1"/>
    <att type="string" name="type" value="human"/>
    <att type="string" name="annotation.Assigned_by" value="UniProtKB"/>
    <att type="list" name="annotation.GO MOLECULAR_FUNCTION">
      <att type="string" name="annotation.GO MOLECULAR_FUNCTION" value="calcium ion binding"/>
      <att type="string" name="annotation.GO MOLECULAR_FUNCTION" value="peptidase activity"/>
      <att type="string" name="annotation.GO MOLECULAR_FUNCTION" value="protein binding"/>
      <att type="string" name="annotation.GO MOLECULAR_FUNCTION" value="trypsin activity"/>
    </att>
    <att type="map" name="annotation.DB:Reference">
      <att type="string" name="GO:0031012" value="PMID:12731883"/>
      <att type="string" name="GO:0005515" value="PMID:16192646"/>
      <att type="string" name="GO:0030307" value="PMID:12731883"/>
      <att type="string" name="GO:0005509" value="PMID:12709065"/>
      <att type="string" name="GO:0030574" value="PMID:16192646"/>
      <att type="string" name="GO:0007586" value="GOA:spkw|GO_REF:0000004"/>
      <att type="string" name="GO:0006508" value="PMID:12731883"/>
      <att type="string" name="GO:0008233" value="GOA:spkw|GO_REF:0000004"/>
      <att type="string" name="GO:0005576" value="PMID:12731883"/>
      <att type="string" name="GO:0004295" value="PMID:12731883"/>
      <att type="string" name="GO:0005615" value="PMID:16192646"/>
      <att type="string" name="GO:0045785" value="PMID:12731883"/>
    </att>
    <att type="integer" name="GeneID" value="5645"/>
    <att type="string" name="annotation.DB_Object_Name" value="PRSS2, TRY2, TRYP2: Trypsin-2 precursor"/>
    <att type="list" name="annotation.GO CELLULAR_COMPONENT">
      <att type="string" name="annotation.GO CELLULAR_COMPONENT" value="extracellular matrix"/>
      <att type="string" name="annotation.GO CELLULAR_COMPONENT" value="extracellular region"/>
      <att type="string" name="annotation.GO CELLULAR_COMPONENT" value="extracellular space"/>
    </att>
    <att type="string" name="annotation.Date" value="20060301"/>
    <att type="list" name="cytoscape.alias.list">
      <att type="string" name="cytoscape.alias.list" value="IPI00011695"/>
      <att type="string" name="cytoscape.alias.list" value="P07478"/>
    </att>
    <att type="string" name="upkb_sp" value="P07478"/>
    <att type="string" name="canonicalName" value="NP_002761.1"/>
    <att type="real" name="MCODE_Score" value="0.0"/>
    <att type="string" name="annotation.With (or) From" value=""/>
    <att type="map" name="annotation.Evidence">
      <att type="string" name="GO:0031012" value="TAS"/>
      <att type="string" name="GO:0005515" value="IPI"/>
      <att type="string" name="GO:0030307" value="TAS"/>
      <att type="string" name="GO:0005509" value="IDA"/>
      <att type="string" name="GO:0030574" value="IMP"/>
      <att type="string" name="GO:0007586" value="IEA"/>
      <att type="string" name="GO:0006508" value="IDA"/>
      <att type="string" name="GO:0008233" value="IEA"/>
      <att type="string" name="GO:0005576" value="IDA"/>
      <att type="string" name="GO:0004295" value="IDA"/>
      <att type="string" name="GO:0005615" value="IMP"/>
      <att type="string" name="GO:0045785" value="TAS"/>
    </att>
    <att type="list" name="annotation.GO BIOLOGICAL_PROCESS">
      <att type="string" name="annotation.GO BIOLOGICAL_PROCESS" value="collagen catabolic process"/>
      <att type="string" name="annotation.GO BIOLOGICAL_PROCESS" value="digestion"/>
      <att type="string" name="annotation.GO BIOLOGICAL_PROCESS" value="positive regulation of cell adhesion"/>
      <att type="string" name="annotation.GO BIOLOGICAL_PROCESS" value="positive regulation of cell growth"/>
      <att type="string" name="annotation.GO BIOLOGICAL_PROCESS" value="proteolysis"/>
    </att>
    <att type="string" name="Prot_Name" value="protease, serine, 2 preproprotein"/>
    <graphics type="ELLIPSE" h="30.0" w="30.0" x="490.14013671875" y="2717.86474609375" fill="#0033ff" width="1" outline="#ffffff"/>
  </node>
  <node label="NP_001229.1" id="-1452">
    <att type="string" name="annotation.DB_Object_ID" value="P24864"/>
    <att type="string" name="Column 4" value="898"/>
    <att type="string" name="annotation.DB_Object_Type" value="protein"/>
    <att type="string" name="annotation.DB" value="UniProtKB"/>
    <att type="string" name="upkb_vega" value="OTTHUMP00000076205"/>
    <att type="string" name="GeneID_String" value="898"/>
    <att type="string" name="annotation.Qualifier" value=""/>
    <att type="string" name="MCODE_Node_Status" value="Unclustered"/>
    <att type="string" name="annotation.Taxon" value="Human"/>
    <att type="string" name="Prot_Acc" value="NP_001229.1"/>
    <att type="string" name="type" value="human"/>
    <att type="string" name="annotation.Assigned_by" value="Reactome"/>
    <att type="list" name="annotation.GO MOLECULAR_FUNCTION">
      <att type="string" name="annotation.GO MOLECULAR_FUNCTION" value="androgen receptor binding"/>
      <att type="string" name="annotation.GO MOLECULAR_FUNCTION" value="protein binding"/>
      <att type="string" name="annotation.GO MOLECULAR_FUNCTION" value="transcription coactivator activity"/>
    </att>
    <att type="map" name="annotation.DB:Reference">
      <att type="string" name="GO:0005515" value="PMID:9891079"/>
      <att type="string" name="GO:0007049" value="GOA:spkw|GO_REF:0000004"/>
      <att type="string" name="GO:0000082" value="PMID:8207080"/>
      <att type="string" name="GO:0003713" value="PMID:15572661"/>
      <att type="string" name="GO:0005634" value="UniProt:P24864"/>
      <att type="string" name="GO:0005654" value="PMID:10454565"/>
      <att type="string" name="GO:0050681" value="PMID:15572661"/>
      <att type="string" name="GO:0045893" value="PMID:15572661"/>
      <att type="string" name="GO:0030521" value="PMID:15572661"/>
      <att type="string" name="GO:0051301" value="GOA:spkw|GO_REF:0000004"/>
      <att type="string" name="GO:0005829" value="PMID:11907280"/>
    </att>
    <att type="integer" name="GeneID" value="898"/>
    <att type="string" name="annotation.DB_Object_Name" value="CCNE1, CCNE: G1/S-specific cyclin-E1"/>
    <att type="list" name="annotation.GO CELLULAR_COMPONENT">
      <att type="string" name="annotation.GO CELLULAR_COMPONENT" value="cytosol"/>
      <att type="string" name="annotation.GO CELLULAR_COMPONENT" value="nucleoplasm"/>
      <att type="string" name="annotation.GO CELLULAR_COMPONENT" value="nucleus"/>
    </att>
    <att type="string" name="annotation.Date" value="20041230"/>
    <att type="list" name="cytoscape.alias.list">
      <att type="string" name="cytoscape.alias.list" value="IPI00031077"/>
      <att type="string" name="cytoscape.alias.list" value="P24864"/>
    </att>
    <att type="string" name="upkb_sp" value="P24864"/>
    <att type="string" name="canonicalName" value="NP_001229.1"/>
    <att type="real" name="MCODE_Score" value="0.1875"/>
    <att type="string" name="annotation.With (or) From" value=""/>
    <att type="integer" name="Degree" value="1"/>
    <att type="map" name="annotation.Evidence">
      <att type="string" name="GO:0005515" value="IPI"/>
      <att type="string" name="GO:0007049" value="IEA"/>
      <att type="string" name="GO:0000082" value="NAS"/>
      <att type="string" name="GO:0003713" value="NAS"/>
      <att type="string" name="GO:0005634" value="NAS"/>
      <att type="string" name="GO:0005654" value="EXP"/>
      <att type="string" name="GO:0050681" value="NAS"/>
      <att type="string" name="GO:0045893" value="NAS"/>
      <att type="string" name="GO:0030521" value="NAS"/>
      <att type="string" name="GO:0051301" value="IEA"/>
      <att type="string" name="GO:0005829" value="EXP"/>
    </att>
    <att type="list" name="annotation.GO BIOLOGICAL_PROCESS">
      <att type="string" name="annotation.GO BIOLOGICAL_PROCESS" value="G1/S transition of mitotic cell cycle"/>
      <att type="string" name="annotation.GO BIOLOGICAL_PROCESS" value="androgen receptor signaling pathway"/>
      <att type="string" name="annotation.GO BIOLOGICAL_PROCESS" value="cell cycle"/>
      <att type="string" name="annotation.GO BIOLOGICAL_PROCESS" value="cell division"/>
      <att type="string" name="annotation.GO BIOLOGICAL_PROCESS" value="positive regulation of transcription, DNA-dependent"/>
    </att>
    <att type="string" name="Prot_Name" value="cyclin E1 isoform 1"/>
    <graphics type="ELLIPSE" h="30.0" w="30.0" x="1615.1356201171875" y="2078.350830078125" fill="#0033ff" width="1" outline="#ffffff"/>
  </node>
  <node label="NP_057856.1" id="-1451">
    <att type="string" name="GeneID_String" value="155971"/>
    <att type="string" name="MCODE_Node_Status" value="Unclustered"/>
    <att type="string" name="Prot_Acc" value="NP_057856.1"/>
    <att type="string" name="type" value="hiv"/>
    <att type="integer" name="GeneID" value="155971"/>
    <att type="list" name="cytoscape.alias.list">
      <att type="string" name="cytoscape.alias.list" value="NP_057856.1"/>
    </att>
    <att type="string" name="canonicalName" value="NP_057856.1"/>
    <att type="real" name="MCODE_Score" value="0.03698224852071006"/>
    <att type="integer" name="Degree" value="48"/>
    <att type="string" name="Prot_Name" value="gp160"/>
    <graphics type="ELLIPSE" h="70.0" w="70.0" x="654.983642578125" y="1592.763427734375" fill="#cc0033" width="1" outline="#ffffff"/>
  </node>
  <node label="NP_001734.1" id="-1450">
    <att type="string" name="annotation.DB_Object_ID" value="P62158"/>
    <att type="string" name="Column 4" value="805"/>
    <att type="string" name="annotation.DB_Object_Type" value="protein"/>
    <att type="string" name="annotation.DB" value="UniProtKB"/>
    <att type="string" name="GeneID_String" value="805"/>
    <att type="string" name="annotation.Qualifier" value=""/>
    <att type="string" name="annotation.Taxon" value="Human"/>
    <att type="string" name="upkb_tr" value="Q9BRL5"/>
    <att type="string" name="Prot_Acc" value="NP_001734.1"/>
    <att type="string" name="type" value="human"/>
    <att type="string" name="annotation.Assigned_by" value="UniProtKB"/>
    <att type="list" name="annotation.GO MOLECULAR_FUNCTION">
      <att type="string" name="annotation.GO MOLECULAR_FUNCTION" value="N-terminal myristoylation domain binding"/>
      <att type="string" name="annotation.GO MOLECULAR_FUNCTION" value="calcium ion binding"/>
      <att type="string" name="annotation.GO MOLECULAR_FUNCTION" value="protein domain specific binding"/>
    </att>
    <att type="map" name="annotation.DB:Reference">
      <att type="string" name="GO:0005737" value="PMID:10899953"/>
      <att type="string" name="GO:0007186" value="PMID:10899953"/>
      <att type="string" name="GO:0005886" value="PMID:10899953"/>
      <att type="string" name="GO:0005509" value="PMID:2223880"/>
      <att type="string" name="GO:0019904" value="PMID:11984006"/>
      <att type="string" name="GO:0005819" value="GOA:spsl|GO_REF:0000023"/>
      <att type="string" name="GO:0031997" value="PMID:15632291"/>
      <att type="string" name="GO:0005829" value="PMID:10781589"/>
    </att>
    <att type="integer" name="GeneID" value="805"/>
    <att type="string" name="annotation.DB_Object_Name" value="CALM1, CALM, CALM2, CAM2, CALM3, CALML2, CAM, CAMB, CAM3, CAM1, CAMC, CAMIII: Calmodulin"/>
    <att type="list" name="annotation.GO CELLULAR_COMPONENT">
      <att type="string" name="annotation.GO CELLULAR_COMPONENT" value="cytoplasm"/>
      <att type="string" name="annotation.GO CELLULAR_COMPONENT" value="cytosol"/>
      <att type="string" name="annotation.GO CELLULAR_COMPONENT" value="plasma membrane"/>
      <att type="string" name="annotation.GO CELLULAR_COMPONENT" value="spindle"/>
    </att>
    <att type="string" name="annotation.Date" value="20041129"/>
    <att type="list" name="cytoscape.alias.list">
      <att type="string" name="cytoscape.alias.list" value="IPI00075248"/>
      <att type="string" name="cytoscape.alias.list" value="P62158"/>
    </att>
    <att type="string" name="upkb_sp" value="P62158"/>
    <att type="string" name="canonicalName" value="NP_001734.1"/>
    <att type="string" name="annotation.With (or) From" value=""/>
    <att type="integer" name="Degree" value="1"/>
    <att type="map" name="annotation.Evidence">
      <att type="string" name="GO:0005737" value="TAS"/>
      <att type="string" name="GO:0007186" value="TAS"/>
      <att type="string" name="GO:0005886" value="TAS"/>
      <att type="string" name="GO:0005509" value="TAS"/>
      <att type="string" name="GO:0019904" value="IPI"/>
      <att type="string" name="GO:0005819" value="IEA"/>
      <att type="string" name="GO:0031997" value="IPI"/>
      <att type="string" name="GO:0005829" value="EXP"/>
    </att>
    <att type="list" name="annotation.GO BIOLOGICAL_PROCESS">
      <att type="string" name="annotation.GO BIOLOGICAL_PROCESS" value="G-protein coupled receptor protein signaling pathway"/>
    </att>
    <att type="string" name="Prot_Name" value="calmodulin 2"/>
    <graphics type="ELLIPSE" h="30.0" w="30.0" x="855.7681884765625" y="1594.439697265625" fill="#0033ff" width="1" outline="#ffffff"/>
  </node>
  <node label="NP_005489.2" id="-1449">
    <att type="string" name="annotation.DB_Object_ID" value="Q9Y6Q5"/>
    <att type="string" name="Column 4" value="10053"/>
    <att type="string" name="annotation.DB_Object_Type" value="protein"/>
    <att type="string" name="annotation.DB" value="UniProtKB"/>
    <att type="string" name="GeneID_String" value="10053"/>
    <att type="string" name="annotation.Qualifier" value=""/>
    <att type="string" name="annotation.Taxon" value="Human"/>
    <att type="string" name="Prot_Acc" value="NP_005489.2"/>
    <att type="string" name="type" value="human"/>
    <att type="string" name="annotation.Assigned_by" value="UniProtKB"/>
    <att type="list" name="annotation.GO MOLECULAR_FUNCTION">
      <att type="string" name="annotation.GO MOLECULAR_FUNCTION" value="protein binding"/>
    </att>
    <att type="map" name="annotation.DB:Reference">
      <att type="string" name="GO:0005515" value="PMID:17220478"/>
      <att type="string" name="GO:0030131" value="GOA:interpro|GO_REF:0000002"/>
      <att type="string" name="GO:0005794" value="GOA:spkw|GO_REF:0000004"/>
      <att type="string" name="GO:0016020" value="GOA:spkw|GO_REF:0000004"/>
      <att type="string" name="GO:0006605" value="PMID:10338135"/>
      <att type="string" name="GO:0031410" value="GOA:spkw|GO_REF:0000004"/>
      <att type="string" name="GO:0006903" value="PMID:10338135"/>
      <att type="string" name="GO:0005829" value="PMID:15569716"/>
    </att>
    <att type="integer" name="GeneID" value="10053"/>
    <att type="string" name="annotation.DB_Object_Name" value="AP1M2: AP-1 complex subunit mu-2"/>
    <att type="list" name="annotation.GO CELLULAR_COMPONENT">
      <att type="string" name="annotation.GO CELLULAR_COMPONENT" value="Golgi apparatus"/>
      <att type="string" name="annotation.GO CELLULAR_COMPONENT" value="clathrin adaptor complex"/>
      <att type="string" name="annotation.GO CELLULAR_COMPONENT" value="cytoplasmic vesicle"/>
      <att type="string" name="annotation.GO CELLULAR_COMPONENT" value="cytosol"/>
      <att type="string" name="annotation.GO CELLULAR_COMPONENT" value="membrane"/>
    </att>
    <att type="string" name="annotation.Date" value="20080616"/>
    <att type="list" name="cytoscape.alias.list">
      <att type="string" name="cytoscape.alias.list" value="IPI00002552"/>
      <att type="string" name="cytoscape.alias.list" value="Q9Y6Q5"/>
    </att>
    <att type="string" name="upkb_sp" value="Q9Y6Q5"/>
    <att type="string" name="canonicalName" value="NP_005489.2"/>
    <att type="string" name="annotation.With (or) From" value="SP_KW:KW-0968"/>
    <att type="map" name="annotation.Evidence">
      <att type="string" name="GO:0005515" value="IPI"/>
      <att type="string" name="GO:0030131" value="IEA"/>
      <att type="string" name="GO:0005794" value="IEA"/>
      <att type="string" name="GO:0016020" value="IEA"/>
      <att type="string" name="GO:0006605" value="TAS"/>
      <att type="string" name="GO:0031410" value="IEA"/>
      <att type="string" name="GO:0006903" value="TAS"/>
      <att type="string" name="GO:0005829" value="EXP"/>
    </att>
    <att type="list" name="annotation.GO BIOLOGICAL_PROCESS">
      <att type="string" name="annotation.GO BIOLOGICAL_PROCESS" value="protein targeting"/>
      <att type="string" name="annotation.GO BIOLOGICAL_PROCESS" value="vesicle targeting"/>
    </att>
    <att type="string" name="Prot_Name" value="adaptor-related protein complex 1, mu 2 subunit"/>
    <graphics type="ELLIPSE" h="30.0" w="30.0" x="140.62176513671875" y="1618.547607421875" fill="#0033ff" width="1" outline="#ffffff"/>
  </node>
  <node label="NP_115882.1" id="-1448">
    <att type="string" name="annotation.DB_Object_ID" value="Q9BXS5"/>
    <att type="string" name="Column 4" value="8907"/>
    <att type="string" name="annotation.DB_Object_Type" value="protein"/>
    <att type="string" name="annotation.DB" value="UniProtKB"/>
    <att type="string" name="GeneID_String" value="8907"/>
    <att type="string" name="annotation.Qualifier" value=""/>
    <att type="string" name="annotation.Taxon" value="Human"/>
    <att type="string" name="Prot_Acc" value="NP_115882.1"/>
    <att type="string" name="type" value="human"/>
    <att type="string" name="annotation.Assigned_by" value="UniProtKB"/>
    <att type="list" name="annotation.GO MOLECULAR_FUNCTION">
      <att type="string" name="annotation.GO MOLECULAR_FUNCTION" value="protein binding"/>
    </att>
    <att type="map" name="annotation.DB:Reference">
      <att type="string" name="GO:0005515" value="PMID:14691137"/>
      <att type="string" name="GO:0030131" value="GOA:interpro|GO_REF:0000002"/>
      <att type="string" name="GO:0005794" value="GOA:spkw|GO_REF:0000004"/>
      <att type="string" name="GO:0016020" value="GOA:spkw|GO_REF:0000004"/>
      <att type="string" name="GO:0031410" value="GOA:spkw|GO_REF:0000004"/>
      <att type="string" name="GO:0016192" value="GOA:interpro|GO_REF:0000002"/>
      <att type="string" name="GO:0006886" value="GOA:interpro|GO_REF:0000002"/>
      <att type="string" name="GO:0005829" value="PMID:15569716"/>
    </att>
    <att type="integer" name="GeneID" value="8907"/>
    <att type="string" name="annotation.DB_Object_Name" value="AP1M1, CLTNM: AP-1 complex subunit mu-1"/>
    <att type="list" name="annotation.GO CELLULAR_COMPONENT">
      <att type="string" name="annotation.GO CELLULAR_COMPONENT" value="Golgi apparatus"/>
      <att type="string" name="annotation.GO CELLULAR_COMPONENT" value="clathrin adaptor complex"/>
      <att type="string" name="annotation.GO CELLULAR_COMPONENT" value="cytoplasmic vesicle"/>
      <att type="string" name="annotation.GO CELLULAR_COMPONENT" value="cytosol"/>
      <att type="string" name="annotation.GO CELLULAR_COMPONENT" value="membrane"/>
    </att>
    <att type="string" name="annotation.Date" value="20080616"/>
    <att type="list" name="cytoscape.alias.list">
      <att type="string" name="cytoscape.alias.list" value="IPI00032516"/>
      <att type="string" name="cytoscape.alias.list" value="Q9BXS5"/>
    </att>
    <att type="string" name="upkb_sp" value="Q9BXS5"/>
    <att type="string" name="canonicalName" value="NP_115882.1"/>
    <att type="string" name="annotation.With (or) From" value="SP_KW:KW-0968"/>
    <att type="map" name="annotation.Evidence">
      <att type="string" name="GO:0005515" value="IPI"/>
      <att type="string" name="GO:0030131" value="IEA"/>
      <att type="string" name="GO:0005794" value="IEA"/>
      <att type="string" name="GO:0016020" value="IEA"/>
      <att type="string" name="GO:0031410" value="IEA"/>
      <att type="string" name="GO:0016192" value="IEA"/>
      <att type="string" name="GO:0006886" value="IEA"/>
      <att type="string" name="GO:0005829" value="EXP"/>
    </att>
    <att type="list" name="annotation.GO BIOLOGICAL_PROCESS">
      <att type="string" name="annotation.GO BIOLOGICAL_PROCESS" value="intracellular protein transport"/>
      <att type="string" name="annotation.GO BIOLOGICAL_PROCESS" value="vesicle-mediated transport"/>
    </att>
    <att type="string" name="Prot_Name" value="adaptor-related protein complex 1, mu 1 subunit"/>
    <graphics type="ELLIPSE" h="30.0" w="30.0" x="1036.4385986328125" y="2332.15185546875" fill="#0033ff" width="1" outline="#ffffff"/>
  </node>
  <node label="NP_005017.2" id="-1447">
    <att type="string" name="annotation.DB_Object_ID" value="O00329"/>
    <att type="string" name="Column 4" value="5293"/>
    <att type="string" name="annotation.DB_Object_Type" value="protein"/>
    <att type="string" name="annotation.DB" value="UniProtKB"/>
    <att type="string" name="GeneID_String" value="5293"/>
    <att type="string" name="annotation.Qualifier" value=""/>
    <att type="string" name="MCODE_Node_Status" value="Unclustered"/>
    <att type="string" name="annotation.Taxon" value="Human"/>
    <att type="string" name="upkb_tr" value="O00334"/>
    <att type="string" name="Prot_Acc" value="NP_005017.2"/>
    <att type="string" name="type" value="human"/>
    <att type="string" name="annotation.Assigned_by" value="UniProtKB"/>
    <att type="list" name="annotation.GO MOLECULAR_FUNCTION">
      <att type="string" name="annotation.GO MOLECULAR_FUNCTION" value="1-phosphatidylinositol-3-kinase activity"/>
      <att type="string" name="annotation.GO MOLECULAR_FUNCTION" value="binding"/>
      <att type="string" name="annotation.GO MOLECULAR_FUNCTION" value="inositol or phosphatidylinositol kinase activity"/>
      <att type="string" name="annotation.GO MOLECULAR_FUNCTION" value="phosphatidylinositol-4,5-bisphosphate 3-kinase activity"/>
      <att type="string" name="annotation.GO MOLECULAR_FUNCTION" value="phosphotransferase activity, alcohol group as acceptor"/>
      <att type="string" name="annotation.GO MOLECULAR_FUNCTION" value="transferase activity"/>
    </att>
    <att type="map" name="annotation.DB:Reference">
      <att type="string" name="GO:0007165" value="PMID:9113989"/>
      <att type="string" name="GO:0046854" value="GOA:interpro|GO_REF:0000002"/>
      <att type="string" name="GO:0005488" value="GOA:interpro|GO_REF:0000002"/>
      <att type="string" name="GO:0046934" value="GOA:interpro|GO_REF:0000002"/>
      <att type="string" name="GO:0048015" value="GOA:interpro|GO_REF:0000002"/>
      <att type="string" name="GO:0016303" value="PMID:9235916"/>
      <att type="string" name="GO:0016773" value="GOA:interpro|GO_REF:0000002"/>
      <att type="string" name="GO:0006468" value="PMID:9113989"/>
      <att type="string" name="GO:0005942" value="PMID:9113989"/>
      <att type="string" name="GO:0004428" value="GOA:interpro|GO_REF:0000002"/>
      <att type="string" name="GO:0016740" value="GOA:spkw|GO_REF:0000004"/>
    </att>
    <att type="integer" name="GeneID" value="5293"/>
    <att type="string" name="annotation.DB_Object_Name" value="PIK3CD: Phosphatidylinositol-4,5-bisphosphate 3-kinase catalytic subunit delta isoform"/>
    <att type="list" name="annotation.GO CELLULAR_COMPONENT">
      <att type="string" name="annotation.GO CELLULAR_COMPONENT" value="phosphoinositide 3-kinase complex"/>
    </att>
    <att type="string" name="annotation.Date" value="20011001"/>
    <att type="list" name="cytoscape.alias.list">
      <att type="string" name="cytoscape.alias.list" value="IPI00298410"/>
      <att type="string" name="cytoscape.alias.list" value="O00329"/>
    </att>
    <att type="string" name="upkb_sp" value="O00329"/>
    <att type="string" name="canonicalName" value="NP_005017.2"/>
    <att type="real" name="MCODE_Score" value="0.0"/>
    <att type="string" name="annotation.With (or) From" value=""/>
    <att type="integer" name="Degree" value="5"/>
    <att type="map" name="annotation.Evidence">
      <att type="string" name="GO:0007165" value="NAS"/>
      <att type="string" name="GO:0046854" value="IEA"/>
      <att type="string" name="GO:0005488" value="IEA"/>
      <att type="string" name="GO:0046934" value="IEA"/>
      <att type="string" name="GO:0048015" value="IEA"/>
      <att type="string" name="GO:0016303" value="NAS"/>
      <att type="string" name="GO:0016773" value="IEA"/>
      <att type="string" name="GO:0006468" value="NAS"/>
      <att type="string" name="GO:0005942" value="NAS"/>
      <att type="string" name="GO:0004428" value="IEA"/>
      <att type="string" name="GO:0016740" value="IEA"/>
    </att>
    <att type="list" name="annotation.GO BIOLOGICAL_PROCESS">
      <att type="string" name="annotation.GO BIOLOGICAL_PROCESS" value="phosphoinositide phosphorylation"/>
      <att type="string" name="annotation.GO BIOLOGICAL_PROCESS" value="phosphoinositide-mediated signaling"/>
      <att type="string" name="annotation.GO BIOLOGICAL_PROCESS" value="protein amino acid phosphorylation"/>
      <att type="string" name="annotation.GO BIOLOGICAL_PROCESS" value="signal transduction"/>
    </att>
    <att type="string" name="Prot_Name" value="phosphoinositide-3-kinase, catalytic, delta polypeptide"/>
    <graphics type="ELLIPSE" h="30.0" w="30.0" x="1039.108642578125" y="1708.5223388671875" fill="#0033ff" width="1" outline="#ffffff"/>
  </node>
  <node label="NP_963925.2" id="-1446">
    <att type="string" name="annotation.DB_Object_ID" value="O43548"/>
    <att type="string" name="Column 4" value="9333"/>
    <att type="string" name="annotation.DB_Object_Type" value="protein"/>
    <att type="string" name="annotation.DB" value="UniProtKB"/>
    <att type="string" name="GeneID_String" value="9333"/>
    <att type="string" name="annotation.Qualifier" value=""/>
    <att type="string" name="annotation.Taxon" value="Human"/>
    <att type="string" name="upkb_tr" value="Q0II16"/>
    <att type="string" name="Prot_Acc" value="NP_963925.2"/>
    <att type="string" name="type" value="human"/>
    <att type="string" name="annotation.Assigned_by" value="UniProtKB"/>
    <att type="list" name="annotation.GO MOLECULAR_FUNCTION">
      <att type="string" name="annotation.GO MOLECULAR_FUNCTION" value="acyltransferase activity"/>
      <att type="string" name="annotation.GO MOLECULAR_FUNCTION" value="calcium ion binding"/>
      <att type="string" name="annotation.GO MOLECULAR_FUNCTION" value="protein-glutamine gamma-glutamyltransferase activity"/>
      <att type="string" name="annotation.GO MOLECULAR_FUNCTION" value="transferase activity"/>
    </att>
    <att type="map" name="annotation.DB:Reference">
      <att type="string" name="GO:0005737" value="GOA:spkw|GO_REF:0000004"/>
      <att type="string" name="GO:0018149" value="GOA:interpro|GO_REF:0000002"/>
      <att type="string" name="GO:0008544" value="PMID:9452468"/>
      <att type="string" name="GO:0003810" value="PMID:9452468"/>
      <att type="string" name="GO:0005509" value="GOA:spkw|GO_REF:0000004"/>
      <att type="string" name="GO:0016740" value="GOA:spkw|GO_REF:0000004"/>
      <att type="string" name="GO:0006464" value="PMID:9452468"/>
      <att type="string" name="GO:0008415" value="GOA:spkw|GO_REF:0000004"/>
    </att>
    <att type="integer" name="GeneID" value="9333"/>
    <att type="string" name="annotation.DB_Object_Name" value="TGM5, TGMX: Protein-glutamine gamma-glutamyltransferase 5"/>
    <att type="list" name="annotation.GO CELLULAR_COMPONENT">
      <att type="string" name="annotation.GO CELLULAR_COMPONENT" value="cytoplasm"/>
    </att>
    <att type="string" name="annotation.Date" value="20080616"/>
    <att type="list" name="cytoscape.alias.list">
      <att type="string" name="cytoscape.alias.list" value="IPI00873911"/>
      <att type="string" name="cytoscape.alias.list" value="O43548"/>
    </att>
    <att type="string" name="upkb_sp" value="O43548"/>
    <att type="string" name="canonicalName" value="NP_963925.2"/>
    <att type="string" name="annotation.With (or) From" value="SP_KW:KW-0963"/>
    <att type="map" name="annotation.Evidence">
      <att type="string" name="GO:0005737" value="IEA"/>
      <att type="string" name="GO:0018149" value="IEA"/>
      <att type="string" name="GO:0008544" value="TAS"/>
      <att type="string" name="GO:0003810" value="TAS"/>
      <att type="string" name="GO:0005509" value="IEA"/>
      <att type="string" name="GO:0016740" value="IEA"/>
      <att type="string" name="GO:0006464" value="TAS"/>
      <att type="string" name="GO:0008415" value="IEA"/>
    </att>
    <att type="list" name="annotation.GO BIOLOGICAL_PROCESS">
      <att type="string" name="annotation.GO BIOLOGICAL_PROCESS" value="epidermis development"/>
      <att type="string" name="annotation.GO BIOLOGICAL_PROCESS" value="peptide cross-linking"/>
      <att type="string" name="annotation.GO BIOLOGICAL_PROCESS" value="protein modification process"/>
    </att>
    <att type="string" name="Prot_Name" value="TGM5: transglutaminase 5 isoform 1"/>
    <graphics type="ELLIPSE" h="30.0" w="30.0" x="613.2130737304688" y="2196.538330078125" fill="#0033ff" width="1" outline="#ffffff"/>
  </node>
  <node label="NP_005991.1" id="-1445">
    <att type="string" name="annotation.DB_Object_ID" value="P68366"/>
    <att type="string" name="Column 4" value="7277"/>
    <att type="string" name="annotation.DB_Object_Type" value="protein"/>
    <att type="string" name="annotation.DB" value="UniProtKB"/>
    <att type="string" name="upkb_vega" value="OTTHUMP00000165871"/>
    <att type="string" name="GeneID_String" value="7277"/>
    <att type="string" name="annotation.Qualifier" value=""/>
    <att type="string" name="MCODE_Node_Status" value="Unclustered"/>
    <att type="string" name="annotation.Taxon" value="Human"/>
    <att type="string" name="upkb_tr" value="A6NHY4"/>
    <att type="string" name="Prot_Acc" value="NP_005991.1"/>
    <att type="string" name="type" value="human"/>
    <att type="string" name="annotation.Assigned_by" value="UniProtKB"/>
    <att type="list" name="annotation.GO MOLECULAR_FUNCTION">
      <att type="string" name="annotation.GO MOLECULAR_FUNCTION" value="GTP binding"/>
      <att type="string" name="annotation.GO MOLECULAR_FUNCTION" value="GTPase activity"/>
      <att type="string" name="annotation.GO MOLECULAR_FUNCTION" value="nucleotide binding"/>
      <att type="string" name="annotation.GO MOLECULAR_FUNCTION" value="protein binding"/>
      <att type="string" name="annotation.GO MOLECULAR_FUNCTION" value="structural molecule activity"/>
    </att>
    <att type="map" name="annotation.DB:Reference">
      <att type="string" name="GO:0005515" value="PMID:14697242"/>
      <att type="string" name="GO:0043234" value="GOA:interpro|GO_REF:0000002"/>
      <att type="string" name="GO:0051258" value="GOA:interpro|GO_REF:0000002"/>
      <att type="string" name="GO:0000166" value="GOA:spkw|GO_REF:0000004"/>
      <att type="string" name="GO:0005198" value="GOA:interpro|GO_REF:0000002"/>
      <att type="string" name="GO:0005874" value="GOA:interpro|GO_REF:0000002"/>
      <att type="string" name="GO:0003924" value="GOA:interpro|GO_REF:0000002"/>
      <att type="string" name="GO:0005525" value="GOA:interpro|GO_REF:0000002"/>
      <att type="string" name="GO:0007018" value="GOA:interpro|GO_REF:0000002"/>
    </att>
    <att type="integer" name="GeneID" value="7277"/>
    <att type="string" name="annotation.DB_Object_Name" value="TUBA4A, TUBA1: Tubulin alpha-4A chain"/>
    <att type="list" name="annotation.GO CELLULAR_COMPONENT">
      <att type="string" name="annotation.GO CELLULAR_COMPONENT" value="microtubule"/>
      <att type="string" name="annotation.GO CELLULAR_COMPONENT" value="protein complex"/>
    </att>
    <att type="string" name="annotation.Date" value="20080613"/>
    <att type="list" name="cytoscape.alias.list">
      <att type="string" name="cytoscape.alias.list" value="IPI00007750"/>
      <att type="string" name="cytoscape.alias.list" value="P68366"/>
    </att>
    <att type="string" name="upkb_sp" value="P68366"/>
    <att type="string" name="canonicalName" value="NP_005991.1"/>
    <att type="real" name="MCODE_Score" value="0.0"/>
    <att type="string" name="annotation.With (or) From" value="InterPro:IPR008280"/>
    <att type="map" name="annotation.Evidence">
      <att type="string" name="GO:0005515" value="IPI"/>
      <att type="string" name="GO:0043234" value="IEA"/>
      <att type="string" name="GO:0051258" value="IEA"/>
      <att type="string" name="GO:0000166" value="IEA"/>
      <att type="string" name="GO:0005198" value="IEA"/>
      <att type="string" name="GO:0005874" value="IEA"/>
      <att type="string" name="GO:0003924" value="IEA"/>
      <att type="string" name="GO:0005525" value="IEA"/>
      <att type="string" name="GO:0007018" value="IEA"/>
    </att>
    <att type="list" name="annotation.GO BIOLOGICAL_PROCESS">
      <att type="string" name="annotation.GO BIOLOGICAL_PROCESS" value="microtubule-based movement"/>
      <att type="string" name="annotation.GO BIOLOGICAL_PROCESS" value="protein polymerization"/>
    </att>
    <att type="string" name="Prot_Name" value="tubulin, alpha 1"/>
    <graphics type="ELLIPSE" h="30.0" w="30.0" x="1917.70263671875" y="1797.7423095703125" fill="#0033ff" width="1" outline="#ffffff"/>
  </node>
  <node label="NP_057854.1" id="-1444">
    <att type="string" name="GeneID_String" value="155908"/>
    <att type="string" name="Prot_Acc" value="NP_057854.1"/>
    <att type="string" name="type" value="hiv"/>
    <att type="integer" name="GeneID" value="155908"/>
    <att type="list" name="cytoscape.alias.list">
      <att type="string" name="cytoscape.alias.list" value="NP_057854.1"/>
    </att>
    <att type="string" name="canonicalName" value="NP_057854.1"/>
    <att type="integer" name="Degree" value="22"/>
    <att type="string" name="Prot_Name" value="Rev"/>
    <graphics type="ELLIPSE" h="70.0" w="70.0" x="2260.268798828125" y="1468.9595947265625" fill="#cc0033" width="1" outline="#ffffff"/>
  </node>
  <node label="NP_002515.1" id="-1443">
    <att type="string" name="annotation.DB_Object_ID" value="P01111"/>
    <att type="string" name="Column 4" value="4893"/>
    <att type="string" name="annotation.DB_Object_Type" value="protein"/>
    <att type="string" name="annotation.DB" value="UniProtKB"/>
    <att type="string" name="GeneID_String" value="4893"/>
    <att type="string" name="annotation.Qualifier" value=""/>
    <att type="string" name="annotation.Taxon" value="Human"/>
    <att type="string" name="Prot_Acc" value="NP_002515.1"/>
    <att type="string" name="type" value="human"/>
    <att type="string" name="annotation.Assigned_by" value="Reactome"/>
    <att type="list" name="annotation.GO MOLECULAR_FUNCTION">
      <att type="string" name="annotation.GO MOLECULAR_FUNCTION" value="GTP binding"/>
      <att type="string" name="annotation.GO MOLECULAR_FUNCTION" value="nucleotide binding"/>
      <att type="string" name="annotation.GO MOLECULAR_FUNCTION" value="protein binding"/>
    </att>
    <att type="map" name="annotation.DB:Reference">
      <att type="string" name="GO:0005515" value="GOA:compara|GO_REF:0000019"/>
      <att type="string" name="GO:0008284" value="GOA:compara|GO_REF:0000019"/>
      <att type="string" name="GO:0005794" value="GOA:spkw|GO_REF:0000004"/>
      <att type="string" name="GO:0030036" value="GOA:compara|GO_REF:0000019"/>
      <att type="string" name="GO:0005886" value="PMID:8493579"/>
      <att type="string" name="GO:0035022" value="GOA:compara|GO_REF:0000019"/>
      <att type="string" name="GO:0005624" value="GOA:compara|GO_REF:0000019"/>
      <att type="string" name="GO:0007265" value="PMID:11520933"/>
      <att type="string" name="GO:0005525" value="GOA:interpro|GO_REF:0000002"/>
      <att type="string" name="GO:0005622" value="GOA:interpro|GO_REF:0000002"/>
      <att type="string" name="GO:0043524" value="GOA:compara|GO_REF:0000019"/>
      <att type="string" name="GO:0000166" value="GOA:spkw|GO_REF:0000004"/>
      <att type="string" name="GO:0000139" value="GOA:spsl|GO_REF:0000023"/>
      <att type="string" name="GO:0008542" value="GOA:compara|GO_REF:0000019"/>
      <att type="string" name="GO:0032228" value="GOA:compara|GO_REF:0000019"/>
      <att type="string" name="GO:0048169" value="GOA:compara|GO_REF:0000019"/>
      <att type="string" name="GO:0051146" value="GOA:compara|GO_REF:0000019"/>
    </att>
    <att type="integer" name="GeneID" value="4893"/>
    <att type="string" name="annotation.DB_Object_Name" value="NRAS, HRAS1: GTPase NRas precursor"/>
    <att type="list" name="annotation.GO CELLULAR_COMPONENT">
      <att type="string" name="annotation.GO CELLULAR_COMPONENT" value="Golgi apparatus"/>
      <att type="string" name="annotation.GO CELLULAR_COMPONENT" value="Golgi membrane"/>
      <att type="string" name="annotation.GO CELLULAR_COMPONENT" value="intracellular"/>
      <att type="string" name="annotation.GO CELLULAR_COMPONENT" value="membrane fraction"/>
      <att type="string" name="annotation.GO CELLULAR_COMPONENT" value="plasma membrane"/>
    </att>
    <att type="string" name="annotation.Date" value="20040609"/>
    <att type="list" name="cytoscape.alias.list">
      <att type="string" name="cytoscape.alias.list" value="IPI00000005"/>
      <att type="string" name="cytoscape.alias.list" value="P01111"/>
    </att>
    <att type="string" name="upkb_sp" value="P01111"/>
    <att type="string" name="canonicalName" value="NP_002515.1"/>
    <att type="string" name="annotation.With (or) From" value=""/>
    <att type="integer" name="Degree" value="1"/>
    <att type="map" name="annotation.Evidence">
      <att type="string" name="GO:0005515" value="IEA"/>
      <att type="string" name="GO:0008284" value="IEA"/>
      <att type="string" name="GO:0005794" value="IEA"/>
      <att type="string" name="GO:0030036" value="IEA"/>
      <att type="string" name="GO:0005886" value="EXP"/>
      <att type="string" name="GO:0035022" value="IEA"/>
      <att type="string" name="GO:0005624" value="IEA"/>
      <att type="string" name="GO:0007265" value="EXP"/>
      <att type="string" name="GO:0005525" value="IEA"/>
      <att type="string" name="GO:0005622" value="IEA"/>
      <att type="string" name="GO:0043524" value="IEA"/>
      <att type="string" name="GO:0000166" value="IEA"/>
      <att type="string" name="GO:0000139" value="IEA"/>
      <att type="string" name="GO:0008542" value="IEA"/>
      <att type="string" name="GO:0032228" value="IEA"/>
      <att type="string" name="GO:0048169" value="IEA"/>
      <att type="string" name="GO:0051146" value="IEA"/>
    </att>
    <att type="list" name="annotation.GO BIOLOGICAL_PROCESS">
      <att type="string" name="annotation.GO BIOLOGICAL_PROCESS" value="Ras protein signal transduction"/>
      <att type="string" name="annotation.GO BIOLOGICAL_PROCESS" value="actin cytoskeleton organization and biogenesis"/>
      <att type="string" name="annotation.GO BIOLOGICAL_PROCESS" value="negative regulation of neuron apoptosis"/>
      <att type="string" name="annotation.GO BIOLOGICAL_PROCESS" value="positive regulation of Rac protein signal transduction"/>
      <att type="string" name="annotation.GO BIOLOGICAL_PROCESS" value="positive regulation of cell proliferation"/>
      <att type="string" name="annotation.GO BIOLOGICAL_PROCESS" value="regulation of long-term neuronal synaptic plasticity"/>
      <att type="string" name="annotation.GO BIOLOGICAL_PROCESS" value="regulation of synaptic transmission, GABAergic"/>
      <att type="string" name="annotation.GO BIOLOGICAL_PROCESS" value="striated muscle cell differentiation"/>
      <att type="string" name="annotation.GO BIOLOGICAL_PROCESS" value="visual learning"/>
    </att>
    <att type="string" name="Prot_Name" value="neuroblastoma RAS viral (v-ras) oncogene homolog"/>
    <graphics type="ELLIPSE" h="30.0" w="30.0" x="85.82347869873047" y="1285.442626953125" fill="#0033ff" width="1" outline="#ffffff"/>
  </node>
  <node label="NP_006861.1" id="-1442">
    <att type="string" name="annotation.DB_Object_ID" value="NP_001011546"/>
    <att type="string" name="Column 4" value="11034"/>
    <att type="string" name="annotation.DB_Object_Type" value="protein"/>
    <att type="string" name="annotation.DB" value="RefSeq"/>
    <att type="string" name="GeneID_String" value="11034"/>
    <att type="string" name="annotation.Qualifier" value=""/>
    <att type="string" name="MCODE_Node_Status" value="Unclustered"/>
    <att type="string" name="annotation.Taxon" value="Human"/>
    <att type="string" name="Prot_Acc" value="NP_006861.1"/>
    <att type="string" name="type" value="human"/>
    <att type="string" name="annotation.Assigned_by" value="UniProtKB"/>
    <att type="list" name="annotation.GO MOLECULAR_FUNCTION">
      <att type="string" name="annotation.GO MOLECULAR_FUNCTION" value="actin binding"/>
    </att>
    <att type="map" name="annotation.DB:Reference">
      <att type="string" name="GO:0005622" value="GOA:interpro|GO_REF:0000002"/>
      <att type="string" name="GO:0051014" value="PMID:8399167"/>
      <att type="string" name="GO:0000910" value="GOA:compara|GO_REF:0000019"/>
      <att type="string" name="GO:0005737" value="GOA:compara|GO_REF:0000019"/>
      <att type="string" name="GO:0008154" value="PMID:8399167"/>
      <att type="string" name="GO:0030836" value="GOA:compara|GO_REF:0000019"/>
      <att type="string" name="GO:0006928" value="GOA:compara|GO_REF:0000019"/>
      <att type="string" name="GO:0003779" value="GOA:interpro|GO_REF:0000002"/>
      <att type="string" name="GO:0030864" value="GOA:compara|GO_REF:0000019"/>
    </att>
    <att type="integer" name="GeneID" value="11034"/>
    <att type="string" name="annotation.DB_Object_Name" value="destrin isoform b"/>
    <att type="string" name="upkb_refseq_reviewed" value="NP_001011546"/>
    <att type="list" name="annotation.GO CELLULAR_COMPONENT">
      <att type="string" name="annotation.GO CELLULAR_COMPONENT" value="cortical actin cytoskeleton"/>
      <att type="string" name="annotation.GO CELLULAR_COMPONENT" value="cytoplasm"/>
      <att type="string" name="annotation.GO CELLULAR_COMPONENT" value="intracellular"/>
    </att>
    <att type="string" name="annotation.Date" value="20080613"/>
    <att type="list" name="cytoscape.alias.list">
      <att type="string" name="cytoscape.alias.list" value="IPI00845388"/>
      <att type="string" name="cytoscape.alias.list" value="NP_001011546"/>
    </att>
    <att type="string" name="upkb_sp" value="P60981"/>
    <att type="string" name="canonicalName" value="NP_006861.1"/>
    <att type="real" name="MCODE_Score" value="0.0"/>
    <att type="string" name="annotation.With (or) From" value="InterPro:IPR002108"/>
    <att type="map" name="annotation.Evidence">
      <att type="string" name="GO:0005622" value="IEA"/>
      <att type="string" name="GO:0051014" value="TAS"/>
      <att type="string" name="GO:0000910" value="IEA"/>
      <att type="string" name="GO:0005737" value="IEA"/>
      <att type="string" name="GO:0008154" value="TAS"/>
      <att type="string" name="GO:0030836" value="IEA"/>
      <att type="string" name="GO:0006928" value="IEA"/>
      <att type="string" name="GO:0003779" value="IEA"/>
      <att type="string" name="GO:0030864" value="IEA"/>
    </att>
    <att type="list" name="annotation.GO BIOLOGICAL_PROCESS">
      <att type="string" name="annotation.GO BIOLOGICAL_PROCESS" value="actin filament severing"/>
      <att type="string" name="annotation.GO BIOLOGICAL_PROCESS" value="actin polymerization and/or depolymerization"/>
      <att type="string" name="annotation.GO BIOLOGICAL_PROCESS" value="cell motility"/>
      <att type="string" name="annotation.GO BIOLOGICAL_PROCESS" value="cytokinesis"/>
      <att type="string" name="annotation.GO BIOLOGICAL_PROCESS" value="positive regulation of actin filament depolymerization"/>
    </att>
    <att type="string" name="Prot_Name" value="destrin isoform a"/>
    <graphics type="ELLIPSE" h="30.0" w="30.000015258789062" x="265.7400436401367" y="2323.154541015625" fill="#0033ff" width="1" outline="#ffffff"/>
  </node>
  <node label="NP_003907.3" id="-1441">
    <att type="string" name="annotation.DB_Object_ID" value="P56377"/>
    <att type="string" name="Column 4" value="8905"/>
    <att type="string" name="annotation.DB_Object_Type" value="protein"/>
    <att type="string" name="annotation.DB" value="UniProtKB"/>
    <att type="string" name="upkb_vega" value="OTTHUMP00000022982"/>
    <att type="string" name="GeneID_String" value="8905"/>
    <att type="string" name="annotation.Qualifier" value=""/>
    <att type="string" name="annotation.Taxon" value="Human"/>
    <att type="string" name="upkb_tr" value="A6NH01"/>
    <att type="string" name="Prot_Acc" value="NP_003907.3"/>
    <att type="string" name="type" value="human"/>
    <att type="string" name="annotation.Assigned_by" value="UniProtKB"/>
    <att type="list" name="annotation.GO MOLECULAR_FUNCTION">
      <att type="string" name="annotation.GO MOLECULAR_FUNCTION" value="protein binding"/>
      <att type="string" name="annotation.GO MOLECULAR_FUNCTION" value="protein transporter activity"/>
    </att>
    <att type="map" name="annotation.DB:Reference">
      <att type="string" name="GO:0005515" value="GOA:interpro|GO_REF:0000002"/>
      <att type="string" name="GO:0030131" value="GOA:interpro|GO_REF:0000002"/>
      <att type="string" name="GO:0005794" value="GOA:spkw|GO_REF:0000004"/>
      <att type="string" name="GO:0031410" value="GOA:spkw|GO_REF:0000004"/>
      <att type="string" name="GO:0006886" value="GOA:interpro|GO_REF:0000002"/>
      <att type="string" name="GO:0030117" value="GOA:interpro|GO_REF:0000002"/>
      <att type="string" name="GO:0006897" value="GOA:spkw|GO_REF:0000004"/>
      <att type="string" name="GO:0005829" value="PMID:15569716"/>
      <att type="string" name="GO:0005905" value="GOA:spkw|GO_REF:0000004"/>
      <att type="string" name="GO:0016020" value="GOA:spkw|GO_REF:0000004"/>
      <att type="string" name="GO:0008565" value="GOA:interpro|GO_REF:0000002"/>
      <att type="string" name="GO:0030130" value="GOA:interpro|GO_REF:0000002"/>
      <att type="string" name="GO:0016192" value="GOA:interpro|GO_REF:0000002"/>
      <att type="string" name="GO:0030659" value="GOA:spsl|GO_REF:0000023"/>
    </att>
    <att type="integer" name="GeneID" value="8905"/>
    <att type="string" name="annotation.DB_Object_Name" value="AP1S2, DC22: AP-1 complex subunit sigma-2"/>
    <att type="list" name="annotation.GO CELLULAR_COMPONENT">
      <att type="string" name="annotation.GO CELLULAR_COMPONENT" value="Golgi apparatus"/>
      <att type="string" name="annotation.GO CELLULAR_COMPONENT" value="clathrin adaptor complex"/>
      <att type="string" name="annotation.GO CELLULAR_COMPONENT" value="clathrin coat of trans-Golgi network vesicle"/>
      <att type="string" name="annotation.GO CELLULAR_COMPONENT" value="coated pit"/>
      <att type="string" name="annotation.GO CELLULAR_COMPONENT" value="cytoplasmic vesicle"/>
      <att type="string" name="annotation.GO CELLULAR_COMPONENT" value="cytoplasmic vesicle membrane"/>
      <att type="string" name="annotation.GO CELLULAR_COMPONENT" value="cytosol"/>
      <att type="string" name="annotation.GO CELLULAR_COMPONENT" value="membrane"/>
      <att type="string" name="annotation.GO CELLULAR_COMPONENT" value="membrane coat"/>
    </att>
    <att type="string" name="annotation.Date" value="20080616"/>
    <att type="list" name="cytoscape.alias.list">
      <att type="string" name="cytoscape.alias.list" value="IPI00009244"/>
      <att type="string" name="cytoscape.alias.list" value="P56377"/>
    </att>
    <att type="string" name="upkb_sp" value="P56377"/>
    <att type="string" name="canonicalName" value="NP_003907.3"/>
    <att type="string" name="annotation.With (or) From" value="SP_KW:KW-0968"/>
    <att type="map" name="annotation.Evidence">
      <att type="string" name="GO:0005515" value="IEA"/>
      <att type="string" name="GO:0030131" value="IEA"/>
      <att type="string" name="GO:0005794" value="IEA"/>
      <att type="string" name="GO:0031410" value="IEA"/>
      <att type="string" name="GO:0006886" value="IEA"/>
      <att type="string" name="GO:0030117" value="IEA"/>
      <att type="string" name="GO:0006897" value="IEA"/>
      <att type="string" name="GO:0005829" value="EXP"/>
      <att type="string" name="GO:0005905" value="IEA"/>
      <att type="string" name="GO:0016020" value="IEA"/>
      <att type="string" name="GO:0008565" value="IEA"/>
      <att type="string" name="GO:0030130" value="IEA"/>
      <att type="string" name="GO:0016192" value="IEA"/>
      <att type="string" name="GO:0030659" value="IEA"/>
    </att>
    <att type="list" name="annotation.GO BIOLOGICAL_PROCESS">
      <att type="string" name="annotation.GO BIOLOGICAL_PROCESS" value="endocytosis"/>
      <att type="string" name="annotation.GO BIOLOGICAL_PROCESS" value="intracellular protein transport"/>
      <att type="string" name="annotation.GO BIOLOGICAL_PROCESS" value="vesicle-mediated transport"/>
    </att>
    <att type="string" name="Prot_Name" value="adaptor-related protein complex 1 sigma 2 subunit"/>
    <graphics type="ELLIPSE" h="30.0" w="30.0" x="1004.7869262695312" y="2319.497802734375" fill="#0033ff" width="1" outline="#ffffff"/>
  </node>
  <node label="NP_005270.2" id="-1440">
    <att type="string" name="annotation.DB_Object_ID" value="P46091"/>
    <att type="string" name="Column 4" value="2825"/>
    <att type="string" name="annotation.DB_Object_Type" value="protein"/>
    <att type="string" name="annotation.DB" value="UniProtKB"/>
    <att type="string" name="GeneID_String" value="2825"/>
    <att type="string" name="annotation.Qualifier" value=""/>
    <att type="string" name="annotation.Taxon" value="Human"/>
    <att type="string" name="Prot_Acc" value="NP_005270.2"/>
    <att type="string" name="type" value="human"/>
    <att type="string" name="annotation.Assigned_by" value="PINC"/>
    <att type="list" name="annotation.GO MOLECULAR_FUNCTION">
      <att type="string" name="annotation.GO MOLECULAR_FUNCTION" value="receptor activity"/>
      <att type="string" name="annotation.GO MOLECULAR_FUNCTION" value="rhodopsin-like receptor activity"/>
    </att>
    <att type="map" name="annotation.DB:Reference">
      <att type="string" name="GO:0007165" value="GOA:spkw|GO_REF:0000004"/>
      <att type="string" name="GO:0007186" value="PMID:7851889"/>
      <att type="string" name="GO:0005886" value="GOA:spsl|GO_REF:0000023"/>
      <att type="string" name="GO:0005887" value="PMID:7851889"/>
      <att type="string" name="GO:0001584" value="GOA:interpro|GO_REF:0000002"/>
      <att type="string" name="GO:0004872" value="GOA:spkw|GO_REF:0000004"/>
    </att>
    <att type="integer" name="GeneID" value="2825"/>
    <att type="string" name="annotation.DB_Object_Name" value="GPR1: Probable G-protein coupled receptor 1"/>
    <att type="list" name="annotation.GO CELLULAR_COMPONENT">
      <att type="string" name="annotation.GO CELLULAR_COMPONENT" value="integral to plasma membrane"/>
      <att type="string" name="annotation.GO CELLULAR_COMPONENT" value="plasma membrane"/>
    </att>
    <att type="string" name="annotation.Date" value="20030904"/>
    <att type="list" name="cytoscape.alias.list">
      <att type="string" name="cytoscape.alias.list" value="IPI00004345"/>
      <att type="string" name="cytoscape.alias.list" value="P46091"/>
    </att>
    <att type="string" name="upkb_sp" value="P46091"/>
    <att type="string" name="canonicalName" value="NP_005270.2"/>
    <att type="string" name="annotation.With (or) From" value=""/>
    <att type="map" name="annotation.Evidence">
      <att type="string" name="GO:0007165" value="IEA"/>
      <att type="string" name="GO:0007186" value="TAS"/>
      <att type="string" name="GO:0005886" value="IEA"/>
      <att type="string" name="GO:0005887" value="TAS"/>
      <att type="string" name="GO:0001584" value="IEA"/>
      <att type="string" name="GO:0004872" value="IEA"/>
    </att>
    <att type="list" name="annotation.GO BIOLOGICAL_PROCESS">
      <att type="string" name="annotation.GO BIOLOGICAL_PROCESS" value="G-protein coupled receptor protein signaling pathway"/>
      <att type="string" name="annotation.GO BIOLOGICAL_PROCESS" value="signal transduction"/>
    </att>
    <att type="string" name="Prot_Name" value="G protein-coupled receptor 1"/>
    <graphics type="ELLIPSE" h="30.0" w="30.0" x="958.4624633789062" y="2819.330078125" fill="#0033ff" width="1" outline="#ffffff"/>
  </node>
  <node label="NP_000534.3" id="-1439">
    <att type="string" name="annotation.DB_Object_ID" value="P17405"/>
    <att type="string" name="Column 4" value="6609"/>
    <att type="string" name="annotation.DB_Object_Type" value="protein"/>
    <att type="string" name="annotation.DB" value="UniProtKB"/>
    <att type="string" name="GeneID_String" value="6609"/>
    <att type="string" name="annotation.Qualifier" value=""/>
    <att type="string" name="annotation.Taxon" value="Human"/>
    <att type="string" name="Prot_Acc" value="NP_000534.3"/>
    <att type="string" name="type" value="human"/>
    <att type="string" name="annotation.Assigned_by" value="UniProtKB"/>
    <att type="list" name="annotation.GO MOLECULAR_FUNCTION">
      <att type="string" name="annotation.GO MOLECULAR_FUNCTION" value="hydrolase activity, acting on glycosyl bonds"/>
      <att type="string" name="annotation.GO MOLECULAR_FUNCTION" value="sphingomyelin phosphodiesterase activity"/>
    </att>
    <att type="map" name="annotation.DB:Reference">
      <att type="string" name="GO:0007165" value="PMID:7670466"/>
      <att type="string" name="GO:0006685" value="GOA:interpro|GO_REF:0000002"/>
      <att type="string" name="GO:0016798" value="GOA:spkw|GO_REF:0000004"/>
      <att type="string" name="GO:0008152" value="GOA:spkw|GO_REF:0000004"/>
      <att type="string" name="GO:0004767" value="PMID:1718266"/>
      <att type="string" name="GO:0005764" value="GOA:spkw|GO_REF:0000004"/>
      <att type="string" name="GO:0007399" value="PMID:7670466"/>
    </att>
    <att type="integer" name="GeneID" value="6609"/>
    <att type="string" name="annotation.DB_Object_Name" value="SMPD1, ASM: Sphingomyelin phosphodiesterase precursor"/>
    <att type="list" name="annotation.GO CELLULAR_COMPONENT">
      <att type="string" name="annotation.GO CELLULAR_COMPONENT" value="lysosome"/>
    </att>
    <att type="string" name="annotation.Date" value="20080616"/>
    <att type="list" name="cytoscape.alias.list">
      <att type="string" name="cytoscape.alias.list" value="IPI00296461"/>
      <att type="string" name="cytoscape.alias.list" value="P17405"/>
    </att>
    <att type="string" name="upkb_sp" value="P17405"/>
    <att type="string" name="canonicalName" value="NP_000534.3"/>
    <att type="string" name="annotation.With (or) From" value="SP_KW:KW-0458"/>
    <att type="integer" name="Degree" value="1"/>
    <att type="map" name="annotation.Evidence">
      <att type="string" name="GO:0007165" value="TAS"/>
      <att type="string" name="GO:0006685" value="IEA"/>
      <att type="string" name="GO:0016798" value="IEA"/>
      <att type="string" name="GO:0008152" value="IEA"/>
      <att type="string" name="GO:0004767" value="TAS"/>
      <att type="string" name="GO:0005764" value="IEA"/>
      <att type="string" name="GO:0007399" value="TAS"/>
    </att>
    <att type="list" name="annotation.GO BIOLOGICAL_PROCESS">
      <att type="string" name="annotation.GO BIOLOGICAL_PROCESS" value="metabolic process"/>
      <att type="string" name="annotation.GO BIOLOGICAL_PROCESS" value="nervous system development"/>
      <att type="string" name="annotation.GO BIOLOGICAL_PROCESS" value="signal transduction"/>
      <att type="string" name="annotation.GO BIOLOGICAL_PROCESS" value="sphingomyelin catabolic process"/>
    </att>
    <att type="string" name="Prot_Name" value="sphingomyelin phosphodiesterase 1, acid lysosomal isoform 1 precursor"/>
    <graphics type="ELLIPSE" h="30.0" w="30.0" x="1290.4149169921875" y="2562.005126953125" fill="#0033ff" width="1" outline="#ffffff"/>
  </node>
  <node label="NP_001035.1" id="-1438">
    <att type="string" name="annotation.DB_Object_ID" value="Q01959"/>
    <att type="string" name="Column 4" value="6531"/>
    <att type="string" name="annotation.DB_Object_Type" value="protein"/>
    <att type="string" name="annotation.DB" value="UniProtKB"/>
    <att type="string" name="GeneID_String" value="6531"/>
    <att type="string" name="annotation.Qualifier" value=""/>
    <att type="string" name="MCODE_Node_Status" value="Unclustered"/>
    <att type="string" name="annotation.Taxon" value="Human"/>
    <att type="string" name="upkb_tr" value="Q99494"/>
    <att type="string" name="Prot_Acc" value="NP_001035.1"/>
    <att type="string" name="type" value="human"/>
    <att type="string" name="annotation.Assigned_by" value="UniProtKB"/>
    <att type="list" name="annotation.GO MOLECULAR_FUNCTION">
      <att type="string" name="annotation.GO MOLECULAR_FUNCTION" value="dopamine:sodium symporter activity"/>
      <att type="string" name="annotation.GO MOLECULAR_FUNCTION" value="protein binding"/>
      <att type="string" name="annotation.GO MOLECULAR_FUNCTION" value="symporter activity"/>
    </att>
    <att type="map" name="annotation.DB:Reference">
      <att type="string" name="GO:0005515" value="PMID:11343649"/>
      <att type="string" name="GO:0021984" value="GOA:compara|GO_REF:0000019"/>
      <att type="string" name="GO:0007608" value="GOA:compara|GO_REF:0000019"/>
      <att type="string" name="GO:0005886" value="PMID:11343649"/>
      <att type="string" name="GO:0015872" value="GOA:compara|GO_REF:0000019"/>
      <att type="string" name="GO:0060134" value="GOA:compara|GO_REF:0000019"/>
      <att type="string" name="GO:0042053" value="GOA:compara|GO_REF:0000019"/>
      <att type="string" name="GO:0042416" value="GOA:compara|GO_REF:0000019"/>
      <att type="string" name="GO:0005737" value="PMID:10823899"/>
      <att type="string" name="GO:0007595" value="GOA:compara|GO_REF:0000019"/>
      <att type="string" name="GO:0005887" value="GOA:interpro|GO_REF:0000002"/>
      <att type="string" name="GO:0042420" value="GOA:compara|GO_REF:0000019"/>
      <att type="string" name="GO:0007626" value="GOA:compara|GO_REF:0000019"/>
      <att type="string" name="GO:0040018" value="GOA:compara|GO_REF:0000019"/>
      <att type="string" name="GO:0015844" value="PMID:16024787"/>
      <att type="string" name="GO:0005330" value="GOA:interpro|GO_REF:0000002"/>
      <att type="string" name="GO:0015293" value="GOA:spkw|GO_REF:0000004"/>
    </att>
    <att type="integer" name="GeneID" value="6531"/>
    <att type="string" name="annotation.DB_Object_Name" value="SLC6A3, DAT1: Sodium-dependent dopamine transporter"/>
    <att type="list" name="annotation.GO CELLULAR_COMPONENT">
      <att type="string" name="annotation.GO CELLULAR_COMPONENT" value="cytoplasm"/>
      <att type="string" name="annotation.GO CELLULAR_COMPONENT" value="integral to plasma membrane"/>
      <att type="string" name="annotation.GO CELLULAR_COMPONENT" value="plasma membrane"/>
    </att>
    <att type="string" name="annotation.Date" value="20080613"/>
    <att type="list" name="cytoscape.alias.list">
      <att type="string" name="cytoscape.alias.list" value="IPI00219765"/>
      <att type="string" name="cytoscape.alias.list" value="Q01959"/>
    </att>
    <att type="string" name="upkb_sp" value="Q01959"/>
    <att type="string" name="canonicalName" value="NP_001035.1"/>
    <att type="real" name="MCODE_Score" value="0.2222222222222222"/>
    <att type="string" name="annotation.With (or) From" value="InterPro:IPR002436"/>
    <att type="map" name="annotation.Evidence">
      <att type="string" name="GO:0005515" value="IPI"/>
      <att type="string" name="GO:0021984" value="IEA"/>
      <att type="string" name="GO:0007608" value="IEA"/>
      <att type="string" name="GO:0005886" value="IDA"/>
      <att type="string" name="GO:0015872" value="IEA"/>
      <att type="string" name="GO:0060134" value="IEA"/>
      <att type="string" name="GO:0042053" value="IEA"/>
      <att type="string" name="GO:0042416" value="IEA"/>
      <att type="string" name="GO:0005737" value="TAS"/>
      <att type="string" name="GO:0007595" value="IEA"/>
      <att type="string" name="GO:0005887" value="IEA"/>
      <att type="string" name="GO:0042420" value="IEA"/>
      <att type="string" name="GO:0007626" value="IEA"/>
      <att type="string" name="GO:0040018" value="IEA"/>
      <att type="string" name="GO:0015844" value="IDA"/>
      <att type="string" name="GO:0005330" value="IEA"/>
      <att type="string" name="GO:0015293" value="IEA"/>
    </att>
    <att type="list" name="annotation.GO BIOLOGICAL_PROCESS">
      <att type="string" name="annotation.GO BIOLOGICAL_PROCESS" value="adenohypophysis development"/>
      <att type="string" name="annotation.GO BIOLOGICAL_PROCESS" value="dopamine biosynthetic process"/>
      <att type="string" name="annotation.GO BIOLOGICAL_PROCESS" value="dopamine catabolic process"/>
      <att type="string" name="annotation.GO BIOLOGICAL_PROCESS" value="dopamine transport"/>
      <att type="string" name="annotation.GO BIOLOGICAL_PROCESS" value="lactation"/>
      <att type="string" name="annotation.GO BIOLOGICAL_PROCESS" value="locomotory behavior"/>
      <att type="string" name="annotation.GO BIOLOGICAL_PROCESS" value="monoamine transport"/>
      <att type="string" name="annotation.GO BIOLOGICAL_PROCESS" value="positive regulation of multicellular organism growth"/>
      <att type="string" name="annotation.GO BIOLOGICAL_PROCESS" value="prepulse inhibition"/>
      <att type="string" name="annotation.GO BIOLOGICAL_PROCESS" value="regulation of dopamine metabolic process"/>
      <att type="string" name="annotation.GO BIOLOGICAL_PROCESS" value="sensory perception of smell"/>
    </att>
    <att type="string" name="Prot_Name" value="solute carrier family 6 (neurotransmitter transporter, dopamine), member 3"/>
    <graphics type="ELLIPSE" h="30.0" w="30.0" x="1584.244873046875" y="2282.353515625" fill="#0033ff" width="1" outline="#ffffff"/>
  </node>
  <node label="NP_006588.1" id="-1437">
    <att type="string" name="annotation.DB_Object_ID" value="P11142"/>
    <att type="string" name="Column 4" value="3312"/>
    <att type="string" name="annotation.DB_Object_Type" value="protein"/>
    <att type="string" name="annotation.DB" value="UniProtKB"/>
    <att type="string" name="GeneID_String" value="3312"/>
    <att type="string" name="annotation.Qualifier" value=""/>
    <att type="string" name="MCODE_Node_Status" value="Unclustered"/>
    <att type="string" name="annotation.Taxon" value="Human"/>
    <att type="string" name="Prot_Acc" value="NP_006588.1"/>
    <att type="string" name="type" value="human"/>
    <att type="string" name="annotation.Assigned_by" value="UniProtKB"/>
    <att type="list" name="annotation.GO MOLECULAR_FUNCTION">
      <att type="string" name="annotation.GO MOLECULAR_FUNCTION" value="ATP binding"/>
      <att type="string" name="annotation.GO MOLECULAR_FUNCTION" value="ATPase activity, coupled"/>
      <att type="string" name="annotation.GO MOLECULAR_FUNCTION" value="nucleotide binding"/>
      <att type="string" name="annotation.GO MOLECULAR_FUNCTION" value="protein binding"/>
    </att>
    <att type="map" name="annotation.DB:Reference">
      <att type="string" name="GO:0005622" value="PMID:8713105"/>
      <att type="string" name="GO:0006986" value="PMID:11093761"/>
      <att type="string" name="GO:0005515" value="PMID:10954706"/>
      <att type="string" name="GO:0042470" value="GOA:spsl|GO_REF:0000023"/>
      <att type="string" name="GO:0005737" value="GOA:spkw|GO_REF:0000004"/>
      <att type="string" name="GO:0000166" value="GOA:spkw|GO_REF:0000004"/>
      <att type="string" name="GO:0009986" value="PMID:12493773"/>
      <att type="string" name="GO:0042623" value="PMID:8530083"/>
      <att type="string" name="GO:0006457" value="PMID:8530083"/>
      <att type="string" name="GO:0005524" value="GOA:interpro|GO_REF:0000002"/>
    </att>
    <att type="integer" name="GeneID" value="3312"/>
    <att type="string" name="annotation.DB_Object_Name" value="HSPA8, HSC70, HSP73, HSPA10: Heat shock cognate 71 kDa protein"/>
    <att type="list" name="annotation.GO CELLULAR_COMPONENT">
      <att type="string" name="annotation.GO CELLULAR_COMPONENT" value="cell surface"/>
      <att type="string" name="annotation.GO CELLULAR_COMPONENT" value="cytoplasm"/>
      <att type="string" name="annotation.GO CELLULAR_COMPONENT" value="intracellular"/>
      <att type="string" name="annotation.GO CELLULAR_COMPONENT" value="melanosome"/>
    </att>
    <att type="string" name="annotation.Date" value="20080612"/>
    <att type="list" name="cytoscape.alias.list">
      <att type="string" name="cytoscape.alias.list" value="IPI00003865"/>
      <att type="string" name="cytoscape.alias.list" value="P11142"/>
    </att>
    <att type="string" name="upkb_sp" value="P11142"/>
    <att type="string" name="canonicalName" value="NP_006588.1"/>
    <att type="real" name="MCODE_Score" value="0.2222222222222222"/>
    <att type="string" name="annotation.With (or) From" value="SP_SL:SL-0161"/>
    <att type="integer" name="Degree" value="1"/>
    <att type="map" name="annotation.Evidence">
      <att type="string" name="GO:0005622" value="NAS"/>
      <att type="string" name="GO:0006986" value="NAS"/>
      <att type="string" name="GO:0005515" value="IPI"/>
      <att type="string" name="GO:0042470" value="IEA"/>
      <att type="string" name="GO:0005737" value="IEA"/>
      <att type="string" name="GO:0000166" value="IEA"/>
      <att type="string" name="GO:0009986" value="IEP"/>
      <att type="string" name="GO:0042623" value="NAS"/>
      <att type="string" name="GO:0006457" value="NAS"/>
      <att type="string" name="GO:0005524" value="IEA"/>
    </att>
    <att type="list" name="annotation.GO BIOLOGICAL_PROCESS">
      <att type="string" name="annotation.GO BIOLOGICAL_PROCESS" value="protein folding"/>
      <att type="string" name="annotation.GO BIOLOGICAL_PROCESS" value="response to unfolded protein"/>
    </att>
    <att type="string" name="Prot_Name" value="heat shock 70kDa protein 8 isoform 1"/>
    <graphics type="ELLIPSE" h="30.0" w="30.0" x="1183.0623779296875" y="1332.8482666015625" fill="#0033ff" width="1" outline="#ffffff"/>
  </node>
  <node label="NP_057850.1" id="-1436">
    <att type="string" name="GeneID_String" value="155030"/>
    <att type="string" name="MCODE_Node_Status" value="Unclustered"/>
    <att type="string" name="Prot_Acc" value="NP_057850.1"/>
    <att type="string" name="type" value="hiv"/>
    <att type="integer" name="GeneID" value="155030"/>
    <att type="list" name="cytoscape.alias.list">
      <att type="string" name="cytoscape.alias.list" value="NP_057850.1"/>
    </att>
    <att type="string" name="canonicalName" value="NP_057850.1"/>
    <att type="real" name="MCODE_Score" value="0.109375"/>
    <att type="integer" name="Degree" value="5"/>
    <att type="string" name="Prot_Name" value="Pr55(Gag)"/>
    <graphics type="ELLIPSE" h="70.0" w="70.0" x="803.8578491210938" y="1110.5496826171875" fill="#cc0033" width="1" outline="#ffffff"/>
  </node>
  <node label="NP_057425.3" id="-1435">
    <att type="string" name="annotation.DB_Object_ID" value="Q9P212"/>
    <att type="string" name="Column 4" value="51196"/>
    <att type="string" name="annotation.DB_Object_Type" value="protein"/>
    <att type="string" name="annotation.DB" value="UniProtKB"/>
    <att type="string" name="GeneID_String" value="51196"/>
    <att type="string" name="annotation.Qualifier" value=""/>
    <att type="string" name="annotation.Taxon" value="Human"/>
    <att type="string" name="upkb_tr" value="Q5VWL4"/>
    <att type="string" name="Prot_Acc" value="NP_057425.3"/>
    <att type="string" name="type" value="human"/>
    <att type="string" name="annotation.Assigned_by" value="UniProtKB"/>
    <att type="list" name="annotation.GO MOLECULAR_FUNCTION">
      <att type="string" name="annotation.GO MOLECULAR_FUNCTION" value="Ras GTPase binding"/>
      <att type="string" name="annotation.GO MOLECULAR_FUNCTION" value="calcium ion binding"/>
      <att type="string" name="annotation.GO MOLECULAR_FUNCTION" value="enzyme binding"/>
      <att type="string" name="annotation.GO MOLECULAR_FUNCTION" value="guanyl-nucleotide exchange factor activity"/>
      <att type="string" name="annotation.GO MOLECULAR_FUNCTION" value="hydrolase activity"/>
      <att type="string" name="annotation.GO MOLECULAR_FUNCTION" value="phosphoinositide phospholipase C activity"/>
      <att type="string" name="annotation.GO MOLECULAR_FUNCTION" value="receptor signaling protein activity"/>
      <att type="string" name="annotation.GO MOLECULAR_FUNCTION" value="signal transducer activity"/>
    </att>
    <att type="map" name="annotation.DB:Reference">
      <att type="string" name="GO:0045859" value="PMID:11022047"/>
      <att type="string" name="GO:0006629" value="GOA:interpro|GO_REF:0000002"/>
      <att type="string" name="GO:0019722" value="PMID:11022048"/>
      <att type="string" name="GO:0005886" value="PMID:11022048"/>
      <att type="string" name="GO:0007264" value="GOA:interpro|GO_REF:0000002"/>
      <att type="string" name="GO:0008283" value="PMID:11022048"/>
      <att type="string" name="GO:0006940" value="PMID:11022047"/>
      <att type="string" name="GO:0046578" value="PMID:11022047"/>
      <att type="string" name="GO:0001558" value="PMID:11022047"/>
      <att type="string" name="GO:0007204" value="PMID:11022047"/>
      <att type="string" name="GO:0032835" value="PMID:17086182"/>
      <att type="string" name="GO:0007205" value="PMID:11022048"/>
      <att type="string" name="GO:0005829" value="PMID:11022048"/>
      <att type="string" name="GO:0005085" value="PMID:11022047"/>
      <att type="string" name="GO:0005622" value="GOA:interpro|GO_REF:0000002"/>
      <att type="string" name="GO:0007507" value="PMID:11022047"/>
      <att type="string" name="GO:0000187" value="PMID:11022047"/>
      <att type="string" name="GO:0005737" value="GOA:spkw|GO_REF:0000004"/>
      <att type="string" name="GO:0007173" value="PMID:11022048"/>
      <att type="string" name="GO:0007010" value="PMID:11022047"/>
      <att type="string" name="GO:0006651" value="PMID:11022047"/>
      <att type="string" name="GO:0004871" value="GOA:spkw|GO_REF:0000004"/>
      <att type="string" name="GO:0017016" value="PMID:11022048"/>
      <att type="string" name="GO:0005794" value="GOA:spkw|GO_REF:0000004"/>
      <att type="string" name="GO:0048016" value="PMID:11022047"/>
      <att type="string" name="GO:0005509" value="GOA:interpro|GO_REF:0000002"/>
      <att type="string" name="GO:0005624" value="PMID:11022047"/>
      <att type="string" name="GO:0016042" value="GOA:spkw|GO_REF:0000004"/>
      <att type="string" name="GO:0008277" value="PMID:11022047"/>
      <att type="string" name="GO:0016787" value="GOA:spkw|GO_REF:0000004"/>
      <att type="string" name="GO:0000139" value="GOA:spsl|GO_REF:0000023"/>
      <att type="string" name="GO:0004435" value="PMID:11022048"/>
      <att type="string" name="GO:0005057" value="PMID:11022048"/>
      <att type="string" name="GO:0006644" value="PMID:11022048"/>
      <att type="string" name="GO:0019899" value="PMID:11022048"/>
    </att>
    <att type="integer" name="GeneID" value="51196"/>
    <att type="string" name="annotation.DB_Object_Name" value="PLCE1, KIAA1516, PLCE, PPLC: 1-phosphatidylinositol-4,5-bisphosphate phosphodiesterase epsilon-1"/>
    <att type="list" name="annotation.GO CELLULAR_COMPONENT">
      <att type="string" name="annotation.GO CELLULAR_COMPONENT" value="Golgi apparatus"/>
      <att type="string" name="annotation.GO CELLULAR_COMPONENT" value="Golgi membrane"/>
      <att type="string" name="annotation.GO CELLULAR_COMPONENT" value="cytoplasm"/>
      <att type="string" name="annotation.GO CELLULAR_COMPONENT" value="cytosol"/>
      <att type="string" name="annotation.GO CELLULAR_COMPONENT" value="intracellular"/>
      <att type="string" name="annotation.GO CELLULAR_COMPONENT" value="membrane fraction"/>
      <att type="string" name="annotation.GO CELLULAR_COMPONENT" value="plasma membrane"/>
    </att>
    <att type="string" name="annotation.Date" value="20061108"/>
    <att type="list" name="cytoscape.alias.list">
      <att type="string" name="cytoscape.alias.list" value="IPI00010604"/>
      <att type="string" name="cytoscape.alias.list" value="Q9P212"/>
    </att>
    <att type="string" name="upkb_sp" value="Q9P212"/>
    <att type="string" name="canonicalName" value="NP_057425.3"/>
    <att type="string" name="annotation.With (or) From" value=""/>
    <att type="integer" name="Degree" value="1"/>
    <att type="map" name="annotation.Evidence">
      <att type="string" name="GO:0045859" value="IDA"/>
      <att type="string" name="GO:0006629" value="IEA"/>
      <att type="string" name="GO:0019722" value="NAS"/>
      <att type="string" name="GO:0005886" value="IDA"/>
      <att type="string" name="GO:0007264" value="IEA"/>
      <att type="string" name="GO:0008283" value="NAS"/>
      <att type="string" name="GO:0006940" value="TAS"/>
      <att type="string" name="GO:0046578" value="IDA"/>
      <att type="string" name="GO:0001558" value="TAS"/>
      <att type="string" name="GO:0007204" value="TAS"/>
      <att type="string" name="GO:0032835" value="IMP"/>
      <att type="string" name="GO:0007205" value="NAS"/>
      <att type="string" name="GO:0005829" value="IDA"/>
      <att type="string" name="GO:0005085" value="TAS"/>
      <att type="string" name="GO:0005622" value="IEA"/>
      <att type="string" name="GO:0007507" value="TAS"/>
      <att type="string" name="GO:0000187" value="IDA"/>
      <att type="string" name="GO:0005737" value="IEA"/>
      <att type="string" name="GO:0007173" value="NAS"/>
      <att type="string" name="GO:0007010" value="NAS"/>
      <att type="string" name="GO:0006651" value="TAS"/>
      <att type="string" name="GO:0004871" value="IEA"/>
      <att type="string" name="GO:0017016" value="TAS"/>
      <att type="string" name="GO:0005794" value="IEA"/>
      <att type="string" name="GO:0048016" value="TAS"/>
      <att type="string" name="GO:0005509" value="IEA"/>
      <att type="string" name="GO:0005624" value="IDA"/>
      <att type="string" name="GO:0016042" value="IEA"/>
      <att type="string" name="GO:0008277" value="IDA"/>
      <att type="string" name="GO:0016787" value="IEA"/>
      <att type="string" name="GO:0000139" value="IEA"/>
      <att type="string" name="GO:0004435" value="IDA"/>
      <att type="string" name="GO:0005057" value="TAS"/>
      <att type="string" name="GO:0006644" value="IC"/>
      <att type="string" name="GO:0019899" value="IPI"/>
    </att>
    <att type="list" name="annotation.GO BIOLOGICAL_PROCESS">
      <att type="string" name="annotation.GO BIOLOGICAL_PROCESS" value="activation of MAPK activity"/>
      <att type="string" name="annotation.GO BIOLOGICAL_PROCESS" value="activation of protein kinase C activity"/>
      <att type="string" name="annotation.GO BIOLOGICAL_PROCESS" value="calcium-mediated signaling"/>
      <att type="string" name="annotation.GO BIOLOGICAL_PROCESS" value="cell proliferation"/>
      <att type="string" name="annotation.GO BIOLOGICAL_PROCESS" value="cytoskeleton organization and biogenesis"/>
      <att type="string" name="annotation.GO BIOLOGICAL_PROCESS" value="diacylglycerol biosynthetic process"/>
      <att type="string" name="annotation.GO BIOLOGICAL_PROCESS" value="elevation of cytosolic calcium ion concentration"/>
      <att type="string" name="annotation.GO BIOLOGICAL_PROCESS" value="epidermal growth factor receptor signaling pathway"/>
      <att type="string" name="annotation.GO BIOLOGICAL_PROCESS" value="glomerulus development"/>
      <att type="string" name="annotation.GO BIOLOGICAL_PROCESS" value="heart development"/>
      <att type="string" name="annotation.GO BIOLOGICAL_PROCESS" value="inositol phosphate-mediated signaling"/>
      <att type="string" name="annotation.GO BIOLOGICAL_PROCESS" value="lipid catabolic process"/>
      <att type="string" name="annotation.GO BIOLOGICAL_PROCESS" value="lipid metabolic process"/>
      <att type="string" name="annotation.GO BIOLOGICAL_PROCESS" value="phospholipid metabolic process"/>
      <att type="string" name="annotation.GO BIOLOGICAL_PROCESS" value="regulation of G-protein coupled receptor protein signaling pathway"/>
      <att type="string" name="annotation.GO BIOLOGICAL_PROCESS" value="regulation of Ras protein signal transduction"/>
      <att type="string" name="annotation.GO BIOLOGICAL_PROCESS" value="regulation of cell growth"/>
      <att type="string" name="annotation.GO BIOLOGICAL_PROCESS" value="regulation of protein kinase activity"/>
      <att type="string" name="annotation.GO BIOLOGICAL_PROCESS" value="regulation of smooth muscle contraction"/>
      <att type="string" name="annotation.GO BIOLOGICAL_PROCESS" value="small GTPase mediated signal transduction"/>
    </att>
    <att type="string" name="Prot_Name" value="pancreas-enriched phospholipase C"/>
    <graphics type="ELLIPSE" h="30.0" w="30.0" x="1753.771484375" y="2340.553955078125" fill="#0033ff" width="1" outline="#ffffff"/>
  </node>
  <node label="NP_002109.1" id="-1434">
    <att type="string" name="annotation.DB_Object_ID" value="P28068"/>
    <att type="string" name="Column 4" value="3109"/>
    <att type="string" name="annotation.DB_Object_Type" value="protein"/>
    <att type="string" name="annotation.DB" value="UniProtKB"/>
    <att type="string" name="upkb_vega" value="OTTHUMP00000195564"/>
    <att type="string" name="GeneID_String" value="3109"/>
    <att type="string" name="annotation.Qualifier" value=""/>
    <att type="string" name="MCODE_Node_Status" value="Unclustered"/>
    <att type="string" name="annotation.Taxon" value="Human"/>
    <att type="string" name="upkb_tr" value="Q5STC4"/>
    <att type="string" name="Prot_Acc" value="NP_002109.1"/>
    <att type="string" name="type" value="human"/>
    <att type="string" name="annotation.Assigned_by" value="UniProtKB"/>
    <att type="map" name="annotation.DB:Reference">
      <att type="string" name="GO:0006955" value="GOA:interpro|GO_REF:0000002"/>
      <att type="string" name="GO:0005886" value="PMID:11827988"/>
      <att type="string" name="GO:0016020" value="GOA:interpro|GO_REF:0000002"/>
      <att type="string" name="GO:0002504" value="GOA:spkw|GO_REF:0000004"/>
      <att type="string" name="GO:0031902" value="GOA:spsl|GO_REF:0000023"/>
      <att type="string" name="GO:0042613" value="GOA:interpro|GO_REF:0000002"/>
      <att type="string" name="GO:0016021" value="GOA:spkw|GO_REF:0000004"/>
      <att type="string" name="GO:0005765" value="GOA:spsl|GO_REF:0000023"/>
      <att type="string" name="GO:0005768" value="GOA:spkw|GO_REF:0000004"/>
    </att>
    <att type="integer" name="GeneID" value="3109"/>
    <att type="string" name="annotation.DB_Object_Name" value="HLA-DMB, DMB, RING7: HLA class II histocompatibility antigen, DM beta chain precursor"/>
    <att type="list" name="annotation.GO CELLULAR_COMPONENT">
      <att type="string" name="annotation.GO CELLULAR_COMPONENT" value="MHC class II protein complex"/>
      <att type="string" name="annotation.GO CELLULAR_COMPONENT" value="endosome"/>
      <att type="string" name="annotation.GO CELLULAR_COMPONENT" value="integral to membrane"/>
      <att type="string" name="annotation.GO CELLULAR_COMPONENT" value="late endosome membrane"/>
      <att type="string" name="annotation.GO CELLULAR_COMPONENT" value="lysosomal membrane"/>
      <att type="string" name="annotation.GO CELLULAR_COMPONENT" value="membrane"/>
      <att type="string" name="annotation.GO CELLULAR_COMPONENT" value="plasma membrane"/>
    </att>
    <att type="string" name="annotation.Date" value="20080613"/>
    <att type="list" name="cytoscape.alias.list">
      <att type="string" name="cytoscape.alias.list" value="IPI00000793"/>
      <att type="string" name="cytoscape.alias.list" value="P28068"/>
    </att>
    <att type="string" name="upkb_hinv" value="HIT000094002"/>
    <att type="string" name="upkb_sp" value="P28068"/>
    <att type="string" name="canonicalName" value="NP_002109.1"/>
    <att type="real" name="MCODE_Score" value="0.2222222222222222"/>
    <att type="string" name="annotation.With (or) From" value="InterPro:IPR000353"/>
    <att type="integer" name="Degree" value="1"/>
    <att type="map" name="annotation.Evidence">
      <att type="string" name="GO:0006955" value="IEA"/>
      <att type="string" name="GO:0005886" value="EXP"/>
      <att type="string" name="GO:0016020" value="IEA"/>
      <att type="string" name="GO:0002504" value="IEA"/>
      <att type="string" name="GO:0031902" value="IEA"/>
      <att type="string" name="GO:0042613" value="IEA"/>
      <att type="string" name="GO:0016021" value="IEA"/>
      <att type="string" name="GO:0005765" value="IEA"/>
      <att type="string" name="GO:0005768" value="IEA"/>
    </att>
    <att type="list" name="annotation.GO BIOLOGICAL_PROCESS">
      <att type="string" name="annotation.GO BIOLOGICAL_PROCESS" value="antigen processing and presentation of peptide or polysaccharide antigen via MHC class II"/>
      <att type="string" name="annotation.GO BIOLOGICAL_PROCESS" value="immune response"/>
    </att>
    <att type="string" name="Prot_Name" value="major histocompatibility complex, class II, DM beta precursor"/>
    <graphics type="ELLIPSE" h="30.0" w="30.0" x="1053.9681396484375" y="1821.3050537109375" fill="#0033ff" width="1" outline="#ffffff"/>
  </node>
  <node label="NP_003801.1" id="-1433">
    <att type="string" name="annotation.DB_Object_ID" value="P50591"/>
    <att type="string" name="Column 4" value="8743"/>
    <att type="string" name="annotation.DB_Object_Type" value="protein"/>
    <att type="string" name="annotation.DB" value="UniProtKB"/>
    <att type="string" name="upkb_vega" value="OTTHUMP00000173609"/>
    <att type="string" name="GeneID_String" value="8743"/>
    <att type="string" name="annotation.Qualifier" value=""/>
    <att type="string" name="MCODE_Node_Status" value="Unclustered"/>
    <att type="string" name="annotation.Taxon" value="Human"/>
    <att type="string" name="upkb_tr" value="A6NLJ6"/>
    <att type="string" name="Prot_Acc" value="NP_003801.1"/>
    <att type="string" name="type" value="human"/>
    <att type="string" name="annotation.Assigned_by" value="UniProtKB"/>
    <att type="list" name="annotation.GO MOLECULAR_FUNCTION">
      <att type="string" name="annotation.GO MOLECULAR_FUNCTION" value="cytokine activity"/>
      <att type="string" name="annotation.GO MOLECULAR_FUNCTION" value="metal ion binding"/>
      <att type="string" name="annotation.GO MOLECULAR_FUNCTION" value="signal transducer activity"/>
      <att type="string" name="annotation.GO MOLECULAR_FUNCTION" value="tumor necrosis factor receptor binding"/>
      <att type="string" name="annotation.GO MOLECULAR_FUNCTION" value="zinc ion binding"/>
    </att>
    <att type="map" name="annotation.DB:Reference">
      <att type="string" name="GO:0005164" value="GOA:interpro|GO_REF:0000002"/>
      <att type="string" name="GO:0008633" value="PMID:14644197"/>
      <att type="string" name="GO:0007267" value="PMID:8777713"/>
      <att type="string" name="GO:0006915" value="GOA:spkw|GO_REF:0000004"/>
      <att type="string" name="GO:0005625" value="PMID:8663110"/>
      <att type="string" name="GO:0005576" value="PMID:10894160"/>
      <att type="string" name="GO:0006917" value="PMID:8663110"/>
      <att type="string" name="GO:0005125" value="GOA:spkw|GO_REF:0000004"/>
      <att type="string" name="GO:0005615" value="GOA:spkw|GO_REF:0000004"/>
      <att type="string" name="GO:0046872" value="GOA:spkw|GO_REF:0000004"/>
      <att type="string" name="GO:0007165" value="PMID:8663110"/>
      <att type="string" name="GO:0006955" value="GOA:interpro|GO_REF:0000002"/>
      <att type="string" name="GO:0016020" value="GOA:interpro|GO_REF:0000002"/>
      <att type="string" name="GO:0005887" value="PMID:8663110"/>
      <att type="string" name="GO:0008270" value="GOA:spkw|GO_REF:0000004"/>
      <att type="string" name="GO:0016021" value="GOA:spkw|GO_REF:0000004"/>
      <att type="string" name="GO:0004871" value="PMID:12761501"/>
      <att type="string" name="GO:0043123" value="PMID:12761501"/>
    </att>
    <att type="integer" name="GeneID" value="8743"/>
    <att type="string" name="annotation.DB_Object_Name" value="TNFSF10, APO2L, TRAIL: Tumor necrosis factor ligand superfamily member 10"/>
    <att type="list" name="annotation.GO CELLULAR_COMPONENT">
      <att type="string" name="annotation.GO CELLULAR_COMPONENT" value="extracellular region"/>
      <att type="string" name="annotation.GO CELLULAR_COMPONENT" value="extracellular space"/>
      <att type="string" name="annotation.GO CELLULAR_COMPONENT" value="integral to membrane"/>
      <att type="string" name="annotation.GO CELLULAR_COMPONENT" value="integral to plasma membrane"/>
      <att type="string" name="annotation.GO CELLULAR_COMPONENT" value="membrane"/>
      <att type="string" name="annotation.GO CELLULAR_COMPONENT" value="soluble fraction"/>
    </att>
    <att type="string" name="annotation.Date" value="20080613"/>
    <att type="list" name="cytoscape.alias.list">
      <att type="string" name="cytoscape.alias.list" value="IPI00747054"/>
      <att type="string" name="cytoscape.alias.list" value="P50591"/>
    </att>
    <att type="string" name="upkb_sp" value="P50591"/>
    <att type="string" name="canonicalName" value="NP_003801.1"/>
    <att type="real" name="MCODE_Score" value="0.2222222222222222"/>
    <att type="string" name="annotation.With (or) From" value="InterPro:IPR006052"/>
    <att type="integer" name="Degree" value="1"/>
    <att type="map" name="annotation.Evidence">
      <att type="string" name="GO:0005164" value="IEA"/>
      <att type="string" name="GO:0008633" value="EXP"/>
      <att type="string" name="GO:0007267" value="TAS"/>
      <att type="string" name="GO:0006915" value="IEA"/>
      <att type="string" name="GO:0005625" value="TAS"/>
      <att type="string" name="GO:0005576" value="EXP"/>
      <att type="string" name="GO:0006917" value="TAS"/>
      <att type="string" name="GO:0005125" value="IEA"/>
      <att type="string" name="GO:0005615" value="IEA"/>
      <att type="string" name="GO:0046872" value="IEA"/>
      <att type="string" name="GO:0007165" value="TAS"/>
      <att type="string" name="GO:0006955" value="IEA"/>
      <att type="string" name="GO:0016020" value="IEA"/>
      <att type="string" name="GO:0005887" value="TAS"/>
      <att type="string" name="GO:0008270" value="IEA"/>
      <att type="string" name="GO:0016021" value="IEA"/>
      <att type="string" name="GO:0004871" value="IEP"/>
      <att type="string" name="GO:0043123" value="IEP"/>
    </att>
    <att type="list" name="annotation.GO BIOLOGICAL_PROCESS">
      <att type="string" name="annotation.GO BIOLOGICAL_PROCESS" value="activation of pro-apoptotic gene products"/>
      <att type="string" name="annotation.GO BIOLOGICAL_PROCESS" value="apoptosis"/>
      <att type="string" name="annotation.GO BIOLOGICAL_PROCESS" value="cell-cell signaling"/>
      <att type="string" name="annotation.GO BIOLOGICAL_PROCESS" value="immune response"/>
      <att type="string" name="annotation.GO BIOLOGICAL_PROCESS" value="induction of apoptosis"/>
      <att type="string" name="annotation.GO BIOLOGICAL_PROCESS" value="positive regulation of I-kappaB kinase/NF-kappaB cascade"/>
      <att type="string" name="annotation.GO BIOLOGICAL_PROCESS" value="signal transduction"/>
    </att>
    <att type="string" name="Prot_Name" value="tumor necrosis factor (ligand) superfamily, member 10"/>
    <graphics type="ELLIPSE" h="30.0" w="30.0" x="1630.401123046875" y="2387.777099609375" fill="#0033ff" width="1" outline="#ffffff"/>
  </node>
  <node label="NP_001727.1" id="-1432">
    <att type="string" name="annotation.DB_Object_ID" value="P21730"/>
    <att type="string" name="Column 4" value="728"/>
    <att type="string" name="annotation.DB_Object_Type" value="protein"/>
    <att type="string" name="annotation.DB" value="UniProtKB"/>
    <att type="string" name="GeneID_String" value="728"/>
    <att type="string" name="annotation.Qualifier" value=""/>
    <att type="string" name="MCODE_Node_Status" value="Unclustered"/>
    <att type="string" name="annotation.Taxon" value="Human"/>
    <att type="string" name="Prot_Acc" value="NP_001727.1"/>
    <att type="string" name="type" value="human"/>
    <att type="string" name="annotation.Assigned_by" value="PINC"/>
    <att type="list" name="annotation.GO MOLECULAR_FUNCTION">
      <att type="string" name="annotation.GO MOLECULAR_FUNCTION" value="C5a anaphylatoxin receptor activity"/>
      <att type="string" name="annotation.GO MOLECULAR_FUNCTION" value="receptor activity"/>
      <att type="string" name="annotation.GO MOLECULAR_FUNCTION" value="rhodopsin-like receptor activity"/>
    </att>
    <att type="map" name="annotation.DB:Reference">
      <att type="string" name="GO:0004944" value="PMID:10352266"/>
      <att type="string" name="GO:0005886" value="PMID:2007135"/>
      <att type="string" name="GO:0007606" value="PMID:9590258"/>
      <att type="string" name="GO:0007202" value="PMID:7649993"/>
      <att type="string" name="GO:0007204" value="PMID:8702752"/>
      <att type="string" name="GO:0007165" value="PMID:2007135"/>
      <att type="string" name="GO:0000187" value="PMID:7649993"/>
      <att type="string" name="GO:0006955" value="PMID:9590258"/>
      <att type="string" name="GO:0006968" value="PMID:8779720"/>
      <att type="string" name="GO:0007186" value="GOA:interpro|GO_REF:0000002"/>
      <att type="string" name="GO:0006935" value="PMID:10352266"/>
      <att type="string" name="GO:0005887" value="PMID:2007135"/>
      <att type="string" name="GO:0004872" value="GOA:spkw|GO_REF:0000004"/>
      <att type="string" name="GO:0001584" value="GOA:interpro|GO_REF:0000002"/>
    </att>
    <att type="integer" name="GeneID" value="728"/>
    <att type="string" name="annotation.DB_Object_Name" value="C5AR1, C5AR, C5R1: C5a anaphylatoxin chemotactic receptor"/>
    <att type="list" name="annotation.GO CELLULAR_COMPONENT">
      <att type="string" name="annotation.GO CELLULAR_COMPONENT" value="integral to plasma membrane"/>
      <att type="string" name="annotation.GO CELLULAR_COMPONENT" value="plasma membrane"/>
    </att>
    <att type="string" name="annotation.Date" value="20030904"/>
    <att type="list" name="cytoscape.alias.list">
      <att type="string" name="cytoscape.alias.list" value="IPI00010308"/>
      <att type="string" name="cytoscape.alias.list" value="P21730"/>
    </att>
    <att type="string" name="upkb_sp" value="P21730"/>
    <att type="string" name="canonicalName" value="NP_001727.1"/>
    <att type="real" name="MCODE_Score" value="0.2222222222222222"/>
    <att type="string" name="annotation.With (or) From" value=""/>
    <att type="map" name="annotation.Evidence">
      <att type="string" name="GO:0004944" value="TAS"/>
      <att type="string" name="GO:0005886" value="TAS"/>
      <att type="string" name="GO:0007606" value="TAS"/>
      <att type="string" name="GO:0007202" value="TAS"/>
      <att type="string" name="GO:0007204" value="TAS"/>
      <att type="string" name="GO:0007165" value="TAS"/>
      <att type="string" name="GO:0000187" value="TAS"/>
      <att type="string" name="GO:0006955" value="TAS"/>
      <att type="string" name="GO:0006968" value="TAS"/>
      <att type="string" name="GO:0007186" value="IEA"/>
      <att type="string" name="GO:0006935" value="TAS"/>
      <att type="string" name="GO:0005887" value="TAS"/>
      <att type="string" name="GO:0004872" value="IEA"/>
      <att type="string" name="GO:0001584" value="IEA"/>
    </att>
    <att type="list" name="annotation.GO BIOLOGICAL_PROCESS">
      <att type="string" name="annotation.GO BIOLOGICAL_PROCESS" value="G-protein coupled receptor protein signaling pathway"/>
      <att type="string" name="annotation.GO BIOLOGICAL_PROCESS" value="activation of MAPK activity"/>
      <att type="string" name="annotation.GO BIOLOGICAL_PROCESS" value="activation of phospholipase C activity"/>
      <att type="string" name="annotation.GO BIOLOGICAL_PROCESS" value="cellular defense response"/>
      <att type="string" name="annotation.GO BIOLOGICAL_PROCESS" value="chemotaxis"/>
      <att type="string" name="annotation.GO BIOLOGICAL_PROCESS" value="elevation of cytosolic calcium ion concentration"/>
      <att type="string" name="annotation.GO BIOLOGICAL_PROCESS" value="immune response"/>
      <att type="string" name="annotation.GO BIOLOGICAL_PROCESS" value="sensory perception of chemical stimulus"/>
      <att type="string" name="annotation.GO BIOLOGICAL_PROCESS" value="signal transduction"/>
    </att>
    <att type="string" name="Prot_Name" value="complement component 5 receptor 1 (C5a ligand)"/>
    <graphics type="ELLIPSE" h="30.0" w="30.0" x="1344.4639892578125" y="2657.757080078125" fill="#0033ff" width="1" outline="#ffffff"/>
  </node>
  <node label="NP_003835.2" id="-1431">
    <att type="string" name="annotation.DB_Object_ID" value="O00220"/>
    <att type="string" name="Column 4" value="8797"/>
    <att type="string" name="annotation.DB_Object_Type" value="protein"/>
    <att type="string" name="annotation.DB" value="UniProtKB"/>
    <att type="string" name="GeneID_String" value="8797"/>
    <att type="string" name="annotation.Qualifier" value=""/>
    <att type="string" name="MCODE_Node_Status" value="Unclustered"/>
    <att type="string" name="annotation.Taxon" value="Human"/>
    <att type="string" name="Prot_Acc" value="NP_003835.2"/>
    <att type="string" name="type" value="human"/>
    <att type="string" name="annotation.Assigned_by" value="UniProtKB"/>
    <att type="list" name="annotation.GO MOLECULAR_FUNCTION">
      <att type="string" name="annotation.GO MOLECULAR_FUNCTION" value="TRAIL binding"/>
      <att type="string" name="annotation.GO MOLECULAR_FUNCTION" value="caspase activator activity"/>
      <att type="string" name="annotation.GO MOLECULAR_FUNCTION" value="death receptor activity"/>
      <att type="string" name="annotation.GO MOLECULAR_FUNCTION" value="receptor activity"/>
    </att>
    <att type="map" name="annotation.DB:Reference">
      <att type="string" name="GO:0008625" value="PMID:9311998"/>
      <att type="string" name="GO:0007165" value="PMID:9082980"/>
      <att type="string" name="GO:0045569" value="PMID:9373179"/>
      <att type="string" name="GO:0016020" value="GOA:spkw|GO_REF:0000004"/>
      <att type="string" name="GO:0007250" value="PMID:9430227"/>
      <att type="string" name="GO:0006919" value="UniProt:O14763"/>
      <att type="string" name="GO:0006915" value="GOA:spkw|GO_REF:0000004"/>
      <att type="string" name="GO:0004872" value="PMID:9311998"/>
      <att type="string" name="GO:0016021" value="PMID:9311998"/>
      <att type="string" name="GO:0006917" value="PMID:9311998"/>
      <att type="string" name="GO:0008656" value="UniProt:O14763"/>
      <att type="string" name="GO:0005035" value="PMID:9082980"/>
    </att>
    <att type="integer" name="GeneID" value="8797"/>
    <att type="string" name="annotation.DB_Object_Name" value="TNFRSF10A, APO2, DR4, TRAILR1: Tumor necrosis factor receptor superfamily member 10A precursor"/>
    <att type="list" name="annotation.GO CELLULAR_COMPONENT">
      <att type="string" name="annotation.GO CELLULAR_COMPONENT" value="integral to membrane"/>
      <att type="string" name="annotation.GO CELLULAR_COMPONENT" value="membrane"/>
    </att>
    <att type="string" name="annotation.Date" value="20050624"/>
    <att type="list" name="cytoscape.alias.list">
      <att type="string" name="cytoscape.alias.list" value="IPI00021975"/>
      <att type="string" name="cytoscape.alias.list" value="O00220"/>
    </att>
    <att type="string" name="upkb_sp" value="O00220"/>
    <att type="string" name="canonicalName" value="NP_003835.2"/>
    <att type="real" name="MCODE_Score" value="0.0"/>
    <att type="string" name="annotation.With (or) From" value="GO:0004872"/>
    <att type="map" name="annotation.Evidence">
      <att type="string" name="GO:0008625" value="NAS"/>
      <att type="string" name="GO:0007165" value="TAS"/>
      <att type="string" name="GO:0045569" value="NAS"/>
      <att type="string" name="GO:0016020" value="IEA"/>
      <att type="string" name="GO:0007250" value="NAS"/>
      <att type="string" name="GO:0006919" value="NAS"/>
      <att type="string" name="GO:0006915" value="IEA"/>
      <att type="string" name="GO:0004872" value="NAS"/>
      <att type="string" name="GO:0016021" value="IC"/>
      <att type="string" name="GO:0006917" value="NAS"/>
      <att type="string" name="GO:0008656" value="NAS"/>
      <att type="string" name="GO:0005035" value="TAS"/>
    </att>
    <att type="list" name="annotation.GO BIOLOGICAL_PROCESS">
      <att type="string" name="annotation.GO BIOLOGICAL_PROCESS" value="activation of NF-kappaB-inducing kinase activity"/>
      <att type="string" name="annotation.GO BIOLOGICAL_PROCESS" value="apoptosis"/>
      <att type="string" name="annotation.GO BIOLOGICAL_PROCESS" value="caspase activation"/>
      <att type="string" name="annotation.GO BIOLOGICAL_PROCESS" value="induction of apoptosis"/>
      <att type="string" name="annotation.GO BIOLOGICAL_PROCESS" value="induction of apoptosis via death domain receptors"/>
      <att type="string" name="annotation.GO BIOLOGICAL_PROCESS" value="signal transduction"/>
    </att>
    <att type="string" name="Prot_Name" value="tumor necrosis factor receptor superfamily, member 10a"/>
    <graphics type="ELLIPSE" h="30.0" w="30.0" x="1136.325439453125" y="2934.21337890625" fill="#0033ff" width="1" outline="#ffffff"/>
  </node>
  <node label="NP_002289.1" id="-1430">
    <att type="string" name="annotation.DB_Object_ID" value="P13796"/>
    <att type="string" name="Column 4" value="3936"/>
    <att type="string" name="annotation.DB_Object_Type" value="protein"/>
    <att type="string" name="annotation.DB" value="UniProtKB"/>
    <att type="string" name="GeneID_String" value="3936"/>
    <att type="string" name="annotation.Qualifier" value=""/>
    <att type="string" name="annotation.Taxon" value="Human"/>
    <att type="string" name="upkb_tr" value="Q5TBN3"/>
    <att type="string" name="Prot_Acc" value="NP_002289.1"/>
    <att type="string" name="type" value="human"/>
    <att type="string" name="annotation.Assigned_by" value="Ensembl"/>
    <att type="list" name="annotation.GO MOLECULAR_FUNCTION">
      <att type="string" name="annotation.GO MOLECULAR_FUNCTION" value="actin binding"/>
      <att type="string" name="annotation.GO MOLECULAR_FUNCTION" value="actin filament binding"/>
      <att type="string" name="annotation.GO MOLECULAR_FUNCTION" value="calcium ion binding"/>
      <att type="string" name="annotation.GO MOLECULAR_FUNCTION" value="identical protein binding"/>
    </att>
    <att type="map" name="annotation.DB:Reference">
      <att type="string" name="GO:0008150" value="UniProt:P13796"/>
      <att type="string" name="GO:0005737" value="PMID:2378651"/>
      <att type="string" name="GO:0051015" value="GOA:compara|GO_REF:0000019"/>
      <att type="string" name="GO:0005884" value="GOA:compara|GO_REF:0000019"/>
      <att type="string" name="GO:0005509" value="PMID:2378651"/>
      <att type="string" name="GO:0003779" value="GOA:interpro|GO_REF:0000002"/>
      <att type="string" name="GO:0001891" value="GOA:compara|GO_REF:0000019"/>
      <att type="string" name="GO:0051017" value="GOA:compara|GO_REF:0000019"/>
      <att type="string" name="GO:0001726" value="GOA:compara|GO_REF:0000019"/>
      <att type="string" name="GO:0042802" value="GOA:compara|GO_REF:0000019"/>
      <att type="string" name="GO:0005829" value="PMID:2111166"/>
    </att>
    <att type="integer" name="GeneID" value="3936"/>
    <att type="string" name="annotation.DB_Object_Name" value="LCP1, PLS2: Plastin-2"/>
    <att type="list" name="annotation.GO CELLULAR_COMPONENT">
      <att type="string" name="annotation.GO CELLULAR_COMPONENT" value="actin filament"/>
      <att type="string" name="annotation.GO CELLULAR_COMPONENT" value="cytoplasm"/>
      <att type="string" name="annotation.GO CELLULAR_COMPONENT" value="cytosol"/>
      <att type="string" name="annotation.GO CELLULAR_COMPONENT" value="phagocytic cup"/>
      <att type="string" name="annotation.GO CELLULAR_COMPONENT" value="ruffle"/>
    </att>
    <att type="string" name="annotation.Date" value="20080612"/>
    <att type="list" name="cytoscape.alias.list">
      <att type="string" name="cytoscape.alias.list" value="IPI00010471"/>
      <att type="string" name="cytoscape.alias.list" value="P13796"/>
    </att>
    <att type="string" name="upkb_sp" value="P13796"/>
    <att type="string" name="canonicalName" value="NP_002289.1"/>
    <att type="string" name="annotation.With (or) From" value="Ensembl:ENSMUSP00000106538"/>
    <att type="map" name="annotation.Evidence">
      <att type="string" name="GO:0008150" value="ND"/>
      <att type="string" name="GO:0005737" value="NAS"/>
      <att type="string" name="GO:0051015" value="IEA"/>
      <att type="string" name="GO:0005884" value="IEA"/>
      <att type="string" name="GO:0005509" value="NAS"/>
      <att type="string" name="GO:0003779" value="IEA"/>
      <att type="string" name="GO:0001891" value="IEA"/>
      <att type="string" name="GO:0051017" value="IEA"/>
      <att type="string" name="GO:0001726" value="IEA"/>
      <att type="string" name="GO:0042802" value="IEA"/>
      <att type="string" name="GO:0005829" value="IDA"/>
    </att>
    <att type="list" name="annotation.GO BIOLOGICAL_PROCESS">
      <att type="string" name="annotation.GO BIOLOGICAL_PROCESS" value="actin filament bundle formation"/>
      <att type="string" name="annotation.GO BIOLOGICAL_PROCESS" value="biological_process"/>
    </att>
    <att type="string" name="Prot_Name" value="L-plastin"/>
    <graphics type="ELLIPSE" h="30.0" w="30.0" x="404.4049072265625" y="991.8770751953125" fill="#0033ff" width="1" outline="#ffffff"/>
  </node>
  <node label="NP_006073.2" id="-1429">
    <att type="string" name="annotation.DB_Object_ID" value="P68363"/>
    <att type="string" name="Column 4" value="10376"/>
    <att type="string" name="annotation.DB_Object_Type" value="protein"/>
    <att type="string" name="annotation.DB" value="UniProtKB"/>
    <att type="string" name="upkb_vega" value="OTTHUMP00000167389"/>
    <att type="string" name="GeneID_String" value="10376"/>
    <att type="string" name="annotation.Qualifier" value=""/>
    <att type="string" name="annotation.Taxon" value="Human"/>
    <att type="string" name="upkb_tr" value="Q8WU19"/>
    <att type="string" name="Prot_Acc" value="NP_006073.2"/>
    <att type="string" name="type" value="human"/>
    <att type="string" name="annotation.Assigned_by" value="UniProtKB"/>
    <att type="list" name="annotation.GO MOLECULAR_FUNCTION">
      <att type="string" name="annotation.GO MOLECULAR_FUNCTION" value="GTP binding"/>
      <att type="string" name="annotation.GO MOLECULAR_FUNCTION" value="GTPase activity"/>
      <att type="string" name="annotation.GO MOLECULAR_FUNCTION" value="nucleotide binding"/>
      <att type="string" name="annotation.GO MOLECULAR_FUNCTION" value="structural molecule activity"/>
    </att>
    <att type="map" name="annotation.DB:Reference">
      <att type="string" name="GO:0043234" value="GOA:interpro|GO_REF:0000002"/>
      <att type="string" name="GO:0051258" value="GOA:interpro|GO_REF:0000002"/>
      <att type="string" name="GO:0000166" value="GOA:spkw|GO_REF:0000004"/>
      <att type="string" name="GO:0005198" value="GOA:interpro|GO_REF:0000002"/>
      <att type="string" name="GO:0005874" value="GOA:interpro|GO_REF:0000002"/>
      <att type="string" name="GO:0003924" value="GOA:interpro|GO_REF:0000002"/>
      <att type="string" name="GO:0005525" value="GOA:interpro|GO_REF:0000002"/>
      <att type="string" name="GO:0007018" value="GOA:interpro|GO_REF:0000002"/>
    </att>
    <att type="integer" name="GeneID" value="10376"/>
    <att type="string" name="annotation.DB_Object_Name" value="TUBA1B: Tubulin alpha-1B chain"/>
    <att type="list" name="annotation.GO CELLULAR_COMPONENT">
      <att type="string" name="annotation.GO CELLULAR_COMPONENT" value="microtubule"/>
      <att type="string" name="annotation.GO CELLULAR_COMPONENT" value="protein complex"/>
    </att>
    <att type="string" name="annotation.Date" value="20080613"/>
    <att type="list" name="cytoscape.alias.list">
      <att type="string" name="cytoscape.alias.list" value="IPI00387144"/>
      <att type="string" name="cytoscape.alias.list" value="P68363"/>
    </att>
    <att type="string" name="upkb_sp" value="P68363"/>
    <att type="string" name="canonicalName" value="NP_006073.2"/>
    <att type="string" name="annotation.With (or) From" value="InterPro:IPR003008"/>
    <att type="map" name="annotation.Evidence">
      <att type="string" name="GO:0043234" value="IEA"/>
      <att type="string" name="GO:0051258" value="IEA"/>
      <att type="string" name="GO:0000166" value="IEA"/>
      <att type="string" name="GO:0005198" value="IEA"/>
      <att type="string" name="GO:0005874" value="IEA"/>
      <att type="string" name="GO:0003924" value="IEA"/>
      <att type="string" name="GO:0005525" value="IEA"/>
      <att type="string" name="GO:0007018" value="IEA"/>
    </att>
    <att type="list" name="annotation.GO BIOLOGICAL_PROCESS">
      <att type="string" name="annotation.GO BIOLOGICAL_PROCESS" value="microtubule-based movement"/>
      <att type="string" name="annotation.GO BIOLOGICAL_PROCESS" value="protein polymerization"/>
    </att>
    <att type="string" name="Prot_Name" value="tubulin, alpha, ubiquitous"/>
    <graphics type="ELLIPSE" h="30.0" w="30.0" x="1926.537353515625" y="1810.8350830078125" fill="#0033ff" width="1" outline="#ffffff"/>
  </node>
  <node label="NP_116558.1" id="-1428">
    <att type="string" name="annotation.DB_Object_ID" value="P19387"/>
    <att type="string" name="Column 4" value="5432"/>
    <att type="string" name="annotation.DB_Object_Type" value="protein"/>
    <att type="string" name="annotation.DB" value="UniProtKB"/>
    <att type="string" name="GeneID_String" value="5432"/>
    <att type="string" name="annotation.Qualifier" value=""/>
    <att type="string" name="MCODE_Node_Status" value="Unclustered"/>
    <att type="string" name="annotation.Taxon" value="Human"/>
    <att type="string" name="Prot_Acc" value="NP_116558.1"/>
    <att type="string" name="type" value="human"/>
    <att type="string" name="annotation.Assigned_by" value="Ensembl"/>
    <att type="list" name="annotation.GO MOLECULAR_FUNCTION">
      <att type="string" name="annotation.GO MOLECULAR_FUNCTION" value="DNA binding"/>
      <att type="string" name="annotation.GO MOLECULAR_FUNCTION" value="DNA-directed RNA polymerase activity"/>
      <att type="string" name="annotation.GO MOLECULAR_FUNCTION" value="protein dimerization activity"/>
    </att>
    <att type="map" name="annotation.DB:Reference">
      <att type="string" name="GO:0005737" value="GOA:compara|GO_REF:0000019"/>
      <att type="string" name="GO:0006368" value="PMID:9405375"/>
      <att type="string" name="GO:0006367" value="PMID:8946909"/>
      <att type="string" name="GO:0003899" value="GOA:interpro|GO_REF:0000002"/>
      <att type="string" name="GO:0000398" value="PMID:12226669"/>
      <att type="string" name="GO:0046983" value="GOA:interpro|GO_REF:0000002"/>
      <att type="string" name="GO:0005634" value="GOA:interpro|GO_REF:0000002"/>
      <att type="string" name="GO:0005654" value="PMID:9409616"/>
      <att type="string" name="GO:0003677" value="GOA:interpro|GO_REF:0000002"/>
      <att type="string" name="GO:0006350" value="GOA:interpro|GO_REF:0000002"/>
    </att>
    <att type="integer" name="GeneID" value="5432"/>
    <att type="string" name="annotation.DB_Object_Name" value="A-152E5.7, POLR2C: DNA-directed RNA polymerase II subunit RPB3"/>
    <att type="list" name="annotation.GO CELLULAR_COMPONENT">
      <att type="string" name="annotation.GO CELLULAR_COMPONENT" value="cytoplasm"/>
      <att type="string" name="annotation.GO CELLULAR_COMPONENT" value="nucleoplasm"/>
      <att type="string" name="annotation.GO CELLULAR_COMPONENT" value="nucleus"/>
    </att>
    <att type="string" name="annotation.Date" value="20080612"/>
    <att type="list" name="cytoscape.alias.list">
      <att type="string" name="cytoscape.alias.list" value="IPI00018288"/>
      <att type="string" name="cytoscape.alias.list" value="P19387"/>
    </att>
    <att type="string" name="upkb_sp" value="P19387"/>
    <att type="string" name="canonicalName" value="NP_116558.1"/>
    <att type="real" name="MCODE_Score" value="0.0"/>
    <att type="string" name="annotation.With (or) From" value="Ensembl:ENSMUSP00000105147"/>
    <att type="integer" name="Degree" value="1"/>
    <att type="map" name="annotation.Evidence">
      <att type="string" name="GO:0005737" value="IEA"/>
      <att type="string" name="GO:0006368" value="EXP"/>
      <att type="string" name="GO:0006367" value="EXP"/>
      <att type="string" name="GO:0003899" value="IEA"/>
      <att type="string" name="GO:0000398" value="EXP"/>
      <att type="string" name="GO:0046983" value="IEA"/>
      <att type="string" name="GO:0005634" value="IEA"/>
      <att type="string" name="GO:0005654" value="EXP"/>
      <att type="string" name="GO:0003677" value="IEA"/>
      <att type="string" name="GO:0006350" value="IEA"/>
    </att>
    <att type="list" name="annotation.GO BIOLOGICAL_PROCESS">
      <att type="string" name="annotation.GO BIOLOGICAL_PROCESS" value="RNA elongation from RNA polymerase II promoter"/>
      <att type="string" name="annotation.GO BIOLOGICAL_PROCESS" value="nuclear mRNA splicing, via spliceosome"/>
      <att type="string" name="annotation.GO BIOLOGICAL_PROCESS" value="transcription"/>
      <att type="string" name="annotation.GO BIOLOGICAL_PROCESS" value="transcription initiation from RNA polymerase II promoter"/>
    </att>
    <att type="string" name="Prot_Name" value="DNA directed RNA polymerase II polypeptide C"/>
    <graphics type="ELLIPSE" h="30.0" w="30.0" x="1547.2412109375" y="1710.8756103515625" fill="#0033ff" width="1" outline="#ffffff"/>
  </node>
  <node label="NP_004313.1" id="-1427">
    <att type="string" name="annotation.DB_Object_ID" value="Q92934"/>
    <att type="string" name="Column 4" value="572"/>
    <att type="string" name="annotation.DB_Object_Type" value="protein"/>
    <att type="string" name="annotation.DB" value="UniProtKB"/>
    <att type="string" name="upkb_vega" value="OTTHUMP00000165930"/>
    <att type="string" name="GeneID_String" value="572"/>
    <att type="string" name="annotation.Qualifier" value=""/>
    <att type="string" name="annotation.Taxon" value="Human"/>
    <att type="string" name="Prot_Acc" value="NP_004313.1"/>
    <att type="string" name="type" value="human"/>
    <att type="string" name="annotation.Assigned_by" value="UniProtKB"/>
    <att type="list" name="annotation.GO MOLECULAR_FUNCTION">
      <att type="string" name="annotation.GO MOLECULAR_FUNCTION" value="protein binding"/>
    </att>
    <att type="map" name="annotation.DB:Reference">
      <att type="string" name="GO:0005739" value="GOA:spkw|GO_REF:0000004"/>
      <att type="string" name="GO:0005515" value="UniProt:O14803"/>
      <att type="string" name="GO:0008633" value="PMID:15231831"/>
      <att type="string" name="GO:0005737" value="UniProt:O14803"/>
      <att type="string" name="GO:0016020" value="GOA:spkw|GO_REF:0000004"/>
      <att type="string" name="GO:0005741" value="PMID:10195903"/>
      <att type="string" name="GO:0006917" value="PMID:9388232"/>
      <att type="string" name="GO:0005829" value="PMID:15183529"/>
    </att>
    <att type="integer" name="GeneID" value="572"/>
    <att type="string" name="annotation.DB_Object_Name" value="BAD, BBC6, BCL2L8: Bcl2 antagonist of cell death"/>
    <att type="list" name="annotation.GO CELLULAR_COMPONENT">
      <att type="string" name="annotation.GO CELLULAR_COMPONENT" value="cytoplasm"/>
      <att type="string" name="annotation.GO CELLULAR_COMPONENT" value="cytosol"/>
      <att type="string" name="annotation.GO CELLULAR_COMPONENT" value="membrane"/>
      <att type="string" name="annotation.GO CELLULAR_COMPONENT" value="mitochondrial outer membrane"/>
      <att type="string" name="annotation.GO CELLULAR_COMPONENT" value="mitochondrion"/>
    </att>
    <att type="string" name="annotation.Date" value="20080616"/>
    <att type="list" name="cytoscape.alias.list">
      <att type="string" name="cytoscape.alias.list" value="IPI00024291"/>
      <att type="string" name="cytoscape.alias.list" value="Q92934"/>
    </att>
    <att type="string" name="upkb_sp" value="Q92934"/>
    <att type="string" name="canonicalName" value="NP_004313.1"/>
    <att type="string" name="annotation.With (or) From" value="SP_KW:KW-0472"/>
    <att type="map" name="annotation.Evidence">
      <att type="string" name="GO:0005739" value="IEA"/>
      <att type="string" name="GO:0005515" value="NAS"/>
      <att type="string" name="GO:0008633" value="EXP"/>
      <att type="string" name="GO:0005737" value="NAS"/>
      <att type="string" name="GO:0016020" value="IEA"/>
      <att type="string" name="GO:0005741" value="EXP"/>
      <att type="string" name="GO:0006917" value="NAS"/>
      <att type="string" name="GO:0005829" value="EXP"/>
    </att>
    <att type="list" name="annotation.GO BIOLOGICAL_PROCESS">
      <att type="string" name="annotation.GO BIOLOGICAL_PROCESS" value="activation of pro-apoptotic gene products"/>
      <att type="string" name="annotation.GO BIOLOGICAL_PROCESS" value="induction of apoptosis"/>
    </att>
    <att type="string" name="Prot_Name" value="BCL2-antagonist of cell death protein"/>
    <graphics type="ELLIPSE" h="30.0" w="30.0" x="1445.32470703125" y="1865.724365234375" fill="#0033ff" width="1" outline="#ffffff"/>
  </node>
  <node label="NP_002651.2" id="-1426">
    <att type="string" name="annotation.DB_Object_ID" value="P19174"/>
    <att type="string" name="Column 4" value="5335"/>
    <att type="string" name="annotation.DB_Object_Type" value="protein"/>
    <att type="string" name="annotation.DB" value="UniProtKB"/>
    <att type="string" name="GeneID_String" value="5335"/>
    <att type="string" name="annotation.Qualifier" value=""/>
    <att type="string" name="annotation.Taxon" value="Human"/>
    <att type="string" name="upkb_tr" value="A2A284"/>
    <att type="string" name="Prot_Acc" value="NP_002651.2"/>
    <att type="string" name="type" value="human"/>
    <att type="string" name="annotation.Assigned_by" value="Reactome"/>
    <att type="list" name="annotation.GO MOLECULAR_FUNCTION">
      <att type="string" name="annotation.GO MOLECULAR_FUNCTION" value="calcium ion binding"/>
      <att type="string" name="annotation.GO MOLECULAR_FUNCTION" value="hydrolase activity"/>
      <att type="string" name="annotation.GO MOLECULAR_FUNCTION" value="phosphoinositide phospholipase C activity"/>
      <att type="string" name="annotation.GO MOLECULAR_FUNCTION" value="protein binding"/>
      <att type="string" name="annotation.GO MOLECULAR_FUNCTION" value="receptor signaling protein activity"/>
      <att type="string" name="annotation.GO MOLECULAR_FUNCTION" value="signal transducer activity"/>
    </att>
    <att type="map" name="annotation.DB:Reference">
      <att type="string" name="GO:0005515" value="PMID:14722116"/>
      <att type="string" name="GO:0006629" value="GOA:interpro|GO_REF:0000002"/>
      <att type="string" name="GO:0007242" value="GOA:interpro|GO_REF:0000002"/>
      <att type="string" name="GO:0005886" value="PMID:11048639"/>
      <att type="string" name="GO:0005509" value="GOA:interpro|GO_REF:0000002"/>
      <att type="string" name="GO:0005575" value="UniProt:P19174"/>
      <att type="string" name="GO:0001701" value="GOA:compara|GO_REF:0000019"/>
      <att type="string" name="GO:0005829" value="PMID:10350061"/>
      <att type="string" name="GO:0016042" value="GOA:spkw|GO_REF:0000004"/>
      <att type="string" name="GO:0005737" value="PMID:15702972"/>
      <att type="string" name="GO:0016787" value="GOA:spkw|GO_REF:0000004"/>
      <att type="string" name="GO:0004435" value="PMID:90355993"/>
      <att type="string" name="GO:0044419" value="GOA:spkw|GO_REF:0000004"/>
      <att type="string" name="GO:0005057" value="PMID:7681365"/>
      <att type="string" name="GO:0004871" value="GOA:spkw|GO_REF:0000004"/>
    </att>
    <att type="integer" name="GeneID" value="5335"/>
    <att type="string" name="annotation.DB_Object_Name" value="PLCG1, PLC1: 1-phosphatidylinositol-4,5-bisphosphate phosphodiesterase gamma-1"/>
    <att type="list" name="annotation.GO CELLULAR_COMPONENT">
      <att type="string" name="annotation.GO CELLULAR_COMPONENT" value="cellular_component"/>
      <att type="string" name="annotation.GO CELLULAR_COMPONENT" value="cytoplasm"/>
      <att type="string" name="annotation.GO CELLULAR_COMPONENT" value="cytosol"/>
      <att type="string" name="annotation.GO CELLULAR_COMPONENT" value="plasma membrane"/>
    </att>
    <att type="string" name="annotation.Date" value="20080226"/>
    <att type="list" name="cytoscape.alias.list">
      <att type="string" name="cytoscape.alias.list" value="IPI00016736"/>
      <att type="string" name="cytoscape.alias.list" value="P19174"/>
    </att>
    <att type="string" name="upkb_sp" value="P19174"/>
    <att type="string" name="canonicalName" value="NP_002651.2"/>
    <att type="string" name="annotation.With (or) From" value=""/>
    <att type="integer" name="Degree" value="2"/>
    <att type="map" name="annotation.Evidence">
      <att type="string" name="GO:0005515" value="IPI"/>
      <att type="string" name="GO:0006629" value="IEA"/>
      <att type="string" name="GO:0007242" value="IEA"/>
      <att type="string" name="GO:0005886" value="EXP"/>
      <att type="string" name="GO:0005509" value="IEA"/>
      <att type="string" name="GO:0005575" value="ND"/>
      <att type="string" name="GO:0001701" value="IEA"/>
      <att type="string" name="GO:0005829" value="EXP"/>
      <att type="string" name="GO:0016042" value="IEA"/>
      <att type="string" name="GO:0005737" value="IDA"/>
      <att type="string" name="GO:0016787" value="IEA"/>
      <att type="string" name="GO:0004435" value="NAS"/>
      <att type="string" name="GO:0044419" value="IEA"/>
      <att type="string" name="GO:0005057" value="NAS"/>
      <att type="string" name="GO:0004871" value="IEA"/>
    </att>
    <att type="list" name="annotation.GO BIOLOGICAL_PROCESS">
      <att type="string" name="annotation.GO BIOLOGICAL_PROCESS" value="in utero embryonic development"/>
      <att type="string" name="annotation.GO BIOLOGICAL_PROCESS" value="interspecies interaction between organisms"/>
      <att type="string" name="annotation.GO BIOLOGICAL_PROCESS" value="intracellular signaling cascade"/>
      <att type="string" name="annotation.GO BIOLOGICAL_PROCESS" value="lipid catabolic process"/>
      <att type="string" name="annotation.GO BIOLOGICAL_PROCESS" value="lipid metabolic process"/>
    </att>
    <att type="string" name="Prot_Name" value="phospholipase C gamma 1 isoform a"/>
    <graphics type="ELLIPSE" h="30.0" w="30.0" x="1094.3489990234375" y="1719.604736328125" fill="#0033ff" width="1" outline="#ffffff"/>
  </node>
  <node label="NP_005892.1" id="-1425">
    <att type="string" name="annotation.DB_Object_ID" value="Q15796"/>
    <att type="string" name="Column 4" value="4087"/>
    <att type="string" name="annotation.DB_Object_Type" value="protein"/>
    <att type="string" name="annotation.DB" value="UniProtKB"/>
    <att type="string" name="upkb_vega" value="OTTHUMP00000073102"/>
    <att type="string" name="GeneID_String" value="4087"/>
    <att type="string" name="annotation.Qualifier" value=""/>
    <att type="string" name="annotation.Taxon" value="Human"/>
    <att type="string" name="upkb_tr" value="Q7Z5E4"/>
    <att type="string" name="Prot_Acc" value="NP_005892.1"/>
    <att type="string" name="type" value="human"/>
    <att type="string" name="annotation.Assigned_by" value="Reactome"/>
    <att type="list" name="annotation.GO MOLECULAR_FUNCTION">
      <att type="string" name="annotation.GO MOLECULAR_FUNCTION" value="double-stranded DNA binding"/>
      <att type="string" name="annotation.GO MOLECULAR_FUNCTION" value="transcription activator activity"/>
      <att type="string" name="annotation.GO MOLECULAR_FUNCTION" value="transcription factor activity"/>
      <att type="string" name="annotation.GO MOLECULAR_FUNCTION" value="transcription factor binding"/>
    </att>
    <att type="map" name="annotation.DB:Reference">
      <att type="string" name="GO:0007242" value="UniProt:Q15796"/>
      <att type="string" name="GO:0005667" value="UniProt:Q15796"/>
      <att type="string" name="GO:0001707" value="UniProt:Q15796"/>
      <att type="string" name="GO:0003700" value="GOA:interpro|GO_REF:0000002"/>
      <att type="string" name="GO:0016563" value="UniProt:Q15796"/>
      <att type="string" name="GO:0051098" value="UniProt:Q15796"/>
      <att type="string" name="GO:0005634" value="GOA:spkw|GO_REF:0000004"/>
      <att type="string" name="GO:0009952" value="UniProt:Q15796"/>
      <att type="string" name="GO:0005829" value="PMID:9311995"/>
      <att type="string" name="GO:0006350" value="GOA:spkw|GO_REF:0000004"/>
      <att type="string" name="GO:0005622" value="GOA:interpro|GO_REF:0000002"/>
      <att type="string" name="GO:0005737" value="GOA:spkw|GO_REF:0000004"/>
      <att type="string" name="GO:0045165" value="UniProt:Q15796"/>
      <att type="string" name="GO:0003690" value="UniProt:Q15796"/>
      <att type="string" name="GO:0045944" value="UniProt:Q15796"/>
      <att type="string" name="GO:0048340" value="UniProt:Q15796"/>
      <att type="string" name="GO:0005654" value="PMID:10549282"/>
      <att type="string" name="GO:0017015" value="PMID:14555988"/>
      <att type="string" name="GO:0045892" value="PMID:14555988"/>
      <att type="string" name="GO:0008134" value="PMID:9702198"/>
    </att>
    <att type="integer" name="GeneID" value="4087"/>
    <att type="string" name="annotation.DB_Object_Name" value="SMAD2, MADH2, MADR2: Mothers against decapentaplegic homolog 2"/>
    <att type="list" name="annotation.GO CELLULAR_COMPONENT">
      <att type="string" name="annotation.GO CELLULAR_COMPONENT" value="cytoplasm"/>
      <att type="string" name="annotation.GO CELLULAR_COMPONENT" value="cytosol"/>
      <att type="string" name="annotation.GO CELLULAR_COMPONENT" value="intracellular"/>
      <att type="string" name="annotation.GO CELLULAR_COMPONENT" value="nucleoplasm"/>
      <att type="string" name="annotation.GO CELLULAR_COMPONENT" value="nucleus"/>
      <att type="string" name="annotation.GO CELLULAR_COMPONENT" value="transcription factor complex"/>
    </att>
    <att type="string" name="annotation.Date" value="20060130"/>
    <att type="list" name="cytoscape.alias.list">
      <att type="string" name="cytoscape.alias.list" value="IPI00019548"/>
      <att type="string" name="cytoscape.alias.list" value="Q15796"/>
    </att>
    <att type="string" name="upkb_sp" value="Q15796"/>
    <att type="string" name="canonicalName" value="NP_005892.1"/>
    <att type="string" name="annotation.With (or) From" value=""/>
    <att type="map" name="annotation.Evidence">
      <att type="string" name="GO:0007242" value="ISS"/>
      <att type="string" name="GO:0005667" value="ISS"/>
      <att type="string" name="GO:0001707" value="ISS"/>
      <att type="string" name="GO:0003700" value="IEA"/>
      <att type="string" name="GO:0016563" value="ISS"/>
      <att type="string" name="GO:0051098" value="ISS"/>
      <att type="string" name="GO:0005634" value="IEA"/>
      <att type="string" name="GO:0009952" value="ISS"/>
      <att type="string" name="GO:0005829" value="EXP"/>
      <att type="string" name="GO:0006350" value="IEA"/>
      <att type="string" name="GO:0005622" value="IEA"/>
      <att type="string" name="GO:0005737" value="IEA"/>
      <att type="string" name="GO:0045165" value="ISS"/>
      <att type="string" name="GO:0003690" value="ISS"/>
      <att type="string" name="GO:0045944" value="ISS"/>
      <att type="string" name="GO:0048340" value="ISS"/>
      <att type="string" name="GO:0005654" value="EXP"/>
      <att type="string" name="GO:0017015" value="IMP"/>
      <att type="string" name="GO:0045892" value="IMP"/>
      <att type="string" name="GO:0008134" value="IPI"/>
    </att>
    <att type="list" name="annotation.GO BIOLOGICAL_PROCESS">
      <att type="string" name="annotation.GO BIOLOGICAL_PROCESS" value="anterior/posterior pattern formation"/>
      <att type="string" name="annotation.GO BIOLOGICAL_PROCESS" value="cell fate commitment"/>
      <att type="string" name="annotation.GO BIOLOGICAL_PROCESS" value="intracellular signaling cascade"/>
      <att type="string" name="annotation.GO BIOLOGICAL_PROCESS" value="mesoderm formation"/>
      <att type="string" name="annotation.GO BIOLOGICAL_PROCESS" value="negative regulation of transcription, DNA-dependent"/>
      <att type="string" name="annotation.GO BIOLOGICAL_PROCESS" value="paraxial mesoderm morphogenesis"/>
      <att type="string" name="annotation.GO BIOLOGICAL_PROCESS" value="positive regulation of transcription from RNA polymerase II promoter"/>
      <att type="string" name="annotation.GO BIOLOGICAL_PROCESS" value="regulation of binding"/>
      <att type="string" name="annotation.GO BIOLOGICAL_PROCESS" value="regulation of transforming growth factor beta receptor signaling pathway"/>
      <att type="string" name="annotation.GO BIOLOGICAL_PROCESS" value="transcription"/>
    </att>
    <att type="string" name="Prot_Name" value="Sma- and Mad-related protein 2"/>
    <graphics type="ELLIPSE" h="30.0" w="30.0" x="239.35556030273438" y="2354.078857421875" fill="#0033ff" width="1" outline="#ffffff"/>
  </node>
  <node label="NP_078917.2" id="-1424">
    <att type="string" name="annotation.DB_Object_ID" value="Q5SRI9"/>
    <att type="string" name="Column 4" value="79694"/>
    <att type="string" name="annotation.DB_Object_Type" value="protein"/>
    <att type="string" name="annotation.DB" value="UniProtKB"/>
    <att type="string" name="GeneID_String" value="79694"/>
    <att type="string" name="annotation.Qualifier" value=""/>
    <att type="string" name="annotation.Taxon" value="Human"/>
    <att type="string" name="upkb_tr" value="Q8WWX4"/>
    <att type="string" name="Prot_Acc" value="NP_078917.2"/>
    <att type="string" name="type" value="human"/>
    <att type="string" name="annotation.Assigned_by" value="UniProtKB"/>
    <att type="list" name="annotation.GO MOLECULAR_FUNCTION">
      <att type="string" name="annotation.GO MOLECULAR_FUNCTION" value="glycoprotein endo-alpha-1,2-mannosidase activity"/>
      <att type="string" name="annotation.GO MOLECULAR_FUNCTION" value="hydrolase activity"/>
    </att>
    <att type="map" name="annotation.DB:Reference">
      <att type="string" name="GO:0005794" value="GOA:spkw|GO_REF:0000004"/>
      <att type="string" name="GO:0000139" value="GOA:spsl|GO_REF:0000023"/>
      <att type="string" name="GO:0016020" value="GOA:spkw|GO_REF:0000004"/>
      <att type="string" name="GO:0016787" value="GOA:spkw|GO_REF:0000004"/>
      <att type="string" name="GO:0016021" value="GOA:spkw|GO_REF:0000004"/>
      <att type="string" name="GO:0004569" value="GOA:spec|GO_REF:0000003"/>
    </att>
    <att type="integer" name="GeneID" value="79694"/>
    <att type="string" name="annotation.DB_Object_Name" value="MANEA: Glycoprotein endo-alpha-1,2-mannosidase"/>
    <att type="list" name="annotation.GO CELLULAR_COMPONENT">
      <att type="string" name="annotation.GO CELLULAR_COMPONENT" value="Golgi apparatus"/>
      <att type="string" name="annotation.GO CELLULAR_COMPONENT" value="Golgi membrane"/>
      <att type="string" name="annotation.GO CELLULAR_COMPONENT" value="integral to membrane"/>
      <att type="string" name="annotation.GO CELLULAR_COMPONENT" value="membrane"/>
    </att>
    <att type="string" name="annotation.Date" value="20080616"/>
    <att type="list" name="cytoscape.alias.list">
      <att type="string" name="cytoscape.alias.list" value="IPI00478860"/>
      <att type="string" name="cytoscape.alias.list" value="Q5SRI9"/>
    </att>
    <att type="string" name="upkb_sp" value="Q5SRI9"/>
    <att type="string" name="canonicalName" value="NP_078917.2"/>
    <att type="string" name="annotation.With (or) From" value="SP_KW:KW-0812"/>
    <att type="map" name="annotation.Evidence">
      <att type="string" name="GO:0005794" value="IEA"/>
      <att type="string" name="GO:0000139" value="IEA"/>
      <att type="string" name="GO:0016020" value="IEA"/>
      <att type="string" name="GO:0016787" value="IEA"/>
      <att type="string" name="GO:0016021" value="IEA"/>
      <att type="string" name="GO:0004569" value="IEA"/>
    </att>
    <att type="string" name="Prot_Name" value="MANEA: mannosidase, endo-alpha"/>
    <graphics type="ELLIPSE" h="30.0" w="30.0" x="342.01483154296875" y="1511.0556640625" fill="#0033ff" width="1" outline="#ffffff"/>
  </node>
  <node label="NP_005499.1" id="-1423">
    <att type="string" name="annotation.DB_Object_ID" value="P51679"/>
    <att type="string" name="Column 4" value="1233"/>
    <att type="string" name="annotation.DB_Object_Type" value="protein"/>
    <att type="string" name="annotation.DB" value="UniProtKB"/>
    <att type="string" name="GeneID_String" value="1233"/>
    <att type="string" name="annotation.Qualifier" value=""/>
    <att type="string" name="MCODE_Node_Status" value="Unclustered"/>
    <att type="string" name="annotation.Taxon" value="Human"/>
    <att type="string" name="Prot_Acc" value="NP_005499.1"/>
    <att type="string" name="type" value="human"/>
    <att type="string" name="annotation.Assigned_by" value="PINC"/>
    <att type="list" name="annotation.GO MOLECULAR_FUNCTION">
      <att type="string" name="annotation.GO MOLECULAR_FUNCTION" value="C-C chemokine receptor activity"/>
      <att type="string" name="annotation.GO MOLECULAR_FUNCTION" value="angiotensin type II receptor activity"/>
      <att type="string" name="annotation.GO MOLECULAR_FUNCTION" value="receptor activity"/>
      <att type="string" name="annotation.GO MOLECULAR_FUNCTION" value="rhodopsin-like receptor activity"/>
    </att>
    <att type="map" name="annotation.DB:Reference">
      <att type="string" name="GO:0004945" value="GOA:interpro|GO_REF:0000002"/>
      <att type="string" name="GO:0005886" value="PMID:7642634"/>
      <att type="string" name="GO:0002507" value="GOA:compara|GO_REF:0000019"/>
      <att type="string" name="GO:0007204" value="PMID:7642634"/>
      <att type="string" name="GO:0007165" value="GOA:spkw|GO_REF:0000004"/>
      <att type="string" name="GO:0006955" value="PMID:7642634"/>
      <att type="string" name="GO:0006954" value="PMID:7642634"/>
      <att type="string" name="GO:0007186" value="GOA:interpro|GO_REF:0000002"/>
      <att type="string" name="GO:0006935" value="PMID:7642634"/>
      <att type="string" name="GO:0005887" value="PMID:7642634"/>
      <att type="string" name="GO:0016493" value="GOA:interpro|GO_REF:0000002"/>
      <att type="string" name="GO:0004872" value="GOA:spkw|GO_REF:0000004"/>
      <att type="string" name="GO:0001584" value="GOA:interpro|GO_REF:0000002"/>
      <att type="string" name="GO:0001764" value="GOA:compara|GO_REF:0000019"/>
    </att>
    <att type="integer" name="GeneID" value="1233"/>
    <att type="string" name="annotation.DB_Object_Name" value="CCR4, CMKBR4: C-C chemokine receptor type 4"/>
    <att type="list" name="annotation.GO CELLULAR_COMPONENT">
      <att type="string" name="annotation.GO CELLULAR_COMPONENT" value="integral to plasma membrane"/>
      <att type="string" name="annotation.GO CELLULAR_COMPONENT" value="plasma membrane"/>
    </att>
    <att type="string" name="annotation.Date" value="20030904"/>
    <att type="list" name="cytoscape.alias.list">
      <att type="string" name="cytoscape.alias.list" value="IPI00019958"/>
      <att type="string" name="cytoscape.alias.list" value="P51679"/>
    </att>
    <att type="string" name="upkb_sp" value="P51679"/>
    <att type="string" name="canonicalName" value="NP_005499.1"/>
    <att type="real" name="MCODE_Score" value="0.0"/>
    <att type="string" name="annotation.With (or) From" value=""/>
    <att type="map" name="annotation.Evidence">
      <att type="string" name="GO:0004945" value="IEA"/>
      <att type="string" name="GO:0005886" value="TAS"/>
      <att type="string" name="GO:0002507" value="IEA"/>
      <att type="string" name="GO:0007204" value="TAS"/>
      <att type="string" name="GO:0007165" value="IEA"/>
      <att type="string" name="GO:0006955" value="TAS"/>
      <att type="string" name="GO:0006954" value="TAS"/>
      <att type="string" name="GO:0007186" value="IEA"/>
      <att type="string" name="GO:0006935" value="TAS"/>
      <att type="string" name="GO:0005887" value="TAS"/>
      <att type="string" name="GO:0016493" value="IEA"/>
      <att type="string" name="GO:0004872" value="IEA"/>
      <att type="string" name="GO:0001584" value="IEA"/>
      <att type="string" name="GO:0001764" value="IEA"/>
    </att>
    <att type="list" name="annotation.GO BIOLOGICAL_PROCESS">
      <att type="string" name="annotation.GO BIOLOGICAL_PROCESS" value="G-protein coupled receptor protein signaling pathway"/>
      <att type="string" name="annotation.GO BIOLOGICAL_PROCESS" value="chemotaxis"/>
      <att type="string" name="annotation.GO BIOLOGICAL_PROCESS" value="elevation of cytosolic calcium ion concentration"/>
      <att type="string" name="annotation.GO BIOLOGICAL_PROCESS" value="immune response"/>
      <att type="string" name="annotation.GO BIOLOGICAL_PROCESS" value="inflammatory response"/>
      <att type="string" name="annotation.GO BIOLOGICAL_PROCESS" value="neuron migration"/>
      <att type="string" name="annotation.GO BIOLOGICAL_PROCESS" value="signal transduction"/>
      <att type="string" name="annotation.GO BIOLOGICAL_PROCESS" value="tolerance induction"/>
    </att>
    <att type="string" name="Prot_Name" value="chemokine (C-C motif) receptor 4"/>
    <graphics type="ELLIPSE" h="30.0" w="30.0" x="1792.31201171875" y="2307.429931640625" fill="#0033ff" width="1" outline="#ffffff"/>
  </node>
  <node label="NP_003372.1" id="-1422">
    <att type="string" name="annotation.DB_Object_ID" value="P01282"/>
    <att type="string" name="Column 4" value="7432"/>
    <att type="string" name="annotation.DB_Object_Type" value="protein"/>
    <att type="string" name="annotation.DB" value="UniProtKB"/>
    <att type="string" name="GeneID_String" value="7432"/>
    <att type="string" name="annotation.Qualifier" value=""/>
    <att type="string" name="annotation.Taxon" value="Human"/>
    <att type="string" name="upkb_tr" value="Q5TCY7"/>
    <att type="string" name="Prot_Acc" value="NP_003372.1"/>
    <att type="string" name="type" value="human"/>
    <att type="string" name="annotation.Assigned_by" value="UniProtKB"/>
    <att type="list" name="annotation.GO MOLECULAR_FUNCTION">
      <att type="string" name="annotation.GO MOLECULAR_FUNCTION" value="hormone activity"/>
      <att type="string" name="annotation.GO MOLECULAR_FUNCTION" value="neuropeptide hormone activity"/>
    </att>
    <att type="map" name="annotation.DB:Reference">
      <att type="string" name="GO:0007589" value="PMID:4035357"/>
      <att type="string" name="GO:0008284" value="PMID:8389448"/>
      <att type="string" name="GO:0007186" value="PMID:10096039"/>
      <att type="string" name="GO:0005179" value="GOA:interpro|GO_REF:0000002"/>
      <att type="string" name="GO:0005576" value="GOA:interpro|GO_REF:0000002"/>
      <att type="string" name="GO:0005184" value="PMID:10096039"/>
    </att>
    <att type="integer" name="GeneID" value="7432"/>
    <att type="string" name="annotation.DB_Object_Name" value="VIP: VIP peptides precursor [Contains: Intestinal peptide PHV-42; Intestinal peptide PHM-27"/>
    <att type="list" name="annotation.GO CELLULAR_COMPONENT">
      <att type="string" name="annotation.GO CELLULAR_COMPONENT" value="extracellular region"/>
    </att>
    <att type="string" name="annotation.Date" value="20080613"/>
    <att type="list" name="cytoscape.alias.list">
      <att type="string" name="cytoscape.alias.list" value="IPI00000959"/>
      <att type="string" name="cytoscape.alias.list" value="P01282"/>
    </att>
    <att type="string" name="upkb_sp" value="P01282"/>
    <att type="string" name="canonicalName" value="NP_003372.1"/>
    <att type="string" name="annotation.With (or) From" value="InterPro:IPR000532"/>
    <att type="integer" name="Degree" value="1"/>
    <att type="map" name="annotation.Evidence">
      <att type="string" name="GO:0007589" value="TAS"/>
      <att type="string" name="GO:0008284" value="TAS"/>
      <att type="string" name="GO:0007186" value="TAS"/>
      <att type="string" name="GO:0005179" value="IEA"/>
      <att type="string" name="GO:0005576" value="IEA"/>
      <att type="string" name="GO:0005184" value="TAS"/>
    </att>
    <att type="list" name="annotation.GO BIOLOGICAL_PROCESS">
      <att type="string" name="annotation.GO BIOLOGICAL_PROCESS" value="G-protein coupled receptor protein signaling pathway"/>
      <att type="string" name="annotation.GO BIOLOGICAL_PROCESS" value="body fluid secretion"/>
      <att type="string" name="annotation.GO BIOLOGICAL_PROCESS" value="positive regulation of cell proliferation"/>
    </att>
    <att type="string" name="Prot_Name" value="vasoactive intestinal peptide isoform 1 preproprotein"/>
    <graphics type="ELLIPSE" h="30.0" w="30.0" x="744.9723510742188" y="2910.75146484375" fill="#0033ff" width="1" outline="#ffffff"/>
  </node>
  <node label="NP_001091.1" id="-1421">
    <att type="string" name="annotation.DB_Object_ID" value="P68133"/>
    <att type="string" name="Column 4" value="58"/>
    <att type="string" name="annotation.DB_Object_Type" value="protein"/>
    <att type="string" name="annotation.DB" value="UniProtKB"/>
    <att type="string" name="GeneID_String" value="58"/>
    <att type="string" name="annotation.Qualifier" value=""/>
    <att type="string" name="MCODE_Node_Status" value="Unclustered"/>
    <att type="string" name="annotation.Taxon" value="Human"/>
    <att type="string" name="upkb_tr" value="A6NL76"/>
    <att type="string" name="Prot_Acc" value="NP_001091.1"/>
    <att type="string" name="type" value="human"/>
    <att type="string" name="annotation.Assigned_by" value="UniProtKB"/>
    <att type="list" name="annotation.GO MOLECULAR_FUNCTION">
      <att type="string" name="annotation.GO MOLECULAR_FUNCTION" value="ADP binding"/>
      <att type="string" name="annotation.GO MOLECULAR_FUNCTION" value="ATP binding"/>
      <att type="string" name="annotation.GO MOLECULAR_FUNCTION" value="myosin binding"/>
      <att type="string" name="annotation.GO MOLECULAR_FUNCTION" value="nucleotide binding"/>
      <att type="string" name="annotation.GO MOLECULAR_FUNCTION" value="protein binding"/>
      <att type="string" name="annotation.GO MOLECULAR_FUNCTION" value="structural constituent of cytoskeleton"/>
    </att>
    <att type="map" name="annotation.DB:Reference">
      <att type="string" name="GO:0005515" value="PMID:12849983"/>
      <att type="string" name="GO:0030240" value="PMID:11333380"/>
      <att type="string" name="GO:0001725" value="PMID:15198992"/>
      <att type="string" name="GO:0005884" value="PMID:12849983"/>
      <att type="string" name="GO:0048741" value="UniProt:P68133"/>
      <att type="string" name="GO:0005524" value="PMID:10508519"/>
      <att type="string" name="GO:0005737" value="GOA:spkw|GO_REF:0000004"/>
      <att type="string" name="GO:0006936" value="PMID:10508519"/>
      <att type="string" name="GO:0000166" value="GOA:spkw|GO_REF:0000004"/>
      <att type="string" name="GO:0043531" value="PMID:10508519"/>
      <att type="string" name="GO:0005865" value="PMID:15198992"/>
      <att type="string" name="GO:0005200" value="PMID:10508519"/>
      <att type="string" name="GO:0017022" value="PMID:10508519"/>
      <att type="string" name="GO:0005856" value="GOA:spkw|GO_REF:0000004"/>
    </att>
    <att type="integer" name="GeneID" value="58"/>
    <att type="string" name="annotation.DB_Object_Name" value="ACTA1, ACTA: Actin, alpha skeletal muscle"/>
    <att type="list" name="annotation.GO CELLULAR_COMPONENT">
      <att type="string" name="annotation.GO CELLULAR_COMPONENT" value="actin filament"/>
      <att type="string" name="annotation.GO CELLULAR_COMPONENT" value="cytoplasm"/>
      <att type="string" name="annotation.GO CELLULAR_COMPONENT" value="cytoskeleton"/>
      <att type="string" name="annotation.GO CELLULAR_COMPONENT" value="stress fiber"/>
      <att type="string" name="annotation.GO CELLULAR_COMPONENT" value="striated muscle thin filament"/>
    </att>
    <att type="string" name="annotation.Date" value="20051122"/>
    <att type="list" name="cytoscape.alias.list">
      <att type="string" name="cytoscape.alias.list" value="IPI00021428"/>
      <att type="string" name="cytoscape.alias.list" value="P68133"/>
    </att>
    <att type="string" name="upkb_sp" value="P68133"/>
    <att type="string" name="canonicalName" value="NP_001091.1"/>
    <att type="real" name="MCODE_Score" value="0.0"/>
    <att type="string" name="annotation.With (or) From" value=""/>
    <att type="integer" name="Degree" value="1"/>
    <att type="map" name="annotation.Evidence">
      <att type="string" name="GO:0005515" value="IPI"/>
      <att type="string" name="GO:0030240" value="IMP"/>
      <att type="string" name="GO:0001725" value="IDA"/>
      <att type="string" name="GO:0005884" value="IDA"/>
      <att type="string" name="GO:0048741" value="ISS"/>
      <att type="string" name="GO:0005524" value="TAS"/>
      <att type="string" name="GO:0005737" value="IEA"/>
      <att type="string" name="GO:0006936" value="TAS"/>
      <att type="string" name="GO:0000166" value="IEA"/>
      <att type="string" name="GO:0043531" value="TAS"/>
      <att type="string" name="GO:0005865" value="IDA"/>
      <att type="string" name="GO:0005200" value="TAS"/>
      <att type="string" name="GO:0017022" value="TAS"/>
      <att type="string" name="GO:0005856" value="IEA"/>
    </att>
    <att type="list" name="annotation.GO BIOLOGICAL_PROCESS">
      <att type="string" name="annotation.GO BIOLOGICAL_PROCESS" value="muscle contraction"/>
      <att type="string" name="annotation.GO BIOLOGICAL_PROCESS" value="muscle thin filament assembly"/>
      <att type="string" name="annotation.GO BIOLOGICAL_PROCESS" value="skeletal muscle fiber development"/>
    </att>
    <att type="string" name="Prot_Name" value="alpha 1 actin precursor"/>
    <graphics type="ELLIPSE" h="30.0" w="30.0" x="1089.3804931640625" y="1099.631103515625" fill="#0033ff" width="1" outline="#ffffff"/>
  </node>
  <node label="NP_002410.1" id="-1420">
    <att type="string" name="annotation.DB_Object_ID" value="Q16584"/>
    <att type="string" name="Column 4" value="4296"/>
    <att type="string" name="annotation.DB_Object_Type" value="protein"/>
    <att type="string" name="annotation.DB" value="UniProtKB"/>
    <att type="string" name="GeneID_String" value="4296"/>
    <att type="string" name="annotation.Qualifier" value=""/>
    <att type="string" name="annotation.Taxon" value="Human"/>
    <att type="string" name="Prot_Acc" value="NP_002410.1"/>
    <att type="string" name="type" value="human"/>
    <att type="string" name="annotation.Assigned_by" value="UniProtKB"/>
    <att type="list" name="annotation.GO MOLECULAR_FUNCTION">
      <att type="string" name="annotation.GO MOLECULAR_FUNCTION" value="ATP binding"/>
      <att type="string" name="annotation.GO MOLECULAR_FUNCTION" value="JUN kinase kinase kinase activity"/>
      <att type="string" name="annotation.GO MOLECULAR_FUNCTION" value="nucleotide binding"/>
      <att type="string" name="annotation.GO MOLECULAR_FUNCTION" value="protein binding"/>
      <att type="string" name="annotation.GO MOLECULAR_FUNCTION" value="protein homodimerization activity"/>
      <att type="string" name="annotation.GO MOLECULAR_FUNCTION" value="protein serine/threonine kinase activity"/>
      <att type="string" name="annotation.GO MOLECULAR_FUNCTION" value="protein tyrosine kinase activity"/>
      <att type="string" name="annotation.GO MOLECULAR_FUNCTION" value="transferase activity"/>
    </att>
    <att type="map" name="annotation.DB:Reference">
      <att type="string" name="GO:0005515" value="PMID:11784851"/>
      <att type="string" name="GO:0005813" value="PMID:12529434"/>
      <att type="string" name="GO:0008283" value="PMID:15258589"/>
      <att type="string" name="GO:0005874" value="PMID:12529434"/>
      <att type="string" name="GO:0007257" value="PMID:15258589"/>
      <att type="string" name="GO:0051259" value="PMID:9829970"/>
      <att type="string" name="GO:0005524" value="GOA:interpro|GO_REF:0000002"/>
      <att type="string" name="GO:0042803" value="PMID:9829970"/>
      <att type="string" name="GO:0004706" value="UniProt:Q16584"/>
      <att type="string" name="GO:0046328" value="GOA:compara|GO_REF:0000019"/>
      <att type="string" name="GO:0046777" value="PMID:8195146"/>
      <att type="string" name="GO:0000166" value="GOA:spkw|GO_REF:0000004"/>
      <att type="string" name="GO:0004674" value="PMID:8195146"/>
      <att type="string" name="GO:0004713" value="GOA:interpro|GO_REF:0000002"/>
      <att type="string" name="GO:0007017" value="PMID:12529434"/>
      <att type="string" name="GO:0000080" value="PMID:15258589"/>
      <att type="string" name="GO:0016740" value="GOA:spkw|GO_REF:0000004"/>
    </att>
    <att type="integer" name="GeneID" value="4296"/>
    <att type="string" name="annotation.DB_Object_Name" value="MAP3K11, MLK3, PTK1, SPRK: Mitogen-activated protein kinase kinase kinase 11"/>
    <att type="list" name="annotation.GO CELLULAR_COMPONENT">
      <att type="string" name="annotation.GO CELLULAR_COMPONENT" value="centrosome"/>
      <att type="string" name="annotation.GO CELLULAR_COMPONENT" value="microtubule"/>
    </att>
    <att type="string" name="annotation.Date" value="20050418"/>
    <att type="list" name="cytoscape.alias.list">
      <att type="string" name="cytoscape.alias.list" value="IPI00000977"/>
      <att type="string" name="cytoscape.alias.list" value="Q16584"/>
    </att>
    <att type="string" name="upkb_sp" value="Q16584"/>
    <att type="string" name="canonicalName" value="NP_002410.1"/>
    <att type="string" name="annotation.With (or) From" value=""/>
    <att type="map" name="annotation.Evidence">
      <att type="string" name="GO:0005515" value="IPI"/>
      <att type="string" name="GO:0005813" value="IDA"/>
      <att type="string" name="GO:0008283" value="IMP"/>
      <att type="string" name="GO:0005874" value="IDA"/>
      <att type="string" name="GO:0007257" value="IMP"/>
      <att type="string" name="GO:0051259" value="IPI"/>
      <att type="string" name="GO:0005524" value="IEA"/>
      <att type="string" name="GO:0042803" value="IPI"/>
      <att type="string" name="GO:0004706" value="ISS"/>
      <att type="string" name="GO:0046328" value="IEA"/>
      <att type="string" name="GO:0046777" value="IDA"/>
      <att type="string" name="GO:0000166" value="IEA"/>
      <att type="string" name="GO:0004674" value="IDA"/>
      <att type="string" name="GO:0004713" value="IEA"/>
      <att type="string" name="GO:0007017" value="IMP"/>
      <att type="string" name="GO:0000080" value="IMP"/>
      <att type="string" name="GO:0016740" value="IEA"/>
    </att>
    <att type="list" name="annotation.GO BIOLOGICAL_PROCESS">
      <att type="string" name="annotation.GO BIOLOGICAL_PROCESS" value="G1 phase of mitotic cell cycle"/>
      <att type="string" name="annotation.GO BIOLOGICAL_PROCESS" value="activation of JNK activity"/>
      <att type="string" name="annotation.GO BIOLOGICAL_PROCESS" value="cell proliferation"/>
      <att type="string" name="annotation.GO BIOLOGICAL_PROCESS" value="microtubule-based process"/>
      <att type="string" name="annotation.GO BIOLOGICAL_PROCESS" value="protein amino acid autophosphorylation"/>
      <att type="string" name="annotation.GO BIOLOGICAL_PROCESS" value="protein oligomerization"/>
      <att type="string" name="annotation.GO BIOLOGICAL_PROCESS" value="regulation of JNK cascade"/>
    </att>
    <att type="string" name="Prot_Name" value="mitogen-activated protein kinase kinase kinase 11"/>
    <graphics type="ELLIPSE" h="30.0" w="30.0" x="1304.197509765625" y="3049.159912109375" fill="#0033ff" width="1" outline="#ffffff"/>
  </node>
  <node label="NP_055232.1" id="-1419">
    <att type="string" name="annotation.DB_Object_ID" value="Q9BXH1"/>
    <att type="string" name="Column 4" value="27113"/>
    <att type="string" name="annotation.DB_Object_Type" value="protein"/>
    <att type="string" name="annotation.DB" value="UniProtKB"/>
    <att type="string" name="upkb_vega" value="OTTHUMP00000076137"/>
    <att type="string" name="upkb_refseq_validated" value="NP_001120712"/>
    <att type="string" name="GeneID_String" value="27113"/>
    <att type="string" name="annotation.Qualifier" value=""/>
    <att type="string" name="MCODE_Node_Status" value="Unclustered"/>
    <att type="string" name="annotation.Taxon" value="Human"/>
    <att type="string" name="Prot_Acc" value="NP_055232.1"/>
    <att type="string" name="type" value="human"/>
    <att type="string" name="annotation.Assigned_by" value="Reactome"/>
    <att type="list" name="annotation.GO MOLECULAR_FUNCTION">
      <att type="string" name="annotation.GO MOLECULAR_FUNCTION" value="protein binding"/>
    </att>
    <att type="map" name="annotation.DB:Reference">
      <att type="string" name="GO:0005739" value="PMID:11463391"/>
      <att type="string" name="GO:0005515" value="PMID:11463392"/>
      <att type="string" name="GO:0042771" value="GOA:compara|GO_REF:0000019"/>
      <att type="string" name="GO:0006919" value="PMID:11463392"/>
      <att type="string" name="GO:0001836" value="PMID:11463392"/>
      <att type="string" name="GO:0005741" value="PMID:11463392"/>
      <att type="string" name="GO:0006917" value="PMID:16608847"/>
      <att type="string" name="GO:0045926" value="PMID:11463392"/>
    </att>
    <att type="integer" name="GeneID" value="27113"/>
    <att type="string" name="annotation.DB_Object_Name" value="BBC3, PUMA: Bcl-2-binding component 3"/>
    <att type="list" name="annotation.GO CELLULAR_COMPONENT">
      <att type="string" name="annotation.GO CELLULAR_COMPONENT" value="mitochondrial outer membrane"/>
      <att type="string" name="annotation.GO CELLULAR_COMPONENT" value="mitochondrion"/>
    </att>
    <att type="string" name="annotation.Date" value="20040812"/>
    <att type="list" name="cytoscape.alias.list">
      <att type="string" name="cytoscape.alias.list" value="IPI00004338"/>
      <att type="string" name="cytoscape.alias.list" value="Q9BXH1"/>
    </att>
    <att type="string" name="upkb_sp" value="Q9BXH1"/>
    <att type="string" name="canonicalName" value="NP_055232.1"/>
    <att type="real" name="MCODE_Score" value="0.0"/>
    <att type="string" name="annotation.With (or) From" value=""/>
    <att type="map" name="annotation.Evidence">
      <att type="string" name="GO:0005739" value="IDA"/>
      <att type="string" name="GO:0005515" value="IPI"/>
      <att type="string" name="GO:0042771" value="IEA"/>
      <att type="string" name="GO:0006919" value="IDA"/>
      <att type="string" name="GO:0001836" value="IDA"/>
      <att type="string" name="GO:0005741" value="EXP"/>
      <att type="string" name="GO:0006917" value="IDA"/>
      <att type="string" name="GO:0045926" value="IMP"/>
    </att>
    <att type="list" name="annotation.GO BIOLOGICAL_PROCESS">
      <att type="string" name="annotation.GO BIOLOGICAL_PROCESS" value="DNA damage response, signal transduction by p53 class mediator resulting in induction of apoptosis"/>
      <att type="string" name="annotation.GO BIOLOGICAL_PROCESS" value="caspase activation"/>
      <att type="string" name="annotation.GO BIOLOGICAL_PROCESS" value="induction of apoptosis"/>
      <att type="string" name="annotation.GO BIOLOGICAL_PROCESS" value="negative regulation of growth"/>
      <att type="string" name="annotation.GO BIOLOGICAL_PROCESS" value="release of cytochrome c from mitochondria"/>
    </att>
    <att type="string" name="Prot_Name" value="BCL2 binding component 3"/>
    <graphics type="ELLIPSE" h="30.0" w="30.0" x="199.46755981445312" y="2220.947021484375" fill="#0033ff" width="1" outline="#ffffff"/>
  </node>
  <node label="NP_008858.1" id="-1418">
    <att type="string" name="annotation.DB_Object_ID" value="Q16842"/>
    <att type="string" name="Column 4" value="6483"/>
    <att type="string" name="annotation.DB_Object_Type" value="protein"/>
    <att type="string" name="annotation.DB" value="UniProtKB"/>
    <att type="string" name="GeneID_String" value="6483"/>
    <att type="string" name="annotation.Qualifier" value=""/>
    <att type="string" name="annotation.Taxon" value="Human"/>
    <att type="string" name="Prot_Acc" value="NP_008858.1"/>
    <att type="string" name="type" value="human"/>
    <att type="string" name="annotation.Assigned_by" value="UniProtKB"/>
    <att type="list" name="annotation.GO MOLECULAR_FUNCTION">
      <att type="string" name="annotation.GO MOLECULAR_FUNCTION" value="beta-galactoside alpha-2,3-sialyltransferase activity"/>
    </att>
    <att type="map" name="annotation.DB:Reference">
      <att type="string" name="GO:0030173" value="GOA:interpro|GO_REF:0000002"/>
      <att type="string" name="GO:0005794" value="GOA:spkw|GO_REF:0000004"/>
      <att type="string" name="GO:0006040" value="PMID:9266697"/>
      <att type="string" name="GO:0016020" value="GOA:spkw|GO_REF:0000004"/>
      <att type="string" name="GO:0006486" value="GOA:interpro|GO_REF:0000002"/>
      <att type="string" name="GO:0005576" value="GOA:spkw|GO_REF:0000004"/>
      <att type="string" name="GO:0016021" value="GOA:spkw|GO_REF:0000004"/>
      <att type="string" name="GO:0003836" value="PMID:9266697"/>
    </att>
    <att type="integer" name="GeneID" value="6483"/>
    <att type="string" name="annotation.DB_Object_Name" value="ST3GAL2, SIAT4B: CMP-N-acetylneuraminate-beta-galactosamide-alpha-2,3-sialyltransferase"/>
    <att type="list" name="annotation.GO CELLULAR_COMPONENT">
      <att type="string" name="annotation.GO CELLULAR_COMPONENT" value="Golgi apparatus"/>
      <att type="string" name="annotation.GO CELLULAR_COMPONENT" value="extracellular region"/>
      <att type="string" name="annotation.GO CELLULAR_COMPONENT" value="integral to Golgi membrane"/>
      <att type="string" name="annotation.GO CELLULAR_COMPONENT" value="integral to membrane"/>
      <att type="string" name="annotation.GO CELLULAR_COMPONENT" value="membrane"/>
    </att>
    <att type="string" name="annotation.Date" value="20080613"/>
    <att type="list" name="cytoscape.alias.list">
      <att type="string" name="cytoscape.alias.list" value="IPI00012620"/>
      <att type="string" name="cytoscape.alias.list" value="Q16842"/>
    </att>
    <att type="string" name="upkb_sp" value="Q16842"/>
    <att type="string" name="canonicalName" value="NP_008858.1"/>
    <att type="string" name="annotation.With (or) From" value="InterPro:IPR001675"/>
    <att type="map" name="annotation.Evidence">
      <att type="string" name="GO:0030173" value="IEA"/>
      <att type="string" name="GO:0005794" value="IEA"/>
      <att type="string" name="GO:0006040" value="TAS"/>
      <att type="string" name="GO:0016020" value="IEA"/>
      <att type="string" name="GO:0006486" value="IEA"/>
      <att type="string" name="GO:0005576" value="IEA"/>
      <att type="string" name="GO:0016021" value="IEA"/>
      <att type="string" name="GO:0003836" value="TAS"/>
    </att>
    <att type="list" name="annotation.GO BIOLOGICAL_PROCESS">
      <att type="string" name="annotation.GO BIOLOGICAL_PROCESS" value="amino sugar metabolic process"/>
      <att type="string" name="annotation.GO BIOLOGICAL_PROCESS" value="protein amino acid glycosylation"/>
    </att>
    <att type="string" name="Prot_Name" value="ST3GAL2: ST3 beta-galactoside alpha-2,3-sialyltransferase 2"/>
    <graphics type="ELLIPSE" h="30.0" w="30.0" x="45.96339797973633" y="1510.804931640625" fill="#0033ff" width="1" outline="#ffffff"/>
  </node>
  <node label="NP_002996.1" id="-1417">
    <att type="string" name="annotation.DB_Object_ID" value="P16109"/>
    <att type="string" name="Column 4" value="6403"/>
    <att type="string" name="annotation.DB_Object_Type" value="protein"/>
    <att type="string" name="annotation.DB" value="UniProtKB"/>
    <att type="string" name="GeneID_String" value="6403"/>
    <att type="string" name="annotation.Qualifier" value=""/>
    <att type="string" name="annotation.Taxon" value="Human"/>
    <att type="string" name="upkb_tr" value="Q5R348"/>
    <att type="string" name="Prot_Acc" value="NP_002996.1"/>
    <att type="string" name="type" value="human"/>
    <att type="string" name="annotation.Assigned_by" value="MGI"/>
    <att type="list" name="annotation.GO MOLECULAR_FUNCTION">
      <att type="string" name="annotation.GO MOLECULAR_FUNCTION" value="binding"/>
      <att type="string" name="annotation.GO MOLECULAR_FUNCTION" value="protein binding"/>
      <att type="string" name="annotation.GO MOLECULAR_FUNCTION" value="sugar binding"/>
    </att>
    <att type="map" name="annotation.DB:Reference">
      <att type="string" name="GO:0005515" value="PMID:11237770"/>
      <att type="string" name="GO:0005886" value="PMID:1701178"/>
      <att type="string" name="GO:0016020" value="GOA:interpro|GO_REF:0000002"/>
      <att type="string" name="GO:0005488" value="GOA:interpro|GO_REF:0000002"/>
      <att type="string" name="GO:0005887" value="PMID:1701178"/>
      <att type="string" name="GO:0005529" value="GOA:spkw|GO_REF:0000004"/>
      <att type="string" name="GO:0031092" value="PMID:15297306"/>
      <att type="string" name="GO:0005624" value="PMID:15297306"/>
      <att type="string" name="GO:0005625" value="PMID:1701178"/>
      <att type="string" name="GO:0007155" value="PMID:2466574"/>
    </att>
    <att type="integer" name="GeneID" value="6403"/>
    <att type="string" name="annotation.DB_Object_Name" value="SELP, GMRP, GRMP: P-selectin precursor"/>
    <att type="list" name="annotation.GO CELLULAR_COMPONENT">
      <att type="string" name="annotation.GO CELLULAR_COMPONENT" value="integral to plasma membrane"/>
      <att type="string" name="annotation.GO CELLULAR_COMPONENT" value="membrane"/>
      <att type="string" name="annotation.GO CELLULAR_COMPONENT" value="membrane fraction"/>
      <att type="string" name="annotation.GO CELLULAR_COMPONENT" value="plasma membrane"/>
      <att type="string" name="annotation.GO CELLULAR_COMPONENT" value="platelet alpha granule membrane"/>
      <att type="string" name="annotation.GO CELLULAR_COMPONENT" value="soluble fraction"/>
    </att>
    <att type="string" name="annotation.Date" value="20071023"/>
    <att type="list" name="cytoscape.alias.list">
      <att type="string" name="cytoscape.alias.list" value="IPI00295339"/>
      <att type="string" name="cytoscape.alias.list" value="P16109"/>
    </att>
    <att type="string" name="upkb_sp" value="P16109"/>
    <att type="string" name="canonicalName" value="NP_002996.1"/>
    <att type="string" name="annotation.With (or) From" value=""/>
    <att type="map" name="annotation.Evidence">
      <att type="string" name="GO:0005515" value="IPI"/>
      <att type="string" name="GO:0005886" value="TAS"/>
      <att type="string" name="GO:0016020" value="IEA"/>
      <att type="string" name="GO:0005488" value="IEA"/>
      <att type="string" name="GO:0005887" value="TAS"/>
      <att type="string" name="GO:0005529" value="IEA"/>
      <att type="string" name="GO:0031092" value="IDA"/>
      <att type="string" name="GO:0005624" value="IDA"/>
      <att type="string" name="GO:0005625" value="TAS"/>
      <att type="string" name="GO:0007155" value="TAS"/>
    </att>
    <att type="list" name="annotation.GO BIOLOGICAL_PROCESS">
      <att type="string" name="annotation.GO BIOLOGICAL_PROCESS" value="cell adhesion"/>
    </att>
    <att type="string" name="Prot_Name" value="selectin P precursor"/>
    <graphics type="ELLIPSE" h="30.0" w="30.0" x="675.619384765625" y="2743.36669921875" fill="#0033ff" width="1" outline="#ffffff"/>
  </node>
  <node label="NP_000623.2" id="-1416">
    <att type="string" name="annotation.DB_Object_ID" value="P11215"/>
    <att type="string" name="Column 4" value="3684"/>
    <att type="string" name="annotation.DB_Object_Type" value="protein"/>
    <att type="string" name="annotation.DB" value="UniProtKB"/>
    <att type="string" name="upkb_vega" value="OTTHUMP00000080787"/>
    <att type="string" name="GeneID_String" value="3684"/>
    <att type="string" name="annotation.Qualifier" value=""/>
    <att type="string" name="annotation.Taxon" value="Human"/>
    <att type="string" name="upkb_tr" value="Q4VAK1"/>
    <att type="string" name="Prot_Acc" value="NP_000623.2"/>
    <att type="string" name="type" value="human"/>
    <att type="string" name="annotation.Assigned_by" value="UniProtKB"/>
    <att type="list" name="annotation.GO MOLECULAR_FUNCTION">
      <att type="string" name="annotation.GO MOLECULAR_FUNCTION" value="calcium ion binding"/>
      <att type="string" name="annotation.GO MOLECULAR_FUNCTION" value="glycoprotein binding"/>
      <att type="string" name="annotation.GO MOLECULAR_FUNCTION" value="magnesium ion binding"/>
      <att type="string" name="annotation.GO MOLECULAR_FUNCTION" value="protein binding"/>
      <att type="string" name="annotation.GO MOLECULAR_FUNCTION" value="protein heterodimerization activity"/>
      <att type="string" name="annotation.GO MOLECULAR_FUNCTION" value="receptor activity"/>
    </att>
    <att type="map" name="annotation.DB:Reference">
      <att type="string" name="GO:0005515" value="GOA:spkw|GO_REF:0000004"/>
      <att type="string" name="GO:0008305" value="PMID:2563162"/>
      <att type="string" name="GO:0000287" value="GOA:spkw|GO_REF:0000004"/>
      <att type="string" name="GO:0001948" value="PMID:15004192"/>
      <att type="string" name="GO:0046982" value="GOA:compara|GO_REF:0000019"/>
      <att type="string" name="GO:0016020" value="GOA:spkw|GO_REF:0000004"/>
      <att type="string" name="GO:0007229" value="GOA:spkw|GO_REF:0000004"/>
      <att type="string" name="GO:0005509" value="GOA:spkw|GO_REF:0000004"/>
      <att type="string" name="GO:0004872" value="GOA:spkw|GO_REF:0000004"/>
      <att type="string" name="GO:0016021" value="GOA:spkw|GO_REF:0000004"/>
      <att type="string" name="GO:0007155" value="PMID:2563162"/>
    </att>
    <att type="integer" name="GeneID" value="3684"/>
    <att type="string" name="annotation.DB_Object_Name" value="ITGAM, CD11B, CR3A: Integrin alpha-M precursor"/>
    <att type="list" name="annotation.GO CELLULAR_COMPONENT">
      <att type="string" name="annotation.GO CELLULAR_COMPONENT" value="integral to membrane"/>
      <att type="string" name="annotation.GO CELLULAR_COMPONENT" value="integrin complex"/>
      <att type="string" name="annotation.GO CELLULAR_COMPONENT" value="membrane"/>
    </att>
    <att type="string" name="annotation.Date" value="20080616"/>
    <att type="list" name="cytoscape.alias.list">
      <att type="string" name="cytoscape.alias.list" value="IPI00217987"/>
      <att type="string" name="cytoscape.alias.list" value="P11215"/>
    </att>
    <att type="string" name="upkb_sp" value="P11215"/>
    <att type="string" name="canonicalName" value="NP_000623.2"/>
    <att type="string" name="annotation.With (or) From" value="SP_KW:KW-0812"/>
    <att type="map" name="annotation.Evidence">
      <att type="string" name="GO:0005515" value="IEA"/>
      <att type="string" name="GO:0008305" value="TAS"/>
      <att type="string" name="GO:0000287" value="IEA"/>
      <att type="string" name="GO:0001948" value="IPI"/>
      <att type="string" name="GO:0046982" value="IEA"/>
      <att type="string" name="GO:0016020" value="IEA"/>
      <att type="string" name="GO:0007229" value="IEA"/>
      <att type="string" name="GO:0005509" value="IEA"/>
      <att type="string" name="GO:0004872" value="IEA"/>
      <att type="string" name="GO:0016021" value="IEA"/>
      <att type="string" name="GO:0007155" value="TAS"/>
    </att>
    <att type="list" name="annotation.GO BIOLOGICAL_PROCESS">
      <att type="string" name="annotation.GO BIOLOGICAL_PROCESS" value="cell adhesion"/>
      <att type="string" name="annotation.GO BIOLOGICAL_PROCESS" value="integrin-mediated signaling pathway"/>
    </att>
    <att type="string" name="Prot_Name" value="integrin alpha M precursor"/>
    <graphics type="ELLIPSE" h="30.0" w="30.0" x="1261.7449951171875" y="2601.78564453125" fill="#0033ff" width="1" outline="#ffffff"/>
  </node>
  <node label="NP_000061.1" id="-1415">
    <att type="string" name="annotation.DB_Object_ID" value="ENSP00000380387"/>
    <att type="string" name="Column 4" value="825"/>
    <att type="string" name="annotation.DB_Object_Type" value="protein"/>
    <att type="string" name="upkb_ensemble" value="ENSP00000380387"/>
    <att type="string" name="annotation.DB" value="ENSEMBL"/>
    <att type="string" name="upkb_vega" value="OTTHUMP00000175673"/>
    <att type="string" name="GeneID_String" value="825"/>
    <att type="string" name="annotation.Qualifier" value=""/>
    <att type="string" name="annotation.Taxon" value="Human"/>
    <att type="string" name="upkb_tr" value="Q762C6"/>
    <att type="string" name="Prot_Acc" value="NP_000061.1"/>
    <att type="string" name="type" value="human"/>
    <att type="string" name="annotation.Assigned_by" value="UniProtKB"/>
    <att type="list" name="annotation.GO MOLECULAR_FUNCTION">
      <att type="string" name="annotation.GO MOLECULAR_FUNCTION" value="calcium ion binding"/>
      <att type="string" name="annotation.GO MOLECULAR_FUNCTION" value="calcium-dependent cysteine-type endopeptidase activity"/>
      <att type="string" name="annotation.GO MOLECULAR_FUNCTION" value="signal transducer activity"/>
    </att>
    <att type="map" name="annotation.DB:Reference">
      <att type="string" name="GO:0005622" value="GOA:interpro|GO_REF:0000002"/>
      <att type="string" name="GO:0005737" value="GOA:spkw|GO_REF:0000004"/>
      <att type="string" name="GO:0007517" value="PMID:7720071"/>
      <att type="string" name="GO:0004198" value="GOA:interpro|GO_REF:0000002"/>
      <att type="string" name="GO:0005509" value="GOA:interpro|GO_REF:0000002"/>
      <att type="string" name="GO:0006508" value="GOA:interpro|GO_REF:0000002"/>
      <att type="string" name="GO:0004871" value="PMID:7720071"/>
    </att>
    <att type="integer" name="GeneID" value="825"/>
    <att type="string" name="annotation.DB_Object_Name" value=""/>
    <att type="list" name="annotation.GO CELLULAR_COMPONENT">
      <att type="string" name="annotation.GO CELLULAR_COMPONENT" value="cytoplasm"/>
      <att type="string" name="annotation.GO CELLULAR_COMPONENT" value="intracellular"/>
    </att>
    <att type="string" name="annotation.Date" value="20080613"/>
    <att type="list" name="cytoscape.alias.list">
      <att type="string" name="cytoscape.alias.list" value="ENSP00000380387"/>
      <att type="string" name="cytoscape.alias.list" value="IPI00872212"/>
    </att>
    <att type="string" name="upkb_sp" value="P20807"/>
    <att type="string" name="canonicalName" value="NP_000061.1"/>
    <att type="string" name="annotation.With (or) From" value="InterPro:IPR001300"/>
    <att type="integer" name="Degree" value="1"/>
    <att type="map" name="annotation.Evidence">
      <att type="string" name="GO:0005622" value="IEA"/>
      <att type="string" name="GO:0005737" value="IEA"/>
      <att type="string" name="GO:0007517" value="TAS"/>
      <att type="string" name="GO:0004198" value="IEA"/>
      <att type="string" name="GO:0005509" value="IEA"/>
      <att type="string" name="GO:0006508" value="IEA"/>
      <att type="string" name="GO:0004871" value="TAS"/>
    </att>
    <att type="list" name="annotation.GO BIOLOGICAL_PROCESS">
      <att type="string" name="annotation.GO BIOLOGICAL_PROCESS" value="muscle development"/>
      <att type="string" name="annotation.GO BIOLOGICAL_PROCESS" value="proteolysis"/>
    </att>
    <att type="string" name="Prot_Name" value="calpain 3 isoform a"/>
    <graphics type="ELLIPSE" h="30.0" w="30.0" x="326.15777587890625" y="2380.7373046875" fill="#0033ff" width="1" outline="#ffffff"/>
  </node>
  <node label="NP_000064.1" id="-1414">
    <att type="string" name="annotation.DB_Object_ID" value="P09693"/>
    <att type="string" name="Column 4" value="917"/>
    <att type="string" name="annotation.DB_Object_Type" value="protein"/>
    <att type="string" name="annotation.DB" value="UniProtKB"/>
    <att type="string" name="GeneID_String" value="917"/>
    <att type="string" name="annotation.Qualifier" value=""/>
    <att type="string" name="MCODE_Node_Status" value="Unclustered"/>
    <att type="string" name="annotation.Taxon" value="Human"/>
    <att type="string" name="upkb_tr" value="A8MUH3"/>
    <att type="string" name="Prot_Acc" value="NP_000064.1"/>
    <att type="string" name="type" value="human"/>
    <att type="string" name="annotation.Assigned_by" value="UniProtKB"/>
    <att type="list" name="annotation.GO MOLECULAR_FUNCTION">
      <att type="string" name="annotation.GO MOLECULAR_FUNCTION" value="T cell receptor binding"/>
      <att type="string" name="annotation.GO MOLECULAR_FUNCTION" value="protein heterodimerization activity"/>
      <att type="string" name="annotation.GO MOLECULAR_FUNCTION" value="receptor signaling complex scaffold activity"/>
      <att type="string" name="annotation.GO MOLECULAR_FUNCTION" value="transmembrane receptor activity"/>
    </att>
    <att type="map" name="annotation.DB:Reference">
      <att type="string" name="GO:0046982" value="PMID:9485181"/>
      <att type="string" name="GO:0005886" value="PMID:11827988"/>
      <att type="string" name="GO:0030159" value="PMID:12794121"/>
      <att type="string" name="GO:0042981" value="PMID:12407027"/>
      <att type="string" name="GO:0015031" value="PMID:12794121"/>
      <att type="string" name="GO:0042110" value="PMID:12407027"/>
      <att type="string" name="GO:0042608" value="PMID:11186279"/>
      <att type="string" name="GO:0007163" value="PMID:12407027"/>
      <att type="string" name="GO:0006461" value="PMID:12794121"/>
      <att type="string" name="GO:0016020" value="GOA:interpro|GO_REF:0000002"/>
      <att type="string" name="GO:0005887" value="PMID:9485181"/>
      <att type="string" name="GO:0042101" value="PMID:9485181"/>
      <att type="string" name="GO:0007166" value="PMID:12407027"/>
      <att type="string" name="GO:0004888" value="PMID:12794121"/>
    </att>
    <att type="integer" name="GeneID" value="917"/>
    <att type="string" name="annotation.DB_Object_Name" value="CD3G, T3G: T-cell surface glycoprotein CD3 gamma chain precursor"/>
    <att type="list" name="annotation.GO CELLULAR_COMPONENT">
      <att type="string" name="annotation.GO CELLULAR_COMPONENT" value="T cell receptor complex"/>
      <att type="string" name="annotation.GO CELLULAR_COMPONENT" value="integral to plasma membrane"/>
      <att type="string" name="annotation.GO CELLULAR_COMPONENT" value="membrane"/>
      <att type="string" name="annotation.GO CELLULAR_COMPONENT" value="plasma membrane"/>
    </att>
    <att type="string" name="annotation.Date" value="20031107"/>
    <att type="list" name="cytoscape.alias.list">
      <att type="string" name="cytoscape.alias.list" value="IPI00016020"/>
      <att type="string" name="cytoscape.alias.list" value="P09693"/>
    </att>
    <att type="string" name="upkb_sp" value="P09693"/>
    <att type="string" name="canonicalName" value="NP_000064.1"/>
    <att type="real" name="MCODE_Score" value="0.0"/>
    <att type="string" name="annotation.With (or) From" value=""/>
    <att type="integer" name="Degree" value="3"/>
    <att type="map" name="annotation.Evidence">
      <att type="string" name="GO:0046982" value="IPI"/>
      <att type="string" name="GO:0005886" value="EXP"/>
      <att type="string" name="GO:0030159" value="NAS"/>
      <att type="string" name="GO:0042981" value="IMP"/>
      <att type="string" name="GO:0015031" value="IMP"/>
      <att type="string" name="GO:0042110" value="NAS"/>
      <att type="string" name="GO:0042608" value="NAS"/>
      <att type="string" name="GO:0007163" value="IMP"/>
      <att type="string" name="GO:0006461" value="NAS"/>
      <att type="string" name="GO:0016020" value="IEA"/>
      <att type="string" name="GO:0005887" value="NAS"/>
      <att type="string" name="GO:0042101" value="NAS"/>
      <att type="string" name="GO:0007166" value="IMP"/>
      <att type="string" name="GO:0004888" value="IMP"/>
    </att>
    <att type="list" name="annotation.GO BIOLOGICAL_PROCESS">
      <att type="string" name="annotation.GO BIOLOGICAL_PROCESS" value="T cell activation"/>
      <att type="string" name="annotation.GO BIOLOGICAL_PROCESS" value="cell surface receptor linked signal transduction"/>
      <att type="string" name="annotation.GO BIOLOGICAL_PROCESS" value="establishment and/or maintenance of cell polarity"/>
      <att type="string" name="annotation.GO BIOLOGICAL_PROCESS" value="protein complex assembly"/>
      <att type="string" name="annotation.GO BIOLOGICAL_PROCESS" value="protein transport"/>
      <att type="string" name="annotation.GO BIOLOGICAL_PROCESS" value="regulation of apoptosis"/>
    </att>
    <att type="string" name="Prot_Name" value="CD3G gamma precursor"/>
    <graphics type="ELLIPSE" h="30.0" w="30.0" x="1182.917724609375" y="1833.8287353515625" fill="#0033ff" width="1" outline="#ffffff"/>
  </node>
  <node label="NP_004199.1" id="-1413">
    <att type="string" name="annotation.DB_Object_ID" value="O95831"/>
    <att type="string" name="Column 4" value="9131"/>
    <att type="string" name="annotation.DB_Object_Type" value="protein"/>
    <att type="string" name="annotation.DB" value="UniProtKB"/>
    <att type="string" name="GeneID_String" value="9131"/>
    <att type="string" name="annotation.Qualifier" value=""/>
    <att type="string" name="annotation.Taxon" value="Human"/>
    <att type="string" name="Prot_Acc" value="NP_004199.1"/>
    <att type="string" name="type" value="human"/>
    <att type="string" name="annotation.Assigned_by" value="UniProtKB"/>
    <att type="list" name="annotation.GO MOLECULAR_FUNCTION">
      <att type="string" name="annotation.GO MOLECULAR_FUNCTION" value="DNA binding"/>
      <att type="string" name="annotation.GO MOLECULAR_FUNCTION" value="FAD binding"/>
      <att type="string" name="annotation.GO MOLECULAR_FUNCTION" value="electron carrier activity"/>
      <att type="string" name="annotation.GO MOLECULAR_FUNCTION" value="protein binding"/>
    </att>
    <att type="map" name="annotation.DB:Reference">
      <att type="string" name="GO:0005515" value="PMID:16713569"/>
      <att type="string" name="GO:0008630" value="PMID:9989411"/>
      <att type="string" name="GO:0050660" value="GOA:interpro|GO_REF:0000002"/>
      <att type="string" name="GO:0009055" value="PMID:9989411"/>
      <att type="string" name="GO:0006915" value="GOA:spkw|GO_REF:0000004"/>
      <att type="string" name="GO:0005634" value="PMID:9989411"/>
      <att type="string" name="GO:0003677" value="GOA:spkw|GO_REF:0000004"/>
      <att type="string" name="GO:0005739" value="PMID:9989411"/>
      <att type="string" name="GO:0005758" value="GOA:spsl|GO_REF:0000023"/>
      <att type="string" name="GO:0005737" value="GOA:interpro|GO_REF:0000002"/>
      <att type="string" name="GO:0006309" value="PMID:9989411"/>
      <att type="string" name="GO:0045454" value="GOA:interpro|GO_REF:0000002"/>
      <att type="string" name="GO:0055114" value="GOA:spkw|GO_REF:0000004"/>
    </att>
    <att type="integer" name="GeneID" value="9131"/>
    <att type="string" name="annotation.DB_Object_Name" value="AIFM1, AIF, PDCD8: Apoptosis-inducing factor 1, mitochondrial precursor"/>
    <att type="list" name="annotation.GO CELLULAR_COMPONENT">
      <att type="string" name="annotation.GO CELLULAR_COMPONENT" value="cytoplasm"/>
      <att type="string" name="annotation.GO CELLULAR_COMPONENT" value="mitochondrial intermembrane space"/>
      <att type="string" name="annotation.GO CELLULAR_COMPONENT" value="mitochondrion"/>
      <att type="string" name="annotation.GO CELLULAR_COMPONENT" value="nucleus"/>
    </att>
    <att type="string" name="annotation.Date" value="20080612"/>
    <att type="list" name="cytoscape.alias.list">
      <att type="string" name="cytoscape.alias.list" value="IPI00000690"/>
      <att type="string" name="cytoscape.alias.list" value="O95831"/>
    </att>
    <att type="string" name="upkb_sp" value="O95831"/>
    <att type="string" name="canonicalName" value="NP_004199.1"/>
    <att type="string" name="annotation.With (or) From" value="SP_SL:SL-0169"/>
    <att type="map" name="annotation.Evidence">
      <att type="string" name="GO:0005515" value="IPI"/>
      <att type="string" name="GO:0008630" value="TAS"/>
      <att type="string" name="GO:0050660" value="IEA"/>
      <att type="string" name="GO:0009055" value="TAS"/>
      <att type="string" name="GO:0006915" value="IEA"/>
      <att type="string" name="GO:0005634" value="TAS"/>
      <att type="string" name="GO:0003677" value="IEA"/>
      <att type="string" name="GO:0005739" value="TAS"/>
      <att type="string" name="GO:0005758" value="IEA"/>
      <att type="string" name="GO:0005737" value="IEA"/>
      <att type="string" name="GO:0006309" value="TAS"/>
      <att type="string" name="GO:0045454" value="IEA"/>
      <att type="string" name="GO:0055114" value="IEA"/>
    </att>
    <att type="list" name="annotation.GO BIOLOGICAL_PROCESS">
      <att type="string" name="annotation.GO BIOLOGICAL_PROCESS" value="DNA damage response, signal transduction resulting in induction of apoptosis"/>
      <att type="string" name="annotation.GO BIOLOGICAL_PROCESS" value="DNA fragmentation during apoptosis"/>
      <att type="string" name="annotation.GO BIOLOGICAL_PROCESS" value="apoptosis"/>
      <att type="string" name="annotation.GO BIOLOGICAL_PROCESS" value="cell redox homeostasis"/>
      <att type="string" name="annotation.GO BIOLOGICAL_PROCESS" value="oxidation reduction"/>
    </att>
    <att type="string" name="Prot_Name" value="programmed cell death 8 isoform 1"/>
    <graphics type="ELLIPSE" h="30.0" w="30.0" x="712.86669921875" y="1695.548828125" fill="#0033ff" width="1" outline="#ffffff"/>
  </node>
  <node label="NP_597702.1" id="-1412">
    <att type="string" name="annotation.DB_Object_ID" value="Q8TCU5"/>
    <att type="string" name="Column 4" value="116443"/>
    <att type="string" name="annotation.DB_Object_Type" value="protein"/>
    <att type="string" name="annotation.DB" value="UniProtKB"/>
    <att type="string" name="GeneID_String" value="116443"/>
    <att type="string" name="annotation.Qualifier" value=""/>
    <att type="string" name="annotation.Taxon" value="Human"/>
    <att type="string" name="upkb_tr" value="Q5VTR3"/>
    <att type="string" name="Prot_Acc" value="NP_597702.1"/>
    <att type="string" name="type" value="human"/>
    <att type="string" name="annotation.Assigned_by" value="UniProtKB"/>
    <att type="list" name="annotation.GO MOLECULAR_FUNCTION">
      <att type="string" name="annotation.GO MOLECULAR_FUNCTION" value="N-methyl-D-aspartate selective glutamate receptor activity"/>
      <att type="string" name="annotation.GO MOLECULAR_FUNCTION" value="calcium channel activity"/>
      <att type="string" name="annotation.GO MOLECULAR_FUNCTION" value="calcium ion binding"/>
      <att type="string" name="annotation.GO MOLECULAR_FUNCTION" value="extracellular-glutamate-gated ion channel activity"/>
      <att type="string" name="annotation.GO MOLECULAR_FUNCTION" value="ion channel activity"/>
      <att type="string" name="annotation.GO MOLECULAR_FUNCTION" value="ionotropic glutamate receptor activity"/>
      <att type="string" name="annotation.GO MOLECULAR_FUNCTION" value="magnesium ion binding"/>
      <att type="string" name="annotation.GO MOLECULAR_FUNCTION" value="protein binding"/>
      <att type="string" name="annotation.GO MOLECULAR_FUNCTION" value="receptor activity"/>
    </att>
    <att type="map" name="annotation.DB:Reference">
      <att type="string" name="GO:0005515" value="GOA:compara|GO_REF:0000019"/>
      <att type="string" name="GO:0005262" value="GOA:compara|GO_REF:0000019"/>
      <att type="string" name="GO:0000287" value="GOA:spkw|GO_REF:0000004"/>
      <att type="string" name="GO:0030054" value="GOA:spkw|GO_REF:0000004"/>
      <att type="string" name="GO:0005886" value="GOA:spsl|GO_REF:0000023"/>
      <att type="string" name="GO:0005234" value="GOA:interpro|GO_REF:0000002"/>
      <att type="string" name="GO:0005509" value="GOA:spkw|GO_REF:0000004"/>
      <att type="string" name="GO:0045202" value="GOA:spkw|GO_REF:0000004"/>
      <att type="string" name="GO:0016358" value="GOA:compara|GO_REF:0000019"/>
      <att type="string" name="GO:0004972" value="GOA:compara|GO_REF:0000019"/>
      <att type="string" name="GO:0045211" value="GOA:spkw|GO_REF:0000004"/>
      <att type="string" name="GO:0004970" value="GOA:interpro|GO_REF:0000002"/>
      <att type="string" name="GO:0004872" value="GOA:interpro|GO_REF:0000002"/>
      <att type="string" name="GO:0016021" value="GOA:spkw|GO_REF:0000004"/>
      <att type="string" name="GO:0005216" value="GOA:interpro|GO_REF:0000002"/>
      <att type="string" name="GO:0006811" value="GOA:interpro|GO_REF:0000002"/>
    </att>
    <att type="integer" name="GeneID" value="116443"/>
    <att type="string" name="annotation.DB_Object_Name" value="GRIN3A, KIAA1973: Glutamate [NMDA] receptor subunit 3A precursor"/>
    <att type="list" name="annotation.GO CELLULAR_COMPONENT">
      <att type="string" name="annotation.GO CELLULAR_COMPONENT" value="cell junction"/>
      <att type="string" name="annotation.GO CELLULAR_COMPONENT" value="integral to membrane"/>
      <att type="string" name="annotation.GO CELLULAR_COMPONENT" value="plasma membrane"/>
      <att type="string" name="annotation.GO CELLULAR_COMPONENT" value="postsynaptic membrane"/>
      <att type="string" name="annotation.GO CELLULAR_COMPONENT" value="synapse"/>
    </att>
    <att type="string" name="annotation.Date" value="20080616"/>
    <att type="list" name="cytoscape.alias.list">
      <att type="string" name="cytoscape.alias.list" value="IPI00455154"/>
      <att type="string" name="cytoscape.alias.list" value="Q8TCU5"/>
    </att>
    <att type="string" name="upkb_sp" value="Q8TCU5"/>
    <att type="string" name="canonicalName" value="NP_597702.1"/>
    <att type="string" name="annotation.With (or) From" value="SP_KW:KW-0628"/>
    <att type="integer" name="Degree" value="2"/>
    <att type="map" name="annotation.Evidence">
      <att type="string" name="GO:0005515" value="IEA"/>
      <att type="string" name="GO:0005262" value="IEA"/>
      <att type="string" name="GO:0000287" value="IEA"/>
      <att type="string" name="GO:0030054" value="IEA"/>
      <att type="string" name="GO:0005886" value="IEA"/>
      <att type="string" name="GO:0005234" value="IEA"/>
      <att type="string" name="GO:0005509" value="IEA"/>
      <att type="string" name="GO:0045202" value="IEA"/>
      <att type="string" name="GO:0016358" value="IEA"/>
      <att type="string" name="GO:0004972" value="IEA"/>
      <att type="string" name="GO:0045211" value="IEA"/>
      <att type="string" name="GO:0004970" value="IEA"/>
      <att type="string" name="GO:0004872" value="IEA"/>
      <att type="string" name="GO:0016021" value="IEA"/>
      <att type="string" name="GO:0005216" value="IEA"/>
      <att type="string" name="GO:0006811" value="IEA"/>
    </att>
    <att type="list" name="annotation.GO BIOLOGICAL_PROCESS">
      <att type="string" name="annotation.GO BIOLOGICAL_PROCESS" value="dendrite development"/>
      <att type="string" name="annotation.GO BIOLOGICAL_PROCESS" value="ion transport"/>
    </att>
    <att type="string" name="Prot_Name" value="glutamate receptor, ionotropic, N-methyl-D-aspartate 3A"/>
    <graphics type="ELLIPSE" h="30.0" w="30.0" x="1791.9449462890625" y="2187.66162109375" fill="#0033ff" width="1" outline="#ffffff"/>
  </node>
  <node label="NP_110448.2" id="-1411">
    <att type="string" name="annotation.DB_Object_ID" value="Q9BZM1"/>
    <att type="string" name="Column 4" value="81579"/>
    <att type="string" name="annotation.DB_Object_Type" value="protein"/>
    <att type="string" name="annotation.DB" value="UniProtKB"/>
    <att type="string" name="GeneID_String" value="81579"/>
    <att type="string" name="annotation.Qualifier" value=""/>
    <att type="string" name="annotation.Taxon" value="Human"/>
    <att type="string" name="Prot_Acc" value="NP_110448.2"/>
    <att type="string" name="type" value="human"/>
    <att type="string" name="annotation.Assigned_by" value="UniProtKB"/>
    <att type="list" name="annotation.GO MOLECULAR_FUNCTION">
      <att type="string" name="annotation.GO MOLECULAR_FUNCTION" value="calcium ion binding"/>
      <att type="string" name="annotation.GO MOLECULAR_FUNCTION" value="calcium-dependent phospholipase A2 activity"/>
      <att type="string" name="annotation.GO MOLECULAR_FUNCTION" value="hydrolase activity"/>
    </att>
    <att type="map" name="annotation.DB:Reference">
      <att type="string" name="GO:0016042" value="GOA:interpro|GO_REF:0000002"/>
      <att type="string" name="GO:0008150" value="UniProt:Q9BZM1"/>
      <att type="string" name="GO:0005737" value="GOA:spkw|GO_REF:0000004"/>
      <att type="string" name="GO:0016787" value="GOA:spkw|GO_REF:0000004"/>
      <att type="string" name="GO:0005509" value="GOA:interpro|GO_REF:0000002"/>
      <att type="string" name="GO:0047498" value="PMID:11031251"/>
      <att type="string" name="GO:0005576" value="PMID:11031251"/>
      <att type="string" name="GO:0006644" value="GOA:interpro|GO_REF:0000002"/>
    </att>
    <att type="integer" name="GeneID" value="81579"/>
    <att type="string" name="annotation.DB_Object_Name" value="PLA2G12A, PLA2G12, FKSG38, UNQ2519/PRO6012: Group XIIA secretory phospholipase A2 precursor"/>
    <att type="list" name="annotation.GO CELLULAR_COMPONENT">
      <att type="string" name="annotation.GO CELLULAR_COMPONENT" value="cytoplasm"/>
      <att type="string" name="annotation.GO CELLULAR_COMPONENT" value="extracellular region"/>
    </att>
    <att type="string" name="annotation.Date" value="20080616"/>
    <att type="list" name="cytoscape.alias.list">
      <att type="string" name="cytoscape.alias.list" value="IPI00017095"/>
      <att type="string" name="cytoscape.alias.list" value="Q9BZM1"/>
    </att>
    <att type="string" name="upkb_sp" value="Q9BZM1"/>
    <att type="string" name="canonicalName" value="NP_110448.2"/>
    <att type="string" name="annotation.With (or) From" value="SP_KW:KW-0963"/>
    <att type="integer" name="Degree" value="1"/>
    <att type="map" name="annotation.Evidence">
      <att type="string" name="GO:0016042" value="IEA"/>
      <att type="string" name="GO:0008150" value="ND"/>
      <att type="string" name="GO:0005737" value="IEA"/>
      <att type="string" name="GO:0016787" value="IEA"/>
      <att type="string" name="GO:0005509" value="IEA"/>
      <att type="string" name="GO:0047498" value="NAS"/>
      <att type="string" name="GO:0005576" value="NAS"/>
      <att type="string" name="GO:0006644" value="IEA"/>
    </att>
    <att type="list" name="annotation.GO BIOLOGICAL_PROCESS">
      <att type="string" name="annotation.GO BIOLOGICAL_PROCESS" value="biological_process"/>
      <att type="string" name="annotation.GO BIOLOGICAL_PROCESS" value="lipid catabolic process"/>
      <att type="string" name="annotation.GO BIOLOGICAL_PROCESS" value="phospholipid metabolic process"/>
    </att>
    <att type="string" name="Prot_Name" value="PLA2G12A: phospholipase A2, group XIIA"/>
    <graphics type="ELLIPSE" h="30.0" w="30.0" x="1163.3695068359375" y="3050.458740234375" fill="#0033ff" width="1" outline="#ffffff"/>
  </node>
  <node label="NP_003248.3" id="-1410">
    <att type="string" name="annotation.DB_Object_ID" value="Q07157"/>
    <att type="string" name="Column 4" value="7082"/>
    <att type="string" name="annotation.DB_Object_Type" value="protein"/>
    <att type="string" name="annotation.DB" value="UniProtKB"/>
    <att type="string" name="upkb_vega" value="OTTHUMP00000176122"/>
    <att type="string" name="GeneID_String" value="7082"/>
    <att type="string" name="annotation.Qualifier" value=""/>
    <att type="string" name="MCODE_Node_Status" value="Unclustered"/>
    <att type="string" name="annotation.Taxon" value="Human"/>
    <att type="string" name="upkb_tr" value="Q6MZU1"/>
    <att type="string" name="Prot_Acc" value="NP_003248.3"/>
    <att type="string" name="type" value="human"/>
    <att type="string" name="annotation.Assigned_by" value="UniProtKB"/>
    <att type="list" name="annotation.GO MOLECULAR_FUNCTION">
      <att type="string" name="annotation.GO MOLECULAR_FUNCTION" value="protein binding"/>
    </att>
    <att type="map" name="annotation.DB:Reference">
      <att type="string" name="GO:0005515" value="PMID:12154091"/>
      <att type="string" name="GO:0016323" value="PMID:16427635"/>
      <att type="string" name="GO:0005913" value="PMID:8486731"/>
      <att type="string" name="GO:0030054" value="GOA:spkw|GO_REF:0000004"/>
      <att type="string" name="GO:0005886" value="GOA:spsl|GO_REF:0000023"/>
      <att type="string" name="GO:0007043" value="PMID:8486731"/>
      <att type="string" name="GO:0005923" value="PMID:8486731"/>
    </att>
    <att type="integer" name="GeneID" value="7082"/>
    <att type="string" name="annotation.DB_Object_Name" value="TJP1, ZO1: Tight junction protein ZO-1"/>
    <att type="list" name="annotation.GO CELLULAR_COMPONENT">
      <att type="string" name="annotation.GO CELLULAR_COMPONENT" value="basolateral plasma membrane"/>
      <att type="string" name="annotation.GO CELLULAR_COMPONENT" value="cell junction"/>
      <att type="string" name="annotation.GO CELLULAR_COMPONENT" value="cell-cell adherens junction"/>
      <att type="string" name="annotation.GO CELLULAR_COMPONENT" value="plasma membrane"/>
      <att type="string" name="annotation.GO CELLULAR_COMPONENT" value="tight junction"/>
    </att>
    <att type="string" name="annotation.Date" value="20080616"/>
    <att type="list" name="cytoscape.alias.list">
      <att type="string" name="cytoscape.alias.list" value="IPI00216219"/>
      <att type="string" name="cytoscape.alias.list" value="Q07157"/>
    </att>
    <att type="string" name="upkb_sp" value="Q07157"/>
    <att type="string" name="canonicalName" value="NP_003248.3"/>
    <att type="real" name="MCODE_Score" value="0.0"/>
    <att type="string" name="annotation.With (or) From" value="SP_KW:KW-0965"/>
    <att type="map" name="annotation.Evidence">
      <att type="string" name="GO:0005515" value="IPI"/>
      <att type="string" name="GO:0016323" value="IDA"/>
      <att type="string" name="GO:0005913" value="TAS"/>
      <att type="string" name="GO:0030054" value="IEA"/>
      <att type="string" name="GO:0005886" value="IEA"/>
      <att type="string" name="GO:0007043" value="TAS"/>
      <att type="string" name="GO:0005923" value="TAS"/>
    </att>
    <att type="list" name="annotation.GO BIOLOGICAL_PROCESS">
      <att type="string" name="annotation.GO BIOLOGICAL_PROCESS" value="cell-cell junction assembly"/>
    </att>
    <att type="string" name="Prot_Name" value="tight junction protein 1 isoform a"/>
    <graphics type="ELLIPSE" h="30.0" w="30.0" x="1392.3653564453125" y="2981.07373046875" fill="#0033ff" width="1" outline="#ffffff"/>
  </node>
  <node label="NP_003093.2" id="-1409">
    <att type="string" name="annotation.DB_Object_ID" value="P08294"/>
    <att type="string" name="Column 4" value="6649"/>
    <att type="string" name="annotation.DB_Object_Type" value="protein"/>
    <att type="string" name="annotation.DB" value="UniProtKB"/>
    <att type="string" name="GeneID_String" value="6649"/>
    <att type="string" name="annotation.Qualifier" value=""/>
    <att type="string" name="MCODE_Node_Status" value="Unclustered"/>
    <att type="string" name="annotation.Taxon" value="Human"/>
    <att type="string" name="Prot_Acc" value="NP_003093.2"/>
    <att type="string" name="type" value="human"/>
    <att type="string" name="annotation.Assigned_by" value="Ensembl"/>
    <att type="list" name="annotation.GO MOLECULAR_FUNCTION">
      <att type="string" name="annotation.GO MOLECULAR_FUNCTION" value="antioxidant activity"/>
      <att type="string" name="annotation.GO MOLECULAR_FUNCTION" value="copper ion binding"/>
      <att type="string" name="annotation.GO MOLECULAR_FUNCTION" value="heparin binding"/>
      <att type="string" name="annotation.GO MOLECULAR_FUNCTION" value="metal ion binding"/>
      <att type="string" name="annotation.GO MOLECULAR_FUNCTION" value="oxidoreductase activity"/>
      <att type="string" name="annotation.GO MOLECULAR_FUNCTION" value="protein binding"/>
      <att type="string" name="annotation.GO MOLECULAR_FUNCTION" value="superoxide dismutase activity"/>
      <att type="string" name="annotation.GO MOLECULAR_FUNCTION" value="zinc ion binding"/>
    </att>
    <att type="map" name="annotation.DB:Reference">
      <att type="string" name="GO:0005515" value="GOA:compara|GO_REF:0000019"/>
      <att type="string" name="GO:0005802" value="GOA:compara|GO_REF:0000019"/>
      <att type="string" name="GO:0001666" value="GOA:compara|GO_REF:0000019"/>
      <att type="string" name="GO:0016209" value="GOA:spkw|GO_REF:0000004"/>
      <att type="string" name="GO:0005507" value="GOA:spkw|GO_REF:0000004"/>
      <att type="string" name="GO:0006801" value="GOA:interpro|GO_REF:0000002"/>
      <att type="string" name="GO:0005576" value="GOA:spkw|GO_REF:0000004"/>
      <att type="string" name="GO:0005625" value="PMID:8034674"/>
      <att type="string" name="GO:0046872" value="GOA:interpro|GO_REF:0000002"/>
      <att type="string" name="GO:0016491" value="GOA:spkw|GO_REF:0000004"/>
      <att type="string" name="GO:0008270" value="GOA:spkw|GO_REF:0000004"/>
      <att type="string" name="GO:0008201" value="GOA:spkw|GO_REF:0000004"/>
      <att type="string" name="GO:0055114" value="GOA:spkw|GO_REF:0000004"/>
      <att type="string" name="GO:0004784" value="PMID:8034674"/>
    </att>
    <att type="integer" name="GeneID" value="6649"/>
    <att type="string" name="annotation.DB_Object_Name" value="SOD3: Extracellular superoxide dismutase [Cu-Zn] precursor"/>
    <att type="list" name="annotation.GO CELLULAR_COMPONENT">
      <att type="string" name="annotation.GO CELLULAR_COMPONENT" value="extracellular region"/>
      <att type="string" name="annotation.GO CELLULAR_COMPONENT" value="soluble fraction"/>
      <att type="string" name="annotation.GO CELLULAR_COMPONENT" value="trans-Golgi network"/>
    </att>
    <att type="string" name="annotation.Date" value="20080612"/>
    <att type="list" name="cytoscape.alias.list">
      <att type="string" name="cytoscape.alias.list" value="IPI00027827"/>
      <att type="string" name="cytoscape.alias.list" value="P08294"/>
    </att>
    <att type="string" name="upkb_sp" value="P08294"/>
    <att type="string" name="canonicalName" value="NP_003093.2"/>
    <att type="real" name="MCODE_Score" value="0.0"/>
    <att type="string" name="annotation.With (or) From" value="Ensembl:ENSMUSP00000098768"/>
    <att type="integer" name="Degree" value="1"/>
    <att type="map" name="annotation.Evidence">
      <att type="string" name="GO:0005515" value="IEA"/>
      <att type="string" name="GO:0005802" value="IEA"/>
      <att type="string" name="GO:0001666" value="IEA"/>
      <att type="string" name="GO:0016209" value="IEA"/>
      <att type="string" name="GO:0005507" value="IEA"/>
      <att type="string" name="GO:0006801" value="IEA"/>
      <att type="string" name="GO:0005576" value="IEA"/>
      <att type="string" name="GO:0005625" value="TAS"/>
      <att type="string" name="GO:0046872" value="IEA"/>
      <att type="string" name="GO:0016491" value="IEA"/>
      <att type="string" name="GO:0008270" value="IEA"/>
      <att type="string" name="GO:0008201" value="IEA"/>
      <att type="string" name="GO:0055114" value="IEA"/>
      <att type="string" name="GO:0004784" value="TAS"/>
    </att>
    <att type="list" name="annotation.GO BIOLOGICAL_PROCESS">
      <att type="string" name="annotation.GO BIOLOGICAL_PROCESS" value="oxidation reduction"/>
      <att type="string" name="annotation.GO BIOLOGICAL_PROCESS" value="response to hypoxia"/>
      <att type="string" name="annotation.GO BIOLOGICAL_PROCESS" value="superoxide metabolic process"/>
    </att>
    <att type="string" name="Prot_Name" value="superoxide dismutase 3, extracellular precursor"/>
    <graphics type="ELLIPSE" h="30.0" w="30.0" x="1010.578369140625" y="1149.6483154296875" fill="#0033ff" width="1" outline="#ffffff"/>
  </node>
  <node label="NP_003780.1" id="-1408">
    <att type="string" name="annotation.DB_Object_ID" value="Q15628"/>
    <att type="string" name="Column 4" value="8717"/>
    <att type="string" name="annotation.DB_Object_Type" value="protein"/>
    <att type="string" name="annotation.DB" value="UniProtKB"/>
    <att type="string" name="upkb_vega" value="OTTHUMP00000081620"/>
    <att type="string" name="GeneID_String" value="8717"/>
    <att type="string" name="annotation.Qualifier" value=""/>
    <att type="string" name="MCODE_Node_Status" value="Unclustered"/>
    <att type="string" name="annotation.Taxon" value="Human"/>
    <att type="string" name="Prot_Acc" value="NP_003780.1"/>
    <att type="string" name="type" value="human"/>
    <att type="string" name="annotation.Assigned_by" value="UniProtKB"/>
    <att type="list" name="annotation.GO MOLECULAR_FUNCTION">
      <att type="string" name="annotation.GO MOLECULAR_FUNCTION" value="identical protein binding"/>
      <att type="string" name="annotation.GO MOLECULAR_FUNCTION" value="intermediate filament binding"/>
      <att type="string" name="annotation.GO MOLECULAR_FUNCTION" value="protein binding"/>
      <att type="string" name="annotation.GO MOLECULAR_FUNCTION" value="signal transducer activity"/>
    </att>
    <att type="map" name="annotation.DB:Reference">
      <att type="string" name="GO:0005515" value="GOA:interpro|GO_REF:0000002"/>
      <att type="string" name="GO:0007165" value="PMID:7758105"/>
      <att type="string" name="GO:0008633" value="PMID:14644197"/>
      <att type="string" name="GO:0005737" value="PMID:11684708"/>
      <att type="string" name="GO:0006915" value="GOA:spkw|GO_REF:0000004"/>
      <att type="string" name="GO:0006917" value="PMID:7758105"/>
      <att type="string" name="GO:0004871" value="PMID:12761501"/>
      <att type="string" name="GO:0005856" value="GOA:spkw|GO_REF:0000004"/>
      <att type="string" name="GO:0043123" value="PMID:12761501"/>
      <att type="string" name="GO:0019215" value="PMID:11684708"/>
      <att type="string" name="GO:0042802" value="PMID:7758105"/>
      <att type="string" name="GO:0005829" value="PMID:12887920"/>
    </att>
    <att type="integer" name="GeneID" value="8717"/>
    <att type="string" name="annotation.DB_Object_Name" value="TRADD: Tumor necrosis factor receptor type 1-associated DEATH domain protein"/>
    <att type="list" name="annotation.GO CELLULAR_COMPONENT">
      <att type="string" name="annotation.GO CELLULAR_COMPONENT" value="cytoplasm"/>
      <att type="string" name="annotation.GO CELLULAR_COMPONENT" value="cytoskeleton"/>
      <att type="string" name="annotation.GO CELLULAR_COMPONENT" value="cytosol"/>
    </att>
    <att type="string" name="annotation.Date" value="20080616"/>
    <att type="list" name="cytoscape.alias.list">
      <att type="string" name="cytoscape.alias.list" value="IPI00018744"/>
      <att type="string" name="cytoscape.alias.list" value="Q15628"/>
    </att>
    <att type="string" name="upkb_sp" value="Q15628"/>
    <att type="string" name="canonicalName" value="NP_003780.1"/>
    <att type="real" name="MCODE_Score" value="0.0"/>
    <att type="string" name="annotation.With (or) From" value="SP_KW:KW-0206"/>
    <att type="map" name="annotation.Evidence">
      <att type="string" name="GO:0005515" value="IEA"/>
      <att type="string" name="GO:0007165" value="TAS"/>
      <att type="string" name="GO:0008633" value="EXP"/>
      <att type="string" name="GO:0005737" value="IDA"/>
      <att type="string" name="GO:0006915" value="IEA"/>
      <att type="string" name="GO:0006917" value="TAS"/>
      <att type="string" name="GO:0004871" value="IEP"/>
      <att type="string" name="GO:0005856" value="IEA"/>
      <att type="string" name="GO:0043123" value="IEP"/>
      <att type="string" name="GO:0019215" value="IPI"/>
      <att type="string" name="GO:0042802" value="IPI"/>
      <att type="string" name="GO:0005829" value="EXP"/>
    </att>
    <att type="list" name="annotation.GO BIOLOGICAL_PROCESS">
      <att type="string" name="annotation.GO BIOLOGICAL_PROCESS" value="activation of pro-apoptotic gene products"/>
      <att type="string" name="annotation.GO BIOLOGICAL_PROCESS" value="apoptosis"/>
      <att type="string" name="annotation.GO BIOLOGICAL_PROCESS" value="induction of apoptosis"/>
      <att type="string" name="annotation.GO BIOLOGICAL_PROCESS" value="positive regulation of I-kappaB kinase/NF-kappaB cascade"/>
      <att type="string" name="annotation.GO BIOLOGICAL_PROCESS" value="signal transduction"/>
    </att>
    <att type="string" name="Prot_Name" value="TNFRSF1A-associated via death domain"/>
    <graphics type="ELLIPSE" h="30.0" w="30.0" x="852.6871337890625" y="2899.957763671875" fill="#0033ff" width="1" outline="#ffffff"/>
  </node>
  <node label="NP_001991.1" id="-1407">
    <att type="string" name="annotation.DB_Object_ID" value="P24071"/>
    <att type="string" name="Column 4" value="2204"/>
    <att type="string" name="annotation.DB_Object_Type" value="protein"/>
    <att type="string" name="annotation.DB" value="UniProtKB"/>
    <att type="string" name="upkb_vega" value="OTTHUMP00000194739"/>
    <att type="string" name="GeneID_String" value="2204"/>
    <att type="string" name="annotation.Qualifier" value=""/>
    <att type="string" name="annotation.Taxon" value="Human"/>
    <att type="string" name="upkb_tr" value="Q92589"/>
    <att type="string" name="Prot_Acc" value="NP_001991.1"/>
    <att type="string" name="type" value="human"/>
    <att type="string" name="annotation.Assigned_by" value="PINC"/>
    <att type="list" name="annotation.GO MOLECULAR_FUNCTION">
      <att type="string" name="annotation.GO MOLECULAR_FUNCTION" value="IgA binding"/>
      <att type="string" name="annotation.GO MOLECULAR_FUNCTION" value="receptor activity"/>
    </att>
    <att type="map" name="annotation.DB:Reference">
      <att type="string" name="GO:0006955" value="PMID:10835685"/>
      <att type="string" name="GO:0019862" value="GOA:spkw|GO_REF:0000004"/>
      <att type="string" name="GO:0005886" value="PMID:2258698"/>
      <att type="string" name="GO:0005887" value="PMID:2258698"/>
      <att type="string" name="GO:0005576" value="GOA:spkw|GO_REF:0000004"/>
      <att type="string" name="GO:0004872" value="GOA:spkw|GO_REF:0000004"/>
    </att>
    <att type="integer" name="GeneID" value="2204"/>
    <att type="string" name="annotation.DB_Object_Name" value="FCAR, CD89: Immunoglobulin alpha Fc receptor precursor"/>
    <att type="list" name="annotation.GO CELLULAR_COMPONENT">
      <att type="string" name="annotation.GO CELLULAR_COMPONENT" value="extracellular region"/>
      <att type="string" name="annotation.GO CELLULAR_COMPONENT" value="integral to plasma membrane"/>
      <att type="string" name="annotation.GO CELLULAR_COMPONENT" value="plasma membrane"/>
    </att>
    <att type="string" name="annotation.Date" value="20030904"/>
    <att type="list" name="cytoscape.alias.list">
      <att type="string" name="cytoscape.alias.list" value="IPI00027189"/>
      <att type="string" name="cytoscape.alias.list" value="P24071"/>
    </att>
    <att type="string" name="upkb_sp" value="P24071"/>
    <att type="string" name="canonicalName" value="NP_001991.1"/>
    <att type="string" name="annotation.With (or) From" value=""/>
    <att type="integer" name="Degree" value="1"/>
    <att type="map" name="annotation.Evidence">
      <att type="string" name="GO:0006955" value="TAS"/>
      <att type="string" name="GO:0019862" value="IEA"/>
      <att type="string" name="GO:0005886" value="TAS"/>
      <att type="string" name="GO:0005887" value="TAS"/>
      <att type="string" name="GO:0005576" value="IEA"/>
      <att type="string" name="GO:0004872" value="IEA"/>
    </att>
    <att type="list" name="annotation.GO BIOLOGICAL_PROCESS">
      <att type="string" name="annotation.GO BIOLOGICAL_PROCESS" value="immune response"/>
    </att>
    <att type="string" name="Prot_Name" value="Fc alpha receptor isoform a precursor"/>
    <graphics type="ELLIPSE" h="30.0" w="30.0" x="1219.7557373046875" y="3052.02294921875" fill="#0033ff" width="1" outline="#ffffff"/>
  </node>
  <node label="NP_004808.2" id="-1406">
    <att type="string" name="annotation.DB_Object_ID" value="Q9UDY2"/>
    <att type="string" name="Column 4" value="9414"/>
    <att type="string" name="annotation.DB_Object_Type" value="protein"/>
    <att type="string" name="annotation.DB" value="UniProtKB"/>
    <att type="string" name="GeneID_String" value="9414"/>
    <att type="string" name="annotation.Qualifier" value=""/>
    <att type="string" name="MCODE_Node_Status" value="Unclustered"/>
    <att type="string" name="annotation.Taxon" value="Human"/>
    <att type="string" name="upkb_tr" value="B1AN85"/>
    <att type="string" name="Prot_Acc" value="NP_004808.2"/>
    <att type="string" name="type" value="human"/>
    <att type="string" name="annotation.Assigned_by" value="UniProtKB"/>
    <att type="list" name="annotation.GO MOLECULAR_FUNCTION">
      <att type="string" name="annotation.GO MOLECULAR_FUNCTION" value="guanylate kinase activity"/>
      <att type="string" name="annotation.GO MOLECULAR_FUNCTION" value="protein binding"/>
    </att>
    <att type="map" name="annotation.DB:Reference">
      <att type="string" name="GO:0005515" value="PMID:17353931"/>
      <att type="string" name="GO:0030054" value="GOA:spkw|GO_REF:0000004"/>
      <att type="string" name="GO:0005886" value="GOA:spsl|GO_REF:0000023"/>
      <att type="string" name="GO:0004385" value="PMID:8824195"/>
      <att type="string" name="GO:0005634" value="GOA:spkw|GO_REF:0000004"/>
      <att type="string" name="GO:0005923" value="GOA:interpro|GO_REF:0000002"/>
    </att>
    <att type="integer" name="GeneID" value="9414"/>
    <att type="string" name="annotation.DB_Object_Name" value="TJP2, X104, ZO2: Tight junction protein ZO-2"/>
    <att type="list" name="annotation.GO CELLULAR_COMPONENT">
      <att type="string" name="annotation.GO CELLULAR_COMPONENT" value="cell junction"/>
      <att type="string" name="annotation.GO CELLULAR_COMPONENT" value="nucleus"/>
      <att type="string" name="annotation.GO CELLULAR_COMPONENT" value="plasma membrane"/>
      <att type="string" name="annotation.GO CELLULAR_COMPONENT" value="tight junction"/>
    </att>
    <att type="string" name="annotation.Date" value="20080616"/>
    <att type="list" name="cytoscape.alias.list">
      <att type="string" name="cytoscape.alias.list" value="IPI00003843"/>
      <att type="string" name="cytoscape.alias.list" value="Q9UDY2"/>
    </att>
    <att type="string" name="upkb_sp" value="Q9UDY2"/>
    <att type="string" name="canonicalName" value="NP_004808.2"/>
    <att type="real" name="MCODE_Score" value="0.2222222222222222"/>
    <att type="string" name="annotation.With (or) From" value="SP_KW:KW-0965"/>
    <att type="map" name="annotation.Evidence">
      <att type="string" name="GO:0005515" value="IPI"/>
      <att type="string" name="GO:0030054" value="IEA"/>
      <att type="string" name="GO:0005886" value="IEA"/>
      <att type="string" name="GO:0004385" value="TAS"/>
      <att type="string" name="GO:0005634" value="IEA"/>
      <att type="string" name="GO:0005923" value="IEA"/>
    </att>
    <att type="string" name="Prot_Name" value="tight junction protein 2 (zona occludens 2) isoform 1"/>
    <graphics type="ELLIPSE" h="30.0" w="30.0" x="1500.7095947265625" y="2296.85986328125" fill="#0033ff" width="1" outline="#ffffff"/>
  </node>
  <node label="NP_000233.1" id="-1405">
    <att type="string" name="annotation.DB_Object_ID" value="P11226"/>
    <att type="string" name="Column 4" value="4153"/>
    <att type="string" name="annotation.DB_Object_Type" value="protein"/>
    <att type="string" name="annotation.DB" value="UniProtKB"/>
    <att type="string" name="GeneID_String" value="4153"/>
    <att type="string" name="annotation.Qualifier" value=""/>
    <att type="string" name="annotation.Taxon" value="Human"/>
    <att type="string" name="Prot_Acc" value="NP_000233.1"/>
    <att type="string" name="type" value="human"/>
    <att type="string" name="annotation.Assigned_by" value="UniProtKB"/>
    <att type="list" name="annotation.GO MOLECULAR_FUNCTION">
      <att type="string" name="annotation.GO MOLECULAR_FUNCTION" value="binding"/>
      <att type="string" name="annotation.GO MOLECULAR_FUNCTION" value="calcium ion binding"/>
      <att type="string" name="annotation.GO MOLECULAR_FUNCTION" value="mannose binding"/>
      <att type="string" name="annotation.GO MOLECULAR_FUNCTION" value="receptor binding"/>
      <att type="string" name="annotation.GO MOLECULAR_FUNCTION" value="sugar binding"/>
    </att>
    <att type="map" name="annotation.DB:Reference">
      <att type="string" name="GO:0005737" value="GOA:interpro|GO_REF:0000002"/>
      <att type="string" name="GO:0005488" value="GOA:interpro|GO_REF:0000002"/>
      <att type="string" name="GO:0005509" value="GOA:spkw|GO_REF:0000004"/>
      <att type="string" name="GO:0006958" value="GOA:spkw|GO_REF:0000004"/>
      <att type="string" name="GO:0005102" value="PMID:11549596"/>
      <att type="string" name="GO:0005529" value="GOA:spkw|GO_REF:0000004"/>
      <att type="string" name="GO:0006817" value="GOA:interpro|GO_REF:0000002"/>
      <att type="string" name="GO:0005576" value="PMID:10639434"/>
      <att type="string" name="GO:0005537" value="PMID:11549596"/>
      <att type="string" name="GO:0005615" value="PMID:1304173"/>
      <att type="string" name="GO:0006979" value="PMID:11549596"/>
      <att type="string" name="GO:0001867" value="PMID:11532276"/>
    </att>
    <att type="integer" name="GeneID" value="4153"/>
    <att type="string" name="annotation.DB_Object_Name" value="MBL2, MBL: Mannose-binding protein C precursor"/>
    <att type="list" name="annotation.GO CELLULAR_COMPONENT">
      <att type="string" name="annotation.GO CELLULAR_COMPONENT" value="cytoplasm"/>
      <att type="string" name="annotation.GO CELLULAR_COMPONENT" value="extracellular region"/>
      <att type="string" name="annotation.GO CELLULAR_COMPONENT" value="extracellular space"/>
    </att>
    <att type="string" name="annotation.Date" value="20080613"/>
    <att type="list" name="cytoscape.alias.list">
      <att type="string" name="cytoscape.alias.list" value="IPI00004373"/>
      <att type="string" name="cytoscape.alias.list" value="P11226"/>
    </att>
    <att type="string" name="upkb_sp" value="P11226"/>
    <att type="string" name="canonicalName" value="NP_000233.1"/>
    <att type="string" name="annotation.With (or) From" value="InterPro:IPR008160"/>
    <att type="map" name="annotation.Evidence">
      <att type="string" name="GO:0005737" value="IEA"/>
      <att type="string" name="GO:0005488" value="IEA"/>
      <att type="string" name="GO:0005509" value="IEA"/>
      <att type="string" name="GO:0006958" value="IEA"/>
      <att type="string" name="GO:0005102" value="IPI"/>
      <att type="string" name="GO:0005529" value="IEA"/>
      <att type="string" name="GO:0006817" value="IEA"/>
      <att type="string" name="GO:0005576" value="EXP"/>
      <att type="string" name="GO:0005537" value="NAS"/>
      <att type="string" name="GO:0005615" value="TAS"/>
      <att type="string" name="GO:0006979" value="NAS"/>
      <att type="string" name="GO:0001867" value="EXP"/>
    </att>
    <att type="list" name="annotation.GO BIOLOGICAL_PROCESS">
      <att type="string" name="annotation.GO BIOLOGICAL_PROCESS" value="complement activation, classical pathway"/>
      <att type="string" name="annotation.GO BIOLOGICAL_PROCESS" value="complement activation, lectin pathway"/>
      <att type="string" name="annotation.GO BIOLOGICAL_PROCESS" value="phosphate transport"/>
      <att type="string" name="annotation.GO BIOLOGICAL_PROCESS" value="response to oxidative stress"/>
    </att>
    <att type="string" name="Prot_Name" value="soluble mannose-binding lectin precursor"/>
    <graphics type="ELLIPSE" h="30.0" w="30.0" x="278.40447998046875" y="2174.415283203125" fill="#0033ff" width="1" outline="#ffffff"/>
  </node>
  <node label="NP_002219.1" id="-1404">
    <att type="string" name="annotation.DB_Object_ID" value="P05412"/>
    <att type="string" name="Column 4" value="3725"/>
    <att type="string" name="annotation.DB_Object_Type" value="protein"/>
    <att type="string" name="annotation.DB" value="UniProtKB"/>
    <att type="string" name="GeneID_String" value="3725"/>
    <att type="string" name="annotation.Qualifier" value=""/>
    <att type="string" name="MCODE_Node_Status" value="Unclustered"/>
    <att type="string" name="annotation.Taxon" value="Human"/>
    <att type="string" name="Prot_Acc" value="NP_002219.1"/>
    <att type="string" name="type" value="human"/>
    <att type="string" name="annotation.Assigned_by" value="Reactome"/>
    <att type="list" name="annotation.GO MOLECULAR_FUNCTION">
      <att type="string" name="annotation.GO MOLECULAR_FUNCTION" value="RNA polymerase II transcription factor activity"/>
      <att type="string" name="annotation.GO MOLECULAR_FUNCTION" value="protein dimerization activity"/>
      <att type="string" name="annotation.GO MOLECULAR_FUNCTION" value="sequence-specific DNA binding"/>
      <att type="string" name="annotation.GO MOLECULAR_FUNCTION" value="transcription factor activity"/>
    </att>
    <att type="map" name="annotation.DB:Reference">
      <att type="string" name="GO:0005667" value="GOA:compara|GO_REF:0000019"/>
      <att type="string" name="GO:0006355" value="GOA:interpro|GO_REF:0000002"/>
      <att type="string" name="GO:0003700" value="PMID:10973489"/>
      <att type="string" name="GO:0009987" value="GOA:compara|GO_REF:0000019"/>
      <att type="string" name="GO:0003702" value="PMID:9443941"/>
      <att type="string" name="GO:0005634" value="GOA:interpro|GO_REF:0000002"/>
      <att type="string" name="GO:0000228" value="PMID:10918580"/>
      <att type="string" name="GO:0005829" value="PMID:9030721"/>
      <att type="string" name="GO:0043565" value="GOA:interpro|GO_REF:0000002"/>
      <att type="string" name="GO:0031953" value="GOA:compara|GO_REF:0000019"/>
      <att type="string" name="GO:0045944" value="GOA:compara|GO_REF:0000019"/>
      <att type="string" name="GO:0046983" value="GOA:interpro|GO_REF:0000002"/>
      <att type="string" name="GO:0035026" value="GOA:compara|GO_REF:0000019"/>
    </att>
    <att type="integer" name="GeneID" value="3725"/>
    <att type="string" name="annotation.DB_Object_Name" value="JUN: Transcription factor AP-1"/>
    <att type="list" name="annotation.GO CELLULAR_COMPONENT">
      <att type="string" name="annotation.GO CELLULAR_COMPONENT" value="cytosol"/>
      <att type="string" name="annotation.GO CELLULAR_COMPONENT" value="nuclear chromosome"/>
      <att type="string" name="annotation.GO CELLULAR_COMPONENT" value="nucleus"/>
      <att type="string" name="annotation.GO CELLULAR_COMPONENT" value="transcription factor complex"/>
    </att>
    <att type="string" name="annotation.Date" value="20060407"/>
    <att type="list" name="cytoscape.alias.list">
      <att type="string" name="cytoscape.alias.list" value="IPI00008965"/>
      <att type="string" name="cytoscape.alias.list" value="P05412"/>
    </att>
    <att type="string" name="upkb_sp" value="P05412"/>
    <att type="string" name="canonicalName" value="NP_002219.1"/>
    <att type="real" name="MCODE_Score" value="1.0"/>
    <att type="string" name="annotation.With (or) From" value=""/>
    <att type="integer" name="Degree" value="6"/>
    <att type="map" name="annotation.Evidence">
      <att type="string" name="GO:0005667" value="IEA"/>
      <att type="string" name="GO:0006355" value="IEA"/>
      <att type="string" name="GO:0003700" value="TAS"/>
      <att type="string" name="GO:0009987" value="IEA"/>
      <att type="string" name="GO:0003702" value="TAS"/>
      <att type="string" name="GO:0005634" value="IEA"/>
      <att type="string" name="GO:0000228" value="TAS"/>
      <att type="string" name="GO:0005829" value="EXP"/>
      <att type="string" name="GO:0043565" value="IEA"/>
      <att type="string" name="GO:0031953" value="IEA"/>
      <att type="string" name="GO:0045944" value="IEA"/>
      <att type="string" name="GO:0046983" value="IEA"/>
      <att type="string" name="GO:0035026" value="IEA"/>
    </att>
    <att type="list" name="annotation.GO BIOLOGICAL_PROCESS">
      <att type="string" name="annotation.GO BIOLOGICAL_PROCESS" value="cellular process"/>
      <att type="string" name="annotation.GO BIOLOGICAL_PROCESS" value="leading edge cell differentiation"/>
      <att type="string" name="annotation.GO BIOLOGICAL_PROCESS" value="negative regulation of protein amino acid autophosphorylation"/>
      <att type="string" name="annotation.GO BIOLOGICAL_PROCESS" value="positive regulation of transcription from RNA polymerase II promoter"/>
      <att type="string" name="annotation.GO BIOLOGICAL_PROCESS" value="regulation of transcription, DNA-dependent"/>
    </att>
    <att type="string" name="Prot_Name" value="jun oncogene"/>
    <graphics type="ELLIPSE" h="30.0" w="30.0" x="1272.300537109375" y="1773.6485595703125" fill="#0033ff" width="1" outline="#ffffff"/>
  </node>
  <node label="NP_000602.1" id="-1403">
    <att type="string" name="annotation.DB_Object_ID" value="P13987"/>
    <att type="string" name="Column 4" value="966"/>
    <att type="string" name="annotation.DB_Object_Type" value="protein"/>
    <att type="string" name="annotation.DB" value="UniProtKB"/>
    <att type="string" name="GeneID_String" value="966"/>
    <att type="string" name="annotation.Qualifier" value=""/>
    <att type="string" name="MCODE_Node_Status" value="Unclustered"/>
    <att type="string" name="annotation.Taxon" value="Human"/>
    <att type="string" name="Prot_Acc" value="NP_000602.1"/>
    <att type="string" name="type" value="human"/>
    <att type="string" name="annotation.Assigned_by" value="UniProtKB"/>
    <att type="list" name="annotation.GO MOLECULAR_FUNCTION">
      <att type="string" name="annotation.GO MOLECULAR_FUNCTION" value="protein binding"/>
    </att>
    <att type="map" name="annotation.DB:Reference">
      <att type="string" name="GO:0005515" value="PMID:12577067"/>
      <att type="string" name="GO:0005886" value="PMID:1381503"/>
      <att type="string" name="GO:0007596" value="PMID:1381503"/>
      <att type="string" name="GO:0005624" value="PMID:1381503"/>
      <att type="string" name="GO:0005576" value="GOA:spkw|GO_REF:0000004"/>
      <att type="string" name="GO:0031225" value="GOA:spkw|GO_REF:0000004"/>
      <att type="string" name="GO:0007166" value="PMID:7691713"/>
    </att>
    <att type="integer" name="GeneID" value="966"/>
    <att type="string" name="annotation.DB_Object_Name" value="CD59, MIC11, MIN1, MIN2, MIN3, MSK21: CD59 glycoprotein precursor"/>
    <att type="list" name="annotation.GO CELLULAR_COMPONENT">
      <att type="string" name="annotation.GO CELLULAR_COMPONENT" value="anchored to membrane"/>
      <att type="string" name="annotation.GO CELLULAR_COMPONENT" value="extracellular region"/>
      <att type="string" name="annotation.GO CELLULAR_COMPONENT" value="membrane fraction"/>
      <att type="string" name="annotation.GO CELLULAR_COMPONENT" value="plasma membrane"/>
    </att>
    <att type="string" name="annotation.Date" value="20080616"/>
    <att type="list" name="cytoscape.alias.list">
      <att type="string" name="cytoscape.alias.list" value="IPI00011302"/>
      <att type="string" name="cytoscape.alias.list" value="P13987"/>
    </att>
    <att type="string" name="upkb_sp" value="P13987"/>
    <att type="string" name="canonicalName" value="NP_000602.1"/>
    <att type="real" name="MCODE_Score" value="0.0"/>
    <att type="string" name="annotation.With (or) From" value="SP_KW:KW-0336"/>
    <att type="map" name="annotation.Evidence">
      <att type="string" name="GO:0005515" value="IPI"/>
      <att type="string" name="GO:0005886" value="NAS"/>
      <att type="string" name="GO:0007596" value="TAS"/>
      <att type="string" name="GO:0005624" value="TAS"/>
      <att type="string" name="GO:0005576" value="IEA"/>
      <att type="string" name="GO:0031225" value="IEA"/>
      <att type="string" name="GO:0007166" value="TAS"/>
    </att>
    <att type="list" name="annotation.GO BIOLOGICAL_PROCESS">
      <att type="string" name="annotation.GO BIOLOGICAL_PROCESS" value="blood coagulation"/>
      <att type="string" name="annotation.GO BIOLOGICAL_PROCESS" value="cell surface receptor linked signal transduction"/>
    </att>
    <att type="string" name="Prot_Name" value="CD59 antigen p18-20"/>
    <graphics type="ELLIPSE" h="30.0" w="30.0" x="711.9799194335938" y="1589.7548828125" fill="#0033ff" width="1" outline="#ffffff"/>
  </node>
  <node label="NP_002975.1" id="-1402">
    <att type="string" name="GeneID_String" value="6351"/>
    <att type="string" name="MCODE_Node_Status" value="Unclustered"/>
    <att type="string" name="Prot_Acc" value="NP_002975.1"/>
    <att type="string" name="type" value="human"/>
    <att type="integer" name="GeneID" value="6351"/>
    <att type="list" name="cytoscape.alias.list">
      <att type="string" name="cytoscape.alias.list" value="NP_002975.1"/>
    </att>
    <att type="string" name="canonicalName" value="NP_002975.1"/>
    <att type="real" name="MCODE_Score" value="0.16"/>
    <att type="integer" name="Degree" value="3"/>
    <att type="string" name="Prot_Name" value="chemokine C-C motif ligand 4 isoform 1 precursor"/>
    <graphics type="ELLIPSE" h="30.0" w="30.0" x="1356.760986328125" y="1824.583740234375" fill="#0033ff" width="1" outline="#ffffff"/>
  </node>
  <node label="NP_002743.3" id="-1401">
    <att type="string" name="annotation.DB_Object_ID" value="P45984"/>
    <att type="string" name="Column 4" value="5601"/>
    <att type="string" name="annotation.DB_Object_Type" value="protein"/>
    <att type="string" name="annotation.DB" value="UniProtKB"/>
    <att type="string" name="GeneID_String" value="5601"/>
    <att type="string" name="annotation.Qualifier" value=""/>
    <att type="string" name="annotation.Taxon" value="Human"/>
    <att type="string" name="Prot_Acc" value="NP_002743.3"/>
    <att type="string" name="type" value="human"/>
    <att type="string" name="annotation.Assigned_by" value="UniProtKB"/>
    <att type="list" name="annotation.GO MOLECULAR_FUNCTION">
      <att type="string" name="annotation.GO MOLECULAR_FUNCTION" value="ATP binding"/>
      <att type="string" name="annotation.GO MOLECULAR_FUNCTION" value="JUN kinase activity"/>
      <att type="string" name="annotation.GO MOLECULAR_FUNCTION" value="MAP kinase activity"/>
      <att type="string" name="annotation.GO MOLECULAR_FUNCTION" value="nucleotide binding"/>
      <att type="string" name="annotation.GO MOLECULAR_FUNCTION" value="protein binding"/>
      <att type="string" name="annotation.GO MOLECULAR_FUNCTION" value="protein serine/threonine kinase activity"/>
      <att type="string" name="annotation.GO MOLECULAR_FUNCTION" value="transferase activity"/>
    </att>
    <att type="map" name="annotation.DB:Reference">
      <att type="string" name="GO:0005515" value="PMID:15158451"/>
      <att type="string" name="GO:0004705" value="PMID:8654373"/>
      <att type="string" name="GO:0000166" value="GOA:spkw|GO_REF:0000004"/>
      <att type="string" name="GO:0004674" value="GOA:interpro|GO_REF:0000002"/>
      <att type="string" name="GO:0006950" value="PMID:7969172"/>
      <att type="string" name="GO:0007254" value="PMID:8654373"/>
      <att type="string" name="GO:0006468" value="GOA:interpro|GO_REF:0000002"/>
      <att type="string" name="GO:0005524" value="GOA:interpro|GO_REF:0000002"/>
      <att type="string" name="GO:0016740" value="GOA:spkw|GO_REF:0000004"/>
      <att type="string" name="GO:0004707" value="GOA:interpro|GO_REF:0000002"/>
    </att>
    <att type="integer" name="GeneID" value="5601"/>
    <att type="string" name="annotation.DB_Object_Name" value="MAPK9, JNK2, PRKM9: Mitogen-activated protein kinase 9"/>
    <att type="string" name="annotation.Date" value="20021011"/>
    <att type="list" name="cytoscape.alias.list">
      <att type="string" name="cytoscape.alias.list" value="IPI00024673"/>
      <att type="string" name="cytoscape.alias.list" value="P45984"/>
    </att>
    <att type="string" name="upkb_sp" value="P45984"/>
    <att type="string" name="canonicalName" value="NP_002743.3"/>
    <att type="string" name="annotation.With (or) From" value=""/>
    <att type="integer" name="Degree" value="3"/>
    <att type="map" name="annotation.Evidence">
      <att type="string" name="GO:0005515" value="IPI"/>
      <att type="string" name="GO:0004705" value="IDA"/>
      <att type="string" name="GO:0000166" value="IEA"/>
      <att type="string" name="GO:0004674" value="IEA"/>
      <att type="string" name="GO:0006950" value="TAS"/>
      <att type="string" name="GO:0007254" value="IDA"/>
      <att type="string" name="GO:0006468" value="IEA"/>
      <att type="string" name="GO:0005524" value="IEA"/>
      <att type="string" name="GO:0016740" value="IEA"/>
      <att type="string" name="GO:0004707" value="IEA"/>
    </att>
    <att type="list" name="annotation.GO BIOLOGICAL_PROCESS">
      <att type="string" name="annotation.GO BIOLOGICAL_PROCESS" value="JNK cascade"/>
      <att type="string" name="annotation.GO BIOLOGICAL_PROCESS" value="protein amino acid phosphorylation"/>
      <att type="string" name="annotation.GO BIOLOGICAL_PROCESS" value="response to stress"/>
    </att>
    <att type="string" name="Prot_Name" value="mitogen-activated protein kinase 9 isoform JNK2 alpha2"/>
    <graphics type="ELLIPSE" h="30.0" w="30.0" x="355.5987854003906" y="1927.9622802734375" fill="#0033ff" width="1" outline="#ffffff"/>
  </node>
  <node label="NP_004098.1" id="-1400">
    <att type="string" name="annotation.DB_Object_ID" value="P55899"/>
    <att type="string" name="Column 4" value="2217"/>
    <att type="string" name="annotation.DB_Object_Type" value="protein"/>
    <att type="string" name="annotation.DB" value="UniProtKB"/>
    <att type="string" name="GeneID_String" value="2217"/>
    <att type="string" name="annotation.Qualifier" value=""/>
    <att type="string" name="annotation.Taxon" value="Human"/>
    <att type="string" name="Prot_Acc" value="NP_004098.1"/>
    <att type="string" name="type" value="human"/>
    <att type="string" name="annotation.Assigned_by" value="UniProtKB"/>
    <att type="list" name="annotation.GO MOLECULAR_FUNCTION">
      <att type="string" name="annotation.GO MOLECULAR_FUNCTION" value="IgG binding"/>
      <att type="string" name="annotation.GO MOLECULAR_FUNCTION" value="receptor activity"/>
    </att>
    <att type="map" name="annotation.DB:Reference">
      <att type="string" name="GO:0007565" value="PMID:7964511"/>
      <att type="string" name="GO:0006955" value="PMID:7964511"/>
      <att type="string" name="GO:0005886" value="GOA:spsl|GO_REF:0000023"/>
      <att type="string" name="GO:0019864" value="GOA:spkw|GO_REF:0000004"/>
      <att type="string" name="GO:0019882" value="GOA:interpro|GO_REF:0000002"/>
      <att type="string" name="GO:0042612" value="GOA:interpro|GO_REF:0000002"/>
      <att type="string" name="GO:0004872" value="PMID:7964511"/>
      <att type="string" name="GO:0016021" value="GOA:spkw|GO_REF:0000004"/>
    </att>
    <att type="integer" name="GeneID" value="2217"/>
    <att type="string" name="annotation.DB_Object_Name" value="FCGRT, FCRN: IgG receptor FcRn large subunit p51 precursor"/>
    <att type="list" name="annotation.GO CELLULAR_COMPONENT">
      <att type="string" name="annotation.GO CELLULAR_COMPONENT" value="MHC class I protein complex"/>
      <att type="string" name="annotation.GO CELLULAR_COMPONENT" value="integral to membrane"/>
      <att type="string" name="annotation.GO CELLULAR_COMPONENT" value="plasma membrane"/>
    </att>
    <att type="string" name="annotation.Date" value="20080613"/>
    <att type="list" name="cytoscape.alias.list">
      <att type="string" name="cytoscape.alias.list" value="IPI00026646"/>
      <att type="string" name="cytoscape.alias.list" value="P55899"/>
    </att>
    <att type="string" name="upkb_sp" value="P55899"/>
    <att type="string" name="canonicalName" value="NP_004098.1"/>
    <att type="string" name="annotation.With (or) From" value="InterPro:IPR001039"/>
    <att type="integer" name="Degree" value="1"/>
    <att type="map" name="annotation.Evidence">
      <att type="string" name="GO:0007565" value="TAS"/>
      <att type="string" name="GO:0006955" value="TAS"/>
      <att type="string" name="GO:0005886" value="IEA"/>
      <att type="string" name="GO:0019864" value="IEA"/>
      <att type="string" name="GO:0019882" value="IEA"/>
      <att type="string" name="GO:0042612" value="IEA"/>
      <att type="string" name="GO:0004872" value="TAS"/>
      <att type="string" name="GO:0016021" value="IEA"/>
    </att>
    <att type="list" name="annotation.GO BIOLOGICAL_PROCESS">
      <att type="string" name="annotation.GO BIOLOGICAL_PROCESS" value="antigen processing and presentation"/>
      <att type="string" name="annotation.GO BIOLOGICAL_PROCESS" value="female pregnancy"/>
      <att type="string" name="annotation.GO BIOLOGICAL_PROCESS" value="immune response"/>
    </att>
    <att type="string" name="Prot_Name" value="Fc fragment of IgG, receptor, transporter, alpha"/>
    <graphics type="ELLIPSE" h="30.0" w="30.0" x="982.6705932617188" y="2977.19970703125" fill="#0033ff" width="1" outline="#ffffff"/>
  </node>
  <node label="NP_000032.1" id="-1399">
    <att type="string" name="annotation.DB_Object_ID" value="P02649"/>
    <att type="string" name="Column 4" value="348"/>
    <att type="string" name="annotation.DB_Object_Type" value="protein"/>
    <att type="string" name="annotation.DB" value="UniProtKB"/>
    <att type="string" name="upkb_vega" value="OTTHUMP00000197077"/>
    <att type="string" name="GeneID_String" value="348"/>
    <att type="string" name="annotation.Qualifier" value=""/>
    <att type="string" name="annotation.Taxon" value="Human"/>
    <att type="string" name="upkb_tr" value="Q8TCZ8"/>
    <att type="string" name="Prot_Acc" value="NP_000032.1"/>
    <att type="string" name="type" value="human"/>
    <att type="string" name="annotation.Assigned_by" value="BHF-UCL"/>
    <att type="list" name="annotation.GO MOLECULAR_FUNCTION">
      <att type="string" name="annotation.GO MOLECULAR_FUNCTION" value="antioxidant activity"/>
      <att type="string" name="annotation.GO MOLECULAR_FUNCTION" value="apolipoprotein E receptor binding"/>
      <att type="string" name="annotation.GO MOLECULAR_FUNCTION" value="beta-amyloid binding"/>
      <att type="string" name="annotation.GO MOLECULAR_FUNCTION" value="cholesterol transporter activity"/>
      <att type="string" name="annotation.GO MOLECULAR_FUNCTION" value="heparin binding"/>
      <att type="string" name="annotation.GO MOLECULAR_FUNCTION" value="lipid binding"/>
      <att type="string" name="annotation.GO MOLECULAR_FUNCTION" value="lipid transporter activity"/>
      <att type="string" name="annotation.GO MOLECULAR_FUNCTION" value="lipoprotein binding"/>
      <att type="string" name="annotation.GO MOLECULAR_FUNCTION" value="metal chelating activity"/>
      <att type="string" name="annotation.GO MOLECULAR_FUNCTION" value="phospholipid binding"/>
      <att type="string" name="annotation.GO MOLECULAR_FUNCTION" value="protein heterodimerization activity"/>
      <att type="string" name="annotation.GO MOLECULAR_FUNCTION" value="protein homodimerization activity"/>
      <att type="string" name="annotation.GO MOLECULAR_FUNCTION" value="tau protein binding"/>
    </att>
    <att type="map" name="annotation.DB:Reference">
      <att type="string" name="GO:0006707" value="GOA:compara|GO_REF:0000019"/>
      <att type="string" name="GO:0046911" value="PMID:9685360"/>
      <att type="string" name="GO:0042803" value="PMID:8245722"/>
      <att type="string" name="GO:0034361" value="PMID:8245722"/>
      <att type="string" name="GO:0048168" value="PMID:9622609"/>
      <att type="string" name="GO:0034364" value="PMID:210174"/>
      <att type="string" name="GO:0034363" value="PMID:17336988"/>
      <att type="string" name="GO:0034362" value="PMID:8245722"/>
      <att type="string" name="GO:0007611" value="PMID:9622609"/>
      <att type="string" name="GO:0043025" value="PMID:8083695"/>
      <att type="string" name="GO:0042632" value="GOA:compara|GO_REF:0000019"/>
      <att type="string" name="GO:0033344" value="GOA:compara|GO_REF:0000019"/>
      <att type="string" name="GO:0016209" value="PMID:9685360"/>
      <att type="string" name="GO:0005794" value="GOA:compara|GO_REF:0000019"/>
      <att type="string" name="GO:0046982" value="PMID:8245722"/>
      <att type="string" name="GO:0043691" value="PMID:8127890"/>
      <att type="string" name="GO:0050749" value="PMID:12950167"/>
      <att type="string" name="GO:0031232" value="GOA:compara|GO_REF:0000019"/>
      <att type="string" name="GO:0007271" value="PMID:9622609"/>
      <att type="string" name="GO:0007186" value="PMID:16443932"/>
      <att type="string" name="GO:0051000" value="PMID:8995232"/>
      <att type="string" name="GO:0042157" value="GOA:interpro|GO_REF:0000002"/>
      <att type="string" name="GO:0006641" value="PMID:9649566"/>
      <att type="string" name="GO:0000302" value="PMID:11743999"/>
      <att type="string" name="GO:0005319" value="GOA:spkw|GO_REF:0000004"/>
      <att type="string" name="GO:0043537" value="PMID:9685360"/>
      <att type="string" name="GO:0042158" value="GOA:compara|GO_REF:0000019"/>
      <att type="string" name="GO:0010544" value="PMID:8995232"/>
      <att type="string" name="GO:0051044" value="PMID:15950758"/>
      <att type="string" name="GO:0005886" value="PMID:8300609"/>
      <att type="string" name="GO:0007263" value="PMID:8995232"/>
      <att type="string" name="GO:0045471" value="GOA:compara|GO_REF:0000019"/>
      <att type="string" name="GO:0017127" value="GOA:compara|GO_REF:0000019"/>
      <att type="string" name="GO:0042627" value="GOA:spkw|GO_REF:0000004"/>
      <att type="string" name="GO:0019934" value="PMID:8995232"/>
      <att type="string" name="GO:0030425" value="PMID:8083695"/>
      <att type="string" name="GO:0008289" value="GOA:interpro|GO_REF:0000002"/>
      <att type="string" name="GO:0008034" value="GOA:compara|GO_REF:0000019"/>
      <att type="string" name="GO:0005737" value="PMID:9622609"/>
      <att type="string" name="GO:0030516" value="PMID:9622609"/>
      <att type="string" name="GO:0005543" value="PMID:4066713"/>
      <att type="string" name="GO:0001540" value="PMID:11305869"/>
      <att type="string" name="GO:0034382" value="PMID:7175379"/>
      <att type="string" name="GO:0042311" value="GOA:compara|GO_REF:0000019"/>
      <att type="string" name="GO:0043407" value="PMID:9685360"/>
      <att type="string" name="GO:0007010" value="PMID:9622609"/>
      <att type="string" name="GO:0008201" value="GOA:spkw|GO_REF:0000004"/>
      <att type="string" name="GO:0051262" value="PMID:4066713"/>
      <att type="string" name="GO:0032488" value="PMID:16443932"/>
      <att type="string" name="GO:0048156" value="PMID:7566652"/>
      <att type="string" name="GO:0006874" value="GOA:compara|GO_REF:0000019"/>
      <att type="string" name="GO:0005576" value="PMID:4345202"/>
      <att type="string" name="GO:0006916" value="PMID:9685360"/>
      <att type="string" name="GO:0046907" value="PMID:9622609"/>
      <att type="string" name="GO:0006917" value="PMID:12753088"/>
      <att type="string" name="GO:0033700" value="PMID:11162594"/>
      <att type="string" name="GO:0001937" value="PMID:9685360"/>
      <att type="string" name="GO:0050728" value="PMID:8995232"/>
      <att type="string" name="GO:0032801" value="PMID:15950758"/>
      <att type="string" name="GO:0006869" value="GOA:interpro|GO_REF:0000002"/>
      <att type="string" name="GO:0030828" value="PMID:8995232"/>
    </att>
    <att type="integer" name="GeneID" value="348"/>
    <att type="string" name="annotation.DB_Object_Name" value="APOE: Apolipoprotein E precursor"/>
    <att type="list" name="annotation.GO CELLULAR_COMPONENT">
      <att type="string" name="annotation.GO CELLULAR_COMPONENT" value="Golgi apparatus"/>
      <att type="string" name="annotation.GO CELLULAR_COMPONENT" value="cell soma"/>
      <att type="string" name="annotation.GO CELLULAR_COMPONENT" value="chylomicron"/>
      <att type="string" name="annotation.GO CELLULAR_COMPONENT" value="cytoplasm"/>
      <att type="string" name="annotation.GO CELLULAR_COMPONENT" value="dendrite"/>
      <att type="string" name="annotation.GO CELLULAR_COMPONENT" value="extracellular region"/>
      <att type="string" name="annotation.GO CELLULAR_COMPONENT" value="extrinsic to external side of plasma membrane"/>
      <att type="string" name="annotation.GO CELLULAR_COMPONENT" value="high-density lipoprotein particle"/>
      <att type="string" name="annotation.GO CELLULAR_COMPONENT" value="intermediate-density lipoprotein particle"/>
      <att type="string" name="annotation.GO CELLULAR_COMPONENT" value="low-density lipoprotein particle"/>
      <att type="string" name="annotation.GO CELLULAR_COMPONENT" value="plasma membrane"/>
      <att type="string" name="annotation.GO CELLULAR_COMPONENT" value="very-low-density lipoprotein particle"/>
    </att>
    <att type="string" name="annotation.Date" value="20080213"/>
    <att type="list" name="cytoscape.alias.list">
      <att type="string" name="cytoscape.alias.list" value="IPI00021842"/>
      <att type="string" name="cytoscape.alias.list" value="P02649"/>
    </att>
    <att type="string" name="upkb_sp" value="P02649"/>
    <att type="string" name="canonicalName" value="NP_000032.1"/>
    <att type="string" name="annotation.With (or) From" value=""/>
    <att type="integer" name="Degree" value="2"/>
    <att type="map" name="annotation.Evidence">
      <att type="string" name="GO:0006707" value="IEA"/>
      <att type="string" name="GO:0046911" value="IDA"/>
      <att type="string" name="GO:0042803" value="IDA"/>
      <att type="string" name="GO:0034361" value="IDA"/>
      <att type="string" name="GO:0048168" value="TAS"/>
      <att type="string" name="GO:0034364" value="IDA"/>
      <att type="string" name="GO:0034363" value="IDA"/>
      <att type="string" name="GO:0034362" value="IDA"/>
      <att type="string" name="GO:0007611" value="TAS"/>
      <att type="string" name="GO:0043025" value="NAS"/>
      <att type="string" name="GO:0042632" value="IEA"/>
      <att type="string" name="GO:0033344" value="IEA"/>
      <att type="string" name="GO:0016209" value="IDA"/>
      <att type="string" name="GO:0005794" value="IEA"/>
      <att type="string" name="GO:0046982" value="IPI"/>
      <att type="string" name="GO:0043691" value="IDA"/>
      <att type="string" name="GO:0050749" value="IPI"/>
      <att type="string" name="GO:0031232" value="IEA"/>
      <att type="string" name="GO:0007271" value="TAS"/>
      <att type="string" name="GO:0007186" value="IDA"/>
      <att type="string" name="GO:0051000" value="IDA"/>
      <att type="string" name="GO:0042157" value="IEA"/>
      <att type="string" name="GO:0006641" value="IDA"/>
      <att type="string" name="GO:0000302" value="NAS"/>
      <att type="string" name="GO:0005319" value="IEA"/>
      <att type="string" name="GO:0043537" value="IDA"/>
      <att type="string" name="GO:0042158" value="IEA"/>
      <att type="string" name="GO:0010544" value="IDA"/>
      <att type="string" name="GO:0051044" value="IDA"/>
      <att type="string" name="GO:0005886" value="EXP"/>
      <att type="string" name="GO:0007263" value="IDA"/>
      <att type="string" name="GO:0045471" value="IEA"/>
      <att type="string" name="GO:0017127" value="IEA"/>
      <att type="string" name="GO:0042627" value="IEA"/>
      <att type="string" name="GO:0019934" value="IDA"/>
      <att type="string" name="GO:0030425" value="NAS"/>
      <att type="string" name="GO:0008289" value="IEA"/>
      <att type="string" name="GO:0008034" value="IEA"/>
      <att type="string" name="GO:0005737" value="TAS"/>
      <att type="string" name="GO:0030516" value="TAS"/>
      <att type="string" name="GO:0005543" value="IDA"/>
      <att type="string" name="GO:0001540" value="IDA"/>
      <att type="string" name="GO:0034382" value="IMP"/>
      <att type="string" name="GO:0042311" value="IEA"/>
      <att type="string" name="GO:0043407" value="IDA"/>
      <att type="string" name="GO:0007010" value="TAS"/>
      <att type="string" name="GO:0008201" value="IEA"/>
      <att type="string" name="GO:0051262" value="IDA"/>
      <att type="string" name="GO:0032488" value="IDA"/>
      <att type="string" name="GO:0048156" value="IPI"/>
      <att type="string" name="GO:0006874" value="IEA"/>
      <att type="string" name="GO:0005576" value="EXP"/>
      <att type="string" name="GO:0006916" value="IDA"/>
      <att type="string" name="GO:0046907" value="TAS"/>
      <att type="string" name="GO:0006917" value="IDA"/>
      <att type="string" name="GO:0033700" value="IDA"/>
      <att type="string" name="GO:0001937" value="IDA"/>
      <att type="string" name="GO:0050728" value="IC"/>
      <att type="string" name="GO:0032801" value="IDA"/>
      <att type="string" name="GO:0006869" value="IEA"/>
      <att type="string" name="GO:0030828" value="IDA"/>
    </att>
    <att type="list" name="annotation.GO BIOLOGICAL_PROCESS">
      <att type="string" name="annotation.GO BIOLOGICAL_PROCESS" value="Cdc42 protein signal transduction"/>
      <att type="string" name="annotation.GO BIOLOGICAL_PROCESS" value="G-protein coupled receptor protein signaling pathway"/>
      <att type="string" name="annotation.GO BIOLOGICAL_PROCESS" value="anti-apoptosis"/>
      <att type="string" name="annotation.GO BIOLOGICAL_PROCESS" value="cGMP-mediated signaling"/>
      <att type="string" name="annotation.GO BIOLOGICAL_PROCESS" value="cellular calcium ion homeostasis"/>
      <att type="string" name="annotation.GO BIOLOGICAL_PROCESS" value="cholesterol catabolic process"/>
      <att type="string" name="annotation.GO BIOLOGICAL_PROCESS" value="cholesterol efflux"/>
      <att type="string" name="annotation.GO BIOLOGICAL_PROCESS" value="cholesterol homeostasis"/>
      <att type="string" name="annotation.GO BIOLOGICAL_PROCESS" value="chylomicron remnant clearance"/>
      <att type="string" name="annotation.GO BIOLOGICAL_PROCESS" value="cytoskeleton organization and biogenesis"/>
      <att type="string" name="annotation.GO BIOLOGICAL_PROCESS" value="induction of apoptosis"/>
      <att type="string" name="annotation.GO BIOLOGICAL_PROCESS" value="intracellular transport"/>
      <att type="string" name="annotation.GO BIOLOGICAL_PROCESS" value="learning and/or memory"/>
      <att type="string" name="annotation.GO BIOLOGICAL_PROCESS" value="lipid transport"/>
      <att type="string" name="annotation.GO BIOLOGICAL_PROCESS" value="lipoprotein biosynthetic process"/>
      <att type="string" name="annotation.GO BIOLOGICAL_PROCESS" value="lipoprotein metabolic process"/>
      <att type="string" name="annotation.GO BIOLOGICAL_PROCESS" value="negative regulation of MAP kinase activity"/>
      <att type="string" name="annotation.GO BIOLOGICAL_PROCESS" value="negative regulation of blood vessel endothelial cell migration"/>
      <att type="string" name="annotation.GO BIOLOGICAL_PROCESS" value="negative regulation of endothelial cell proliferation"/>
      <att type="string" name="annotation.GO BIOLOGICAL_PROCESS" value="negative regulation of inflammatory response"/>
      <att type="string" name="annotation.GO BIOLOGICAL_PROCESS" value="negative regulation of platelet activation"/>
      <att type="string" name="annotation.GO BIOLOGICAL_PROCESS" value="nitric oxide mediated signal transduction"/>
      <att type="string" name="annotation.GO BIOLOGICAL_PROCESS" value="phospholipid efflux"/>
      <att type="string" name="annotation.GO BIOLOGICAL_PROCESS" value="positive regulation of cGMP biosynthetic process"/>
      <att type="string" name="annotation.GO BIOLOGICAL_PROCESS" value="positive regulation of membrane protein ectodomain proteolysis"/>
      <att type="string" name="annotation.GO BIOLOGICAL_PROCESS" value="positive regulation of nitric-oxide synthase activity"/>
      <att type="string" name="annotation.GO BIOLOGICAL_PROCESS" value="protein tetramerization"/>
      <att type="string" name="annotation.GO BIOLOGICAL_PROCESS" value="receptor catabolic process"/>
      <att type="string" name="annotation.GO BIOLOGICAL_PROCESS" value="regulation of axon extension"/>
      <att type="string" name="annotation.GO BIOLOGICAL_PROCESS" value="regulation of neuronal synaptic plasticity"/>
      <att type="string" name="annotation.GO BIOLOGICAL_PROCESS" value="response to ethanol"/>
      <att type="string" name="annotation.GO BIOLOGICAL_PROCESS" value="response to reactive oxygen species"/>
      <att type="string" name="annotation.GO BIOLOGICAL_PROCESS" value="reverse cholesterol transport"/>
      <att type="string" name="annotation.GO BIOLOGICAL_PROCESS" value="synaptic transmission, cholinergic"/>
      <att type="string" name="annotation.GO BIOLOGICAL_PROCESS" value="triacylglycerol metabolic process"/>
      <att type="string" name="annotation.GO BIOLOGICAL_PROCESS" value="vasodilation"/>
    </att>
    <att type="string" name="Prot_Name" value="apolipoprotein E precursor"/>
    <graphics type="ELLIPSE" h="30.0" w="30.0" x="1597.0626220703125" y="2339.28857421875" fill="#0033ff" width="1" outline="#ffffff"/>
  </node>
  <node label="NP_005616.2" id="-1398">
    <att type="string" name="annotation.DB_Object_ID" value="HIT000048518"/>
    <att type="string" name="Column 4" value="6386"/>
    <att type="string" name="annotation.DB_Object_Type" value="protein"/>
    <att type="string" name="annotation.DB" value="H-invDB"/>
    <att type="string" name="upkb_vega" value="OTTHUMP00000177557"/>
    <att type="string" name="GeneID_String" value="6386"/>
    <att type="string" name="annotation.Qualifier" value=""/>
    <att type="string" name="MCODE_Node_Status" value="Unclustered"/>
    <att type="string" name="annotation.Taxon" value="Human"/>
    <att type="string" name="Prot_Acc" value="NP_005616.2"/>
    <att type="string" name="type" value="human"/>
    <att type="string" name="annotation.Assigned_by" value="UniProtKB"/>
    <att type="list" name="annotation.GO MOLECULAR_FUNCTION">
      <att type="string" name="annotation.GO MOLECULAR_FUNCTION" value="cytoskeletal adaptor activity"/>
      <att type="string" name="annotation.GO MOLECULAR_FUNCTION" value="interleukin-5 receptor binding"/>
      <att type="string" name="annotation.GO MOLECULAR_FUNCTION" value="oxidoreductase activity"/>
      <att type="string" name="annotation.GO MOLECULAR_FUNCTION" value="protein N-terminus binding"/>
      <att type="string" name="annotation.GO MOLECULAR_FUNCTION" value="protein binding"/>
      <att type="string" name="annotation.GO MOLECULAR_FUNCTION" value="protein heterodimerization activity"/>
      <att type="string" name="annotation.GO MOLECULAR_FUNCTION" value="syndecan binding"/>
    </att>
    <att type="map" name="annotation.DB:Reference">
      <att type="string" name="GO:0005515" value="GOA:interpro|GO_REF:0000002"/>
      <att type="string" name="GO:0005137" value="PMID:11498591"/>
      <att type="string" name="GO:0007242" value="PMID:9391086"/>
      <att type="string" name="GO:0042470" value="GOA:spsl|GO_REF:0000023"/>
      <att type="string" name="GO:0030036" value="PMID:12037664"/>
      <att type="string" name="GO:0046982" value="PMID:11152476"/>
      <att type="string" name="GO:0005886" value="GOA:spsl|GO_REF:0000023"/>
      <att type="string" name="GO:0005783" value="GOA:spkw|GO_REF:0000004"/>
      <att type="string" name="GO:0005895" value="PMID:11498591"/>
      <att type="string" name="GO:0007268" value="PMID:9883737"/>
      <att type="string" name="GO:0005634" value="PMID:11179419"/>
      <att type="string" name="GO:0006930" value="PMID:12037664"/>
      <att type="string" name="GO:0005737" value="GOA:spkw|GO_REF:0000004"/>
      <att type="string" name="GO:0047485" value="PMID:15371445"/>
      <att type="string" name="GO:0005912" value="PMID:11179419"/>
      <att type="string" name="GO:0006612" value="PMID:10230395"/>
      <att type="string" name="GO:0008152" value="GOA:interpro|GO_REF:0000002"/>
      <att type="string" name="GO:0005789" value="GOA:spsl|GO_REF:0000023"/>
      <att type="string" name="GO:0016491" value="GOA:interpro|GO_REF:0000002"/>
      <att type="string" name="GO:0005856" value="PMID:9391086"/>
      <att type="string" name="GO:0045545" value="PMID:9391086"/>
      <att type="string" name="GO:0008093" value="PMID:9391086"/>
    </att>
    <att type="integer" name="GeneID" value="6386"/>
    <att type="string" name="annotation.DB_Object_Name" value="Syntenin isoform 3"/>
    <att type="string" name="upkb_refseq_reviewed" value="NP_001007069"/>
    <att type="list" name="annotation.GO CELLULAR_COMPONENT">
      <att type="string" name="annotation.GO CELLULAR_COMPONENT" value="adherens junction"/>
      <att type="string" name="annotation.GO CELLULAR_COMPONENT" value="cytoplasm"/>
      <att type="string" name="annotation.GO CELLULAR_COMPONENT" value="cytoskeleton"/>
      <att type="string" name="annotation.GO CELLULAR_COMPONENT" value="endoplasmic reticulum"/>
      <att type="string" name="annotation.GO CELLULAR_COMPONENT" value="endoplasmic reticulum membrane"/>
      <att type="string" name="annotation.GO CELLULAR_COMPONENT" value="interleukin-5 receptor complex"/>
      <att type="string" name="annotation.GO CELLULAR_COMPONENT" value="melanosome"/>
      <att type="string" name="annotation.GO CELLULAR_COMPONENT" value="nucleus"/>
      <att type="string" name="annotation.GO CELLULAR_COMPONENT" value="plasma membrane"/>
    </att>
    <att type="string" name="annotation.Date" value="20080613"/>
    <att type="list" name="cytoscape.alias.list">
      <att type="string" name="cytoscape.alias.list" value="HIT000048518"/>
      <att type="string" name="cytoscape.alias.list" value="IPI00479018"/>
    </att>
    <att type="string" name="upkb_hinv" value="HIT000048518"/>
    <att type="string" name="upkb_sp" value="O00560"/>
    <att type="string" name="canonicalName" value="NP_005616.2"/>
    <att type="real" name="MCODE_Score" value="0.0"/>
    <att type="string" name="annotation.With (or) From" value="InterPro:IPR016160"/>
    <att type="map" name="annotation.Evidence">
      <att type="string" name="GO:0005515" value="IEA"/>
      <att type="string" name="GO:0005137" value="ISS"/>
      <att type="string" name="GO:0007242" value="NAS"/>
      <att type="string" name="GO:0042470" value="IEA"/>
      <att type="string" name="GO:0030036" value="NAS"/>
      <att type="string" name="GO:0046982" value="IPI"/>
      <att type="string" name="GO:0005886" value="IEA"/>
      <att type="string" name="GO:0005783" value="IEA"/>
      <att type="string" name="GO:0005895" value="ISS"/>
      <att type="string" name="GO:0007268" value="NAS"/>
      <att type="string" name="GO:0005634" value="NAS"/>
      <att type="string" name="GO:0006930" value="NAS"/>
      <att type="string" name="GO:0005737" value="IEA"/>
      <att type="string" name="GO:0047485" value="IPI"/>
      <att type="string" name="GO:0005912" value="NAS"/>
      <att type="string" name="GO:0006612" value="NAS"/>
      <att type="string" name="GO:0008152" value="IEA"/>
      <att type="string" name="GO:0005789" value="IEA"/>
      <att type="string" name="GO:0016491" value="IEA"/>
      <att type="string" name="GO:0005856" value="NAS"/>
      <att type="string" name="GO:0045545" value="NAS"/>
      <att type="string" name="GO:0008093" value="NAS"/>
    </att>
    <att type="list" name="annotation.GO BIOLOGICAL_PROCESS">
      <att type="string" name="annotation.GO BIOLOGICAL_PROCESS" value="actin cytoskeleton organization and biogenesis"/>
      <att type="string" name="annotation.GO BIOLOGICAL_PROCESS" value="intracellular signaling cascade"/>
      <att type="string" name="annotation.GO BIOLOGICAL_PROCESS" value="metabolic process"/>
      <att type="string" name="annotation.GO BIOLOGICAL_PROCESS" value="protein targeting to membrane"/>
      <att type="string" name="annotation.GO BIOLOGICAL_PROCESS" value="substrate-bound cell migration, cell extension"/>
      <att type="string" name="annotation.GO BIOLOGICAL_PROCESS" value="synaptic transmission"/>
    </att>
    <att type="string" name="Prot_Name" value="syntenin isoform 1"/>
    <graphics type="ELLIPSE" h="30.0" w="30.0" x="610.4669799804688" y="2709.888671875" fill="#0033ff" width="1" outline="#ffffff"/>
  </node>
  <node label="NP_002740.2" id="-1397">
    <att type="string" name="annotation.DB_Object_ID" value="NP_620602"/>
    <att type="string" name="Column 4" value="5598"/>
    <att type="string" name="annotation.DB_Object_Type" value="protein"/>
    <att type="string" name="annotation.DB" value="RefSeq"/>
    <att type="string" name="GeneID_String" value="5598"/>
    <att type="string" name="annotation.Qualifier" value=""/>
    <att type="string" name="annotation.Taxon" value="Human"/>
    <att type="string" name="upkb_tr" value="Q7L4P4"/>
    <att type="string" name="Prot_Acc" value="NP_002740.2"/>
    <att type="string" name="type" value="human"/>
    <att type="string" name="annotation.Assigned_by" value="UniProtKB"/>
    <att type="list" name="annotation.GO MOLECULAR_FUNCTION">
      <att type="string" name="annotation.GO MOLECULAR_FUNCTION" value="ATP binding"/>
      <att type="string" name="annotation.GO MOLECULAR_FUNCTION" value="MAP kinase activity"/>
      <att type="string" name="annotation.GO MOLECULAR_FUNCTION" value="nucleotide binding"/>
      <att type="string" name="annotation.GO MOLECULAR_FUNCTION" value="protein binding"/>
      <att type="string" name="annotation.GO MOLECULAR_FUNCTION" value="protein serine/threonine kinase activity"/>
      <att type="string" name="annotation.GO MOLECULAR_FUNCTION" value="transferase activity"/>
    </att>
    <att type="map" name="annotation.DB:Reference">
      <att type="string" name="GO:0005515" value="PMID:7759517"/>
      <att type="string" name="GO:0007165" value="PMID:7646528"/>
      <att type="string" name="GO:0007049" value="GOA:spkw|GO_REF:0000004"/>
      <att type="string" name="GO:0000166" value="GOA:spkw|GO_REF:0000004"/>
      <att type="string" name="GO:0004674" value="GOA:interpro|GO_REF:0000002"/>
      <att type="string" name="GO:0006468" value="GOA:interpro|GO_REF:0000002"/>
      <att type="string" name="GO:0005654" value="PMID:16626623"/>
      <att type="string" name="GO:0005524" value="GOA:interpro|GO_REF:0000002"/>
      <att type="string" name="GO:0016740" value="GOA:spkw|GO_REF:0000004"/>
      <att type="string" name="GO:0004707" value="GOA:interpro|GO_REF:0000002"/>
    </att>
    <att type="integer" name="GeneID" value="5598"/>
    <att type="string" name="annotation.DB_Object_Name" value="mitogen-activated protein kinase 7 isoform 1"/>
    <att type="string" name="upkb_refseq_reviewed" value="NP_620602"/>
    <att type="list" name="annotation.GO CELLULAR_COMPONENT">
      <att type="string" name="annotation.GO CELLULAR_COMPONENT" value="nucleoplasm"/>
    </att>
    <att type="string" name="annotation.Date" value="20080613"/>
    <att type="list" name="cytoscape.alias.list">
      <att type="string" name="cytoscape.alias.list" value="IPI00376860"/>
      <att type="string" name="cytoscape.alias.list" value="NP_620602"/>
    </att>
    <att type="string" name="upkb_sp" value="Q13164"/>
    <att type="string" name="canonicalName" value="NP_002740.2"/>
    <att type="string" name="annotation.With (or) From" value="InterPro:IPR017442"/>
    <att type="integer" name="Degree" value="1"/>
    <att type="map" name="annotation.Evidence">
      <att type="string" name="GO:0005515" value="IPI"/>
      <att type="string" name="GO:0007165" value="TAS"/>
      <att type="string" name="GO:0007049" value="IEA"/>
      <att type="string" name="GO:0000166" value="IEA"/>
      <att type="string" name="GO:0004674" value="IEA"/>
      <att type="string" name="GO:0006468" value="IEA"/>
      <att type="string" name="GO:0005654" value="EXP"/>
      <att type="string" name="GO:0005524" value="IEA"/>
      <att type="string" name="GO:0016740" value="IEA"/>
      <att type="string" name="GO:0004707" value="IEA"/>
    </att>
    <att type="list" name="annotation.GO BIOLOGICAL_PROCESS">
      <att type="string" name="annotation.GO BIOLOGICAL_PROCESS" value="cell cycle"/>
      <att type="string" name="annotation.GO BIOLOGICAL_PROCESS" value="protein amino acid phosphorylation"/>
      <att type="string" name="annotation.GO BIOLOGICAL_PROCESS" value="signal transduction"/>
    </att>
    <att type="string" name="Prot_Name" value="mitogen-activated protein kinase 7 isoform 1"/>
    <graphics type="ELLIPSE" h="30.0" w="30.0" x="432.30859375" y="2576.13916015625" fill="#0033ff" width="1" outline="#ffffff"/>
  </node>
  <node label="NP_066401.2" id="-1396">
    <att type="string" name="annotation.DB_Object_ID" value="P01567"/>
    <att type="string" name="Column 4" value="3444"/>
    <att type="string" name="annotation.DB_Object_Type" value="protein"/>
    <att type="string" name="annotation.DB" value="UniProtKB"/>
    <att type="string" name="GeneID_String" value="3444"/>
    <att type="string" name="annotation.Qualifier" value=""/>
    <att type="string" name="MCODE_Node_Status" value="Unclustered"/>
    <att type="string" name="annotation.Taxon" value="Human"/>
    <att type="string" name="Prot_Acc" value="NP_066401.2"/>
    <att type="string" name="type" value="human"/>
    <att type="string" name="annotation.Assigned_by" value="UniProtKB"/>
    <att type="list" name="annotation.GO MOLECULAR_FUNCTION">
      <att type="string" name="annotation.GO MOLECULAR_FUNCTION" value="interferon-alpha/beta receptor binding"/>
    </att>
    <att type="map" name="annotation.DB:Reference">
      <att type="string" name="GO:0005132" value="PMID:2995168"/>
      <att type="string" name="GO:0007267" value="PMID:2995168"/>
      <att type="string" name="GO:0005576" value="PMID:2995168"/>
      <att type="string" name="GO:0006952" value="GOA:interpro|GO_REF:0000002"/>
      <att type="string" name="GO:0009615" value="PMID:2995168"/>
      <att type="string" name="GO:0005615" value="GOA:spkw|GO_REF:0000004"/>
    </att>
    <att type="integer" name="GeneID" value="3444"/>
    <att type="string" name="annotation.DB_Object_Name" value="IFNA7: Interferon alpha-7 precursor"/>
    <att type="list" name="annotation.GO CELLULAR_COMPONENT">
      <att type="string" name="annotation.GO CELLULAR_COMPONENT" value="extracellular region"/>
      <att type="string" name="annotation.GO CELLULAR_COMPONENT" value="extracellular space"/>
    </att>
    <att type="string" name="annotation.Date" value="20080616"/>
    <att type="list" name="cytoscape.alias.list">
      <att type="string" name="cytoscape.alias.list" value="IPI00003075"/>
      <att type="string" name="cytoscape.alias.list" value="P01567"/>
    </att>
    <att type="string" name="upkb_sp" value="P01567"/>
    <att type="string" name="canonicalName" value="NP_066401.2"/>
    <att type="real" name="MCODE_Score" value="1.0"/>
    <att type="string" name="annotation.With (or) From" value="SP_KW:KW-0202"/>
    <att type="integer" name="Degree" value="3"/>
    <att type="map" name="annotation.Evidence">
      <att type="string" name="GO:0005132" value="TAS"/>
      <att type="string" name="GO:0007267" value="TAS"/>
      <att type="string" name="GO:0005576" value="TAS"/>
      <att type="string" name="GO:0006952" value="IEA"/>
      <att type="string" name="GO:0009615" value="TAS"/>
      <att type="string" name="GO:0005615" value="IEA"/>
    </att>
    <att type="list" name="annotation.GO BIOLOGICAL_PROCESS">
      <att type="string" name="annotation.GO BIOLOGICAL_PROCESS" value="cell-cell signaling"/>
      <att type="string" name="annotation.GO BIOLOGICAL_PROCESS" value="defense response"/>
      <att type="string" name="annotation.GO BIOLOGICAL_PROCESS" value="response to virus"/>
    </att>
    <att type="string" name="Prot_Name" value="interferon, alpha 7"/>
    <graphics type="ELLIPSE" h="30.0" w="30.0" x="846.66943359375" y="1358.551025390625" fill="#0033ff" width="1" outline="#ffffff"/>
  </node>
  <node label="NP_057851.1" id="-1395">
    <att type="string" name="GeneID_String" value="155459"/>
    <att type="string" name="Prot_Acc" value="NP_057851.1"/>
    <att type="string" name="type" value="hiv"/>
    <att type="integer" name="GeneID" value="155459"/>
    <att type="list" name="cytoscape.alias.list">
      <att type="string" name="cytoscape.alias.list" value="NP_057851.1"/>
    </att>
    <att type="string" name="canonicalName" value="NP_057851.1"/>
    <att type="integer" name="Degree" value="9"/>
    <att type="string" name="Prot_Name" value="Vif"/>
    <graphics type="ELLIPSE" h="70.0" w="70.0" x="1505.7059326171875" y="610.4600830078125" fill="#cc0033" width="1" outline="#ffffff"/>
  </node>
  <node label="NP_150634.1" id="-1394">
    <att type="string" name="annotation.DB_Object_ID" value="P29466"/>
    <att type="string" name="Column 4" value="834"/>
    <att type="string" name="annotation.DB_Object_Type" value="protein"/>
    <att type="string" name="annotation.DB" value="UniProtKB"/>
    <att type="string" name="GeneID_String" value="834"/>
    <att type="string" name="annotation.Qualifier" value=""/>
    <att type="string" name="MCODE_Node_Status" value="Unclustered"/>
    <att type="string" name="annotation.Taxon" value="Human"/>
    <att type="string" name="upkb_tr" value="Q5XLA6"/>
    <att type="string" name="Prot_Acc" value="NP_150634.1"/>
    <att type="string" name="type" value="human"/>
    <att type="string" name="annotation.Assigned_by" value="UniProtKB"/>
    <att type="list" name="annotation.GO MOLECULAR_FUNCTION">
      <att type="string" name="annotation.GO MOLECULAR_FUNCTION" value="caspase activator activity"/>
      <att type="string" name="annotation.GO MOLECULAR_FUNCTION" value="caspase activity"/>
      <att type="string" name="annotation.GO MOLECULAR_FUNCTION" value="cysteine-type peptidase activity"/>
      <att type="string" name="annotation.GO MOLECULAR_FUNCTION" value="protein binding"/>
      <att type="string" name="annotation.GO MOLECULAR_FUNCTION" value="signal transducer activity"/>
    </att>
    <att type="map" name="annotation.DB:Reference">
      <att type="string" name="GO:0005622" value="GOA:interpro|GO_REF:0000002"/>
      <att type="string" name="GO:0005515" value="PMID:12888622"/>
      <att type="string" name="GO:0007165" value="PMID:1373520"/>
      <att type="string" name="GO:0005737" value="GOA:spkw|GO_REF:0000004"/>
      <att type="string" name="GO:0006508" value="PMID:12888622"/>
      <att type="string" name="GO:0042981" value="GOA:interpro|GO_REF:0000002"/>
      <att type="string" name="GO:0008234" value="GOA:interpro|GO_REF:0000002"/>
      <att type="string" name="GO:0004871" value="PMID:12761501"/>
      <att type="string" name="GO:0043123" value="PMID:12761501"/>
      <att type="string" name="GO:0030693" value="PMID:10353249"/>
      <att type="string" name="GO:0008656" value="PMID:10799503"/>
    </att>
    <att type="integer" name="GeneID" value="834"/>
    <att type="string" name="annotation.DB_Object_Name" value="CASP1, IL1BC, IL1BCE: Caspase-1 precursor"/>
    <att type="list" name="annotation.GO CELLULAR_COMPONENT">
      <att type="string" name="annotation.GO CELLULAR_COMPONENT" value="cytoplasm"/>
      <att type="string" name="annotation.GO CELLULAR_COMPONENT" value="intracellular"/>
    </att>
    <att type="string" name="annotation.Date" value="20080616"/>
    <att type="list" name="cytoscape.alias.list">
      <att type="string" name="cytoscape.alias.list" value="IPI00021800"/>
      <att type="string" name="cytoscape.alias.list" value="P29466"/>
    </att>
    <att type="string" name="upkb_sp" value="P29466"/>
    <att type="string" name="canonicalName" value="NP_150634.1"/>
    <att type="real" name="MCODE_Score" value="0.0"/>
    <att type="string" name="annotation.With (or) From" value="SP_KW:KW-0963"/>
    <att type="integer" name="Degree" value="1"/>
    <att type="map" name="annotation.Evidence">
      <att type="string" name="GO:0005622" value="IEA"/>
      <att type="string" name="GO:0005515" value="IPI"/>
      <att type="string" name="GO:0007165" value="TAS"/>
      <att type="string" name="GO:0005737" value="IEA"/>
      <att type="string" name="GO:0006508" value="IDA"/>
      <att type="string" name="GO:0042981" value="IEA"/>
      <att type="string" name="GO:0008234" value="IEA"/>
      <att type="string" name="GO:0004871" value="IEP"/>
      <att type="string" name="GO:0043123" value="IEP"/>
      <att type="string" name="GO:0030693" value="TAS"/>
      <att type="string" name="GO:0008656" value="TAS"/>
    </att>
    <att type="list" name="annotation.GO BIOLOGICAL_PROCESS">
      <att type="string" name="annotation.GO BIOLOGICAL_PROCESS" value="positive regulation of I-kappaB kinase/NF-kappaB cascade"/>
      <att type="string" name="annotation.GO BIOLOGICAL_PROCESS" value="proteolysis"/>
      <att type="string" name="annotation.GO BIOLOGICAL_PROCESS" value="regulation of apoptosis"/>
      <att type="string" name="annotation.GO BIOLOGICAL_PROCESS" value="signal transduction"/>
    </att>
    <att type="string" name="Prot_Name" value="caspase 1 isoform alpha precursor"/>
    <graphics type="ELLIPSE" h="30.0" w="30.0" x="693.31640625" y="1622.9793701171875" fill="#0033ff" width="1" outline="#ffffff"/>
  </node>
  <node label="NP_003236.2" id="-1393">
    <att type="string" name="annotation.DB_Object_ID" value="Q08188"/>
    <att type="string" name="Column 4" value="7053"/>
    <att type="string" name="annotation.DB_Object_Type" value="protein"/>
    <att type="string" name="annotation.DB" value="UniProtKB"/>
    <att type="string" name="GeneID_String" value="7053"/>
    <att type="string" name="annotation.Qualifier" value=""/>
    <att type="string" name="annotation.Taxon" value="Human"/>
    <att type="string" name="Prot_Acc" value="NP_003236.2"/>
    <att type="string" name="type" value="human"/>
    <att type="string" name="annotation.Assigned_by" value="UniProtKB"/>
    <att type="list" name="annotation.GO MOLECULAR_FUNCTION">
      <att type="string" name="annotation.GO MOLECULAR_FUNCTION" value="GDP binding"/>
      <att type="string" name="annotation.GO MOLECULAR_FUNCTION" value="GTP binding"/>
      <att type="string" name="annotation.GO MOLECULAR_FUNCTION" value="GTPase activity"/>
      <att type="string" name="annotation.GO MOLECULAR_FUNCTION" value="acyltransferase activity"/>
      <att type="string" name="annotation.GO MOLECULAR_FUNCTION" value="calcium ion binding"/>
      <att type="string" name="annotation.GO MOLECULAR_FUNCTION" value="magnesium ion binding"/>
      <att type="string" name="annotation.GO MOLECULAR_FUNCTION" value="protein-glutamine gamma-glutamyltransferase activity"/>
      <att type="string" name="annotation.GO MOLECULAR_FUNCTION" value="transferase activity, transferring acyl groups"/>
    </att>
    <att type="map" name="annotation.DB:Reference">
      <att type="string" name="GO:0000287" value="PMID:14645372"/>
      <att type="string" name="GO:0051262" value="PMID:5038456"/>
      <att type="string" name="GO:0016746" value="PMID:15193648"/>
      <att type="string" name="GO:0005509" value="PMID:14645372"/>
      <att type="string" name="GO:0031424" value="GOA:spkw|GO_REF:0000004"/>
      <att type="string" name="GO:0003924" value="PMID:14645372"/>
      <att type="string" name="GO:0005525" value="PMID:14645372"/>
      <att type="string" name="GO:0031069" value="PMID:15193648"/>
      <att type="string" name="GO:0031234" value="PMID:5038456"/>
      <att type="string" name="GO:0005737" value="PMID:12850301"/>
      <att type="string" name="GO:0018149" value="PMID:24643"/>
      <att type="string" name="GO:0030216" value="PMID:24643"/>
      <att type="string" name="GO:0003810" value="PMID:14645372"/>
      <att type="string" name="GO:0043163" value="PMID:24643"/>
      <att type="string" name="GO:0019003" value="PMID:14645372"/>
      <att type="string" name="GO:0006464" value="PMID:8099584"/>
      <att type="string" name="GO:0008415" value="GOA:spkw|GO_REF:0000004"/>
    </att>
    <att type="integer" name="GeneID" value="7053"/>
    <att type="string" name="annotation.DB_Object_Name" value="TGM3: Protein-glutamine gamma-glutamyltransferase E precursor"/>
    <att type="list" name="annotation.GO CELLULAR_COMPONENT">
      <att type="string" name="annotation.GO CELLULAR_COMPONENT" value="cytoplasm"/>
      <att type="string" name="annotation.GO CELLULAR_COMPONENT" value="extrinsic to internal side of plasma membrane"/>
    </att>
    <att type="string" name="annotation.Date" value="20060124"/>
    <att type="list" name="cytoscape.alias.list">
      <att type="string" name="cytoscape.alias.list" value="IPI00300376"/>
      <att type="string" name="cytoscape.alias.list" value="Q08188"/>
    </att>
    <att type="string" name="upkb_sp" value="Q08188"/>
    <att type="string" name="canonicalName" value="NP_003236.2"/>
    <att type="string" name="annotation.With (or) From" value=""/>
    <att type="map" name="annotation.Evidence">
      <att type="string" name="GO:0000287" value="IDA"/>
      <att type="string" name="GO:0051262" value="IDA"/>
      <att type="string" name="GO:0016746" value="TAS"/>
      <att type="string" name="GO:0005509" value="IDA"/>
      <att type="string" name="GO:0031424" value="IEA"/>
      <att type="string" name="GO:0003924" value="IDA"/>
      <att type="string" name="GO:0005525" value="IDA"/>
      <att type="string" name="GO:0031069" value="TAS"/>
      <att type="string" name="GO:0031234" value="IDA"/>
      <att type="string" name="GO:0005737" value="IDA"/>
      <att type="string" name="GO:0018149" value="IDA"/>
      <att type="string" name="GO:0030216" value="TAS"/>
      <att type="string" name="GO:0003810" value="IDA"/>
      <att type="string" name="GO:0043163" value="IDA"/>
      <att type="string" name="GO:0019003" value="IDA"/>
      <att type="string" name="GO:0006464" value="NAS"/>
      <att type="string" name="GO:0008415" value="IEA"/>
    </att>
    <att type="list" name="annotation.GO BIOLOGICAL_PROCESS">
      <att type="string" name="annotation.GO BIOLOGICAL_PROCESS" value="cell envelope organization and biogenesis"/>
      <att type="string" name="annotation.GO BIOLOGICAL_PROCESS" value="hair follicle morphogenesis"/>
      <att type="string" name="annotation.GO BIOLOGICAL_PROCESS" value="keratinization"/>
      <att type="string" name="annotation.GO BIOLOGICAL_PROCESS" value="keratinocyte differentiation"/>
      <att type="string" name="annotation.GO BIOLOGICAL_PROCESS" value="peptide cross-linking"/>
      <att type="string" name="annotation.GO BIOLOGICAL_PROCESS" value="protein modification process"/>
      <att type="string" name="annotation.GO BIOLOGICAL_PROCESS" value="protein tetramerization"/>
    </att>
    <att type="string" name="Prot_Name" value="transglutaminase 3 precursor"/>
    <graphics type="ELLIPSE" h="30.0" w="30.0" x="637.931640625" y="2162.2744140625" fill="#0033ff" width="1" outline="#ffffff"/>
  </node>
  <node label="NP_000871.1" id="-1392">
    <att type="string" name="annotation.DB_Object_ID" value="P13232"/>
    <att type="string" name="Column 4" value="3574"/>
    <att type="string" name="annotation.DB_Object_Type" value="protein"/>
    <att type="string" name="annotation.DB" value="UniProtKB"/>
    <att type="string" name="upkb_vega" value="OTTHUMP00000177781"/>
    <att type="string" name="GeneID_String" value="3574"/>
    <att type="string" name="annotation.Qualifier" value=""/>
    <att type="string" name="annotation.Taxon" value="Human"/>
    <att type="string" name="upkb_tr" value="Q5FBY9"/>
    <att type="string" name="Prot_Acc" value="NP_000871.1"/>
    <att type="string" name="type" value="human"/>
    <att type="string" name="annotation.Assigned_by" value="UniProtKB"/>
    <att type="list" name="annotation.GO MOLECULAR_FUNCTION">
      <att type="string" name="annotation.GO MOLECULAR_FUNCTION" value="interleukin-7 receptor binding"/>
      <att type="string" name="annotation.GO MOLECULAR_FUNCTION" value="protein binding"/>
    </att>
    <att type="map" name="annotation.DB:Reference">
      <att type="string" name="GO:0005515" value="PMID:8266077"/>
      <att type="string" name="GO:0043066" value="UniProt:P13232"/>
      <att type="string" name="GO:0008284" value="PMID:2643102"/>
      <att type="string" name="GO:0030890" value="UniProt:P13232"/>
      <att type="string" name="GO:0045453" value="UniProt:P13232"/>
      <att type="string" name="GO:0007267" value="PMID:2643102"/>
      <att type="string" name="GO:0005576" value="PMID:2643102"/>
      <att type="string" name="GO:0005615" value="GOA:spkw|GO_REF:0000004"/>
      <att type="string" name="GO:0006955" value="GOA:interpro|GO_REF:0000002"/>
      <att type="string" name="GO:0006959" value="PMID:2643102"/>
      <att type="string" name="GO:0009887" value="PMID:2643102"/>
      <att type="string" name="GO:0005139" value="PMID:2643102"/>
      <att type="string" name="GO:0045582" value="UniProt:P13232"/>
    </att>
    <att type="integer" name="GeneID" value="3574"/>
    <att type="string" name="annotation.DB_Object_Name" value="IL7: Interleukin-7 precursor"/>
    <att type="list" name="annotation.GO CELLULAR_COMPONENT">
      <att type="string" name="annotation.GO CELLULAR_COMPONENT" value="extracellular region"/>
      <att type="string" name="annotation.GO CELLULAR_COMPONENT" value="extracellular space"/>
    </att>
    <att type="string" name="annotation.Date" value="20080616"/>
    <att type="list" name="cytoscape.alias.list">
      <att type="string" name="cytoscape.alias.list" value="IPI00007748"/>
      <att type="string" name="cytoscape.alias.list" value="P13232"/>
    </att>
    <att type="string" name="upkb_sp" value="P13232"/>
    <att type="string" name="canonicalName" value="NP_000871.1"/>
    <att type="string" name="annotation.With (or) From" value="SP_KW:KW-0202"/>
    <att type="integer" name="Degree" value="1"/>
    <att type="map" name="annotation.Evidence">
      <att type="string" name="GO:0005515" value="IPI"/>
      <att type="string" name="GO:0043066" value="ISS"/>
      <att type="string" name="GO:0008284" value="TAS"/>
      <att type="string" name="GO:0030890" value="ISS"/>
      <att type="string" name="GO:0045453" value="ISS"/>
      <att type="string" name="GO:0007267" value="TAS"/>
      <att type="string" name="GO:0005576" value="TAS"/>
      <att type="string" name="GO:0005615" value="IEA"/>
      <att type="string" name="GO:0006955" value="IEA"/>
      <att type="string" name="GO:0006959" value="TAS"/>
      <att type="string" name="GO:0009887" value="TAS"/>
      <att type="string" name="GO:0005139" value="TAS"/>
      <att type="string" name="GO:0045582" value="ISS"/>
    </att>
    <att type="list" name="annotation.GO BIOLOGICAL_PROCESS">
      <att type="string" name="annotation.GO BIOLOGICAL_PROCESS" value="bone resorption"/>
      <att type="string" name="annotation.GO BIOLOGICAL_PROCESS" value="cell-cell signaling"/>
      <att type="string" name="annotation.GO BIOLOGICAL_PROCESS" value="humoral immune response"/>
      <att type="string" name="annotation.GO BIOLOGICAL_PROCESS" value="immune response"/>
      <att type="string" name="annotation.GO BIOLOGICAL_PROCESS" value="negative regulation of apoptosis"/>
      <att type="string" name="annotation.GO BIOLOGICAL_PROCESS" value="organ morphogenesis"/>
      <att type="string" name="annotation.GO BIOLOGICAL_PROCESS" value="positive regulation of B cell proliferation"/>
      <att type="string" name="annotation.GO BIOLOGICAL_PROCESS" value="positive regulation of T cell differentiation"/>
      <att type="string" name="annotation.GO BIOLOGICAL_PROCESS" value="positive regulation of cell proliferation"/>
    </att>
    <att type="string" name="Prot_Name" value="interleukin 7 precursor"/>
    <graphics type="ELLIPSE" h="30.0" w="30.0" x="1093.2818603515625" y="1826.9063720703125" fill="#0033ff" width="1" outline="#ffffff"/>
  </node>
  <node label="NP_076918.1" id="-1391">
    <att type="string" name="GeneID_String" value="3439"/>
    <att type="string" name="MCODE_Node_Status" value="Unclustered"/>
    <att type="string" name="Prot_Acc" value="NP_076918.1"/>
    <att type="string" name="type" value="human"/>
    <att type="integer" name="GeneID" value="3439"/>
    <att type="list" name="cytoscape.alias.list">
      <att type="string" name="cytoscape.alias.list" value="NP_076918.1"/>
    </att>
    <att type="string" name="canonicalName" value="NP_076918.1"/>
    <att type="real" name="MCODE_Score" value="1.0"/>
    <att type="integer" name="Degree" value="5"/>
    <att type="string" name="Prot_Name" value="interferon, alpha 1"/>
    <graphics type="ELLIPSE" h="30.0" w="30.0" x="1075.4268798828125" y="1382.4986572265625" fill="#0033ff" width="1" outline="#ffffff"/>
  </node>
  <node label="NP_001700.2" id="-1390">
    <att type="string" name="annotation.DB_Object_ID" value="P23560"/>
    <att type="string" name="Column 4" value="627"/>
    <att type="string" name="annotation.DB_Object_Type" value="protein"/>
    <att type="string" name="annotation.DB" value="UniProtKB"/>
    <att type="string" name="GeneID_String" value="627"/>
    <att type="string" name="annotation.Qualifier" value=""/>
    <att type="string" name="annotation.Taxon" value="Human"/>
    <att type="string" name="upkb_tr" value="Q6YNR1"/>
    <att type="string" name="Prot_Acc" value="NP_001700.2"/>
    <att type="string" name="type" value="human"/>
    <att type="string" name="annotation.Assigned_by" value="UniProtKB"/>
    <att type="list" name="annotation.GO MOLECULAR_FUNCTION">
      <att type="string" name="annotation.GO MOLECULAR_FUNCTION" value="growth factor activity"/>
      <att type="string" name="annotation.GO MOLECULAR_FUNCTION" value="protein binding"/>
    </att>
    <att type="map" name="annotation.DB:Reference">
      <att type="string" name="GO:0005515" value="PMID:7703225"/>
      <att type="string" name="GO:0005576" value="GOA:spkw|GO_REF:0000004"/>
      <att type="string" name="GO:0008083" value="PMID:2236018"/>
      <att type="string" name="GO:0007399" value="PMID:2236018"/>
    </att>
    <att type="integer" name="GeneID" value="627"/>
    <att type="string" name="annotation.DB_Object_Name" value="BDNF: Brain-derived neurotrophic factor precursor"/>
    <att type="list" name="annotation.GO CELLULAR_COMPONENT">
      <att type="string" name="annotation.GO CELLULAR_COMPONENT" value="extracellular region"/>
    </att>
    <att type="string" name="annotation.Date" value="20080616"/>
    <att type="list" name="cytoscape.alias.list">
      <att type="string" name="cytoscape.alias.list" value="IPI00012058"/>
      <att type="string" name="cytoscape.alias.list" value="P23560"/>
    </att>
    <att type="string" name="upkb_sp" value="P23560"/>
    <att type="string" name="canonicalName" value="NP_001700.2"/>
    <att type="string" name="annotation.With (or) From" value="SP_KW:KW-0964"/>
    <att type="map" name="annotation.Evidence">
      <att type="string" name="GO:0005515" value="IPI"/>
      <att type="string" name="GO:0005576" value="IEA"/>
      <att type="string" name="GO:0008083" value="TAS"/>
      <att type="string" name="GO:0007399" value="TAS"/>
    </att>
    <att type="list" name="annotation.GO BIOLOGICAL_PROCESS">
      <att type="string" name="annotation.GO BIOLOGICAL_PROCESS" value="nervous system development"/>
    </att>
    <att type="string" name="Prot_Name" value="brain-derived neurotrophic factor isoform a preproprotein"/>
    <graphics type="ELLIPSE" h="30.0" w="30.0" x="1412.4832763671875" y="2884.1123046875" fill="#0033ff" width="1" outline="#ffffff"/>
  </node>
  <node label="NP_057303.1" id="-1389">
    <att type="string" name="annotation.DB_Object_ID" value="Q9UKM7"/>
    <att type="string" name="Column 4" value="11253"/>
    <att type="string" name="annotation.DB_Object_Type" value="protein"/>
    <att type="string" name="annotation.DB" value="UniProtKB"/>
    <att type="string" name="GeneID_String" value="11253"/>
    <att type="string" name="annotation.Qualifier" value=""/>
    <att type="string" name="annotation.Taxon" value="Human"/>
    <att type="string" name="upkb_tr" value="Q6ZT09"/>
    <att type="string" name="Prot_Acc" value="NP_057303.1"/>
    <att type="string" name="type" value="human"/>
    <att type="string" name="annotation.Assigned_by" value="UniProtKB"/>
    <att type="list" name="annotation.GO MOLECULAR_FUNCTION">
      <att type="string" name="annotation.GO MOLECULAR_FUNCTION" value="calcium ion binding"/>
      <att type="string" name="annotation.GO MOLECULAR_FUNCTION" value="hydrolase activity, acting on glycosyl bonds"/>
      <att type="string" name="annotation.GO MOLECULAR_FUNCTION" value="mannosyl-oligosaccharide 1,2-alpha-mannosidase activity"/>
    </att>
    <att type="map" name="annotation.DB:Reference">
      <att type="string" name="GO:0009311" value="PMID:10409699"/>
      <att type="string" name="GO:0016020" value="GOA:interpro|GO_REF:0000002"/>
      <att type="string" name="GO:0005783" value="PMID:10409699"/>
      <att type="string" name="GO:0016798" value="GOA:spkw|GO_REF:0000004"/>
      <att type="string" name="GO:0005509" value="PMID:10521544"/>
      <att type="string" name="GO:0008152" value="GOA:spkw|GO_REF:0000004"/>
      <att type="string" name="GO:0004571" value="PMID:10521544"/>
      <att type="string" name="GO:0005789" value="GOA:spsl|GO_REF:0000023"/>
      <att type="string" name="GO:0005624" value="PMID:10409699"/>
      <att type="string" name="GO:0016021" value="PMID:10521544"/>
      <att type="string" name="GO:0006487" value="PMID:10521544"/>
    </att>
    <att type="integer" name="GeneID" value="11253"/>
    <att type="string" name="annotation.DB_Object_Name" value="MAN1B1, UNQ747/PRO1477: Endoplasmic reticulum mannosyl-oligosaccharide 1,2-alpha-mannosidase"/>
    <att type="list" name="annotation.GO CELLULAR_COMPONENT">
      <att type="string" name="annotation.GO CELLULAR_COMPONENT" value="endoplasmic reticulum"/>
      <att type="string" name="annotation.GO CELLULAR_COMPONENT" value="endoplasmic reticulum membrane"/>
      <att type="string" name="annotation.GO CELLULAR_COMPONENT" value="integral to membrane"/>
      <att type="string" name="annotation.GO CELLULAR_COMPONENT" value="membrane"/>
      <att type="string" name="annotation.GO CELLULAR_COMPONENT" value="membrane fraction"/>
    </att>
    <att type="string" name="annotation.Date" value="20010929"/>
    <att type="list" name="cytoscape.alias.list">
      <att type="string" name="cytoscape.alias.list" value="IPI00008207"/>
      <att type="string" name="cytoscape.alias.list" value="Q9UKM7"/>
    </att>
    <att type="string" name="upkb_sp" value="Q9UKM7"/>
    <att type="string" name="canonicalName" value="NP_057303.1"/>
    <att type="string" name="annotation.With (or) From" value=""/>
    <att type="map" name="annotation.Evidence">
      <att type="string" name="GO:0009311" value="TAS"/>
      <att type="string" name="GO:0016020" value="IEA"/>
      <att type="string" name="GO:0005783" value="TAS"/>
      <att type="string" name="GO:0016798" value="IEA"/>
      <att type="string" name="GO:0005509" value="TAS"/>
      <att type="string" name="GO:0008152" value="IEA"/>
      <att type="string" name="GO:0004571" value="TAS"/>
      <att type="string" name="GO:0005789" value="IEA"/>
      <att type="string" name="GO:0005624" value="TAS"/>
      <att type="string" name="GO:0016021" value="TAS"/>
      <att type="string" name="GO:0006487" value="NAS"/>
    </att>
    <att type="list" name="annotation.GO BIOLOGICAL_PROCESS">
      <att type="string" name="annotation.GO BIOLOGICAL_PROCESS" value="metabolic process"/>
      <att type="string" name="annotation.GO BIOLOGICAL_PROCESS" value="oligosaccharide metabolic process"/>
      <att type="string" name="annotation.GO BIOLOGICAL_PROCESS" value="protein amino acid N-linked glycosylation"/>
    </att>
    <att type="string" name="Prot_Name" value="MAN1B1: mannosidase, alpha, class 1B, member 1"/>
    <graphics type="ELLIPSE" h="30.0" w="30.0" x="574.8303833007812" y="1913.6905517578125" fill="#0033ff" width="1" outline="#ffffff"/>
  </node>
  <node label="NP_000905.3" id="-1388">
    <att type="string" name="annotation.DB_Object_ID" value="P35372"/>
    <att type="string" name="Column 4" value="4988"/>
    <att type="string" name="annotation.DB_Object_Type" value="protein"/>
    <att type="string" name="annotation.DB" value="UniProtKB"/>
    <att type="string" name="GeneID_String" value="4988"/>
    <att type="string" name="annotation.Qualifier" value=""/>
    <att type="string" name="MCODE_Node_Status" value="Unclustered"/>
    <att type="string" name="annotation.Taxon" value="Human"/>
    <att type="string" name="upkb_tr" value="Q8IWW3"/>
    <att type="string" name="Prot_Acc" value="NP_000905.3"/>
    <att type="string" name="type" value="human"/>
    <att type="string" name="annotation.Assigned_by" value="PINC"/>
    <att type="list" name="annotation.GO MOLECULAR_FUNCTION">
      <att type="string" name="annotation.GO MOLECULAR_FUNCTION" value="mu-opioid receptor activity"/>
      <att type="string" name="annotation.GO MOLECULAR_FUNCTION" value="receptor activity"/>
      <att type="string" name="annotation.GO MOLECULAR_FUNCTION" value="rhodopsin-like receptor activity"/>
    </att>
    <att type="map" name="annotation.DB:Reference">
      <att type="string" name="GO:0005794" value="PMID:9242668"/>
      <att type="string" name="GO:0008285" value="PMID:2159143"/>
      <att type="string" name="GO:0005886" value="PMID:9242668"/>
      <att type="string" name="GO:0005783" value="PMID:9242668"/>
      <att type="string" name="GO:0004988" value="PMID:9689128"/>
      <att type="string" name="GO:0007165" value="GOA:spkw|GO_REF:0000004"/>
      <att type="string" name="GO:0007186" value="GOA:interpro|GO_REF:0000002"/>
      <att type="string" name="GO:0005887" value="PMID:7905839"/>
      <att type="string" name="GO:0007187" value="PMID:7905839"/>
      <att type="string" name="GO:0007610" value="PMID:9689128"/>
      <att type="string" name="GO:0004872" value="GOA:spkw|GO_REF:0000004"/>
      <att type="string" name="GO:0001584" value="GOA:interpro|GO_REF:0000002"/>
      <att type="string" name="GO:0016021" value="GOA:interpro|GO_REF:0000002"/>
      <att type="string" name="GO:0007600" value="PMID:9689128"/>
    </att>
    <att type="integer" name="GeneID" value="4988"/>
    <att type="string" name="annotation.DB_Object_Name" value="OPRM1, MOR1: Mu-type opioid receptor"/>
    <att type="list" name="annotation.GO CELLULAR_COMPONENT">
      <att type="string" name="annotation.GO CELLULAR_COMPONENT" value="Golgi apparatus"/>
      <att type="string" name="annotation.GO CELLULAR_COMPONENT" value="endoplasmic reticulum"/>
      <att type="string" name="annotation.GO CELLULAR_COMPONENT" value="integral to membrane"/>
      <att type="string" name="annotation.GO CELLULAR_COMPONENT" value="integral to plasma membrane"/>
      <att type="string" name="annotation.GO CELLULAR_COMPONENT" value="plasma membrane"/>
    </att>
    <att type="string" name="annotation.Date" value="20030904"/>
    <att type="list" name="cytoscape.alias.list">
      <att type="string" name="cytoscape.alias.list" value="IPI00514084"/>
      <att type="string" name="cytoscape.alias.list" value="P35372"/>
    </att>
    <att type="string" name="upkb_sp" value="P35372"/>
    <att type="string" name="canonicalName" value="NP_000905.3"/>
    <att type="real" name="MCODE_Score" value="0.0"/>
    <att type="string" name="annotation.With (or) From" value=""/>
    <att type="map" name="annotation.Evidence">
      <att type="string" name="GO:0005794" value="TAS"/>
      <att type="string" name="GO:0008285" value="TAS"/>
      <att type="string" name="GO:0005886" value="TAS"/>
      <att type="string" name="GO:0005783" value="TAS"/>
      <att type="string" name="GO:0004988" value="TAS"/>
      <att type="string" name="GO:0007165" value="IEA"/>
      <att type="string" name="GO:0007186" value="IEA"/>
      <att type="string" name="GO:0005887" value="TAS"/>
      <att type="string" name="GO:0007187" value="TAS"/>
      <att type="string" name="GO:0007610" value="TAS"/>
      <att type="string" name="GO:0004872" value="IEA"/>
      <att type="string" name="GO:0001584" value="IEA"/>
      <att type="string" name="GO:0016021" value="IEA"/>
      <att type="string" name="GO:0007600" value="TAS"/>
    </att>
    <att type="list" name="annotation.GO BIOLOGICAL_PROCESS">
      <att type="string" name="annotation.GO BIOLOGICAL_PROCESS" value="G-protein coupled receptor protein signaling pathway"/>
      <att type="string" name="annotation.GO BIOLOGICAL_PROCESS" value="G-protein signaling, coupled to cyclic nucleotide second messenger"/>
      <att type="string" name="annotation.GO BIOLOGICAL_PROCESS" value="behavior"/>
      <att type="string" name="annotation.GO BIOLOGICAL_PROCESS" value="negative regulation of cell proliferation"/>
      <att type="string" name="annotation.GO BIOLOGICAL_PROCESS" value="sensory perception"/>
      <att type="string" name="annotation.GO BIOLOGICAL_PROCESS" value="signal transduction"/>
    </att>
    <att type="string" name="Prot_Name" value="opioid receptor, mu 1 isoform MOR-1"/>
    <graphics type="ELLIPSE" h="30.0" w="30.0" x="587.2103271484375" y="2760.427001953125" fill="#0033ff" width="1" outline="#ffffff"/>
  </node>
  <node label="NP_001867.2" id="-1387">
    <att type="string" name="annotation.DB_Object_ID" value="P50416"/>
    <att type="string" name="Column 4" value="1374"/>
    <att type="string" name="annotation.DB_Object_Type" value="protein"/>
    <att type="string" name="annotation.DB" value="UniProtKB"/>
    <att type="string" name="GeneID_String" value="1374"/>
    <att type="string" name="annotation.Qualifier" value=""/>
    <att type="string" name="annotation.Taxon" value="Human"/>
    <att type="string" name="Prot_Acc" value="NP_001867.2"/>
    <att type="string" name="type" value="human"/>
    <att type="string" name="annotation.Assigned_by" value="UniProtKB"/>
    <att type="list" name="annotation.GO MOLECULAR_FUNCTION">
      <att type="string" name="annotation.GO MOLECULAR_FUNCTION" value="acyltransferase activity"/>
      <att type="string" name="annotation.GO MOLECULAR_FUNCTION" value="carnitine O-palmitoyltransferase activity"/>
      <att type="string" name="annotation.GO MOLECULAR_FUNCTION" value="transferase activity"/>
    </att>
    <att type="map" name="annotation.DB:Reference">
      <att type="string" name="GO:0006629" value="GOA:spkw|GO_REF:0000004"/>
      <att type="string" name="GO:0005792" value="GOA:compara|GO_REF:0000019"/>
      <att type="string" name="GO:0006635" value="PMID:7892212"/>
      <att type="string" name="GO:0004095" value="PMID:7892212"/>
      <att type="string" name="GO:0005743" value="GOA:compara|GO_REF:0000019"/>
      <att type="string" name="GO:0005741" value="GOA:spsl|GO_REF:0000023"/>
      <att type="string" name="GO:0005739" value="PMID:7892212"/>
      <att type="string" name="GO:0050796" value="GOA:compara|GO_REF:0000019"/>
      <att type="string" name="GO:0019867" value="GOA:spkw|GO_REF:0000004"/>
      <att type="string" name="GO:0006631" value="GOA:spkw|GO_REF:0000004"/>
      <att type="string" name="GO:0006810" value="GOA:spkw|GO_REF:0000004"/>
      <att type="string" name="GO:0006006" value="GOA:compara|GO_REF:0000019"/>
      <att type="string" name="GO:0042755" value="GOA:compara|GO_REF:0000019"/>
      <att type="string" name="GO:0016021" value="GOA:spkw|GO_REF:0000004"/>
      <att type="string" name="GO:0016740" value="GOA:spkw|GO_REF:0000004"/>
      <att type="string" name="GO:0008415" value="GOA:interpro|GO_REF:0000002"/>
    </att>
    <att type="integer" name="GeneID" value="1374"/>
    <att type="string" name="annotation.DB_Object_Name" value="CPT1A, CPT1: Carnitine O-palmitoyltransferase I, liver isoform"/>
    <att type="list" name="annotation.GO CELLULAR_COMPONENT">
      <att type="string" name="annotation.GO CELLULAR_COMPONENT" value="integral to membrane"/>
      <att type="string" name="annotation.GO CELLULAR_COMPONENT" value="microsome"/>
      <att type="string" name="annotation.GO CELLULAR_COMPONENT" value="mitochondrial inner membrane"/>
      <att type="string" name="annotation.GO CELLULAR_COMPONENT" value="mitochondrial outer membrane"/>
      <att type="string" name="annotation.GO CELLULAR_COMPONENT" value="mitochondrion"/>
      <att type="string" name="annotation.GO CELLULAR_COMPONENT" value="outer membrane"/>
    </att>
    <att type="string" name="annotation.Date" value="20080616"/>
    <att type="list" name="cytoscape.alias.list">
      <att type="string" name="cytoscape.alias.list" value="IPI00032038"/>
      <att type="string" name="cytoscape.alias.list" value="P50416"/>
    </att>
    <att type="string" name="upkb_sp" value="P50416"/>
    <att type="string" name="canonicalName" value="NP_001867.2"/>
    <att type="string" name="annotation.With (or) From" value="SP_KW:KW-0557"/>
    <att type="map" name="annotation.Evidence">
      <att type="string" name="GO:0006629" value="IEA"/>
      <att type="string" name="GO:0005792" value="IEA"/>
      <att type="string" name="GO:0006635" value="TAS"/>
      <att type="string" name="GO:0004095" value="TAS"/>
      <att type="string" name="GO:0005743" value="IEA"/>
      <att type="string" name="GO:0005741" value="IEA"/>
      <att type="string" name="GO:0005739" value="TAS"/>
      <att type="string" name="GO:0050796" value="IEA"/>
      <att type="string" name="GO:0019867" value="IEA"/>
      <att type="string" name="GO:0006631" value="IEA"/>
      <att type="string" name="GO:0006810" value="IEA"/>
      <att type="string" name="GO:0006006" value="IEA"/>
      <att type="string" name="GO:0042755" value="IEA"/>
      <att type="string" name="GO:0016021" value="IEA"/>
      <att type="string" name="GO:0016740" value="IEA"/>
      <att type="string" name="GO:0008415" value="IEA"/>
    </att>
    <att type="list" name="annotation.GO BIOLOGICAL_PROCESS">
      <att type="string" name="annotation.GO BIOLOGICAL_PROCESS" value="eating behavior"/>
      <att type="string" name="annotation.GO BIOLOGICAL_PROCESS" value="fatty acid beta-oxidation"/>
      <att type="string" name="annotation.GO BIOLOGICAL_PROCESS" value="fatty acid metabolic process"/>
      <att type="string" name="annotation.GO BIOLOGICAL_PROCESS" value="glucose metabolic process"/>
      <att type="string" name="annotation.GO BIOLOGICAL_PROCESS" value="lipid metabolic process"/>
      <att type="string" name="annotation.GO BIOLOGICAL_PROCESS" value="regulation of insulin secretion"/>
      <att type="string" name="annotation.GO BIOLOGICAL_PROCESS" value="transport"/>
    </att>
    <att type="string" name="Prot_Name" value="CPT1A: carnitine palmitoyltransferase 1A isoform 1 (liver)"/>
    <graphics type="ELLIPSE" h="30.0" w="30.000000953674316" x="2.203721523284912" y="1464.55810546875" fill="#0033ff" width="1" outline="#ffffff"/>
  </node>
  <node label="NP_003124.1" id="-1386">
    <att type="string" name="annotation.DB_Object_ID" value="P49458"/>
    <att type="string" name="Column 4" value="6726"/>
    <att type="string" name="annotation.DB_Object_Type" value="protein"/>
    <att type="string" name="annotation.DB" value="UniProtKB"/>
    <att type="string" name="GeneID_String" value="6726"/>
    <att type="string" name="annotation.Qualifier" value=""/>
    <att type="string" name="MCODE_Node_Status" value="Unclustered"/>
    <att type="string" name="annotation.Taxon" value="Human"/>
    <att type="string" name="upkb_tr" value="Q659G3"/>
    <att type="string" name="Prot_Acc" value="NP_003124.1"/>
    <att type="string" name="type" value="human"/>
    <att type="string" name="annotation.Assigned_by" value="UniProtKB"/>
    <att type="list" name="annotation.GO MOLECULAR_FUNCTION">
      <att type="string" name="annotation.GO MOLECULAR_FUNCTION" value="7S RNA binding"/>
      <att type="string" name="annotation.GO MOLECULAR_FUNCTION" value="protein binding"/>
      <att type="string" name="annotation.GO MOLECULAR_FUNCTION" value="signal recognition particle binding"/>
    </att>
    <att type="map" name="annotation.DB:Reference">
      <att type="string" name="GO:0005786" value="GOA:spkw|GO_REF:0000004"/>
      <att type="string" name="GO:0005515" value="GOA:interpro|GO_REF:0000002"/>
      <att type="string" name="GO:0005737" value="GOA:spkw|GO_REF:0000004"/>
      <att type="string" name="GO:0005785" value="PMID:7730321"/>
      <att type="string" name="GO:0006614" value="GOA:interpro|GO_REF:0000002"/>
      <att type="string" name="GO:0008312" value="GOA:interpro|GO_REF:0000002"/>
      <att type="string" name="GO:0048500" value="GOA:interpro|GO_REF:0000002"/>
      <att type="string" name="GO:0005047" value="PMID:7730321"/>
      <att type="string" name="GO:0045900" value="GOA:interpro|GO_REF:0000002"/>
    </att>
    <att type="integer" name="GeneID" value="6726"/>
    <att type="string" name="annotation.DB_Object_Name" value="SRP9: Signal recognition particle 9 kDa protein"/>
    <att type="list" name="annotation.GO CELLULAR_COMPONENT">
      <att type="string" name="annotation.GO CELLULAR_COMPONENT" value="cytoplasm"/>
      <att type="string" name="annotation.GO CELLULAR_COMPONENT" value="signal recognition particle"/>
      <att type="string" name="annotation.GO CELLULAR_COMPONENT" value="signal recognition particle receptor complex"/>
      <att type="string" name="annotation.GO CELLULAR_COMPONENT" value="signal recognition particle, endoplasmic reticulum targeting"/>
    </att>
    <att type="string" name="annotation.Date" value="20080616"/>
    <att type="list" name="cytoscape.alias.list">
      <att type="string" name="cytoscape.alias.list" value="IPI00642816"/>
      <att type="string" name="cytoscape.alias.list" value="P49458"/>
    </att>
    <att type="string" name="upkb_sp" value="P49458"/>
    <att type="string" name="canonicalName" value="NP_003124.1"/>
    <att type="real" name="MCODE_Score" value="0.0"/>
    <att type="string" name="annotation.With (or) From" value="SP_KW:KW-0733"/>
    <att type="map" name="annotation.Evidence">
      <att type="string" name="GO:0005786" value="IEA"/>
      <att type="string" name="GO:0005515" value="IEA"/>
      <att type="string" name="GO:0005737" value="IEA"/>
      <att type="string" name="GO:0005785" value="TAS"/>
      <att type="string" name="GO:0006614" value="IEA"/>
      <att type="string" name="GO:0008312" value="IEA"/>
      <att type="string" name="GO:0048500" value="IEA"/>
      <att type="string" name="GO:0005047" value="TAS"/>
      <att type="string" name="GO:0045900" value="IEA"/>
    </att>
    <att type="list" name="annotation.GO BIOLOGICAL_PROCESS">
      <att type="string" name="annotation.GO BIOLOGICAL_PROCESS" value="SRP-dependent cotranslational protein targeting to membrane"/>
      <att type="string" name="annotation.GO BIOLOGICAL_PROCESS" value="negative regulation of translational elongation"/>
    </att>
    <att type="string" name="Prot_Name" value="signal recognition particle 9kDa"/>
    <graphics type="ELLIPSE" h="30.0" w="30.0" x="288.67486572265625" y="2446.739013671875" fill="#0033ff" width="1" outline="#ffffff"/>
  </node>
  <node label="NP_004075.1" id="-1385">
    <att type="string" name="annotation.DB_Object_ID" value="P59665"/>
    <att type="string" name="Column 4" value="1667"/>
    <att type="string" name="annotation.DB_Object_Type" value="protein"/>
    <att type="string" name="annotation.DB" value="UniProtKB"/>
    <att type="string" name="GeneID_String" value="1667"/>
    <att type="string" name="annotation.Qualifier" value=""/>
    <att type="string" name="annotation.Taxon" value="Human"/>
    <att type="string" name="Prot_Acc" value="NP_004075.1"/>
    <att type="string" name="type" value="human"/>
    <att type="string" name="annotation.Assigned_by" value="UniProtKB"/>
    <att type="map" name="annotation.DB:Reference">
      <att type="string" name="GO:0006955" value="PMID:10914484"/>
      <att type="string" name="GO:0006805" value="GOA:spkw|GO_REF:0000004"/>
      <att type="string" name="GO:0006935" value="PMID:10914484"/>
      <att type="string" name="GO:0050832" value="GOA:spkw|GO_REF:0000004"/>
      <att type="string" name="GO:0005576" value="GOA:interpro|GO_REF:0000002"/>
      <att type="string" name="GO:0009615" value="GOA:spkw|GO_REF:0000004"/>
      <att type="string" name="GO:0042742" value="GOA:spkw|GO_REF:0000004"/>
    </att>
    <att type="integer" name="GeneID" value="1667"/>
    <att type="string" name="annotation.DB_Object_Name" value="DEFA1, DEF1, DEFA2, MRS: Neutrophil defensin 1 precursor"/>
    <att type="list" name="annotation.GO CELLULAR_COMPONENT">
      <att type="string" name="annotation.GO CELLULAR_COMPONENT" value="extracellular region"/>
    </att>
    <att type="string" name="annotation.Date" value="20080613"/>
    <att type="list" name="cytoscape.alias.list">
      <att type="string" name="cytoscape.alias.list" value="IPI00005721"/>
      <att type="string" name="cytoscape.alias.list" value="P59665"/>
    </att>
    <att type="string" name="upkb_sp" value="P59665"/>
    <att type="string" name="canonicalName" value="NP_004075.1"/>
    <att type="string" name="annotation.With (or) From" value="InterPro:IPR006081"/>
    <att type="integer" name="Degree" value="1"/>
    <att type="map" name="annotation.Evidence">
      <att type="string" name="GO:0006955" value="TAS"/>
      <att type="string" name="GO:0006805" value="IEA"/>
      <att type="string" name="GO:0006935" value="TAS"/>
      <att type="string" name="GO:0050832" value="IEA"/>
      <att type="string" name="GO:0005576" value="IEA"/>
      <att type="string" name="GO:0009615" value="IEA"/>
      <att type="string" name="GO:0042742" value="IEA"/>
    </att>
    <att type="list" name="annotation.GO BIOLOGICAL_PROCESS">
      <att type="string" name="annotation.GO BIOLOGICAL_PROCESS" value="chemotaxis"/>
      <att type="string" name="annotation.GO BIOLOGICAL_PROCESS" value="defense response to bacterium"/>
      <att type="string" name="annotation.GO BIOLOGICAL_PROCESS" value="defense response to fungus"/>
      <att type="string" name="annotation.GO BIOLOGICAL_PROCESS" value="immune response"/>
      <att type="string" name="annotation.GO BIOLOGICAL_PROCESS" value="response to virus"/>
      <att type="string" name="annotation.GO BIOLOGICAL_PROCESS" value="xenobiotic metabolic process"/>
    </att>
    <att type="string" name="Prot_Name" value="defensin, alpha 1 preproprotein"/>
    <graphics type="ELLIPSE" h="30.0" w="30.0" x="905.1442260742188" y="2963.5546875" fill="#0033ff" width="1" outline="#ffffff"/>
  </node>
  <node label="NP_055453.2" id="-1384">
    <att type="string" name="annotation.DB_Object_ID" value="O75038"/>
    <att type="string" name="Column 4" value="9651"/>
    <att type="string" name="annotation.DB_Object_Type" value="protein"/>
    <att type="string" name="annotation.DB" value="UniProtKB"/>
    <att type="string" name="GeneID_String" value="9651"/>
    <att type="string" name="annotation.Qualifier" value=""/>
    <att type="string" name="annotation.Taxon" value="Human"/>
    <att type="string" name="Prot_Acc" value="NP_055453.2"/>
    <att type="string" name="type" value="human"/>
    <att type="string" name="annotation.Assigned_by" value="UniProtKB"/>
    <att type="list" name="annotation.GO MOLECULAR_FUNCTION">
      <att type="string" name="annotation.GO MOLECULAR_FUNCTION" value="calcium ion binding"/>
      <att type="string" name="annotation.GO MOLECULAR_FUNCTION" value="hydrolase activity"/>
      <att type="string" name="annotation.GO MOLECULAR_FUNCTION" value="molecular_function"/>
      <att type="string" name="annotation.GO MOLECULAR_FUNCTION" value="phosphoinositide phospholipase C activity"/>
      <att type="string" name="annotation.GO MOLECULAR_FUNCTION" value="signal transducer activity"/>
    </att>
    <att type="map" name="annotation.DB:Reference">
      <att type="string" name="GO:0016042" value="GOA:spkw|GO_REF:0000004"/>
      <att type="string" name="GO:0007242" value="GOA:interpro|GO_REF:0000002"/>
      <att type="string" name="GO:0008150" value="UniProt:O75038"/>
      <att type="string" name="GO:0003674" value="UniProt:O75038"/>
      <att type="string" name="GO:0005737" value="GOA:spkw|GO_REF:0000004"/>
      <att type="string" name="GO:0005886" value="GOA:spsl|GO_REF:0000023"/>
      <att type="string" name="GO:0016787" value="GOA:spkw|GO_REF:0000004"/>
      <att type="string" name="GO:0004435" value="GOA:interpro|GO_REF:0000002"/>
      <att type="string" name="GO:0005509" value="GOA:interpro|GO_REF:0000002"/>
      <att type="string" name="GO:0005575" value="UniProt:O75038"/>
      <att type="string" name="GO:0004871" value="GOA:spkw|GO_REF:0000004"/>
    </att>
    <att type="integer" name="GeneID" value="9651"/>
    <att type="string" name="annotation.DB_Object_Name" value="PLCH2, KIAA0450, PLCL4: 1-phosphatidylinositol-4,5-bisphosphate phosphodiesterase eta-2"/>
    <att type="list" name="annotation.GO CELLULAR_COMPONENT">
      <att type="string" name="annotation.GO CELLULAR_COMPONENT" value="cellular_component"/>
      <att type="string" name="annotation.GO CELLULAR_COMPONENT" value="cytoplasm"/>
      <att type="string" name="annotation.GO CELLULAR_COMPONENT" value="plasma membrane"/>
    </att>
    <att type="string" name="annotation.Date" value="20080612"/>
    <att type="list" name="cytoscape.alias.list">
      <att type="string" name="cytoscape.alias.list" value="IPI00654552"/>
      <att type="string" name="cytoscape.alias.list" value="O75038"/>
    </att>
    <att type="string" name="upkb_sp" value="O75038"/>
    <att type="string" name="canonicalName" value="NP_055453.2"/>
    <att type="string" name="annotation.With (or) From" value="SP_SL:SL-0039"/>
    <att type="map" name="annotation.Evidence">
      <att type="string" name="GO:0016042" value="IEA"/>
      <att type="string" name="GO:0007242" value="IEA"/>
      <att type="string" name="GO:0008150" value="ND"/>
      <att type="string" name="GO:0003674" value="ND"/>
      <att type="string" name="GO:0005737" value="IEA"/>
      <att type="string" name="GO:0005886" value="IEA"/>
      <att type="string" name="GO:0016787" value="IEA"/>
      <att type="string" name="GO:0004435" value="IEA"/>
      <att type="string" name="GO:0005509" value="IEA"/>
      <att type="string" name="GO:0005575" value="ND"/>
      <att type="string" name="GO:0004871" value="IEA"/>
    </att>
    <att type="list" name="annotation.GO BIOLOGICAL_PROCESS">
      <att type="string" name="annotation.GO BIOLOGICAL_PROCESS" value="biological_process"/>
      <att type="string" name="annotation.GO BIOLOGICAL_PROCESS" value="intracellular signaling cascade"/>
      <att type="string" name="annotation.GO BIOLOGICAL_PROCESS" value="lipid catabolic process"/>
    </att>
    <att type="string" name="Prot_Name" value="PLCH2: phospholipase C, eta 2"/>
    <graphics type="ELLIPSE" h="30.0" w="30.0" x="827.5811767578125" y="2873.1962890625" fill="#0033ff" width="1" outline="#ffffff"/>
  </node>
  <node label="NP_006225.1" id="-1383">
    <att type="string" name="annotation.DB_Object_ID" value="ENSP00000315849"/>
    <att type="string" name="Column 4" value="5439"/>
    <att type="string" name="annotation.DB_Object_Type" value="protein"/>
    <att type="string" name="upkb_ensemble" value="ENSP00000315849"/>
    <att type="string" name="annotation.DB" value="ENSEMBL"/>
    <att type="string" name="GeneID_String" value="5439"/>
    <att type="string" name="annotation.Qualifier" value=""/>
    <att type="string" name="MCODE_Node_Status" value="Unclustered"/>
    <att type="string" name="annotation.Taxon" value="Human"/>
    <att type="string" name="upkb_tr" value="Q9H1A6"/>
    <att type="string" name="Prot_Acc" value="NP_006225.1"/>
    <att type="string" name="type" value="human"/>
    <att type="string" name="annotation.Assigned_by" value="UniProtKB"/>
    <att type="list" name="annotation.GO MOLECULAR_FUNCTION">
      <att type="string" name="annotation.GO MOLECULAR_FUNCTION" value="DNA binding"/>
      <att type="string" name="annotation.GO MOLECULAR_FUNCTION" value="DNA-directed RNA polymerase activity"/>
      <att type="string" name="annotation.GO MOLECULAR_FUNCTION" value="protein dimerization activity"/>
    </att>
    <att type="map" name="annotation.DB:Reference">
      <att type="string" name="GO:0006368" value="PMID:9405375"/>
      <att type="string" name="GO:0006367" value="PMID:8946909"/>
      <att type="string" name="GO:0003899" value="GOA:interpro|GO_REF:0000002"/>
      <att type="string" name="GO:0000398" value="PMID:12226669"/>
      <att type="string" name="GO:0046983" value="GOA:interpro|GO_REF:0000002"/>
      <att type="string" name="GO:0005665" value="PMID:8797801"/>
      <att type="string" name="GO:0005634" value="GOA:spkw|GO_REF:0000004"/>
      <att type="string" name="GO:0005654" value="PMID:9512541"/>
      <att type="string" name="GO:0003677" value="GOA:interpro|GO_REF:0000002"/>
      <att type="string" name="GO:0006350" value="GOA:interpro|GO_REF:0000002"/>
    </att>
    <att type="integer" name="GeneID" value="5439"/>
    <att type="string" name="annotation.DB_Object_Name" value=""/>
    <att type="list" name="annotation.GO CELLULAR_COMPONENT">
      <att type="string" name="annotation.GO CELLULAR_COMPONENT" value="DNA-directed RNA polymerase II, core complex"/>
      <att type="string" name="annotation.GO CELLULAR_COMPONENT" value="nucleoplasm"/>
      <att type="string" name="annotation.GO CELLULAR_COMPONENT" value="nucleus"/>
    </att>
    <att type="string" name="annotation.Date" value="20080613"/>
    <att type="list" name="cytoscape.alias.list">
      <att type="string" name="cytoscape.alias.list" value="ENSP00000315849"/>
      <att type="string" name="cytoscape.alias.list" value="IPI00873238"/>
    </att>
    <att type="string" name="upkb_sp" value="P52435"/>
    <att type="string" name="canonicalName" value="NP_006225.1"/>
    <att type="real" name="MCODE_Score" value="0.0"/>
    <att type="string" name="annotation.With (or) From" value="InterPro:IPR008193"/>
    <att type="integer" name="Degree" value="1"/>
    <att type="map" name="annotation.Evidence">
      <att type="string" name="GO:0006368" value="EXP"/>
      <att type="string" name="GO:0006367" value="EXP"/>
      <att type="string" name="GO:0003899" value="IEA"/>
      <att type="string" name="GO:0000398" value="EXP"/>
      <att type="string" name="GO:0046983" value="IEA"/>
      <att type="string" name="GO:0005665" value="TAS"/>
      <att type="string" name="GO:0005634" value="IEA"/>
      <att type="string" name="GO:0005654" value="EXP"/>
      <att type="string" name="GO:0003677" value="IEA"/>
      <att type="string" name="GO:0006350" value="IEA"/>
    </att>
    <att type="list" name="annotation.GO BIOLOGICAL_PROCESS">
      <att type="string" name="annotation.GO BIOLOGICAL_PROCESS" value="RNA elongation from RNA polymerase II promoter"/>
      <att type="string" name="annotation.GO BIOLOGICAL_PROCESS" value="nuclear mRNA splicing, via spliceosome"/>
      <att type="string" name="annotation.GO BIOLOGICAL_PROCESS" value="transcription"/>
      <att type="string" name="annotation.GO BIOLOGICAL_PROCESS" value="transcription initiation from RNA polymerase II promoter"/>
    </att>
    <att type="string" name="Prot_Name" value="DNA directed RNA polymerase II polypeptide J"/>
    <graphics type="ELLIPSE" h="30.0" w="30.0" x="1581.055419921875" y="1590.370361328125" fill="#0033ff" width="1" outline="#ffffff"/>
  </node>
  <node label="NP_998765.2" id="-1382">
    <att type="string" name="annotation.DB_Object_ID" value="Q68DD2"/>
    <att type="string" name="Column 4" value="255189"/>
    <att type="string" name="annotation.DB_Object_Type" value="protein"/>
    <att type="string" name="annotation.DB" value="UniProtKB"/>
    <att type="string" name="GeneID_String" value="255189"/>
    <att type="string" name="annotation.Qualifier" value=""/>
    <att type="string" name="annotation.Taxon" value="Human"/>
    <att type="string" name="upkb_tr" value="A2RRC4"/>
    <att type="string" name="Prot_Acc" value="NP_998765.2"/>
    <att type="string" name="type" value="human"/>
    <att type="string" name="annotation.Assigned_by" value="UniProtKB"/>
    <att type="list" name="annotation.GO MOLECULAR_FUNCTION">
      <att type="string" name="annotation.GO MOLECULAR_FUNCTION" value="calcium ion binding"/>
      <att type="string" name="annotation.GO MOLECULAR_FUNCTION" value="hydrolase activity"/>
      <att type="string" name="annotation.GO MOLECULAR_FUNCTION" value="phospholipase A2 activity"/>
      <att type="string" name="annotation.GO MOLECULAR_FUNCTION" value="phospholipase activity"/>
    </att>
    <att type="map" name="annotation.DB:Reference">
      <att type="string" name="GO:0016042" value="GOA:spkw|GO_REF:0000004"/>
      <att type="string" name="GO:0005737" value="GOA:spkw|GO_REF:0000004"/>
      <att type="string" name="GO:0016020" value="GOA:spkw|GO_REF:0000004"/>
      <att type="string" name="GO:0016787" value="GOA:spkw|GO_REF:0000004"/>
      <att type="string" name="GO:0005509" value="GOA:spkw|GO_REF:0000004"/>
      <att type="string" name="GO:0004623" value="GOA:spec|GO_REF:0000003"/>
      <att type="string" name="GO:0008152" value="GOA:interpro|GO_REF:0000002"/>
      <att type="string" name="GO:0004620" value="GOA:interpro|GO_REF:0000002"/>
      <att type="string" name="GO:0005765" value="GOA:spsl|GO_REF:0000023"/>
      <att type="string" name="GO:0009395" value="GOA:interpro|GO_REF:0000002"/>
    </att>
    <att type="integer" name="GeneID" value="255189"/>
    <att type="string" name="annotation.DB_Object_Name" value="PLA2G4F: Cytosolic phospholipase A2 zeta"/>
    <att type="list" name="annotation.GO CELLULAR_COMPONENT">
      <att type="string" name="annotation.GO CELLULAR_COMPONENT" value="cytoplasm"/>
      <att type="string" name="annotation.GO CELLULAR_COMPONENT" value="lysosomal membrane"/>
      <att type="string" name="annotation.GO CELLULAR_COMPONENT" value="membrane"/>
    </att>
    <att type="string" name="annotation.Date" value="20080616"/>
    <att type="list" name="cytoscape.alias.list">
      <att type="string" name="cytoscape.alias.list" value="IPI00743154"/>
      <att type="string" name="cytoscape.alias.list" value="Q68DD2"/>
    </att>
    <att type="string" name="upkb_sp" value="Q68DD2"/>
    <att type="string" name="canonicalName" value="NP_998765.2"/>
    <att type="string" name="annotation.With (or) From" value="SP_KW:KW-0472"/>
    <att type="integer" name="Degree" value="1"/>
    <att type="map" name="annotation.Evidence">
      <att type="string" name="GO:0016042" value="IEA"/>
      <att type="string" name="GO:0005737" value="IEA"/>
      <att type="string" name="GO:0016020" value="IEA"/>
      <att type="string" name="GO:0016787" value="IEA"/>
      <att type="string" name="GO:0005509" value="IEA"/>
      <att type="string" name="GO:0004623" value="IEA"/>
      <att type="string" name="GO:0008152" value="IEA"/>
      <att type="string" name="GO:0004620" value="IEA"/>
      <att type="string" name="GO:0005765" value="IEA"/>
      <att type="string" name="GO:0009395" value="IEA"/>
    </att>
    <att type="list" name="annotation.GO BIOLOGICAL_PROCESS">
      <att type="string" name="annotation.GO BIOLOGICAL_PROCESS" value="lipid catabolic process"/>
      <att type="string" name="annotation.GO BIOLOGICAL_PROCESS" value="metabolic process"/>
      <att type="string" name="annotation.GO BIOLOGICAL_PROCESS" value="phospholipid catabolic process"/>
    </att>
    <att type="string" name="Prot_Name" value="PLA2G4F: phospholipase A2, group IVF"/>
    <graphics type="ELLIPSE" h="30.0" w="30.0" x="942.373291015625" y="2767.80908203125" fill="#0033ff" width="1" outline="#ffffff"/>
  </node>
  <node label="NP_036532.1" id="-1381">
    <att type="string" name="annotation.DB_Object_ID" value="Q9UNK4"/>
    <att type="string" name="Column 4" value="26279"/>
    <att type="string" name="annotation.DB_Object_Type" value="protein"/>
    <att type="string" name="annotation.DB" value="UniProtKB"/>
    <att type="string" name="GeneID_String" value="26279"/>
    <att type="string" name="annotation.Qualifier" value=""/>
    <att type="string" name="annotation.Taxon" value="Human"/>
    <att type="string" name="upkb_tr" value="Q6UWX0"/>
    <att type="string" name="Prot_Acc" value="NP_036532.1"/>
    <att type="string" name="type" value="human"/>
    <att type="string" name="annotation.Assigned_by" value="PINC"/>
    <att type="list" name="annotation.GO MOLECULAR_FUNCTION">
      <att type="string" name="annotation.GO MOLECULAR_FUNCTION" value="calcium ion binding"/>
      <att type="string" name="annotation.GO MOLECULAR_FUNCTION" value="hydrolase activity"/>
      <att type="string" name="annotation.GO MOLECULAR_FUNCTION" value="phospholipase A2 activity"/>
    </att>
    <att type="map" name="annotation.DB:Reference">
      <att type="string" name="GO:0016042" value="GOA:interpro|GO_REF:0000002"/>
      <att type="string" name="GO:0006954" value="PMID:10455175"/>
      <att type="string" name="GO:0016787" value="GOA:spkw|GO_REF:0000004"/>
      <att type="string" name="GO:0005509" value="GOA:interpro|GO_REF:0000002"/>
      <att type="string" name="GO:0004623" value="PMID:10455175"/>
      <att type="string" name="GO:0005576" value="PMID:10455175"/>
      <att type="string" name="GO:0006644" value="PMID:10455175"/>
    </att>
    <att type="integer" name="GeneID" value="26279"/>
    <att type="string" name="annotation.DB_Object_Name" value="PLA2G2D, SPLASH: Group IID secretory phospholipase A2 precursor"/>
    <att type="list" name="annotation.GO CELLULAR_COMPONENT">
      <att type="string" name="annotation.GO CELLULAR_COMPONENT" value="extracellular region"/>
    </att>
    <att type="string" name="annotation.Date" value="20030904"/>
    <att type="list" name="cytoscape.alias.list">
      <att type="string" name="cytoscape.alias.list" value="IPI00018259"/>
      <att type="string" name="cytoscape.alias.list" value="Q9UNK4"/>
    </att>
    <att type="string" name="upkb_sp" value="Q9UNK4"/>
    <att type="string" name="canonicalName" value="NP_036532.1"/>
    <att type="string" name="annotation.With (or) From" value=""/>
    <att type="integer" name="Degree" value="1"/>
    <att type="map" name="annotation.Evidence">
      <att type="string" name="GO:0016042" value="IEA"/>
      <att type="string" name="GO:0006954" value="TAS"/>
      <att type="string" name="GO:0016787" value="IEA"/>
      <att type="string" name="GO:0005509" value="IEA"/>
      <att type="string" name="GO:0004623" value="TAS"/>
      <att type="string" name="GO:0005576" value="TAS"/>
      <att type="string" name="GO:0006644" value="TAS"/>
    </att>
    <att type="list" name="annotation.GO BIOLOGICAL_PROCESS">
      <att type="string" name="annotation.GO BIOLOGICAL_PROCESS" value="inflammatory response"/>
      <att type="string" name="annotation.GO BIOLOGICAL_PROCESS" value="lipid catabolic process"/>
      <att type="string" name="annotation.GO BIOLOGICAL_PROCESS" value="phospholipid metabolic process"/>
    </att>
    <att type="string" name="Prot_Name" value="PLA2G2D: phospholipase A2, group IID"/>
    <graphics type="ELLIPSE" h="30.0" w="30.0" x="1247.150634765625" y="2992.758544921875" fill="#0033ff" width="1" outline="#ffffff"/>
  </node>
  <node label="NP_005377.1" id="-1380">
    <att type="string" name="annotation.DB_Object_ID" value="Q16517"/>
    <att type="string" name="Column 4" value="4826"/>
    <att type="string" name="annotation.DB_Object_Type" value="protein"/>
    <att type="string" name="annotation.DB" value="UniProtKB"/>
    <att type="string" name="GeneID_String" value="4826"/>
    <att type="string" name="annotation.Qualifier" value=""/>
    <att type="string" name="MCODE_Node_Status" value="Unclustered"/>
    <att type="string" name="annotation.Taxon" value="Human"/>
    <att type="string" name="Prot_Acc" value="NP_005377.1"/>
    <att type="string" name="type" value="human"/>
    <att type="string" name="annotation.Assigned_by" value="PINC"/>
    <att type="list" name="annotation.GO MOLECULAR_FUNCTION">
      <att type="string" name="annotation.GO MOLECULAR_FUNCTION" value="auxiliary transport protein activity"/>
    </att>
    <att type="map" name="annotation.DB:Reference">
      <att type="string" name="GO:0009249" value="PMID:8813377"/>
      <att type="string" name="GO:0007420" value="PMID:8813377"/>
      <att type="string" name="GO:0007275" value="GOA:spkw|GO_REF:0000004"/>
      <att type="string" name="GO:0015457" value="PMID:8813377"/>
    </att>
    <att type="integer" name="GeneID" value="4826"/>
    <att type="string" name="annotation.DB_Object_Name" value="NNAT: Neuronatin"/>
    <att type="string" name="annotation.Date" value="20030904"/>
    <att type="list" name="cytoscape.alias.list">
      <att type="string" name="cytoscape.alias.list" value="IPI00002808"/>
      <att type="string" name="cytoscape.alias.list" value="Q16517"/>
    </att>
    <att type="string" name="upkb_sp" value="Q16517"/>
    <att type="string" name="canonicalName" value="NP_005377.1"/>
    <att type="real" name="MCODE_Score" value="0.0"/>
    <att type="string" name="annotation.With (or) From" value=""/>
    <att type="map" name="annotation.Evidence">
      <att type="string" name="GO:0009249" value="TAS"/>
      <att type="string" name="GO:0007420" value="TAS"/>
      <att type="string" name="GO:0007275" value="IEA"/>
      <att type="string" name="GO:0015457" value="TAS"/>
    </att>
    <att type="list" name="annotation.GO BIOLOGICAL_PROCESS">
      <att type="string" name="annotation.GO BIOLOGICAL_PROCESS" value="brain development"/>
      <att type="string" name="annotation.GO BIOLOGICAL_PROCESS" value="multicellular organismal development"/>
      <att type="string" name="annotation.GO BIOLOGICAL_PROCESS" value="protein lipoylation"/>
    </att>
    <att type="string" name="Prot_Name" value="neuronatin isoform alpha"/>
    <graphics type="ELLIPSE" h="30.0" w="30.0" x="347.97784423828125" y="2528.462158203125" fill="#0033ff" width="1" outline="#ffffff"/>
  </node>
  <node label="NP_055018.2" id="-1379">
    <att type="string" name="annotation.DB_Object_ID" value="O95782"/>
    <att type="string" name="Column 4" value="160"/>
    <att type="string" name="annotation.DB_Object_Type" value="protein"/>
    <att type="string" name="annotation.DB" value="UniProtKB"/>
    <att type="string" name="GeneID_String" value="160"/>
    <att type="string" name="annotation.Qualifier" value=""/>
    <att type="string" name="annotation.Taxon" value="Human"/>
    <att type="string" name="Prot_Acc" value="NP_055018.2"/>
    <att type="string" name="type" value="human"/>
    <att type="string" name="annotation.Assigned_by" value="UniProtKB"/>
    <att type="list" name="annotation.GO MOLECULAR_FUNCTION">
      <att type="string" name="annotation.GO MOLECULAR_FUNCTION" value="protein binding"/>
      <att type="string" name="annotation.GO MOLECULAR_FUNCTION" value="protein transporter activity"/>
    </att>
    <att type="map" name="annotation.DB:Reference">
      <att type="string" name="GO:0005515" value="GOA:interpro|GO_REF:0000002"/>
      <att type="string" name="GO:0005794" value="GOA:spkw|GO_REF:0000004"/>
      <att type="string" name="GO:0005886" value="PMID:10567358"/>
      <att type="string" name="GO:0030122" value="PMID:12036598"/>
      <att type="string" name="GO:0031410" value="GOA:spkw|GO_REF:0000004"/>
      <att type="string" name="GO:0006886" value="PMID:12036598"/>
      <att type="string" name="GO:0006895" value="PMID:12036598"/>
      <att type="string" name="GO:0030117" value="GOA:interpro|GO_REF:0000002"/>
      <att type="string" name="GO:0006897" value="PMID:12036598"/>
      <att type="string" name="GO:0050690" value="PMID:16103193"/>
      <att type="string" name="GO:0005829" value="PMID:16103193"/>
      <att type="string" name="GO:0008565" value="GOA:interpro|GO_REF:0000002"/>
      <att type="string" name="GO:0030130" value="PMID:12036598"/>
    </att>
    <att type="integer" name="GeneID" value="160"/>
    <att type="string" name="annotation.DB_Object_Name" value="AP2A1, ADTAA, CLAPA1: AP-2 complex subunit alpha-1"/>
    <att type="list" name="annotation.GO CELLULAR_COMPONENT">
      <att type="string" name="annotation.GO CELLULAR_COMPONENT" value="AP-2 adaptor complex"/>
      <att type="string" name="annotation.GO CELLULAR_COMPONENT" value="Golgi apparatus"/>
      <att type="string" name="annotation.GO CELLULAR_COMPONENT" value="clathrin coat of trans-Golgi network vesicle"/>
      <att type="string" name="annotation.GO CELLULAR_COMPONENT" value="cytoplasmic vesicle"/>
      <att type="string" name="annotation.GO CELLULAR_COMPONENT" value="cytosol"/>
      <att type="string" name="annotation.GO CELLULAR_COMPONENT" value="membrane coat"/>
      <att type="string" name="annotation.GO CELLULAR_COMPONENT" value="plasma membrane"/>
    </att>
    <att type="string" name="annotation.Date" value="20080616"/>
    <att type="list" name="cytoscape.alias.list">
      <att type="string" name="cytoscape.alias.list" value="IPI00304577"/>
      <att type="string" name="cytoscape.alias.list" value="O95782"/>
    </att>
    <att type="string" name="upkb_sp" value="O95782"/>
    <att type="string" name="canonicalName" value="NP_055018.2"/>
    <att type="string" name="annotation.With (or) From" value="SP_KW:KW-0968"/>
    <att type="map" name="annotation.Evidence">
      <att type="string" name="GO:0005515" value="IEA"/>
      <att type="string" name="GO:0005794" value="IEA"/>
      <att type="string" name="GO:0005886" value="EXP"/>
      <att type="string" name="GO:0030122" value="NAS"/>
      <att type="string" name="GO:0031410" value="IEA"/>
      <att type="string" name="GO:0006886" value="NAS"/>
      <att type="string" name="GO:0006895" value="NAS"/>
      <att type="string" name="GO:0030117" value="IEA"/>
      <att type="string" name="GO:0006897" value="NAS"/>
      <att type="string" name="GO:0050690" value="EXP"/>
      <att type="string" name="GO:0005829" value="EXP"/>
      <att type="string" name="GO:0008565" value="IEA"/>
      <att type="string" name="GO:0030130" value="NAS"/>
    </att>
    <att type="list" name="annotation.GO BIOLOGICAL_PROCESS">
      <att type="string" name="annotation.GO BIOLOGICAL_PROCESS" value="Golgi to endosome transport"/>
      <att type="string" name="annotation.GO BIOLOGICAL_PROCESS" value="endocytosis"/>
      <att type="string" name="annotation.GO BIOLOGICAL_PROCESS" value="intracellular protein transport"/>
      <att type="string" name="annotation.GO BIOLOGICAL_PROCESS" value="regulation of defense response to virus by virus"/>
    </att>
    <att type="string" name="Prot_Name" value="adaptor-related protein complex 2, alpha 1 subunit isoform 1"/>
    <graphics type="ELLIPSE" h="30.0" w="30.0" x="1125.008544921875" y="1210.632568359375" fill="#0033ff" width="1" outline="#ffffff"/>
  </node>
  <node label="NP_002240.3" id="-1378">
    <att type="string" name="annotation.DB_Object_ID" value="Q6JXY2"/>
    <att type="string" name="Column 4" value="3782"/>
    <att type="string" name="annotation.DB_Object_Type" value="protein"/>
    <att type="string" name="annotation.DB" value="UniProtKB"/>
    <att type="string" name="GeneID_String" value="3782"/>
    <att type="string" name="annotation.Qualifier" value=""/>
    <att type="string" name="annotation.Taxon" value="Human"/>
    <att type="string" name="upkb_tr" value="Q6JXY2"/>
    <att type="string" name="Prot_Acc" value="NP_002240.3"/>
    <att type="string" name="type" value="human"/>
    <att type="string" name="annotation.Assigned_by" value="UniProtKB"/>
    <att type="list" name="annotation.GO MOLECULAR_FUNCTION">
      <att type="string" name="annotation.GO MOLECULAR_FUNCTION" value="calmodulin binding"/>
      <att type="string" name="annotation.GO MOLECULAR_FUNCTION" value="ion channel activity"/>
      <att type="string" name="annotation.GO MOLECULAR_FUNCTION" value="small conductance calcium-activated potassium channel activity"/>
    </att>
    <att type="map" name="annotation.DB:Reference">
      <att type="string" name="GO:0005516" value="GOA:interpro|GO_REF:0000002"/>
      <att type="string" name="GO:0016020" value="GOA:interpro|GO_REF:0000002"/>
      <att type="string" name="GO:0016021" value="GOA:interpro|GO_REF:0000002"/>
      <att type="string" name="GO:0006813" value="GOA:interpro|GO_REF:0000002"/>
      <att type="string" name="GO:0005216" value="GOA:spkw|GO_REF:0000004"/>
      <att type="string" name="GO:0016286" value="GOA:interpro|GO_REF:0000002"/>
    </att>
    <att type="integer" name="GeneID" value="3782"/>
    <att type="string" name="annotation.DB_Object_Name" value="SK3: Small-conductance calcium-activated potassium channel SK3"/>
    <att type="list" name="annotation.GO CELLULAR_COMPONENT">
      <att type="string" name="annotation.GO CELLULAR_COMPONENT" value="integral to membrane"/>
      <att type="string" name="annotation.GO CELLULAR_COMPONENT" value="membrane"/>
    </att>
    <att type="string" name="annotation.Date" value="20080613"/>
    <att type="list" name="cytoscape.alias.list">
      <att type="string" name="cytoscape.alias.list" value="IPI00032465"/>
      <att type="string" name="cytoscape.alias.list" value="Q6JXY2"/>
    </att>
    <att type="string" name="canonicalName" value="NP_002240.3"/>
    <att type="string" name="annotation.With (or) From" value="InterPro:IPR004178"/>
    <att type="map" name="annotation.Evidence">
      <att type="string" name="GO:0005516" value="IEA"/>
      <att type="string" name="GO:0016020" value="IEA"/>
      <att type="string" name="GO:0016021" value="IEA"/>
      <att type="string" name="GO:0006813" value="IEA"/>
      <att type="string" name="GO:0005216" value="IEA"/>
      <att type="string" name="GO:0016286" value="IEA"/>
    </att>
    <att type="list" name="annotation.GO BIOLOGICAL_PROCESS">
      <att type="string" name="annotation.GO BIOLOGICAL_PROCESS" value="potassium ion transport"/>
    </att>
    <att type="string" name="Prot_Name" value="KCNN3: potassium intermediate/small conductance calcium-activated channel, subfamily N, member 3"/>
    <graphics type="ELLIPSE" h="30.0" w="30.0" x="547.898681640625" y="2655.035400390625" fill="#0033ff" width="1" outline="#ffffff"/>
  </node>
  <node label="NP_002110.1" id="-1377">
    <att type="string" name="annotation.DB_Object_ID" value="P06340"/>
    <att type="string" name="Column 4" value="3111"/>
    <att type="string" name="annotation.DB_Object_Type" value="protein"/>
    <att type="string" name="annotation.DB" value="UniProtKB"/>
    <att type="string" name="upkb_vega" value="OTTHUMP00000193538"/>
    <att type="string" name="GeneID_String" value="3111"/>
    <att type="string" name="annotation.Qualifier" value=""/>
    <att type="string" name="MCODE_Node_Status" value="Unclustered"/>
    <att type="string" name="annotation.Taxon" value="Human"/>
    <att type="string" name="upkb_tr" value="Q14535"/>
    <att type="string" name="Prot_Acc" value="NP_002110.1"/>
    <att type="string" name="type" value="human"/>
    <att type="string" name="annotation.Assigned_by" value="UniProtKB"/>
    <att type="list" name="annotation.GO MOLECULAR_FUNCTION">
      <att type="string" name="annotation.GO MOLECULAR_FUNCTION" value="MHC class II receptor activity"/>
    </att>
    <att type="map" name="annotation.DB:Reference">
      <att type="string" name="GO:0006955" value="GOA:interpro|GO_REF:0000002"/>
      <att type="string" name="GO:0005886" value="PMID:11827988"/>
      <att type="string" name="GO:0002504" value="GOA:spkw|GO_REF:0000004"/>
      <att type="string" name="GO:0042613" value="GOA:interpro|GO_REF:0000002"/>
      <att type="string" name="GO:0016021" value="GOA:spkw|GO_REF:0000004"/>
      <att type="string" name="GO:0032395" value="PMID:3000765"/>
    </att>
    <att type="integer" name="GeneID" value="3111"/>
    <att type="string" name="annotation.DB_Object_Name" value="HLA-DOA, HLA-DNA, HLA-DZA: HLA class II histocompatibility antigen, DO alpha chain precursor"/>
    <att type="list" name="annotation.GO CELLULAR_COMPONENT">
      <att type="string" name="annotation.GO CELLULAR_COMPONENT" value="MHC class II protein complex"/>
      <att type="string" name="annotation.GO CELLULAR_COMPONENT" value="integral to membrane"/>
      <att type="string" name="annotation.GO CELLULAR_COMPONENT" value="plasma membrane"/>
    </att>
    <att type="string" name="annotation.Date" value="20080613"/>
    <att type="list" name="cytoscape.alias.list">
      <att type="string" name="cytoscape.alias.list" value="IPI00026244"/>
      <att type="string" name="cytoscape.alias.list" value="P06340"/>
    </att>
    <att type="string" name="upkb_sp" value="P06340"/>
    <att type="string" name="canonicalName" value="NP_002110.1"/>
    <att type="real" name="MCODE_Score" value="0.2222222222222222"/>
    <att type="string" name="annotation.With (or) From" value="InterPro:IPR001003"/>
    <att type="integer" name="Degree" value="1"/>
    <att type="map" name="annotation.Evidence">
      <att type="string" name="GO:0006955" value="IEA"/>
      <att type="string" name="GO:0005886" value="EXP"/>
      <att type="string" name="GO:0002504" value="IEA"/>
      <att type="string" name="GO:0042613" value="IEA"/>
      <att type="string" name="GO:0016021" value="IEA"/>
      <att type="string" name="GO:0032395" value="TAS"/>
    </att>
    <att type="list" name="annotation.GO BIOLOGICAL_PROCESS">
      <att type="string" name="annotation.GO BIOLOGICAL_PROCESS" value="antigen processing and presentation of peptide or polysaccharide antigen via MHC class II"/>
      <att type="string" name="annotation.GO BIOLOGICAL_PROCESS" value="immune response"/>
    </att>
    <att type="string" name="Prot_Name" value="major histocompatibility complex, class II, DO alpha precursor"/>
    <graphics type="ELLIPSE" h="30.0" w="30.0" x="992.9607543945312" y="1768.280029296875" fill="#0033ff" width="1" outline="#ffffff"/>
  </node>
  <node label="NP_005374.1" id="-1376">
    <att type="string" name="annotation.DB_Object_ID" value="Q9Y3R4"/>
    <att type="string" name="Column 4" value="4759"/>
    <att type="string" name="annotation.DB_Object_Type" value="protein"/>
    <att type="string" name="annotation.DB" value="UniProtKB"/>
    <att type="string" name="GeneID_String" value="4759"/>
    <att type="string" name="annotation.Qualifier" value=""/>
    <att type="string" name="annotation.Taxon" value="Human"/>
    <att type="string" name="Prot_Acc" value="NP_005374.1"/>
    <att type="string" name="type" value="human"/>
    <att type="string" name="annotation.Assigned_by" value="PINC"/>
    <att type="list" name="annotation.GO MOLECULAR_FUNCTION">
      <att type="string" name="annotation.GO MOLECULAR_FUNCTION" value="exo-alpha-sialidase activity"/>
      <att type="string" name="annotation.GO MOLECULAR_FUNCTION" value="hydrolase activity, acting on glycosyl bonds"/>
    </att>
    <att type="map" name="annotation.DB:Reference">
      <att type="string" name="GO:0005737" value="PMID:8253770"/>
      <att type="string" name="GO:0016798" value="GOA:spkw|GO_REF:0000004"/>
      <att type="string" name="GO:0004308" value="GOA:spec|GO_REF:0000003"/>
      <att type="string" name="GO:0008152" value="GOA:spkw|GO_REF:0000004"/>
    </att>
    <att type="integer" name="GeneID" value="4759"/>
    <att type="string" name="annotation.DB_Object_Name" value="NEU2: Sialidase-2"/>
    <att type="list" name="annotation.GO CELLULAR_COMPONENT">
      <att type="string" name="annotation.GO CELLULAR_COMPONENT" value="cytoplasm"/>
    </att>
    <att type="string" name="annotation.Date" value="20030904"/>
    <att type="list" name="cytoscape.alias.list">
      <att type="string" name="cytoscape.alias.list" value="IPI00022482"/>
      <att type="string" name="cytoscape.alias.list" value="Q9Y3R4"/>
    </att>
    <att type="string" name="upkb_sp" value="Q9Y3R4"/>
    <att type="string" name="canonicalName" value="NP_005374.1"/>
    <att type="string" name="annotation.With (or) From" value=""/>
    <att type="map" name="annotation.Evidence">
      <att type="string" name="GO:0005737" value="TAS"/>
      <att type="string" name="GO:0016798" value="IEA"/>
      <att type="string" name="GO:0004308" value="IEA"/>
      <att type="string" name="GO:0008152" value="IEA"/>
    </att>
    <att type="list" name="annotation.GO BIOLOGICAL_PROCESS">
      <att type="string" name="annotation.GO BIOLOGICAL_PROCESS" value="metabolic process"/>
    </att>
    <att type="string" name="Prot_Name" value="NEU2: sialidase 2 (cytosolic sialidase); neuraminidase 2"/>
    <graphics type="ELLIPSE" h="30.0" w="30.0" x="1345.4210205078125" y="2961.875" fill="#0033ff" width="1" outline="#ffffff"/>
  </node>
  <node label="NP_002640.2" id="-1375">
    <att type="string" name="annotation.DB_Object_ID" value="P48736"/>
    <att type="string" name="Column 4" value="5294"/>
    <att type="string" name="annotation.DB_Object_Type" value="protein"/>
    <att type="string" name="annotation.DB" value="UniProtKB"/>
    <att type="string" name="GeneID_String" value="5294"/>
    <att type="string" name="annotation.Qualifier" value=""/>
    <att type="string" name="MCODE_Node_Status" value="Unclustered"/>
    <att type="string" name="annotation.Taxon" value="Human"/>
    <att type="string" name="Prot_Acc" value="NP_002640.2"/>
    <att type="string" name="type" value="human"/>
    <att type="string" name="annotation.Assigned_by" value="UniProtKB"/>
    <att type="list" name="annotation.GO MOLECULAR_FUNCTION">
      <att type="string" name="annotation.GO MOLECULAR_FUNCTION" value="1-phosphatidylinositol-3-kinase activity"/>
      <att type="string" name="annotation.GO MOLECULAR_FUNCTION" value="inositol or phosphatidylinositol kinase activity"/>
      <att type="string" name="annotation.GO MOLECULAR_FUNCTION" value="phosphatidylinositol-4,5-bisphosphate 3-kinase activity"/>
      <att type="string" name="annotation.GO MOLECULAR_FUNCTION" value="phosphotransferase activity, alcohol group as acceptor"/>
      <att type="string" name="annotation.GO MOLECULAR_FUNCTION" value="protein binding"/>
      <att type="string" name="annotation.GO MOLECULAR_FUNCTION" value="transferase activity"/>
    </att>
    <att type="map" name="annotation.DB:Reference">
      <att type="string" name="GO:0005515" value="PMID:11136978"/>
      <att type="string" name="GO:0046854" value="GOA:interpro|GO_REF:0000002"/>
      <att type="string" name="GO:0043066" value="GOA:compara|GO_REF:0000019"/>
      <att type="string" name="GO:0007186" value="PMID:7624799"/>
      <att type="string" name="GO:0046934" value="GOA:spec|GO_REF:0000003"/>
      <att type="string" name="GO:0048015" value="GOA:interpro|GO_REF:0000002"/>
      <att type="string" name="GO:0016303" value="PMID:7624799"/>
      <att type="string" name="GO:0016773" value="GOA:interpro|GO_REF:0000002"/>
      <att type="string" name="GO:0006468" value="GOA:compara|GO_REF:0000019"/>
      <att type="string" name="GO:0005942" value="GOA:interpro|GO_REF:0000002"/>
      <att type="string" name="GO:0004428" value="GOA:interpro|GO_REF:0000002"/>
      <att type="string" name="GO:0016740" value="GOA:spkw|GO_REF:0000004"/>
    </att>
    <att type="integer" name="GeneID" value="5294"/>
    <att type="string" name="annotation.DB_Object_Name" value="PIK3CG: Phosphatidylinositol-4,5-bisphosphate 3-kinase catalytic subunit gamma isoform"/>
    <att type="list" name="annotation.GO CELLULAR_COMPONENT">
      <att type="string" name="annotation.GO CELLULAR_COMPONENT" value="phosphoinositide 3-kinase complex"/>
    </att>
    <att type="string" name="annotation.Date" value="20080613"/>
    <att type="list" name="cytoscape.alias.list">
      <att type="string" name="cytoscape.alias.list" value="IPI00292690"/>
      <att type="string" name="cytoscape.alias.list" value="P48736"/>
    </att>
    <att type="string" name="upkb_sp" value="P48736"/>
    <att type="string" name="canonicalName" value="NP_002640.2"/>
    <att type="real" name="MCODE_Score" value="0.0"/>
    <att type="string" name="annotation.With (or) From" value="InterPro:IPR000341"/>
    <att type="integer" name="Degree" value="5"/>
    <att type="map" name="annotation.Evidence">
      <att type="string" name="GO:0005515" value="IPI"/>
      <att type="string" name="GO:0046854" value="IEA"/>
      <att type="string" name="GO:0043066" value="IEA"/>
      <att type="string" name="GO:0007186" value="TAS"/>
      <att type="string" name="GO:0046934" value="IEA"/>
      <att type="string" name="GO:0048015" value="IEA"/>
      <att type="string" name="GO:0016303" value="TAS"/>
      <att type="string" name="GO:0016773" value="IEA"/>
      <att type="string" name="GO:0006468" value="IEA"/>
      <att type="string" name="GO:0005942" value="IEA"/>
      <att type="string" name="GO:0004428" value="IEA"/>
      <att type="string" name="GO:0016740" value="IEA"/>
    </att>
    <att type="list" name="annotation.GO BIOLOGICAL_PROCESS">
      <att type="string" name="annotation.GO BIOLOGICAL_PROCESS" value="G-protein coupled receptor protein signaling pathway"/>
      <att type="string" name="annotation.GO BIOLOGICAL_PROCESS" value="negative regulation of apoptosis"/>
      <att type="string" name="annotation.GO BIOLOGICAL_PROCESS" value="phosphoinositide phosphorylation"/>
      <att type="string" name="annotation.GO BIOLOGICAL_PROCESS" value="phosphoinositide-mediated signaling"/>
      <att type="string" name="annotation.GO BIOLOGICAL_PROCESS" value="protein amino acid phosphorylation"/>
    </att>
    <att type="string" name="Prot_Name" value="phosphoinositide-3-kinase, catalytic, gamma polypeptide"/>
    <graphics type="ELLIPSE" h="30.0" w="30.0" x="1041.9532470703125" y="1754.75" fill="#0033ff" width="1" outline="#ffffff"/>
  </node>
  <node label="NP_006130.1" id="-1374">
    <att type="string" name="annotation.DB_Object_ID" value="P10747"/>
    <att type="string" name="Column 4" value="940"/>
    <att type="string" name="annotation.DB_Object_Type" value="protein"/>
    <att type="string" name="annotation.DB" value="UniProtKB"/>
    <att type="string" name="GeneID_String" value="940"/>
    <att type="string" name="annotation.Qualifier" value=""/>
    <att type="string" name="MCODE_Node_Status" value="Unclustered"/>
    <att type="string" name="annotation.Taxon" value="Human"/>
    <att type="string" name="upkb_tr" value="Q70WG0"/>
    <att type="string" name="Prot_Acc" value="NP_006130.1"/>
    <att type="string" name="type" value="human"/>
    <att type="string" name="annotation.Assigned_by" value="MGI"/>
    <att type="list" name="annotation.GO MOLECULAR_FUNCTION">
      <att type="string" name="annotation.GO MOLECULAR_FUNCTION" value="coreceptor activity"/>
      <att type="string" name="annotation.GO MOLECULAR_FUNCTION" value="identical protein binding"/>
    </att>
    <att type="map" name="annotation.DB:Reference">
      <att type="string" name="GO:0005886" value="PMID:11390434"/>
      <att type="string" name="GO:0045840" value="PMID:3159820"/>
      <att type="string" name="GO:0045727" value="PMID:12028592"/>
      <att type="string" name="GO:0042089" value="PMID:8717514"/>
      <att type="string" name="GO:0045768" value="PMID:8717514"/>
      <att type="string" name="GO:0015026" value="PMID:9784967"/>
      <att type="string" name="GO:0005829" value="PMID:11285224"/>
      <att type="string" name="GO:0050690" value="PMID:11285224"/>
      <att type="string" name="GO:0042802" value="PMID:3159820"/>
      <att type="string" name="GO:0045086" value="PMID:3875683"/>
      <att type="string" name="GO:0006955" value="GOA:interpro|GO_REF:0000002"/>
      <att type="string" name="GO:0016020" value="GOA:interpro|GO_REF:0000002"/>
      <att type="string" name="GO:0005887" value="PMID:9784967"/>
[truncated: 7,833,987 more chars]
