# Supplementary material for: Identifying potential survival strategies of HIV-1 through virus-host protein interaction networks
Source: BMC Syst Biol. 2010 Jul 15;4:96. doi: 10.1186/1752-0509-4-96 (PMC2913931; doi:10.1186/1752-0509-4-96)
Supplement: Additional file 5 — HIV-human connectivities for regulatory, activation/inhibition and binds interactions. A: Number of HIV-human interactions for each HIV protein, B: Normalized relative number of HIV-human interactions for each HIV protein. The y-axis enumerates the n-fold representation of interactions per HIV protein divided by the relative number of interactions of the respective protein in the total network. An n-fold representation of n > 1 shows an over-representation, whereas n < 1 signifies an under-representation. [file 1752-0509-4-96-S5.ZIP › CytoscapeSession-2009_11_26-13_56/hivhh-signaling.xgmml]

<?xml version="1.0" encoding="UTF-8" standalone="yes"?>
<graph label="hivhh-signaling" xmlns:dc="http://purl.org/dc/elements/1.1/" xmlns:xlink="http://www.w3.org/1999/xlink" xmlns:rdf="http://www.w3.org/1999/02/22-rdf-syntax-ns#" xmlns:cy="http://www.cytoscape.org" xmlns="http://www.cs.rpi.edu/XGMML"  directed="1">
  <att name="documentVersion" value="1.1"/>
  <att name="networkMetadata">
    <rdf:RDF>
      <rdf:Description rdf:about="http://www.cytoscape.org/">
        <dc:type>Protein-Protein Interaction</dc:type>
        <dc:description>N/A</dc:description>
        <dc:identifier>N/A</dc:identifier>
        <dc:date>2009-11-26 13:56:04</dc:date>
        <dc:title>hivhh-signaling</dc:title>
        <dc:source>http://www.cytoscape.org/</dc:source>
        <dc:format>Cytoscape-XGMML</dc:format>
      </rdf:Description>
    </rdf:RDF>
  </att>
  <att type="string" name="backgroundColor" value="#ffffff"/>
  <att type="real" name="GRAPH_VIEW_ZOOM" value="1.0"/>
  <att type="real" name="GRAPH_VIEW_CENTER_X" value="0.0"/>
  <att type="real" name="GRAPH_VIEW_CENTER_Y" value="0.0"/>
  <att type="string" name="__layoutAlgorithm" value="kamada-kawai" cy:hidden="true"/>
  <node label="NP_003989.2" id="-958">
    <att type="string" name="annotation.DB_Object_ID" value="P19838"/>
    <att type="string" name="Column 4" value="4790"/>
    <att type="string" name="annotation.DB_Object_Type" value="protein"/>
    <att type="string" name="annotation.DB" value="UniProtKB"/>
    <att type="string" name="GeneID_String" value="4790"/>
    <att type="string" name="annotation.Qualifier" value=""/>
    <att type="string" name="MCODE_Node_Status" value="Unclustered"/>
    <att type="string" name="annotation.Taxon" value="Human"/>
    <att type="string" name="Prot_Acc" value="NP_003989.2"/>
    <att type="string" name="type" value="human"/>
    <att type="string" name="annotation.Assigned_by" value="Reactome"/>
    <att type="list" name="annotation.GO MOLECULAR_FUNCTION">
      <att type="string" name="annotation.GO MOLECULAR_FUNCTION" value="protein binding"/>
      <att type="string" name="annotation.GO MOLECULAR_FUNCTION" value="transcription factor activity"/>
    </att>
    <att type="map" name="annotation.DB:Reference">
      <att type="string" name="GO:0005515" value="PMID:11526476"/>
      <att type="string" name="GO:0006355" value="GOA:interpro|GO_REF:0000002"/>
      <att type="string" name="GO:0003700" value="PMID:10928981"/>
      <att type="string" name="GO:0006366" value="PMID:1992489"/>
      <att type="string" name="GO:0006915" value="GOA:spkw|GO_REF:0000004"/>
      <att type="string" name="GO:0005634" value="PMID:11819787"/>
      <att type="string" name="GO:0006916" value="PMID:10811897"/>
      <att type="string" name="GO:0005829" value="PMID:10723127"/>
      <att type="string" name="GO:0007165" value="GOA:interpro|GO_REF:0000002"/>
      <att type="string" name="GO:0005737" value="PMID:11819787"/>
      <att type="string" name="GO:0006954" value="PMID:1992489"/>
      <att type="string" name="GO:0045941" value="PMID:8096091"/>
      <att type="string" name="GO:0005654" value="PMID:10723127"/>
    </att>
    <att type="integer" name="GeneID" value="4790"/>
    <att type="string" name="annotation.DB_Object_Name" value="NFKB1: Nuclear factor NF-kappa-B p105 subunit"/>
    <att type="list" name="annotation.GO CELLULAR_COMPONENT">
      <att type="string" name="annotation.GO CELLULAR_COMPONENT" value="cytoplasm"/>
      <att type="string" name="annotation.GO CELLULAR_COMPONENT" value="cytosol"/>
      <att type="string" name="annotation.GO CELLULAR_COMPONENT" value="nucleoplasm"/>
      <att type="string" name="annotation.GO CELLULAR_COMPONENT" value="nucleus"/>
    </att>
    <att type="string" name="annotation.Date" value="20060106"/>
    <att type="list" name="cytoscape.alias.list">
      <att type="string" name="cytoscape.alias.list" value="IPI00788987"/>
      <att type="string" name="cytoscape.alias.list" value="P19838"/>
    </att>
    <att type="string" name="upkb_sp" value="P19838"/>
    <att type="string" name="canonicalName" value="NP_003989.2"/>
    <att type="real" name="MCODE_Score" value="1.0"/>
    <att type="string" name="annotation.With (or) From" value=""/>
    <att type="integer" name="Degree" value="8"/>
    <att type="map" name="annotation.Evidence">
      <att type="string" name="GO:0005515" value="IPI"/>
      <att type="string" name="GO:0006355" value="IEA"/>
      <att type="string" name="GO:0003700" value="TAS"/>
      <att type="string" name="GO:0006366" value="TAS"/>
      <att type="string" name="GO:0006915" value="IEA"/>
      <att type="string" name="GO:0005634" value="IDA"/>
      <att type="string" name="GO:0006916" value="TAS"/>
      <att type="string" name="GO:0005829" value="EXP"/>
      <att type="string" name="GO:0007165" value="IEA"/>
      <att type="string" name="GO:0005737" value="IDA"/>
      <att type="string" name="GO:0006954" value="TAS"/>
      <att type="string" name="GO:0045941" value="NAS"/>
      <att type="string" name="GO:0005654" value="EXP"/>
    </att>
    <att type="list" name="annotation.GO BIOLOGICAL_PROCESS">
      <att type="string" name="annotation.GO BIOLOGICAL_PROCESS" value="anti-apoptosis"/>
      <att type="string" name="annotation.GO BIOLOGICAL_PROCESS" value="apoptosis"/>
      <att type="string" name="annotation.GO BIOLOGICAL_PROCESS" value="inflammatory response"/>
      <att type="string" name="annotation.GO BIOLOGICAL_PROCESS" value="positive regulation of transcription"/>
      <att type="string" name="annotation.GO BIOLOGICAL_PROCESS" value="regulation of transcription, DNA-dependent"/>
      <att type="string" name="annotation.GO BIOLOGICAL_PROCESS" value="signal transduction"/>
      <att type="string" name="annotation.GO BIOLOGICAL_PROCESS" value="transcription from RNA polymerase II promoter"/>
    </att>
    <att type="string" name="Prot_Name" value="nuclear factor kappa-B, subunit 1"/>
  </node>
  <node label="NP_004985.2" id="-1161">
    <att type="string" name="annotation.DB_Object_ID" value="P14780"/>
    <att type="string" name="Column 4" value="4318"/>
    <att type="string" name="annotation.DB_Object_Type" value="protein"/>
    <att type="string" name="annotation.DB" value="UniProtKB"/>
    <att type="string" name="GeneID_String" value="4318"/>
    <att type="string" name="annotation.Qualifier" value=""/>
    <att type="string" name="MCODE_Node_Status" value="Unclustered"/>
    <att type="string" name="annotation.Taxon" value="Human"/>
    <att type="string" name="Prot_Acc" value="NP_004985.2"/>
    <att type="string" name="type" value="human"/>
    <att type="string" name="annotation.Assigned_by" value="UniProtKB"/>
    <att type="list" name="annotation.GO MOLECULAR_FUNCTION">
      <att type="string" name="annotation.GO MOLECULAR_FUNCTION" value="calcium ion binding"/>
      <att type="string" name="annotation.GO MOLECULAR_FUNCTION" value="collagen binding"/>
      <att type="string" name="annotation.GO MOLECULAR_FUNCTION" value="collagenase activity"/>
      <att type="string" name="annotation.GO MOLECULAR_FUNCTION" value="gelatinase B activity"/>
      <att type="string" name="annotation.GO MOLECULAR_FUNCTION" value="zinc ion binding"/>
    </att>
    <att type="map" name="annotation.DB:Reference">
      <att type="string" name="GO:0004229" value="PMID:16192646"/>
      <att type="string" name="GO:0043065" value="GOA:compara|GO_REF:0000019"/>
      <att type="string" name="GO:0005518" value="PMID:2251898"/>
      <att type="string" name="GO:0005509" value="GOA:spkw|GO_REF:0000004"/>
      <att type="string" name="GO:0005578" value="GOA:interpro|GO_REF:0000002"/>
      <att type="string" name="GO:0005576" value="GOA:spkw|GO_REF:0000004"/>
      <att type="string" name="GO:0005615" value="PMID:2251898"/>
      <att type="string" name="GO:0008133" value="PMID:2551898"/>
      <att type="string" name="GO:0001501" value="GOA:compara|GO_REF:0000019"/>
      <att type="string" name="GO:0030198" value="GOA:compara|GO_REF:0000019"/>
      <att type="string" name="GO:0030574" value="GOA:spkw|GO_REF:0000004"/>
      <att type="string" name="GO:0008152" value="GOA:interpro|GO_REF:0000002"/>
      <att type="string" name="GO:0006508" value="PMID:2551898"/>
      <att type="string" name="GO:0030225" value="PMID:2251898"/>
      <att type="string" name="GO:0008270" value="PMID:2251898"/>
    </att>
    <att type="integer" name="GeneID" value="4318"/>
    <att type="string" name="annotation.DB_Object_Name" value="MMP9, CLG4B: Matrix metalloproteinase-9 precursor"/>
    <att type="list" name="annotation.GO CELLULAR_COMPONENT">
      <att type="string" name="annotation.GO CELLULAR_COMPONENT" value="extracellular region"/>
      <att type="string" name="annotation.GO CELLULAR_COMPONENT" value="extracellular space"/>
      <att type="string" name="annotation.GO CELLULAR_COMPONENT" value="proteinaceous extracellular matrix"/>
    </att>
    <att type="string" name="annotation.Date" value="20060310"/>
    <att type="list" name="cytoscape.alias.list">
      <att type="string" name="cytoscape.alias.list" value="IPI00027509"/>
      <att type="string" name="cytoscape.alias.list" value="P14780"/>
    </att>
    <att type="string" name="upkb_sp" value="P14780"/>
    <att type="string" name="canonicalName" value="NP_004985.2"/>
    <att type="real" name="MCODE_Score" value="0.0"/>
    <att type="string" name="annotation.With (or) From" value=""/>
    <att type="integer" name="Degree" value="1"/>
    <att type="map" name="annotation.Evidence">
      <att type="string" name="GO:0004229" value="IDA"/>
      <att type="string" name="GO:0043065" value="IEA"/>
      <att type="string" name="GO:0005518" value="TAS"/>
      <att type="string" name="GO:0005509" value="IEA"/>
      <att type="string" name="GO:0005578" value="IEA"/>
      <att type="string" name="GO:0005576" value="IEA"/>
      <att type="string" name="GO:0005615" value="IDA"/>
      <att type="string" name="GO:0008133" value="IDA"/>
      <att type="string" name="GO:0001501" value="IEA"/>
      <att type="string" name="GO:0030198" value="IEA"/>
      <att type="string" name="GO:0030574" value="IEA"/>
      <att type="string" name="GO:0008152" value="IEA"/>
      <att type="string" name="GO:0006508" value="IDA"/>
      <att type="string" name="GO:0030225" value="TAS"/>
      <att type="string" name="GO:0008270" value="TAS"/>
    </att>
    <att type="list" name="annotation.GO BIOLOGICAL_PROCESS">
      <att type="string" name="annotation.GO BIOLOGICAL_PROCESS" value="collagen catabolic process"/>
      <att type="string" name="annotation.GO BIOLOGICAL_PROCESS" value="extracellular matrix organization and biogenesis"/>
      <att type="string" name="annotation.GO BIOLOGICAL_PROCESS" value="macrophage differentiation"/>
      <att type="string" name="annotation.GO BIOLOGICAL_PROCESS" value="metabolic process"/>
      <att type="string" name="annotation.GO BIOLOGICAL_PROCESS" value="positive regulation of apoptosis"/>
      <att type="string" name="annotation.GO BIOLOGICAL_PROCESS" value="proteolysis"/>
      <att type="string" name="annotation.GO BIOLOGICAL_PROCESS" value="skeletal development"/>
    </att>
    <att type="string" name="Prot_Name" value="matrix metalloproteinase 9 preproprotein"/>
  </node>
  <node label="NP_001606.1" id="-1198">
    <att type="string" name="annotation.DB_Object_ID" value="P63267"/>
    <att type="string" name="Column 4" value="72"/>
    <att type="string" name="annotation.DB_Object_Type" value="protein"/>
    <att type="string" name="annotation.DB" value="UniProtKB"/>
    <att type="string" name="GeneID_String" value="72"/>
    <att type="string" name="annotation.Qualifier" value=""/>
    <att type="string" name="MCODE_Node_Status" value="Unclustered"/>
    <att type="string" name="annotation.Taxon" value="Human"/>
    <att type="string" name="Prot_Acc" value="NP_001606.1"/>
    <att type="string" name="type" value="human"/>
    <att type="string" name="annotation.Assigned_by" value="UniProtKB"/>
    <att type="list" name="annotation.GO MOLECULAR_FUNCTION">
      <att type="string" name="annotation.GO MOLECULAR_FUNCTION" value="ATP binding"/>
      <att type="string" name="annotation.GO MOLECULAR_FUNCTION" value="nucleotide binding"/>
      <att type="string" name="annotation.GO MOLECULAR_FUNCTION" value="protein binding"/>
      <att type="string" name="annotation.GO MOLECULAR_FUNCTION" value="structural molecule activity"/>
    </att>
    <att type="map" name="annotation.DB:Reference">
      <att type="string" name="GO:0005515" value="GOA:interpro|GO_REF:0000002"/>
      <att type="string" name="GO:0005737" value="GOA:spkw|GO_REF:0000004"/>
      <att type="string" name="GO:0000166" value="GOA:spkw|GO_REF:0000004"/>
      <att type="string" name="GO:0005198" value="GOA:spkw|GO_REF:0000004"/>
      <att type="string" name="GO:0005856" value="GOA:spkw|GO_REF:0000004"/>
      <att type="string" name="GO:0005524" value="GOA:interpro|GO_REF:0000002"/>
    </att>
    <att type="integer" name="GeneID" value="72"/>
    <att type="string" name="annotation.DB_Object_Name" value="ACTG2, ACTA3, ACTL3, ACTSG: Actin, gamma-enteric smooth muscle"/>
    <att type="list" name="annotation.GO CELLULAR_COMPONENT">
      <att type="string" name="annotation.GO CELLULAR_COMPONENT" value="cytoplasm"/>
      <att type="string" name="annotation.GO CELLULAR_COMPONENT" value="cytoskeleton"/>
    </att>
    <att type="string" name="annotation.Date" value="20080616"/>
    <att type="list" name="cytoscape.alias.list">
      <att type="string" name="cytoscape.alias.list" value="IPI00025416"/>
      <att type="string" name="cytoscape.alias.list" value="P63267"/>
    </att>
    <att type="string" name="upkb_sp" value="P63267"/>
    <att type="string" name="canonicalName" value="NP_001606.1"/>
    <att type="real" name="MCODE_Score" value="0.0"/>
    <att type="string" name="annotation.With (or) From" value="SP_KW:KW-0206"/>
    <att type="integer" name="Degree" value="1"/>
    <att type="map" name="annotation.Evidence">
      <att type="string" name="GO:0005515" value="IEA"/>
      <att type="string" name="GO:0005737" value="IEA"/>
      <att type="string" name="GO:0000166" value="IEA"/>
      <att type="string" name="GO:0005198" value="IEA"/>
      <att type="string" name="GO:0005856" value="IEA"/>
      <att type="string" name="GO:0005524" value="IEA"/>
    </att>
    <att type="string" name="Prot_Name" value="actin, gamma 2 propeptide"/>
  </node>
  <node label="NP_006223.2" id="-1098">
    <att type="string" name="annotation.DB_Object_ID" value="P52434"/>
    <att type="string" name="Column 4" value="5437"/>
    <att type="string" name="annotation.DB_Object_Type" value="protein"/>
    <att type="string" name="annotation.DB" value="UniProtKB"/>
    <att type="string" name="upkb_vega" value="OTTHUMP00000173831"/>
    <att type="string" name="GeneID_String" value="5437"/>
    <att type="string" name="annotation.Qualifier" value=""/>
    <att type="string" name="MCODE_Node_Status" value="Unclustered"/>
    <att type="string" name="annotation.Taxon" value="Human"/>
    <att type="string" name="Prot_Acc" value="NP_006223.2"/>
    <att type="string" name="type" value="human"/>
    <att type="string" name="annotation.Assigned_by" value="Reactome"/>
    <att type="list" name="annotation.GO MOLECULAR_FUNCTION">
      <att type="string" name="annotation.GO MOLECULAR_FUNCTION" value="DNA-directed RNA polymerase activity"/>
      <att type="string" name="annotation.GO MOLECULAR_FUNCTION" value="protein binding"/>
      <att type="string" name="annotation.GO MOLECULAR_FUNCTION" value="zinc ion binding"/>
    </att>
    <att type="map" name="annotation.DB:Reference">
      <att type="string" name="GO:0005515" value="PMID:17353931"/>
      <att type="string" name="GO:0006368" value="PMID:9405375"/>
      <att type="string" name="GO:0006367" value="PMID:8946909"/>
      <att type="string" name="GO:0003899" value="UniProt:P52434"/>
      <att type="string" name="GO:0000398" value="PMID:12226669"/>
      <att type="string" name="GO:0008270" value="UniProt:P52434"/>
      <att type="string" name="GO:0005634" value="UniProt:P52434"/>
      <att type="string" name="GO:0005654" value="PMID:9790902"/>
      <att type="string" name="GO:0006350" value="UniProt:P52434"/>
    </att>
    <att type="integer" name="GeneID" value="5437"/>
    <att type="string" name="annotation.DB_Object_Name" value="POLR2H: DNA-directed RNA polymerases I, II, and III subunit RPABC3"/>
    <att type="list" name="annotation.GO CELLULAR_COMPONENT">
      <att type="string" name="annotation.GO CELLULAR_COMPONENT" value="nucleoplasm"/>
      <att type="string" name="annotation.GO CELLULAR_COMPONENT" value="nucleus"/>
    </att>
    <att type="string" name="annotation.Date" value="20040609"/>
    <att type="list" name="cytoscape.alias.list">
      <att type="string" name="cytoscape.alias.list" value="IPI00003309"/>
      <att type="string" name="cytoscape.alias.list" value="P52434"/>
    </att>
    <att type="string" name="upkb_sp" value="P52434"/>
    <att type="string" name="canonicalName" value="NP_006223.2"/>
    <att type="real" name="MCODE_Score" value="0.0"/>
    <att type="string" name="annotation.With (or) From" value=""/>
    <att type="integer" name="Degree" value="2"/>
    <att type="map" name="annotation.Evidence">
      <att type="string" name="GO:0005515" value="IPI"/>
      <att type="string" name="GO:0006368" value="EXP"/>
      <att type="string" name="GO:0006367" value="EXP"/>
      <att type="string" name="GO:0003899" value="NAS"/>
      <att type="string" name="GO:0000398" value="EXP"/>
      <att type="string" name="GO:0008270" value="NAS"/>
      <att type="string" name="GO:0005634" value="TAS"/>
      <att type="string" name="GO:0005654" value="EXP"/>
      <att type="string" name="GO:0006350" value="TAS"/>
    </att>
    <att type="list" name="annotation.GO BIOLOGICAL_PROCESS">
      <att type="string" name="annotation.GO BIOLOGICAL_PROCESS" value="RNA elongation from RNA polymerase II promoter"/>
      <att type="string" name="annotation.GO BIOLOGICAL_PROCESS" value="nuclear mRNA splicing, via spliceosome"/>
      <att type="string" name="annotation.GO BIOLOGICAL_PROCESS" value="transcription"/>
      <att type="string" name="annotation.GO BIOLOGICAL_PROCESS" value="transcription initiation from RNA polymerase II promoter"/>
    </att>
    <att type="string" name="Prot_Name" value="RNA polymerase II, polypeptide H"/>
  </node>
  <node label="NP_644805.1" id="-843">
    <att type="string" name="annotation.DB_Object_ID" value="NP_998827"/>
    <att type="string" name="Column 4" value="6774"/>
    <att type="string" name="annotation.DB_Object_Type" value="protein"/>
    <att type="string" name="annotation.DB" value="RefSeq"/>
    <att type="string" name="GeneID_String" value="6774"/>
    <att type="string" name="annotation.Qualifier" value=""/>
    <att type="string" name="MCODE_Node_Status" value="Unclustered"/>
    <att type="string" name="annotation.Taxon" value="Human"/>
    <att type="string" name="upkb_tr" value="Q8N2X9"/>
    <att type="string" name="Prot_Acc" value="NP_644805.1"/>
    <att type="string" name="type" value="human"/>
    <att type="string" name="annotation.Assigned_by" value="UniProtKB"/>
    <att type="list" name="annotation.GO MOLECULAR_FUNCTION">
      <att type="string" name="annotation.GO MOLECULAR_FUNCTION" value="calcium ion binding"/>
      <att type="string" name="annotation.GO MOLECULAR_FUNCTION" value="hematopoietin/interferon-class (D200-domain) cytokine receptor signal transducer activity"/>
      <att type="string" name="annotation.GO MOLECULAR_FUNCTION" value="protein binding"/>
      <att type="string" name="annotation.GO MOLECULAR_FUNCTION" value="signal transducer activity"/>
      <att type="string" name="annotation.GO MOLECULAR_FUNCTION" value="transcription factor activity"/>
      <att type="string" name="annotation.GO MOLECULAR_FUNCTION" value="transcription factor binding"/>
    </att>
    <att type="map" name="annotation.DB:Reference">
      <att type="string" name="GO:0005515" value="GOA:interpro|GO_REF:0000002"/>
      <att type="string" name="GO:0006355" value="GOA:interpro|GO_REF:0000002"/>
      <att type="string" name="GO:0003700" value="GOA:interpro|GO_REF:0000002"/>
      <att type="string" name="GO:0019221" value="PMID:15664994"/>
      <att type="string" name="GO:0005509" value="GOA:interpro|GO_REF:0000002"/>
      <att type="string" name="GO:0006928" value="PMID:9670957"/>
      <att type="string" name="GO:0005634" value="GOA:interpro|GO_REF:0000002"/>
      <att type="string" name="GO:0000122" value="PMID:8675499"/>
      <att type="string" name="GO:0007259" value="PMID:15664994"/>
      <att type="string" name="GO:0007399" value="PMID:10205054"/>
      <att type="string" name="GO:0007165" value="GOA:interpro|GO_REF:0000002"/>
      <att type="string" name="GO:0005737" value="PMID:7512451"/>
      <att type="string" name="GO:0044419" value="GOA:spkw|GO_REF:0000004"/>
      <att type="string" name="GO:0005062" value="PMID:7512451"/>
      <att type="string" name="GO:0004871" value="GOA:interpro|GO_REF:0000002"/>
      <att type="string" name="GO:0008134" value="PMID:15664994"/>
    </att>
    <att type="integer" name="GeneID" value="6774"/>
    <att type="string" name="annotation.DB_Object_Name" value="signal transducer and activator of transcription 3 isoform 3"/>
    <att type="string" name="upkb_refseq_reviewed" value="NP_998827"/>
    <att type="list" name="annotation.GO CELLULAR_COMPONENT">
      <att type="string" name="annotation.GO CELLULAR_COMPONENT" value="cytoplasm"/>
      <att type="string" name="annotation.GO CELLULAR_COMPONENT" value="nucleus"/>
    </att>
    <att type="string" name="annotation.Date" value="20080613"/>
    <att type="list" name="cytoscape.alias.list">
      <att type="string" name="cytoscape.alias.list" value="IPI00412752"/>
      <att type="string" name="cytoscape.alias.list" value="NP_998827"/>
    </att>
    <att type="string" name="upkb_sp" value="P40763"/>
    <att type="string" name="canonicalName" value="NP_644805.1"/>
    <att type="real" name="MCODE_Score" value="0.0"/>
    <att type="string" name="annotation.With (or) From" value="InterPro:IPR015988"/>
    <att type="integer" name="Degree" value="1"/>
    <att type="map" name="annotation.Evidence">
      <att type="string" name="GO:0005515" value="IEA"/>
      <att type="string" name="GO:0006355" value="IEA"/>
      <att type="string" name="GO:0003700" value="IEA"/>
      <att type="string" name="GO:0019221" value="NAS"/>
      <att type="string" name="GO:0005509" value="IEA"/>
      <att type="string" name="GO:0006928" value="TAS"/>
      <att type="string" name="GO:0005634" value="IEA"/>
      <att type="string" name="GO:0000122" value="TAS"/>
      <att type="string" name="GO:0007259" value="TAS"/>
      <att type="string" name="GO:0007399" value="TAS"/>
      <att type="string" name="GO:0007165" value="IEA"/>
      <att type="string" name="GO:0005737" value="TAS"/>
      <att type="string" name="GO:0044419" value="IEA"/>
      <att type="string" name="GO:0005062" value="TAS"/>
      <att type="string" name="GO:0004871" value="IEA"/>
      <att type="string" name="GO:0008134" value="IPI"/>
    </att>
    <att type="list" name="annotation.GO BIOLOGICAL_PROCESS">
      <att type="string" name="annotation.GO BIOLOGICAL_PROCESS" value="JAK-STAT cascade"/>
      <att type="string" name="annotation.GO BIOLOGICAL_PROCESS" value="cell motility"/>
      <att type="string" name="annotation.GO BIOLOGICAL_PROCESS" value="cytokine and chemokine mediated signaling pathway"/>
      <att type="string" name="annotation.GO BIOLOGICAL_PROCESS" value="interspecies interaction between organisms"/>
      <att type="string" name="annotation.GO BIOLOGICAL_PROCESS" value="negative regulation of transcription from RNA polymerase II promoter"/>
      <att type="string" name="annotation.GO BIOLOGICAL_PROCESS" value="nervous system development"/>
      <att type="string" name="annotation.GO BIOLOGICAL_PROCESS" value="regulation of transcription, DNA-dependent"/>
      <att type="string" name="annotation.GO BIOLOGICAL_PROCESS" value="signal transduction"/>
    </att>
    <att type="string" name="Prot_Name" value="signal transducer and activator of transcription 3 isoform 1"/>
  </node>
  <node label="NP_002028.1" id="-1022">
    <att type="string" name="annotation.DB_Object_ID" value="P06241"/>
    <att type="string" name="Column 4" value="2534"/>
    <att type="string" name="annotation.DB_Object_Type" value="protein"/>
    <att type="string" name="annotation.DB" value="UniProtKB"/>
    <att type="string" name="GeneID_String" value="2534"/>
    <att type="string" name="annotation.Qualifier" value=""/>
    <att type="string" name="annotation.Taxon" value="Human"/>
    <att type="string" name="upkb_tr" value="Q5R3A8"/>
    <att type="string" name="Prot_Acc" value="NP_002028.1"/>
    <att type="string" name="type" value="human"/>
    <att type="string" name="annotation.Assigned_by" value="HGNC"/>
    <att type="list" name="annotation.GO MOLECULAR_FUNCTION">
      <att type="string" name="annotation.GO MOLECULAR_FUNCTION" value="ATP binding"/>
      <att type="string" name="annotation.GO MOLECULAR_FUNCTION" value="identical protein binding"/>
      <att type="string" name="annotation.GO MOLECULAR_FUNCTION" value="manganese ion binding"/>
      <att type="string" name="annotation.GO MOLECULAR_FUNCTION" value="metal ion binding"/>
      <att type="string" name="annotation.GO MOLECULAR_FUNCTION" value="non-membrane spanning protein tyrosine kinase activity"/>
      <att type="string" name="annotation.GO MOLECULAR_FUNCTION" value="nucleotide binding"/>
      <att type="string" name="annotation.GO MOLECULAR_FUNCTION" value="protein binding"/>
      <att type="string" name="annotation.GO MOLECULAR_FUNCTION" value="protein tyrosine kinase activity"/>
      <att type="string" name="annotation.GO MOLECULAR_FUNCTION" value="transferase activity"/>
    </att>
    <att type="map" name="annotation.DB:Reference">
      <att type="string" name="GO:0005515" value="GOA:interpro|GO_REF:0000002"/>
      <att type="string" name="GO:0007631" value="PMID:8264796"/>
      <att type="string" name="GO:0050852" value="PMID:7722293"/>
      <att type="string" name="GO:0030145" value="GOA:spkw|GO_REF:0000004"/>
      <att type="string" name="GO:0005886" value="PMID:15611048"/>
      <att type="string" name="GO:0007275" value="GOA:spkw|GO_REF:0000004"/>
      <att type="string" name="GO:0005524" value="GOA:interpro|GO_REF:0000002"/>
      <att type="string" name="GO:0046872" value="GOA:spkw|GO_REF:0000004"/>
      <att type="string" name="GO:0007243" value="PMID:1361685"/>
      <att type="string" name="GO:0005829" value="PMID:10858437"/>
      <att type="string" name="GO:0042802" value="PMID:14993658"/>
      <att type="string" name="GO:0000166" value="GOA:spkw|GO_REF:0000004"/>
      <att type="string" name="GO:0044419" value="GOA:spkw|GO_REF:0000004"/>
      <att type="string" name="GO:0006468" value="PMID:7822789"/>
      <att type="string" name="GO:0006816" value="PMID:7822789"/>
      <att type="string" name="GO:0004713" value="GOA:interpro|GO_REF:0000002"/>
      <att type="string" name="GO:0007612" value="PMID:1361685"/>
      <att type="string" name="GO:0004715" value="PMID:7822789"/>
      <att type="string" name="GO:0016740" value="GOA:spkw|GO_REF:0000004"/>
      <att type="string" name="GO:0005768" value="PMID:15611048"/>
    </att>
    <att type="integer" name="GeneID" value="2534"/>
    <att type="string" name="annotation.DB_Object_Name" value="FYN: Proto-oncogene tyrosine-protein kinase Fyn"/>
    <att type="list" name="annotation.GO CELLULAR_COMPONENT">
      <att type="string" name="annotation.GO CELLULAR_COMPONENT" value="cytosol"/>
      <att type="string" name="annotation.GO CELLULAR_COMPONENT" value="endosome"/>
      <att type="string" name="annotation.GO CELLULAR_COMPONENT" value="plasma membrane"/>
    </att>
    <att type="string" name="annotation.Date" value="20071018"/>
    <att type="list" name="cytoscape.alias.list">
      <att type="string" name="cytoscape.alias.list" value="IPI00219012"/>
      <att type="string" name="cytoscape.alias.list" value="P06241"/>
    </att>
    <att type="string" name="upkb_sp" value="P06241"/>
    <att type="string" name="canonicalName" value="NP_002028.1"/>
    <att type="string" name="annotation.With (or) From" value=""/>
    <att type="integer" name="Degree" value="2"/>
    <att type="map" name="annotation.Evidence">
      <att type="string" name="GO:0005515" value="IEA"/>
      <att type="string" name="GO:0007631" value="TAS"/>
      <att type="string" name="GO:0050852" value="IDA"/>
      <att type="string" name="GO:0030145" value="IEA"/>
      <att type="string" name="GO:0005886" value="IDA"/>
      <att type="string" name="GO:0007275" value="IEA"/>
      <att type="string" name="GO:0005524" value="IEA"/>
      <att type="string" name="GO:0046872" value="IEA"/>
      <att type="string" name="GO:0007243" value="TAS"/>
      <att type="string" name="GO:0005829" value="EXP"/>
      <att type="string" name="GO:0042802" value="IPI"/>
      <att type="string" name="GO:0000166" value="IEA"/>
      <att type="string" name="GO:0044419" value="IEA"/>
      <att type="string" name="GO:0006468" value="NAS"/>
      <att type="string" name="GO:0006816" value="NAS"/>
      <att type="string" name="GO:0004713" value="IEA"/>
      <att type="string" name="GO:0007612" value="TAS"/>
      <att type="string" name="GO:0004715" value="NAS"/>
      <att type="string" name="GO:0016740" value="IEA"/>
      <att type="string" name="GO:0005768" value="IDA"/>
    </att>
    <att type="list" name="annotation.GO BIOLOGICAL_PROCESS">
      <att type="string" name="annotation.GO BIOLOGICAL_PROCESS" value="T cell receptor signaling pathway"/>
      <att type="string" name="annotation.GO BIOLOGICAL_PROCESS" value="calcium ion transport"/>
      <att type="string" name="annotation.GO BIOLOGICAL_PROCESS" value="feeding behavior"/>
      <att type="string" name="annotation.GO BIOLOGICAL_PROCESS" value="interspecies interaction between organisms"/>
      <att type="string" name="annotation.GO BIOLOGICAL_PROCESS" value="learning"/>
      <att type="string" name="annotation.GO BIOLOGICAL_PROCESS" value="multicellular organismal development"/>
      <att type="string" name="annotation.GO BIOLOGICAL_PROCESS" value="protein amino acid phosphorylation"/>
      <att type="string" name="annotation.GO BIOLOGICAL_PROCESS" value="protein kinase cascade"/>
    </att>
    <att type="string" name="Prot_Name" value="protein-tyrosine kinase fyn isoform a"/>
  </node>
  <node label="NP_001766.2" id="-903">
    <att type="string" name="annotation.DB_Object_ID" value="P28907"/>
    <att type="string" name="Column 4" value="952"/>
    <att type="string" name="annotation.DB_Object_Type" value="protein"/>
    <att type="string" name="annotation.DB" value="UniProtKB"/>
    <att type="string" name="GeneID_String" value="952"/>
    <att type="string" name="annotation.Qualifier" value=""/>
    <att type="string" name="annotation.Taxon" value="Human"/>
    <att type="string" name="Prot_Acc" value="NP_001766.2"/>
    <att type="string" name="type" value="human"/>
    <att type="string" name="annotation.Assigned_by" value="UniProtKB"/>
    <att type="list" name="annotation.GO MOLECULAR_FUNCTION">
      <att type="string" name="annotation.GO MOLECULAR_FUNCTION" value="NAD+ nucleosidase activity"/>
      <att type="string" name="annotation.GO MOLECULAR_FUNCTION" value="binding"/>
      <att type="string" name="annotation.GO MOLECULAR_FUNCTION" value="hydrolase activity, acting on glycosyl bonds"/>
      <att type="string" name="annotation.GO MOLECULAR_FUNCTION" value="phosphorus-oxygen lyase activity"/>
      <att type="string" name="annotation.GO MOLECULAR_FUNCTION" value="receptor activity"/>
    </att>
    <att type="map" name="annotation.DB:Reference">
      <att type="string" name="GO:0007165" value="PMID:8253715"/>
      <att type="string" name="GO:0008624" value="PMID:10777496"/>
      <att type="string" name="GO:0003953" value="GOA:interpro|GO_REF:0000002"/>
      <att type="string" name="GO:0016849" value="GOA:compara|GO_REF:0000019"/>
      <att type="string" name="GO:0005886" value="PMID:8253715"/>
      <att type="string" name="GO:0005488" value="GOA:interpro|GO_REF:0000002"/>
      <att type="string" name="GO:0016798" value="GOA:compara|GO_REF:0000019"/>
      <att type="string" name="GO:0008152" value="GOA:interpro|GO_REF:0000002"/>
      <att type="string" name="GO:0005624" value="PMID:8253715"/>
      <att type="string" name="GO:0004872" value="GOA:spkw|GO_REF:0000004"/>
      <att type="string" name="GO:0016021" value="GOA:spkw|GO_REF:0000004"/>
    </att>
    <att type="integer" name="GeneID" value="952"/>
    <att type="string" name="annotation.DB_Object_Name" value="CD38: ADP-ribosyl cyclase 1"/>
    <att type="list" name="annotation.GO CELLULAR_COMPONENT">
      <att type="string" name="annotation.GO CELLULAR_COMPONENT" value="integral to membrane"/>
      <att type="string" name="annotation.GO CELLULAR_COMPONENT" value="membrane fraction"/>
      <att type="string" name="annotation.GO CELLULAR_COMPONENT" value="plasma membrane"/>
    </att>
    <att type="string" name="annotation.Date" value="20080616"/>
    <att type="list" name="cytoscape.alias.list">
      <att type="string" name="cytoscape.alias.list" value="IPI00006071"/>
      <att type="string" name="cytoscape.alias.list" value="P28907"/>
    </att>
    <att type="string" name="upkb_sp" value="P28907"/>
    <att type="string" name="canonicalName" value="NP_001766.2"/>
    <att type="string" name="annotation.With (or) From" value="SP_KW:KW-0812"/>
    <att type="integer" name="Degree" value="1"/>
    <att type="map" name="annotation.Evidence">
      <att type="string" name="GO:0007165" value="NAS"/>
      <att type="string" name="GO:0008624" value="TAS"/>
      <att type="string" name="GO:0003953" value="IEA"/>
      <att type="string" name="GO:0016849" value="IEA"/>
      <att type="string" name="GO:0005886" value="TAS"/>
      <att type="string" name="GO:0005488" value="IEA"/>
      <att type="string" name="GO:0016798" value="IEA"/>
      <att type="string" name="GO:0008152" value="IEA"/>
      <att type="string" name="GO:0005624" value="TAS"/>
      <att type="string" name="GO:0004872" value="IEA"/>
      <att type="string" name="GO:0016021" value="IEA"/>
    </att>
    <att type="list" name="annotation.GO BIOLOGICAL_PROCESS">
      <att type="string" name="annotation.GO BIOLOGICAL_PROCESS" value="induction of apoptosis by extracellular signals"/>
      <att type="string" name="annotation.GO BIOLOGICAL_PROCESS" value="metabolic process"/>
      <att type="string" name="annotation.GO BIOLOGICAL_PROCESS" value="signal transduction"/>
    </att>
    <att type="string" name="Prot_Name" value="CD38 antigen"/>
  </node>
  <node label="NP_000080.2" id="-429">
    <att type="string" name="annotation.DB_Object_ID" value="ENSP00000377927"/>
    <att type="string" name="Column 4" value="1278"/>
    <att type="string" name="annotation.DB_Object_Type" value="protein"/>
    <att type="string" name="upkb_ensemble" value="ENSP00000377927"/>
    <att type="string" name="annotation.DB" value="ENSEMBL"/>
    <att type="string" name="upkb_vega" value="OTTHUMP00000192907"/>
    <att type="string" name="GeneID_String" value="1278"/>
    <att type="string" name="annotation.Qualifier" value=""/>
    <att type="string" name="MCODE_Node_Status" value="Unclustered"/>
    <att type="string" name="annotation.Taxon" value="Human"/>
    <att type="string" name="upkb_tr" value="Q14036"/>
    <att type="string" name="Prot_Acc" value="NP_000080.2"/>
    <att type="string" name="type" value="human"/>
    <att type="string" name="annotation.Assigned_by" value="UniProtKB"/>
    <att type="list" name="annotation.GO MOLECULAR_FUNCTION">
      <att type="string" name="annotation.GO MOLECULAR_FUNCTION" value="extracellular matrix structural constituent"/>
      <att type="string" name="annotation.GO MOLECULAR_FUNCTION" value="protein binding"/>
    </att>
    <att type="map" name="annotation.DB:Reference">
      <att type="string" name="GO:0005515" value="PMID:16278217"/>
      <att type="string" name="GO:0005581" value="GOA:interpro|GO_REF:0000002"/>
      <att type="string" name="GO:0005737" value="GOA:interpro|GO_REF:0000002"/>
      <att type="string" name="GO:0001501" value="PMID:8841196"/>
      <att type="string" name="GO:0005886" value="PMID:1939645"/>
      <att type="string" name="GO:0007605" value="GOA:spkw|GO_REF:0000004"/>
      <att type="string" name="GO:0006817" value="GOA:interpro|GO_REF:0000002"/>
      <att type="string" name="GO:0005576" value="PMID:3872140"/>
      <att type="string" name="GO:0007169" value="PMID:15609325"/>
      <att type="string" name="GO:0005584" value="PMID:6267597"/>
      <att type="string" name="GO:0005201" value="GOA:interpro|GO_REF:0000002"/>
    </att>
    <att type="integer" name="GeneID" value="1278"/>
    <att type="string" name="annotation.DB_Object_Name" value=""/>
    <att type="list" name="annotation.GO CELLULAR_COMPONENT">
      <att type="string" name="annotation.GO CELLULAR_COMPONENT" value="collagen"/>
      <att type="string" name="annotation.GO CELLULAR_COMPONENT" value="collagen type I"/>
      <att type="string" name="annotation.GO CELLULAR_COMPONENT" value="cytoplasm"/>
      <att type="string" name="annotation.GO CELLULAR_COMPONENT" value="extracellular region"/>
      <att type="string" name="annotation.GO CELLULAR_COMPONENT" value="plasma membrane"/>
    </att>
    <att type="string" name="annotation.Date" value="20080613"/>
    <att type="list" name="cytoscape.alias.list">
      <att type="string" name="cytoscape.alias.list" value="ENSP00000377927"/>
      <att type="string" name="cytoscape.alias.list" value="IPI00873137"/>
    </att>
    <att type="string" name="upkb_sp" value="P08123"/>
    <att type="string" name="canonicalName" value="NP_000080.2"/>
    <att type="real" name="MCODE_Score" value="0.0"/>
    <att type="string" name="annotation.With (or) From" value="InterPro:IPR008160"/>
    <att type="integer" name="Degree" value="1"/>
    <att type="map" name="annotation.Evidence">
      <att type="string" name="GO:0005515" value="IPI"/>
      <att type="string" name="GO:0005581" value="IEA"/>
      <att type="string" name="GO:0005737" value="IEA"/>
      <att type="string" name="GO:0001501" value="TAS"/>
      <att type="string" name="GO:0005886" value="EXP"/>
      <att type="string" name="GO:0007605" value="IEA"/>
      <att type="string" name="GO:0006817" value="IEA"/>
      <att type="string" name="GO:0005576" value="EXP"/>
      <att type="string" name="GO:0007169" value="NAS"/>
      <att type="string" name="GO:0005584" value="TAS"/>
      <att type="string" name="GO:0005201" value="IEA"/>
    </att>
    <att type="list" name="annotation.GO BIOLOGICAL_PROCESS">
      <att type="string" name="annotation.GO BIOLOGICAL_PROCESS" value="phosphate transport"/>
      <att type="string" name="annotation.GO BIOLOGICAL_PROCESS" value="sensory perception of sound"/>
      <att type="string" name="annotation.GO BIOLOGICAL_PROCESS" value="skeletal development"/>
      <att type="string" name="annotation.GO BIOLOGICAL_PROCESS" value="transmembrane receptor protein tyrosine kinase signaling pathway"/>
    </att>
    <att type="string" name="Prot_Name" value="alpha 2 type I collagen"/>
  </node>
  <node label="NP_003159.1" id="-462">
    <att type="string" name="annotation.DB_Object_ID" value="P63272"/>
    <att type="string" name="Column 4" value="6827"/>
    <att type="string" name="annotation.DB_Object_Type" value="protein"/>
    <att type="string" name="annotation.DB" value="UniProtKB"/>
    <att type="string" name="upkb_vega" value="OTTHUMP00000182064"/>
    <att type="string" name="GeneID_String" value="6827"/>
    <att type="string" name="annotation.Qualifier" value=""/>
    <att type="string" name="annotation.Taxon" value="Human"/>
    <att type="string" name="Prot_Acc" value="NP_003159.1"/>
    <att type="string" name="type" value="human"/>
    <att type="string" name="annotation.Assigned_by" value="Reactome"/>
    <att type="list" name="annotation.GO MOLECULAR_FUNCTION">
      <att type="string" name="annotation.GO MOLECULAR_FUNCTION" value="metal ion binding"/>
      <att type="string" name="annotation.GO MOLECULAR_FUNCTION" value="negative transcription elongation factor activity"/>
      <att type="string" name="annotation.GO MOLECULAR_FUNCTION" value="positive transcription elongation factor activity"/>
      <att type="string" name="annotation.GO MOLECULAR_FUNCTION" value="protein heterodimerization activity"/>
      <att type="string" name="annotation.GO MOLECULAR_FUNCTION" value="transcription factor activity"/>
      <att type="string" name="annotation.GO MOLECULAR_FUNCTION" value="zinc ion binding"/>
    </att>
    <att type="map" name="annotation.DB:Reference">
      <att type="string" name="GO:0006368" value="PMID:9857195"/>
      <att type="string" name="GO:0003700" value="PMID:8649394"/>
      <att type="string" name="GO:0046982" value="PMID:9450929"/>
      <att type="string" name="GO:0005634" value="PMID:8649394"/>
      <att type="string" name="GO:0000122" value="PMID:9857195"/>
      <att type="string" name="GO:0046872" value="GOA:spkw|GO_REF:0000004"/>
      <att type="string" name="GO:0045941" value="GOA:interpro|GO_REF:0000002"/>
      <att type="string" name="GO:0045944" value="PMID:9450929"/>
      <att type="string" name="GO:0008159" value="PMID:9450929"/>
      <att type="string" name="GO:0005654" value="PMID:12676794"/>
      <att type="string" name="GO:0006338" value="PMID:8649394"/>
      <att type="string" name="GO:0008148" value="PMID:9857195"/>
      <att type="string" name="GO:0008270" value="GOA:interpro|GO_REF:0000002"/>
    </att>
    <att type="integer" name="GeneID" value="6827"/>
    <att type="string" name="annotation.DB_Object_Name" value="SUPT4H1, SPT4H, SUPT4H: Transcription elongation factor SPT4"/>
    <att type="list" name="annotation.GO CELLULAR_COMPONENT">
      <att type="string" name="annotation.GO CELLULAR_COMPONENT" value="nucleoplasm"/>
      <att type="string" name="annotation.GO CELLULAR_COMPONENT" value="nucleus"/>
    </att>
    <att type="string" name="annotation.Date" value="20041008"/>
    <att type="list" name="cytoscape.alias.list">
      <att type="string" name="cytoscape.alias.list" value="IPI00002895"/>
      <att type="string" name="cytoscape.alias.list" value="P63272"/>
    </att>
    <att type="string" name="upkb_sp" value="P63272"/>
    <att type="string" name="canonicalName" value="NP_003159.1"/>
    <att type="string" name="annotation.With (or) From" value=""/>
    <att type="integer" name="Degree" value="1"/>
    <att type="map" name="annotation.Evidence">
      <att type="string" name="GO:0006368" value="IDA"/>
      <att type="string" name="GO:0003700" value="TAS"/>
      <att type="string" name="GO:0046982" value="IPI"/>
      <att type="string" name="GO:0005634" value="IDA"/>
      <att type="string" name="GO:0000122" value="IDA"/>
      <att type="string" name="GO:0046872" value="IEA"/>
      <att type="string" name="GO:0045941" value="IEA"/>
      <att type="string" name="GO:0045944" value="IDA"/>
      <att type="string" name="GO:0008159" value="IDA"/>
      <att type="string" name="GO:0005654" value="EXP"/>
      <att type="string" name="GO:0006338" value="TAS"/>
      <att type="string" name="GO:0008148" value="IDA"/>
      <att type="string" name="GO:0008270" value="IEA"/>
    </att>
    <att type="list" name="annotation.GO BIOLOGICAL_PROCESS">
      <att type="string" name="annotation.GO BIOLOGICAL_PROCESS" value="RNA elongation from RNA polymerase II promoter"/>
      <att type="string" name="annotation.GO BIOLOGICAL_PROCESS" value="chromatin remodeling"/>
      <att type="string" name="annotation.GO BIOLOGICAL_PROCESS" value="negative regulation of transcription from RNA polymerase II promoter"/>
      <att type="string" name="annotation.GO BIOLOGICAL_PROCESS" value="positive regulation of transcription"/>
      <att type="string" name="annotation.GO BIOLOGICAL_PROCESS" value="positive regulation of transcription from RNA polymerase II promoter"/>
    </att>
    <att type="string" name="Prot_Name" value="suppressor of Ty 4 homolog 1"/>
  </node>
  <node label="NP_002708.1" id="-759">
    <att type="string" name="annotation.DB_Object_ID" value="P63151"/>
    <att type="string" name="Column 4" value="5520"/>
    <att type="string" name="annotation.DB_Object_Type" value="protein"/>
    <att type="string" name="annotation.DB" value="UniProtKB"/>
    <att type="string" name="upkb_vega" value="OTTHUMP00000177216"/>
    <att type="string" name="GeneID_String" value="5520"/>
    <att type="string" name="annotation.Qualifier" value=""/>
    <att type="string" name="MCODE_Node_Status" value="Unclustered"/>
    <att type="string" name="annotation.Taxon" value="Human"/>
    <att type="string" name="upkb_tr" value="Q56VW8"/>
    <att type="string" name="Prot_Acc" value="NP_002708.1"/>
    <att type="string" name="type" value="human"/>
    <att type="string" name="annotation.Assigned_by" value="UniProtKB"/>
    <att type="list" name="annotation.GO MOLECULAR_FUNCTION">
      <att type="string" name="annotation.GO MOLECULAR_FUNCTION" value="protein binding"/>
      <att type="string" name="annotation.GO MOLECULAR_FUNCTION" value="protein phosphatase type 2A regulator activity"/>
      <att type="string" name="annotation.GO MOLECULAR_FUNCTION" value="protein serine/threonine phosphatase activity"/>
    </att>
    <att type="map" name="annotation.DB:Reference">
      <att type="string" name="GO:0005515" value="PMID:9847399"/>
      <att type="string" name="GO:0007165" value="GOA:interpro|GO_REF:0000002"/>
      <att type="string" name="GO:0006470" value="PMID:1849734"/>
      <att type="string" name="GO:0008601" value="PMID:1849734"/>
      <att type="string" name="GO:0000159" value="PMID:1849734"/>
      <att type="string" name="GO:0004722" value="PMID:1849734"/>
    </att>
    <att type="integer" name="GeneID" value="5520"/>
    <att type="string" name="annotation.DB_Object_Name" value="PPP2R2A: Serine/threonine-protein phosphatase 2A 55 kDa regulatory subunit B alpha isoform"/>
    <att type="list" name="annotation.GO CELLULAR_COMPONENT">
      <att type="string" name="annotation.GO CELLULAR_COMPONENT" value="protein phosphatase type 2A complex"/>
    </att>
    <att type="string" name="annotation.Date" value="20041119"/>
    <att type="list" name="cytoscape.alias.list">
      <att type="string" name="cytoscape.alias.list" value="IPI00332511"/>
      <att type="string" name="cytoscape.alias.list" value="P63151"/>
    </att>
    <att type="string" name="upkb_sp" value="P63151"/>
    <att type="string" name="canonicalName" value="NP_002708.1"/>
    <att type="real" name="MCODE_Score" value="0.2222222222222222"/>
    <att type="string" name="annotation.With (or) From" value=""/>
    <att type="integer" name="Degree" value="2"/>
    <att type="map" name="annotation.Evidence">
      <att type="string" name="GO:0005515" value="IPI"/>
      <att type="string" name="GO:0007165" value="IEA"/>
      <att type="string" name="GO:0006470" value="IDA"/>
      <att type="string" name="GO:0008601" value="TAS"/>
      <att type="string" name="GO:0000159" value="IDA"/>
      <att type="string" name="GO:0004722" value="IDA"/>
    </att>
    <att type="list" name="annotation.GO BIOLOGICAL_PROCESS">
      <att type="string" name="annotation.GO BIOLOGICAL_PROCESS" value="protein amino acid dephosphorylation"/>
      <att type="string" name="annotation.GO BIOLOGICAL_PROCESS" value="signal transduction"/>
    </att>
    <att type="string" name="Prot_Name" value="alpha isoform of regulatory subunit B55, protein phosphatase 2"/>
  </node>
  <node label="NP_057157.1" id="-806">
    <att type="string" name="annotation.DB_Object_ID" value="Q9Y3E1"/>
    <att type="string" name="Column 4" value="50810"/>
    <att type="string" name="annotation.DB_Object_Type" value="protein"/>
    <att type="string" name="annotation.DB" value="UniProtKB"/>
    <att type="string" name="GeneID_String" value="50810"/>
    <att type="string" name="annotation.Qualifier" value=""/>
    <att type="string" name="annotation.Taxon" value="Human"/>
    <att type="string" name="upkb_tr" value="Q9UMB4"/>
    <att type="string" name="Prot_Acc" value="NP_057157.1"/>
    <att type="string" name="type" value="human"/>
    <att type="string" name="annotation.Assigned_by" value="UniProtKB"/>
    <att type="list" name="annotation.GO MOLECULAR_FUNCTION">
      <att type="string" name="annotation.GO MOLECULAR_FUNCTION" value="growth factor activity"/>
    </att>
    <att type="map" name="annotation.DB:Reference">
      <att type="string" name="GO:0008283" value="PMID:10581169"/>
      <att type="string" name="GO:0005634" value="PMID:10581169"/>
      <att type="string" name="GO:0008083" value="GOA:spkw|GO_REF:0000004"/>
    </att>
    <att type="integer" name="GeneID" value="50810"/>
    <att type="string" name="annotation.DB_Object_Name" value="HDGFRP3, HDGF2, CGI-142: Hepatoma-derived growth factor-related protein 3"/>
    <att type="list" name="annotation.GO CELLULAR_COMPONENT">
      <att type="string" name="annotation.GO CELLULAR_COMPONENT" value="nucleus"/>
    </att>
    <att type="string" name="annotation.Date" value="20050704"/>
    <att type="list" name="cytoscape.alias.list">
      <att type="string" name="cytoscape.alias.list" value="IPI00007063"/>
      <att type="string" name="cytoscape.alias.list" value="Q9Y3E1"/>
    </att>
    <att type="string" name="upkb_sp" value="Q9Y3E1"/>
    <att type="string" name="canonicalName" value="NP_057157.1"/>
    <att type="string" name="annotation.With (or) From" value=""/>
    <att type="integer" name="Degree" value="1"/>
    <att type="map" name="annotation.Evidence">
      <att type="string" name="GO:0008283" value="NAS"/>
      <att type="string" name="GO:0005634" value="IDA"/>
      <att type="string" name="GO:0008083" value="IEA"/>
    </att>
    <att type="list" name="annotation.GO BIOLOGICAL_PROCESS">
      <att type="string" name="annotation.GO BIOLOGICAL_PROCESS" value="cell proliferation"/>
    </att>
    <att type="string" name="Prot_Name" value="hepatoma-derived growth factor, related protein 3"/>
  </node>
  <node label="NP_001105.1" id="-1352">
    <att type="string" name="annotation.DB_Object_ID" value="P51828"/>
    <att type="string" name="Column 4" value="113"/>
    <att type="string" name="annotation.DB_Object_Type" value="protein"/>
    <att type="string" name="annotation.DB" value="UniProtKB"/>
    <att type="string" name="GeneID_String" value="113"/>
    <att type="string" name="annotation.Qualifier" value=""/>
    <att type="string" name="annotation.Taxon" value="Human"/>
    <att type="string" name="Prot_Acc" value="NP_001105.1"/>
    <att type="string" name="type" value="human"/>
    <att type="string" name="annotation.Assigned_by" value="PINC"/>
    <att type="list" name="annotation.GO MOLECULAR_FUNCTION">
      <att type="string" name="annotation.GO MOLECULAR_FUNCTION" value="adenylate cyclase activity"/>
      <att type="string" name="annotation.GO MOLECULAR_FUNCTION" value="magnesium ion binding"/>
    </att>
    <att type="map" name="annotation.DB:Reference">
      <att type="string" name="GO:0007242" value="GOA:interpro|GO_REF:0000002"/>
      <att type="string" name="GO:0007190" value="UniProt:P51828"/>
      <att type="string" name="GO:0004016" value="UniProt:P51828"/>
      <att type="string" name="GO:0000287" value="GOA:spkw|GO_REF:0000004"/>
      <att type="string" name="GO:0005886" value="PMID:7860067"/>
      <att type="string" name="GO:0005887" value="PMID:7860067"/>
      <att type="string" name="GO:0006171" value="UniProt:P51828"/>
    </att>
    <att type="integer" name="GeneID" value="113"/>
    <att type="string" name="annotation.DB_Object_Name" value="ADCY7, KIAA0037: Adenylate cyclase type 7"/>
    <att type="list" name="annotation.GO CELLULAR_COMPONENT">
      <att type="string" name="annotation.GO CELLULAR_COMPONENT" value="integral to plasma membrane"/>
      <att type="string" name="annotation.GO CELLULAR_COMPONENT" value="plasma membrane"/>
    </att>
    <att type="string" name="annotation.Date" value="20030904"/>
    <att type="list" name="cytoscape.alias.list">
      <att type="string" name="cytoscape.alias.list" value="IPI00020920"/>
      <att type="string" name="cytoscape.alias.list" value="P51828"/>
    </att>
    <att type="string" name="upkb_sp" value="P51828"/>
    <att type="string" name="canonicalName" value="NP_001105.1"/>
    <att type="string" name="annotation.With (or) From" value=""/>
    <att type="integer" name="Degree" value="3"/>
    <att type="map" name="annotation.Evidence">
      <att type="string" name="GO:0007242" value="IEA"/>
      <att type="string" name="GO:0007190" value="ISS"/>
      <att type="string" name="GO:0004016" value="ISS"/>
      <att type="string" name="GO:0000287" value="IEA"/>
      <att type="string" name="GO:0005886" value="TAS"/>
      <att type="string" name="GO:0005887" value="TAS"/>
      <att type="string" name="GO:0006171" value="ISS"/>
    </att>
    <att type="list" name="annotation.GO BIOLOGICAL_PROCESS">
      <att type="string" name="annotation.GO BIOLOGICAL_PROCESS" value="activation of adenylate cyclase activity"/>
      <att type="string" name="annotation.GO BIOLOGICAL_PROCESS" value="cAMP biosynthetic process"/>
      <att type="string" name="annotation.GO BIOLOGICAL_PROCESS" value="intracellular signaling cascade"/>
    </att>
    <att type="string" name="Prot_Name" value="adenylate cyclase 7"/>
  </node>
  <node label="NP_000560.5" id="-117">
    <att type="string" name="annotation.DB_Object_ID" value="P08637"/>
    <att type="string" name="Column 4" value="2214"/>
    <att type="string" name="annotation.DB_Object_Type" value="protein"/>
    <att type="string" name="annotation.DB" value="UniProtKB"/>
    <att type="string" name="upkb_vega" value="OTTHUMP00000032374"/>
    <att type="string" name="GeneID_String" value="2214"/>
    <att type="string" name="annotation.Qualifier" value=""/>
    <att type="string" name="annotation.Taxon" value="Human"/>
    <att type="string" name="upkb_tr" value="Q9ULV2"/>
    <att type="string" name="Prot_Acc" value="NP_000560.5"/>
    <att type="string" name="type" value="human"/>
    <att type="string" name="annotation.Assigned_by" value="UniProtKB"/>
    <att type="list" name="annotation.GO MOLECULAR_FUNCTION">
      <att type="string" name="annotation.GO MOLECULAR_FUNCTION" value="IgG binding"/>
      <att type="string" name="annotation.GO MOLECULAR_FUNCTION" value="receptor activity"/>
    </att>
    <att type="map" name="annotation.DB:Reference">
      <att type="string" name="GO:0006955" value="PMID:2138330"/>
      <att type="string" name="GO:0005886" value="PMID:11955599"/>
      <att type="string" name="GO:0019864" value="GOA:spkw|GO_REF:0000004"/>
      <att type="string" name="GO:0005576" value="GOA:spkw|GO_REF:0000004"/>
      <att type="string" name="GO:0004872" value="GOA:spkw|GO_REF:0000004"/>
      <att type="string" name="GO:0016021" value="GOA:spkw|GO_REF:0000004"/>
    </att>
    <att type="integer" name="GeneID" value="2214"/>
    <att type="string" name="annotation.DB_Object_Name" value="FCGR3A, CD16A, FCG3, FCGR3, IGFR3: Low affinity immunoglobulin gamma Fc region receptor III-A precursor"/>
    <att type="string" name="upkb_refseq_reviewed" value="NP_001121064"/>
    <att type="list" name="annotation.GO CELLULAR_COMPONENT">
      <att type="string" name="annotation.GO CELLULAR_COMPONENT" value="extracellular region"/>
      <att type="string" name="annotation.GO CELLULAR_COMPONENT" value="integral to membrane"/>
      <att type="string" name="annotation.GO CELLULAR_COMPONENT" value="plasma membrane"/>
    </att>
    <att type="string" name="annotation.Date" value="20080616"/>
    <att type="list" name="cytoscape.alias.list">
      <att type="string" name="cytoscape.alias.list" value="IPI00218834"/>
      <att type="string" name="cytoscape.alias.list" value="P08637"/>
    </att>
    <att type="string" name="upkb_sp" value="P08637"/>
    <att type="string" name="canonicalName" value="NP_000560.5"/>
    <att type="string" name="annotation.With (or) From" value="SP_KW:KW-0812"/>
    <att type="integer" name="Degree" value="1"/>
    <att type="map" name="annotation.Evidence">
      <att type="string" name="GO:0006955" value="TAS"/>
      <att type="string" name="GO:0005886" value="EXP"/>
      <att type="string" name="GO:0019864" value="IEA"/>
      <att type="string" name="GO:0005576" value="IEA"/>
      <att type="string" name="GO:0004872" value="IEA"/>
      <att type="string" name="GO:0016021" value="IEA"/>
    </att>
    <att type="list" name="annotation.GO BIOLOGICAL_PROCESS">
      <att type="string" name="annotation.GO BIOLOGICAL_PROCESS" value="immune response"/>
    </att>
    <att type="string" name="Prot_Name" value="Fc fragment of IgG, low affinity IIIa, receptor for (CD16)"/>
  </node>
  <node label="NP_115951.2" id="-919">
    <att type="string" name="annotation.DB_Object_ID" value="Q9BX93"/>
    <att type="string" name="Column 4" value="84647"/>
    <att type="string" name="annotation.DB_Object_Type" value="protein"/>
    <att type="string" name="annotation.DB" value="UniProtKB"/>
    <att type="string" name="GeneID_String" value="84647"/>
    <att type="string" name="annotation.Qualifier" value=""/>
    <att type="string" name="annotation.Taxon" value="Human"/>
    <att type="string" name="Prot_Acc" value="NP_115951.2"/>
    <att type="string" name="type" value="human"/>
    <att type="string" name="annotation.Assigned_by" value="UniProtKB"/>
    <att type="list" name="annotation.GO MOLECULAR_FUNCTION">
      <att type="string" name="annotation.GO MOLECULAR_FUNCTION" value="calcium ion binding"/>
      <att type="string" name="annotation.GO MOLECULAR_FUNCTION" value="phospholipase A2 activity"/>
    </att>
    <att type="map" name="annotation.DB:Reference">
      <att type="string" name="GO:0016042" value="GOA:interpro|GO_REF:0000002"/>
      <att type="string" name="GO:0005783" value="GOA:interpro|GO_REF:0000002"/>
      <att type="string" name="GO:0005509" value="GOA:interpro|GO_REF:0000002"/>
      <att type="string" name="GO:0004623" value="GOA:interpro|GO_REF:0000002"/>
      <att type="string" name="GO:0005576" value="GOA:interpro|GO_REF:0000002"/>
    </att>
    <att type="integer" name="GeneID" value="84647"/>
    <att type="string" name="annotation.DB_Object_Name" value="PLA2G13, FKSG71, PLA2G12B: Group XIIB secretory phospholipase A2-like protein precursor"/>
    <att type="list" name="annotation.GO CELLULAR_COMPONENT">
      <att type="string" name="annotation.GO CELLULAR_COMPONENT" value="endoplasmic reticulum"/>
      <att type="string" name="annotation.GO CELLULAR_COMPONENT" value="extracellular region"/>
    </att>
    <att type="string" name="annotation.Date" value="20080613"/>
    <att type="list" name="cytoscape.alias.list">
      <att type="string" name="cytoscape.alias.list" value="IPI00000240"/>
      <att type="string" name="cytoscape.alias.list" value="Q9BX93"/>
    </att>
    <att type="string" name="upkb_sp" value="Q9BX93"/>
    <att type="string" name="canonicalName" value="NP_115951.2"/>
    <att type="string" name="annotation.With (or) From" value="InterPro:IPR000886"/>
    <att type="integer" name="Degree" value="1"/>
    <att type="map" name="annotation.Evidence">
      <att type="string" name="GO:0016042" value="IEA"/>
      <att type="string" name="GO:0005783" value="IEA"/>
      <att type="string" name="GO:0005509" value="IEA"/>
      <att type="string" name="GO:0004623" value="IEA"/>
      <att type="string" name="GO:0005576" value="IEA"/>
    </att>
    <att type="list" name="annotation.GO BIOLOGICAL_PROCESS">
      <att type="string" name="annotation.GO BIOLOGICAL_PROCESS" value="lipid catabolic process"/>
    </att>
    <att type="string" name="Prot_Name" value="PLA2G12B: phospholipase A2, group XIIB"/>
  </node>
  <node label="NP_006248.1" id="-1025">
    <att type="string" name="annotation.DB_Object_ID" value="Q04759"/>
    <att type="string" name="Column 4" value="5588"/>
    <att type="string" name="annotation.DB_Object_Type" value="protein"/>
    <att type="string" name="annotation.DB" value="UniProtKB"/>
    <att type="string" name="GeneID_String" value="5588"/>
    <att type="string" name="annotation.Qualifier" value=""/>
    <att type="string" name="MCODE_Node_Status" value="Unclustered"/>
    <att type="string" name="annotation.Taxon" value="Human"/>
    <att type="string" name="upkb_tr" value="Q5JUN8"/>
    <att type="string" name="Prot_Acc" value="NP_006248.1"/>
    <att type="string" name="type" value="human"/>
    <att type="string" name="annotation.Assigned_by" value="UniProtKB"/>
    <att type="list" name="annotation.GO MOLECULAR_FUNCTION">
      <att type="string" name="annotation.GO MOLECULAR_FUNCTION" value="ATP binding"/>
      <att type="string" name="annotation.GO MOLECULAR_FUNCTION" value="diacylglycerol binding"/>
      <att type="string" name="annotation.GO MOLECULAR_FUNCTION" value="magnesium ion binding"/>
      <att type="string" name="annotation.GO MOLECULAR_FUNCTION" value="nucleotide binding"/>
      <att type="string" name="annotation.GO MOLECULAR_FUNCTION" value="protein binding"/>
      <att type="string" name="annotation.GO MOLECULAR_FUNCTION" value="protein kinase C activity"/>
      <att type="string" name="annotation.GO MOLECULAR_FUNCTION" value="protein serine/threonine kinase activity"/>
      <att type="string" name="annotation.GO MOLECULAR_FUNCTION" value="transferase activity"/>
      <att type="string" name="annotation.GO MOLECULAR_FUNCTION" value="zinc ion binding"/>
    </att>
    <att type="map" name="annotation.DB:Reference">
      <att type="string" name="GO:0005515" value="PMID:17588663"/>
      <att type="string" name="GO:0007242" value="PMID:7686153"/>
      <att type="string" name="GO:0000287" value="GOA:spkw|GO_REF:0000004"/>
      <att type="string" name="GO:0005524" value="UniProt:Q04759"/>
      <att type="string" name="GO:0001558" value="PMID:8444877"/>
      <att type="string" name="GO:0019992" value="GOA:spkw|GO_REF:0000004"/>
      <att type="string" name="GO:0005622" value="UniProt:Q04759"/>
      <att type="string" name="GO:0051092" value="PMID:15790681"/>
      <att type="string" name="GO:0000166" value="GOA:spkw|GO_REF:0000004"/>
      <att type="string" name="GO:0004674" value="GOA:interpro|GO_REF:0000002"/>
      <att type="string" name="GO:0006468" value="UniProt:Q04759"/>
      <att type="string" name="GO:0008270" value="GOA:spkw|GO_REF:0000004"/>
      <att type="string" name="GO:0004697" value="GOA:interpro|GO_REF:0000002"/>
      <att type="string" name="GO:0016740" value="GOA:spkw|GO_REF:0000004"/>
    </att>
    <att type="integer" name="GeneID" value="5588"/>
    <att type="string" name="annotation.DB_Object_Name" value="PRKCQ, PRKCT: Protein kinase C theta type"/>
    <att type="list" name="annotation.GO CELLULAR_COMPONENT">
      <att type="string" name="annotation.GO CELLULAR_COMPONENT" value="intracellular"/>
    </att>
    <att type="string" name="annotation.Date" value="20021106"/>
    <att type="list" name="cytoscape.alias.list">
      <att type="string" name="cytoscape.alias.list" value="IPI00029196"/>
      <att type="string" name="cytoscape.alias.list" value="Q04759"/>
    </att>
    <att type="string" name="upkb_sp" value="Q04759"/>
    <att type="string" name="canonicalName" value="NP_006248.1"/>
    <att type="real" name="MCODE_Score" value="1.0"/>
    <att type="string" name="annotation.With (or) From" value=""/>
    <att type="integer" name="Degree" value="3"/>
    <att type="map" name="annotation.Evidence">
      <att type="string" name="GO:0005515" value="IPI"/>
      <att type="string" name="GO:0007242" value="NAS"/>
      <att type="string" name="GO:0000287" value="IEA"/>
      <att type="string" name="GO:0005524" value="NAS"/>
      <att type="string" name="GO:0001558" value="NAS"/>
      <att type="string" name="GO:0019992" value="IEA"/>
      <att type="string" name="GO:0005622" value="NAS"/>
      <att type="string" name="GO:0051092" value="IDA"/>
      <att type="string" name="GO:0000166" value="IEA"/>
      <att type="string" name="GO:0004674" value="IEA"/>
      <att type="string" name="GO:0006468" value="NAS"/>
      <att type="string" name="GO:0008270" value="IEA"/>
      <att type="string" name="GO:0004697" value="IEA"/>
      <att type="string" name="GO:0016740" value="IEA"/>
    </att>
    <att type="list" name="annotation.GO BIOLOGICAL_PROCESS">
      <att type="string" name="annotation.GO BIOLOGICAL_PROCESS" value="intracellular signaling cascade"/>
      <att type="string" name="annotation.GO BIOLOGICAL_PROCESS" value="positive regulation of NF-kappaB transcription factor activity"/>
      <att type="string" name="annotation.GO BIOLOGICAL_PROCESS" value="protein amino acid phosphorylation"/>
      <att type="string" name="annotation.GO BIOLOGICAL_PROCESS" value="regulation of cell growth"/>
    </att>
    <att type="string" name="Prot_Name" value="protein kinase C, theta"/>
  </node>
  <node label="NP_000082.2" id="-1260">
    <att type="string" name="annotation.DB_Object_ID" value="ENSP00000379833"/>
    <att type="string" name="Column 4" value="1285"/>
    <att type="string" name="annotation.DB_Object_Type" value="protein"/>
    <att type="string" name="upkb_ensemble" value="ENSP00000379833"/>
    <att type="string" name="annotation.DB" value="ENSEMBL"/>
    <att type="string" name="GeneID_String" value="1285"/>
    <att type="string" name="annotation.Qualifier" value=""/>
    <att type="string" name="annotation.Taxon" value="Human"/>
    <att type="string" name="Prot_Acc" value="NP_000082.2"/>
    <att type="string" name="type" value="human"/>
    <att type="string" name="annotation.Assigned_by" value="UniProtKB"/>
    <att type="list" name="annotation.GO MOLECULAR_FUNCTION">
      <att type="string" name="annotation.GO MOLECULAR_FUNCTION" value="binding"/>
      <att type="string" name="annotation.GO MOLECULAR_FUNCTION" value="extracellular matrix structural constituent"/>
      <att type="string" name="annotation.GO MOLECULAR_FUNCTION" value="integrin binding"/>
      <att type="string" name="annotation.GO MOLECULAR_FUNCTION" value="metalloendopeptidase inhibitor activity"/>
      <att type="string" name="annotation.GO MOLECULAR_FUNCTION" value="protein binding"/>
      <att type="string" name="annotation.GO MOLECULAR_FUNCTION" value="serine carboxypeptidase activity"/>
    </att>
    <att type="map" name="annotation.DB:Reference">
      <att type="string" name="GO:0005515" value="PMID:10212244"/>
      <att type="string" name="GO:0005581" value="GOA:interpro|GO_REF:0000002"/>
      <att type="string" name="GO:0008285" value="PMID:10837460"/>
      <att type="string" name="GO:0006919" value="PMID:10766752"/>
      <att type="string" name="GO:0008015" value="PMID:10766752"/>
      <att type="string" name="GO:0007605" value="PMID:7987396"/>
      <att type="string" name="GO:0005587" value="PMID:10766752"/>
      <att type="string" name="GO:0005576" value="GOA:spkw|GO_REF:0000004"/>
      <att type="string" name="GO:0006917" value="PMID:10766752"/>
      <att type="string" name="GO:0005737" value="GOA:interpro|GO_REF:0000002"/>
      <att type="string" name="GO:0004185" value="GOA:interpro|GO_REF:0000002"/>
      <att type="string" name="GO:0005178" value="PMID:10766752"/>
      <att type="string" name="GO:0005488" value="GOA:interpro|GO_REF:0000002"/>
      <att type="string" name="GO:0008191" value="PMID:10766752"/>
      <att type="string" name="GO:0016525" value="PMID:10766752"/>
      <att type="string" name="GO:0006508" value="GOA:interpro|GO_REF:0000002"/>
      <att type="string" name="GO:0006817" value="GOA:interpro|GO_REF:0000002"/>
      <att type="string" name="GO:0007155" value="GOA:spkw|GO_REF:0000004"/>
      <att type="string" name="GO:0007166" value="PMID:10766752"/>
      <att type="string" name="GO:0005201" value="GOA:interpro|GO_REF:0000002"/>
    </att>
    <att type="integer" name="GeneID" value="1285"/>
    <att type="string" name="annotation.DB_Object_Name" value=""/>
    <att type="list" name="annotation.GO CELLULAR_COMPONENT">
      <att type="string" name="annotation.GO CELLULAR_COMPONENT" value="collagen"/>
      <att type="string" name="annotation.GO CELLULAR_COMPONENT" value="collagen type IV"/>
      <att type="string" name="annotation.GO CELLULAR_COMPONENT" value="cytoplasm"/>
      <att type="string" name="annotation.GO CELLULAR_COMPONENT" value="extracellular region"/>
    </att>
    <att type="string" name="annotation.Date" value="20080613"/>
    <att type="list" name="cytoscape.alias.list">
      <att type="string" name="cytoscape.alias.list" value="ENSP00000379833"/>
      <att type="string" name="cytoscape.alias.list" value="IPI00871446"/>
    </att>
    <att type="string" name="upkb_sp" value="Q01955"/>
    <att type="string" name="canonicalName" value="NP_000082.2"/>
    <att type="string" name="annotation.With (or) From" value="InterPro:IPR008160"/>
    <att type="integer" name="Degree" value="1"/>
    <att type="map" name="annotation.Evidence">
      <att type="string" name="GO:0005515" value="IPI"/>
      <att type="string" name="GO:0005581" value="IEA"/>
      <att type="string" name="GO:0008285" value="TAS"/>
      <att type="string" name="GO:0006919" value="IDA"/>
      <att type="string" name="GO:0008015" value="TAS"/>
      <att type="string" name="GO:0007605" value="TAS"/>
      <att type="string" name="GO:0005587" value="IDA"/>
      <att type="string" name="GO:0005576" value="IEA"/>
      <att type="string" name="GO:0006917" value="IDA"/>
      <att type="string" name="GO:0005737" value="IEA"/>
      <att type="string" name="GO:0004185" value="IEA"/>
      <att type="string" name="GO:0005178" value="TAS"/>
      <att type="string" name="GO:0005488" value="IEA"/>
      <att type="string" name="GO:0008191" value="NAS"/>
      <att type="string" name="GO:0016525" value="IDA"/>
      <att type="string" name="GO:0006508" value="IEA"/>
      <att type="string" name="GO:0006817" value="IEA"/>
      <att type="string" name="GO:0007155" value="IEA"/>
      <att type="string" name="GO:0007166" value="NAS"/>
      <att type="string" name="GO:0005201" value="IEA"/>
    </att>
    <att type="list" name="annotation.GO BIOLOGICAL_PROCESS">
      <att type="string" name="annotation.GO BIOLOGICAL_PROCESS" value="blood circulation"/>
      <att type="string" name="annotation.GO BIOLOGICAL_PROCESS" value="caspase activation"/>
      <att type="string" name="annotation.GO BIOLOGICAL_PROCESS" value="cell adhesion"/>
      <att type="string" name="annotation.GO BIOLOGICAL_PROCESS" value="cell surface receptor linked signal transduction"/>
      <att type="string" name="annotation.GO BIOLOGICAL_PROCESS" value="induction of apoptosis"/>
      <att type="string" name="annotation.GO BIOLOGICAL_PROCESS" value="negative regulation of angiogenesis"/>
      <att type="string" name="annotation.GO BIOLOGICAL_PROCESS" value="negative regulation of cell proliferation"/>
      <att type="string" name="annotation.GO BIOLOGICAL_PROCESS" value="phosphate transport"/>
      <att type="string" name="annotation.GO BIOLOGICAL_PROCESS" value="proteolysis"/>
      <att type="string" name="annotation.GO BIOLOGICAL_PROCESS" value="sensory perception of sound"/>
    </att>
    <att type="string" name="Prot_Name" value="alpha 3 type IV collagen isoform 1 precursor"/>
  </node>
  <node label="NP_054888.2" id="-747">
    <att type="string" name="annotation.DB_Object_ID" value="Q9BY43"/>
    <att type="string" name="Column 4" value="29082"/>
    <att type="string" name="annotation.DB_Object_Type" value="protein"/>
    <att type="string" name="annotation.DB" value="UniProtKB"/>
    <att type="string" name="GeneID_String" value="29082"/>
    <att type="string" name="annotation.Qualifier" value=""/>
    <att type="string" name="annotation.Taxon" value="Human"/>
    <att type="string" name="Prot_Acc" value="NP_054888.2"/>
    <att type="string" name="type" value="human"/>
    <att type="string" name="annotation.Assigned_by" value="UniProtKB"/>
    <att type="list" name="annotation.GO MOLECULAR_FUNCTION">
      <att type="string" name="annotation.GO MOLECULAR_FUNCTION" value="lipid binding"/>
      <att type="string" name="annotation.GO MOLECULAR_FUNCTION" value="protein binding"/>
    </att>
    <att type="map" name="annotation.DB:Reference">
      <att type="string" name="GO:0005515" value="PMID:17350572"/>
      <att type="string" name="GO:0016020" value="GOA:spkw|GO_REF:0000004"/>
      <att type="string" name="GO:0031410" value="GOA:spkw|GO_REF:0000004"/>
      <att type="string" name="GO:0015031" value="GOA:interpro|GO_REF:0000002"/>
      <att type="string" name="GO:0030659" value="GOA:spsl|GO_REF:0000023"/>
      <att type="string" name="GO:0008289" value="GOA:spkw|GO_REF:0000004"/>
    </att>
    <att type="integer" name="GeneID" value="29082"/>
    <att type="string" name="annotation.DB_Object_Name" value="CHMP4A, C14orf123, CDA04, SHAX2, HSPC134: Charged multivesicular body protein 4a"/>
    <att type="list" name="annotation.GO CELLULAR_COMPONENT">
      <att type="string" name="annotation.GO CELLULAR_COMPONENT" value="cytoplasmic vesicle"/>
      <att type="string" name="annotation.GO CELLULAR_COMPONENT" value="cytoplasmic vesicle membrane"/>
      <att type="string" name="annotation.GO CELLULAR_COMPONENT" value="membrane"/>
    </att>
    <att type="string" name="annotation.Date" value="20080616"/>
    <att type="list" name="cytoscape.alias.list">
      <att type="string" name="cytoscape.alias.list" value="IPI00794397"/>
      <att type="string" name="cytoscape.alias.list" value="Q9BY43"/>
    </att>
    <att type="string" name="upkb_sp" value="Q9BY43"/>
    <att type="string" name="canonicalName" value="NP_054888.2"/>
    <att type="string" name="annotation.With (or) From" value="SP_KW:KW-0968"/>
    <att type="integer" name="Degree" value="1"/>
    <att type="map" name="annotation.Evidence">
      <att type="string" name="GO:0005515" value="IPI"/>
      <att type="string" name="GO:0016020" value="IEA"/>
      <att type="string" name="GO:0031410" value="IEA"/>
      <att type="string" name="GO:0015031" value="IEA"/>
      <att type="string" name="GO:0030659" value="IEA"/>
      <att type="string" name="GO:0008289" value="IEA"/>
    </att>
    <att type="list" name="annotation.GO BIOLOGICAL_PROCESS">
      <att type="string" name="annotation.GO BIOLOGICAL_PROCESS" value="protein transport"/>
    </att>
    <att type="string" name="Prot_Name" value="chromatin modifying protein 4A"/>
  </node>
  <node label="NP_002706.1" id="-749">
    <att type="string" name="annotation.DB_Object_ID" value="P67775"/>
    <att type="string" name="Column 4" value="5515"/>
    <att type="string" name="annotation.DB_Object_Type" value="protein"/>
    <att type="string" name="annotation.DB" value="UniProtKB"/>
    <att type="string" name="GeneID_String" value="5515"/>
    <att type="string" name="annotation.Qualifier" value=""/>
    <att type="string" name="MCODE_Node_Status" value="Unclustered"/>
    <att type="string" name="annotation.Taxon" value="Human"/>
    <att type="string" name="upkb_tr" value="Q6I9T8"/>
    <att type="string" name="Prot_Acc" value="NP_002706.1"/>
    <att type="string" name="type" value="human"/>
    <att type="string" name="annotation.Assigned_by" value="UniProtKB"/>
    <att type="list" name="annotation.GO MOLECULAR_FUNCTION">
      <att type="string" name="annotation.GO MOLECULAR_FUNCTION" value="hydrolase activity"/>
      <att type="string" name="annotation.GO MOLECULAR_FUNCTION" value="iron ion binding"/>
      <att type="string" name="annotation.GO MOLECULAR_FUNCTION" value="manganese ion binding"/>
      <att type="string" name="annotation.GO MOLECULAR_FUNCTION" value="metal ion binding"/>
      <att type="string" name="annotation.GO MOLECULAR_FUNCTION" value="phosphoprotein phosphatase activity"/>
      <att type="string" name="annotation.GO MOLECULAR_FUNCTION" value="protein binding"/>
      <att type="string" name="annotation.GO MOLECULAR_FUNCTION" value="protein heterodimerization activity"/>
    </att>
    <att type="map" name="annotation.DB:Reference">
      <att type="string" name="GO:0005515" value="PMID:9847399"/>
      <att type="string" name="GO:0008380" value="PMID:11007961"/>
      <att type="string" name="GO:0030308" value="PMID:11007961"/>
      <att type="string" name="GO:0030111" value="PMID:11007961"/>
      <att type="string" name="GO:0005886" value="GOA:compara|GO_REF:0000019"/>
      <att type="string" name="GO:0006672" value="PMID:11007961"/>
      <att type="string" name="GO:0000159" value="PMID:11007961"/>
      <att type="string" name="GO:0005634" value="PMID:11007961"/>
      <att type="string" name="GO:0030155" value="PMID:11007961"/>
      <att type="string" name="GO:0046872" value="GOA:spkw|GO_REF:0000004"/>
      <att type="string" name="GO:0005829" value="PMID:11007961"/>
      <att type="string" name="GO:0000188" value="PMID:11007961"/>
      <att type="string" name="GO:0005739" value="PMID:11007961"/>
      <att type="string" name="GO:0005737" value="GOA:spkw|GO_REF:0000004"/>
      <att type="string" name="GO:0006470" value="PMID:11007961"/>
      <att type="string" name="GO:0015630" value="PMID:11007961"/>
      <att type="string" name="GO:0004721" value="GOA:spkw|GO_REF:0000004"/>
      <att type="string" name="GO:0045449" value="PMID:11007961"/>
      <att type="string" name="GO:0006275" value="PMID:11007961"/>
      <att type="string" name="GO:0042518" value="PMID:11007961"/>
      <att type="string" name="GO:0030145" value="GOA:spkw|GO_REF:0000004"/>
      <att type="string" name="GO:0010033" value="PMID:11007961"/>
      <att type="string" name="GO:0005506" value="GOA:spkw|GO_REF:0000004"/>
      <att type="string" name="GO:0046982" value="PMID:9847399"/>
      <att type="string" name="GO:0005625" value="PMID:11007961"/>
      <att type="string" name="GO:0006917" value="PMID:11007961"/>
      <att type="string" name="GO:0016787" value="GOA:interpro|GO_REF:0000002"/>
      <att type="string" name="GO:0019932" value="PMID:11007961"/>
      <att type="string" name="GO:0007498" value="GOA:compara|GO_REF:0000019"/>
      <att type="string" name="GO:0045595" value="PMID:11360189"/>
      <att type="string" name="GO:0040008" value="PMID:11360189"/>
    </att>
    <att type="integer" name="GeneID" value="5515"/>
    <att type="string" name="annotation.DB_Object_Name" value="PPP2CA: Serine/threonine-protein phosphatase 2A catalytic subunit alpha isoform"/>
    <att type="list" name="annotation.GO CELLULAR_COMPONENT">
      <att type="string" name="annotation.GO CELLULAR_COMPONENT" value="cytoplasm"/>
      <att type="string" name="annotation.GO CELLULAR_COMPONENT" value="cytosol"/>
      <att type="string" name="annotation.GO CELLULAR_COMPONENT" value="microtubule cytoskeleton"/>
      <att type="string" name="annotation.GO CELLULAR_COMPONENT" value="mitochondrion"/>
      <att type="string" name="annotation.GO CELLULAR_COMPONENT" value="nucleus"/>
      <att type="string" name="annotation.GO CELLULAR_COMPONENT" value="plasma membrane"/>
      <att type="string" name="annotation.GO CELLULAR_COMPONENT" value="protein phosphatase type 2A complex"/>
      <att type="string" name="annotation.GO CELLULAR_COMPONENT" value="soluble fraction"/>
    </att>
    <att type="string" name="annotation.Date" value="20041130"/>
    <att type="list" name="cytoscape.alias.list">
      <att type="string" name="cytoscape.alias.list" value="IPI00008380"/>
      <att type="string" name="cytoscape.alias.list" value="P67775"/>
    </att>
    <att type="string" name="upkb_sp" value="P67775"/>
    <att type="string" name="canonicalName" value="NP_002706.1"/>
    <att type="real" name="MCODE_Score" value="0.0"/>
    <att type="string" name="annotation.With (or) From" value=""/>
    <att type="integer" name="Degree" value="2"/>
    <att type="map" name="annotation.Evidence">
      <att type="string" name="GO:0005515" value="IPI"/>
      <att type="string" name="GO:0008380" value="NAS"/>
      <att type="string" name="GO:0030308" value="NAS"/>
      <att type="string" name="GO:0030111" value="NAS"/>
      <att type="string" name="GO:0005886" value="IEA"/>
      <att type="string" name="GO:0006672" value="NAS"/>
      <att type="string" name="GO:0000159" value="TAS"/>
      <att type="string" name="GO:0005634" value="NAS"/>
      <att type="string" name="GO:0030155" value="NAS"/>
      <att type="string" name="GO:0046872" value="IEA"/>
      <att type="string" name="GO:0005829" value="TAS"/>
      <att type="string" name="GO:0000188" value="NAS"/>
      <att type="string" name="GO:0005739" value="NAS"/>
      <att type="string" name="GO:0005737" value="IEA"/>
      <att type="string" name="GO:0006470" value="TAS"/>
      <att type="string" name="GO:0015630" value="NAS"/>
      <att type="string" name="GO:0004721" value="IEA"/>
      <att type="string" name="GO:0045449" value="NAS"/>
      <att type="string" name="GO:0006275" value="NAS"/>
      <att type="string" name="GO:0042518" value="NAS"/>
      <att type="string" name="GO:0030145" value="IEA"/>
      <att type="string" name="GO:0010033" value="NAS"/>
      <att type="string" name="GO:0005506" value="IEA"/>
      <att type="string" name="GO:0046982" value="IPI"/>
      <att type="string" name="GO:0005625" value="NAS"/>
      <att type="string" name="GO:0006917" value="TAS"/>
      <att type="string" name="GO:0016787" value="IEA"/>
      <att type="string" name="GO:0019932" value="NAS"/>
      <att type="string" name="GO:0007498" value="IEA"/>
      <att type="string" name="GO:0045595" value="NAS"/>
      <att type="string" name="GO:0040008" value="NAS"/>
    </att>
    <att type="list" name="annotation.GO BIOLOGICAL_PROCESS">
      <att type="string" name="annotation.GO BIOLOGICAL_PROCESS" value="RNA splicing"/>
      <att type="string" name="annotation.GO BIOLOGICAL_PROCESS" value="ceramide metabolic process"/>
      <att type="string" name="annotation.GO BIOLOGICAL_PROCESS" value="inactivation of MAPK activity"/>
      <att type="string" name="annotation.GO BIOLOGICAL_PROCESS" value="induction of apoptosis"/>
      <att type="string" name="annotation.GO BIOLOGICAL_PROCESS" value="mesoderm development"/>
      <att type="string" name="annotation.GO BIOLOGICAL_PROCESS" value="negative regulation of cell growth"/>
      <att type="string" name="annotation.GO BIOLOGICAL_PROCESS" value="negative regulation of tyrosine phosphorylation of Stat3 protein"/>
      <att type="string" name="annotation.GO BIOLOGICAL_PROCESS" value="protein amino acid dephosphorylation"/>
      <att type="string" name="annotation.GO BIOLOGICAL_PROCESS" value="regulation of DNA replication"/>
      <att type="string" name="annotation.GO BIOLOGICAL_PROCESS" value="regulation of Wnt receptor signaling pathway"/>
      <att type="string" name="annotation.GO BIOLOGICAL_PROCESS" value="regulation of cell adhesion"/>
      <att type="string" name="annotation.GO BIOLOGICAL_PROCESS" value="regulation of cell differentiation"/>
      <att type="string" name="annotation.GO BIOLOGICAL_PROCESS" value="regulation of growth"/>
      <att type="string" name="annotation.GO BIOLOGICAL_PROCESS" value="regulation of transcription"/>
      <att type="string" name="annotation.GO BIOLOGICAL_PROCESS" value="response to organic substance"/>
      <att type="string" name="annotation.GO BIOLOGICAL_PROCESS" value="second-messenger-mediated signaling"/>
    </att>
    <att type="string" name="Prot_Name" value="protein phosphatase 2, catalytic subunit, alpha isoform"/>
  </node>
  <node label="NP_004125.3" id="-1139">
    <att type="string" name="annotation.DB_Object_ID" value="P38646"/>
    <att type="string" name="Column 4" value="3313"/>
    <att type="string" name="annotation.DB_Object_Type" value="protein"/>
    <att type="string" name="annotation.DB" value="UniProtKB"/>
    <att type="string" name="GeneID_String" value="3313"/>
    <att type="string" name="annotation.Qualifier" value=""/>
    <att type="string" name="MCODE_Node_Status" value="Unclustered"/>
    <att type="string" name="annotation.Taxon" value="Human"/>
    <att type="string" name="Prot_Acc" value="NP_004125.3"/>
    <att type="string" name="type" value="human"/>
    <att type="string" name="annotation.Assigned_by" value="UniProtKB"/>
    <att type="list" name="annotation.GO MOLECULAR_FUNCTION">
      <att type="string" name="annotation.GO MOLECULAR_FUNCTION" value="ATP binding"/>
      <att type="string" name="annotation.GO MOLECULAR_FUNCTION" value="nucleotide binding"/>
      <att type="string" name="annotation.GO MOLECULAR_FUNCTION" value="unfolded protein binding"/>
    </att>
    <att type="map" name="annotation.DB:Reference">
      <att type="string" name="GO:0005739" value="PMID:16130169"/>
      <att type="string" name="GO:0005737" value="PMID:7684501"/>
      <att type="string" name="GO:0000166" value="GOA:spkw|GO_REF:0000004"/>
      <att type="string" name="GO:0009986" value="PMID:12493773"/>
      <att type="string" name="GO:0006457" value="GOA:interpro|GO_REF:0000002"/>
      <att type="string" name="GO:0006611" value="GOA:compara|GO_REF:0000019"/>
      <att type="string" name="GO:0006916" value="PMID:16130169"/>
      <att type="string" name="GO:0051082" value="PMID:16130169"/>
      <att type="string" name="GO:0005524" value="GOA:interpro|GO_REF:0000002"/>
    </att>
    <att type="integer" name="GeneID" value="3313"/>
    <att type="string" name="annotation.DB_Object_Name" value="HSPA9, GRP75, HSPA9B: Stress-70 protein, mitochondrial precursor"/>
    <att type="list" name="annotation.GO CELLULAR_COMPONENT">
      <att type="string" name="annotation.GO CELLULAR_COMPONENT" value="cell surface"/>
      <att type="string" name="annotation.GO CELLULAR_COMPONENT" value="cytoplasm"/>
      <att type="string" name="annotation.GO CELLULAR_COMPONENT" value="mitochondrion"/>
    </att>
    <att type="string" name="annotation.Date" value="20050525"/>
    <att type="list" name="cytoscape.alias.list">
      <att type="string" name="cytoscape.alias.list" value="IPI00007765"/>
      <att type="string" name="cytoscape.alias.list" value="P38646"/>
    </att>
    <att type="string" name="upkb_sp" value="P38646"/>
    <att type="string" name="canonicalName" value="NP_004125.3"/>
    <att type="real" name="MCODE_Score" value="0.2222222222222222"/>
    <att type="string" name="annotation.With (or) From" value=""/>
    <att type="integer" name="Degree" value="1"/>
    <att type="map" name="annotation.Evidence">
      <att type="string" name="GO:0005739" value="TAS"/>
      <att type="string" name="GO:0005737" value="TAS"/>
      <att type="string" name="GO:0000166" value="IEA"/>
      <att type="string" name="GO:0009986" value="IEP"/>
      <att type="string" name="GO:0006457" value="IEA"/>
      <att type="string" name="GO:0006611" value="IEA"/>
      <att type="string" name="GO:0006916" value="TAS"/>
      <att type="string" name="GO:0051082" value="TAS"/>
      <att type="string" name="GO:0005524" value="IEA"/>
    </att>
    <att type="list" name="annotation.GO BIOLOGICAL_PROCESS">
      <att type="string" name="annotation.GO BIOLOGICAL_PROCESS" value="anti-apoptosis"/>
      <att type="string" name="annotation.GO BIOLOGICAL_PROCESS" value="protein export from nucleus"/>
      <att type="string" name="annotation.GO BIOLOGICAL_PROCESS" value="protein folding"/>
    </att>
    <att type="string" name="Prot_Name" value="heat shock 70kDa protein 9B precursor"/>
  </node>
  <node label="NP_998765.2" id="-1382">
    <att type="string" name="annotation.DB_Object_ID" value="Q68DD2"/>
    <att type="string" name="Column 4" value="255189"/>
    <att type="string" name="annotation.DB_Object_Type" value="protein"/>
    <att type="string" name="annotation.DB" value="UniProtKB"/>
    <att type="string" name="GeneID_String" value="255189"/>
    <att type="string" name="annotation.Qualifier" value=""/>
    <att type="string" name="annotation.Taxon" value="Human"/>
    <att type="string" name="upkb_tr" value="A2RRC4"/>
    <att type="string" name="Prot_Acc" value="NP_998765.2"/>
    <att type="string" name="type" value="human"/>
    <att type="string" name="annotation.Assigned_by" value="UniProtKB"/>
    <att type="list" name="annotation.GO MOLECULAR_FUNCTION">
      <att type="string" name="annotation.GO MOLECULAR_FUNCTION" value="calcium ion binding"/>
      <att type="string" name="annotation.GO MOLECULAR_FUNCTION" value="hydrolase activity"/>
      <att type="string" name="annotation.GO MOLECULAR_FUNCTION" value="phospholipase A2 activity"/>
      <att type="string" name="annotation.GO MOLECULAR_FUNCTION" value="phospholipase activity"/>
    </att>
    <att type="map" name="annotation.DB:Reference">
      <att type="string" name="GO:0016042" value="GOA:spkw|GO_REF:0000004"/>
      <att type="string" name="GO:0005737" value="GOA:spkw|GO_REF:0000004"/>
      <att type="string" name="GO:0016020" value="GOA:spkw|GO_REF:0000004"/>
      <att type="string" name="GO:0016787" value="GOA:spkw|GO_REF:0000004"/>
      <att type="string" name="GO:0005509" value="GOA:spkw|GO_REF:0000004"/>
      <att type="string" name="GO:0004623" value="GOA:spec|GO_REF:0000003"/>
      <att type="string" name="GO:0008152" value="GOA:interpro|GO_REF:0000002"/>
      <att type="string" name="GO:0004620" value="GOA:interpro|GO_REF:0000002"/>
      <att type="string" name="GO:0005765" value="GOA:spsl|GO_REF:0000023"/>
      <att type="string" name="GO:0009395" value="GOA:interpro|GO_REF:0000002"/>
    </att>
    <att type="integer" name="GeneID" value="255189"/>
    <att type="string" name="annotation.DB_Object_Name" value="PLA2G4F: Cytosolic phospholipase A2 zeta"/>
    <att type="list" name="annotation.GO CELLULAR_COMPONENT">
      <att type="string" name="annotation.GO CELLULAR_COMPONENT" value="cytoplasm"/>
      <att type="string" name="annotation.GO CELLULAR_COMPONENT" value="lysosomal membrane"/>
      <att type="string" name="annotation.GO CELLULAR_COMPONENT" value="membrane"/>
    </att>
    <att type="string" name="annotation.Date" value="20080616"/>
    <att type="list" name="cytoscape.alias.list">
      <att type="string" name="cytoscape.alias.list" value="IPI00743154"/>
      <att type="string" name="cytoscape.alias.list" value="Q68DD2"/>
    </att>
    <att type="string" name="upkb_sp" value="Q68DD2"/>
    <att type="string" name="canonicalName" value="NP_998765.2"/>
    <att type="string" name="annotation.With (or) From" value="SP_KW:KW-0472"/>
    <att type="integer" name="Degree" value="1"/>
    <att type="map" name="annotation.Evidence">
      <att type="string" name="GO:0016042" value="IEA"/>
      <att type="string" name="GO:0005737" value="IEA"/>
      <att type="string" name="GO:0016020" value="IEA"/>
      <att type="string" name="GO:0016787" value="IEA"/>
      <att type="string" name="GO:0005509" value="IEA"/>
      <att type="string" name="GO:0004623" value="IEA"/>
      <att type="string" name="GO:0008152" value="IEA"/>
      <att type="string" name="GO:0004620" value="IEA"/>
      <att type="string" name="GO:0005765" value="IEA"/>
      <att type="string" name="GO:0009395" value="IEA"/>
    </att>
    <att type="list" name="annotation.GO BIOLOGICAL_PROCESS">
      <att type="string" name="annotation.GO BIOLOGICAL_PROCESS" value="lipid catabolic process"/>
      <att type="string" name="annotation.GO BIOLOGICAL_PROCESS" value="metabolic process"/>
      <att type="string" name="annotation.GO BIOLOGICAL_PROCESS" value="phospholipid catabolic process"/>
    </att>
    <att type="string" name="Prot_Name" value="PLA2G4F: phospholipase A2, group IVF"/>
  </node>
  <node label="NP_705926.1" id="-1462">
    <att type="string" name="GeneID_String" value="155348"/>
    <att type="string" name="MCODE_Node_Status" value="Unclustered"/>
    <att type="string" name="Prot_Acc" value="NP_705926.1"/>
    <att type="string" name="type" value="hiv"/>
    <att type="integer" name="GeneID" value="155348"/>
    <att type="list" name="cytoscape.alias.list">
      <att type="string" name="cytoscape.alias.list" value="NP_705926.1"/>
    </att>
    <att type="string" name="canonicalName" value="NP_705926.1"/>
    <att type="real" name="MCODE_Score" value="0.0"/>
    <att type="integer" name="Degree" value="15"/>
    <att type="string" name="Prot_Name" value="retropepsin"/>
  </node>
  <node label="NP_003394.1" id="-216">
    <att type="string" name="annotation.DB_Object_ID" value="P25490"/>
    <att type="string" name="Column 4" value="7528"/>
    <att type="string" name="annotation.DB_Object_Type" value="protein"/>
    <att type="string" name="annotation.DB" value="UniProtKB"/>
    <att type="string" name="GeneID_String" value="7528"/>
    <att type="string" name="annotation.Qualifier" value=""/>
    <att type="string" name="annotation.Taxon" value="Human"/>
    <att type="string" name="Prot_Acc" value="NP_003394.1"/>
    <att type="string" name="type" value="human"/>
    <att type="string" name="annotation.Assigned_by" value="Ensembl"/>
    <att type="list" name="annotation.GO MOLECULAR_FUNCTION">
      <att type="string" name="annotation.GO MOLECULAR_FUNCTION" value="metal ion binding"/>
      <att type="string" name="annotation.GO MOLECULAR_FUNCTION" value="protein binding"/>
      <att type="string" name="annotation.GO MOLECULAR_FUNCTION" value="transcription coactivator activity"/>
      <att type="string" name="annotation.GO MOLECULAR_FUNCTION" value="transcription corepressor activity"/>
      <att type="string" name="annotation.GO MOLECULAR_FUNCTION" value="transcription factor activity"/>
      <att type="string" name="annotation.GO MOLECULAR_FUNCTION" value="zinc ion binding"/>
    </att>
    <att type="map" name="annotation.DB:Reference">
      <att type="string" name="GO:0005515" value="PMID:9016636"/>
      <att type="string" name="GO:0031519" value="GOA:compara|GO_REF:0000019"/>
      <att type="string" name="GO:0005667" value="GOA:compara|GO_REF:0000019"/>
      <att type="string" name="GO:0003700" value="PMID:1946405"/>
      <att type="string" name="GO:0006357" value="PMID:1655281"/>
      <att type="string" name="GO:0003714" value="PMID:1655281"/>
      <att type="string" name="GO:0003713" value="PMID:1946405"/>
      <att type="string" name="GO:0005634" value="GOA:spkw|GO_REF:0000004"/>
      <att type="string" name="GO:0048593" value="GOA:compara|GO_REF:0000019"/>
      <att type="string" name="GO:0009952" value="GOA:compara|GO_REF:0000019"/>
      <att type="string" name="GO:0016363" value="GOA:spsl|GO_REF:0000023"/>
      <att type="string" name="GO:0046872" value="GOA:spkw|GO_REF:0000004"/>
      <att type="string" name="GO:0006350" value="GOA:spkw|GO_REF:0000004"/>
      <att type="string" name="GO:0005622" value="GOA:interpro|GO_REF:0000002"/>
      <att type="string" name="GO:0008270" value="PMID:1655281"/>
    </att>
    <att type="integer" name="GeneID" value="7528"/>
    <att type="string" name="annotation.DB_Object_Name" value="YY1: Transcriptional repressor protein YY1"/>
    <att type="list" name="annotation.GO CELLULAR_COMPONENT">
      <att type="string" name="annotation.GO CELLULAR_COMPONENT" value="PcG protein complex"/>
      <att type="string" name="annotation.GO CELLULAR_COMPONENT" value="intracellular"/>
      <att type="string" name="annotation.GO CELLULAR_COMPONENT" value="nuclear matrix"/>
      <att type="string" name="annotation.GO CELLULAR_COMPONENT" value="nucleus"/>
      <att type="string" name="annotation.GO CELLULAR_COMPONENT" value="transcription factor complex"/>
    </att>
    <att type="string" name="annotation.Date" value="20080612"/>
    <att type="list" name="cytoscape.alias.list">
      <att type="string" name="cytoscape.alias.list" value="IPI00014513"/>
      <att type="string" name="cytoscape.alias.list" value="P25490"/>
    </att>
    <att type="string" name="upkb_sp" value="P25490"/>
    <att type="string" name="canonicalName" value="NP_003394.1"/>
    <att type="string" name="annotation.With (or) From" value="Ensembl:ENSMUSP00000082063"/>
    <att type="integer" name="Degree" value="1"/>
    <att type="map" name="annotation.Evidence">
      <att type="string" name="GO:0005515" value="IPI"/>
      <att type="string" name="GO:0031519" value="IEA"/>
      <att type="string" name="GO:0005667" value="IEA"/>
      <att type="string" name="GO:0003700" value="TAS"/>
      <att type="string" name="GO:0006357" value="TAS"/>
      <att type="string" name="GO:0003714" value="TAS"/>
      <att type="string" name="GO:0003713" value="TAS"/>
      <att type="string" name="GO:0005634" value="IEA"/>
      <att type="string" name="GO:0048593" value="IEA"/>
      <att type="string" name="GO:0009952" value="IEA"/>
      <att type="string" name="GO:0016363" value="IEA"/>
      <att type="string" name="GO:0046872" value="IEA"/>
      <att type="string" name="GO:0006350" value="IEA"/>
      <att type="string" name="GO:0005622" value="IEA"/>
      <att type="string" name="GO:0008270" value="TAS"/>
    </att>
    <att type="list" name="annotation.GO BIOLOGICAL_PROCESS">
      <att type="string" name="annotation.GO BIOLOGICAL_PROCESS" value="anterior/posterior pattern formation"/>
      <att type="string" name="annotation.GO BIOLOGICAL_PROCESS" value="camera-type eye morphogenesis"/>
      <att type="string" name="annotation.GO BIOLOGICAL_PROCESS" value="regulation of transcription from RNA polymerase II promoter"/>
      <att type="string" name="annotation.GO BIOLOGICAL_PROCESS" value="transcription"/>
    </att>
    <att type="string" name="Prot_Name" value="YY1 transcription factor"/>
  </node>
  <node label="NP_057425.3" id="-1435">
    <att type="string" name="annotation.DB_Object_ID" value="Q9P212"/>
    <att type="string" name="Column 4" value="51196"/>
    <att type="string" name="annotation.DB_Object_Type" value="protein"/>
    <att type="string" name="annotation.DB" value="UniProtKB"/>
    <att type="string" name="GeneID_String" value="51196"/>
    <att type="string" name="annotation.Qualifier" value=""/>
    <att type="string" name="annotation.Taxon" value="Human"/>
    <att type="string" name="upkb_tr" value="Q5VWL4"/>
    <att type="string" name="Prot_Acc" value="NP_057425.3"/>
    <att type="string" name="type" value="human"/>
    <att type="string" name="annotation.Assigned_by" value="UniProtKB"/>
    <att type="list" name="annotation.GO MOLECULAR_FUNCTION">
      <att type="string" name="annotation.GO MOLECULAR_FUNCTION" value="Ras GTPase binding"/>
      <att type="string" name="annotation.GO MOLECULAR_FUNCTION" value="calcium ion binding"/>
      <att type="string" name="annotation.GO MOLECULAR_FUNCTION" value="enzyme binding"/>
      <att type="string" name="annotation.GO MOLECULAR_FUNCTION" value="guanyl-nucleotide exchange factor activity"/>
      <att type="string" name="annotation.GO MOLECULAR_FUNCTION" value="hydrolase activity"/>
      <att type="string" name="annotation.GO MOLECULAR_FUNCTION" value="phosphoinositide phospholipase C activity"/>
      <att type="string" name="annotation.GO MOLECULAR_FUNCTION" value="receptor signaling protein activity"/>
      <att type="string" name="annotation.GO MOLECULAR_FUNCTION" value="signal transducer activity"/>
    </att>
    <att type="map" name="annotation.DB:Reference">
      <att type="string" name="GO:0045859" value="PMID:11022047"/>
      <att type="string" name="GO:0006629" value="GOA:interpro|GO_REF:0000002"/>
      <att type="string" name="GO:0019722" value="PMID:11022048"/>
      <att type="string" name="GO:0005886" value="PMID:11022048"/>
      <att type="string" name="GO:0007264" value="GOA:interpro|GO_REF:0000002"/>
      <att type="string" name="GO:0008283" value="PMID:11022048"/>
      <att type="string" name="GO:0006940" value="PMID:11022047"/>
      <att type="string" name="GO:0046578" value="PMID:11022047"/>
      <att type="string" name="GO:0001558" value="PMID:11022047"/>
      <att type="string" name="GO:0007204" value="PMID:11022047"/>
      <att type="string" name="GO:0032835" value="PMID:17086182"/>
      <att type="string" name="GO:0007205" value="PMID:11022048"/>
      <att type="string" name="GO:0005829" value="PMID:11022048"/>
      <att type="string" name="GO:0005085" value="PMID:11022047"/>
      <att type="string" name="GO:0005622" value="GOA:interpro|GO_REF:0000002"/>
      <att type="string" name="GO:0007507" value="PMID:11022047"/>
      <att type="string" name="GO:0000187" value="PMID:11022047"/>
      <att type="string" name="GO:0005737" value="GOA:spkw|GO_REF:0000004"/>
      <att type="string" name="GO:0007173" value="PMID:11022048"/>
      <att type="string" name="GO:0007010" value="PMID:11022047"/>
      <att type="string" name="GO:0006651" value="PMID:11022047"/>
      <att type="string" name="GO:0004871" value="GOA:spkw|GO_REF:0000004"/>
      <att type="string" name="GO:0017016" value="PMID:11022048"/>
      <att type="string" name="GO:0005794" value="GOA:spkw|GO_REF:0000004"/>
      <att type="string" name="GO:0048016" value="PMID:11022047"/>
      <att type="string" name="GO:0005509" value="GOA:interpro|GO_REF:0000002"/>
      <att type="string" name="GO:0005624" value="PMID:11022047"/>
      <att type="string" name="GO:0016042" value="GOA:spkw|GO_REF:0000004"/>
      <att type="string" name="GO:0008277" value="PMID:11022047"/>
      <att type="string" name="GO:0016787" value="GOA:spkw|GO_REF:0000004"/>
      <att type="string" name="GO:0000139" value="GOA:spsl|GO_REF:0000023"/>
      <att type="string" name="GO:0004435" value="PMID:11022048"/>
      <att type="string" name="GO:0005057" value="PMID:11022048"/>
      <att type="string" name="GO:0006644" value="PMID:11022048"/>
      <att type="string" name="GO:0019899" value="PMID:11022048"/>
    </att>
    <att type="integer" name="GeneID" value="51196"/>
    <att type="string" name="annotation.DB_Object_Name" value="PLCE1, KIAA1516, PLCE, PPLC: 1-phosphatidylinositol-4,5-bisphosphate phosphodiesterase epsilon-1"/>
    <att type="list" name="annotation.GO CELLULAR_COMPONENT">
      <att type="string" name="annotation.GO CELLULAR_COMPONENT" value="Golgi apparatus"/>
      <att type="string" name="annotation.GO CELLULAR_COMPONENT" value="Golgi membrane"/>
      <att type="string" name="annotation.GO CELLULAR_COMPONENT" value="cytoplasm"/>
      <att type="string" name="annotation.GO CELLULAR_COMPONENT" value="cytosol"/>
      <att type="string" name="annotation.GO CELLULAR_COMPONENT" value="intracellular"/>
      <att type="string" name="annotation.GO CELLULAR_COMPONENT" value="membrane fraction"/>
      <att type="string" name="annotation.GO CELLULAR_COMPONENT" value="plasma membrane"/>
    </att>
    <att type="string" name="annotation.Date" value="20061108"/>
    <att type="list" name="cytoscape.alias.list">
      <att type="string" name="cytoscape.alias.list" value="IPI00010604"/>
      <att type="string" name="cytoscape.alias.list" value="Q9P212"/>
    </att>
    <att type="string" name="upkb_sp" value="Q9P212"/>
    <att type="string" name="canonicalName" value="NP_057425.3"/>
    <att type="string" name="annotation.With (or) From" value=""/>
    <att type="integer" name="Degree" value="1"/>
    <att type="map" name="annotation.Evidence">
      <att type="string" name="GO:0045859" value="IDA"/>
      <att type="string" name="GO:0006629" value="IEA"/>
      <att type="string" name="GO:0019722" value="NAS"/>
      <att type="string" name="GO:0005886" value="IDA"/>
      <att type="string" name="GO:0007264" value="IEA"/>
      <att type="string" name="GO:0008283" value="NAS"/>
      <att type="string" name="GO:0006940" value="TAS"/>
      <att type="string" name="GO:0046578" value="IDA"/>
      <att type="string" name="GO:0001558" value="TAS"/>
      <att type="string" name="GO:0007204" value="TAS"/>
      <att type="string" name="GO:0032835" value="IMP"/>
      <att type="string" name="GO:0007205" value="NAS"/>
      <att type="string" name="GO:0005829" value="IDA"/>
      <att type="string" name="GO:0005085" value="TAS"/>
      <att type="string" name="GO:0005622" value="IEA"/>
      <att type="string" name="GO:0007507" value="TAS"/>
      <att type="string" name="GO:0000187" value="IDA"/>
      <att type="string" name="GO:0005737" value="IEA"/>
      <att type="string" name="GO:0007173" value="NAS"/>
      <att type="string" name="GO:0007010" value="NAS"/>
      <att type="string" name="GO:0006651" value="TAS"/>
      <att type="string" name="GO:0004871" value="IEA"/>
      <att type="string" name="GO:0017016" value="TAS"/>
      <att type="string" name="GO:0005794" value="IEA"/>
      <att type="string" name="GO:0048016" value="TAS"/>
      <att type="string" name="GO:0005509" value="IEA"/>
      <att type="string" name="GO:0005624" value="IDA"/>
      <att type="string" name="GO:0016042" value="IEA"/>
      <att type="string" name="GO:0008277" value="IDA"/>
      <att type="string" name="GO:0016787" value="IEA"/>
      <att type="string" name="GO:0000139" value="IEA"/>
      <att type="string" name="GO:0004435" value="IDA"/>
      <att type="string" name="GO:0005057" value="TAS"/>
      <att type="string" name="GO:0006644" value="IC"/>
      <att type="string" name="GO:0019899" value="IPI"/>
    </att>
    <att type="list" name="annotation.GO BIOLOGICAL_PROCESS">
      <att type="string" name="annotation.GO BIOLOGICAL_PROCESS" value="activation of MAPK activity"/>
      <att type="string" name="annotation.GO BIOLOGICAL_PROCESS" value="activation of protein kinase C activity"/>
      <att type="string" name="annotation.GO BIOLOGICAL_PROCESS" value="calcium-mediated signaling"/>
      <att type="string" name="annotation.GO BIOLOGICAL_PROCESS" value="cell proliferation"/>
      <att type="string" name="annotation.GO BIOLOGICAL_PROCESS" value="cytoskeleton organization and biogenesis"/>
      <att type="string" name="annotation.GO BIOLOGICAL_PROCESS" value="diacylglycerol biosynthetic process"/>
      <att type="string" name="annotation.GO BIOLOGICAL_PROCESS" value="elevation of cytosolic calcium ion concentration"/>
      <att type="string" name="annotation.GO BIOLOGICAL_PROCESS" value="epidermal growth factor receptor signaling pathway"/>
      <att type="string" name="annotation.GO BIOLOGICAL_PROCESS" value="glomerulus development"/>
      <att type="string" name="annotation.GO BIOLOGICAL_PROCESS" value="heart development"/>
      <att type="string" name="annotation.GO BIOLOGICAL_PROCESS" value="inositol phosphate-mediated signaling"/>
      <att type="string" name="annotation.GO BIOLOGICAL_PROCESS" value="lipid catabolic process"/>
      <att type="string" name="annotation.GO BIOLOGICAL_PROCESS" value="lipid metabolic process"/>
      <att type="string" name="annotation.GO BIOLOGICAL_PROCESS" value="phospholipid metabolic process"/>
      <att type="string" name="annotation.GO BIOLOGICAL_PROCESS" value="regulation of G-protein coupled receptor protein signaling pathway"/>
      <att type="string" name="annotation.GO BIOLOGICAL_PROCESS" value="regulation of Ras protein signal transduction"/>
      <att type="string" name="annotation.GO BIOLOGICAL_PROCESS" value="regulation of cell growth"/>
      <att type="string" name="annotation.GO BIOLOGICAL_PROCESS" value="regulation of protein kinase activity"/>
      <att type="string" name="annotation.GO BIOLOGICAL_PROCESS" value="regulation of smooth muscle contraction"/>
      <att type="string" name="annotation.GO BIOLOGICAL_PROCESS" value="small GTPase mediated signal transduction"/>
    </att>
    <att type="string" name="Prot_Name" value="pancreas-enriched phospholipase C"/>
  </node>
  <node label="NP_003190.1" id="-340">
    <att type="string" name="annotation.DB_Object_ID" value="P15884"/>
    <att type="string" name="Column 4" value="6925"/>
    <att type="string" name="annotation.DB_Object_Type" value="protein"/>
    <att type="string" name="annotation.DB" value="UniProtKB"/>
    <att type="string" name="upkb_vega" value="OTTHUMP00000073490"/>
    <att type="string" name="GeneID_String" value="6925"/>
    <att type="string" name="annotation.Qualifier" value=""/>
    <att type="string" name="annotation.Taxon" value="Human"/>
    <att type="string" name="Prot_Acc" value="NP_003190.1"/>
    <att type="string" name="type" value="human"/>
    <att type="string" name="annotation.Assigned_by" value="Ensembl"/>
    <att type="list" name="annotation.GO MOLECULAR_FUNCTION">
      <att type="string" name="annotation.GO MOLECULAR_FUNCTION" value="protein binding"/>
      <att type="string" name="annotation.GO MOLECULAR_FUNCTION" value="protein heterodimerization activity"/>
      <att type="string" name="annotation.GO MOLECULAR_FUNCTION" value="transcription corepressor activity"/>
      <att type="string" name="annotation.GO MOLECULAR_FUNCTION" value="transcription factor activity"/>
    </att>
    <att type="map" name="annotation.DB:Reference">
      <att type="string" name="GO:0005515" value="PMID:11955446"/>
      <att type="string" name="GO:0005667" value="GOA:compara|GO_REF:0000019"/>
      <att type="string" name="GO:0003700" value="PMID:2105528"/>
      <att type="string" name="GO:0046982" value="PMID:2105528"/>
      <att type="string" name="GO:0003714" value="GOA:compara|GO_REF:0000019"/>
      <att type="string" name="GO:0005634" value="PMID:1681116"/>
      <att type="string" name="GO:0000122" value="GOA:compara|GO_REF:0000019"/>
      <att type="string" name="GO:0045893" value="PMID:2105528"/>
    </att>
    <att type="integer" name="GeneID" value="6925"/>
    <att type="string" name="annotation.DB_Object_Name" value="TCF4, ITF2, SEF2: Transcription factor 4"/>
    <att type="list" name="annotation.GO CELLULAR_COMPONENT">
      <att type="string" name="annotation.GO CELLULAR_COMPONENT" value="nucleus"/>
      <att type="string" name="annotation.GO CELLULAR_COMPONENT" value="transcription factor complex"/>
    </att>
    <att type="string" name="annotation.Date" value="20080612"/>
    <att type="list" name="cytoscape.alias.list">
      <att type="string" name="cytoscape.alias.list" value="IPI00013492"/>
      <att type="string" name="cytoscape.alias.list" value="P15884"/>
    </att>
    <att type="string" name="upkb_sp" value="P15884"/>
    <att type="string" name="canonicalName" value="NP_003190.1"/>
    <att type="string" name="annotation.With (or) From" value="Ensembl:ENSMUSP00000110628"/>
    <att type="integer" name="Degree" value="1"/>
    <att type="map" name="annotation.Evidence">
      <att type="string" name="GO:0005515" value="IPI"/>
      <att type="string" name="GO:0005667" value="IEA"/>
      <att type="string" name="GO:0003700" value="IDA"/>
      <att type="string" name="GO:0046982" value="NAS"/>
      <att type="string" name="GO:0003714" value="IEA"/>
      <att type="string" name="GO:0005634" value="TAS"/>
      <att type="string" name="GO:0000122" value="IEA"/>
      <att type="string" name="GO:0045893" value="IDA"/>
    </att>
    <att type="list" name="annotation.GO BIOLOGICAL_PROCESS">
      <att type="string" name="annotation.GO BIOLOGICAL_PROCESS" value="negative regulation of transcription from RNA polymerase II promoter"/>
      <att type="string" name="annotation.GO BIOLOGICAL_PROCESS" value="positive regulation of transcription, DNA-dependent"/>
    </att>
    <att type="string" name="Prot_Name" value="transcription factor 4 isoform b"/>
  </node>
  <node label="NP_002863.1" id="-687">
    <att type="string" name="annotation.DB_Object_ID" value="P15153"/>
    <att type="string" name="Column 4" value="5880"/>
    <att type="string" name="annotation.DB_Object_Type" value="protein"/>
    <att type="string" name="annotation.DB" value="UniProtKB"/>
    <att type="string" name="upkb_vega" value="OTTHUMP00000197776"/>
    <att type="string" name="GeneID_String" value="5880"/>
    <att type="string" name="annotation.Qualifier" value=""/>
    <att type="string" name="MCODE_Node_Status" value="Unclustered"/>
    <att type="string" name="annotation.Taxon" value="Human"/>
    <att type="string" name="upkb_tr" value="B1AH80"/>
    <att type="string" name="Prot_Acc" value="NP_002863.1"/>
    <att type="string" name="type" value="human"/>
    <att type="string" name="annotation.Assigned_by" value="UniProtKB"/>
    <att type="list" name="annotation.GO MOLECULAR_FUNCTION">
      <att type="string" name="annotation.GO MOLECULAR_FUNCTION" value="GTP binding"/>
      <att type="string" name="annotation.GO MOLECULAR_FUNCTION" value="GTPase activity"/>
      <att type="string" name="annotation.GO MOLECULAR_FUNCTION" value="nucleotide binding"/>
      <att type="string" name="annotation.GO MOLECULAR_FUNCTION" value="protein binding"/>
    </att>
    <att type="map" name="annotation.DB:Reference">
      <att type="string" name="GO:0005515" value="PMID:11090627"/>
      <att type="string" name="GO:0008284" value="GOA:compara|GO_REF:0000019"/>
      <att type="string" name="GO:0030036" value="GOA:compara|GO_REF:0000019"/>
      <att type="string" name="GO:0007264" value="GOA:interpro|GO_REF:0000002"/>
      <att type="string" name="GO:0003924" value="PMID:2674130"/>
      <att type="string" name="GO:0005624" value="GOA:compara|GO_REF:0000019"/>
      <att type="string" name="GO:0005635" value="GOA:compara|GO_REF:0000019"/>
      <att type="string" name="GO:0005525" value="GOA:interpro|GO_REF:0000002"/>
      <att type="string" name="GO:0005622" value="GOA:interpro|GO_REF:0000002"/>
      <att type="string" name="GO:0007165" value="PMID:2674130"/>
      <att type="string" name="GO:0005737" value="GOA:spkw|GO_REF:0000004"/>
      <att type="string" name="GO:0000166" value="GOA:spkw|GO_REF:0000004"/>
      <att type="string" name="GO:0006935" value="GOA:compara|GO_REF:0000019"/>
      <att type="string" name="GO:0030031" value="GOA:compara|GO_REF:0000019"/>
    </att>
    <att type="integer" name="GeneID" value="5880"/>
    <att type="string" name="annotation.DB_Object_Name" value="RAC2: Ras-related C3 botulinum toxin substrate 2 precursor"/>
    <att type="list" name="annotation.GO CELLULAR_COMPONENT">
      <att type="string" name="annotation.GO CELLULAR_COMPONENT" value="cytoplasm"/>
      <att type="string" name="annotation.GO CELLULAR_COMPONENT" value="intracellular"/>
      <att type="string" name="annotation.GO CELLULAR_COMPONENT" value="membrane fraction"/>
      <att type="string" name="annotation.GO CELLULAR_COMPONENT" value="nuclear envelope"/>
    </att>
    <att type="string" name="annotation.Date" value="20080616"/>
    <att type="list" name="cytoscape.alias.list">
      <att type="string" name="cytoscape.alias.list" value="IPI00010270"/>
      <att type="string" name="cytoscape.alias.list" value="P15153"/>
    </att>
    <att type="string" name="upkb_sp" value="P15153"/>
    <att type="string" name="canonicalName" value="NP_002863.1"/>
    <att type="real" name="MCODE_Score" value="0.0"/>
    <att type="string" name="annotation.With (or) From" value="SP_KW:KW-0963"/>
    <att type="integer" name="Degree" value="1"/>
    <att type="map" name="annotation.Evidence">
      <att type="string" name="GO:0005515" value="IPI"/>
      <att type="string" name="GO:0008284" value="IEA"/>
      <att type="string" name="GO:0030036" value="IEA"/>
      <att type="string" name="GO:0007264" value="IEA"/>
      <att type="string" name="GO:0003924" value="TAS"/>
      <att type="string" name="GO:0005624" value="IEA"/>
      <att type="string" name="GO:0005635" value="IEA"/>
      <att type="string" name="GO:0005525" value="IEA"/>
      <att type="string" name="GO:0005622" value="IEA"/>
      <att type="string" name="GO:0007165" value="TAS"/>
      <att type="string" name="GO:0005737" value="IEA"/>
      <att type="string" name="GO:0000166" value="IEA"/>
      <att type="string" name="GO:0006935" value="IEA"/>
      <att type="string" name="GO:0030031" value="IEA"/>
    </att>
    <att type="list" name="annotation.GO BIOLOGICAL_PROCESS">
      <att type="string" name="annotation.GO BIOLOGICAL_PROCESS" value="actin cytoskeleton organization and biogenesis"/>
      <att type="string" name="annotation.GO BIOLOGICAL_PROCESS" value="cell projection biogenesis"/>
      <att type="string" name="annotation.GO BIOLOGICAL_PROCESS" value="chemotaxis"/>
      <att type="string" name="annotation.GO BIOLOGICAL_PROCESS" value="positive regulation of cell proliferation"/>
      <att type="string" name="annotation.GO BIOLOGICAL_PROCESS" value="signal transduction"/>
      <att type="string" name="annotation.GO BIOLOGICAL_PROCESS" value="small GTPase mediated signal transduction"/>
    </att>
    <att type="string" name="Prot_Name" value="ras-related C3 botulinum toxin substrate 2"/>
  </node>
  <node label="NP_705927.1" id="-1461">
    <att type="string" name="GeneID_String" value="155348"/>
    <att type="string" name="Prot_Acc" value="NP_705927.1"/>
    <att type="string" name="type" value="hiv"/>
    <att type="integer" name="GeneID" value="155348"/>
    <att type="list" name="cytoscape.alias.list">
      <att type="string" name="cytoscape.alias.list" value="NP_705927.1"/>
    </att>
    <att type="string" name="canonicalName" value="NP_705927.1"/>
    <att type="integer" name="Degree" value="11"/>
    <att type="string" name="Prot_Name" value="RT"/>
  </node>
  <node label="NP_005334.1" id="-813">
    <att type="string" name="annotation.DB_Object_ID" value="P01112"/>
    <att type="string" name="Column 4" value="3265"/>
    <att type="string" name="annotation.DB_Object_Type" value="protein"/>
    <att type="string" name="annotation.DB" value="UniProtKB"/>
    <att type="string" name="GeneID_String" value="3265"/>
    <att type="string" name="annotation.Qualifier" value=""/>
    <att type="string" name="annotation.Taxon" value="Human"/>
    <att type="string" name="upkb_tr" value="Q16525"/>
    <att type="string" name="Prot_Acc" value="NP_005334.1"/>
    <att type="string" name="type" value="human"/>
    <att type="string" name="annotation.Assigned_by" value="PINC"/>
    <att type="list" name="annotation.GO MOLECULAR_FUNCTION">
      <att type="string" name="annotation.GO MOLECULAR_FUNCTION" value="GTP binding"/>
      <att type="string" name="annotation.GO MOLECULAR_FUNCTION" value="nucleotide binding"/>
      <att type="string" name="annotation.GO MOLECULAR_FUNCTION" value="protein C-terminus binding"/>
    </att>
    <att type="map" name="annotation.DB:Reference">
      <att type="string" name="GO:0005794" value="GOA:spkw|GO_REF:0000004"/>
      <att type="string" name="GO:0005886" value="PMID:9880516"/>
      <att type="string" name="GO:0007264" value="GOA:interpro|GO_REF:0000002"/>
      <att type="string" name="GO:0007265" value="PMID:11520933"/>
      <att type="string" name="GO:0005525" value="GOA:interpro|GO_REF:0000002"/>
      <att type="string" name="GO:0008022" value="PMID:9219684"/>
      <att type="string" name="GO:0005622" value="GOA:interpro|GO_REF:0000002"/>
      <att type="string" name="GO:0005737" value="PMID:10842192"/>
      <att type="string" name="GO:0000166" value="GOA:spkw|GO_REF:0000004"/>
      <att type="string" name="GO:0000139" value="GOA:spsl|GO_REF:0000023"/>
      <att type="string" name="GO:0006935" value="PMID:10848592"/>
      <att type="string" name="GO:0009887" value="PMID:10848592"/>
      <att type="string" name="GO:0007166" value="PMID:9020890"/>
    </att>
    <att type="integer" name="GeneID" value="3265"/>
    <att type="string" name="annotation.DB_Object_Name" value="HRAS, HRAS1: GTPase HRas precursor"/>
    <att type="list" name="annotation.GO CELLULAR_COMPONENT">
      <att type="string" name="annotation.GO CELLULAR_COMPONENT" value="Golgi apparatus"/>
      <att type="string" name="annotation.GO CELLULAR_COMPONENT" value="Golgi membrane"/>
      <att type="string" name="annotation.GO CELLULAR_COMPONENT" value="cytoplasm"/>
      <att type="string" name="annotation.GO CELLULAR_COMPONENT" value="intracellular"/>
      <att type="string" name="annotation.GO CELLULAR_COMPONENT" value="plasma membrane"/>
    </att>
    <att type="string" name="annotation.Date" value="20030904"/>
    <att type="list" name="cytoscape.alias.list">
      <att type="string" name="cytoscape.alias.list" value="IPI00000006"/>
      <att type="string" name="cytoscape.alias.list" value="P01112"/>
    </att>
    <att type="string" name="upkb_sp" value="P01112"/>
    <att type="string" name="canonicalName" value="NP_005334.1"/>
    <att type="string" name="annotation.With (or) From" value=""/>
    <att type="integer" name="Degree" value="3"/>
    <att type="map" name="annotation.Evidence">
      <att type="string" name="GO:0005794" value="IEA"/>
      <att type="string" name="GO:0005886" value="TAS"/>
      <att type="string" name="GO:0007264" value="IEA"/>
      <att type="string" name="GO:0007265" value="EXP"/>
      <att type="string" name="GO:0005525" value="IEA"/>
      <att type="string" name="GO:0008022" value="IPI"/>
      <att type="string" name="GO:0005622" value="IEA"/>
      <att type="string" name="GO:0005737" value="TAS"/>
      <att type="string" name="GO:0000166" value="IEA"/>
      <att type="string" name="GO:0000139" value="IEA"/>
      <att type="string" name="GO:0006935" value="TAS"/>
      <att type="string" name="GO:0009887" value="TAS"/>
      <att type="string" name="GO:0007166" value="TAS"/>
    </att>
    <att type="list" name="annotation.GO BIOLOGICAL_PROCESS">
      <att type="string" name="annotation.GO BIOLOGICAL_PROCESS" value="Ras protein signal transduction"/>
      <att type="string" name="annotation.GO BIOLOGICAL_PROCESS" value="cell surface receptor linked signal transduction"/>
      <att type="string" name="annotation.GO BIOLOGICAL_PROCESS" value="chemotaxis"/>
      <att type="string" name="annotation.GO BIOLOGICAL_PROCESS" value="organ morphogenesis"/>
      <att type="string" name="annotation.GO BIOLOGICAL_PROCESS" value="small GTPase mediated signal transduction"/>
    </att>
    <att type="string" name="Prot_Name" value="v-Ha-ras Harvey rat sarcoma viral oncogene homolog isofrom 1"/>
  </node>
  <node label="NP_005150.1" id="-861">
    <att type="string" name="annotation.DB_Object_ID" value="P68032"/>
    <att type="string" name="Column 4" value="70"/>
    <att type="string" name="annotation.DB_Object_Type" value="protein"/>
    <att type="string" name="annotation.DB" value="UniProtKB"/>
    <att type="string" name="GeneID_String" value="70"/>
    <att type="string" name="annotation.Qualifier" value=""/>
    <att type="string" name="MCODE_Node_Status" value="Unclustered"/>
    <att type="string" name="annotation.Taxon" value="Human"/>
    <att type="string" name="Prot_Acc" value="NP_005150.1"/>
    <att type="string" name="type" value="human"/>
    <att type="string" name="annotation.Assigned_by" value="UniProtKB"/>
    <att type="list" name="annotation.GO MOLECULAR_FUNCTION">
      <att type="string" name="annotation.GO MOLECULAR_FUNCTION" value="ATP binding"/>
      <att type="string" name="annotation.GO MOLECULAR_FUNCTION" value="ATPase activity"/>
      <att type="string" name="annotation.GO MOLECULAR_FUNCTION" value="myosin binding"/>
      <att type="string" name="annotation.GO MOLECULAR_FUNCTION" value="nucleotide binding"/>
      <att type="string" name="annotation.GO MOLECULAR_FUNCTION" value="protein binding"/>
      <att type="string" name="annotation.GO MOLECULAR_FUNCTION" value="structural molecule activity"/>
    </att>
    <att type="map" name="annotation.DB:Reference">
      <att type="string" name="GO:0030240" value="GO_REF:0000024"/>
      <att type="string" name="GO:0005515" value="GOA:interpro|GO_REF:0000002"/>
      <att type="string" name="GO:0030048" value="PMID:16611632"/>
      <att type="string" name="GO:0042643" value="PMID:16611632"/>
      <att type="string" name="GO:0060047" value="PMID:9563954"/>
      <att type="string" name="GO:0006915" value="GO_REF:0000024"/>
      <att type="string" name="GO:0031032" value="GO_REF:0000024"/>
      <att type="string" name="GO:0005524" value="PMID:16611632"/>
      <att type="string" name="GO:0005737" value="GOA:spkw|GO_REF:0000004"/>
      <att type="string" name="GO:0000166" value="GOA:spkw|GO_REF:0000004"/>
      <att type="string" name="GO:0005198" value="GOA:spkw|GO_REF:0000004"/>
      <att type="string" name="GO:0055003" value="GO_REF:0000024"/>
      <att type="string" name="GO:0017022" value="PMID:16611632"/>
      <att type="string" name="GO:0005856" value="GOA:spkw|GO_REF:0000004"/>
      <att type="string" name="GO:0016887" value="PMID:16611632"/>
      <att type="string" name="GO:0055008" value="GO_REF:0000024"/>
      <att type="string" name="GO:0031674" value="GO_REF:0000024"/>
    </att>
    <att type="integer" name="GeneID" value="70"/>
    <att type="string" name="annotation.DB_Object_Name" value="ACTC1, ACTC: Actin, alpha cardiac muscle 1"/>
    <att type="list" name="annotation.GO CELLULAR_COMPONENT">
      <att type="string" name="annotation.GO CELLULAR_COMPONENT" value="I band"/>
      <att type="string" name="annotation.GO CELLULAR_COMPONENT" value="actomyosin, actin part"/>
      <att type="string" name="annotation.GO CELLULAR_COMPONENT" value="cytoplasm"/>
      <att type="string" name="annotation.GO CELLULAR_COMPONENT" value="cytoskeleton"/>
    </att>
    <att type="string" name="annotation.Date" value="20080606"/>
    <att type="list" name="cytoscape.alias.list">
      <att type="string" name="cytoscape.alias.list" value="IPI00023006"/>
      <att type="string" name="cytoscape.alias.list" value="P68032"/>
    </att>
    <att type="string" name="upkb_sp" value="P68032"/>
    <att type="string" name="canonicalName" value="NP_005150.1"/>
    <att type="real" name="MCODE_Score" value="0.0"/>
    <att type="string" name="annotation.With (or) From" value=""/>
    <att type="integer" name="Degree" value="1"/>
    <att type="map" name="annotation.Evidence">
      <att type="string" name="GO:0030240" value="ISS"/>
      <att type="string" name="GO:0005515" value="IEA"/>
      <att type="string" name="GO:0030048" value="IDA"/>
      <att type="string" name="GO:0042643" value="IDA"/>
      <att type="string" name="GO:0060047" value="IMP"/>
      <att type="string" name="GO:0006915" value="ISS"/>
      <att type="string" name="GO:0031032" value="ISS"/>
      <att type="string" name="GO:0005524" value="IDA"/>
      <att type="string" name="GO:0005737" value="IEA"/>
      <att type="string" name="GO:0000166" value="IEA"/>
      <att type="string" name="GO:0005198" value="IEA"/>
      <att type="string" name="GO:0055003" value="ISS"/>
      <att type="string" name="GO:0017022" value="IPI"/>
      <att type="string" name="GO:0005856" value="IEA"/>
      <att type="string" name="GO:0016887" value="IDA"/>
      <att type="string" name="GO:0055008" value="ISS"/>
      <att type="string" name="GO:0031674" value="ISS"/>
    </att>
    <att type="list" name="annotation.GO BIOLOGICAL_PROCESS">
      <att type="string" name="annotation.GO BIOLOGICAL_PROCESS" value="actin filament-based movement"/>
      <att type="string" name="annotation.GO BIOLOGICAL_PROCESS" value="actomyosin structure organization and biogenesis"/>
      <att type="string" name="annotation.GO BIOLOGICAL_PROCESS" value="apoptosis"/>
      <att type="string" name="annotation.GO BIOLOGICAL_PROCESS" value="cardiac muscle morphogenesis"/>
      <att type="string" name="annotation.GO BIOLOGICAL_PROCESS" value="cardiac myofibril assembly"/>
      <att type="string" name="annotation.GO BIOLOGICAL_PROCESS" value="heart contraction"/>
      <att type="string" name="annotation.GO BIOLOGICAL_PROCESS" value="muscle thin filament assembly"/>
    </att>
    <att type="string" name="Prot_Name" value="cardiac muscle alpha actin 1 proprotein"/>
  </node>
  <node label="NP_002567.3" id="-683">
    <att type="string" name="annotation.DB_Object_ID" value="Q13153"/>
    <att type="string" name="Column 4" value="5058"/>
    <att type="string" name="annotation.DB_Object_Type" value="protein"/>
    <att type="string" name="annotation.DB" value="UniProtKB"/>
    <att type="string" name="GeneID_String" value="5058"/>
    <att type="string" name="annotation.Qualifier" value=""/>
    <att type="string" name="annotation.Taxon" value="Human"/>
    <att type="string" name="Prot_Acc" value="NP_002567.3"/>
    <att type="string" name="type" value="human"/>
    <att type="string" name="annotation.Assigned_by" value="UniProtKB"/>
    <att type="list" name="annotation.GO MOLECULAR_FUNCTION">
      <att type="string" name="annotation.GO MOLECULAR_FUNCTION" value="ATP binding"/>
      <att type="string" name="annotation.GO MOLECULAR_FUNCTION" value="nucleotide binding"/>
      <att type="string" name="annotation.GO MOLECULAR_FUNCTION" value="protein binding"/>
      <att type="string" name="annotation.GO MOLECULAR_FUNCTION" value="protein serine/threonine kinase activity"/>
      <att type="string" name="annotation.GO MOLECULAR_FUNCTION" value="transferase activity"/>
    </att>
    <att type="map" name="annotation.DB:Reference">
      <att type="string" name="GO:0005515" value="PMID:16278681"/>
      <att type="string" name="GO:0006984" value="PMID:16278681"/>
      <att type="string" name="GO:0030054" value="GOA:spkw|GO_REF:0000004"/>
      <att type="string" name="GO:0005886" value="PMID:16278681"/>
      <att type="string" name="GO:0006915" value="GOA:spkw|GO_REF:0000004"/>
      <att type="string" name="GO:0005524" value="GOA:interpro|GO_REF:0000002"/>
      <att type="string" name="GO:0005737" value="PMID:16278681"/>
      <att type="string" name="GO:0046777" value="PMID:8805275"/>
      <att type="string" name="GO:0000166" value="GOA:spkw|GO_REF:0000004"/>
      <att type="string" name="GO:0004674" value="PMID:16278681"/>
      <att type="string" name="GO:0000165" value="PMID:8805275"/>
      <att type="string" name="GO:0007010" value="PMID:16278681"/>
      <att type="string" name="GO:0043507" value="PMID:8805275"/>
      <att type="string" name="GO:0016740" value="GOA:spkw|GO_REF:0000004"/>
    </att>
    <att type="integer" name="GeneID" value="5058"/>
    <att type="string" name="annotation.DB_Object_Name" value="PAK1: Serine/threonine-protein kinase PAK 1"/>
    <att type="list" name="annotation.GO CELLULAR_COMPONENT">
      <att type="string" name="annotation.GO CELLULAR_COMPONENT" value="cell junction"/>
      <att type="string" name="annotation.GO CELLULAR_COMPONENT" value="cytoplasm"/>
      <att type="string" name="annotation.GO CELLULAR_COMPONENT" value="plasma membrane"/>
    </att>
    <att type="string" name="annotation.Date" value="20080616"/>
    <att type="list" name="cytoscape.alias.list">
      <att type="string" name="cytoscape.alias.list" value="IPI00656138"/>
      <att type="string" name="cytoscape.alias.list" value="Q13153"/>
    </att>
    <att type="string" name="upkb_sp" value="Q13153"/>
    <att type="string" name="canonicalName" value="NP_002567.3"/>
    <att type="string" name="annotation.With (or) From" value="SP_KW:KW-0965"/>
    <att type="integer" name="Degree" value="1"/>
    <att type="map" name="annotation.Evidence">
      <att type="string" name="GO:0005515" value="IPI"/>
      <att type="string" name="GO:0006984" value="TAS"/>
      <att type="string" name="GO:0030054" value="IEA"/>
      <att type="string" name="GO:0005886" value="IDA"/>
      <att type="string" name="GO:0006915" value="IEA"/>
      <att type="string" name="GO:0005524" value="IEA"/>
      <att type="string" name="GO:0005737" value="IDA"/>
      <att type="string" name="GO:0046777" value="IDA"/>
      <att type="string" name="GO:0000166" value="IEA"/>
      <att type="string" name="GO:0004674" value="TAS"/>
      <att type="string" name="GO:0000165" value="IDA"/>
      <att type="string" name="GO:0007010" value="TAS"/>
      <att type="string" name="GO:0043507" value="IMP"/>
      <att type="string" name="GO:0016740" value="IEA"/>
    </att>
    <att type="list" name="annotation.GO BIOLOGICAL_PROCESS">
      <att type="string" name="annotation.GO BIOLOGICAL_PROCESS" value="ER-nuclear signaling pathway"/>
      <att type="string" name="annotation.GO BIOLOGICAL_PROCESS" value="MAPKKK cascade"/>
      <att type="string" name="annotation.GO BIOLOGICAL_PROCESS" value="apoptosis"/>
      <att type="string" name="annotation.GO BIOLOGICAL_PROCESS" value="cytoskeleton organization and biogenesis"/>
      <att type="string" name="annotation.GO BIOLOGICAL_PROCESS" value="positive regulation of JNK activity"/>
      <att type="string" name="annotation.GO BIOLOGICAL_PROCESS" value="protein amino acid autophosphorylation"/>
    </att>
    <att type="string" name="Prot_Name" value="p21-activated kinase 1"/>
  </node>
  <node label="NP_001495.1" id="-653">
    <att type="string" name="annotation.DB_Object_ID" value="P49682"/>
    <att type="string" name="Column 4" value="2833"/>
    <att type="string" name="annotation.DB_Object_Type" value="protein"/>
    <att type="string" name="annotation.DB" value="UniProtKB"/>
    <att type="string" name="GeneID_String" value="2833"/>
    <att type="string" name="annotation.Qualifier" value=""/>
    <att type="string" name="annotation.Taxon" value="Human"/>
    <att type="string" name="Prot_Acc" value="NP_001495.1"/>
    <att type="string" name="type" value="human"/>
    <att type="string" name="annotation.Assigned_by" value="PINC"/>
    <att type="list" name="annotation.GO MOLECULAR_FUNCTION">
      <att type="string" name="annotation.GO MOLECULAR_FUNCTION" value="C-C chemokine receptor activity"/>
      <att type="string" name="annotation.GO MOLECULAR_FUNCTION" value="C-X-C chemokine receptor activity"/>
      <att type="string" name="annotation.GO MOLECULAR_FUNCTION" value="receptor activity"/>
      <att type="string" name="annotation.GO MOLECULAR_FUNCTION" value="rhodopsin-like receptor activity"/>
    </att>
    <att type="map" name="annotation.DB:Reference">
      <att type="string" name="GO:0005886" value="PMID:10741397"/>
      <att type="string" name="GO:0006928" value="PMID:10741397"/>
      <att type="string" name="GO:0007204" value="PMID:10903743"/>
      <att type="string" name="GO:0007165" value="GOA:spkw|GO_REF:0000004"/>
      <att type="string" name="GO:0005737" value="PMID:10903743"/>
      <att type="string" name="GO:0007186" value="GOA:interpro|GO_REF:0000002"/>
      <att type="string" name="GO:0006935" value="PMID:10903763"/>
      <att type="string" name="GO:0016494" value="GOA:interpro|GO_REF:0000002"/>
      <att type="string" name="GO:0005887" value="PMID:9064356"/>
      <att type="string" name="GO:0004872" value="GOA:spkw|GO_REF:0000004"/>
      <att type="string" name="GO:0001584" value="GOA:interpro|GO_REF:0000002"/>
      <att type="string" name="GO:0016493" value="GOA:interpro|GO_REF:0000002"/>
      <att type="string" name="GO:0007155" value="PMID:10942362"/>
    </att>
    <att type="integer" name="GeneID" value="2833"/>
    <att type="string" name="annotation.DB_Object_Name" value="CXCR3, GPR9: C-X-C chemokine receptor type 3"/>
    <att type="list" name="annotation.GO CELLULAR_COMPONENT">
      <att type="string" name="annotation.GO CELLULAR_COMPONENT" value="cytoplasm"/>
      <att type="string" name="annotation.GO CELLULAR_COMPONENT" value="integral to plasma membrane"/>
      <att type="string" name="annotation.GO CELLULAR_COMPONENT" value="plasma membrane"/>
    </att>
    <att type="string" name="annotation.Date" value="20030904"/>
    <att type="list" name="cytoscape.alias.list">
      <att type="string" name="cytoscape.alias.list" value="IPI00027754"/>
      <att type="string" name="cytoscape.alias.list" value="P49682"/>
    </att>
    <att type="string" name="upkb_sp" value="P49682"/>
    <att type="string" name="canonicalName" value="NP_001495.1"/>
    <att type="string" name="annotation.With (or) From" value=""/>
    <att type="integer" name="Degree" value="1"/>
    <att type="map" name="annotation.Evidence">
      <att type="string" name="GO:0005886" value="TAS"/>
      <att type="string" name="GO:0006928" value="TAS"/>
      <att type="string" name="GO:0007204" value="TAS"/>
      <att type="string" name="GO:0007165" value="IEA"/>
      <att type="string" name="GO:0005737" value="TAS"/>
      <att type="string" name="GO:0007186" value="IEA"/>
      <att type="string" name="GO:0006935" value="TAS"/>
      <att type="string" name="GO:0016494" value="IEA"/>
      <att type="string" name="GO:0005887" value="TAS"/>
      <att type="string" name="GO:0004872" value="IEA"/>
      <att type="string" name="GO:0001584" value="IEA"/>
      <att type="string" name="GO:0016493" value="IEA"/>
      <att type="string" name="GO:0007155" value="TAS"/>
    </att>
    <att type="list" name="annotation.GO BIOLOGICAL_PROCESS">
      <att type="string" name="annotation.GO BIOLOGICAL_PROCESS" value="G-protein coupled receptor protein signaling pathway"/>
      <att type="string" name="annotation.GO BIOLOGICAL_PROCESS" value="cell adhesion"/>
      <att type="string" name="annotation.GO BIOLOGICAL_PROCESS" value="cell motility"/>
      <att type="string" name="annotation.GO BIOLOGICAL_PROCESS" value="chemotaxis"/>
      <att type="string" name="annotation.GO BIOLOGICAL_PROCESS" value="elevation of cytosolic calcium ion concentration"/>
      <att type="string" name="annotation.GO BIOLOGICAL_PROCESS" value="signal transduction"/>
    </att>
    <att type="string" name="Prot_Name" value="chemokine (C-X-C motif) receptor 3"/>
  </node>
  <node label="NP_001092.1" id="-1240">
    <att type="string" name="annotation.DB_Object_ID" value="P60709"/>
    <att type="string" name="Column 4" value="60"/>
    <att type="string" name="annotation.DB_Object_Type" value="protein"/>
    <att type="string" name="annotation.DB" value="UniProtKB"/>
    <att type="string" name="upkb_vega" value="OTTHUMP00000200615"/>
    <att type="string" name="GeneID_String" value="60"/>
    <att type="string" name="annotation.Qualifier" value=""/>
    <att type="string" name="MCODE_Node_Status" value="Unclustered"/>
    <att type="string" name="annotation.Taxon" value="Human"/>
    <att type="string" name="upkb_tr" value="Q53GK6"/>
    <att type="string" name="Prot_Acc" value="NP_001092.1"/>
    <att type="string" name="type" value="human"/>
    <att type="string" name="annotation.Assigned_by" value="UniProtKB"/>
    <att type="list" name="annotation.GO MOLECULAR_FUNCTION">
      <att type="string" name="annotation.GO MOLECULAR_FUNCTION" value="ATP binding"/>
      <att type="string" name="annotation.GO MOLECULAR_FUNCTION" value="nucleotide binding"/>
      <att type="string" name="annotation.GO MOLECULAR_FUNCTION" value="protein binding"/>
      <att type="string" name="annotation.GO MOLECULAR_FUNCTION" value="structural constituent of cytoskeleton"/>
      <att type="string" name="annotation.GO MOLECULAR_FUNCTION" value="structural molecule activity"/>
    </att>
    <att type="map" name="annotation.DB:Reference">
      <att type="string" name="GO:0005515" value="PMID:17342765"/>
      <att type="string" name="GO:0005737" value="PMID:16130169"/>
      <att type="string" name="GO:0000166" value="GOA:spkw|GO_REF:0000004"/>
      <att type="string" name="GO:0005198" value="GOA:spkw|GO_REF:0000004"/>
      <att type="string" name="GO:0007605" value="GOA:spkw|GO_REF:0000004"/>
      <att type="string" name="GO:0035267" value="PMID:10966108"/>
      <att type="string" name="GO:0005200" value="PMID:6202424"/>
      <att type="string" name="GO:0006928" value="PMID:6202424"/>
      <att type="string" name="GO:0005625" value="GOA:compara|GO_REF:0000019"/>
      <att type="string" name="GO:0005856" value="PMID:16130169"/>
      <att type="string" name="GO:0005524" value="GOA:interpro|GO_REF:0000002"/>
      <att type="string" name="GO:0005829" value="GOA:compara|GO_REF:0000019"/>
    </att>
    <att type="integer" name="GeneID" value="60"/>
    <att type="string" name="annotation.DB_Object_Name" value="ACTB: Actin, cytoplasmic 1"/>
    <att type="list" name="annotation.GO CELLULAR_COMPONENT">
      <att type="string" name="annotation.GO CELLULAR_COMPONENT" value="NuA4 histone acetyltransferase complex"/>
      <att type="string" name="annotation.GO CELLULAR_COMPONENT" value="cytoplasm"/>
      <att type="string" name="annotation.GO CELLULAR_COMPONENT" value="cytoskeleton"/>
      <att type="string" name="annotation.GO CELLULAR_COMPONENT" value="cytosol"/>
      <att type="string" name="annotation.GO CELLULAR_COMPONENT" value="soluble fraction"/>
    </att>
    <att type="string" name="annotation.Date" value="20041101"/>
    <att type="list" name="cytoscape.alias.list">
      <att type="string" name="cytoscape.alias.list" value="IPI00021439"/>
      <att type="string" name="cytoscape.alias.list" value="P60709"/>
    </att>
    <att type="string" name="upkb_sp" value="P60709"/>
    <att type="string" name="canonicalName" value="NP_001092.1"/>
    <att type="real" name="MCODE_Score" value="0.0"/>
    <att type="string" name="annotation.With (or) From" value=""/>
    <att type="integer" name="Degree" value="1"/>
    <att type="map" name="annotation.Evidence">
      <att type="string" name="GO:0005515" value="IPI"/>
      <att type="string" name="GO:0005737" value="TAS"/>
      <att type="string" name="GO:0000166" value="IEA"/>
      <att type="string" name="GO:0005198" value="IEA"/>
      <att type="string" name="GO:0007605" value="IEA"/>
      <att type="string" name="GO:0035267" value="IDA"/>
      <att type="string" name="GO:0005200" value="TAS"/>
      <att type="string" name="GO:0006928" value="TAS"/>
      <att type="string" name="GO:0005625" value="IEA"/>
      <att type="string" name="GO:0005856" value="TAS"/>
      <att type="string" name="GO:0005524" value="IEA"/>
      <att type="string" name="GO:0005829" value="IEA"/>
    </att>
    <att type="list" name="annotation.GO BIOLOGICAL_PROCESS">
      <att type="string" name="annotation.GO BIOLOGICAL_PROCESS" value="cell motility"/>
      <att type="string" name="annotation.GO BIOLOGICAL_PROCESS" value="sensory perception of sound"/>
    </att>
    <att type="string" name="Prot_Name" value="beta actin"/>
  </node>
  <node label="NP_056530.1" id="-1227">
    <att type="string" name="annotation.DB_Object_ID" value="Q9NZ20"/>
    <att type="string" name="Column 4" value="50487"/>
    <att type="string" name="annotation.DB_Object_Type" value="protein"/>
    <att type="string" name="annotation.DB" value="UniProtKB"/>
    <att type="string" name="GeneID_String" value="50487"/>
    <att type="string" name="annotation.Qualifier" value=""/>
    <att type="string" name="annotation.Taxon" value="Human"/>
    <att type="string" name="Prot_Acc" value="NP_056530.1"/>
    <att type="string" name="type" value="human"/>
    <att type="string" name="annotation.Assigned_by" value="UniProtKB"/>
    <att type="list" name="annotation.GO MOLECULAR_FUNCTION">
      <att type="string" name="annotation.GO MOLECULAR_FUNCTION" value="calcium ion binding"/>
      <att type="string" name="annotation.GO MOLECULAR_FUNCTION" value="calcium-dependent phospholipase A2 activity"/>
      <att type="string" name="annotation.GO MOLECULAR_FUNCTION" value="hydrolase activity"/>
    </att>
    <att type="map" name="annotation.DB:Reference">
      <att type="string" name="GO:0016042" value="GOA:interpro|GO_REF:0000002"/>
      <att type="string" name="GO:0005886" value="GOA:spsl|GO_REF:0000023"/>
      <att type="string" name="GO:0016787" value="GOA:spkw|GO_REF:0000004"/>
      <att type="string" name="GO:0005509" value="GOA:interpro|GO_REF:0000002"/>
      <att type="string" name="GO:0047498" value="PMID:10713052"/>
      <att type="string" name="GO:0005576" value="GOA:interpro|GO_REF:0000002"/>
      <att type="string" name="GO:0006644" value="PMID:10713052"/>
      <att type="string" name="GO:0005615" value="PMID:10713052"/>
    </att>
    <att type="integer" name="GeneID" value="50487"/>
    <att type="string" name="annotation.DB_Object_Name" value="PLA2G3: Group 3 secretory phospholipase A2 precursor"/>
    <att type="list" name="annotation.GO CELLULAR_COMPONENT">
      <att type="string" name="annotation.GO CELLULAR_COMPONENT" value="extracellular region"/>
      <att type="string" name="annotation.GO CELLULAR_COMPONENT" value="extracellular space"/>
      <att type="string" name="annotation.GO CELLULAR_COMPONENT" value="plasma membrane"/>
    </att>
    <att type="string" name="annotation.Date" value="20080612"/>
    <att type="list" name="cytoscape.alias.list">
      <att type="string" name="cytoscape.alias.list" value="IPI00024578"/>
      <att type="string" name="cytoscape.alias.list" value="Q9NZ20"/>
    </att>
    <att type="string" name="upkb_sp" value="Q9NZ20"/>
    <att type="string" name="canonicalName" value="NP_056530.1"/>
    <att type="string" name="annotation.With (or) From" value="SP_SL:SL-0039"/>
    <att type="integer" name="Degree" value="1"/>
    <att type="map" name="annotation.Evidence">
      <att type="string" name="GO:0016042" value="IEA"/>
      <att type="string" name="GO:0005886" value="IEA"/>
      <att type="string" name="GO:0016787" value="IEA"/>
      <att type="string" name="GO:0005509" value="IEA"/>
      <att type="string" name="GO:0047498" value="TAS"/>
      <att type="string" name="GO:0005576" value="IEA"/>
      <att type="string" name="GO:0006644" value="TAS"/>
      <att type="string" name="GO:0005615" value="TAS"/>
    </att>
    <att type="list" name="annotation.GO BIOLOGICAL_PROCESS">
      <att type="string" name="annotation.GO BIOLOGICAL_PROCESS" value="lipid catabolic process"/>
      <att type="string" name="annotation.GO BIOLOGICAL_PROCESS" value="phospholipid metabolic process"/>
    </att>
    <att type="string" name="Prot_Name" value="PLA2G3: phospholipase A2, group III"/>
  </node>
  <node label="NP_000915.1" id="-478">
    <att type="string" name="annotation.DB_Object_ID" value="Q01064"/>
    <att type="string" name="Column 4" value="5153"/>
    <att type="string" name="annotation.DB_Object_Type" value="protein"/>
    <att type="string" name="annotation.DB" value="UniProtKB"/>
    <att type="string" name="upkb_vega" value="OTTHUMP00000167814"/>
    <att type="string" name="GeneID_String" value="5153"/>
    <att type="string" name="annotation.Qualifier" value=""/>
    <att type="string" name="annotation.Taxon" value="Human"/>
    <att type="string" name="upkb_tr" value="Q59GA9"/>
    <att type="string" name="Prot_Acc" value="NP_000915.1"/>
    <att type="string" name="type" value="human"/>
    <att type="string" name="annotation.Assigned_by" value="UniProtKB"/>
    <att type="list" name="annotation.GO MOLECULAR_FUNCTION">
      <att type="string" name="annotation.GO MOLECULAR_FUNCTION" value="3&apos;,5&apos;-cyclic-nucleotide phosphodiesterase activity"/>
      <att type="string" name="annotation.GO MOLECULAR_FUNCTION" value="calmodulin binding"/>
      <att type="string" name="annotation.GO MOLECULAR_FUNCTION" value="calmodulin-dependent cyclic-nucleotide phosphodiesterase activity"/>
      <att type="string" name="annotation.GO MOLECULAR_FUNCTION" value="hydrolase activity"/>
    </att>
    <att type="map" name="annotation.DB:Reference">
      <att type="string" name="GO:0007165" value="GOA:interpro|GO_REF:0000002"/>
      <att type="string" name="GO:0005516" value="GOA:spkw|GO_REF:0000004"/>
      <att type="string" name="GO:0005737" value="GOA:spkw|GO_REF:0000004"/>
      <att type="string" name="GO:0016787" value="GOA:spkw|GO_REF:0000004"/>
      <att type="string" name="GO:0004114" value="GOA:interpro|GO_REF:0000002"/>
      <att type="string" name="GO:0004117" value="PMID:9419816"/>
      <att type="string" name="GO:0006915" value="PMID:8855339"/>
    </att>
    <att type="integer" name="GeneID" value="5153"/>
    <att type="string" name="annotation.DB_Object_Name" value="PDE1B, PDE1B1, PDES1B: Calcium/calmodulin-dependent 3&apos;,5&apos;-cyclic nucleotide phosphodiesterase 1B"/>
    <att type="list" name="annotation.GO CELLULAR_COMPONENT">
      <att type="string" name="annotation.GO CELLULAR_COMPONENT" value="cytoplasm"/>
    </att>
    <att type="string" name="annotation.Date" value="20080616"/>
    <att type="list" name="cytoscape.alias.list">
      <att type="string" name="cytoscape.alias.list" value="IPI00005592"/>
      <att type="string" name="cytoscape.alias.list" value="Q01064"/>
    </att>
    <att type="string" name="upkb_sp" value="Q01064"/>
    <att type="string" name="canonicalName" value="NP_000915.1"/>
    <att type="string" name="annotation.With (or) From" value="SP_KW:KW-0963"/>
    <att type="integer" name="Degree" value="1"/>
    <att type="map" name="annotation.Evidence">
      <att type="string" name="GO:0007165" value="IEA"/>
      <att type="string" name="GO:0005516" value="IEA"/>
      <att type="string" name="GO:0005737" value="IEA"/>
      <att type="string" name="GO:0016787" value="IEA"/>
      <att type="string" name="GO:0004114" value="IEA"/>
      <att type="string" name="GO:0004117" value="TAS"/>
      <att type="string" name="GO:0006915" value="TAS"/>
    </att>
    <att type="list" name="annotation.GO BIOLOGICAL_PROCESS">
      <att type="string" name="annotation.GO BIOLOGICAL_PROCESS" value="apoptosis"/>
      <att type="string" name="annotation.GO BIOLOGICAL_PROCESS" value="signal transduction"/>
    </att>
    <att type="string" name="Prot_Name" value="phosphodiesterase 1B, calmodulin-dependent"/>
  </node>
  <node label="NP_002786.2" id="-573">
    <att type="string" name="annotation.DB_Object_ID" value="P49720"/>
    <att type="string" name="Column 4" value="5691"/>
    <att type="string" name="annotation.DB_Object_Type" value="protein"/>
    <att type="string" name="annotation.DB" value="UniProtKB"/>
    <att type="string" name="upkb_vega" value="OTTHUMP00000181135"/>
    <att type="string" name="GeneID_String" value="5691"/>
    <att type="string" name="annotation.Qualifier" value=""/>
    <att type="string" name="annotation.Taxon" value="Human"/>
    <att type="string" name="Prot_Acc" value="NP_002786.2"/>
    <att type="string" name="type" value="human"/>
    <att type="string" name="annotation.Assigned_by" value="UniProtKB"/>
    <att type="list" name="annotation.GO MOLECULAR_FUNCTION">
      <att type="string" name="annotation.GO MOLECULAR_FUNCTION" value="peptidase activity"/>
      <att type="string" name="annotation.GO MOLECULAR_FUNCTION" value="protein binding"/>
      <att type="string" name="annotation.GO MOLECULAR_FUNCTION" value="threonine endopeptidase activity"/>
    </att>
    <att type="map" name="annotation.DB:Reference">
      <att type="string" name="GO:0005515" value="PMID:17353931"/>
      <att type="string" name="GO:0006511" value="GOA:interpro|GO_REF:0000002"/>
      <att type="string" name="GO:0005839" value="GOA:interpro|GO_REF:0000002"/>
      <att type="string" name="GO:0005737" value="GOA:spkw|GO_REF:0000004"/>
      <att type="string" name="GO:0051437" value="PMID:12791267"/>
      <att type="string" name="GO:0008233" value="GOA:spkw|GO_REF:0000004"/>
      <att type="string" name="GO:0005634" value="GOA:spkw|GO_REF:0000004"/>
      <att type="string" name="GO:0051436" value="PMID:15029244"/>
      <att type="string" name="GO:0031145" value="PMID:11285280"/>
      <att type="string" name="GO:0004298" value="GOA:interpro|GO_REF:0000002"/>
      <att type="string" name="GO:0005829" value="GOA:spkw|GO_REF:0000004"/>
    </att>
    <att type="integer" name="GeneID" value="5691"/>
    <att type="string" name="annotation.DB_Object_Name" value="PSMB3: Proteasome subunit beta type-3"/>
    <att type="list" name="annotation.GO CELLULAR_COMPONENT">
      <att type="string" name="annotation.GO CELLULAR_COMPONENT" value="cytoplasm"/>
      <att type="string" name="annotation.GO CELLULAR_COMPONENT" value="cytosol"/>
      <att type="string" name="annotation.GO CELLULAR_COMPONENT" value="nucleus"/>
      <att type="string" name="annotation.GO CELLULAR_COMPONENT" value="proteasome core complex"/>
    </att>
    <att type="string" name="annotation.Date" value="20080613"/>
    <att type="list" name="cytoscape.alias.list">
      <att type="string" name="cytoscape.alias.list" value="IPI00028004"/>
      <att type="string" name="cytoscape.alias.list" value="P49720"/>
    </att>
    <att type="string" name="upkb_sp" value="P49720"/>
    <att type="string" name="canonicalName" value="NP_002786.2"/>
    <att type="string" name="annotation.With (or) From" value="InterPro:IPR001353"/>
    <att type="integer" name="Degree" value="1"/>
    <att type="map" name="annotation.Evidence">
      <att type="string" name="GO:0005515" value="IPI"/>
      <att type="string" name="GO:0006511" value="IEA"/>
      <att type="string" name="GO:0005839" value="IEA"/>
      <att type="string" name="GO:0005737" value="IEA"/>
      <att type="string" name="GO:0051437" value="EXP"/>
      <att type="string" name="GO:0008233" value="IEA"/>
      <att type="string" name="GO:0005634" value="IEA"/>
      <att type="string" name="GO:0051436" value="EXP"/>
      <att type="string" name="GO:0031145" value="EXP"/>
      <att type="string" name="GO:0004298" value="IEA"/>
      <att type="string" name="GO:0005829" value="IEA"/>
    </att>
    <att type="list" name="annotation.GO BIOLOGICAL_PROCESS">
      <att type="string" name="annotation.GO BIOLOGICAL_PROCESS" value="anaphase-promoting complex-dependent proteasomal ubiquitin-dependent protein catabolic process"/>
      <att type="string" name="annotation.GO BIOLOGICAL_PROCESS" value="negative regulation of ubiquitin-protein ligase activity during mitotic cell cycle"/>
      <att type="string" name="annotation.GO BIOLOGICAL_PROCESS" value="positive regulation of ubiquitin-protein ligase activity during mitotic cell cycle"/>
      <att type="string" name="annotation.GO BIOLOGICAL_PROCESS" value="ubiquitin-dependent protein catabolic process"/>
    </att>
    <att type="string" name="Prot_Name" value="proteasome beta 3 subunit"/>
  </node>
  <node label="NP_002256.2" id="-724">
    <att type="string" name="annotation.DB_Object_ID" value="Q14974"/>
    <att type="string" name="Column 4" value="3837"/>
    <att type="string" name="annotation.DB_Object_Type" value="protein"/>
    <att type="string" name="annotation.DB" value="UniProtKB"/>
    <att type="string" name="GeneID_String" value="3837"/>
    <att type="string" name="annotation.Qualifier" value=""/>
    <att type="string" name="MCODE_Node_Status" value="Unclustered"/>
    <att type="string" name="annotation.Taxon" value="Human"/>
    <att type="string" name="Prot_Acc" value="NP_002256.2"/>
    <att type="string" name="type" value="human"/>
    <att type="string" name="annotation.Assigned_by" value="Reactome"/>
    <att type="list" name="annotation.GO MOLECULAR_FUNCTION">
      <att type="string" name="annotation.GO MOLECULAR_FUNCTION" value="nuclear localization sequence binding"/>
      <att type="string" name="annotation.GO MOLECULAR_FUNCTION" value="protein domain specific binding"/>
      <att type="string" name="annotation.GO MOLECULAR_FUNCTION" value="protein transporter activity"/>
      <att type="string" name="annotation.GO MOLECULAR_FUNCTION" value="zinc ion binding"/>
    </att>
    <att type="map" name="annotation.DB:Reference">
      <att type="string" name="GO:0000059" value="GOA:interpro|GO_REF:0000002"/>
      <att type="string" name="GO:0019904" value="PMID:11984006"/>
      <att type="string" name="GO:0005634" value="GOA:interpro|GO_REF:0000002"/>
      <att type="string" name="GO:0005635" value="GOA:spsl|GO_REF:0000023"/>
      <att type="string" name="GO:0006607" value="PMID:7627554"/>
      <att type="string" name="GO:0005829" value="PMID:1985200"/>
      <att type="string" name="GO:0005737" value="PMID:7615630"/>
      <att type="string" name="GO:0006610" value="GOA:compara|GO_REF:0000019"/>
      <att type="string" name="GO:0005643" value="PMID:7627554"/>
      <att type="string" name="GO:0044419" value="GOA:spkw|GO_REF:0000004"/>
      <att type="string" name="GO:0008565" value="GOA:interpro|GO_REF:0000002"/>
      <att type="string" name="GO:0005654" value="PMID:1985200"/>
      <att type="string" name="GO:0008139" value="PMID:7627554"/>
      <att type="string" name="GO:0008270" value="PMID:7615630"/>
      <att type="string" name="GO:0000060" value="PMID:7615630"/>
    </att>
    <att type="integer" name="GeneID" value="3837"/>
    <att type="string" name="annotation.DB_Object_Name" value="KPNB1, NTF97: Importin subunit beta-1"/>
    <att type="list" name="annotation.GO CELLULAR_COMPONENT">
      <att type="string" name="annotation.GO CELLULAR_COMPONENT" value="cytoplasm"/>
      <att type="string" name="annotation.GO CELLULAR_COMPONENT" value="cytosol"/>
      <att type="string" name="annotation.GO CELLULAR_COMPONENT" value="nuclear envelope"/>
      <att type="string" name="annotation.GO CELLULAR_COMPONENT" value="nuclear pore"/>
      <att type="string" name="annotation.GO CELLULAR_COMPONENT" value="nucleoplasm"/>
      <att type="string" name="annotation.GO CELLULAR_COMPONENT" value="nucleus"/>
    </att>
    <att type="string" name="annotation.Date" value="20060602"/>
    <att type="list" name="cytoscape.alias.list">
      <att type="string" name="cytoscape.alias.list" value="IPI00001639"/>
      <att type="string" name="cytoscape.alias.list" value="Q14974"/>
    </att>
    <att type="string" name="upkb_sp" value="Q14974"/>
    <att type="string" name="canonicalName" value="NP_002256.2"/>
    <att type="real" name="MCODE_Score" value="0.0"/>
    <att type="string" name="annotation.With (or) From" value=""/>
    <att type="integer" name="Degree" value="1"/>
    <att type="map" name="annotation.Evidence">
      <att type="string" name="GO:0000059" value="IEA"/>
      <att type="string" name="GO:0019904" value="IPI"/>
      <att type="string" name="GO:0005634" value="IEA"/>
      <att type="string" name="GO:0005635" value="IEA"/>
      <att type="string" name="GO:0006607" value="TAS"/>
      <att type="string" name="GO:0005829" value="EXP"/>
      <att type="string" name="GO:0005737" value="TAS"/>
      <att type="string" name="GO:0006610" value="IEA"/>
      <att type="string" name="GO:0005643" value="TAS"/>
      <att type="string" name="GO:0044419" value="IEA"/>
      <att type="string" name="GO:0008565" value="IEA"/>
      <att type="string" name="GO:0005654" value="EXP"/>
      <att type="string" name="GO:0008139" value="TAS"/>
      <att type="string" name="GO:0008270" value="TAS"/>
      <att type="string" name="GO:0000060" value="TAS"/>
    </att>
    <att type="list" name="annotation.GO BIOLOGICAL_PROCESS">
      <att type="string" name="annotation.GO BIOLOGICAL_PROCESS" value="NLS-bearing substrate import into nucleus"/>
      <att type="string" name="annotation.GO BIOLOGICAL_PROCESS" value="interspecies interaction between organisms"/>
      <att type="string" name="annotation.GO BIOLOGICAL_PROCESS" value="protein import into nucleus, docking"/>
      <att type="string" name="annotation.GO BIOLOGICAL_PROCESS" value="protein import into nucleus, translocation"/>
      <att type="string" name="annotation.GO BIOLOGICAL_PROCESS" value="ribosomal protein import into nucleus"/>
    </att>
    <att type="string" name="Prot_Name" value="karyopherin beta 1"/>
  </node>
  <node label="NP_000218.2" id="-1275">
    <att type="string" name="annotation.DB_Object_ID" value="Q16787"/>
    <att type="string" name="Column 4" value="3909"/>
    <att type="string" name="annotation.DB_Object_Type" value="protein"/>
    <att type="string" name="annotation.DB" value="UniProtKB"/>
    <att type="string" name="upkb_vega" value="OTTHUMP00000073246"/>
    <att type="string" name="GeneID_String" value="3909"/>
    <att type="string" name="annotation.Qualifier" value=""/>
    <att type="string" name="MCODE_Node_Status" value="Unclustered"/>
    <att type="string" name="annotation.Taxon" value="Human"/>
    <att type="string" name="upkb_tr" value="Q14732"/>
    <att type="string" name="Prot_Acc" value="NP_000218.2"/>
    <att type="string" name="type" value="human"/>
    <att type="string" name="annotation.Assigned_by" value="UniProtKB"/>
    <att type="list" name="annotation.GO MOLECULAR_FUNCTION">
      <att type="string" name="annotation.GO MOLECULAR_FUNCTION" value="receptor binding"/>
      <att type="string" name="annotation.GO MOLECULAR_FUNCTION" value="structural molecule activity"/>
    </att>
    <att type="map" name="annotation.DB:Reference">
      <att type="string" name="GO:0030334" value="GOA:interpro|GO_REF:0000002"/>
      <att type="string" name="GO:0005102" value="GOA:interpro|GO_REF:0000002"/>
      <att type="string" name="GO:0005606" value="GOA:interpro|GO_REF:0000002"/>
      <att type="string" name="GO:0005576" value="GOA:spkw|GO_REF:0000004"/>
      <att type="string" name="GO:0030155" value="GOA:interpro|GO_REF:0000002"/>
      <att type="string" name="GO:0005604" value="PMID:8586427"/>
      <att type="string" name="GO:0031012" value="GOA:interpro|GO_REF:0000002"/>
      <att type="string" name="GO:0045995" value="GOA:interpro|GO_REF:0000002"/>
      <att type="string" name="GO:0005610" value="PMID:8077230"/>
      <att type="string" name="GO:0008544" value="PMID:8586427"/>
      <att type="string" name="GO:0005198" value="PMID:8586427"/>
      <att type="string" name="GO:0030216" value="PMID:8077230"/>
      <att type="string" name="GO:0007155" value="PMID:8077230"/>
      <att type="string" name="GO:0005925" value="PMID:8077230"/>
      <att type="string" name="GO:0007166" value="PMID:8077230"/>
    </att>
    <att type="integer" name="GeneID" value="3909"/>
    <att type="string" name="annotation.DB_Object_Name" value="LAMA3, LAMNA: Laminin subunit alpha-3 precursor"/>
    <att type="list" name="annotation.GO CELLULAR_COMPONENT">
      <att type="string" name="annotation.GO CELLULAR_COMPONENT" value="basement membrane"/>
      <att type="string" name="annotation.GO CELLULAR_COMPONENT" value="extracellular matrix"/>
      <att type="string" name="annotation.GO CELLULAR_COMPONENT" value="extracellular region"/>
      <att type="string" name="annotation.GO CELLULAR_COMPONENT" value="focal adhesion"/>
      <att type="string" name="annotation.GO CELLULAR_COMPONENT" value="laminin-1 complex"/>
      <att type="string" name="annotation.GO CELLULAR_COMPONENT" value="laminin-5 complex"/>
    </att>
    <att type="string" name="annotation.Date" value="20080613"/>
    <att type="list" name="cytoscape.alias.list">
      <att type="string" name="cytoscape.alias.list" value="IPI00790908"/>
      <att type="string" name="cytoscape.alias.list" value="Q16787"/>
    </att>
    <att type="string" name="upkb_sp" value="Q16787"/>
    <att type="string" name="canonicalName" value="NP_000218.2"/>
    <att type="real" name="MCODE_Score" value="0.0"/>
    <att type="string" name="annotation.With (or) From" value="InterPro:IPR009254"/>
    <att type="integer" name="Degree" value="2"/>
    <att type="map" name="annotation.Evidence">
      <att type="string" name="GO:0030334" value="IEA"/>
      <att type="string" name="GO:0005102" value="IEA"/>
      <att type="string" name="GO:0005606" value="IEA"/>
      <att type="string" name="GO:0005576" value="IEA"/>
      <att type="string" name="GO:0030155" value="IEA"/>
      <att type="string" name="GO:0005604" value="TAS"/>
      <att type="string" name="GO:0031012" value="IEA"/>
      <att type="string" name="GO:0045995" value="IEA"/>
      <att type="string" name="GO:0005610" value="ISS"/>
      <att type="string" name="GO:0008544" value="TAS"/>
      <att type="string" name="GO:0005198" value="NAS"/>
      <att type="string" name="GO:0030216" value="ISS"/>
      <att type="string" name="GO:0007155" value="ISS"/>
      <att type="string" name="GO:0005925" value="ISS"/>
      <att type="string" name="GO:0007166" value="ISS"/>
    </att>
    <att type="list" name="annotation.GO BIOLOGICAL_PROCESS">
      <att type="string" name="annotation.GO BIOLOGICAL_PROCESS" value="cell adhesion"/>
      <att type="string" name="annotation.GO BIOLOGICAL_PROCESS" value="cell surface receptor linked signal transduction"/>
      <att type="string" name="annotation.GO BIOLOGICAL_PROCESS" value="epidermis development"/>
      <att type="string" name="annotation.GO BIOLOGICAL_PROCESS" value="keratinocyte differentiation"/>
      <att type="string" name="annotation.GO BIOLOGICAL_PROCESS" value="regulation of cell adhesion"/>
      <att type="string" name="annotation.GO BIOLOGICAL_PROCESS" value="regulation of cell migration"/>
      <att type="string" name="annotation.GO BIOLOGICAL_PROCESS" value="regulation of embryonic development"/>
    </att>
    <att type="string" name="Prot_Name" value="laminin alpha 3 subunit isoform 2"/>
  </node>
  <node label="NP_001512.1" id="-444">
    <att type="string" name="annotation.DB_Object_ID" value="Q8WUA4"/>
    <att type="string" name="Column 4" value="2976"/>
    <att type="string" name="annotation.DB_Object_Type" value="protein"/>
    <att type="string" name="annotation.DB" value="UniProtKB"/>
    <att type="string" name="upkb_vega" value="OTTHUMP00000201111"/>
    <att type="string" name="GeneID_String" value="2976"/>
    <att type="string" name="annotation.Qualifier" value=""/>
    <att type="string" name="annotation.Taxon" value="Human"/>
    <att type="string" name="Prot_Acc" value="NP_001512.1"/>
    <att type="string" name="type" value="human"/>
    <att type="string" name="annotation.Assigned_by" value="UniProtKB"/>
    <att type="list" name="annotation.GO MOLECULAR_FUNCTION">
      <att type="string" name="annotation.GO MOLECULAR_FUNCTION" value="DNA binding"/>
      <att type="string" name="annotation.GO MOLECULAR_FUNCTION" value="RNA polymerase III transcription factor activity"/>
      <att type="string" name="annotation.GO MOLECULAR_FUNCTION" value="protein binding"/>
    </att>
    <att type="map" name="annotation.DB:Reference">
      <att type="string" name="GO:0005515" value="PMID:7729686"/>
      <att type="string" name="GO:0042797" value="PMID:17409385"/>
      <att type="string" name="GO:0000127" value="PMID:17409385"/>
      <att type="string" name="GO:0003709" value="PMID:17409385"/>
      <att type="string" name="GO:0005634" value="GOA:spkw|GO_REF:0000004"/>
      <att type="string" name="GO:0042791" value="PMID:17409385"/>
      <att type="string" name="GO:0003677" value="PMID:17409385"/>
      <att type="string" name="GO:0006351" value="PMID:17409385"/>
    </att>
    <att type="string" name="upkb_ensemble_havana" value="ENSP00000352536"/>
    <att type="integer" name="GeneID" value="2976"/>
    <att type="string" name="annotation.DB_Object_Name" value="GTF3C2, KIAA0011: General transcription factor 3C polypeptide 2"/>
    <att type="list" name="annotation.GO CELLULAR_COMPONENT">
      <att type="string" name="annotation.GO CELLULAR_COMPONENT" value="nucleus"/>
      <att type="string" name="annotation.GO CELLULAR_COMPONENT" value="transcription factor TFIIIC complex"/>
    </att>
    <att type="string" name="annotation.Date" value="20080616"/>
    <att type="list" name="cytoscape.alias.list">
      <att type="string" name="cytoscape.alias.list" value="IPI00878252"/>
      <att type="string" name="cytoscape.alias.list" value="Q8WUA4"/>
    </att>
    <att type="string" name="upkb_sp" value="Q8WUA4"/>
    <att type="string" name="canonicalName" value="NP_001512.1"/>
    <att type="string" name="annotation.With (or) From" value="SP_KW:KW-0539"/>
    <att type="integer" name="Degree" value="1"/>
    <att type="map" name="annotation.Evidence">
      <att type="string" name="GO:0005515" value="TAS"/>
      <att type="string" name="GO:0042797" value="IC"/>
      <att type="string" name="GO:0000127" value="IDA"/>
      <att type="string" name="GO:0003709" value="IDA"/>
      <att type="string" name="GO:0005634" value="IEA"/>
      <att type="string" name="GO:0042791" value="IC"/>
      <att type="string" name="GO:0003677" value="IDA"/>
      <att type="string" name="GO:0006351" value="IDA"/>
    </att>
    <att type="list" name="annotation.GO BIOLOGICAL_PROCESS">
      <att type="string" name="annotation.GO BIOLOGICAL_PROCESS" value="5S class rRNA transcription"/>
      <att type="string" name="annotation.GO BIOLOGICAL_PROCESS" value="tRNA transcription from RNA polymerase III promoter"/>
      <att type="string" name="annotation.GO BIOLOGICAL_PROCESS" value="transcription, DNA-dependent"/>
    </att>
    <att type="string" name="Prot_Name" value="general transcription factor IIIC, polypeptide 2, beta 110kDa"/>
  </node>
  <node label="NP_061984.2" id="-938">
    <att type="string" name="annotation.DB_Object_ID" value="P01903"/>
    <att type="string" name="Column 4" value="3122"/>
    <att type="string" name="annotation.DB_Object_Type" value="protein"/>
    <att type="string" name="annotation.DB" value="UniProtKB"/>
    <att type="string" name="upkb_vega" value="OTTHUMP00000029406"/>
    <att type="string" name="GeneID_String" value="3122"/>
    <att type="string" name="annotation.Qualifier" value=""/>
    <att type="string" name="MCODE_Node_Status" value="Unclustered"/>
    <att type="string" name="annotation.Taxon" value="Human"/>
    <att type="string" name="upkb_tr" value="Q30118"/>
    <att type="string" name="Prot_Acc" value="NP_061984.2"/>
    <att type="string" name="type" value="human"/>
    <att type="string" name="annotation.Assigned_by" value="UniProtKB"/>
    <att type="list" name="annotation.GO MOLECULAR_FUNCTION">
      <att type="string" name="annotation.GO MOLECULAR_FUNCTION" value="MHC class II receptor activity"/>
    </att>
    <att type="map" name="annotation.DB:Reference">
      <att type="string" name="GO:0006955" value="PMID:6304715"/>
      <att type="string" name="GO:0005886" value="PMID:8890155"/>
      <att type="string" name="GO:0016020" value="GOA:interpro|GO_REF:0000002"/>
      <att type="string" name="GO:0005887" value="PMID:6304715"/>
      <att type="string" name="GO:0019882" value="GOA:interpro|GO_REF:0000002"/>
      <att type="string" name="GO:0002504" value="GOA:spkw|GO_REF:0000004"/>
      <att type="string" name="GO:0042613" value="GOA:interpro|GO_REF:0000002"/>
      <att type="string" name="GO:0032395" value="PMID:6812963"/>
      <att type="string" name="GO:0005764" value="PMID:8890155"/>
    </att>
    <att type="integer" name="GeneID" value="3122"/>
    <att type="string" name="annotation.DB_Object_Name" value="HLA-DRA, HLA-DRA1: HLA class II histocompatibility antigen, DR alpha chain precursor"/>
    <att type="list" name="annotation.GO CELLULAR_COMPONENT">
      <att type="string" name="annotation.GO CELLULAR_COMPONENT" value="MHC class II protein complex"/>
      <att type="string" name="annotation.GO CELLULAR_COMPONENT" value="integral to plasma membrane"/>
      <att type="string" name="annotation.GO CELLULAR_COMPONENT" value="lysosome"/>
      <att type="string" name="annotation.GO CELLULAR_COMPONENT" value="membrane"/>
      <att type="string" name="annotation.GO CELLULAR_COMPONENT" value="plasma membrane"/>
    </att>
    <att type="string" name="annotation.Date" value="20080613"/>
    <att type="list" name="cytoscape.alias.list">
      <att type="string" name="cytoscape.alias.list" value="IPI00005171"/>
      <att type="string" name="cytoscape.alias.list" value="P01903"/>
    </att>
    <att type="string" name="upkb_sp" value="P01903"/>
    <att type="string" name="canonicalName" value="NP_061984.2"/>
    <att type="real" name="MCODE_Score" value="1.0"/>
    <att type="string" name="annotation.With (or) From" value="InterPro:IPR001003"/>
    <att type="integer" name="Degree" value="2"/>
    <att type="map" name="annotation.Evidence">
      <att type="string" name="GO:0006955" value="NAS"/>
      <att type="string" name="GO:0005886" value="IDA"/>
      <att type="string" name="GO:0016020" value="IEA"/>
      <att type="string" name="GO:0005887" value="NAS"/>
      <att type="string" name="GO:0019882" value="IEA"/>
      <att type="string" name="GO:0002504" value="IEA"/>
      <att type="string" name="GO:0042613" value="IEA"/>
      <att type="string" name="GO:0032395" value="NAS"/>
      <att type="string" name="GO:0005764" value="IDA"/>
    </att>
    <att type="list" name="annotation.GO BIOLOGICAL_PROCESS">
      <att type="string" name="annotation.GO BIOLOGICAL_PROCESS" value="antigen processing and presentation"/>
      <att type="string" name="annotation.GO BIOLOGICAL_PROCESS" value="antigen processing and presentation of peptide or polysaccharide antigen via MHC class II"/>
      <att type="string" name="annotation.GO BIOLOGICAL_PROCESS" value="immune response"/>
    </att>
    <att type="string" name="Prot_Name" value="major histocompatibility complex, class II, DR alpha precursor"/>
  </node>
  <node label="NP_002112.3" id="-1326">
    <att type="string" name="annotation.DB_Object_ID" value="P04232"/>
    <att type="string" name="Column 4" value="3115"/>
    <att type="string" name="annotation.DB_Object_Type" value="protein"/>
    <att type="string" name="annotation.DB" value="UniProtKB"/>
    <att type="string" name="GeneID_String" value="3115"/>
    <att type="string" name="annotation.Qualifier" value=""/>
    <att type="string" name="MCODE_Node_Status" value="Unclustered"/>
    <att type="string" name="annotation.Taxon" value="Human"/>
    <att type="string" name="upkb_tr" value="B0V1E4"/>
    <att type="string" name="Prot_Acc" value="NP_002112.3"/>
    <att type="string" name="type" value="human"/>
    <att type="string" name="annotation.Assigned_by" value="UniProtKB"/>
    <att type="map" name="annotation.DB:Reference">
      <att type="string" name="GO:0006955" value="GOA:interpro|GO_REF:0000002"/>
      <att type="string" name="GO:0016020" value="GOA:interpro|GO_REF:0000002"/>
      <att type="string" name="GO:0002504" value="GOA:spkw|GO_REF:0000004"/>
      <att type="string" name="GO:0042613" value="GOA:interpro|GO_REF:0000002"/>
      <att type="string" name="GO:0016021" value="GOA:spkw|GO_REF:0000004"/>
    </att>
    <att type="integer" name="GeneID" value="3115"/>
    <att type="string" name="annotation.DB_Object_Name" value="HLA class II histocompatibility antigen, SB beta chain (Fragment)"/>
    <att type="list" name="annotation.GO CELLULAR_COMPONENT">
      <att type="string" name="annotation.GO CELLULAR_COMPONENT" value="MHC class II protein complex"/>
      <att type="string" name="annotation.GO CELLULAR_COMPONENT" value="integral to membrane"/>
      <att type="string" name="annotation.GO CELLULAR_COMPONENT" value="membrane"/>
    </att>
    <att type="string" name="annotation.Date" value="20080613"/>
    <att type="list" name="cytoscape.alias.list">
      <att type="string" name="cytoscape.alias.list" value="IPI00472206"/>
      <att type="string" name="cytoscape.alias.list" value="P04232"/>
    </att>
    <att type="string" name="upkb_sp" value="P04232"/>
    <att type="string" name="canonicalName" value="NP_002112.3"/>
    <att type="real" name="MCODE_Score" value="0.2222222222222222"/>
    <att type="string" name="annotation.With (or) From" value="InterPro:IPR014745"/>
    <att type="integer" name="Degree" value="1"/>
    <att type="map" name="annotation.Evidence">
      <att type="string" name="GO:0006955" value="IEA"/>
      <att type="string" name="GO:0016020" value="IEA"/>
      <att type="string" name="GO:0002504" value="IEA"/>
      <att type="string" name="GO:0042613" value="IEA"/>
      <att type="string" name="GO:0016021" value="IEA"/>
    </att>
    <att type="list" name="annotation.GO BIOLOGICAL_PROCESS">
      <att type="string" name="annotation.GO BIOLOGICAL_PROCESS" value="antigen processing and presentation of peptide or polysaccharide antigen via MHC class II"/>
      <att type="string" name="annotation.GO BIOLOGICAL_PROCESS" value="immune response"/>
    </att>
    <att type="string" name="Prot_Name" value="major histocompatibility complex, class II, DP beta 1 precursor"/>
  </node>
  <node label="NP_002723.2" id="-1217">
    <att type="string" name="annotation.DB_Object_ID" value="P22612"/>
    <att type="string" name="Column 4" value="5568"/>
    <att type="string" name="annotation.DB_Object_Type" value="protein"/>
    <att type="string" name="annotation.DB" value="UniProtKB"/>
    <att type="string" name="GeneID_String" value="5568"/>
    <att type="string" name="annotation.Qualifier" value=""/>
    <att type="string" name="annotation.Taxon" value="Human"/>
    <att type="string" name="Prot_Acc" value="NP_002723.2"/>
    <att type="string" name="type" value="human"/>
    <att type="string" name="annotation.Assigned_by" value="Reactome"/>
    <att type="list" name="annotation.GO MOLECULAR_FUNCTION">
      <att type="string" name="annotation.GO MOLECULAR_FUNCTION" value="ATP binding"/>
      <att type="string" name="annotation.GO MOLECULAR_FUNCTION" value="cAMP-dependent protein kinase activity"/>
      <att type="string" name="annotation.GO MOLECULAR_FUNCTION" value="nucleotide binding"/>
      <att type="string" name="annotation.GO MOLECULAR_FUNCTION" value="protein serine/threonine kinase activity"/>
      <att type="string" name="annotation.GO MOLECULAR_FUNCTION" value="transferase activity"/>
    </att>
    <att type="map" name="annotation.DB:Reference">
      <att type="string" name="GO:0009755" value="PMID:12626323"/>
      <att type="string" name="GO:0000166" value="GOA:spkw|GO_REF:0000004"/>
      <att type="string" name="GO:0004674" value="GOA:interpro|GO_REF:0000002"/>
      <att type="string" name="GO:0006468" value="GOA:interpro|GO_REF:0000002"/>
      <att type="string" name="GO:0007283" value="PMID:9598317"/>
      <att type="string" name="GO:0004691" value="PMID:9598317"/>
      <att type="string" name="GO:0005524" value="GOA:interpro|GO_REF:0000002"/>
      <att type="string" name="GO:0008584" value="PMID:9598317"/>
      <att type="string" name="GO:0016740" value="GOA:spkw|GO_REF:0000004"/>
      <att type="string" name="GO:0007243" value="PMID:12721358"/>
    </att>
    <att type="integer" name="GeneID" value="5568"/>
    <att type="string" name="annotation.DB_Object_Name" value="PRKACG: cAMP-dependent protein kinase catalytic subunit gamma"/>
    <att type="string" name="annotation.Date" value="20070313"/>
    <att type="list" name="cytoscape.alias.list">
      <att type="string" name="cytoscape.alias.list" value="IPI00219592"/>
      <att type="string" name="cytoscape.alias.list" value="P22612"/>
    </att>
    <att type="string" name="upkb_sp" value="P22612"/>
    <att type="string" name="canonicalName" value="NP_002723.2"/>
    <att type="string" name="annotation.With (or) From" value=""/>
    <att type="integer" name="Degree" value="2"/>
    <att type="map" name="annotation.Evidence">
      <att type="string" name="GO:0009755" value="EXP"/>
      <att type="string" name="GO:0000166" value="IEA"/>
      <att type="string" name="GO:0004674" value="IEA"/>
      <att type="string" name="GO:0006468" value="IEA"/>
      <att type="string" name="GO:0007283" value="TAS"/>
      <att type="string" name="GO:0004691" value="TAS"/>
      <att type="string" name="GO:0005524" value="IEA"/>
      <att type="string" name="GO:0008584" value="TAS"/>
      <att type="string" name="GO:0016740" value="IEA"/>
      <att type="string" name="GO:0007243" value="EXP"/>
    </att>
    <att type="list" name="annotation.GO BIOLOGICAL_PROCESS">
      <att type="string" name="annotation.GO BIOLOGICAL_PROCESS" value="hormone-mediated signaling"/>
      <att type="string" name="annotation.GO BIOLOGICAL_PROCESS" value="male gonad development"/>
      <att type="string" name="annotation.GO BIOLOGICAL_PROCESS" value="protein amino acid phosphorylation"/>
      <att type="string" name="annotation.GO BIOLOGICAL_PROCESS" value="protein kinase cascade"/>
      <att type="string" name="annotation.GO BIOLOGICAL_PROCESS" value="spermatogenesis"/>
    </att>
    <att type="string" name="Prot_Name" value="protein kinase, cAMP-dependent, catalytic, gamma"/>
  </node>
  <node label="NP_056533.1" id="-1210">
    <att type="string" name="annotation.DB_Object_ID" value="Q9HBY0"/>
    <att type="string" name="Column 4" value="50508"/>
    <att type="string" name="annotation.DB_Object_Type" value="protein"/>
    <att type="string" name="annotation.DB" value="UniProtKB"/>
    <att type="string" name="GeneID_String" value="50508"/>
    <att type="string" name="annotation.Qualifier" value=""/>
    <att type="string" name="annotation.Taxon" value="Human"/>
    <att type="string" name="Prot_Acc" value="NP_056533.1"/>
    <att type="string" name="type" value="human"/>
    <att type="string" name="annotation.Assigned_by" value="UniProtKB"/>
    <att type="list" name="annotation.GO MOLECULAR_FUNCTION">
      <att type="string" name="annotation.GO MOLECULAR_FUNCTION" value="FAD binding"/>
      <att type="string" name="annotation.GO MOLECULAR_FUNCTION" value="electron carrier activity"/>
      <att type="string" name="annotation.GO MOLECULAR_FUNCTION" value="iron ion binding"/>
    </att>
    <att type="map" name="annotation.DB:Reference">
      <att type="string" name="GO:0001659" value="GOA:compara|GO_REF:0000019"/>
      <att type="string" name="GO:0009629" value="GOA:compara|GO_REF:0000019"/>
      <att type="string" name="GO:0016020" value="GOA:interpro|GO_REF:0000002"/>
      <att type="string" name="GO:0005506" value="GOA:interpro|GO_REF:0000002"/>
      <att type="string" name="GO:0050660" value="GOA:interpro|GO_REF:0000002"/>
      <att type="string" name="GO:0009055" value="GOA:interpro|GO_REF:0000002"/>
      <att type="string" name="GO:0016021" value="GOA:interpro|GO_REF:0000002"/>
      <att type="string" name="GO:0055114" value="GOA:spkw|GO_REF:0000004"/>
    </att>
    <att type="integer" name="GeneID" value="50508"/>
    <att type="string" name="annotation.DB_Object_Name" value="NOX3, MOX2: NADPH oxidase 3"/>
    <att type="list" name="annotation.GO CELLULAR_COMPONENT">
      <att type="string" name="annotation.GO CELLULAR_COMPONENT" value="integral to membrane"/>
      <att type="string" name="annotation.GO CELLULAR_COMPONENT" value="membrane"/>
    </att>
    <att type="string" name="annotation.Date" value="20080613"/>
    <att type="list" name="cytoscape.alias.list">
      <att type="string" name="cytoscape.alias.list" value="IPI00024581"/>
      <att type="string" name="cytoscape.alias.list" value="Q9HBY0"/>
    </att>
    <att type="string" name="upkb_sp" value="Q9HBY0"/>
    <att type="string" name="canonicalName" value="NP_056533.1"/>
    <att type="string" name="annotation.With (or) From" value="InterPro:IPR013130"/>
    <att type="integer" name="Degree" value="1"/>
    <att type="map" name="annotation.Evidence">
      <att type="string" name="GO:0001659" value="IEA"/>
      <att type="string" name="GO:0009629" value="IEA"/>
      <att type="string" name="GO:0016020" value="IEA"/>
      <att type="string" name="GO:0005506" value="IEA"/>
      <att type="string" name="GO:0050660" value="IEA"/>
      <att type="string" name="GO:0009055" value="IEA"/>
      <att type="string" name="GO:0016021" value="IEA"/>
      <att type="string" name="GO:0055114" value="IEA"/>
    </att>
    <att type="list" name="annotation.GO BIOLOGICAL_PROCESS">
      <att type="string" name="annotation.GO BIOLOGICAL_PROCESS" value="oxidation reduction"/>
      <att type="string" name="annotation.GO BIOLOGICAL_PROCESS" value="response to gravity"/>
      <att type="string" name="annotation.GO BIOLOGICAL_PROCESS" value="temperature homeostasis"/>
    </att>
    <att type="string" name="Prot_Name" value="NOX3: NADPH oxidase 3"/>
  </node>
  <node label="NP_057856.1" id="-1451">
    <att type="string" name="GeneID_String" value="155971"/>
    <att type="string" name="MCODE_Node_Status" value="Unclustered"/>
    <att type="string" name="Prot_Acc" value="NP_057856.1"/>
    <att type="string" name="type" value="hiv"/>
    <att type="integer" name="GeneID" value="155971"/>
    <att type="list" name="cytoscape.alias.list">
      <att type="string" name="cytoscape.alias.list" value="NP_057856.1"/>
    </att>
    <att type="string" name="canonicalName" value="NP_057856.1"/>
    <att type="real" name="MCODE_Score" value="0.03698224852071006"/>
    <att type="integer" name="Degree" value="48"/>
    <att type="string" name="Prot_Name" value="gp160"/>
  </node>
  <node label="NP_002782.1" id="-560">
    <att type="string" name="annotation.DB_Object_ID" value="P60900"/>
    <att type="string" name="Column 4" value="5687"/>
    <att type="string" name="annotation.DB_Object_Type" value="protein"/>
    <att type="string" name="annotation.DB" value="UniProtKB"/>
    <att type="string" name="GeneID_String" value="5687"/>
    <att type="string" name="annotation.Qualifier" value=""/>
    <att type="string" name="annotation.Taxon" value="Human"/>
    <att type="string" name="upkb_tr" value="Q9BZ93"/>
    <att type="string" name="Prot_Acc" value="NP_002782.1"/>
    <att type="string" name="type" value="human"/>
    <att type="string" name="annotation.Assigned_by" value="UniProtKB"/>
    <att type="list" name="annotation.GO MOLECULAR_FUNCTION">
      <att type="string" name="annotation.GO MOLECULAR_FUNCTION" value="RNA binding"/>
      <att type="string" name="annotation.GO MOLECULAR_FUNCTION" value="protein binding"/>
      <att type="string" name="annotation.GO MOLECULAR_FUNCTION" value="threonine endopeptidase activity"/>
    </att>
    <att type="map" name="annotation.DB:Reference">
      <att type="string" name="GO:0005515" value="PMID:15225636"/>
      <att type="string" name="GO:0006511" value="UniProt:P60900"/>
      <att type="string" name="GO:0005839" value="PMID:1888762"/>
      <att type="string" name="GO:0005737" value="GOA:spkw|GO_REF:0000004"/>
      <att type="string" name="GO:0003723" value="PMID:7681138"/>
      <att type="string" name="GO:0051437" value="PMID:12791267"/>
      <att type="string" name="GO:0005634" value="GOA:spkw|GO_REF:0000004"/>
      <att type="string" name="GO:0051436" value="PMID:15029244"/>
      <att type="string" name="GO:0031145" value="PMID:11285280"/>
      <att type="string" name="GO:0004298" value="GOA:interpro|GO_REF:0000002"/>
      <att type="string" name="GO:0005829" value="GOA:spkw|GO_REF:0000004"/>
    </att>
    <att type="integer" name="GeneID" value="5687"/>
    <att type="string" name="annotation.DB_Object_Name" value="PSMA6, PROS27: Proteasome subunit alpha type-6"/>
    <att type="list" name="annotation.GO CELLULAR_COMPONENT">
      <att type="string" name="annotation.GO CELLULAR_COMPONENT" value="cytoplasm"/>
      <att type="string" name="annotation.GO CELLULAR_COMPONENT" value="cytosol"/>
      <att type="string" name="annotation.GO CELLULAR_COMPONENT" value="nucleus"/>
      <att type="string" name="annotation.GO CELLULAR_COMPONENT" value="proteasome core complex"/>
    </att>
    <att type="string" name="annotation.Date" value="20041130"/>
    <att type="list" name="cytoscape.alias.list">
      <att type="string" name="cytoscape.alias.list" value="IPI00029623"/>
      <att type="string" name="cytoscape.alias.list" value="P60900"/>
    </att>
    <att type="string" name="upkb_sp" value="P60900"/>
    <att type="string" name="canonicalName" value="NP_002782.1"/>
    <att type="string" name="annotation.With (or) From" value=""/>
    <att type="integer" name="Degree" value="1"/>
    <att type="map" name="annotation.Evidence">
      <att type="string" name="GO:0005515" value="IPI"/>
      <att type="string" name="GO:0006511" value="NAS"/>
      <att type="string" name="GO:0005839" value="NAS"/>
      <att type="string" name="GO:0005737" value="IEA"/>
      <att type="string" name="GO:0003723" value="NAS"/>
      <att type="string" name="GO:0051437" value="EXP"/>
      <att type="string" name="GO:0005634" value="IEA"/>
      <att type="string" name="GO:0051436" value="EXP"/>
      <att type="string" name="GO:0031145" value="EXP"/>
      <att type="string" name="GO:0004298" value="IEA"/>
      <att type="string" name="GO:0005829" value="IEA"/>
    </att>
    <att type="list" name="annotation.GO BIOLOGICAL_PROCESS">
      <att type="string" name="annotation.GO BIOLOGICAL_PROCESS" value="anaphase-promoting complex-dependent proteasomal ubiquitin-dependent protein catabolic process"/>
      <att type="string" name="annotation.GO BIOLOGICAL_PROCESS" value="negative regulation of ubiquitin-protein ligase activity during mitotic cell cycle"/>
      <att type="string" name="annotation.GO BIOLOGICAL_PROCESS" value="positive regulation of ubiquitin-protein ligase activity during mitotic cell cycle"/>
      <att type="string" name="annotation.GO BIOLOGICAL_PROCESS" value="ubiquitin-dependent protein catabolic process"/>
    </att>
    <att type="string" name="Prot_Name" value="proteasome alpha 6 subunit"/>
  </node>
  <node label="NP_002791.1" id="-549">
    <att type="string" name="annotation.DB_Object_ID" value="P28065"/>
    <att type="string" name="Column 4" value="5698"/>
    <att type="string" name="annotation.DB_Object_Type" value="protein"/>
    <att type="string" name="annotation.DB" value="UniProtKB"/>
    <att type="string" name="GeneID_String" value="5698"/>
    <att type="string" name="annotation.Qualifier" value=""/>
    <att type="string" name="MCODE_Node_Status" value="Unclustered"/>
    <att type="string" name="annotation.Taxon" value="Human"/>
    <att type="string" name="upkb_tr" value="A2ACQ9"/>
    <att type="string" name="Prot_Acc" value="NP_002791.1"/>
    <att type="string" name="type" value="human"/>
    <att type="string" name="annotation.Assigned_by" value="UniProtKB"/>
    <att type="list" name="annotation.GO MOLECULAR_FUNCTION">
      <att type="string" name="annotation.GO MOLECULAR_FUNCTION" value="threonine endopeptidase activity"/>
    </att>
    <att type="map" name="annotation.DB:Reference">
      <att type="string" name="GO:0006511" value="GOA:interpro|GO_REF:0000002"/>
      <att type="string" name="GO:0005839" value="GOA:interpro|GO_REF:0000002"/>
      <att type="string" name="GO:0005737" value="GOA:spkw|GO_REF:0000004"/>
      <att type="string" name="GO:0006955" value="GOA:spkw|GO_REF:0000004"/>
      <att type="string" name="GO:0051437" value="PMID:12791267"/>
      <att type="string" name="GO:0005634" value="GOA:spkw|GO_REF:0000004"/>
      <att type="string" name="GO:0051436" value="PMID:15029244"/>
      <att type="string" name="GO:0031145" value="PMID:11285280"/>
      <att type="string" name="GO:0004298" value="GOA:interpro|GO_REF:0000002"/>
      <att type="string" name="GO:0005829" value="GOA:spkw|GO_REF:0000004"/>
    </att>
    <att type="integer" name="GeneID" value="5698"/>
    <att type="string" name="annotation.DB_Object_Name" value="PSMB9, LMP2, RING12: Proteasome subunit beta type-9 precursor"/>
    <att type="list" name="annotation.GO CELLULAR_COMPONENT">
      <att type="string" name="annotation.GO CELLULAR_COMPONENT" value="cytoplasm"/>
      <att type="string" name="annotation.GO CELLULAR_COMPONENT" value="cytosol"/>
      <att type="string" name="annotation.GO CELLULAR_COMPONENT" value="nucleus"/>
      <att type="string" name="annotation.GO CELLULAR_COMPONENT" value="proteasome core complex"/>
    </att>
    <att type="string" name="annotation.Date" value="20080613"/>
    <att type="list" name="cytoscape.alias.list">
      <att type="string" name="cytoscape.alias.list" value="IPI00000787"/>
      <att type="string" name="cytoscape.alias.list" value="P28065"/>
    </att>
    <att type="string" name="upkb_sp" value="P28065"/>
    <att type="string" name="canonicalName" value="NP_002791.1"/>
    <att type="real" name="MCODE_Score" value="0.0"/>
    <att type="string" name="annotation.With (or) From" value="InterPro:IPR000243"/>
    <att type="integer" name="Degree" value="1"/>
    <att type="map" name="annotation.Evidence">
      <att type="string" name="GO:0006511" value="IEA"/>
      <att type="string" name="GO:0005839" value="IEA"/>
      <att type="string" name="GO:0005737" value="IEA"/>
      <att type="string" name="GO:0006955" value="IEA"/>
      <att type="string" name="GO:0051437" value="EXP"/>
      <att type="string" name="GO:0005634" value="IEA"/>
      <att type="string" name="GO:0051436" value="EXP"/>
      <att type="string" name="GO:0031145" value="EXP"/>
      <att type="string" name="GO:0004298" value="IEA"/>
      <att type="string" name="GO:0005829" value="IEA"/>
    </att>
    <att type="list" name="annotation.GO BIOLOGICAL_PROCESS">
      <att type="string" name="annotation.GO BIOLOGICAL_PROCESS" value="anaphase-promoting complex-dependent proteasomal ubiquitin-dependent protein catabolic process"/>
      <att type="string" name="annotation.GO BIOLOGICAL_PROCESS" value="immune response"/>
      <att type="string" name="annotation.GO BIOLOGICAL_PROCESS" value="negative regulation of ubiquitin-protein ligase activity during mitotic cell cycle"/>
      <att type="string" name="annotation.GO BIOLOGICAL_PROCESS" value="positive regulation of ubiquitin-protein ligase activity during mitotic cell cycle"/>
      <att type="string" name="annotation.GO BIOLOGICAL_PROCESS" value="ubiquitin-dependent protein catabolic process"/>
    </att>
    <att type="string" name="Prot_Name" value="proteasome beta 9 subunit isoform 1 proprotein"/>
  </node>
  <node label="NP_000928.1" id="-980">
    <att type="string" name="annotation.DB_Object_ID" value="P24928"/>
    <att type="string" name="Column 4" value="5430"/>
    <att type="string" name="annotation.DB_Object_Type" value="protein"/>
    <att type="string" name="annotation.DB" value="UniProtKB"/>
    <att type="string" name="GeneID_String" value="5430"/>
    <att type="string" name="annotation.Qualifier" value=""/>
    <att type="string" name="MCODE_Node_Status" value="Unclustered"/>
    <att type="string" name="annotation.Taxon" value="Human"/>
    <att type="string" name="upkb_tr" value="Q15161"/>
    <att type="string" name="Prot_Acc" value="NP_000928.1"/>
    <att type="string" name="type" value="human"/>
    <att type="string" name="annotation.Assigned_by" value="MGI"/>
    <att type="list" name="annotation.GO MOLECULAR_FUNCTION">
      <att type="string" name="annotation.GO MOLECULAR_FUNCTION" value="DNA binding"/>
      <att type="string" name="annotation.GO MOLECULAR_FUNCTION" value="DNA-directed RNA polymerase activity"/>
      <att type="string" name="annotation.GO MOLECULAR_FUNCTION" value="magnesium ion binding"/>
      <att type="string" name="annotation.GO MOLECULAR_FUNCTION" value="nucleotidyltransferase activity"/>
      <att type="string" name="annotation.GO MOLECULAR_FUNCTION" value="protein binding"/>
      <att type="string" name="annotation.GO MOLECULAR_FUNCTION" value="transferase activity"/>
      <att type="string" name="annotation.GO MOLECULAR_FUNCTION" value="zinc ion binding"/>
    </att>
    <att type="map" name="annotation.DB:Reference">
      <att type="string" name="GO:0005515" value="PMID:10075709"/>
      <att type="string" name="GO:0006368" value="PMID:9405375"/>
      <att type="string" name="GO:0006355" value="PMID:7622068"/>
      <att type="string" name="GO:0006367" value="PMID:8946909"/>
      <att type="string" name="GO:0000287" value="GOA:spkw|GO_REF:0000004"/>
      <att type="string" name="GO:0003899" value="PMID:7622068"/>
      <att type="string" name="GO:0016779" value="GOA:spkw|GO_REF:0000004"/>
      <att type="string" name="GO:0005730" value="PMID:16109376"/>
      <att type="string" name="GO:0005634" value="PMID:7622068"/>
      <att type="string" name="GO:0003677" value="PMID:7622068"/>
      <att type="string" name="GO:0006351" value="PMID:3145407"/>
      <att type="string" name="GO:0006350" value="GOA:interpro|GO_REF:0000002"/>
      <att type="string" name="GO:0000398" value="PMID:12226669"/>
      <att type="string" name="GO:0005665" value="PMID:2999107"/>
      <att type="string" name="GO:0008270" value="GOA:spkw|GO_REF:0000004"/>
      <att type="string" name="GO:0005654" value="PMID:9512541"/>
      <att type="string" name="GO:0016740" value="GOA:spkw|GO_REF:0000004"/>
    </att>
    <att type="integer" name="GeneID" value="5430"/>
    <att type="string" name="annotation.DB_Object_Name" value="POLR2A: DNA-directed RNA polymerase II subunit RPB1"/>
    <att type="list" name="annotation.GO CELLULAR_COMPONENT">
      <att type="string" name="annotation.GO CELLULAR_COMPONENT" value="DNA-directed RNA polymerase II, core complex"/>
      <att type="string" name="annotation.GO CELLULAR_COMPONENT" value="nucleolus"/>
      <att type="string" name="annotation.GO CELLULAR_COMPONENT" value="nucleoplasm"/>
      <att type="string" name="annotation.GO CELLULAR_COMPONENT" value="nucleus"/>
    </att>
    <att type="string" name="annotation.Date" value="20060728"/>
    <att type="list" name="cytoscape.alias.list">
      <att type="string" name="cytoscape.alias.list" value="IPI00031627"/>
      <att type="string" name="cytoscape.alias.list" value="P24928"/>
    </att>
    <att type="string" name="upkb_sp" value="P24928"/>
    <att type="string" name="canonicalName" value="NP_000928.1"/>
    <att type="real" name="MCODE_Score" value="0.0"/>
    <att type="string" name="annotation.With (or) From" value=""/>
    <att type="integer" name="Degree" value="1"/>
    <att type="map" name="annotation.Evidence">
      <att type="string" name="GO:0005515" value="IPI"/>
      <att type="string" name="GO:0006368" value="EXP"/>
      <att type="string" name="GO:0006355" value="NAS"/>
      <att type="string" name="GO:0006367" value="EXP"/>
      <att type="string" name="GO:0000287" value="IEA"/>
      <att type="string" name="GO:0003899" value="NAS"/>
      <att type="string" name="GO:0016779" value="IEA"/>
      <att type="string" name="GO:0005730" value="IDA"/>
      <att type="string" name="GO:0005634" value="NAS"/>
      <att type="string" name="GO:0003677" value="NAS"/>
      <att type="string" name="GO:0006351" value="NAS"/>
      <att type="string" name="GO:0006350" value="IEA"/>
      <att type="string" name="GO:0000398" value="EXP"/>
      <att type="string" name="GO:0005665" value="TAS"/>
      <att type="string" name="GO:0008270" value="IEA"/>
      <att type="string" name="GO:0005654" value="EXP"/>
      <att type="string" name="GO:0016740" value="IEA"/>
    </att>
    <att type="list" name="annotation.GO BIOLOGICAL_PROCESS">
      <att type="string" name="annotation.GO BIOLOGICAL_PROCESS" value="RNA elongation from RNA polymerase II promoter"/>
      <att type="string" name="annotation.GO BIOLOGICAL_PROCESS" value="nuclear mRNA splicing, via spliceosome"/>
      <att type="string" name="annotation.GO BIOLOGICAL_PROCESS" value="regulation of transcription, DNA-dependent"/>
      <att type="string" name="annotation.GO BIOLOGICAL_PROCESS" value="transcription"/>
      <att type="string" name="annotation.GO BIOLOGICAL_PROCESS" value="transcription initiation from RNA polymerase II promoter"/>
      <att type="string" name="annotation.GO BIOLOGICAL_PROCESS" value="transcription, DNA-dependent"/>
    </att>
    <att type="string" name="Prot_Name" value="DNA directed RNA polymerase II polypeptide A"/>
  </node>
  <node label="NP_006225.1" id="-1383">
    <att type="string" name="annotation.DB_Object_ID" value="ENSP00000315849"/>
    <att type="string" name="Column 4" value="5439"/>
    <att type="string" name="annotation.DB_Object_Type" value="protein"/>
    <att type="string" name="upkb_ensemble" value="ENSP00000315849"/>
    <att type="string" name="annotation.DB" value="ENSEMBL"/>
    <att type="string" name="GeneID_String" value="5439"/>
    <att type="string" name="annotation.Qualifier" value=""/>
    <att type="string" name="MCODE_Node_Status" value="Unclustered"/>
    <att type="string" name="annotation.Taxon" value="Human"/>
    <att type="string" name="upkb_tr" value="Q9H1A6"/>
    <att type="string" name="Prot_Acc" value="NP_006225.1"/>
    <att type="string" name="type" value="human"/>
    <att type="string" name="annotation.Assigned_by" value="UniProtKB"/>
    <att type="list" name="annotation.GO MOLECULAR_FUNCTION">
      <att type="string" name="annotation.GO MOLECULAR_FUNCTION" value="DNA binding"/>
      <att type="string" name="annotation.GO MOLECULAR_FUNCTION" value="DNA-directed RNA polymerase activity"/>
      <att type="string" name="annotation.GO MOLECULAR_FUNCTION" value="protein dimerization activity"/>
    </att>
    <att type="map" name="annotation.DB:Reference">
      <att type="string" name="GO:0006368" value="PMID:9405375"/>
      <att type="string" name="GO:0006367" value="PMID:8946909"/>
      <att type="string" name="GO:0003899" value="GOA:interpro|GO_REF:0000002"/>
      <att type="string" name="GO:0000398" value="PMID:12226669"/>
      <att type="string" name="GO:0046983" value="GOA:interpro|GO_REF:0000002"/>
      <att type="string" name="GO:0005665" value="PMID:8797801"/>
      <att type="string" name="GO:0005634" value="GOA:spkw|GO_REF:0000004"/>
      <att type="string" name="GO:0005654" value="PMID:9512541"/>
      <att type="string" name="GO:0003677" value="GOA:interpro|GO_REF:0000002"/>
      <att type="string" name="GO:0006350" value="GOA:interpro|GO_REF:0000002"/>
    </att>
    <att type="integer" name="GeneID" value="5439"/>
    <att type="string" name="annotation.DB_Object_Name" value=""/>
    <att type="list" name="annotation.GO CELLULAR_COMPONENT">
      <att type="string" name="annotation.GO CELLULAR_COMPONENT" value="DNA-directed RNA polymerase II, core complex"/>
      <att type="string" name="annotation.GO CELLULAR_COMPONENT" value="nucleoplasm"/>
      <att type="string" name="annotation.GO CELLULAR_COMPONENT" value="nucleus"/>
    </att>
    <att type="string" name="annotation.Date" value="20080613"/>
    <att type="list" name="cytoscape.alias.list">
      <att type="string" name="cytoscape.alias.list" value="ENSP00000315849"/>
      <att type="string" name="cytoscape.alias.list" value="IPI00873238"/>
    </att>
    <att type="string" name="upkb_sp" value="P52435"/>
    <att type="string" name="canonicalName" value="NP_006225.1"/>
    <att type="real" name="MCODE_Score" value="0.0"/>
    <att type="string" name="annotation.With (or) From" value="InterPro:IPR008193"/>
    <att type="integer" name="Degree" value="1"/>
    <att type="map" name="annotation.Evidence">
      <att type="string" name="GO:0006368" value="EXP"/>
      <att type="string" name="GO:0006367" value="EXP"/>
      <att type="string" name="GO:0003899" value="IEA"/>
      <att type="string" name="GO:0000398" value="EXP"/>
      <att type="string" name="GO:0046983" value="IEA"/>
      <att type="string" name="GO:0005665" value="TAS"/>
      <att type="string" name="GO:0005634" value="IEA"/>
      <att type="string" name="GO:0005654" value="EXP"/>
      <att type="string" name="GO:0003677" value="IEA"/>
      <att type="string" name="GO:0006350" value="IEA"/>
    </att>
    <att type="list" name="annotation.GO BIOLOGICAL_PROCESS">
      <att type="string" name="annotation.GO BIOLOGICAL_PROCESS" value="RNA elongation from RNA polymerase II promoter"/>
      <att type="string" name="annotation.GO BIOLOGICAL_PROCESS" value="nuclear mRNA splicing, via spliceosome"/>
      <att type="string" name="annotation.GO BIOLOGICAL_PROCESS" value="transcription"/>
      <att type="string" name="annotation.GO BIOLOGICAL_PROCESS" value="transcription initiation from RNA polymerase II promoter"/>
    </att>
    <att type="string" name="Prot_Name" value="DNA directed RNA polymerase II polypeptide J"/>
  </node>
  <node label="NP_006752.1" id="-1122">
    <att type="string" name="annotation.DB_Object_ID" value="P62258"/>
    <att type="string" name="Column 4" value="7531"/>
    <att type="string" name="annotation.DB_Object_Type" value="protein"/>
    <att type="string" name="annotation.DB" value="UniProtKB"/>
    <att type="string" name="upkb_vega" value="OTTHUMP00000182973"/>
    <att type="string" name="GeneID_String" value="7531"/>
    <att type="string" name="annotation.Qualifier" value=""/>
    <att type="string" name="MCODE_Node_Status" value="Unclustered"/>
    <att type="string" name="annotation.Taxon" value="Human"/>
    <att type="string" name="Prot_Acc" value="NP_006752.1"/>
    <att type="string" name="type" value="human"/>
    <att type="string" name="annotation.Assigned_by" value="UniProtKB"/>
    <att type="list" name="annotation.GO MOLECULAR_FUNCTION">
      <att type="string" name="annotation.GO MOLECULAR_FUNCTION" value="enzyme binding"/>
      <att type="string" name="annotation.GO MOLECULAR_FUNCTION" value="protein domain specific binding"/>
    </att>
    <att type="map" name="annotation.DB:Reference">
      <att type="string" name="GO:0007242" value="PMID:7644510"/>
      <att type="string" name="GO:0042470" value="GOA:spsl|GO_REF:0000023"/>
      <att type="string" name="GO:0005737" value="GOA:spkw|GO_REF:0000004"/>
      <att type="string" name="GO:0044419" value="GOA:spkw|GO_REF:0000004"/>
      <att type="string" name="GO:0019904" value="GOA:interpro|GO_REF:0000002"/>
      <att type="string" name="GO:0019899" value="PMID:10788521"/>
    </att>
    <att type="integer" name="GeneID" value="7531"/>
    <att type="string" name="annotation.DB_Object_Name" value="YWHAE: 14-3-3 protein epsilon"/>
    <att type="list" name="annotation.GO CELLULAR_COMPONENT">
      <att type="string" name="annotation.GO CELLULAR_COMPONENT" value="cytoplasm"/>
      <att type="string" name="annotation.GO CELLULAR_COMPONENT" value="melanosome"/>
    </att>
    <att type="string" name="annotation.Date" value="20080612"/>
    <att type="list" name="cytoscape.alias.list">
      <att type="string" name="cytoscape.alias.list" value="IPI00000816"/>
      <att type="string" name="cytoscape.alias.list" value="P62258"/>
    </att>
    <att type="string" name="upkb_sp" value="P62258"/>
    <att type="string" name="canonicalName" value="NP_006752.1"/>
    <att type="real" name="MCODE_Score" value="0.0"/>
    <att type="string" name="annotation.With (or) From" value="SP_SL:SL-0161"/>
    <att type="integer" name="Degree" value="1"/>
    <att type="map" name="annotation.Evidence">
      <att type="string" name="GO:0007242" value="TAS"/>
      <att type="string" name="GO:0042470" value="IEA"/>
      <att type="string" name="GO:0005737" value="IEA"/>
      <att type="string" name="GO:0044419" value="IEA"/>
      <att type="string" name="GO:0019904" value="IEA"/>
      <att type="string" name="GO:0019899" value="IPI"/>
    </att>
    <att type="list" name="annotation.GO BIOLOGICAL_PROCESS">
      <att type="string" name="annotation.GO BIOLOGICAL_PROCESS" value="interspecies interaction between organisms"/>
      <att type="string" name="annotation.GO BIOLOGICAL_PROCESS" value="intracellular signaling cascade"/>
    </att>
    <att type="string" name="Prot_Name" value="tyrosine 3/tryptophan 5 -monooxygenase activation protein, epsilon polypeptide"/>
  </node>
  <node label="NP_003071.2" id="-1110">
    <att type="string" name="annotation.DB_Object_ID" value="O60906"/>
    <att type="string" name="Column 4" value="6610"/>
    <att type="string" name="annotation.DB_Object_Type" value="protein"/>
    <att type="string" name="annotation.DB" value="UniProtKB"/>
    <att type="string" name="upkb_vega" value="OTTHUMP00000016967"/>
    <att type="string" name="GeneID_String" value="6610"/>
    <att type="string" name="annotation.Qualifier" value=""/>
    <att type="string" name="annotation.Taxon" value="Human"/>
    <att type="string" name="Prot_Acc" value="NP_003071.2"/>
    <att type="string" name="type" value="human"/>
    <att type="string" name="annotation.Assigned_by" value="UniProtKB"/>
    <att type="list" name="annotation.GO MOLECULAR_FUNCTION">
      <att type="string" name="annotation.GO MOLECULAR_FUNCTION" value="hydrolase activity"/>
      <att type="string" name="annotation.GO MOLECULAR_FUNCTION" value="magnesium ion binding"/>
      <att type="string" name="annotation.GO MOLECULAR_FUNCTION" value="sphingomyelin phosphodiesterase activity"/>
    </att>
    <att type="map" name="annotation.DB:Reference">
      <att type="string" name="GO:0006684" value="PMID:9520418"/>
      <att type="string" name="GO:0000287" value="GOA:spkw|GO_REF:0000004"/>
      <att type="string" name="GO:0016020" value="GOA:spkw|GO_REF:0000004"/>
      <att type="string" name="GO:0016787" value="GOA:spkw|GO_REF:0000004"/>
      <att type="string" name="GO:0005887" value="PMID:9520418"/>
      <att type="string" name="GO:0005901" value="GOA:compara|GO_REF:0000019"/>
      <att type="string" name="GO:0004767" value="PMID:9520418"/>
      <att type="string" name="GO:0005624" value="GOA:compara|GO_REF:0000019"/>
      <att type="string" name="GO:0046513" value="GOA:compara|GO_REF:0000019"/>
      <att type="string" name="GO:0007243" value="GOA:compara|GO_REF:0000019"/>
      <att type="string" name="GO:0009612" value="GOA:compara|GO_REF:0000019"/>
    </att>
    <att type="integer" name="GeneID" value="6610"/>
    <att type="string" name="annotation.DB_Object_Name" value="SMPD2: Sphingomyelin phosphodiesterase 2"/>
    <att type="list" name="annotation.GO CELLULAR_COMPONENT">
      <att type="string" name="annotation.GO CELLULAR_COMPONENT" value="caveola"/>
      <att type="string" name="annotation.GO CELLULAR_COMPONENT" value="integral to plasma membrane"/>
      <att type="string" name="annotation.GO CELLULAR_COMPONENT" value="membrane"/>
      <att type="string" name="annotation.GO CELLULAR_COMPONENT" value="membrane fraction"/>
    </att>
    <att type="string" name="annotation.Date" value="20080616"/>
    <att type="list" name="cytoscape.alias.list">
      <att type="string" name="cytoscape.alias.list" value="IPI00017670"/>
      <att type="string" name="cytoscape.alias.list" value="O60906"/>
    </att>
    <att type="string" name="upkb_sp" value="O60906"/>
    <att type="string" name="canonicalName" value="NP_003071.2"/>
    <att type="string" name="annotation.With (or) From" value="SP_KW:KW-0472"/>
    <att type="integer" name="Degree" value="1"/>
    <att type="map" name="annotation.Evidence">
      <att type="string" name="GO:0006684" value="TAS"/>
      <att type="string" name="GO:0000287" value="IEA"/>
      <att type="string" name="GO:0016020" value="IEA"/>
      <att type="string" name="GO:0016787" value="IEA"/>
      <att type="string" name="GO:0005887" value="TAS"/>
      <att type="string" name="GO:0005901" value="IEA"/>
      <att type="string" name="GO:0004767" value="TAS"/>
      <att type="string" name="GO:0005624" value="IEA"/>
      <att type="string" name="GO:0046513" value="IEA"/>
      <att type="string" name="GO:0007243" value="IEA"/>
      <att type="string" name="GO:0009612" value="IEA"/>
    </att>
    <att type="list" name="annotation.GO BIOLOGICAL_PROCESS">
      <att type="string" name="annotation.GO BIOLOGICAL_PROCESS" value="ceramide biosynthetic process"/>
      <att type="string" name="annotation.GO BIOLOGICAL_PROCESS" value="protein kinase cascade"/>
      <att type="string" name="annotation.GO BIOLOGICAL_PROCESS" value="response to mechanical stimulus"/>
      <att type="string" name="annotation.GO BIOLOGICAL_PROCESS" value="sphingomyelin metabolic process"/>
    </att>
    <att type="string" name="Prot_Name" value="SMPD2: sphingomyelin phosphodiesterase 2, neutral membrane (neutral sphingomyelinase)"/>
  </node>
  <node label="NP_066401.2" id="-1396">
    <att type="string" name="annotation.DB_Object_ID" value="P01567"/>
    <att type="string" name="Column 4" value="3444"/>
    <att type="string" name="annotation.DB_Object_Type" value="protein"/>
    <att type="string" name="annotation.DB" value="UniProtKB"/>
    <att type="string" name="GeneID_String" value="3444"/>
    <att type="string" name="annotation.Qualifier" value=""/>
    <att type="string" name="MCODE_Node_Status" value="Unclustered"/>
    <att type="string" name="annotation.Taxon" value="Human"/>
    <att type="string" name="Prot_Acc" value="NP_066401.2"/>
    <att type="string" name="type" value="human"/>
    <att type="string" name="annotation.Assigned_by" value="UniProtKB"/>
    <att type="list" name="annotation.GO MOLECULAR_FUNCTION">
      <att type="string" name="annotation.GO MOLECULAR_FUNCTION" value="interferon-alpha/beta receptor binding"/>
    </att>
    <att type="map" name="annotation.DB:Reference">
      <att type="string" name="GO:0005132" value="PMID:2995168"/>
      <att type="string" name="GO:0007267" value="PMID:2995168"/>
      <att type="string" name="GO:0005576" value="PMID:2995168"/>
      <att type="string" name="GO:0006952" value="GOA:interpro|GO_REF:0000002"/>
      <att type="string" name="GO:0009615" value="PMID:2995168"/>
      <att type="string" name="GO:0005615" value="GOA:spkw|GO_REF:0000004"/>
    </att>
    <att type="integer" name="GeneID" value="3444"/>
    <att type="string" name="annotation.DB_Object_Name" value="IFNA7: Interferon alpha-7 precursor"/>
    <att type="list" name="annotation.GO CELLULAR_COMPONENT">
      <att type="string" name="annotation.GO CELLULAR_COMPONENT" value="extracellular region"/>
      <att type="string" name="annotation.GO CELLULAR_COMPONENT" value="extracellular space"/>
    </att>
    <att type="string" name="annotation.Date" value="20080616"/>
    <att type="list" name="cytoscape.alias.list">
      <att type="string" name="cytoscape.alias.list" value="IPI00003075"/>
      <att type="string" name="cytoscape.alias.list" value="P01567"/>
    </att>
    <att type="string" name="upkb_sp" value="P01567"/>
    <att type="string" name="canonicalName" value="NP_066401.2"/>
    <att type="real" name="MCODE_Score" value="1.0"/>
    <att type="string" name="annotation.With (or) From" value="SP_KW:KW-0202"/>
    <att type="integer" name="Degree" value="3"/>
    <att type="map" name="annotation.Evidence">
      <att type="string" name="GO:0005132" value="TAS"/>
      <att type="string" name="GO:0007267" value="TAS"/>
      <att type="string" name="GO:0005576" value="TAS"/>
      <att type="string" name="GO:0006952" value="IEA"/>
      <att type="string" name="GO:0009615" value="TAS"/>
      <att type="string" name="GO:0005615" value="IEA"/>
    </att>
    <att type="list" name="annotation.GO BIOLOGICAL_PROCESS">
      <att type="string" name="annotation.GO BIOLOGICAL_PROCESS" value="cell-cell signaling"/>
      <att type="string" name="annotation.GO BIOLOGICAL_PROCESS" value="defense response"/>
      <att type="string" name="annotation.GO BIOLOGICAL_PROCESS" value="response to virus"/>
    </att>
    <att type="string" name="Prot_Name" value="interferon, alpha 7"/>
  </node>
  <node label="NP_006805.1" id="-539">
    <att type="string" name="annotation.DB_Object_ID" value="Q92530"/>
    <att type="string" name="Column 4" value="9491"/>
    <att type="string" name="annotation.DB_Object_Type" value="protein"/>
    <att type="string" name="upkb_ensemble" value="ENSP00000371323"/>
    <att type="string" name="annotation.DB" value="UniProtKB"/>
    <att type="string" name="GeneID_String" value="9491"/>
    <att type="string" name="annotation.Qualifier" value=""/>
    <att type="string" name="annotation.Taxon" value="Human"/>
    <att type="string" name="upkb_tr" value="Q5QPM4"/>
    <att type="string" name="Prot_Acc" value="NP_006805.1"/>
    <att type="string" name="type" value="human"/>
    <att type="string" name="annotation.Assigned_by" value="UniProtKB"/>
    <att type="list" name="annotation.GO MOLECULAR_FUNCTION">
      <att type="string" name="annotation.GO MOLECULAR_FUNCTION" value="proteasome inhibitor activity"/>
      <att type="string" name="annotation.GO MOLECULAR_FUNCTION" value="protein binding"/>
    </att>
    <att type="map" name="annotation.DB:Reference">
      <att type="string" name="GO:0005515" value="PMID:16713569"/>
      <att type="string" name="GO:0043234" value="GOA:spkw|GO_REF:0000004"/>
      <att type="string" name="GO:0006511" value="PMID:10764772"/>
      <att type="string" name="GO:0005839" value="PMID:10764772"/>
      <att type="string" name="GO:0051437" value="PMID:12791267"/>
      <att type="string" name="GO:0051436" value="PMID:15029244"/>
      <att type="string" name="GO:0031145" value="PMID:11285280"/>
      <att type="string" name="GO:0005829" value="GOA:spkw|GO_REF:0000004"/>
      <att type="string" name="GO:0008539" value="PMID:10764772"/>
    </att>
    <att type="integer" name="GeneID" value="9491"/>
    <att type="string" name="annotation.DB_Object_Name" value="PSMF1: Proteasome inhibitor PI31 subunit"/>
    <att type="list" name="annotation.GO CELLULAR_COMPONENT">
      <att type="string" name="annotation.GO CELLULAR_COMPONENT" value="cytosol"/>
      <att type="string" name="annotation.GO CELLULAR_COMPONENT" value="proteasome core complex"/>
      <att type="string" name="annotation.GO CELLULAR_COMPONENT" value="protein complex"/>
    </att>
    <att type="string" name="annotation.Date" value="20020808"/>
    <att type="list" name="cytoscape.alias.list">
      <att type="string" name="cytoscape.alias.list" value="IPI00009949"/>
      <att type="string" name="cytoscape.alias.list" value="Q92530"/>
    </att>
    <att type="string" name="upkb_sp" value="Q92530"/>
    <att type="string" name="canonicalName" value="NP_006805.1"/>
    <att type="string" name="annotation.With (or) From" value=""/>
    <att type="integer" name="Degree" value="1"/>
    <att type="map" name="annotation.Evidence">
      <att type="string" name="GO:0005515" value="IPI"/>
      <att type="string" name="GO:0043234" value="IEA"/>
      <att type="string" name="GO:0006511" value="NAS"/>
      <att type="string" name="GO:0005839" value="NAS"/>
      <att type="string" name="GO:0051437" value="EXP"/>
      <att type="string" name="GO:0051436" value="EXP"/>
      <att type="string" name="GO:0031145" value="EXP"/>
      <att type="string" name="GO:0005829" value="IEA"/>
      <att type="string" name="GO:0008539" value="NAS"/>
    </att>
    <att type="list" name="annotation.GO BIOLOGICAL_PROCESS">
      <att type="string" name="annotation.GO BIOLOGICAL_PROCESS" value="anaphase-promoting complex-dependent proteasomal ubiquitin-dependent protein catabolic process"/>
      <att type="string" name="annotation.GO BIOLOGICAL_PROCESS" value="negative regulation of ubiquitin-protein ligase activity during mitotic cell cycle"/>
      <att type="string" name="annotation.GO BIOLOGICAL_PROCESS" value="positive regulation of ubiquitin-protein ligase activity during mitotic cell cycle"/>
      <att type="string" name="annotation.GO BIOLOGICAL_PROCESS" value="ubiquitin-dependent protein catabolic process"/>
    </att>
    <att type="string" name="Prot_Name" value="proteasome inhibitor subunit 1 isoform 1"/>
  </node>
  <node label="NP_000506.2" id="-132">
    <att type="string" name="GeneID_String" value="2688"/>
    <att type="string" name="Prot_Acc" value="NP_000506.2"/>
    <att type="string" name="type" value="human"/>
    <att type="integer" name="GeneID" value="2688"/>
    <att type="list" name="cytoscape.alias.list">
      <att type="string" name="cytoscape.alias.list" value="NP_000506.2"/>
    </att>
    <att type="string" name="canonicalName" value="NP_000506.2"/>
    <att type="integer" name="Degree" value="1"/>
    <att type="string" name="Prot_Name" value="growth hormone 1 isoform 1"/>
  </node>
  <node label="NP_004706.3" id="-290">
    <att type="string" name="annotation.DB_Object_ID" value="Q9Y5B0"/>
    <att type="string" name="Column 4" value="9150"/>
    <att type="string" name="annotation.DB_Object_Type" value="protein"/>
    <att type="string" name="annotation.DB" value="UniProtKB"/>
    <att type="string" name="upkb_vega" value="OTTHUMP00000073651"/>
    <att type="string" name="GeneID_String" value="9150"/>
    <att type="string" name="annotation.Qualifier" value=""/>
    <att type="string" name="annotation.Taxon" value="Human"/>
    <att type="string" name="upkb_tr" value="A8MY97"/>
    <att type="string" name="Prot_Acc" value="NP_004706.3"/>
    <att type="string" name="type" value="human"/>
    <att type="string" name="annotation.Assigned_by" value="Reactome"/>
    <att type="list" name="annotation.GO MOLECULAR_FUNCTION">
      <att type="string" name="annotation.GO MOLECULAR_FUNCTION" value="DNA-directed RNA polymerase activity"/>
      <att type="string" name="annotation.GO MOLECULAR_FUNCTION" value="hydrolase activity"/>
      <att type="string" name="annotation.GO MOLECULAR_FUNCTION" value="phosphoprotein phosphatase activity"/>
    </att>
    <att type="map" name="annotation.DB:Reference">
      <att type="string" name="GO:0005622" value="GOA:interpro|GO_REF:0000002"/>
      <att type="string" name="GO:0006470" value="PMID:9765293"/>
      <att type="string" name="GO:0016787" value="GOA:spkw|GO_REF:0000004"/>
      <att type="string" name="GO:0003899" value="PMID:9765293"/>
      <att type="string" name="GO:0004721" value="PMID:9765293"/>
      <att type="string" name="GO:0005634" value="GOA:interpro|GO_REF:0000002"/>
      <att type="string" name="GO:0005654" value="PMID:12676794"/>
    </att>
    <att type="integer" name="GeneID" value="9150"/>
    <att type="string" name="annotation.DB_Object_Name" value="CTDP1, FCP1: RNA polymerase II subunit A C-terminal domain phosphatase"/>
    <att type="list" name="annotation.GO CELLULAR_COMPONENT">
      <att type="string" name="annotation.GO CELLULAR_COMPONENT" value="intracellular"/>
      <att type="string" name="annotation.GO CELLULAR_COMPONENT" value="nucleoplasm"/>
      <att type="string" name="annotation.GO CELLULAR_COMPONENT" value="nucleus"/>
    </att>
    <att type="string" name="annotation.Date" value="20040620"/>
    <att type="list" name="cytoscape.alias.list">
      <att type="string" name="cytoscape.alias.list" value="IPI00410256"/>
      <att type="string" name="cytoscape.alias.list" value="Q9Y5B0"/>
    </att>
    <att type="string" name="upkb_sp" value="Q9Y5B0"/>
    <att type="string" name="canonicalName" value="NP_004706.3"/>
    <att type="string" name="annotation.With (or) From" value=""/>
    <att type="integer" name="Degree" value="1"/>
    <att type="map" name="annotation.Evidence">
      <att type="string" name="GO:0005622" value="IEA"/>
      <att type="string" name="GO:0006470" value="TAS"/>
      <att type="string" name="GO:0016787" value="IEA"/>
      <att type="string" name="GO:0003899" value="TAS"/>
      <att type="string" name="GO:0004721" value="TAS"/>
      <att type="string" name="GO:0005634" value="IEA"/>
      <att type="string" name="GO:0005654" value="EXP"/>
    </att>
    <att type="list" name="annotation.GO BIOLOGICAL_PROCESS">
      <att type="string" name="annotation.GO BIOLOGICAL_PROCESS" value="protein amino acid dephosphorylation"/>
    </att>
    <att type="string" name="Prot_Name" value="CTD (carboxy-terminal domain, RNA polymerase II, polypeptide A) phosphatase, subunit 1 isoform FCP1a"/>
  </node>
  <node label="NP_002115.1" id="-854">
    <att type="string" name="GeneID_String" value="3123"/>
    <att type="string" name="MCODE_Node_Status" value="Unclustered"/>
    <att type="string" name="Prot_Acc" value="NP_002115.1"/>
    <att type="string" name="type" value="human"/>
    <att type="integer" name="GeneID" value="3123"/>
    <att type="list" name="cytoscape.alias.list">
      <att type="string" name="cytoscape.alias.list" value="NP_002115.1"/>
    </att>
    <att type="string" name="canonicalName" value="NP_002115.1"/>
    <att type="real" name="MCODE_Score" value="1.0"/>
    <att type="integer" name="Degree" value="1"/>
    <att type="string" name="Prot_Name" value="major histocompatibility complex, class II, DR beta 1 precursor"/>
  </node>
  <node label="NP_002412.1" id="-870">
    <att type="string" name="annotation.DB_Object_ID" value="P03956"/>
    <att type="string" name="Column 4" value="4312"/>
    <att type="string" name="annotation.DB_Object_Type" value="protein"/>
    <att type="string" name="annotation.DB" value="UniProtKB"/>
    <att type="string" name="GeneID_String" value="4312"/>
    <att type="string" name="annotation.Qualifier" value=""/>
    <att type="string" name="annotation.Taxon" value="Human"/>
    <att type="string" name="Prot_Acc" value="NP_002412.1"/>
    <att type="string" name="type" value="human"/>
    <att type="string" name="annotation.Assigned_by" value="UniProtKB"/>
    <att type="list" name="annotation.GO MOLECULAR_FUNCTION">
      <att type="string" name="annotation.GO MOLECULAR_FUNCTION" value="calcium ion binding"/>
      <att type="string" name="annotation.GO MOLECULAR_FUNCTION" value="interstitial collagenase activity"/>
      <att type="string" name="annotation.GO MOLECULAR_FUNCTION" value="zinc ion binding"/>
    </att>
    <att type="map" name="annotation.DB:Reference">
      <att type="string" name="GO:0044419" value="GOA:spkw|GO_REF:0000004"/>
      <att type="string" name="GO:0005509" value="GOA:spkw|GO_REF:0000004"/>
      <att type="string" name="GO:0030574" value="GOA:spkw|GO_REF:0000004"/>
      <att type="string" name="GO:0008152" value="GOA:interpro|GO_REF:0000002"/>
      <att type="string" name="GO:0005578" value="GOA:interpro|GO_REF:0000002"/>
      <att type="string" name="GO:0006508" value="PMID:2167156"/>
      <att type="string" name="GO:0004232" value="GOA:spec|GO_REF:0000003"/>
      <att type="string" name="GO:0008270" value="PMID:2167156"/>
      <att type="string" name="GO:0005576" value="GOA:spkw|GO_REF:0000004"/>
    </att>
    <att type="integer" name="GeneID" value="4312"/>
    <att type="string" name="annotation.DB_Object_Name" value="MMP1, CLG: Interstitial collagenase precursor"/>
    <att type="list" name="annotation.GO CELLULAR_COMPONENT">
      <att type="string" name="annotation.GO CELLULAR_COMPONENT" value="extracellular region"/>
      <att type="string" name="annotation.GO CELLULAR_COMPONENT" value="proteinaceous extracellular matrix"/>
    </att>
    <att type="string" name="annotation.Date" value="20080613"/>
    <att type="list" name="cytoscape.alias.list">
      <att type="string" name="cytoscape.alias.list" value="IPI00008561"/>
      <att type="string" name="cytoscape.alias.list" value="P03956"/>
    </att>
    <att type="string" name="upkb_sp" value="P03956"/>
    <att type="string" name="canonicalName" value="NP_002412.1"/>
    <att type="string" name="annotation.With (or) From" value="InterPro:IPR001818"/>
    <att type="integer" name="Degree" value="1"/>
    <att type="map" name="annotation.Evidence">
      <att type="string" name="GO:0044419" value="IEA"/>
      <att type="string" name="GO:0005509" value="IEA"/>
      <att type="string" name="GO:0030574" value="IEA"/>
      <att type="string" name="GO:0008152" value="IEA"/>
      <att type="string" name="GO:0005578" value="IEA"/>
      <att type="string" name="GO:0006508" value="TAS"/>
      <att type="string" name="GO:0004232" value="IEA"/>
      <att type="string" name="GO:0008270" value="TAS"/>
      <att type="string" name="GO:0005576" value="IEA"/>
    </att>
    <att type="list" name="annotation.GO BIOLOGICAL_PROCESS">
      <att type="string" name="annotation.GO BIOLOGICAL_PROCESS" value="collagen catabolic process"/>
      <att type="string" name="annotation.GO BIOLOGICAL_PROCESS" value="interspecies interaction between organisms"/>
      <att type="string" name="annotation.GO BIOLOGICAL_PROCESS" value="metabolic process"/>
      <att type="string" name="annotation.GO BIOLOGICAL_PROCESS" value="proteolysis"/>
    </att>
    <att type="string" name="Prot_Name" value="matrix metalloproteinase 1 preproprotein"/>
  </node>
  <node label="NP_057640.1" id="-72">
    <att type="string" name="annotation.DB_Object_ID" value="Q9P2W1"/>
    <att type="string" name="Column 4" value="29893"/>
    <att type="string" name="annotation.DB_Object_Type" value="protein"/>
    <att type="string" name="annotation.DB" value="UniProtKB"/>
    <att type="string" name="upkb_vega" value="OTTHUMP00000181377"/>
    <att type="string" name="GeneID_String" value="29893"/>
    <att type="string" name="annotation.Qualifier" value=""/>
    <att type="string" name="annotation.Taxon" value="Human"/>
    <att type="string" name="Prot_Acc" value="NP_057640.1"/>
    <att type="string" name="type" value="human"/>
    <att type="string" name="annotation.Assigned_by" value="UniProtKB"/>
    <att type="list" name="annotation.GO MOLECULAR_FUNCTION">
      <att type="string" name="annotation.GO MOLECULAR_FUNCTION" value="DNA binding"/>
      <att type="string" name="annotation.GO MOLECULAR_FUNCTION" value="molecular_function"/>
      <att type="string" name="annotation.GO MOLECULAR_FUNCTION" value="protein binding"/>
    </att>
    <att type="map" name="annotation.DB:Reference">
      <att type="string" name="GO:0005515" value="PMID:10806355"/>
      <att type="string" name="GO:0008150" value="UniProt:Q9P2W1"/>
      <att type="string" name="GO:0003674" value="PMID:7490091"/>
      <att type="string" name="GO:0007126" value="GOA:spkw|GO_REF:0000004"/>
      <att type="string" name="GO:0005634" value="GOA:spkw|GO_REF:0000004"/>
      <att type="string" name="GO:0006310" value="GOA:spkw|GO_REF:0000004"/>
      <att type="string" name="GO:0005575" value="UniProt:Q9P2W1"/>
      <att type="string" name="GO:0003677" value="GOA:spkw|GO_REF:0000004"/>
    </att>
    <att type="integer" name="GeneID" value="29893"/>
    <att type="string" name="annotation.DB_Object_Name" value="PSMC3IP, HOP2, TBPIP: Homologous-pairing protein 2 homolog"/>
    <att type="list" name="annotation.GO CELLULAR_COMPONENT">
      <att type="string" name="annotation.GO CELLULAR_COMPONENT" value="cellular_component"/>
      <att type="string" name="annotation.GO CELLULAR_COMPONENT" value="nucleus"/>
    </att>
    <att type="string" name="annotation.Date" value="20080616"/>
    <att type="list" name="cytoscape.alias.list">
      <att type="string" name="cytoscape.alias.list" value="IPI00009805"/>
      <att type="string" name="cytoscape.alias.list" value="Q9P2W1"/>
    </att>
    <att type="string" name="upkb_sp" value="Q9P2W1"/>
    <att type="string" name="canonicalName" value="NP_057640.1"/>
    <att type="string" name="annotation.With (or) From" value="SP_KW:KW-0539"/>
    <att type="integer" name="Degree" value="1"/>
    <att type="map" name="annotation.Evidence">
      <att type="string" name="GO:0005515" value="NAS"/>
      <att type="string" name="GO:0008150" value="ND"/>
      <att type="string" name="GO:0003674" value="ND"/>
      <att type="string" name="GO:0007126" value="IEA"/>
      <att type="string" name="GO:0005634" value="IEA"/>
      <att type="string" name="GO:0006310" value="IEA"/>
      <att type="string" name="GO:0005575" value="ND"/>
      <att type="string" name="GO:0003677" value="IEA"/>
    </att>
    <att type="list" name="annotation.GO BIOLOGICAL_PROCESS">
      <att type="string" name="annotation.GO BIOLOGICAL_PROCESS" value="DNA recombination"/>
      <att type="string" name="annotation.GO BIOLOGICAL_PROCESS" value="biological_process"/>
      <att type="string" name="annotation.GO BIOLOGICAL_PROCESS" value="meiosis"/>
    </att>
    <att type="string" name="Prot_Name" value="TBP-1 interacting protein isoform 2"/>
  </node>
  <node label="NP_000607.1" id="-1206">
    <att type="string" name="annotation.DB_Object_ID" value="P01730"/>
    <att type="string" name="Column 4" value="920"/>
    <att type="string" name="annotation.DB_Object_Type" value="protein"/>
    <att type="string" name="annotation.DB" value="UniProtKB"/>
    <att type="string" name="upkb_vega" value="OTTHUMP00000166392"/>
    <att type="string" name="GeneID_String" value="920"/>
    <att type="string" name="annotation.Qualifier" value=""/>
    <att type="string" name="MCODE_Node_Status" value="Clustered"/>
    <att type="string" name="annotation.Taxon" value="Human"/>
    <att type="string" name="upkb_tr" value="B0AZV7"/>
    <att type="string" name="Prot_Acc" value="NP_000607.1"/>
    <att type="string" name="type" value="human"/>
    <att type="string" name="annotation.Assigned_by" value="UniProtKB"/>
    <att type="list" name="MCODE_Cluster">
      <att type="string" name="MCODE_Cluster" value="Cluster 1"/>
    </att>
    <att type="list" name="annotation.GO MOLECULAR_FUNCTION">
      <att type="string" name="annotation.GO MOLECULAR_FUNCTION" value="MHC class II protein binding"/>
      <att type="string" name="annotation.GO MOLECULAR_FUNCTION" value="coreceptor activity"/>
      <att type="string" name="annotation.GO MOLECULAR_FUNCTION" value="extracellular matrix structural constituent"/>
      <att type="string" name="annotation.GO MOLECULAR_FUNCTION" value="glycoprotein binding"/>
      <att type="string" name="annotation.GO MOLECULAR_FUNCTION" value="protein homodimerization activity"/>
      <att type="string" name="annotation.GO MOLECULAR_FUNCTION" value="protein kinase binding"/>
      <att type="string" name="annotation.GO MOLECULAR_FUNCTION" value="transmembrane receptor activity"/>
      <att type="string" name="annotation.GO MOLECULAR_FUNCTION" value="zinc ion binding"/>
    </att>
    <att type="map" name="annotation.DB:Reference">
      <att type="string" name="GO:0042289" value="PMID:8512039"/>
      <att type="string" name="GO:0005886" value="PMID:11048639"/>
      <att type="string" name="GO:0050731" value="GOA:compara|GO_REF:0000019"/>
      <att type="string" name="GO:0019059" value="PMID:12091904"/>
      <att type="string" name="GO:0001816" value="GOA:compara|GO_REF:0000019"/>
      <att type="string" name="GO:0042803" value="PMID:12444132"/>
      <att type="string" name="GO:0050850" value="GOA:compara|GO_REF:0000019"/>
      <att type="string" name="GO:0006955" value="PMID:8512039"/>
      <att type="string" name="GO:0001948" value="PMID:10922058"/>
      <att type="string" name="GO:0042101" value="PMID:8512039"/>
      <att type="string" name="GO:0044419" value="GOA:spkw|GO_REF:0000004"/>
      <att type="string" name="GO:0045860" value="PMID:2118992"/>
      <att type="string" name="GO:0007155" value="GOA:interpro|GO_REF:0000002"/>
      <att type="string" name="GO:0000747" value="PMID:9166430"/>
      <att type="string" name="GO:0019901" value="PMID:7486703"/>
      <att type="string" name="GO:0015026" value="PMID:8512039"/>
      <att type="string" name="GO:0045058" value="PMID:9551897"/>
      <att type="string" name="GO:0045086" value="PMID:1901411"/>
      <att type="string" name="GO:0016020" value="GOA:interpro|GO_REF:0000002"/>
      <att type="string" name="GO:0050870" value="GOA:compara|GO_REF:0000019"/>
      <att type="string" name="GO:0005789" value="PMID:9660940"/>
      <att type="string" name="GO:0008270" value="PMID:9668045"/>
      <att type="string" name="GO:0016021" value="GOA:interpro|GO_REF:0000002"/>
      <att type="string" name="GO:0007169" value="PMID:8512039"/>
      <att type="string" name="GO:0005769" value="PMID:15202998"/>
      <att type="string" name="GO:0009897" value="GOA:compara|GO_REF:0000019"/>
      <att type="string" name="GO:0004888" value="PMID:10358157"/>
      <att type="string" name="GO:0005201" value="PMID:12444132"/>
    </att>
    <att type="integer" name="GeneID" value="920"/>
    <att type="string" name="annotation.DB_Object_Name" value="CD4: T-cell surface glycoprotein CD4 precursor"/>
    <att type="list" name="annotation.GO CELLULAR_COMPONENT">
      <att type="string" name="annotation.GO CELLULAR_COMPONENT" value="T cell receptor complex"/>
      <att type="string" name="annotation.GO CELLULAR_COMPONENT" value="early endosome"/>
      <att type="string" name="annotation.GO CELLULAR_COMPONENT" value="endoplasmic reticulum membrane"/>
      <att type="string" name="annotation.GO CELLULAR_COMPONENT" value="external side of plasma membrane"/>
      <att type="string" name="annotation.GO CELLULAR_COMPONENT" value="integral to membrane"/>
      <att type="string" name="annotation.GO CELLULAR_COMPONENT" value="membrane"/>
      <att type="string" name="annotation.GO CELLULAR_COMPONENT" value="plasma membrane"/>
    </att>
    <att type="string" name="annotation.Date" value="20021018"/>
    <att type="list" name="cytoscape.alias.list">
      <att type="string" name="cytoscape.alias.list" value="IPI00003983"/>
      <att type="string" name="cytoscape.alias.list" value="P01730"/>
    </att>
    <att type="string" name="upkb_sp" value="P01730"/>
    <att type="string" name="canonicalName" value="NP_000607.1"/>
    <att type="real" name="MCODE_Score" value="0.8888888888888888"/>
    <att type="string" name="annotation.With (or) From" value=""/>
    <att type="integer" name="Degree" value="3"/>
    <att type="map" name="annotation.Evidence">
      <att type="string" name="GO:0042289" value="NAS"/>
      <att type="string" name="GO:0005886" value="EXP"/>
      <att type="string" name="GO:0050731" value="IEA"/>
      <att type="string" name="GO:0019059" value="EXP"/>
      <att type="string" name="GO:0001816" value="IEA"/>
      <att type="string" name="GO:0042803" value="IDA"/>
      <att type="string" name="GO:0050850" value="IEA"/>
      <att type="string" name="GO:0006955" value="NAS"/>
      <att type="string" name="GO:0001948" value="IPI"/>
      <att type="string" name="GO:0042101" value="NAS"/>
      <att type="string" name="GO:0044419" value="IEA"/>
      <att type="string" name="GO:0045860" value="IDA"/>
      <att type="string" name="GO:0007155" value="IEA"/>
      <att type="string" name="GO:0000747" value="IDA"/>
      <att type="string" name="GO:0019901" value="IPI"/>
      <att type="string" name="GO:0015026" value="NAS"/>
      <att type="string" name="GO:0045058" value="IDA"/>
      <att type="string" name="GO:0045086" value="NAS"/>
      <att type="string" name="GO:0016020" value="IEA"/>
      <att type="string" name="GO:0050870" value="IEA"/>
      <att type="string" name="GO:0005789" value="EXP"/>
      <att type="string" name="GO:0008270" value="IDA"/>
      <att type="string" name="GO:0016021" value="IEA"/>
      <att type="string" name="GO:0007169" value="NAS"/>
      <att type="string" name="GO:0005769" value="EXP"/>
      <att type="string" name="GO:0009897" value="IEA"/>
      <att type="string" name="GO:0004888" value="TAS"/>
      <att type="string" name="GO:0005201" value="NAS"/>
    </att>
    <att type="list" name="annotation.GO BIOLOGICAL_PROCESS">
      <att type="string" name="annotation.GO BIOLOGICAL_PROCESS" value="T cell selection"/>
      <att type="string" name="annotation.GO BIOLOGICAL_PROCESS" value="cell adhesion"/>
      <att type="string" name="annotation.GO BIOLOGICAL_PROCESS" value="conjugation with cellular fusion"/>
      <att type="string" name="annotation.GO BIOLOGICAL_PROCESS" value="cytokine production"/>
      <att type="string" name="annotation.GO BIOLOGICAL_PROCESS" value="immune response"/>
      <att type="string" name="annotation.GO BIOLOGICAL_PROCESS" value="initiation of viral infection"/>
      <att type="string" name="annotation.GO BIOLOGICAL_PROCESS" value="interspecies interaction between organisms"/>
      <att type="string" name="annotation.GO BIOLOGICAL_PROCESS" value="positive regulation of T cell activation"/>
      <att type="string" name="annotation.GO BIOLOGICAL_PROCESS" value="positive regulation of calcium-mediated signaling"/>
      <att type="string" name="annotation.GO BIOLOGICAL_PROCESS" value="positive regulation of interleukin-2 biosynthetic process"/>
      <att type="string" name="annotation.GO BIOLOGICAL_PROCESS" value="positive regulation of peptidyl-tyrosine phosphorylation"/>
      <att type="string" name="annotation.GO BIOLOGICAL_PROCESS" value="positive regulation of protein kinase activity"/>
      <att type="string" name="annotation.GO BIOLOGICAL_PROCESS" value="transmembrane receptor protein tyrosine kinase signaling pathway"/>
    </att>
    <att type="string" name="Prot_Name" value="CD4 antigen precursor"/>
  </node>
  <node label="NP_002798.2" id="-621">
    <att type="string" name="annotation.DB_Object_ID" value="Q99460"/>
    <att type="string" name="Column 4" value="5707"/>
    <att type="string" name="annotation.DB_Object_Type" value="protein"/>
    <att type="string" name="annotation.DB" value="UniProtKB"/>
    <att type="string" name="GeneID_String" value="5707"/>
    <att type="string" name="annotation.Qualifier" value=""/>
    <att type="string" name="annotation.Taxon" value="Human"/>
    <att type="string" name="Prot_Acc" value="NP_002798.2"/>
    <att type="string" name="type" value="human"/>
    <att type="string" name="annotation.Assigned_by" value="PINC"/>
    <att type="list" name="annotation.GO MOLECULAR_FUNCTION">
      <att type="string" name="annotation.GO MOLECULAR_FUNCTION" value="enzyme regulator activity"/>
      <att type="string" name="annotation.GO MOLECULAR_FUNCTION" value="protein binding"/>
    </att>
    <att type="map" name="annotation.DB:Reference">
      <att type="string" name="GO:0005515" value="PMID:17353931"/>
      <att type="string" name="GO:0000502" value="PMID:8811196"/>
      <att type="string" name="GO:0005838" value="PMID:8816993"/>
      <att type="string" name="GO:0042176" value="GOA:interpro|GO_REF:0000002"/>
      <att type="string" name="GO:0051437" value="PMID:12791267"/>
      <att type="string" name="GO:0030234" value="GOA:interpro|GO_REF:0000002"/>
      <att type="string" name="GO:0051436" value="PMID:15029244"/>
      <att type="string" name="GO:0031145" value="PMID:11285280"/>
      <att type="string" name="GO:0005829" value="GOA:spkw|GO_REF:0000004"/>
    </att>
    <att type="integer" name="GeneID" value="5707"/>
    <att type="string" name="annotation.DB_Object_Name" value="PSMD1: 26S proteasome non-ATPase regulatory subunit 1"/>
    <att type="list" name="annotation.GO CELLULAR_COMPONENT">
      <att type="string" name="annotation.GO CELLULAR_COMPONENT" value="cytosol"/>
      <att type="string" name="annotation.GO CELLULAR_COMPONENT" value="proteasome complex"/>
      <att type="string" name="annotation.GO CELLULAR_COMPONENT" value="proteasome regulatory particle"/>
    </att>
    <att type="string" name="annotation.Date" value="20030904"/>
    <att type="list" name="cytoscape.alias.list">
      <att type="string" name="cytoscape.alias.list" value="IPI00299608"/>
      <att type="string" name="cytoscape.alias.list" value="Q99460"/>
    </att>
    <att type="string" name="upkb_sp" value="Q99460"/>
    <att type="string" name="canonicalName" value="NP_002798.2"/>
    <att type="string" name="annotation.With (or) From" value=""/>
    <att type="integer" name="Degree" value="1"/>
    <att type="map" name="annotation.Evidence">
      <att type="string" name="GO:0005515" value="IPI"/>
      <att type="string" name="GO:0000502" value="TAS"/>
      <att type="string" name="GO:0005838" value="TAS"/>
      <att type="string" name="GO:0042176" value="IEA"/>
      <att type="string" name="GO:0051437" value="EXP"/>
      <att type="string" name="GO:0030234" value="IEA"/>
      <att type="string" name="GO:0051436" value="EXP"/>
      <att type="string" name="GO:0031145" value="EXP"/>
      <att type="string" name="GO:0005829" value="IEA"/>
    </att>
    <att type="list" name="annotation.GO BIOLOGICAL_PROCESS">
      <att type="string" name="annotation.GO BIOLOGICAL_PROCESS" value="anaphase-promoting complex-dependent proteasomal ubiquitin-dependent protein catabolic process"/>
      <att type="string" name="annotation.GO BIOLOGICAL_PROCESS" value="negative regulation of ubiquitin-protein ligase activity during mitotic cell cycle"/>
      <att type="string" name="annotation.GO BIOLOGICAL_PROCESS" value="positive regulation of ubiquitin-protein ligase activity during mitotic cell cycle"/>
      <att type="string" name="annotation.GO BIOLOGICAL_PROCESS" value="regulation of protein catabolic process"/>
    </att>
    <att type="string" name="Prot_Name" value="proteasome 26S non-ATPase subunit 1"/>
  </node>
  <node label="NP_077734.1" id="-1042">
    <att type="string" name="annotation.DB_Object_ID" value="P47712"/>
    <att type="string" name="Column 4" value="5321"/>
    <att type="string" name="annotation.DB_Object_Type" value="protein"/>
    <att type="string" name="annotation.DB" value="UniProtKB"/>
    <att type="string" name="GeneID_String" value="5321"/>
    <att type="string" name="annotation.Qualifier" value=""/>
    <att type="string" name="annotation.Taxon" value="Human"/>
    <att type="string" name="upkb_tr" value="Q14064"/>
    <att type="string" name="Prot_Acc" value="NP_077734.1"/>
    <att type="string" name="type" value="human"/>
    <att type="string" name="annotation.Assigned_by" value="UniProtKB"/>
    <att type="list" name="annotation.GO MOLECULAR_FUNCTION">
      <att type="string" name="annotation.GO MOLECULAR_FUNCTION" value="calcium ion binding"/>
      <att type="string" name="annotation.GO MOLECULAR_FUNCTION" value="hydrolase activity"/>
      <att type="string" name="annotation.GO MOLECULAR_FUNCTION" value="lysophospholipase activity"/>
      <att type="string" name="annotation.GO MOLECULAR_FUNCTION" value="phospholipase A2 activity"/>
    </att>
    <att type="map" name="annotation.DB:Reference">
      <att type="string" name="GO:0006663" value="PMID:9430701"/>
      <att type="string" name="GO:0005509" value="GOA:spkw|GO_REF:0000004"/>
      <att type="string" name="GO:0031410" value="GOA:spkw|GO_REF:0000004"/>
      <att type="string" name="GO:0006690" value="PMID:9430701"/>
      <att type="string" name="GO:0005829" value="PMID:8381049"/>
      <att type="string" name="GO:0016042" value="GOA:spkw|GO_REF:0000004"/>
      <att type="string" name="GO:0005737" value="GOA:spkw|GO_REF:0000004"/>
      <att type="string" name="GO:0016787" value="GOA:spkw|GO_REF:0000004"/>
      <att type="string" name="GO:0004622" value="GOA:spec|GO_REF:0000003"/>
      <att type="string" name="GO:0004623" value="PMID:8381049"/>
      <att type="string" name="GO:0008152" value="GOA:interpro|GO_REF:0000002"/>
      <att type="string" name="GO:0016021" value="PMID:9430701"/>
      <att type="string" name="GO:0009395" value="GOA:interpro|GO_REF:0000002"/>
    </att>
    <att type="integer" name="GeneID" value="5321"/>
    <att type="string" name="annotation.DB_Object_Name" value="PLA2G4A, CPLA2, PLA2G4: Cytosolic phospholipase A2"/>
    <att type="list" name="annotation.GO CELLULAR_COMPONENT">
      <att type="string" name="annotation.GO CELLULAR_COMPONENT" value="cytoplasm"/>
      <att type="string" name="annotation.GO CELLULAR_COMPONENT" value="cytoplasmic vesicle"/>
      <att type="string" name="annotation.GO CELLULAR_COMPONENT" value="cytosol"/>
      <att type="string" name="annotation.GO CELLULAR_COMPONENT" value="integral to membrane"/>
    </att>
    <att type="string" name="annotation.Date" value="20080616"/>
    <att type="list" name="cytoscape.alias.list">
      <att type="string" name="cytoscape.alias.list" value="IPI00026108"/>
      <att type="string" name="cytoscape.alias.list" value="P47712"/>
    </att>
    <att type="string" name="upkb_sp" value="P47712"/>
    <att type="string" name="canonicalName" value="NP_077734.1"/>
    <att type="string" name="annotation.With (or) From" value="SP_KW:KW-0968"/>
    <att type="integer" name="Degree" value="1"/>
    <att type="map" name="annotation.Evidence">
      <att type="string" name="GO:0006663" value="NAS"/>
      <att type="string" name="GO:0005509" value="IEA"/>
      <att type="string" name="GO:0031410" value="IEA"/>
      <att type="string" name="GO:0006690" value="NAS"/>
      <att type="string" name="GO:0005829" value="NAS"/>
      <att type="string" name="GO:0016042" value="IEA"/>
      <att type="string" name="GO:0005737" value="IEA"/>
      <att type="string" name="GO:0016787" value="IEA"/>
      <att type="string" name="GO:0004622" value="IEA"/>
      <att type="string" name="GO:0004623" value="NAS"/>
      <att type="string" name="GO:0008152" value="IEA"/>
      <att type="string" name="GO:0016021" value="NAS"/>
      <att type="string" name="GO:0009395" value="IEA"/>
    </att>
    <att type="list" name="annotation.GO BIOLOGICAL_PROCESS">
      <att type="string" name="annotation.GO BIOLOGICAL_PROCESS" value="icosanoid metabolic process"/>
      <att type="string" name="annotation.GO BIOLOGICAL_PROCESS" value="lipid catabolic process"/>
      <att type="string" name="annotation.GO BIOLOGICAL_PROCESS" value="metabolic process"/>
      <att type="string" name="annotation.GO BIOLOGICAL_PROCESS" value="phospholipid catabolic process"/>
      <att type="string" name="annotation.GO BIOLOGICAL_PROCESS" value="platelet activating factor biosynthetic process"/>
    </att>
    <att type="string" name="Prot_Name" value="cytosolic phospholipase A2, group IVA"/>
  </node>
  <node label="NP_689639.1" id="-63">
    <att type="string" name="annotation.DB_Object_ID" value="Q96AK3"/>
    <att type="string" name="Column 4" value="140564"/>
    <att type="string" name="annotation.DB_Object_Type" value="protein"/>
    <att type="string" name="annotation.DB" value="UniProtKB"/>
    <att type="string" name="GeneID_String" value="140564"/>
    <att type="string" name="annotation.Qualifier" value=""/>
    <att type="string" name="annotation.Taxon" value="Human"/>
    <att type="string" name="upkb_tr" value="Q59GY0"/>
    <att type="string" name="Prot_Acc" value="NP_689639.1"/>
    <att type="string" name="type" value="human"/>
    <att type="string" name="annotation.Assigned_by" value="UniProtKB"/>
    <att type="list" name="annotation.GO MOLECULAR_FUNCTION">
      <att type="string" name="annotation.GO MOLECULAR_FUNCTION" value="hydrolase activity"/>
      <att type="string" name="annotation.GO MOLECULAR_FUNCTION" value="hydrolase activity, acting on carbon-nitrogen (but not peptide) bonds, in cyclic amidines"/>
      <att type="string" name="annotation.GO MOLECULAR_FUNCTION" value="metal ion binding"/>
      <att type="string" name="annotation.GO MOLECULAR_FUNCTION" value="zinc ion binding"/>
    </att>
    <att type="map" name="annotation.DB:Reference">
      <att type="string" name="GO:0016814" value="GOA:interpro|GO_REF:0000002"/>
      <att type="string" name="GO:0016787" value="GOA:interpro|GO_REF:0000002"/>
      <att type="string" name="GO:0008270" value="GOA:interpro|GO_REF:0000002"/>
      <att type="string" name="GO:0046872" value="GOA:spkw|GO_REF:0000004"/>
    </att>
    <att type="integer" name="GeneID" value="140564"/>
    <att type="string" name="annotation.DB_Object_Name" value="APOBEC3D: Probable DNA dC-&gt;dU-editing enzyme APOBEC-3D"/>
    <att type="string" name="annotation.Date" value="20080616"/>
    <att type="list" name="cytoscape.alias.list">
      <att type="string" name="cytoscape.alias.list" value="IPI00413447"/>
      <att type="string" name="cytoscape.alias.list" value="Q96AK3"/>
    </att>
    <att type="string" name="upkb_sp" value="Q96AK3"/>
    <att type="string" name="canonicalName" value="NP_689639.1"/>
    <att type="string" name="annotation.With (or) From" value="SP_KW:KW-0479"/>
    <att type="integer" name="Degree" value="1"/>
    <att type="map" name="annotation.Evidence">
      <att type="string" name="GO:0016814" value="IEA"/>
      <att type="string" name="GO:0016787" value="IEA"/>
      <att type="string" name="GO:0008270" value="IEA"/>
      <att type="string" name="GO:0046872" value="IEA"/>
    </att>
    <att type="string" name="Prot_Name" value="APOBEC3D: apolipoprotein B mRNA editing enzyme, catalytic polypeptide-like 3D (putative)"/>
  </node>
  <node label="NP_002493.3" id="-878">
    <att type="string" name="annotation.DB_Object_ID" value="Q00653"/>
    <att type="string" name="Column 4" value="4791"/>
    <att type="string" name="annotation.DB_Object_Type" value="protein"/>
    <att type="string" name="annotation.DB" value="UniProtKB"/>
    <att type="string" name="GeneID_String" value="4791"/>
    <att type="string" name="annotation.Qualifier" value=""/>
    <att type="string" name="MCODE_Node_Status" value="Unclustered"/>
    <att type="string" name="annotation.Taxon" value="Human"/>
    <att type="string" name="upkb_tr" value="A8K9D9"/>
    <att type="string" name="Prot_Acc" value="NP_002493.3"/>
    <att type="string" name="type" value="human"/>
    <att type="string" name="annotation.Assigned_by" value="UniProtKB"/>
    <att type="list" name="annotation.GO MOLECULAR_FUNCTION">
      <att type="string" name="annotation.GO MOLECULAR_FUNCTION" value="protein binding"/>
      <att type="string" name="annotation.GO MOLECULAR_FUNCTION" value="transcription coactivator activity"/>
      <att type="string" name="annotation.GO MOLECULAR_FUNCTION" value="transcription factor activity"/>
    </att>
    <att type="map" name="annotation.DB:Reference">
      <att type="string" name="GO:0005515" value="PMID:16108830"/>
      <att type="string" name="GO:0006355" value="PMID:8360178"/>
      <att type="string" name="GO:0003700" value="PMID:1760839"/>
      <att type="string" name="GO:0002268" value="GOA:compara|GO_REF:0000019"/>
      <att type="string" name="GO:0003713" value="PMID:1876189"/>
      <att type="string" name="GO:0005634" value="PMID:15677444"/>
      <att type="string" name="GO:0048536" value="GOA:compara|GO_REF:0000019"/>
      <att type="string" name="GO:0005829" value="PMID:10723127"/>
      <att type="string" name="GO:0007165" value="GOA:interpro|GO_REF:0000002"/>
      <att type="string" name="GO:0005737" value="PMID:15677444"/>
      <att type="string" name="GO:0030198" value="GOA:compara|GO_REF:0000019"/>
      <att type="string" name="GO:0005654" value="PMID:10723127"/>
      <att type="string" name="GO:0033257" value="PMID:9407099"/>
      <att type="string" name="GO:0002467" value="GOA:compara|GO_REF:0000019"/>
    </att>
    <att type="integer" name="GeneID" value="4791"/>
    <att type="string" name="annotation.DB_Object_Name" value="NFKB2, LYT10: Nuclear factor NF-kappa-B p100 subunit"/>
    <att type="list" name="annotation.GO CELLULAR_COMPONENT">
      <att type="string" name="annotation.GO CELLULAR_COMPONENT" value="Bcl3/NF-kappaB2 complex"/>
      <att type="string" name="annotation.GO CELLULAR_COMPONENT" value="cytoplasm"/>
      <att type="string" name="annotation.GO CELLULAR_COMPONENT" value="cytosol"/>
      <att type="string" name="annotation.GO CELLULAR_COMPONENT" value="nucleoplasm"/>
      <att type="string" name="annotation.GO CELLULAR_COMPONENT" value="nucleus"/>
    </att>
    <att type="string" name="annotation.Date" value="20070622"/>
    <att type="list" name="cytoscape.alias.list">
      <att type="string" name="cytoscape.alias.list" value="IPI00845373"/>
      <att type="string" name="cytoscape.alias.list" value="Q00653"/>
    </att>
    <att type="string" name="upkb_sp" value="Q00653"/>
    <att type="string" name="canonicalName" value="NP_002493.3"/>
    <att type="real" name="MCODE_Score" value="0.2222222222222222"/>
    <att type="string" name="annotation.With (or) From" value=""/>
    <att type="integer" name="Degree" value="1"/>
    <att type="map" name="annotation.Evidence">
      <att type="string" name="GO:0005515" value="IPI"/>
      <att type="string" name="GO:0006355" value="IDA"/>
      <att type="string" name="GO:0003700" value="TAS"/>
      <att type="string" name="GO:0002268" value="IEA"/>
      <att type="string" name="GO:0003713" value="TAS"/>
      <att type="string" name="GO:0005634" value="IDA"/>
      <att type="string" name="GO:0048536" value="IEA"/>
      <att type="string" name="GO:0005829" value="EXP"/>
      <att type="string" name="GO:0007165" value="IEA"/>
      <att type="string" name="GO:0005737" value="IDA"/>
      <att type="string" name="GO:0030198" value="IEA"/>
      <att type="string" name="GO:0005654" value="EXP"/>
      <att type="string" name="GO:0033257" value="IDA"/>
      <att type="string" name="GO:0002467" value="IEA"/>
    </att>
    <att type="list" name="annotation.GO BIOLOGICAL_PROCESS">
      <att type="string" name="annotation.GO BIOLOGICAL_PROCESS" value="extracellular matrix organization and biogenesis"/>
      <att type="string" name="annotation.GO BIOLOGICAL_PROCESS" value="follicular dendritic cell differentiation"/>
      <att type="string" name="annotation.GO BIOLOGICAL_PROCESS" value="germinal center formation"/>
      <att type="string" name="annotation.GO BIOLOGICAL_PROCESS" value="regulation of transcription, DNA-dependent"/>
      <att type="string" name="annotation.GO BIOLOGICAL_PROCESS" value="signal transduction"/>
      <att type="string" name="annotation.GO BIOLOGICAL_PROCESS" value="spleen development"/>
    </att>
    <att type="string" name="Prot_Name" value="nuclear factor of kappa light polypeptide gene enhancer in B-cells 2 isoform b"/>
  </node>
  <node label="NP_056085.1" id="-1229">
    <att type="string" name="annotation.DB_Object_ID" value="O43306"/>
    <att type="string" name="Column 4" value="112"/>
    <att type="string" name="annotation.DB_Object_Type" value="protein"/>
    <att type="string" name="annotation.DB" value="UniProtKB"/>
    <att type="string" name="GeneID_String" value="112"/>
    <att type="string" name="annotation.Qualifier" value=""/>
    <att type="string" name="annotation.Taxon" value="Human"/>
    <att type="string" name="Prot_Acc" value="NP_056085.1"/>
    <att type="string" name="type" value="human"/>
    <att type="string" name="annotation.Assigned_by" value="UniProtKB"/>
    <att type="list" name="annotation.GO MOLECULAR_FUNCTION">
      <att type="string" name="annotation.GO MOLECULAR_FUNCTION" value="adenylate cyclase activity"/>
      <att type="string" name="annotation.GO MOLECULAR_FUNCTION" value="magnesium ion binding"/>
    </att>
    <att type="map" name="annotation.DB:Reference">
      <att type="string" name="GO:0007242" value="GOA:interpro|GO_REF:0000002"/>
      <att type="string" name="GO:0004016" value="GOA:interpro|GO_REF:0000002"/>
      <att type="string" name="GO:0000287" value="GOA:spkw|GO_REF:0000004"/>
      <att type="string" name="GO:0016020" value="GOA:spkw|GO_REF:0000004"/>
      <att type="string" name="GO:0006171" value="GOA:spkw|GO_REF:0000004"/>
      <att type="string" name="GO:0016021" value="GOA:interpro|GO_REF:0000002"/>
    </att>
    <att type="integer" name="GeneID" value="112"/>
    <att type="string" name="annotation.DB_Object_Name" value="ADCY6, KIAA0422: Adenylate cyclase type 6"/>
    <att type="list" name="annotation.GO CELLULAR_COMPONENT">
      <att type="string" name="annotation.GO CELLULAR_COMPONENT" value="integral to membrane"/>
      <att type="string" name="annotation.GO CELLULAR_COMPONENT" value="membrane"/>
    </att>
    <att type="string" name="annotation.Date" value="20080613"/>
    <att type="list" name="cytoscape.alias.list">
      <att type="string" name="cytoscape.alias.list" value="IPI00011938"/>
      <att type="string" name="cytoscape.alias.list" value="O43306"/>
    </att>
    <att type="string" name="upkb_sp" value="O43306"/>
    <att type="string" name="canonicalName" value="NP_056085.1"/>
    <att type="string" name="annotation.With (or) From" value="InterPro:IPR009398"/>
    <att type="integer" name="Degree" value="3"/>
    <att type="map" name="annotation.Evidence">
      <att type="string" name="GO:0007242" value="IEA"/>
      <att type="string" name="GO:0004016" value="IEA"/>
      <att type="string" name="GO:0000287" value="IEA"/>
      <att type="string" name="GO:0016020" value="IEA"/>
      <att type="string" name="GO:0006171" value="IEA"/>
      <att type="string" name="GO:0016021" value="IEA"/>
    </att>
    <att type="list" name="annotation.GO BIOLOGICAL_PROCESS">
      <att type="string" name="annotation.GO BIOLOGICAL_PROCESS" value="cAMP biosynthetic process"/>
      <att type="string" name="annotation.GO BIOLOGICAL_PROCESS" value="intracellular signaling cascade"/>
    </att>
    <att type="string" name="Prot_Name" value="adenylate cyclase 6 isoform a"/>
  </node>
  <node label="NP_002785.1" id="-602">
    <att type="string" name="annotation.DB_Object_ID" value="P49721"/>
    <att type="string" name="Column 4" value="5690"/>
    <att type="string" name="annotation.DB_Object_Type" value="protein"/>
    <att type="string" name="annotation.DB" value="UniProtKB"/>
    <att type="string" name="GeneID_String" value="5690"/>
    <att type="string" name="annotation.Qualifier" value=""/>
    <att type="string" name="annotation.Taxon" value="Human"/>
    <att type="string" name="upkb_tr" value="Q59FJ0"/>
    <att type="string" name="Prot_Acc" value="NP_002785.1"/>
    <att type="string" name="type" value="human"/>
    <att type="string" name="annotation.Assigned_by" value="UniProtKB"/>
    <att type="list" name="annotation.GO MOLECULAR_FUNCTION">
      <att type="string" name="annotation.GO MOLECULAR_FUNCTION" value="peptidase activity"/>
      <att type="string" name="annotation.GO MOLECULAR_FUNCTION" value="threonine endopeptidase activity"/>
    </att>
    <att type="map" name="annotation.DB:Reference">
      <att type="string" name="GO:0006511" value="GOA:interpro|GO_REF:0000002"/>
      <att type="string" name="GO:0005839" value="GOA:interpro|GO_REF:0000002"/>
      <att type="string" name="GO:0005737" value="GOA:spkw|GO_REF:0000004"/>
      <att type="string" name="GO:0051437" value="PMID:12791267"/>
      <att type="string" name="GO:0008233" value="GOA:spkw|GO_REF:0000004"/>
      <att type="string" name="GO:0005634" value="GOA:spkw|GO_REF:0000004"/>
      <att type="string" name="GO:0051436" value="PMID:15029244"/>
      <att type="string" name="GO:0031145" value="PMID:11285280"/>
      <att type="string" name="GO:0004298" value="GOA:interpro|GO_REF:0000002"/>
      <att type="string" name="GO:0005829" value="GOA:spkw|GO_REF:0000004"/>
    </att>
    <att type="integer" name="GeneID" value="5690"/>
    <att type="string" name="annotation.DB_Object_Name" value="PSMB2: Proteasome subunit beta type-2"/>
    <att type="list" name="annotation.GO CELLULAR_COMPONENT">
      <att type="string" name="annotation.GO CELLULAR_COMPONENT" value="cytoplasm"/>
      <att type="string" name="annotation.GO CELLULAR_COMPONENT" value="cytosol"/>
      <att type="string" name="annotation.GO CELLULAR_COMPONENT" value="nucleus"/>
      <att type="string" name="annotation.GO CELLULAR_COMPONENT" value="proteasome core complex"/>
    </att>
    <att type="string" name="annotation.Date" value="20080613"/>
    <att type="list" name="cytoscape.alias.list">
      <att type="string" name="cytoscape.alias.list" value="IPI00028006"/>
      <att type="string" name="cytoscape.alias.list" value="P49721"/>
    </att>
    <att type="string" name="upkb_sp" value="P49721"/>
    <att type="string" name="canonicalName" value="NP_002785.1"/>
    <att type="string" name="annotation.With (or) From" value="InterPro:IPR001353"/>
    <att type="integer" name="Degree" value="1"/>
    <att type="map" name="annotation.Evidence">
      <att type="string" name="GO:0006511" value="IEA"/>
      <att type="string" name="GO:0005839" value="IEA"/>
      <att type="string" name="GO:0005737" value="IEA"/>
      <att type="string" name="GO:0051437" value="EXP"/>
      <att type="string" name="GO:0008233" value="IEA"/>
      <att type="string" name="GO:0005634" value="IEA"/>
      <att type="string" name="GO:0051436" value="EXP"/>
      <att type="string" name="GO:0031145" value="EXP"/>
      <att type="string" name="GO:0004298" value="IEA"/>
      <att type="string" name="GO:0005829" value="IEA"/>
    </att>
    <att type="list" name="annotation.GO BIOLOGICAL_PROCESS">
      <att type="string" name="annotation.GO BIOLOGICAL_PROCESS" value="anaphase-promoting complex-dependent proteasomal ubiquitin-dependent protein catabolic process"/>
      <att type="string" name="annotation.GO BIOLOGICAL_PROCESS" value="negative regulation of ubiquitin-protein ligase activity during mitotic cell cycle"/>
      <att type="string" name="annotation.GO BIOLOGICAL_PROCESS" value="positive regulation of ubiquitin-protein ligase activity during mitotic cell cycle"/>
      <att type="string" name="annotation.GO BIOLOGICAL_PROCESS" value="ubiquitin-dependent protein catabolic process"/>
    </att>
    <att type="string" name="Prot_Name" value="proteasome beta 2 subunit"/>
  </node>
  <node label="NP_006457.2" id="-334">
    <att type="string" name="annotation.DB_Object_ID" value="Q9H1D9"/>
    <att type="string" name="Column 4" value="10621"/>
    <att type="string" name="annotation.DB_Object_Type" value="protein"/>
    <att type="string" name="annotation.DB" value="UniProtKB"/>
    <att type="string" name="GeneID_String" value="10621"/>
    <att type="string" name="annotation.Qualifier" value=""/>
    <att type="string" name="annotation.Taxon" value="Human"/>
    <att type="string" name="Prot_Acc" value="NP_006457.2"/>
    <att type="string" name="type" value="human"/>
    <att type="string" name="annotation.Assigned_by" value="UniProtKB"/>
    <att type="list" name="annotation.GO MOLECULAR_FUNCTION">
      <att type="string" name="annotation.GO MOLECULAR_FUNCTION" value="DNA binding"/>
      <att type="string" name="annotation.GO MOLECULAR_FUNCTION" value="DNA-directed RNA polymerase activity"/>
      <att type="string" name="annotation.GO MOLECULAR_FUNCTION" value="protein binding"/>
    </att>
    <att type="map" name="annotation.DB:Reference">
      <att type="string" name="GO:0005515" value="PMID:16169070"/>
      <att type="string" name="GO:0003899" value="PMID:9171375"/>
      <att type="string" name="GO:0006359" value="PMID:9171375"/>
      <att type="string" name="GO:0005666" value="PMID:10623476"/>
      <att type="string" name="GO:0005634" value="GOA:interpro|GO_REF:0000002"/>
      <att type="string" name="GO:0003677" value="GOA:interpro|GO_REF:0000002"/>
      <att type="string" name="GO:0006350" value="GOA:interpro|GO_REF:0000002"/>
    </att>
    <att type="integer" name="GeneID" value="10621"/>
    <att type="string" name="annotation.DB_Object_Name" value="POLR3F: DNA-directed RNA polymerase III subunit RPC6"/>
    <att type="list" name="annotation.GO CELLULAR_COMPONENT">
      <att type="string" name="annotation.GO CELLULAR_COMPONENT" value="DNA-directed RNA polymerase III complex"/>
      <att type="string" name="annotation.GO CELLULAR_COMPONENT" value="nucleus"/>
    </att>
    <att type="string" name="annotation.Date" value="20030403"/>
    <att type="list" name="cytoscape.alias.list">
      <att type="string" name="cytoscape.alias.list" value="IPI00100245"/>
      <att type="string" name="cytoscape.alias.list" value="Q9H1D9"/>
    </att>
    <att type="string" name="upkb_sp" value="Q9H1D9"/>
    <att type="string" name="canonicalName" value="NP_006457.2"/>
    <att type="string" name="annotation.With (or) From" value=""/>
    <att type="integer" name="Degree" value="1"/>
    <att type="map" name="annotation.Evidence">
      <att type="string" name="GO:0005515" value="IPI"/>
      <att type="string" name="GO:0003899" value="NAS"/>
      <att type="string" name="GO:0006359" value="NAS"/>
      <att type="string" name="GO:0005666" value="NAS"/>
      <att type="string" name="GO:0005634" value="IEA"/>
      <att type="string" name="GO:0003677" value="IEA"/>
      <att type="string" name="GO:0006350" value="IEA"/>
    </att>
    <att type="list" name="annotation.GO BIOLOGICAL_PROCESS">
      <att type="string" name="annotation.GO BIOLOGICAL_PROCESS" value="regulation of transcription from RNA polymerase III promoter"/>
      <att type="string" name="annotation.GO BIOLOGICAL_PROCESS" value="transcription"/>
    </att>
    <att type="string" name="Prot_Name" value="DNA-directed RNA polymerase III 39 kDa polypeptide F"/>
  </node>
  <node label="NP_579880.1" id="-1455">
    <att type="string" name="GeneID_String" value="155030"/>
    <att type="string" name="MCODE_Node_Status" value="Unclustered"/>
    <att type="string" name="Prot_Acc" value="NP_579880.1"/>
    <att type="string" name="type" value="hiv"/>
    <att type="integer" name="GeneID" value="155030"/>
    <att type="list" name="cytoscape.alias.list">
      <att type="string" name="cytoscape.alias.list" value="NP_579880.1"/>
    </att>
    <att type="string" name="canonicalName" value="NP_579880.1"/>
    <att type="real" name="MCODE_Score" value="0.09"/>
    <att type="integer" name="Degree" value="7"/>
    <att type="string" name="Prot_Name" value="capsid"/>
  </node>
  <node label="NP_054829.2" id="-394">
    <att type="string" name="annotation.DB_Object_ID" value="Q12972"/>
    <att type="string" name="Column 4" value="5511"/>
    <att type="string" name="annotation.DB_Object_Type" value="protein"/>
    <att type="string" name="upkb_ensemble" value="ENSP00000382069"/>
    <att type="string" name="annotation.DB" value="UniProtKB"/>
    <att type="string" name="upkb_vega" value="OTTHUMP00000039070"/>
    <att type="string" name="GeneID_String" value="5511"/>
    <att type="string" name="annotation.Qualifier" value=""/>
    <att type="string" name="annotation.Taxon" value="Human"/>
    <att type="string" name="upkb_tr" value="Q9UHS2"/>
    <att type="string" name="Prot_Acc" value="NP_054829.2"/>
    <att type="string" name="type" value="human"/>
    <att type="string" name="annotation.Assigned_by" value="UniProtKB"/>
    <att type="list" name="annotation.GO MOLECULAR_FUNCTION">
      <att type="string" name="annotation.GO MOLECULAR_FUNCTION" value="DNA binding"/>
      <att type="string" name="annotation.GO MOLECULAR_FUNCTION" value="RNA binding"/>
      <att type="string" name="annotation.GO MOLECULAR_FUNCTION" value="endonuclease activity"/>
      <att type="string" name="annotation.GO MOLECULAR_FUNCTION" value="hydrolase activity"/>
      <att type="string" name="annotation.GO MOLECULAR_FUNCTION" value="magnesium ion binding"/>
      <att type="string" name="annotation.GO MOLECULAR_FUNCTION" value="protein binding"/>
      <att type="string" name="annotation.GO MOLECULAR_FUNCTION" value="ribonuclease E activity"/>
      <att type="string" name="annotation.GO MOLECULAR_FUNCTION" value="type 1 serine/threonine specific protein phosphatase inhibitor activity"/>
    </att>
    <att type="map" name="annotation.DB:Reference">
      <att type="string" name="GO:0005515" value="PMID:17353931"/>
      <att type="string" name="GO:0008380" value="GOA:spkw|GO_REF:0000004"/>
      <att type="string" name="GO:0006397" value="GOA:spkw|GO_REF:0000004"/>
      <att type="string" name="GO:0006355" value="GOA:spkw|GO_REF:0000004"/>
      <att type="string" name="GO:0000287" value="GOA:spkw|GO_REF:0000004"/>
      <att type="string" name="GO:0003723" value="PMID:9153239"/>
      <att type="string" name="GO:0004865" value="PMID:7499293"/>
      <att type="string" name="GO:0005634" value="PMID:7499293"/>
      <att type="string" name="GO:0003677" value="GOA:spkw|GO_REF:0000004"/>
      <att type="string" name="GO:0006401" value="PMID:9153239"/>
      <att type="string" name="GO:0006350" value="GOA:spkw|GO_REF:0000004"/>
      <att type="string" name="GO:0005737" value="GOA:spkw|GO_REF:0000004"/>
      <att type="string" name="GO:0004519" value="GOA:spkw|GO_REF:0000004"/>
      <att type="string" name="GO:0016607" value="GOA:spsl|GO_REF:0000023"/>
      <att type="string" name="GO:0016787" value="GOA:spkw|GO_REF:0000004"/>
      <att type="string" name="GO:0005681" value="GOA:spkw|GO_REF:0000004"/>
      <att type="string" name="GO:0008995" value="PMID:9153239"/>
    </att>
    <att type="integer" name="GeneID" value="5511"/>
    <att type="string" name="annotation.DB_Object_Name" value="PPP1R8, ARD1, NIPP1: Nuclear inhibitor of protein phosphatase 1"/>
    <att type="list" name="annotation.GO CELLULAR_COMPONENT">
      <att type="string" name="annotation.GO CELLULAR_COMPONENT" value="cytoplasm"/>
      <att type="string" name="annotation.GO CELLULAR_COMPONENT" value="nuclear speck"/>
      <att type="string" name="annotation.GO CELLULAR_COMPONENT" value="nucleus"/>
      <att type="string" name="annotation.GO CELLULAR_COMPONENT" value="spliceosome"/>
    </att>
    <att type="string" name="annotation.Date" value="20080612"/>
    <att type="list" name="cytoscape.alias.list">
      <att type="string" name="cytoscape.alias.list" value="IPI00218794"/>
      <att type="string" name="cytoscape.alias.list" value="Q12972"/>
    </att>
    <att type="string" name="upkb_sp" value="Q12972"/>
    <att type="string" name="canonicalName" value="NP_054829.2"/>
    <att type="string" name="annotation.With (or) From" value="SP_SL:SL-0186"/>
    <att type="integer" name="Degree" value="1"/>
    <att type="map" name="annotation.Evidence">
      <att type="string" name="GO:0005515" value="IPI"/>
      <att type="string" name="GO:0008380" value="IEA"/>
      <att type="string" name="GO:0006397" value="IEA"/>
      <att type="string" name="GO:0006355" value="IEA"/>
      <att type="string" name="GO:0000287" value="IEA"/>
      <att type="string" name="GO:0003723" value="TAS"/>
      <att type="string" name="GO:0004865" value="TAS"/>
      <att type="string" name="GO:0005634" value="TAS"/>
      <att type="string" name="GO:0003677" value="IEA"/>
      <att type="string" name="GO:0006401" value="TAS"/>
      <att type="string" name="GO:0006350" value="IEA"/>
      <att type="string" name="GO:0005737" value="IEA"/>
      <att type="string" name="GO:0004519" value="IEA"/>
      <att type="string" name="GO:0016607" value="IEA"/>
      <att type="string" name="GO:0016787" value="IEA"/>
      <att type="string" name="GO:0005681" value="IEA"/>
      <att type="string" name="GO:0008995" value="TAS"/>
    </att>
    <att type="list" name="annotation.GO BIOLOGICAL_PROCESS">
      <att type="string" name="annotation.GO BIOLOGICAL_PROCESS" value="RNA catabolic process"/>
      <att type="string" name="annotation.GO BIOLOGICAL_PROCESS" value="RNA splicing"/>
      <att type="string" name="annotation.GO BIOLOGICAL_PROCESS" value="mRNA processing"/>
      <att type="string" name="annotation.GO BIOLOGICAL_PROCESS" value="regulation of transcription, DNA-dependent"/>
      <att type="string" name="annotation.GO BIOLOGICAL_PROCESS" value="transcription"/>
    </att>
    <att type="string" name="Prot_Name" value="protein phosphatase 1 regulatory inhibitor subunit 8 isoform alpha"/>
  </node>
  <node label="NP_002825.3" id="-996">
    <att type="string" name="annotation.DB_Object_ID" value="Q06124"/>
    <att type="string" name="Column 4" value="5781"/>
    <att type="string" name="annotation.DB_Object_Type" value="protein"/>
    <att type="string" name="annotation.DB" value="UniProtKB"/>
    <att type="string" name="GeneID_String" value="5781"/>
    <att type="string" name="annotation.Qualifier" value=""/>
    <att type="string" name="annotation.Taxon" value="Human"/>
    <att type="string" name="upkb_tr" value="Q96I26"/>
    <att type="string" name="Prot_Acc" value="NP_002825.3"/>
    <att type="string" name="type" value="human"/>
    <att type="string" name="annotation.Assigned_by" value="Reactome"/>
    <att type="list" name="annotation.GO MOLECULAR_FUNCTION">
      <att type="string" name="annotation.GO MOLECULAR_FUNCTION" value="hydrolase activity"/>
      <att type="string" name="annotation.GO MOLECULAR_FUNCTION" value="non-membrane spanning protein tyrosine phosphatase activity"/>
      <att type="string" name="annotation.GO MOLECULAR_FUNCTION" value="protein binding"/>
    </att>
    <att type="map" name="annotation.DB:Reference">
      <att type="string" name="GO:0005515" value="PMID:9658397"/>
      <att type="string" name="GO:0007165" value="PMID:1280823"/>
      <att type="string" name="GO:0005737" value="GOA:spkw|GO_REF:0000004"/>
      <att type="string" name="GO:0006470" value="GOA:interpro|GO_REF:0000002"/>
      <att type="string" name="GO:0016787" value="GOA:spkw|GO_REF:0000004"/>
      <att type="string" name="GO:0007605" value="GOA:spkw|GO_REF:0000004"/>
      <att type="string" name="GO:0004726" value="PMID:10734310"/>
      <att type="string" name="GO:0005829" value="PMID:10734310"/>
    </att>
    <att type="integer" name="GeneID" value="5781"/>
    <att type="string" name="annotation.DB_Object_Name" value="PTPN11, PTP2C, SHPTP2: Tyrosine-protein phosphatase non-receptor type 11"/>
    <att type="list" name="annotation.GO CELLULAR_COMPONENT">
      <att type="string" name="annotation.GO CELLULAR_COMPONENT" value="cytoplasm"/>
      <att type="string" name="annotation.GO CELLULAR_COMPONENT" value="cytosol"/>
    </att>
    <att type="string" name="annotation.Date" value="20070120"/>
    <att type="list" name="cytoscape.alias.list">
      <att type="string" name="cytoscape.alias.list" value="IPI00658023"/>
      <att type="string" name="cytoscape.alias.list" value="Q06124"/>
    </att>
    <att type="string" name="upkb_sp" value="Q06124"/>
    <att type="string" name="canonicalName" value="NP_002825.3"/>
    <att type="string" name="annotation.With (or) From" value=""/>
    <att type="integer" name="Degree" value="1"/>
    <att type="map" name="annotation.Evidence">
      <att type="string" name="GO:0005515" value="IPI"/>
      <att type="string" name="GO:0007165" value="TAS"/>
      <att type="string" name="GO:0005737" value="IEA"/>
      <att type="string" name="GO:0006470" value="IEA"/>
      <att type="string" name="GO:0016787" value="IEA"/>
      <att type="string" name="GO:0007605" value="IEA"/>
      <att type="string" name="GO:0004726" value="EXP"/>
      <att type="string" name="GO:0005829" value="EXP"/>
    </att>
    <att type="list" name="annotation.GO BIOLOGICAL_PROCESS">
      <att type="string" name="annotation.GO BIOLOGICAL_PROCESS" value="protein amino acid dephosphorylation"/>
      <att type="string" name="annotation.GO BIOLOGICAL_PROCESS" value="sensory perception of sound"/>
      <att type="string" name="annotation.GO BIOLOGICAL_PROCESS" value="signal transduction"/>
    </att>
    <att type="string" name="Prot_Name" value="protein tyrosine phosphatase, non-receptor type 11"/>
  </node>
  <node label="NP_002727.2" id="-791">
    <att type="string" name="annotation.DB_Object_ID" value="P31323"/>
    <att type="string" name="Column 4" value="5577"/>
    <att type="string" name="annotation.DB_Object_Type" value="protein"/>
    <att type="string" name="annotation.DB" value="UniProtKB"/>
    <att type="string" name="GeneID_String" value="5577"/>
    <att type="string" name="annotation.Qualifier" value=""/>
    <att type="string" name="annotation.Taxon" value="Human"/>
    <att type="string" name="upkb_tr" value="A3R6R8"/>
    <att type="string" name="Prot_Acc" value="NP_002727.2"/>
    <att type="string" name="type" value="human"/>
    <att type="string" name="annotation.Assigned_by" value="UniProtKB"/>
    <att type="list" name="annotation.GO MOLECULAR_FUNCTION">
      <att type="string" name="annotation.GO MOLECULAR_FUNCTION" value="cAMP binding"/>
      <att type="string" name="annotation.GO MOLECULAR_FUNCTION" value="cAMP-dependent protein kinase regulator activity"/>
      <att type="string" name="annotation.GO MOLECULAR_FUNCTION" value="kinase activity"/>
      <att type="string" name="annotation.GO MOLECULAR_FUNCTION" value="nucleotide binding"/>
    </att>
    <att type="map" name="annotation.DB:Reference">
      <att type="string" name="GO:0005952" value="GOA:interpro|GO_REF:0000002"/>
      <att type="string" name="GO:0030552" value="GOA:spkw|GO_REF:0000004"/>
      <att type="string" name="GO:0009755" value="PMID:12626323"/>
      <att type="string" name="GO:0000166" value="GOA:spkw|GO_REF:0000004"/>
      <att type="string" name="GO:0008603" value="PMID:2851102"/>
      <att type="string" name="GO:0016301" value="GOA:spkw|GO_REF:0000004"/>
      <att type="string" name="GO:0001932" value="GOA:interpro|GO_REF:0000002"/>
    </att>
    <att type="integer" name="GeneID" value="5577"/>
    <att type="string" name="annotation.DB_Object_Name" value="PRKAR2B: cAMP-dependent protein kinase type II-beta regulatory subunit"/>
    <att type="list" name="annotation.GO CELLULAR_COMPONENT">
      <att type="string" name="annotation.GO CELLULAR_COMPONENT" value="cAMP-dependent protein kinase complex"/>
    </att>
    <att type="string" name="annotation.Date" value="20080613"/>
    <att type="list" name="cytoscape.alias.list">
      <att type="string" name="cytoscape.alias.list" value="IPI00554752"/>
      <att type="string" name="cytoscape.alias.list" value="P31323"/>
    </att>
    <att type="string" name="upkb_sp" value="P31323"/>
    <att type="string" name="canonicalName" value="NP_002727.2"/>
    <att type="string" name="annotation.With (or) From" value="InterPro:IPR002373"/>
    <att type="integer" name="Degree" value="2"/>
    <att type="map" name="annotation.Evidence">
      <att type="string" name="GO:0005952" value="IEA"/>
      <att type="string" name="GO:0030552" value="IEA"/>
      <att type="string" name="GO:0009755" value="EXP"/>
      <att type="string" name="GO:0000166" value="IEA"/>
      <att type="string" name="GO:0008603" value="TAS"/>
      <att type="string" name="GO:0016301" value="IEA"/>
      <att type="string" name="GO:0001932" value="IEA"/>
    </att>
    <att type="list" name="annotation.GO BIOLOGICAL_PROCESS">
      <att type="string" name="annotation.GO BIOLOGICAL_PROCESS" value="hormone-mediated signaling"/>
      <att type="string" name="annotation.GO BIOLOGICAL_PROCESS" value="regulation of protein amino acid phosphorylation"/>
    </att>
    <att type="string" name="Prot_Name" value="cAMP-dependent protein kinase, regulatory subunit beta 2"/>
  </node>
  <node label="NP_002297.2" id="-497">
    <att type="string" name="annotation.DB_Object_ID" value="P17931"/>
    <att type="string" name="Column 4" value="3958"/>
    <att type="string" name="annotation.DB_Object_Type" value="protein"/>
    <att type="string" name="annotation.DB" value="UniProtKB"/>
    <att type="string" name="GeneID_String" value="3958"/>
    <att type="string" name="annotation.Qualifier" value=""/>
    <att type="string" name="MCODE_Node_Status" value="Unclustered"/>
    <att type="string" name="annotation.Taxon" value="Human"/>
    <att type="string" name="upkb_tr" value="Q9H2J5"/>
    <att type="string" name="Prot_Acc" value="NP_002297.2"/>
    <att type="string" name="type" value="human"/>
    <att type="string" name="annotation.Assigned_by" value="PINC"/>
    <att type="list" name="annotation.GO MOLECULAR_FUNCTION">
      <att type="string" name="annotation.GO MOLECULAR_FUNCTION" value="IgE binding"/>
      <att type="string" name="annotation.GO MOLECULAR_FUNCTION" value="sugar binding"/>
    </att>
    <att type="map" name="annotation.DB:Reference">
      <att type="string" name="GO:0005737" value="PMID:14961764"/>
      <att type="string" name="GO:0019863" value="GOA:spkw|GO_REF:0000004"/>
      <att type="string" name="GO:0005886" value="PMID:9162064"/>
      <att type="string" name="GO:0005529" value="PMID:9162064"/>
      <att type="string" name="GO:0005634" value="PMID:14961764"/>
    </att>
    <att type="integer" name="GeneID" value="3958"/>
    <att type="string" name="annotation.DB_Object_Name" value="LGALS3, MAC2: Galectin-3"/>
    <att type="list" name="annotation.GO CELLULAR_COMPONENT">
      <att type="string" name="annotation.GO CELLULAR_COMPONENT" value="cytoplasm"/>
      <att type="string" name="annotation.GO CELLULAR_COMPONENT" value="nucleus"/>
      <att type="string" name="annotation.GO CELLULAR_COMPONENT" value="plasma membrane"/>
    </att>
    <att type="string" name="annotation.Date" value="20030904"/>
    <att type="list" name="cytoscape.alias.list">
      <att type="string" name="cytoscape.alias.list" value="IPI00465431"/>
      <att type="string" name="cytoscape.alias.list" value="P17931"/>
    </att>
    <att type="string" name="upkb_sp" value="P17931"/>
    <att type="string" name="canonicalName" value="NP_002297.2"/>
    <att type="real" name="MCODE_Score" value="0.0"/>
    <att type="string" name="annotation.With (or) From" value=""/>
    <att type="integer" name="Degree" value="1"/>
    <att type="map" name="annotation.Evidence">
      <att type="string" name="GO:0005737" value="IDA"/>
      <att type="string" name="GO:0019863" value="IEA"/>
      <att type="string" name="GO:0005886" value="TAS"/>
      <att type="string" name="GO:0005529" value="TAS"/>
      <att type="string" name="GO:0005634" value="IDA"/>
    </att>
    <att type="string" name="Prot_Name" value="galectin 3"/>
  </node>
  <node label="NP_001419.1" id="-365">
    <att type="string" name="annotation.DB_Object_ID" value="P06733"/>
    <att type="string" name="Column 4" value="2023"/>
    <att type="string" name="annotation.DB_Object_Type" value="protein"/>
    <att type="string" name="annotation.DB" value="UniProtKB"/>
    <att type="string" name="GeneID_String" value="2023"/>
    <att type="string" name="annotation.Qualifier" value=""/>
    <att type="string" name="annotation.Taxon" value="Human"/>
    <att type="string" name="Prot_Acc" value="NP_001419.1"/>
    <att type="string" name="type" value="human"/>
    <att type="string" name="annotation.Assigned_by" value="UniProtKB"/>
    <att type="list" name="annotation.GO MOLECULAR_FUNCTION">
      <att type="string" name="annotation.GO MOLECULAR_FUNCTION" value="lyase activity"/>
      <att type="string" name="annotation.GO MOLECULAR_FUNCTION" value="magnesium ion binding"/>
      <att type="string" name="annotation.GO MOLECULAR_FUNCTION" value="phosphopyruvate hydratase activity"/>
      <att type="string" name="annotation.GO MOLECULAR_FUNCTION" value="plasminogen activator activity"/>
      <att type="string" name="annotation.GO MOLECULAR_FUNCTION" value="protein binding"/>
      <att type="string" name="annotation.GO MOLECULAR_FUNCTION" value="transcription corepressor activity"/>
      <att type="string" name="annotation.GO MOLECULAR_FUNCTION" value="transcription factor activity"/>
    </att>
    <att type="map" name="annotation.DB:Reference">
      <att type="string" name="GO:0005515" value="PMID:11134351"/>
      <att type="string" name="GO:0030308" value="PMID:10082554"/>
      <att type="string" name="GO:0000287" value="GOA:spkw|GO_REF:0000004"/>
      <att type="string" name="GO:0003700" value="PMID:2005901"/>
      <att type="string" name="GO:0005886" value="GOA:spsl|GO_REF:0000023"/>
      <att type="string" name="GO:0003714" value="PMID:2005901"/>
      <att type="string" name="GO:0005634" value="PMID:10082554"/>
      <att type="string" name="GO:0000122" value="PMID:2005901"/>
      <att type="string" name="GO:0004634" value="PMID:3529090"/>
      <att type="string" name="GO:0016829" value="GOA:spkw|GO_REF:0000004"/>
      <att type="string" name="GO:0006096" value="GOA:interpro|GO_REF:0000002"/>
      <att type="string" name="GO:0006350" value="GOA:spkw|GO_REF:0000004"/>
      <att type="string" name="GO:0005737" value="GOA:spkw|GO_REF:0000004"/>
      <att type="string" name="GO:0008243" value="GOA:spkw|GO_REF:0000004"/>
      <att type="string" name="GO:0000015" value="GOA:interpro|GO_REF:0000002"/>
    </att>
    <att type="integer" name="GeneID" value="2023"/>
    <att type="string" name="annotation.DB_Object_Name" value="ENO1, ENO1L1, MBPB1, MPB1: Alpha-enolase"/>
    <att type="list" name="annotation.GO CELLULAR_COMPONENT">
      <att type="string" name="annotation.GO CELLULAR_COMPONENT" value="cytoplasm"/>
      <att type="string" name="annotation.GO CELLULAR_COMPONENT" value="nucleus"/>
      <att type="string" name="annotation.GO CELLULAR_COMPONENT" value="phosphopyruvate hydratase complex"/>
      <att type="string" name="annotation.GO CELLULAR_COMPONENT" value="plasma membrane"/>
    </att>
    <att type="string" name="annotation.Date" value="20080612"/>
    <att type="list" name="cytoscape.alias.list">
      <att type="string" name="cytoscape.alias.list" value="IPI00465248"/>
      <att type="string" name="cytoscape.alias.list" value="P06733"/>
    </att>
    <att type="string" name="upkb_sp" value="P06733"/>
    <att type="string" name="canonicalName" value="NP_001419.1"/>
    <att type="string" name="annotation.With (or) From" value="SP_SL:SL-0039"/>
    <att type="integer" name="Degree" value="1"/>
    <att type="map" name="annotation.Evidence">
      <att type="string" name="GO:0005515" value="IPI"/>
      <att type="string" name="GO:0030308" value="IDA"/>
      <att type="string" name="GO:0000287" value="IEA"/>
      <att type="string" name="GO:0003700" value="TAS"/>
      <att type="string" name="GO:0005886" value="IEA"/>
      <att type="string" name="GO:0003714" value="TAS"/>
      <att type="string" name="GO:0005634" value="IC"/>
      <att type="string" name="GO:0000122" value="TAS"/>
      <att type="string" name="GO:0004634" value="TAS"/>
      <att type="string" name="GO:0016829" value="IEA"/>
      <att type="string" name="GO:0006096" value="IEA"/>
      <att type="string" name="GO:0006350" value="IEA"/>
      <att type="string" name="GO:0005737" value="IEA"/>
      <att type="string" name="GO:0008243" value="IEA"/>
      <att type="string" name="GO:0000015" value="IEA"/>
    </att>
    <att type="list" name="annotation.GO BIOLOGICAL_PROCESS">
      <att type="string" name="annotation.GO BIOLOGICAL_PROCESS" value="glycolysis"/>
      <att type="string" name="annotation.GO BIOLOGICAL_PROCESS" value="negative regulation of cell growth"/>
      <att type="string" name="annotation.GO BIOLOGICAL_PROCESS" value="negative regulation of transcription from RNA polymerase II promoter"/>
      <att type="string" name="annotation.GO BIOLOGICAL_PROCESS" value="transcription"/>
    </att>
    <att type="string" name="Prot_Name" value="enolase 1"/>
  </node>
  <node label="NP_057854.1" id="-1444">
    <att type="string" name="GeneID_String" value="155908"/>
    <att type="string" name="Prot_Acc" value="NP_057854.1"/>
    <att type="string" name="type" value="hiv"/>
    <att type="integer" name="GeneID" value="155908"/>
    <att type="list" name="cytoscape.alias.list">
      <att type="string" name="cytoscape.alias.list" value="NP_057854.1"/>
    </att>
    <att type="string" name="canonicalName" value="NP_057854.1"/>
    <att type="integer" name="Degree" value="22"/>
    <att type="string" name="Prot_Name" value="Rev"/>
  </node>
  <node label="NP_002591.2" id="-84">
    <att type="string" name="annotation.DB_Object_ID" value="Q07343"/>
    <att type="string" name="Column 4" value="5142"/>
    <att type="string" name="annotation.DB_Object_Type" value="protein"/>
    <att type="string" name="annotation.DB" value="UniProtKB"/>
    <att type="string" name="upkb_vega" value="OTTHUMP00000010653"/>
    <att type="string" name="GeneID_String" value="5142"/>
    <att type="string" name="annotation.Qualifier" value=""/>
    <att type="string" name="annotation.Taxon" value="Human"/>
    <att type="string" name="upkb_tr" value="Q6ZSK3"/>
    <att type="string" name="Prot_Acc" value="NP_002591.2"/>
    <att type="string" name="type" value="human"/>
    <att type="string" name="annotation.Assigned_by" value="PINC"/>
    <att type="list" name="annotation.GO MOLECULAR_FUNCTION">
      <att type="string" name="annotation.GO MOLECULAR_FUNCTION" value="3&apos;,5&apos;-cyclic-AMP phosphodiesterase activity"/>
      <att type="string" name="annotation.GO MOLECULAR_FUNCTION" value="3&apos;,5&apos;-cyclic-nucleotide phosphodiesterase activity"/>
      <att type="string" name="annotation.GO MOLECULAR_FUNCTION" value="hydrolase activity"/>
    </att>
    <att type="map" name="annotation.DB:Reference">
      <att type="string" name="GO:0007165" value="GOA:interpro|GO_REF:0000002"/>
      <att type="string" name="GO:0016787" value="GOA:spkw|GO_REF:0000004"/>
      <att type="string" name="GO:0004115" value="PMID:9371714"/>
      <att type="string" name="GO:0004114" value="GOA:interpro|GO_REF:0000002"/>
      <att type="string" name="GO:0005625" value="PMID:9371714"/>
      <att type="string" name="GO:0005626" value="PMID:9371714"/>
    </att>
    <att type="integer" name="GeneID" value="5142"/>
    <att type="string" name="annotation.DB_Object_Name" value="PDE4B, DPDE4: cAMP-specific 3&apos;,5&apos;-cyclic phosphodiesterase 4B"/>
    <att type="list" name="annotation.GO CELLULAR_COMPONENT">
      <att type="string" name="annotation.GO CELLULAR_COMPONENT" value="insoluble fraction"/>
      <att type="string" name="annotation.GO CELLULAR_COMPONENT" value="soluble fraction"/>
    </att>
    <att type="string" name="annotation.Date" value="20030904"/>
    <att type="list" name="cytoscape.alias.list">
      <att type="string" name="cytoscape.alias.list" value="IPI00016604"/>
      <att type="string" name="cytoscape.alias.list" value="Q07343"/>
    </att>
    <att type="string" name="upkb_sp" value="Q07343"/>
    <att type="string" name="canonicalName" value="NP_002591.2"/>
    <att type="string" name="annotation.With (or) From" value=""/>
    <att type="integer" name="Degree" value="1"/>
    <att type="map" name="annotation.Evidence">
      <att type="string" name="GO:0007165" value="IEA"/>
      <att type="string" name="GO:0016787" value="IEA"/>
      <att type="string" name="GO:0004115" value="TAS"/>
      <att type="string" name="GO:0004114" value="IEA"/>
      <att type="string" name="GO:0005625" value="TAS"/>
      <att type="string" name="GO:0005626" value="TAS"/>
    </att>
    <att type="list" name="annotation.GO BIOLOGICAL_PROCESS">
      <att type="string" name="annotation.GO BIOLOGICAL_PROCESS" value="signal transduction"/>
    </att>
    <att type="string" name="Prot_Name" value="phosphodiesterase 4B, cAMP-specific isoform 1"/>
  </node>
  <node label="NP_002020.1" id="-1178">
    <att type="string" name="annotation.DB_Object_ID" value="P21462"/>
    <att type="string" name="Column 4" value="2357"/>
    <att type="string" name="annotation.DB_Object_Type" value="protein"/>
    <att type="string" name="annotation.DB" value="UniProtKB"/>
    <att type="string" name="GeneID_String" value="2357"/>
    <att type="string" name="annotation.Qualifier" value=""/>
    <att type="string" name="MCODE_Node_Status" value="Unclustered"/>
    <att type="string" name="annotation.Taxon" value="Human"/>
    <att type="string" name="Prot_Acc" value="NP_002020.1"/>
    <att type="string" name="type" value="human"/>
    <att type="string" name="annotation.Assigned_by" value="PINC"/>
    <att type="list" name="annotation.GO MOLECULAR_FUNCTION">
      <att type="string" name="annotation.GO MOLECULAR_FUNCTION" value="N-formyl peptide receptor activity"/>
      <att type="string" name="annotation.GO MOLECULAR_FUNCTION" value="receptor activity"/>
      <att type="string" name="annotation.GO MOLECULAR_FUNCTION" value="rhodopsin-like receptor activity"/>
    </att>
    <att type="map" name="annotation.DB:Reference">
      <att type="string" name="GO:0005886" value="PMID:10823817"/>
      <att type="string" name="GO:0007263" value="PMID:10861041"/>
      <att type="string" name="GO:0006928" value="PMID:10882119"/>
      <att type="string" name="GO:0004982" value="PMID:12218158"/>
      <att type="string" name="GO:0007165" value="PMID:10820279"/>
      <att type="string" name="GO:0000187" value="PMID:10857861"/>
      <att type="string" name="GO:0007186" value="PMID:10823817"/>
      <att type="string" name="GO:0006935" value="PMID:10857861"/>
      <att type="string" name="GO:0004872" value="PMID:10857861"/>
      <att type="string" name="GO:0007188" value="PMID:10889468"/>
      <att type="string" name="GO:0001584" value="GOA:interpro|GO_REF:0000002"/>
      <att type="string" name="GO:0016021" value="PMID:2161213"/>
      <att type="string" name="GO:0005768" value="PMID:10823817"/>
    </att>
    <att type="integer" name="GeneID" value="2357"/>
    <att type="string" name="annotation.DB_Object_Name" value="FPR1: fMet-Leu-Phe receptor"/>
    <att type="list" name="annotation.GO CELLULAR_COMPONENT">
      <att type="string" name="annotation.GO CELLULAR_COMPONENT" value="endosome"/>
      <att type="string" name="annotation.GO CELLULAR_COMPONENT" value="integral to membrane"/>
      <att type="string" name="annotation.GO CELLULAR_COMPONENT" value="plasma membrane"/>
    </att>
    <att type="string" name="annotation.Date" value="20030904"/>
    <att type="list" name="cytoscape.alias.list">
      <att type="string" name="cytoscape.alias.list" value="IPI00328644"/>
      <att type="string" name="cytoscape.alias.list" value="P21462"/>
    </att>
    <att type="string" name="upkb_sp" value="P21462"/>
    <att type="string" name="canonicalName" value="NP_002020.1"/>
    <att type="real" name="MCODE_Score" value="0.0"/>
    <att type="string" name="annotation.With (or) From" value=""/>
    <att type="integer" name="Degree" value="1"/>
    <att type="map" name="annotation.Evidence">
      <att type="string" name="GO:0005886" value="TAS"/>
      <att type="string" name="GO:0007263" value="TAS"/>
      <att type="string" name="GO:0006928" value="TAS"/>
      <att type="string" name="GO:0004982" value="IDA"/>
      <att type="string" name="GO:0007165" value="TAS"/>
      <att type="string" name="GO:0000187" value="TAS"/>
      <att type="string" name="GO:0007186" value="TAS"/>
      <att type="string" name="GO:0006935" value="TAS"/>
      <att type="string" name="GO:0004872" value="TAS"/>
      <att type="string" name="GO:0007188" value="TAS"/>
      <att type="string" name="GO:0001584" value="IEA"/>
      <att type="string" name="GO:0016021" value="TAS"/>
      <att type="string" name="GO:0005768" value="TAS"/>
    </att>
    <att type="list" name="annotation.GO BIOLOGICAL_PROCESS">
      <att type="string" name="annotation.GO BIOLOGICAL_PROCESS" value="G-protein coupled receptor protein signaling pathway"/>
      <att type="string" name="annotation.GO BIOLOGICAL_PROCESS" value="G-protein signaling, coupled to cAMP nucleotide second messenger"/>
      <att type="string" name="annotation.GO BIOLOGICAL_PROCESS" value="activation of MAPK activity"/>
      <att type="string" name="annotation.GO BIOLOGICAL_PROCESS" value="cell motility"/>
      <att type="string" name="annotation.GO BIOLOGICAL_PROCESS" value="chemotaxis"/>
      <att type="string" name="annotation.GO BIOLOGICAL_PROCESS" value="nitric oxide mediated signal transduction"/>
      <att type="string" name="annotation.GO BIOLOGICAL_PROCESS" value="signal transduction"/>
    </att>
    <att type="string" name="Prot_Name" value="formyl peptide receptor 1"/>
  </node>
  <node label="NP_005841.1" id="-49">
    <att type="string" name="annotation.DB_Object_ID" value="Q15427"/>
    <att type="string" name="Column 4" value="10262"/>
    <att type="string" name="annotation.DB_Object_Type" value="protein"/>
    <att type="string" name="annotation.DB" value="UniProtKB"/>
    <att type="string" name="GeneID_String" value="10262"/>
    <att type="string" name="annotation.Qualifier" value=""/>
    <att type="string" name="annotation.Taxon" value="Human"/>
    <att type="string" name="upkb_tr" value="Q5SZ64"/>
    <att type="string" name="Prot_Acc" value="NP_005841.1"/>
    <att type="string" name="type" value="human"/>
    <att type="string" name="annotation.Assigned_by" value="HGNC"/>
    <att type="list" name="annotation.GO MOLECULAR_FUNCTION">
      <att type="string" name="annotation.GO MOLECULAR_FUNCTION" value="RNA binding"/>
      <att type="string" name="annotation.GO MOLECULAR_FUNCTION" value="RNA splicing factor activity, transesterification mechanism"/>
      <att type="string" name="annotation.GO MOLECULAR_FUNCTION" value="nucleic acid binding"/>
      <att type="string" name="annotation.GO MOLECULAR_FUNCTION" value="nucleotide binding"/>
      <att type="string" name="annotation.GO MOLECULAR_FUNCTION" value="protein binding"/>
    </att>
    <att type="map" name="annotation.DB:Reference">
      <att type="string" name="GO:0008380" value="PMID:7958871"/>
      <att type="string" name="GO:0005515" value="PMID:14667819"/>
      <att type="string" name="GO:0000166" value="GOA:interpro|GO_REF:0000002"/>
      <att type="string" name="GO:0000398" value="PMID:9731529"/>
      <att type="string" name="GO:0003723" value="GOA:spkw|GO_REF:0000004"/>
      <att type="string" name="GO:0005681" value="PMID:9731529"/>
      <att type="string" name="GO:0005634" value="GOA:spkw|GO_REF:0000004"/>
      <att type="string" name="GO:0003676" value="GOA:interpro|GO_REF:0000002"/>
      <att type="string" name="GO:0031202" value="PMID:7958871"/>
    </att>
    <att type="integer" name="GeneID" value="10262"/>
    <att type="string" name="annotation.DB_Object_Name" value="SF3B4, SAP49: Splicing factor 3B subunit 4"/>
    <att type="list" name="annotation.GO CELLULAR_COMPONENT">
      <att type="string" name="annotation.GO CELLULAR_COMPONENT" value="nucleus"/>
      <att type="string" name="annotation.GO CELLULAR_COMPONENT" value="spliceosome"/>
    </att>
    <att type="string" name="annotation.Date" value="20060220"/>
    <att type="list" name="cytoscape.alias.list">
      <att type="string" name="cytoscape.alias.list" value="IPI00017339"/>
      <att type="string" name="cytoscape.alias.list" value="Q15427"/>
    </att>
    <att type="string" name="upkb_sp" value="Q15427"/>
    <att type="string" name="canonicalName" value="NP_005841.1"/>
    <att type="string" name="annotation.With (or) From" value=""/>
    <att type="integer" name="Degree" value="1"/>
    <att type="map" name="annotation.Evidence">
      <att type="string" name="GO:0008380" value="TAS"/>
      <att type="string" name="GO:0005515" value="IPI"/>
      <att type="string" name="GO:0000166" value="IEA"/>
      <att type="string" name="GO:0000398" value="IC"/>
      <att type="string" name="GO:0003723" value="IEA"/>
      <att type="string" name="GO:0005681" value="IDA"/>
      <att type="string" name="GO:0005634" value="IEA"/>
      <att type="string" name="GO:0003676" value="IEA"/>
      <att type="string" name="GO:0031202" value="TAS"/>
    </att>
    <att type="list" name="annotation.GO BIOLOGICAL_PROCESS">
      <att type="string" name="annotation.GO BIOLOGICAL_PROCESS" value="RNA splicing"/>
      <att type="string" name="annotation.GO BIOLOGICAL_PROCESS" value="nuclear mRNA splicing, via spliceosome"/>
    </att>
    <att type="string" name="Prot_Name" value="splicing factor 3b, subunit 4"/>
  </node>
  <node label="NP_066951.1" id="-1351">
    <att type="string" name="annotation.DB_Object_ID" value="P62875"/>
    <att type="string" name="Column 4" value="5441"/>
    <att type="string" name="annotation.DB_Object_Type" value="protein"/>
    <att type="string" name="annotation.DB" value="UniProtKB"/>
    <att type="string" name="GeneID_String" value="5441"/>
    <att type="string" name="annotation.Qualifier" value=""/>
    <att type="string" name="MCODE_Node_Status" value="Unclustered"/>
    <att type="string" name="annotation.Taxon" value="Human"/>
    <att type="string" name="Prot_Acc" value="NP_066951.1"/>
    <att type="string" name="type" value="human"/>
    <att type="string" name="annotation.Assigned_by" value="PINC"/>
    <att type="list" name="annotation.GO MOLECULAR_FUNCTION">
      <att type="string" name="annotation.GO MOLECULAR_FUNCTION" value="DNA binding"/>
      <att type="string" name="annotation.GO MOLECULAR_FUNCTION" value="DNA-directed RNA polymerase activity"/>
      <att type="string" name="annotation.GO MOLECULAR_FUNCTION" value="metal ion binding"/>
      <att type="string" name="annotation.GO MOLECULAR_FUNCTION" value="zinc ion binding"/>
    </att>
    <att type="map" name="annotation.DB:Reference">
      <att type="string" name="GO:0006368" value="PMID:9405375"/>
      <att type="string" name="GO:0006367" value="PMID:8946909"/>
      <att type="string" name="GO:0003899" value="PMID:8524256"/>
      <att type="string" name="GO:0006356" value="PMID:8786124"/>
      <att type="string" name="GO:0005634" value="GOA:spkw|GO_REF:0000004"/>
      <att type="string" name="GO:0003677" value="GOA:interpro|GO_REF:0000002"/>
      <att type="string" name="GO:0006383" value="PMID:8786124"/>
      <att type="string" name="GO:0046872" value="GOA:spkw|GO_REF:0000004"/>
      <att type="string" name="GO:0000398" value="PMID:12226669"/>
      <att type="string" name="GO:0005665" value="PMID:8786124"/>
      <att type="string" name="GO:0005654" value="PMID:9790902"/>
      <att type="string" name="GO:0008270" value="GOA:spkw|GO_REF:0000004"/>
      <att type="string" name="GO:0045449" value="GOA:interpro|GO_REF:0000002"/>
    </att>
    <att type="integer" name="GeneID" value="5441"/>
    <att type="string" name="annotation.DB_Object_Name" value="POLR2L: DNA-directed RNA polymerases I, II, and III subunit RPABC5"/>
    <att type="list" name="annotation.GO CELLULAR_COMPONENT">
      <att type="string" name="annotation.GO CELLULAR_COMPONENT" value="DNA-directed RNA polymerase II, core complex"/>
      <att type="string" name="annotation.GO CELLULAR_COMPONENT" value="nucleoplasm"/>
      <att type="string" name="annotation.GO CELLULAR_COMPONENT" value="nucleus"/>
    </att>
    <att type="string" name="annotation.Date" value="20061116"/>
    <att type="list" name="cytoscape.alias.list">
      <att type="string" name="cytoscape.alias.list" value="IPI00003311"/>
      <att type="string" name="cytoscape.alias.list" value="P62875"/>
    </att>
    <att type="string" name="upkb_sp" value="P62875"/>
    <att type="string" name="canonicalName" value="NP_066951.1"/>
    <att type="real" name="MCODE_Score" value="0.0"/>
    <att type="string" name="annotation.With (or) From" value=""/>
    <att type="integer" name="Degree" value="2"/>
    <att type="map" name="annotation.Evidence">
      <att type="string" name="GO:0006368" value="EXP"/>
      <att type="string" name="GO:0006367" value="EXP"/>
      <att type="string" name="GO:0003899" value="TAS"/>
      <att type="string" name="GO:0006356" value="TAS"/>
      <att type="string" name="GO:0005634" value="IEA"/>
      <att type="string" name="GO:0003677" value="IEA"/>
      <att type="string" name="GO:0006383" value="TAS"/>
      <att type="string" name="GO:0046872" value="IEA"/>
      <att type="string" name="GO:0000398" value="EXP"/>
      <att type="string" name="GO:0005665" value="TAS"/>
      <att type="string" name="GO:0005654" value="EXP"/>
      <att type="string" name="GO:0008270" value="IEA"/>
      <att type="string" name="GO:0045449" value="IEA"/>
    </att>
    <att type="list" name="annotation.GO BIOLOGICAL_PROCESS">
      <att type="string" name="annotation.GO BIOLOGICAL_PROCESS" value="RNA elongation from RNA polymerase II promoter"/>
      <att type="string" name="annotation.GO BIOLOGICAL_PROCESS" value="nuclear mRNA splicing, via spliceosome"/>
      <att type="string" name="annotation.GO BIOLOGICAL_PROCESS" value="regulation of transcription"/>
      <att type="string" name="annotation.GO BIOLOGICAL_PROCESS" value="regulation of transcription from RNA polymerase I promoter"/>
      <att type="string" name="annotation.GO BIOLOGICAL_PROCESS" value="transcription from RNA polymerase III promoter"/>
      <att type="string" name="annotation.GO BIOLOGICAL_PROCESS" value="transcription initiation from RNA polymerase II promoter"/>
    </att>
    <att type="string" name="Prot_Name" value="DNA directed RNA polymerase II polypeptide L"/>
  </node>
  <node label="NP_001829.1" id="-1160">
    <att type="string" name="annotation.DB_Object_ID" value="P32248"/>
    <att type="string" name="Column 4" value="1236"/>
    <att type="string" name="annotation.DB_Object_Type" value="protein"/>
    <att type="string" name="annotation.DB" value="UniProtKB"/>
    <att type="string" name="GeneID_String" value="1236"/>
    <att type="string" name="annotation.Qualifier" value=""/>
    <att type="string" name="MCODE_Node_Status" value="Unclustered"/>
    <att type="string" name="annotation.Taxon" value="Human"/>
    <att type="string" name="Prot_Acc" value="NP_001829.1"/>
    <att type="string" name="type" value="human"/>
    <att type="string" name="annotation.Assigned_by" value="PINC"/>
    <att type="list" name="annotation.GO MOLECULAR_FUNCTION">
      <att type="string" name="annotation.GO MOLECULAR_FUNCTION" value="C-C chemokine receptor activity"/>
      <att type="string" name="annotation.GO MOLECULAR_FUNCTION" value="receptor activity"/>
      <att type="string" name="annotation.GO MOLECULAR_FUNCTION" value="rhodopsin-like receptor activity"/>
    </att>
    <att type="map" name="annotation.DB:Reference">
      <att type="string" name="GO:0007165" value="GOA:spkw|GO_REF:0000004"/>
      <att type="string" name="GO:0006954" value="PMID:10741397"/>
      <att type="string" name="GO:0007186" value="GOA:interpro|GO_REF:0000002"/>
      <att type="string" name="GO:0006935" value="PMID:9153236"/>
      <att type="string" name="GO:0005886" value="PMID:10741397"/>
      <att type="string" name="GO:0005887" value="PMID:9153236"/>
      <att type="string" name="GO:0016493" value="GOA:interpro|GO_REF:0000002"/>
      <att type="string" name="GO:0001584" value="GOA:interpro|GO_REF:0000002"/>
      <att type="string" name="GO:0004872" value="GOA:spkw|GO_REF:0000004"/>
      <att type="string" name="GO:0007204" value="PMID:9153236"/>
    </att>
    <att type="integer" name="GeneID" value="1236"/>
    <att type="string" name="annotation.DB_Object_Name" value="CCR7, CMKBR7, EBI1, EVI1: C-C chemokine receptor type 7 precursor"/>
    <att type="list" name="annotation.GO CELLULAR_COMPONENT">
      <att type="string" name="annotation.GO CELLULAR_COMPONENT" value="integral to plasma membrane"/>
      <att type="string" name="annotation.GO CELLULAR_COMPONENT" value="plasma membrane"/>
    </att>
    <att type="string" name="annotation.Date" value="20030904"/>
    <att type="list" name="cytoscape.alias.list">
      <att type="string" name="cytoscape.alias.list" value="IPI00027687"/>
      <att type="string" name="cytoscape.alias.list" value="P32248"/>
    </att>
    <att type="string" name="upkb_sp" value="P32248"/>
    <att type="string" name="canonicalName" value="NP_001829.1"/>
    <att type="real" name="MCODE_Score" value="0.0"/>
    <att type="string" name="annotation.With (or) From" value=""/>
    <att type="integer" name="Degree" value="1"/>
    <att type="map" name="annotation.Evidence">
      <att type="string" name="GO:0007165" value="IEA"/>
      <att type="string" name="GO:0006954" value="TAS"/>
      <att type="string" name="GO:0007186" value="IEA"/>
      <att type="string" name="GO:0006935" value="TAS"/>
      <att type="string" name="GO:0005886" value="TAS"/>
      <att type="string" name="GO:0005887" value="TAS"/>
      <att type="string" name="GO:0016493" value="IEA"/>
      <att type="string" name="GO:0001584" value="IEA"/>
      <att type="string" name="GO:0004872" value="IEA"/>
      <att type="string" name="GO:0007204" value="TAS"/>
    </att>
    <att type="list" name="annotation.GO BIOLOGICAL_PROCESS">
      <att type="string" name="annotation.GO BIOLOGICAL_PROCESS" value="G-protein coupled receptor protein signaling pathway"/>
      <att type="string" name="annotation.GO BIOLOGICAL_PROCESS" value="chemotaxis"/>
      <att type="string" name="annotation.GO BIOLOGICAL_PROCESS" value="elevation of cytosolic calcium ion concentration"/>
      <att type="string" name="annotation.GO BIOLOGICAL_PROCESS" value="inflammatory response"/>
      <att type="string" name="annotation.GO BIOLOGICAL_PROCESS" value="signal transduction"/>
    </att>
    <att type="string" name="Prot_Name" value="chemokine (C-C motif) receptor 7 precursor"/>
  </node>
  <node label="NP_005391.1" id="-1072">
    <att type="string" name="annotation.DB_Object_ID" value="Q02156"/>
    <att type="string" name="Column 4" value="5581"/>
    <att type="string" name="annotation.DB_Object_Type" value="protein"/>
    <att type="string" name="annotation.DB" value="UniProtKB"/>
    <att type="string" name="upkb_vega" value="OTTHUMP00000200380"/>
    <att type="string" name="GeneID_String" value="5581"/>
    <att type="string" name="annotation.Qualifier" value=""/>
    <att type="string" name="MCODE_Node_Status" value="Unclustered"/>
    <att type="string" name="annotation.Taxon" value="Human"/>
    <att type="string" name="upkb_tr" value="Q53RT0"/>
    <att type="string" name="Prot_Acc" value="NP_005391.1"/>
    <att type="string" name="type" value="human"/>
    <att type="string" name="annotation.Assigned_by" value="PINC"/>
    <att type="list" name="annotation.GO MOLECULAR_FUNCTION">
      <att type="string" name="annotation.GO MOLECULAR_FUNCTION" value="ATP binding"/>
      <att type="string" name="annotation.GO MOLECULAR_FUNCTION" value="diacylglycerol binding"/>
      <att type="string" name="annotation.GO MOLECULAR_FUNCTION" value="metal ion binding"/>
      <att type="string" name="annotation.GO MOLECULAR_FUNCTION" value="nucleotide binding"/>
      <att type="string" name="annotation.GO MOLECULAR_FUNCTION" value="protein binding"/>
      <att type="string" name="annotation.GO MOLECULAR_FUNCTION" value="protein kinase C activity"/>
      <att type="string" name="annotation.GO MOLECULAR_FUNCTION" value="protein serine/threonine kinase activity"/>
      <att type="string" name="annotation.GO MOLECULAR_FUNCTION" value="signal transducer activity"/>
      <att type="string" name="annotation.GO MOLECULAR_FUNCTION" value="transferase activity"/>
      <att type="string" name="annotation.GO MOLECULAR_FUNCTION" value="zinc ion binding"/>
    </att>
    <att type="map" name="annotation.DB:Reference">
      <att type="string" name="GO:0005515" value="PMID:17668322"/>
      <att type="string" name="GO:0007242" value="GOA:interpro|GO_REF:0000002"/>
      <att type="string" name="GO:0005624" value="PMID:7935319"/>
      <att type="string" name="GO:0006917" value="PMID:10438519"/>
      <att type="string" name="GO:0005524" value="GOA:interpro|GO_REF:0000002"/>
      <att type="string" name="GO:0046872" value="GOA:spkw|GO_REF:0000004"/>
      <att type="string" name="GO:0019992" value="GOA:spkw|GO_REF:0000004"/>
      <att type="string" name="GO:0000166" value="GOA:spkw|GO_REF:0000004"/>
      <att type="string" name="GO:0004674" value="GOA:spkw|GO_REF:0000004"/>
      <att type="string" name="GO:0006468" value="PMID:1382605"/>
      <att type="string" name="GO:0008270" value="GOA:spkw|GO_REF:0000004"/>
      <att type="string" name="GO:0004871" value="PMID:10438519"/>
      <att type="string" name="GO:0004697" value="PMID:1382605"/>
      <att type="string" name="GO:0016740" value="GOA:spkw|GO_REF:0000004"/>
    </att>
    <att type="integer" name="GeneID" value="5581"/>
    <att type="string" name="annotation.DB_Object_Name" value="PRKCE, PKCE: Protein kinase C epsilon type"/>
    <att type="list" name="annotation.GO CELLULAR_COMPONENT">
      <att type="string" name="annotation.GO CELLULAR_COMPONENT" value="membrane fraction"/>
    </att>
    <att type="string" name="annotation.Date" value="20030904"/>
    <att type="list" name="cytoscape.alias.list">
      <att type="string" name="cytoscape.alias.list" value="IPI00024539"/>
      <att type="string" name="cytoscape.alias.list" value="Q02156"/>
    </att>
    <att type="string" name="upkb_sp" value="Q02156"/>
    <att type="string" name="canonicalName" value="NP_005391.1"/>
    <att type="real" name="MCODE_Score" value="1.0"/>
    <att type="string" name="annotation.With (or) From" value=""/>
    <att type="integer" name="Degree" value="3"/>
    <att type="map" name="annotation.Evidence">
      <att type="string" name="GO:0005515" value="IPI"/>
      <att type="string" name="GO:0007242" value="IEA"/>
      <att type="string" name="GO:0005624" value="TAS"/>
      <att type="string" name="GO:0006917" value="TAS"/>
      <att type="string" name="GO:0005524" value="IEA"/>
      <att type="string" name="GO:0046872" value="IEA"/>
      <att type="string" name="GO:0019992" value="IEA"/>
      <att type="string" name="GO:0000166" value="IEA"/>
      <att type="string" name="GO:0004674" value="IEA"/>
      <att type="string" name="GO:0006468" value="TAS"/>
      <att type="string" name="GO:0008270" value="IEA"/>
      <att type="string" name="GO:0004871" value="TAS"/>
      <att type="string" name="GO:0004697" value="TAS"/>
      <att type="string" name="GO:0016740" value="IEA"/>
    </att>
    <att type="list" name="annotation.GO BIOLOGICAL_PROCESS">
      <att type="string" name="annotation.GO BIOLOGICAL_PROCESS" value="induction of apoptosis"/>
      <att type="string" name="annotation.GO BIOLOGICAL_PROCESS" value="intracellular signaling cascade"/>
      <att type="string" name="annotation.GO BIOLOGICAL_PROCESS" value="protein amino acid phosphorylation"/>
    </att>
    <att type="string" name="Prot_Name" value="protein kinase C, epsilon"/>
  </node>
  <node label="NP_001219.2" id="-668">
    <att type="string" name="annotation.DB_Object_ID" value="Q14790"/>
    <att type="string" name="Column 4" value="841"/>
    <att type="string" name="annotation.DB_Object_Type" value="protein"/>
    <att type="string" name="annotation.DB" value="UniProtKB"/>
    <att type="string" name="GeneID_String" value="841"/>
    <att type="string" name="annotation.Qualifier" value=""/>
    <att type="string" name="MCODE_Node_Status" value="Unclustered"/>
    <att type="string" name="annotation.Taxon" value="Human"/>
    <att type="string" name="upkb_tr" value="Q9HBU4"/>
    <att type="string" name="Prot_Acc" value="NP_001219.2"/>
    <att type="string" name="type" value="human"/>
    <att type="string" name="annotation.Assigned_by" value="PINC"/>
    <att type="list" name="annotation.GO MOLECULAR_FUNCTION">
      <att type="string" name="annotation.GO MOLECULAR_FUNCTION" value="caspase activity"/>
      <att type="string" name="annotation.GO MOLECULAR_FUNCTION" value="cysteine-type peptidase activity"/>
      <att type="string" name="annotation.GO MOLECULAR_FUNCTION" value="identical protein binding"/>
      <att type="string" name="annotation.GO MOLECULAR_FUNCTION" value="signal transducer activity"/>
    </att>
    <att type="map" name="annotation.DB:Reference">
      <att type="string" name="GO:0008633" value="PMID:14644197"/>
      <att type="string" name="GO:0008624" value="PMID:11048727"/>
      <att type="string" name="GO:0042981" value="GOA:interpro|GO_REF:0000002"/>
      <att type="string" name="GO:0042802" value="PMID:11717445"/>
      <att type="string" name="GO:0005829" value="PMID:12887920"/>
      <att type="string" name="GO:0005739" value="PMID:10891503"/>
      <att type="string" name="GO:0005737" value="GOA:spkw|GO_REF:0000004"/>
      <att type="string" name="GO:0006508" value="PMID:12888622"/>
      <att type="string" name="GO:0004871" value="PMID:12761501"/>
      <att type="string" name="GO:0008234" value="PMID:8681376"/>
      <att type="string" name="GO:0043123" value="PMID:12761501"/>
      <att type="string" name="GO:0005856" value="PMID:10891503"/>
      <att type="string" name="GO:0030693" value="PMID:8681376"/>
    </att>
    <att type="integer" name="GeneID" value="841"/>
    <att type="string" name="annotation.DB_Object_Name" value="CASP8, MCH5: Caspase-8 precursor"/>
    <att type="list" name="annotation.GO CELLULAR_COMPONENT">
      <att type="string" name="annotation.GO CELLULAR_COMPONENT" value="cytoplasm"/>
      <att type="string" name="annotation.GO CELLULAR_COMPONENT" value="cytoskeleton"/>
      <att type="string" name="annotation.GO CELLULAR_COMPONENT" value="cytosol"/>
      <att type="string" name="annotation.GO CELLULAR_COMPONENT" value="mitochondrion"/>
    </att>
    <att type="string" name="annotation.Date" value="20030904"/>
    <att type="list" name="cytoscape.alias.list">
      <att type="string" name="cytoscape.alias.list" value="IPI00000149"/>
      <att type="string" name="cytoscape.alias.list" value="Q14790"/>
    </att>
    <att type="string" name="upkb_sp" value="Q14790"/>
    <att type="string" name="canonicalName" value="NP_001219.2"/>
    <att type="real" name="MCODE_Score" value="0.0"/>
    <att type="string" name="annotation.With (or) From" value=""/>
    <att type="integer" name="Degree" value="2"/>
    <att type="map" name="annotation.Evidence">
      <att type="string" name="GO:0008633" value="EXP"/>
      <att type="string" name="GO:0008624" value="EXP"/>
      <att type="string" name="GO:0042981" value="IEA"/>
      <att type="string" name="GO:0042802" value="IPI"/>
      <att type="string" name="GO:0005829" value="EXP"/>
      <att type="string" name="GO:0005739" value="TAS"/>
      <att type="string" name="GO:0005737" value="IEA"/>
      <att type="string" name="GO:0006508" value="IDA"/>
      <att type="string" name="GO:0004871" value="IEP"/>
      <att type="string" name="GO:0008234" value="TAS"/>
      <att type="string" name="GO:0043123" value="IEP"/>
      <att type="string" name="GO:0005856" value="TAS"/>
      <att type="string" name="GO:0030693" value="TAS"/>
    </att>
    <att type="list" name="annotation.GO BIOLOGICAL_PROCESS">
      <att type="string" name="annotation.GO BIOLOGICAL_PROCESS" value="activation of pro-apoptotic gene products"/>
      <att type="string" name="annotation.GO BIOLOGICAL_PROCESS" value="induction of apoptosis by extracellular signals"/>
      <att type="string" name="annotation.GO BIOLOGICAL_PROCESS" value="positive regulation of I-kappaB kinase/NF-kappaB cascade"/>
      <att type="string" name="annotation.GO BIOLOGICAL_PROCESS" value="proteolysis"/>
      <att type="string" name="annotation.GO BIOLOGICAL_PROCESS" value="regulation of apoptosis"/>
    </att>
    <att type="string" name="Prot_Name" value="caspase 8 isoform A precursor"/>
  </node>
  <node label="NP_000651.3" id="-838">
    <att type="string" name="annotation.DB_Object_ID" value="P01137"/>
    <att type="string" name="Column 4" value="7040"/>
    <att type="string" name="annotation.DB_Object_Type" value="protein"/>
    <att type="string" name="annotation.DB" value="UniProtKB"/>
    <att type="string" name="GeneID_String" value="7040"/>
    <att type="string" name="annotation.Qualifier" value=""/>
    <att type="string" name="MCODE_Node_Status" value="Unclustered"/>
    <att type="string" name="annotation.Taxon" value="Human"/>
    <att type="string" name="Prot_Acc" value="NP_000651.3"/>
    <att type="string" name="type" value="human"/>
    <att type="string" name="annotation.Assigned_by" value="Reactome"/>
    <att type="list" name="annotation.GO MOLECULAR_FUNCTION">
      <att type="string" name="annotation.GO MOLECULAR_FUNCTION" value="growth factor activity"/>
      <att type="string" name="annotation.GO MOLECULAR_FUNCTION" value="protein N-terminus binding"/>
      <att type="string" name="annotation.GO MOLECULAR_FUNCTION" value="transcription activator activity"/>
      <att type="string" name="annotation.GO MOLECULAR_FUNCTION" value="transforming growth factor beta receptor binding"/>
    </att>
    <att type="map" name="annotation.DB:Reference">
      <att type="string" name="GO:0008219" value="UniProt:P01137"/>
      <att type="string" name="GO:0030308" value="PMID:15334054"/>
      <att type="string" name="GO:0048298" value="PMID:14988498"/>
      <att type="string" name="GO:0050680" value="GOA:compara|GO_REF:0000019"/>
      <att type="string" name="GO:0006796" value="PMID:10513816"/>
      <att type="string" name="GO:0005615" value="UniProt:P01137"/>
      <att type="string" name="GO:0007406" value="GOA:compara|GO_REF:0000019"/>
      <att type="string" name="GO:0048535" value="UniProt:P01137"/>
      <att type="string" name="GO:0006754" value="PMID:10513816"/>
      <att type="string" name="GO:0009887" value="UniProt:P01137"/>
      <att type="string" name="GO:0016202" value="UniProt:P01137"/>
      <att type="string" name="GO:0016481" value="PMID:15702480"/>
      <att type="string" name="GO:0017015" value="PMID:15334054"/>
      <att type="string" name="GO:0050679" value="GOA:compara|GO_REF:0000019"/>
      <att type="string" name="GO:0005796" value="PMID:3457014"/>
      <att type="string" name="GO:0031536" value="GOA:compara|GO_REF:0000019"/>
      <att type="string" name="GO:0005160" value="UniProt:P01137"/>
      <att type="string" name="GO:0001501" value="UniProt:P01137"/>
      <att type="string" name="GO:0032967" value="PMID:9639571"/>
      <att type="string" name="GO:0050777" value="GOA:compara|GO_REF:0000019"/>
      <att type="string" name="GO:0045930" value="PMID:14555988"/>
      <att type="string" name="GO:0007184" value="GOA:compara|GO_REF:0000019"/>
      <att type="string" name="GO:0051101" value="UniProt:P01137"/>
      <att type="string" name="GO:0042060" value="GOA:compara|GO_REF:0000019"/>
      <att type="string" name="GO:0042306" value="UniProt:P01137"/>
      <att type="string" name="GO:0045893" value="UniProt:P01137"/>
      <att type="string" name="GO:0008083" value="GOA:interpro|GO_REF:0000002"/>
      <att type="string" name="GO:0030424" value="GOA:compara|GO_REF:0000019"/>
      <att type="string" name="GO:0031575" value="PMID:15334054"/>
      <att type="string" name="GO:0016563" value="UniProt:P01137"/>
      <att type="string" name="GO:0009817" value="GOA:compara|GO_REF:0000019"/>
      <att type="string" name="GO:0001837" value="PMID:14679171"/>
      <att type="string" name="GO:0050765" value="GOA:compara|GO_REF:0000019"/>
      <att type="string" name="GO:0030279" value="GOA:compara|GO_REF:0000019"/>
      <att type="string" name="GO:0006954" value="UniProt:P01137"/>
      <att type="string" name="GO:0051092" value="GOA:compara|GO_REF:0000019"/>
      <att type="string" name="GO:0007050" value="PMID:14555988"/>
      <att type="string" name="GO:0031093" value="PMID:3457014"/>
      <att type="string" name="GO:0051280" value="GOA:compara|GO_REF:0000019"/>
      <att type="string" name="GO:0030141" value="GOA:compara|GO_REF:0000019"/>
      <att type="string" name="GO:0001666" value="GOA:compara|GO_REF:0000019"/>
      <att type="string" name="GO:0008354" value="GOA:compara|GO_REF:0000019"/>
      <att type="string" name="GO:0010033" value="GOA:compara|GO_REF:0000019"/>
      <att type="string" name="GO:0035307" value="PMID:14555988"/>
      <att type="string" name="GO:0042493" value="GOA:compara|GO_REF:0000019"/>
      <att type="string" name="GO:0042552" value="GOA:compara|GO_REF:0000019"/>
      <att type="string" name="GO:0005578" value="UniProt:P01137"/>
      <att type="string" name="GO:0002248" value="PMID:9639571"/>
      <att type="string" name="GO:0005576" value="PMID:9934696"/>
      <att type="string" name="GO:0006917" value="PMID:15334054"/>
      <att type="string" name="GO:0047485" value="GOA:compara|GO_REF:0000019"/>
      <att type="string" name="GO:0045066" value="GOA:compara|GO_REF:0000019"/>
      <att type="string" name="GO:0019049" value="PMID:15334054"/>
      <att type="string" name="GO:0006468" value="UniProt:P01137"/>
      <att type="string" name="GO:0001763" value="GOA:compara|GO_REF:0000019"/>
    </att>
    <att type="integer" name="GeneID" value="7040"/>
    <att type="string" name="annotation.DB_Object_Name" value="TGFB1, TGFB: Transforming growth factor beta-1 precursor"/>
    <att type="list" name="annotation.GO CELLULAR_COMPONENT">
      <att type="string" name="annotation.GO CELLULAR_COMPONENT" value="Golgi lumen"/>
      <att type="string" name="annotation.GO CELLULAR_COMPONENT" value="axon"/>
      <att type="string" name="annotation.GO CELLULAR_COMPONENT" value="extracellular region"/>
      <att type="string" name="annotation.GO CELLULAR_COMPONENT" value="extracellular space"/>
      <att type="string" name="annotation.GO CELLULAR_COMPONENT" value="platelet alpha granule lumen"/>
      <att type="string" name="annotation.GO CELLULAR_COMPONENT" value="proteinaceous extracellular matrix"/>
      <att type="string" name="annotation.GO CELLULAR_COMPONENT" value="secretory granule"/>
    </att>
    <att type="string" name="annotation.Date" value="20040804"/>
    <att type="list" name="cytoscape.alias.list">
      <att type="string" name="cytoscape.alias.list" value="IPI00000075"/>
      <att type="string" name="cytoscape.alias.list" value="P01137"/>
    </att>
    <att type="string" name="upkb_sp" value="P01137"/>
    <att type="string" name="canonicalName" value="NP_000651.3"/>
    <att type="real" name="MCODE_Score" value="0.1875"/>
    <att type="string" name="annotation.With (or) From" value=""/>
    <att type="integer" name="Degree" value="1"/>
    <att type="map" name="annotation.Evidence">
      <att type="string" name="GO:0008219" value="ISS"/>
      <att type="string" name="GO:0030308" value="IDA"/>
      <att type="string" name="GO:0048298" value="IDA"/>
      <att type="string" name="GO:0050680" value="IEA"/>
      <att type="string" name="GO:0006796" value="IDA"/>
      <att type="string" name="GO:0005615" value="ISS"/>
      <att type="string" name="GO:0007406" value="IEA"/>
      <att type="string" name="GO:0048535" value="ISS"/>
      <att type="string" name="GO:0006754" value="IDA"/>
      <att type="string" name="GO:0009887" value="ISS"/>
      <att type="string" name="GO:0016202" value="ISS"/>
      <att type="string" name="GO:0016481" value="IDA"/>
      <att type="string" name="GO:0017015" value="IDA"/>
      <att type="string" name="GO:0050679" value="IEA"/>
      <att type="string" name="GO:0005796" value="EXP"/>
      <att type="string" name="GO:0031536" value="IEA"/>
      <att type="string" name="GO:0005160" value="ISS"/>
      <att type="string" name="GO:0001501" value="ISS"/>
      <att type="string" name="GO:0032967" value="TAS"/>
      <att type="string" name="GO:0050777" value="IEA"/>
      <att type="string" name="GO:0045930" value="IDA"/>
      <att type="string" name="GO:0007184" value="IEA"/>
      <att type="string" name="GO:0051101" value="ISS"/>
      <att type="string" name="GO:0042060" value="IEA"/>
      <att type="string" name="GO:0042306" value="ISS"/>
      <att type="string" name="GO:0045893" value="ISS"/>
      <att type="string" name="GO:0008083" value="IEA"/>
      <att type="string" name="GO:0030424" value="IEA"/>
      <att type="string" name="GO:0031575" value="IDA"/>
      <att type="string" name="GO:0016563" value="ISS"/>
      <att type="string" name="GO:0009817" value="IEA"/>
      <att type="string" name="GO:0001837" value="TAS"/>
      <att type="string" name="GO:0050765" value="IEA"/>
      <att type="string" name="GO:0030279" value="IEA"/>
      <att type="string" name="GO:0006954" value="ISS"/>
      <att type="string" name="GO:0051092" value="IEA"/>
      <att type="string" name="GO:0007050" value="IDA"/>
      <att type="string" name="GO:0031093" value="EXP"/>
      <att type="string" name="GO:0051280" value="IEA"/>
      <att type="string" name="GO:0030141" value="IEA"/>
      <att type="string" name="GO:0001666" value="IEA"/>
      <att type="string" name="GO:0008354" value="IEA"/>
      <att type="string" name="GO:0010033" value="IEA"/>
      <att type="string" name="GO:0035307" value="IDA"/>
      <att type="string" name="GO:0042493" value="IEA"/>
      <att type="string" name="GO:0042552" value="IEA"/>
      <att type="string" name="GO:0005578" value="ISS"/>
      <att type="string" name="GO:0002248" value="TAS"/>
      <att type="string" name="GO:0005576" value="EXP"/>
      <att type="string" name="GO:0006917" value="IDA"/>
      <att type="string" name="GO:0047485" value="IEA"/>
      <att type="string" name="GO:0045066" value="IEA"/>
      <att type="string" name="GO:0019049" value="IDA"/>
      <att type="string" name="GO:0006468" value="ISS"/>
      <att type="string" name="GO:0001763" value="IEA"/>
    </att>
    <att type="list" name="annotation.GO BIOLOGICAL_PROCESS">
      <att type="string" name="annotation.GO BIOLOGICAL_PROCESS" value="ATP biosynthetic process"/>
      <att type="string" name="annotation.GO BIOLOGICAL_PROCESS" value="G1/S transition checkpoint"/>
      <att type="string" name="annotation.GO BIOLOGICAL_PROCESS" value="SMAD protein nuclear translocation"/>
      <att type="string" name="annotation.GO BIOLOGICAL_PROCESS" value="cell cycle arrest"/>
      <att type="string" name="annotation.GO BIOLOGICAL_PROCESS" value="cell death"/>
      <att type="string" name="annotation.GO BIOLOGICAL_PROCESS" value="connective tissue replacement during inflammatory response"/>
      <att type="string" name="annotation.GO BIOLOGICAL_PROCESS" value="defense response to fungus, incompatible interaction"/>
      <att type="string" name="annotation.GO BIOLOGICAL_PROCESS" value="epithelial to mesenchymal transition"/>
      <att type="string" name="annotation.GO BIOLOGICAL_PROCESS" value="evasion of host defenses by virus"/>
      <att type="string" name="annotation.GO BIOLOGICAL_PROCESS" value="germ cell migration"/>
      <att type="string" name="annotation.GO BIOLOGICAL_PROCESS" value="induction of apoptosis"/>
      <att type="string" name="annotation.GO BIOLOGICAL_PROCESS" value="inflammatory response"/>
      <att type="string" name="annotation.GO BIOLOGICAL_PROCESS" value="lymph node development"/>
      <att type="string" name="annotation.GO BIOLOGICAL_PROCESS" value="morphogenesis of a branching structure"/>
      <att type="string" name="annotation.GO BIOLOGICAL_PROCESS" value="myelination"/>
      <att type="string" name="annotation.GO BIOLOGICAL_PROCESS" value="negative regulation of cell growth"/>
      <att type="string" name="annotation.GO BIOLOGICAL_PROCESS" value="negative regulation of epithelial cell proliferation"/>
      <att type="string" name="annotation.GO BIOLOGICAL_PROCESS" value="negative regulation of immune response"/>
      <att type="string" name="annotation.GO BIOLOGICAL_PROCESS" value="negative regulation of mitotic cell cycle"/>
      <att type="string" name="annotation.GO BIOLOGICAL_PROCESS" value="negative regulation of neuroblast proliferation"/>
      <att type="string" name="annotation.GO BIOLOGICAL_PROCESS" value="negative regulation of ossification"/>
      <att type="string" name="annotation.GO BIOLOGICAL_PROCESS" value="negative regulation of phagocytosis"/>
      <att type="string" name="annotation.GO BIOLOGICAL_PROCESS" value="negative regulation of release of sequestered calcium ion into cytosol"/>
      <att type="string" name="annotation.GO BIOLOGICAL_PROCESS" value="negative regulation of transcription"/>
      <att type="string" name="annotation.GO BIOLOGICAL_PROCESS" value="organ morphogenesis"/>
      <att type="string" name="annotation.GO BIOLOGICAL_PROCESS" value="phosphate metabolic process"/>
      <att type="string" name="annotation.GO BIOLOGICAL_PROCESS" value="positive regulation of NF-kappaB transcription factor activity"/>
      <att type="string" name="annotation.GO BIOLOGICAL_PROCESS" value="positive regulation of collagen biosynthetic process"/>
      <att type="string" name="annotation.GO BIOLOGICAL_PROCESS" value="positive regulation of epithelial cell proliferation"/>
      <att type="string" name="annotation.GO BIOLOGICAL_PROCESS" value="positive regulation of exit from mitosis"/>
      <att type="string" name="annotation.GO BIOLOGICAL_PROCESS" value="positive regulation of isotype switching to IgA isotypes"/>
      <att type="string" name="annotation.GO BIOLOGICAL_PROCESS" value="positive regulation of protein amino acid dephosphorylation"/>
      <att type="string" name="annotation.GO BIOLOGICAL_PROCESS" value="positive regulation of transcription, DNA-dependent"/>
      <att type="string" name="annotation.GO BIOLOGICAL_PROCESS" value="protein amino acid phosphorylation"/>
      <att type="string" name="annotation.GO BIOLOGICAL_PROCESS" value="regulation of DNA binding"/>
      <att type="string" name="annotation.GO BIOLOGICAL_PROCESS" value="regulation of protein import into nucleus"/>
      <att type="string" name="annotation.GO BIOLOGICAL_PROCESS" value="regulation of striated muscle development"/>
      <att type="string" name="annotation.GO BIOLOGICAL_PROCESS" value="regulation of transforming growth factor beta receptor signaling pathway"/>
      <att type="string" name="annotation.GO BIOLOGICAL_PROCESS" value="regulatory T cell differentiation"/>
      <att type="string" name="annotation.GO BIOLOGICAL_PROCESS" value="response to drug"/>
      <att type="string" name="annotation.GO BIOLOGICAL_PROCESS" value="response to hypoxia"/>
      <att type="string" name="annotation.GO BIOLOGICAL_PROCESS" value="response to organic substance"/>
      <att type="string" name="annotation.GO BIOLOGICAL_PROCESS" value="skeletal development"/>
      <att type="string" name="annotation.GO BIOLOGICAL_PROCESS" value="wound healing"/>
    </att>
    <att type="string" name="Prot_Name" value="transforming growth factor, beta 1"/>
  </node>
  <node label="NP_000202.2" id="-1249">
    <att type="string" name="annotation.DB_Object_ID" value="P05107"/>
    <att type="string" name="Column 4" value="3689"/>
    <att type="string" name="annotation.DB_Object_Type" value="protein"/>
    <att type="string" name="annotation.DB" value="UniProtKB"/>
    <att type="string" name="upkb_vega" value="OTTHUMP00000115283"/>
    <att type="string" name="GeneID_String" value="3689"/>
    <att type="string" name="annotation.Qualifier" value=""/>
    <att type="string" name="MCODE_Node_Status" value="Unclustered"/>
    <att type="string" name="annotation.Taxon" value="Human"/>
    <att type="string" name="upkb_tr" value="Q59H50"/>
    <att type="string" name="Prot_Acc" value="NP_000202.2"/>
    <att type="string" name="type" value="human"/>
    <att type="string" name="annotation.Assigned_by" value="UniProtKB"/>
    <att type="list" name="annotation.GO MOLECULAR_FUNCTION">
      <att type="string" name="annotation.GO MOLECULAR_FUNCTION" value="binding"/>
      <att type="string" name="annotation.GO MOLECULAR_FUNCTION" value="protein binding"/>
      <att type="string" name="annotation.GO MOLECULAR_FUNCTION" value="protein kinase binding"/>
      <att type="string" name="annotation.GO MOLECULAR_FUNCTION" value="receptor activity"/>
    </att>
    <att type="map" name="annotation.DB:Reference">
      <att type="string" name="GO:0005515" value="PMID:12885943"/>
      <att type="string" name="GO:0008305" value="PMID:12885943"/>
      <att type="string" name="GO:0005886" value="PMID:11857637"/>
      <att type="string" name="GO:0019901" value="PMID:12885943"/>
      <att type="string" name="GO:0050730" value="PMID:12885943"/>
      <att type="string" name="GO:0008360" value="PMID:12885943"/>
      <att type="string" name="GO:0030593" value="PMID:12885943"/>
      <att type="string" name="GO:0007267" value="PMID:12885943"/>
      <att type="string" name="GO:0006915" value="PMID:12885943"/>
      <att type="string" name="GO:0006954" value="PMID:12885943"/>
      <att type="string" name="GO:0016020" value="GOA:spsl|GO_REF:0000023"/>
      <att type="string" name="GO:0007160" value="GOA:interpro|GO_REF:0000002"/>
      <att type="string" name="GO:0007229" value="PMID:12885943"/>
      <att type="string" name="GO:0005488" value="GOA:interpro|GO_REF:0000002"/>
      <att type="string" name="GO:0007159" value="PMID:12885943"/>
      <att type="string" name="GO:0004872" value="GOA:interpro|GO_REF:0000002"/>
      <att type="string" name="GO:0016021" value="GOA:spkw|GO_REF:0000004"/>
      <att type="string" name="GO:0007155" value="PMID:1694220"/>
    </att>
    <att type="integer" name="GeneID" value="3689"/>
    <att type="string" name="annotation.DB_Object_Name" value="ITGB2, CD18, MFI7: Integrin beta-2 precursor"/>
    <att type="list" name="annotation.GO CELLULAR_COMPONENT">
      <att type="string" name="annotation.GO CELLULAR_COMPONENT" value="integral to membrane"/>
      <att type="string" name="annotation.GO CELLULAR_COMPONENT" value="integrin complex"/>
      <att type="string" name="annotation.GO CELLULAR_COMPONENT" value="membrane"/>
      <att type="string" name="annotation.GO CELLULAR_COMPONENT" value="plasma membrane"/>
    </att>
    <att type="string" name="annotation.Date" value="20080616"/>
    <att type="list" name="cytoscape.alias.list">
      <att type="string" name="cytoscape.alias.list" value="IPI00291792"/>
      <att type="string" name="cytoscape.alias.list" value="P05107"/>
    </att>
    <att type="string" name="upkb_sp" value="P05107"/>
    <att type="string" name="canonicalName" value="NP_000202.2"/>
    <att type="real" name="MCODE_Score" value="0.0"/>
    <att type="string" name="annotation.With (or) From" value="SP_KW:KW-0812"/>
    <att type="integer" name="Degree" value="1"/>
    <att type="map" name="annotation.Evidence">
      <att type="string" name="GO:0005515" value="IPI"/>
      <att type="string" name="GO:0008305" value="NAS"/>
      <att type="string" name="GO:0005886" value="EXP"/>
      <att type="string" name="GO:0019901" value="IPI"/>
      <att type="string" name="GO:0050730" value="IDA"/>
      <att type="string" name="GO:0008360" value="NAS"/>
      <att type="string" name="GO:0030593" value="IDA"/>
      <att type="string" name="GO:0007267" value="NAS"/>
      <att type="string" name="GO:0006915" value="NAS"/>
      <att type="string" name="GO:0006954" value="NAS"/>
      <att type="string" name="GO:0016020" value="IEA"/>
      <att type="string" name="GO:0007160" value="IEA"/>
      <att type="string" name="GO:0007229" value="NAS"/>
      <att type="string" name="GO:0005488" value="IEA"/>
      <att type="string" name="GO:0007159" value="IDA"/>
      <att type="string" name="GO:0004872" value="IEA"/>
      <att type="string" name="GO:0016021" value="IEA"/>
      <att type="string" name="GO:0007155" value="TAS"/>
    </att>
    <att type="list" name="annotation.GO BIOLOGICAL_PROCESS">
      <att type="string" name="annotation.GO BIOLOGICAL_PROCESS" value="apoptosis"/>
      <att type="string" name="annotation.GO BIOLOGICAL_PROCESS" value="cell adhesion"/>
      <att type="string" name="annotation.GO BIOLOGICAL_PROCESS" value="cell-cell signaling"/>
      <att type="string" name="annotation.GO BIOLOGICAL_PROCESS" value="cell-matrix adhesion"/>
      <att type="string" name="annotation.GO BIOLOGICAL_PROCESS" value="inflammatory response"/>
      <att type="string" name="annotation.GO BIOLOGICAL_PROCESS" value="integrin-mediated signaling pathway"/>
      <att type="string" name="annotation.GO BIOLOGICAL_PROCESS" value="leukocyte adhesion"/>
      <att type="string" name="annotation.GO BIOLOGICAL_PROCESS" value="neutrophil chemotaxis"/>
      <att type="string" name="annotation.GO BIOLOGICAL_PROCESS" value="regulation of cell shape"/>
      <att type="string" name="annotation.GO BIOLOGICAL_PROCESS" value="regulation of peptidyl-tyrosine phosphorylation"/>
    </att>
    <att type="string" name="Prot_Name" value="integrin, beta 2 precursor"/>
  </node>
  <node label="NP_002937.1" id="-538">
    <att type="string" name="annotation.DB_Object_ID" value="P15927"/>
    <att type="string" name="Column 4" value="6118"/>
    <att type="string" name="annotation.DB_Object_Type" value="protein"/>
    <att type="string" name="annotation.DB" value="UniProtKB"/>
    <att type="string" name="upkb_vega" value="OTTHUMP00000004012"/>
    <att type="string" name="GeneID_String" value="6118"/>
    <att type="string" name="annotation.Qualifier" value=""/>
    <att type="string" name="annotation.Taxon" value="Human"/>
    <att type="string" name="upkb_tr" value="Q5TEJ7"/>
    <att type="string" name="Prot_Acc" value="NP_002937.1"/>
    <att type="string" name="type" value="human"/>
    <att type="string" name="annotation.Assigned_by" value="MGI"/>
    <att type="list" name="annotation.GO MOLECULAR_FUNCTION">
      <att type="string" name="annotation.GO MOLECULAR_FUNCTION" value="nucleic acid binding"/>
      <att type="string" name="annotation.GO MOLECULAR_FUNCTION" value="protein binding"/>
      <att type="string" name="annotation.GO MOLECULAR_FUNCTION" value="single-stranded DNA binding"/>
    </att>
    <att type="map" name="annotation.DB:Reference">
      <att type="string" name="GO:0005515" value="PMID:15897895"/>
      <att type="string" name="GO:0006261" value="PMID:2406247"/>
      <att type="string" name="GO:0003697" value="PMID:2406247"/>
      <att type="string" name="GO:0006297" value="PMID:9111189"/>
      <att type="string" name="GO:0005634" value="GOA:spkw|GO_REF:0000004"/>
      <att type="string" name="GO:0005654" value="PMID:11473323"/>
      <att type="string" name="GO:0000718" value="PMID:10583946"/>
      <att type="string" name="GO:0003676" value="GOA:interpro|GO_REF:0000002"/>
      <att type="string" name="GO:0005662" value="PMID:16135809"/>
    </att>
    <att type="integer" name="GeneID" value="6118"/>
    <att type="string" name="annotation.DB_Object_Name" value="RPA2, REPA2, RPA32, RPA34: Replication protein A 32 kDa subunit"/>
    <att type="list" name="annotation.GO CELLULAR_COMPONENT">
      <att type="string" name="annotation.GO CELLULAR_COMPONENT" value="DNA replication factor A complex"/>
      <att type="string" name="annotation.GO CELLULAR_COMPONENT" value="nucleoplasm"/>
      <att type="string" name="annotation.GO CELLULAR_COMPONENT" value="nucleus"/>
    </att>
    <att type="string" name="annotation.Date" value="20070713"/>
    <att type="list" name="cytoscape.alias.list">
      <att type="string" name="cytoscape.alias.list" value="IPI00013939"/>
      <att type="string" name="cytoscape.alias.list" value="P15927"/>
    </att>
    <att type="string" name="upkb_sp" value="P15927"/>
    <att type="string" name="canonicalName" value="NP_002937.1"/>
    <att type="string" name="annotation.With (or) From" value=""/>
    <att type="integer" name="Degree" value="1"/>
    <att type="map" name="annotation.Evidence">
      <att type="string" name="GO:0005515" value="IPI"/>
      <att type="string" name="GO:0006261" value="TAS"/>
      <att type="string" name="GO:0003697" value="TAS"/>
      <att type="string" name="GO:0006297" value="EXP"/>
      <att type="string" name="GO:0005634" value="IEA"/>
      <att type="string" name="GO:0005654" value="EXP"/>
      <att type="string" name="GO:0000718" value="EXP"/>
      <att type="string" name="GO:0003676" value="IEA"/>
      <att type="string" name="GO:0005662" value="IPI"/>
    </att>
    <att type="list" name="annotation.GO BIOLOGICAL_PROCESS">
      <att type="string" name="annotation.GO BIOLOGICAL_PROCESS" value="DNA-dependent DNA replication"/>
      <att type="string" name="annotation.GO BIOLOGICAL_PROCESS" value="nucleotide-excision repair, DNA damage removal"/>
      <att type="string" name="annotation.GO BIOLOGICAL_PROCESS" value="nucleotide-excision repair, DNA gap filling"/>
    </att>
    <att type="string" name="Prot_Name" value="replication protein A2, 32kDa"/>
  </node>
  <node label="NP_002643.1" id="-1076">
    <att type="string" name="annotation.DB_Object_ID" value="P12273"/>
    <att type="string" name="Column 4" value="5304"/>
    <att type="string" name="annotation.DB_Object_Type" value="protein"/>
    <att type="string" name="annotation.DB" value="UniProtKB"/>
    <att type="string" name="GeneID_String" value="5304"/>
    <att type="string" name="annotation.Qualifier" value=""/>
    <att type="string" name="annotation.Taxon" value="Human"/>
    <att type="string" name="Prot_Acc" value="NP_002643.1"/>
    <att type="string" name="type" value="human"/>
    <att type="string" name="annotation.Assigned_by" value="UniProtKB"/>
    <att type="list" name="annotation.GO MOLECULAR_FUNCTION">
      <att type="string" name="annotation.GO MOLECULAR_FUNCTION" value="actin binding"/>
      <att type="string" name="annotation.GO MOLECULAR_FUNCTION" value="protein binding"/>
    </att>
    <att type="map" name="annotation.DB:Reference">
      <att type="string" name="GO:0005515" value="PMID:17353931"/>
      <att type="string" name="GO:0008150" value="UniProt:P12273"/>
      <att type="string" name="GO:0003779" value="PMID:2013294"/>
      <att type="string" name="GO:0005576" value="UniProt:P12273"/>
    </att>
    <att type="integer" name="GeneID" value="5304"/>
    <att type="string" name="annotation.DB_Object_Name" value="PIP, GCDFP15, GPIP4: Prolactin-inducible protein precursor"/>
    <att type="list" name="annotation.GO CELLULAR_COMPONENT">
      <att type="string" name="annotation.GO CELLULAR_COMPONENT" value="extracellular region"/>
    </att>
    <att type="string" name="annotation.Date" value="20021104"/>
    <att type="list" name="cytoscape.alias.list">
      <att type="string" name="cytoscape.alias.list" value="IPI00022974"/>
      <att type="string" name="cytoscape.alias.list" value="P12273"/>
    </att>
    <att type="string" name="upkb_sp" value="P12273"/>
    <att type="string" name="canonicalName" value="NP_002643.1"/>
    <att type="string" name="annotation.With (or) From" value=""/>
    <att type="integer" name="Degree" value="1"/>
    <att type="map" name="annotation.Evidence">
      <att type="string" name="GO:0005515" value="IPI"/>
      <att type="string" name="GO:0008150" value="ND"/>
      <att type="string" name="GO:0003779" value="NAS"/>
      <att type="string" name="GO:0005576" value="NAS"/>
    </att>
    <att type="list" name="annotation.GO BIOLOGICAL_PROCESS">
      <att type="string" name="annotation.GO BIOLOGICAL_PROCESS" value="biological_process"/>
    </att>
    <att type="string" name="Prot_Name" value="prolactin-induced protein"/>
  </node>
  <node label="NP_002781.2" id="-583">
    <att type="string" name="annotation.DB_Object_ID" value="P28066"/>
    <att type="string" name="Column 4" value="5686"/>
    <att type="string" name="annotation.DB_Object_Type" value="protein"/>
    <att type="string" name="annotation.DB" value="UniProtKB"/>
    <att type="string" name="GeneID_String" value="5686"/>
    <att type="string" name="annotation.Qualifier" value=""/>
    <att type="string" name="annotation.Taxon" value="Human"/>
    <att type="string" name="Prot_Acc" value="NP_002781.2"/>
    <att type="string" name="type" value="human"/>
    <att type="string" name="annotation.Assigned_by" value="UniProtKB"/>
    <att type="list" name="annotation.GO MOLECULAR_FUNCTION">
      <att type="string" name="annotation.GO MOLECULAR_FUNCTION" value="protein binding"/>
      <att type="string" name="annotation.GO MOLECULAR_FUNCTION" value="threonine endopeptidase activity"/>
    </att>
    <att type="map" name="annotation.DB:Reference">
      <att type="string" name="GO:0005515" value="PMID:16251969"/>
      <att type="string" name="GO:0006511" value="GOA:interpro|GO_REF:0000002"/>
      <att type="string" name="GO:0005839" value="GOA:interpro|GO_REF:0000002"/>
      <att type="string" name="GO:0005737" value="GOA:spkw|GO_REF:0000004"/>
      <att type="string" name="GO:0051437" value="PMID:12791267"/>
      <att type="string" name="GO:0005634" value="GOA:spkw|GO_REF:0000004"/>
      <att type="string" name="GO:0051436" value="PMID:15029244"/>
      <att type="string" name="GO:0031145" value="PMID:11285280"/>
      <att type="string" name="GO:0004298" value="GOA:interpro|GO_REF:0000002"/>
      <att type="string" name="GO:0005829" value="GOA:spkw|GO_REF:0000004"/>
    </att>
    <att type="integer" name="GeneID" value="5686"/>
    <att type="string" name="annotation.DB_Object_Name" value="PSMA5: Proteasome subunit alpha type-5"/>
    <att type="list" name="annotation.GO CELLULAR_COMPONENT">
      <att type="string" name="annotation.GO CELLULAR_COMPONENT" value="cytoplasm"/>
      <att type="string" name="annotation.GO CELLULAR_COMPONENT" value="cytosol"/>
      <att type="string" name="annotation.GO CELLULAR_COMPONENT" value="nucleus"/>
      <att type="string" name="annotation.GO CELLULAR_COMPONENT" value="proteasome core complex"/>
    </att>
    <att type="string" name="annotation.Date" value="20080613"/>
    <att type="list" name="cytoscape.alias.list">
      <att type="string" name="cytoscape.alias.list" value="IPI00291922"/>
      <att type="string" name="cytoscape.alias.list" value="P28066"/>
    </att>
    <att type="string" name="upkb_sp" value="P28066"/>
    <att type="string" name="canonicalName" value="NP_002781.2"/>
    <att type="string" name="annotation.With (or) From" value="InterPro:IPR000426"/>
    <att type="integer" name="Degree" value="1"/>
    <att type="map" name="annotation.Evidence">
      <att type="string" name="GO:0005515" value="IPI"/>
      <att type="string" name="GO:0006511" value="IEA"/>
      <att type="string" name="GO:0005839" value="IEA"/>
      <att type="string" name="GO:0005737" value="IEA"/>
      <att type="string" name="GO:0051437" value="EXP"/>
      <att type="string" name="GO:0005634" value="IEA"/>
      <att type="string" name="GO:0051436" value="EXP"/>
      <att type="string" name="GO:0031145" value="EXP"/>
      <att type="string" name="GO:0004298" value="IEA"/>
      <att type="string" name="GO:0005829" value="IEA"/>
    </att>
    <att type="list" name="annotation.GO BIOLOGICAL_PROCESS">
      <att type="string" name="annotation.GO BIOLOGICAL_PROCESS" value="anaphase-promoting complex-dependent proteasomal ubiquitin-dependent protein catabolic process"/>
      <att type="string" name="annotation.GO BIOLOGICAL_PROCESS" value="negative regulation of ubiquitin-protein ligase activity during mitotic cell cycle"/>
      <att type="string" name="annotation.GO BIOLOGICAL_PROCESS" value="positive regulation of ubiquitin-protein ligase activity during mitotic cell cycle"/>
      <att type="string" name="annotation.GO BIOLOGICAL_PROCESS" value="ubiquitin-dependent protein catabolic process"/>
    </att>
    <att type="string" name="Prot_Name" value="proteasome alpha 5 subunit"/>
  </node>
  <node label="NP_000064.1" id="-1414">
    <att type="string" name="annotation.DB_Object_ID" value="P09693"/>
    <att type="string" name="Column 4" value="917"/>
    <att type="string" name="annotation.DB_Object_Type" value="protein"/>
    <att type="string" name="annotation.DB" value="UniProtKB"/>
    <att type="string" name="GeneID_String" value="917"/>
    <att type="string" name="annotation.Qualifier" value=""/>
    <att type="string" name="MCODE_Node_Status" value="Unclustered"/>
    <att type="string" name="annotation.Taxon" value="Human"/>
    <att type="string" name="upkb_tr" value="A8MUH3"/>
    <att type="string" name="Prot_Acc" value="NP_000064.1"/>
    <att type="string" name="type" value="human"/>
    <att type="string" name="annotation.Assigned_by" value="UniProtKB"/>
    <att type="list" name="annotation.GO MOLECULAR_FUNCTION">
      <att type="string" name="annotation.GO MOLECULAR_FUNCTION" value="T cell receptor binding"/>
      <att type="string" name="annotation.GO MOLECULAR_FUNCTION" value="protein heterodimerization activity"/>
      <att type="string" name="annotation.GO MOLECULAR_FUNCTION" value="receptor signaling complex scaffold activity"/>
      <att type="string" name="annotation.GO MOLECULAR_FUNCTION" value="transmembrane receptor activity"/>
    </att>
    <att type="map" name="annotation.DB:Reference">
      <att type="string" name="GO:0046982" value="PMID:9485181"/>
      <att type="string" name="GO:0005886" value="PMID:11827988"/>
      <att type="string" name="GO:0030159" value="PMID:12794121"/>
      <att type="string" name="GO:0042981" value="PMID:12407027"/>
      <att type="string" name="GO:0015031" value="PMID:12794121"/>
      <att type="string" name="GO:0042110" value="PMID:12407027"/>
      <att type="string" name="GO:0042608" value="PMID:11186279"/>
      <att type="string" name="GO:0007163" value="PMID:12407027"/>
      <att type="string" name="GO:0006461" value="PMID:12794121"/>
      <att type="string" name="GO:0016020" value="GOA:interpro|GO_REF:0000002"/>
      <att type="string" name="GO:0005887" value="PMID:9485181"/>
      <att type="string" name="GO:0042101" value="PMID:9485181"/>
      <att type="string" name="GO:0007166" value="PMID:12407027"/>
      <att type="string" name="GO:0004888" value="PMID:12794121"/>
    </att>
    <att type="integer" name="GeneID" value="917"/>
    <att type="string" name="annotation.DB_Object_Name" value="CD3G, T3G: T-cell surface glycoprotein CD3 gamma chain precursor"/>
    <att type="list" name="annotation.GO CELLULAR_COMPONENT">
      <att type="string" name="annotation.GO CELLULAR_COMPONENT" value="T cell receptor complex"/>
      <att type="string" name="annotation.GO CELLULAR_COMPONENT" value="integral to plasma membrane"/>
      <att type="string" name="annotation.GO CELLULAR_COMPONENT" value="membrane"/>
      <att type="string" name="annotation.GO CELLULAR_COMPONENT" value="plasma membrane"/>
    </att>
    <att type="string" name="annotation.Date" value="20031107"/>
    <att type="list" name="cytoscape.alias.list">
      <att type="string" name="cytoscape.alias.list" value="IPI00016020"/>
      <att type="string" name="cytoscape.alias.list" value="P09693"/>
    </att>
    <att type="string" name="upkb_sp" value="P09693"/>
    <att type="string" name="canonicalName" value="NP_000064.1"/>
    <att type="real" name="MCODE_Score" value="0.0"/>
    <att type="string" name="annotation.With (or) From" value=""/>
    <att type="integer" name="Degree" value="3"/>
    <att type="map" name="annotation.Evidence">
      <att type="string" name="GO:0046982" value="IPI"/>
      <att type="string" name="GO:0005886" value="EXP"/>
      <att type="string" name="GO:0030159" value="NAS"/>
      <att type="string" name="GO:0042981" value="IMP"/>
      <att type="string" name="GO:0015031" value="IMP"/>
      <att type="string" name="GO:0042110" value="NAS"/>
      <att type="string" name="GO:0042608" value="NAS"/>
      <att type="string" name="GO:0007163" value="IMP"/>
      <att type="string" name="GO:0006461" value="NAS"/>
      <att type="string" name="GO:0016020" value="IEA"/>
      <att type="string" name="GO:0005887" value="NAS"/>
      <att type="string" name="GO:0042101" value="NAS"/>
      <att type="string" name="GO:0007166" value="IMP"/>
      <att type="string" name="GO:0004888" value="IMP"/>
    </att>
    <att type="list" name="annotation.GO BIOLOGICAL_PROCESS">
      <att type="string" name="annotation.GO BIOLOGICAL_PROCESS" value="T cell activation"/>
      <att type="string" name="annotation.GO BIOLOGICAL_PROCESS" value="cell surface receptor linked signal transduction"/>
      <att type="string" name="annotation.GO BIOLOGICAL_PROCESS" value="establishment and/or maintenance of cell polarity"/>
      <att type="string" name="annotation.GO BIOLOGICAL_PROCESS" value="protein complex assembly"/>
      <att type="string" name="annotation.GO BIOLOGICAL_PROCESS" value="protein transport"/>
      <att type="string" name="annotation.GO BIOLOGICAL_PROCESS" value="regulation of apoptosis"/>
    </att>
    <att type="string" name="Prot_Name" value="CD3G gamma precursor"/>
  </node>
  <node label="NP_005038.1" id="-542">
    <att type="string" name="annotation.DB_Object_ID" value="Q16401"/>
    <att type="string" name="Column 4" value="5711"/>
    <att type="string" name="annotation.DB_Object_Type" value="protein"/>
    <att type="string" name="upkb_ensemble" value="ENSP00000363011"/>
    <att type="string" name="annotation.DB" value="UniProtKB"/>
    <att type="string" name="GeneID_String" value="5711"/>
    <att type="string" name="annotation.Qualifier" value=""/>
    <att type="string" name="annotation.Taxon" value="Human"/>
    <att type="string" name="upkb_tr" value="Q4VXG9"/>
    <att type="string" name="Prot_Acc" value="NP_005038.1"/>
    <att type="string" name="type" value="human"/>
    <att type="string" name="annotation.Assigned_by" value="UniProtKB"/>
    <att type="list" name="annotation.GO MOLECULAR_FUNCTION">
      <att type="string" name="annotation.GO MOLECULAR_FUNCTION" value="binding"/>
    </att>
    <att type="map" name="annotation.DB:Reference">
      <att type="string" name="GO:0043234" value="GOA:spkw|GO_REF:0000004"/>
      <att type="string" name="GO:0000502" value="PMID:8811196"/>
      <att type="string" name="GO:0005488" value="GOA:interpro|GO_REF:0000002"/>
      <att type="string" name="GO:0051437" value="PMID:12791267"/>
      <att type="string" name="GO:0051436" value="PMID:15029244"/>
      <att type="string" name="GO:0031145" value="PMID:11285280"/>
      <att type="string" name="GO:0005829" value="GOA:spkw|GO_REF:0000004"/>
    </att>
    <att type="integer" name="GeneID" value="5711"/>
    <att type="string" name="annotation.DB_Object_Name" value="PSMD5, KIAA0072: 26S proteasome non-ATPase regulatory subunit 5"/>
    <att type="list" name="annotation.GO CELLULAR_COMPONENT">
      <att type="string" name="annotation.GO CELLULAR_COMPONENT" value="cytosol"/>
      <att type="string" name="annotation.GO CELLULAR_COMPONENT" value="proteasome complex"/>
      <att type="string" name="annotation.GO CELLULAR_COMPONENT" value="protein complex"/>
    </att>
    <att type="string" name="annotation.Date" value="20080616"/>
    <att type="list" name="cytoscape.alias.list">
      <att type="string" name="cytoscape.alias.list" value="IPI00002134"/>
      <att type="string" name="cytoscape.alias.list" value="Q16401"/>
    </att>
    <att type="string" name="upkb_sp" value="Q16401"/>
    <att type="string" name="canonicalName" value="NP_005038.1"/>
    <att type="string" name="annotation.With (or) From" value="SP_KW:KW-0647"/>
    <att type="integer" name="Degree" value="1"/>
    <att type="map" name="annotation.Evidence">
      <att type="string" name="GO:0043234" value="IEA"/>
      <att type="string" name="GO:0000502" value="TAS"/>
      <att type="string" name="GO:0005488" value="IEA"/>
      <att type="string" name="GO:0051437" value="EXP"/>
      <att type="string" name="GO:0051436" value="EXP"/>
      <att type="string" name="GO:0031145" value="EXP"/>
      <att type="string" name="GO:0005829" value="IEA"/>
    </att>
    <att type="list" name="annotation.GO BIOLOGICAL_PROCESS">
      <att type="string" name="annotation.GO BIOLOGICAL_PROCESS" value="anaphase-promoting complex-dependent proteasomal ubiquitin-dependent protein catabolic process"/>
      <att type="string" name="annotation.GO BIOLOGICAL_PROCESS" value="negative regulation of ubiquitin-protein ligase activity during mitotic cell cycle"/>
      <att type="string" name="annotation.GO BIOLOGICAL_PROCESS" value="positive regulation of ubiquitin-protein ligase activity during mitotic cell cycle"/>
    </att>
    <att type="string" name="Prot_Name" value="proteasome 26S non-ATPase subunit 5"/>
  </node>
  <node label="NP_954637.1" id="-848">
    <att type="string" name="annotation.DB_Object_ID" value="ENSP00000379141"/>
    <att type="string" name="Column 4" value="6387"/>
    <att type="string" name="annotation.DB_Object_Type" value="protein"/>
    <att type="string" name="upkb_ensemble" value="ENSP00000379141"/>
    <att type="string" name="annotation.DB" value="ENSEMBL"/>
    <att type="string" name="GeneID_String" value="6387"/>
    <att type="string" name="annotation.Qualifier" value=""/>
    <att type="string" name="annotation.Taxon" value="Human"/>
    <att type="string" name="upkb_tr" value="Q6ZVE9"/>
    <att type="string" name="Prot_Acc" value="NP_954637.1"/>
    <att type="string" name="type" value="human"/>
    <att type="string" name="annotation.Assigned_by" value="UniProtKB"/>
    <att type="list" name="annotation.GO MOLECULAR_FUNCTION">
      <att type="string" name="annotation.GO MOLECULAR_FUNCTION" value="chemokine activity"/>
      <att type="string" name="annotation.GO MOLECULAR_FUNCTION" value="growth factor activity"/>
      <att type="string" name="annotation.GO MOLECULAR_FUNCTION" value="signal transducer activity"/>
    </att>
    <att type="map" name="annotation.DB:Reference">
      <att type="string" name="GO:0008009" value="GOA:interpro|GO_REF:0000002"/>
      <att type="string" name="GO:0008015" value="PMID:10772939"/>
      <att type="string" name="GO:0006874" value="PMID:10772939"/>
      <att type="string" name="GO:0005576" value="GOA:interpro|GO_REF:0000002"/>
      <att type="string" name="GO:0009615" value="PMID:10772939"/>
      <att type="string" name="GO:0005615" value="GOA:spkw|GO_REF:0000004"/>
      <att type="string" name="GO:0007165" value="PMID:10491003"/>
      <att type="string" name="GO:0006955" value="GOA:interpro|GO_REF:0000002"/>
      <att type="string" name="GO:0007186" value="PMID:8752280"/>
      <att type="string" name="GO:0006935" value="PMID:10620615"/>
      <att type="string" name="GO:0008064" value="PMID:10570282"/>
      <att type="string" name="GO:0004871" value="PMID:10491003"/>
      <att type="string" name="GO:0007155" value="PMID:10198043"/>
      <att type="string" name="GO:0008083" value="GOA:spkw|GO_REF:0000004"/>
    </att>
    <att type="integer" name="GeneID" value="6387"/>
    <att type="string" name="annotation.DB_Object_Name" value=""/>
    <att type="list" name="annotation.GO CELLULAR_COMPONENT">
      <att type="string" name="annotation.GO CELLULAR_COMPONENT" value="extracellular region"/>
      <att type="string" name="annotation.GO CELLULAR_COMPONENT" value="extracellular space"/>
    </att>
    <att type="string" name="annotation.Date" value="20080613"/>
    <att type="list" name="cytoscape.alias.list">
      <att type="string" name="cytoscape.alias.list" value="ENSP00000379141"/>
      <att type="string" name="cytoscape.alias.list" value="IPI00873019"/>
    </att>
    <att type="string" name="upkb_sp" value="P48061"/>
    <att type="string" name="canonicalName" value="NP_954637.1"/>
    <att type="string" name="annotation.With (or) From" value="InterPro:IPR001811"/>
    <att type="integer" name="Degree" value="2"/>
    <att type="map" name="annotation.Evidence">
      <att type="string" name="GO:0008009" value="IEA"/>
      <att type="string" name="GO:0008015" value="TAS"/>
      <att type="string" name="GO:0006874" value="TAS"/>
      <att type="string" name="GO:0005576" value="IEA"/>
      <att type="string" name="GO:0009615" value="TAS"/>
      <att type="string" name="GO:0005615" value="IEA"/>
      <att type="string" name="GO:0007165" value="TAS"/>
      <att type="string" name="GO:0006955" value="IEA"/>
      <att type="string" name="GO:0007186" value="TAS"/>
      <att type="string" name="GO:0006935" value="TAS"/>
      <att type="string" name="GO:0008064" value="TAS"/>
      <att type="string" name="GO:0004871" value="TAS"/>
      <att type="string" name="GO:0007155" value="TAS"/>
      <att type="string" name="GO:0008083" value="IEA"/>
    </att>
    <att type="list" name="annotation.GO BIOLOGICAL_PROCESS">
      <att type="string" name="annotation.GO BIOLOGICAL_PROCESS" value="G-protein coupled receptor protein signaling pathway"/>
      <att type="string" name="annotation.GO BIOLOGICAL_PROCESS" value="blood circulation"/>
      <att type="string" name="annotation.GO BIOLOGICAL_PROCESS" value="cell adhesion"/>
      <att type="string" name="annotation.GO BIOLOGICAL_PROCESS" value="cellular calcium ion homeostasis"/>
      <att type="string" name="annotation.GO BIOLOGICAL_PROCESS" value="chemotaxis"/>
      <att type="string" name="annotation.GO BIOLOGICAL_PROCESS" value="immune response"/>
      <att type="string" name="annotation.GO BIOLOGICAL_PROCESS" value="regulation of actin polymerization and/or depolymerization"/>
      <att type="string" name="annotation.GO BIOLOGICAL_PROCESS" value="response to virus"/>
      <att type="string" name="annotation.GO BIOLOGICAL_PROCESS" value="signal transduction"/>
    </att>
    <att type="string" name="Prot_Name" value="chemokine (C-X-C motif) ligand 12 (stromal cell-derived factor 1) isoform alpha"/>
  </node>
  <node label="NP_001929.1" id="-461">
    <att type="string" name="annotation.DB_Object_ID" value="Q01658"/>
    <att type="string" name="Column 4" value="1810"/>
    <att type="string" name="annotation.DB_Object_Type" value="protein"/>
    <att type="string" name="annotation.DB" value="UniProtKB"/>
    <att type="string" name="GeneID_String" value="1810"/>
    <att type="string" name="annotation.Qualifier" value=""/>
    <att type="string" name="annotation.Taxon" value="Human"/>
    <att type="string" name="Prot_Acc" value="NP_001929.1"/>
    <att type="string" name="type" value="human"/>
    <att type="string" name="annotation.Assigned_by" value="UniProtKB"/>
    <att type="list" name="annotation.GO MOLECULAR_FUNCTION">
      <att type="string" name="annotation.GO MOLECULAR_FUNCTION" value="sequence-specific DNA binding"/>
      <att type="string" name="annotation.GO MOLECULAR_FUNCTION" value="transcription corepressor activity"/>
      <att type="string" name="annotation.GO MOLECULAR_FUNCTION" value="transcription factor binding"/>
    </att>
    <att type="map" name="annotation.DB:Reference">
      <att type="string" name="GO:0005622" value="GOA:interpro|GO_REF:0000002"/>
      <att type="string" name="GO:0043565" value="GOA:interpro|GO_REF:0000002"/>
      <att type="string" name="GO:0006355" value="GOA:spkw|GO_REF:0000004"/>
      <att type="string" name="GO:0003714" value="PMID:8670811"/>
      <att type="string" name="GO:0005634" value="GOA:interpro|GO_REF:0000002"/>
      <att type="string" name="GO:0000122" value="PMID:8670811"/>
      <att type="string" name="GO:0006350" value="GOA:spkw|GO_REF:0000004"/>
      <att type="string" name="GO:0008134" value="PMID:1339312"/>
    </att>
    <att type="integer" name="GeneID" value="1810"/>
    <att type="string" name="annotation.DB_Object_Name" value="DR1: Protein Dr1"/>
    <att type="list" name="annotation.GO CELLULAR_COMPONENT">
      <att type="string" name="annotation.GO CELLULAR_COMPONENT" value="intracellular"/>
      <att type="string" name="annotation.GO CELLULAR_COMPONENT" value="nucleus"/>
    </att>
    <att type="string" name="annotation.Date" value="20080613"/>
    <att type="list" name="cytoscape.alias.list">
      <att type="string" name="cytoscape.alias.list" value="IPI00008991"/>
      <att type="string" name="cytoscape.alias.list" value="Q01658"/>
    </att>
    <att type="string" name="upkb_sp" value="Q01658"/>
    <att type="string" name="canonicalName" value="NP_001929.1"/>
    <att type="string" name="annotation.With (or) From" value="InterPro:IPR003957"/>
    <att type="integer" name="Degree" value="1"/>
    <att type="map" name="annotation.Evidence">
      <att type="string" name="GO:0005622" value="IEA"/>
      <att type="string" name="GO:0043565" value="IEA"/>
      <att type="string" name="GO:0006355" value="IEA"/>
      <att type="string" name="GO:0003714" value="TAS"/>
      <att type="string" name="GO:0005634" value="IEA"/>
      <att type="string" name="GO:0000122" value="TAS"/>
      <att type="string" name="GO:0006350" value="IEA"/>
      <att type="string" name="GO:0008134" value="TAS"/>
    </att>
    <att type="list" name="annotation.GO BIOLOGICAL_PROCESS">
      <att type="string" name="annotation.GO BIOLOGICAL_PROCESS" value="negative regulation of transcription from RNA polymerase II promoter"/>
      <att type="string" name="annotation.GO BIOLOGICAL_PROCESS" value="regulation of transcription, DNA-dependent"/>
      <att type="string" name="annotation.GO BIOLOGICAL_PROCESS" value="transcription"/>
    </att>
    <att type="string" name="Prot_Name" value="down-regulator of transcription 1"/>
  </node>
  <node label="NP_000575.1" id="-948">
    <att type="string" name="annotation.DB_Object_ID" value="ENSP00000379121"/>
    <att type="string" name="Column 4" value="3576"/>
    <att type="string" name="annotation.DB_Object_Type" value="protein"/>
    <att type="string" name="upkb_ensemble" value="ENSP00000379121"/>
    <att type="string" name="annotation.DB" value="ENSEMBL"/>
    <att type="string" name="upkb_vega" value="OTTHUMP00000199825"/>
    <att type="string" name="GeneID_String" value="3576"/>
    <att type="string" name="annotation.Qualifier" value=""/>
    <att type="string" name="MCODE_Node_Status" value="Unclustered"/>
    <att type="string" name="annotation.Taxon" value="Human"/>
    <att type="string" name="upkb_tr" value="Q6LDS6"/>
    <att type="string" name="Prot_Acc" value="NP_000575.1"/>
    <att type="string" name="type" value="human"/>
    <att type="string" name="annotation.Assigned_by" value="UniProtKB"/>
    <att type="list" name="annotation.GO MOLECULAR_FUNCTION">
      <att type="string" name="annotation.GO MOLECULAR_FUNCTION" value="chemokine activity"/>
      <att type="string" name="annotation.GO MOLECULAR_FUNCTION" value="interleukin-8 receptor binding"/>
      <att type="string" name="annotation.GO MOLECULAR_FUNCTION" value="protein binding"/>
    </att>
    <att type="map" name="annotation.DB:Reference">
      <att type="string" name="GO:0005515" value="PMID:10880251"/>
      <att type="string" name="GO:0008009" value="GOA:interpro|GO_REF:0000002"/>
      <att type="string" name="GO:0007242" value="PMID:10734056"/>
      <att type="string" name="GO:0008285" value="PMID:9551928"/>
      <att type="string" name="GO:0019722" value="PMID:11877327"/>
      <att type="string" name="GO:0005153" value="PMID:1840701"/>
      <att type="string" name="GO:0030593" value="PMID:11564821"/>
      <att type="string" name="GO:0007267" value="PMID:10881932"/>
      <att type="string" name="GO:0006928" value="PMID:10820279"/>
      <att type="string" name="GO:0005576" value="GOA:interpro|GO_REF:0000002"/>
      <att type="string" name="GO:0001525" value="PMID:11483765"/>
      <att type="string" name="GO:0005615" value="PMID:10823949"/>
      <att type="string" name="GO:0030155" value="PMID:2007144"/>
      <att type="string" name="GO:0045091" value="PMID:11483765"/>
      <att type="string" name="GO:0050930" value="PMID:11564821"/>
      <att type="string" name="GO:0006955" value="GOA:interpro|GO_REF:0000002"/>
      <att type="string" name="GO:0006954" value="PMID:11483765"/>
      <att type="string" name="GO:0006935" value="PMID:10620615"/>
      <att type="string" name="GO:0007186" value="PMID:8381837"/>
      <att type="string" name="GO:0007050" value="PMID:11564821"/>
      <att type="string" name="GO:0042119" value="PMID:11483765"/>
    </att>
    <att type="integer" name="GeneID" value="3576"/>
    <att type="string" name="annotation.DB_Object_Name" value=""/>
    <att type="list" name="annotation.GO CELLULAR_COMPONENT">
      <att type="string" name="annotation.GO CELLULAR_COMPONENT" value="extracellular region"/>
      <att type="string" name="annotation.GO CELLULAR_COMPONENT" value="extracellular space"/>
    </att>
    <att type="string" name="annotation.Date" value="20080613"/>
    <att type="list" name="cytoscape.alias.list">
      <att type="string" name="cytoscape.alias.list" value="ENSP00000379121"/>
      <att type="string" name="cytoscape.alias.list" value="IPI00873454"/>
    </att>
    <att type="string" name="upkb_sp" value="P10145"/>
    <att type="string" name="canonicalName" value="NP_000575.1"/>
    <att type="real" name="MCODE_Score" value="1.0"/>
    <att type="string" name="annotation.With (or) From" value="InterPro:IPR001811"/>
    <att type="integer" name="Degree" value="1"/>
    <att type="map" name="annotation.Evidence">
      <att type="string" name="GO:0005515" value="IPI"/>
      <att type="string" name="GO:0008009" value="IEA"/>
      <att type="string" name="GO:0007242" value="TAS"/>
      <att type="string" name="GO:0008285" value="TAS"/>
      <att type="string" name="GO:0019722" value="TAS"/>
      <att type="string" name="GO:0005153" value="IPI"/>
      <att type="string" name="GO:0030593" value="IGI"/>
      <att type="string" name="GO:0007267" value="IC"/>
      <att type="string" name="GO:0006928" value="TAS"/>
      <att type="string" name="GO:0005576" value="IEA"/>
      <att type="string" name="GO:0001525" value="TAS"/>
      <att type="string" name="GO:0005615" value="TAS"/>
      <att type="string" name="GO:0030155" value="IDA"/>
      <att type="string" name="GO:0045091" value="IDA"/>
      <att type="string" name="GO:0050930" value="IGI"/>
      <att type="string" name="GO:0006955" value="IEA"/>
      <att type="string" name="GO:0006954" value="TAS"/>
      <att type="string" name="GO:0006935" value="TAS"/>
      <att type="string" name="GO:0007186" value="TAS"/>
      <att type="string" name="GO:0007050" value="IDA"/>
      <att type="string" name="GO:0042119" value="TAS"/>
    </att>
    <att type="list" name="annotation.GO BIOLOGICAL_PROCESS">
      <att type="string" name="annotation.GO BIOLOGICAL_PROCESS" value="G-protein coupled receptor protein signaling pathway"/>
      <att type="string" name="annotation.GO BIOLOGICAL_PROCESS" value="angiogenesis"/>
      <att type="string" name="annotation.GO BIOLOGICAL_PROCESS" value="calcium-mediated signaling"/>
      <att type="string" name="annotation.GO BIOLOGICAL_PROCESS" value="cell cycle arrest"/>
      <att type="string" name="annotation.GO BIOLOGICAL_PROCESS" value="cell motility"/>
      <att type="string" name="annotation.GO BIOLOGICAL_PROCESS" value="cell-cell signaling"/>
      <att type="string" name="annotation.GO BIOLOGICAL_PROCESS" value="chemotaxis"/>
      <att type="string" name="annotation.GO BIOLOGICAL_PROCESS" value="immune response"/>
      <att type="string" name="annotation.GO BIOLOGICAL_PROCESS" value="induction of positive chemotaxis"/>
      <att type="string" name="annotation.GO BIOLOGICAL_PROCESS" value="inflammatory response"/>
      <att type="string" name="annotation.GO BIOLOGICAL_PROCESS" value="intracellular signaling cascade"/>
      <att type="string" name="annotation.GO BIOLOGICAL_PROCESS" value="negative regulation of cell proliferation"/>
      <att type="string" name="annotation.GO BIOLOGICAL_PROCESS" value="neutrophil activation"/>
      <att type="string" name="annotation.GO BIOLOGICAL_PROCESS" value="neutrophil chemotaxis"/>
      <att type="string" name="annotation.GO BIOLOGICAL_PROCESS" value="regulation of cell adhesion"/>
      <att type="string" name="annotation.GO BIOLOGICAL_PROCESS" value="regulation of retroviral genome replication"/>
    </att>
    <att type="string" name="Prot_Name" value="interleukin 8 precursor"/>
  </node>
  <node label="NP_002176.2" id="-383">
    <att type="string" name="annotation.DB_Object_ID" value="P16871"/>
    <att type="string" name="Column 4" value="3575"/>
    <att type="string" name="annotation.DB_Object_Type" value="protein"/>
    <att type="string" name="annotation.DB" value="UniProtKB"/>
    <att type="string" name="GeneID_String" value="3575"/>
    <att type="string" name="annotation.Qualifier" value=""/>
    <att type="string" name="MCODE_Node_Status" value="Unclustered"/>
    <att type="string" name="annotation.Taxon" value="Human"/>
    <att type="string" name="Prot_Acc" value="NP_002176.2"/>
    <att type="string" name="type" value="human"/>
    <att type="string" name="annotation.Assigned_by" value="UniProtKB"/>
    <att type="list" name="annotation.GO MOLECULAR_FUNCTION">
      <att type="string" name="annotation.GO MOLECULAR_FUNCTION" value="antigen binding"/>
      <att type="string" name="annotation.GO MOLECULAR_FUNCTION" value="hematopoietin/interferon-class (D200-domain) cytokine receptor activity"/>
      <att type="string" name="annotation.GO MOLECULAR_FUNCTION" value="interleukin-7 receptor activity"/>
      <att type="string" name="annotation.GO MOLECULAR_FUNCTION" value="protein binding"/>
      <att type="string" name="annotation.GO MOLECULAR_FUNCTION" value="receptor activity"/>
    </att>
    <att type="map" name="annotation.DB:Reference">
      <att type="string" name="GO:0005515" value="PMID:8266077"/>
      <att type="string" name="GO:0006955" value="PMID:9843216"/>
      <att type="string" name="GO:0004896" value="GOA:interpro|GO_REF:0000002"/>
      <att type="string" name="GO:0016020" value="GOA:interpro|GO_REF:0000002"/>
      <att type="string" name="GO:0004917" value="PMID:8266077"/>
      <att type="string" name="GO:0005576" value="GOA:spkw|GO_REF:0000004"/>
      <att type="string" name="GO:0004872" value="GOA:spkw|GO_REF:0000004"/>
      <att type="string" name="GO:0016021" value="GOA:spkw|GO_REF:0000004"/>
      <att type="string" name="GO:0000018" value="PMID:9495344"/>
      <att type="string" name="GO:0003823" value="PMID:9495344"/>
      <att type="string" name="GO:0007166" value="PMID:9843216"/>
    </att>
    <att type="integer" name="GeneID" value="3575"/>
    <att type="string" name="annotation.DB_Object_Name" value="IL7R: Interleukin-7 receptor subunit alpha precursor"/>
    <att type="list" name="annotation.GO CELLULAR_COMPONENT">
      <att type="string" name="annotation.GO CELLULAR_COMPONENT" value="extracellular region"/>
      <att type="string" name="annotation.GO CELLULAR_COMPONENT" value="integral to membrane"/>
      <att type="string" name="annotation.GO CELLULAR_COMPONENT" value="membrane"/>
    </att>
    <att type="string" name="annotation.Date" value="20080616"/>
    <att type="list" name="cytoscape.alias.list">
      <att type="string" name="cytoscape.alias.list" value="IPI00292014"/>
      <att type="string" name="cytoscape.alias.list" value="P16871"/>
    </att>
    <att type="string" name="upkb_sp" value="P16871"/>
    <att type="string" name="canonicalName" value="NP_002176.2"/>
    <att type="real" name="MCODE_Score" value="0.0"/>
    <att type="string" name="annotation.With (or) From" value="SP_KW:KW-0812"/>
    <att type="integer" name="Degree" value="1"/>
    <att type="map" name="annotation.Evidence">
      <att type="string" name="GO:0005515" value="IPI"/>
      <att type="string" name="GO:0006955" value="TAS"/>
      <att type="string" name="GO:0004896" value="IEA"/>
      <att type="string" name="GO:0016020" value="IEA"/>
      <att type="string" name="GO:0004917" value="TAS"/>
      <att type="string" name="GO:0005576" value="IEA"/>
      <att type="string" name="GO:0004872" value="IEA"/>
      <att type="string" name="GO:0016021" value="IEA"/>
      <att type="string" name="GO:0000018" value="TAS"/>
      <att type="string" name="GO:0003823" value="TAS"/>
      <att type="string" name="GO:0007166" value="TAS"/>
    </att>
    <att type="list" name="annotation.GO BIOLOGICAL_PROCESS">
      <att type="string" name="annotation.GO BIOLOGICAL_PROCESS" value="cell surface receptor linked signal transduction"/>
      <att type="string" name="annotation.GO BIOLOGICAL_PROCESS" value="immune response"/>
      <att type="string" name="annotation.GO BIOLOGICAL_PROCESS" value="regulation of DNA recombination"/>
    </att>
    <att type="string" name="Prot_Name" value="interleukin 7 receptor precursor"/>
  </node>
  <node label="NP_114172.1" id="-1124">
    <att type="string" name="annotation.DB_Object_ID" value="P14635"/>
    <att type="string" name="Column 4" value="891"/>
    <att type="string" name="annotation.DB_Object_Type" value="protein"/>
    <att type="string" name="annotation.DB" value="UniProtKB"/>
    <att type="string" name="GeneID_String" value="891"/>
    <att type="string" name="annotation.Qualifier" value=""/>
    <att type="string" name="MCODE_Node_Status" value="Unclustered"/>
    <att type="string" name="annotation.Taxon" value="Human"/>
    <att type="string" name="upkb_tr" value="Q5TZP9"/>
    <att type="string" name="Prot_Acc" value="NP_114172.1"/>
    <att type="string" name="type" value="human"/>
    <att type="string" name="annotation.Assigned_by" value="Reactome"/>
    <att type="list" name="annotation.GO MOLECULAR_FUNCTION">
      <att type="string" name="annotation.GO MOLECULAR_FUNCTION" value="protein binding"/>
    </att>
    <att type="map" name="annotation.DB:Reference">
      <att type="string" name="GO:0005515" value="PMID:9001210"/>
      <att type="string" name="GO:0005813" value="GOA:spsl|GO_REF:0000023"/>
      <att type="string" name="GO:0051437" value="PMID:10793135"/>
      <att type="string" name="GO:0005634" value="PMID:16109376"/>
      <att type="string" name="GO:0005575" value="UniProt:P14635"/>
      <att type="string" name="GO:0031145" value="PMID:11285280"/>
      <att type="string" name="GO:0005829" value="PMID:10395539"/>
      <att type="string" name="GO:0007067" value="GOA:spkw|GO_REF:0000004"/>
      <att type="string" name="GO:0007049" value="GOA:spkw|GO_REF:0000004"/>
      <att type="string" name="GO:0005737" value="GOA:spkw|GO_REF:0000004"/>
      <att type="string" name="GO:0000086" value="UniProt:P14635"/>
      <att type="string" name="GO:0005654" value="PMID:12791267"/>
      <att type="string" name="GO:0051301" value="GOA:spkw|GO_REF:0000004"/>
    </att>
    <att type="integer" name="GeneID" value="891"/>
    <att type="string" name="annotation.DB_Object_Name" value="CCNB1, CCNB: G2/mitotic-specific cyclin-B1"/>
    <att type="list" name="annotation.GO CELLULAR_COMPONENT">
      <att type="string" name="annotation.GO CELLULAR_COMPONENT" value="cellular_component"/>
      <att type="string" name="annotation.GO CELLULAR_COMPONENT" value="centrosome"/>
      <att type="string" name="annotation.GO CELLULAR_COMPONENT" value="cytoplasm"/>
      <att type="string" name="annotation.GO CELLULAR_COMPONENT" value="cytosol"/>
      <att type="string" name="annotation.GO CELLULAR_COMPONENT" value="nucleoplasm"/>
      <att type="string" name="annotation.GO CELLULAR_COMPONENT" value="nucleus"/>
    </att>
    <att type="string" name="annotation.Date" value="20051223"/>
    <att type="list" name="cytoscape.alias.list">
      <att type="string" name="cytoscape.alias.list" value="IPI00745793"/>
      <att type="string" name="cytoscape.alias.list" value="P14635"/>
    </att>
    <att type="string" name="upkb_sp" value="P14635"/>
    <att type="string" name="canonicalName" value="NP_114172.1"/>
    <att type="real" name="MCODE_Score" value="0.0"/>
    <att type="string" name="annotation.With (or) From" value=""/>
    <att type="integer" name="Degree" value="1"/>
    <att type="map" name="annotation.Evidence">
      <att type="string" name="GO:0005515" value="IPI"/>
      <att type="string" name="GO:0005813" value="IEA"/>
      <att type="string" name="GO:0051437" value="EXP"/>
      <att type="string" name="GO:0005634" value="IDA"/>
      <att type="string" name="GO:0005575" value="ND"/>
      <att type="string" name="GO:0031145" value="EXP"/>
      <att type="string" name="GO:0005829" value="EXP"/>
      <att type="string" name="GO:0007067" value="IEA"/>
      <att type="string" name="GO:0007049" value="IEA"/>
      <att type="string" name="GO:0005737" value="IEA"/>
      <att type="string" name="GO:0000086" value="NAS"/>
      <att type="string" name="GO:0005654" value="EXP"/>
      <att type="string" name="GO:0051301" value="IEA"/>
    </att>
    <att type="list" name="annotation.GO BIOLOGICAL_PROCESS">
      <att type="string" name="annotation.GO BIOLOGICAL_PROCESS" value="G2/M transition of mitotic cell cycle"/>
      <att type="string" name="annotation.GO BIOLOGICAL_PROCESS" value="anaphase-promoting complex-dependent proteasomal ubiquitin-dependent protein catabolic process"/>
      <att type="string" name="annotation.GO BIOLOGICAL_PROCESS" value="cell cycle"/>
      <att type="string" name="annotation.GO BIOLOGICAL_PROCESS" value="cell division"/>
      <att type="string" name="annotation.GO BIOLOGICAL_PROCESS" value="mitosis"/>
      <att type="string" name="annotation.GO BIOLOGICAL_PROCESS" value="positive regulation of ubiquitin-protein ligase activity during mitotic cell cycle"/>
    </att>
    <att type="string" name="Prot_Name" value="cyclin B1"/>
  </node>
  <node label="NP_000596.2" id="-986">
    <att type="string" name="annotation.DB_Object_ID" value="P01563"/>
    <att type="string" name="Column 4" value="3440"/>
    <att type="string" name="annotation.DB_Object_Type" value="protein"/>
    <att type="string" name="annotation.DB" value="UniProtKB"/>
    <att type="string" name="GeneID_String" value="3440"/>
    <att type="string" name="annotation.Qualifier" value=""/>
    <att type="string" name="MCODE_Node_Status" value="Unclustered"/>
    <att type="string" name="annotation.Taxon" value="Human"/>
    <att type="string" name="Prot_Acc" value="NP_000596.2"/>
    <att type="string" name="type" value="human"/>
    <att type="string" name="annotation.Assigned_by" value="UniProtKB"/>
    <att type="list" name="annotation.GO MOLECULAR_FUNCTION">
      <att type="string" name="annotation.GO MOLECULAR_FUNCTION" value="interferon-alpha/beta receptor binding"/>
    </att>
    <att type="map" name="annotation.DB:Reference">
      <att type="string" name="GO:0006954" value="PMID:10477584"/>
      <att type="string" name="GO:0005132" value="PMID:6158094"/>
      <att type="string" name="GO:0007267" value="PMID:10477584"/>
      <att type="string" name="GO:0005576" value="GOA:interpro|GO_REF:0000002"/>
      <att type="string" name="GO:0006917" value="PMID:10477584"/>
      <att type="string" name="GO:0009615" value="GOA:spkw|GO_REF:0000004"/>
      <att type="string" name="GO:0005615" value="GOA:spkw|GO_REF:0000004"/>
      <att type="string" name="GO:0007166" value="PMID:6158094"/>
    </att>
    <att type="integer" name="GeneID" value="3440"/>
    <att type="string" name="annotation.DB_Object_Name" value="IFNA2: Interferon alpha-2 precursor"/>
    <att type="list" name="annotation.GO CELLULAR_COMPONENT">
      <att type="string" name="annotation.GO CELLULAR_COMPONENT" value="extracellular region"/>
      <att type="string" name="annotation.GO CELLULAR_COMPONENT" value="extracellular space"/>
    </att>
    <att type="string" name="annotation.Date" value="20080616"/>
    <att type="list" name="cytoscape.alias.list">
      <att type="string" name="cytoscape.alias.list" value="IPI00307184"/>
      <att type="string" name="cytoscape.alias.list" value="P01563"/>
    </att>
    <att type="string" name="upkb_sp" value="P01563"/>
    <att type="string" name="canonicalName" value="NP_000596.2"/>
    <att type="real" name="MCODE_Score" value="1.0"/>
    <att type="string" name="annotation.With (or) From" value="SP_KW:KW-0202"/>
    <att type="integer" name="Degree" value="3"/>
    <att type="map" name="annotation.Evidence">
      <att type="string" name="GO:0006954" value="TAS"/>
      <att type="string" name="GO:0005132" value="TAS"/>
      <att type="string" name="GO:0007267" value="TAS"/>
      <att type="string" name="GO:0005576" value="IEA"/>
      <att type="string" name="GO:0006917" value="TAS"/>
      <att type="string" name="GO:0009615" value="IEA"/>
      <att type="string" name="GO:0005615" value="IEA"/>
      <att type="string" name="GO:0007166" value="TAS"/>
    </att>
    <att type="list" name="annotation.GO BIOLOGICAL_PROCESS">
      <att type="string" name="annotation.GO BIOLOGICAL_PROCESS" value="cell surface receptor linked signal transduction"/>
      <att type="string" name="annotation.GO BIOLOGICAL_PROCESS" value="cell-cell signaling"/>
      <att type="string" name="annotation.GO BIOLOGICAL_PROCESS" value="induction of apoptosis"/>
      <att type="string" name="annotation.GO BIOLOGICAL_PROCESS" value="inflammatory response"/>
      <att type="string" name="annotation.GO BIOLOGICAL_PROCESS" value="response to virus"/>
    </att>
    <att type="string" name="Prot_Name" value="interferon, alpha 2"/>
  </node>
  <node label="NP_689497.1" id="-778">
    <att type="string" name="annotation.DB_Object_ID" value="Q96CF2"/>
    <att type="string" name="Column 4" value="92421"/>
    <att type="string" name="annotation.DB_Object_Type" value="protein"/>
    <att type="string" name="annotation.DB" value="UniProtKB"/>
    <att type="string" name="GeneID_String" value="92421"/>
    <att type="string" name="annotation.Qualifier" value=""/>
    <att type="string" name="annotation.Taxon" value="Human"/>
    <att type="string" name="Prot_Acc" value="NP_689497.1"/>
    <att type="string" name="type" value="human"/>
    <att type="string" name="annotation.Assigned_by" value="UniProtKB"/>
    <att type="map" name="annotation.DB:Reference">
      <att type="string" name="GO:0005737" value="GOA:spkw|GO_REF:0000004"/>
      <att type="string" name="GO:0015031" value="GOA:interpro|GO_REF:0000002"/>
    </att>
    <att type="integer" name="GeneID" value="92421"/>
    <att type="string" name="annotation.DB_Object_Name" value="CHMP4C, SHAX3: Charged multivesicular body protein 4c"/>
    <att type="list" name="annotation.GO CELLULAR_COMPONENT">
      <att type="string" name="annotation.GO CELLULAR_COMPONENT" value="cytoplasm"/>
    </att>
    <att type="string" name="annotation.Date" value="20080616"/>
    <att type="list" name="cytoscape.alias.list">
      <att type="string" name="cytoscape.alias.list" value="IPI00060414"/>
      <att type="string" name="cytoscape.alias.list" value="Q96CF2"/>
    </att>
    <att type="string" name="upkb_sp" value="Q96CF2"/>
    <att type="string" name="canonicalName" value="NP_689497.1"/>
    <att type="string" name="annotation.With (or) From" value="SP_KW:KW-0963"/>
    <att type="integer" name="Degree" value="1"/>
    <att type="map" name="annotation.Evidence">
      <att type="string" name="GO:0005737" value="IEA"/>
      <att type="string" name="GO:0015031" value="IEA"/>
    </att>
    <att type="list" name="annotation.GO BIOLOGICAL_PROCESS">
      <att type="string" name="annotation.GO BIOLOGICAL_PROCESS" value="protein transport"/>
    </att>
    <att type="string" name="Prot_Name" value="chromatin modifying protein 4C"/>
  </node>
  <node label="NP_001106.1" id="-1100">
    <att type="string" name="annotation.DB_Object_ID" value="P40145"/>
    <att type="string" name="Column 4" value="114"/>
    <att type="string" name="annotation.DB_Object_Type" value="protein"/>
    <att type="string" name="annotation.DB" value="UniProtKB"/>
    <att type="string" name="GeneID_String" value="114"/>
    <att type="string" name="annotation.Qualifier" value=""/>
    <att type="string" name="annotation.Taxon" value="Human"/>
    <att type="string" name="upkb_tr" value="Q4F7X0"/>
    <att type="string" name="Prot_Acc" value="NP_001106.1"/>
    <att type="string" name="type" value="human"/>
    <att type="string" name="annotation.Assigned_by" value="UniProtKB"/>
    <att type="list" name="annotation.GO MOLECULAR_FUNCTION">
      <att type="string" name="annotation.GO MOLECULAR_FUNCTION" value="adenylate cyclase activity"/>
      <att type="string" name="annotation.GO MOLECULAR_FUNCTION" value="calcium- and calmodulin-responsive adenylate cyclase activity"/>
      <att type="string" name="annotation.GO MOLECULAR_FUNCTION" value="magnesium ion binding"/>
      <att type="string" name="annotation.GO MOLECULAR_FUNCTION" value="subtilase activity"/>
    </att>
    <att type="map" name="annotation.DB:Reference">
      <att type="string" name="GO:0007242" value="GOA:interpro|GO_REF:0000002"/>
      <att type="string" name="GO:0000287" value="GOA:spkw|GO_REF:0000004"/>
      <att type="string" name="GO:0005886" value="PMID:8076676"/>
      <att type="string" name="GO:0008294" value="PMID:8163524"/>
      <att type="string" name="GO:0005624" value="PMID:8163524"/>
      <att type="string" name="GO:0004289" value="GOA:interpro|GO_REF:0000002"/>
      <att type="string" name="GO:0004016" value="GOA:interpro|GO_REF:0000002"/>
      <att type="string" name="GO:0009755" value="PMID:12626323"/>
      <att type="string" name="GO:0016020" value="GOA:spkw|GO_REF:0000004"/>
      <att type="string" name="GO:0006508" value="GOA:interpro|GO_REF:0000002"/>
      <att type="string" name="GO:0007611" value="PMID:8076676"/>
      <att type="string" name="GO:0006171" value="GOA:spkw|GO_REF:0000004"/>
      <att type="string" name="GO:0016021" value="GOA:interpro|GO_REF:0000002"/>
      <att type="string" name="GO:0009190" value="GOA:interpro|GO_REF:0000002"/>
    </att>
    <att type="integer" name="GeneID" value="114"/>
    <att type="string" name="annotation.DB_Object_Name" value="ADCY8: Adenylate cyclase type 8"/>
    <att type="list" name="annotation.GO CELLULAR_COMPONENT">
      <att type="string" name="annotation.GO CELLULAR_COMPONENT" value="integral to membrane"/>
      <att type="string" name="annotation.GO CELLULAR_COMPONENT" value="membrane"/>
      <att type="string" name="annotation.GO CELLULAR_COMPONENT" value="membrane fraction"/>
      <att type="string" name="annotation.GO CELLULAR_COMPONENT" value="plasma membrane"/>
    </att>
    <att type="string" name="annotation.Date" value="20080613"/>
    <att type="list" name="cytoscape.alias.list">
      <att type="string" name="cytoscape.alias.list" value="IPI00027356"/>
      <att type="string" name="cytoscape.alias.list" value="P40145"/>
    </att>
    <att type="string" name="upkb_sp" value="P40145"/>
    <att type="string" name="canonicalName" value="NP_001106.1"/>
    <att type="string" name="annotation.With (or) From" value="InterPro:IPR009398"/>
    <att type="integer" name="Degree" value="3"/>
    <att type="map" name="annotation.Evidence">
      <att type="string" name="GO:0007242" value="IEA"/>
      <att type="string" name="GO:0000287" value="IEA"/>
      <att type="string" name="GO:0005886" value="TAS"/>
      <att type="string" name="GO:0008294" value="TAS"/>
      <att type="string" name="GO:0005624" value="TAS"/>
      <att type="string" name="GO:0004289" value="IEA"/>
      <att type="string" name="GO:0004016" value="IEA"/>
      <att type="string" name="GO:0009755" value="EXP"/>
      <att type="string" name="GO:0016020" value="IEA"/>
      <att type="string" name="GO:0006508" value="IEA"/>
      <att type="string" name="GO:0007611" value="TAS"/>
      <att type="string" name="GO:0006171" value="IEA"/>
      <att type="string" name="GO:0016021" value="IEA"/>
      <att type="string" name="GO:0009190" value="IEA"/>
    </att>
    <att type="list" name="annotation.GO BIOLOGICAL_PROCESS">
      <att type="string" name="annotation.GO BIOLOGICAL_PROCESS" value="cAMP biosynthetic process"/>
      <att type="string" name="annotation.GO BIOLOGICAL_PROCESS" value="cyclic nucleotide biosynthetic process"/>
      <att type="string" name="annotation.GO BIOLOGICAL_PROCESS" value="hormone-mediated signaling"/>
      <att type="string" name="annotation.GO BIOLOGICAL_PROCESS" value="intracellular signaling cascade"/>
      <att type="string" name="annotation.GO BIOLOGICAL_PROCESS" value="learning and/or memory"/>
      <att type="string" name="annotation.GO BIOLOGICAL_PROCESS" value="proteolysis"/>
    </att>
    <att type="string" name="Prot_Name" value="adenylate cyclase 8"/>
  </node>
  <node label="NP_036336.1" id="-220">
    <att type="string" name="annotation.DB_Object_ID" value="Q9UKN8"/>
    <att type="string" name="Column 4" value="9329"/>
    <att type="string" name="annotation.DB_Object_Type" value="protein"/>
    <att type="string" name="upkb_ensemble" value="ENSP00000361216"/>
    <att type="string" name="annotation.DB" value="UniProtKB"/>
    <att type="string" name="GeneID_String" value="9329"/>
    <att type="string" name="annotation.Qualifier" value=""/>
    <att type="string" name="annotation.Taxon" value="Human"/>
    <att type="string" name="Prot_Acc" value="NP_036336.1"/>
    <att type="string" name="type" value="human"/>
[truncated: 3,242,837 more chars]
