# Supplementary material for: Identifying potential survival strategies of HIV-1 through virus-host protein interaction networks
Source: BMC Syst Biol. 2010 Jul 15;4:96. doi: 10.1186/1752-0509-4-96 (PMC2913931; doi:10.1186/1752-0509-4-96)
Supplement: Additional file 5 — HIV-human connectivities for regulatory, activation/inhibition and binds interactions. A: Number of HIV-human interactions for each HIV protein, B: Normalized relative number of HIV-human interactions for each HIV protein. The y-axis enumerates the n-fold representation of interactions per HIV protein divided by the relative number of interactions of the respective protein in the total network. An n-fold representation of n > 1 shows an over-representation, whereas n < 1 signifies an under-representation. [file 1752-0509-4-96-S5.ZIP › CytoscapeSession-2009_11_26-13_56/inhibits.xgmml]

<?xml version="1.0" encoding="UTF-8" standalone="yes"?>
<graph label="inhibits" xmlns:dc="http://purl.org/dc/elements/1.1/" xmlns:xlink="http://www.w3.org/1999/xlink" xmlns:rdf="http://www.w3.org/1999/02/22-rdf-syntax-ns#" xmlns:cy="http://www.cytoscape.org" xmlns="http://www.cs.rpi.edu/XGMML"  directed="1">
  <att name="documentVersion" value="1.1"/>
  <att name="networkMetadata">
    <rdf:RDF>
      <rdf:Description rdf:about="http://www.cytoscape.org/">
        <dc:type>Protein-Protein Interaction</dc:type>
        <dc:description>N/A</dc:description>
        <dc:identifier>N/A</dc:identifier>
        <dc:date>2009-11-26 13:56:05</dc:date>
        <dc:title>inhibits</dc:title>
        <dc:source>http://www.cytoscape.org/</dc:source>
        <dc:format>Cytoscape-XGMML</dc:format>
      </rdf:Description>
    </rdf:RDF>
  </att>
  <att type="string" name="backgroundColor" value="#ffffff"/>
  <att type="real" name="GRAPH_VIEW_ZOOM" value="1.0"/>
  <att type="real" name="GRAPH_VIEW_CENTER_X" value="0.0"/>
  <att type="real" name="GRAPH_VIEW_CENTER_Y" value="0.0"/>
  <att type="string" name="__layoutAlgorithm" value="kamada-kawai" cy:hidden="true"/>
  <node label="NP_001782.1" id="-702">
    <att type="string" name="annotation.DB_Object_ID" value="P60953"/>
    <att type="string" name="Column 4" value="998"/>
    <att type="string" name="annotation.DB_Object_Type" value="protein"/>
    <att type="string" name="annotation.DB" value="UniProtKB"/>
    <att type="string" name="GeneID_String" value="998"/>
    <att type="string" name="annotation.Qualifier" value=""/>
    <att type="string" name="MCODE_Node_Status" value="Unclustered"/>
    <att type="string" name="annotation.Taxon" value="Human"/>
    <att type="string" name="upkb_tr" value="Q5JYX0"/>
    <att type="string" name="Prot_Acc" value="NP_001782.1"/>
    <att type="string" name="type" value="human"/>
    <att type="string" name="annotation.Assigned_by" value="UniProtKB"/>
    <att type="list" name="annotation.GO MOLECULAR_FUNCTION">
      <att type="string" name="annotation.GO MOLECULAR_FUNCTION" value="GTP binding"/>
      <att type="string" name="annotation.GO MOLECULAR_FUNCTION" value="GTP-dependent protein binding"/>
      <att type="string" name="annotation.GO MOLECULAR_FUNCTION" value="GTPase activity"/>
      <att type="string" name="annotation.GO MOLECULAR_FUNCTION" value="nucleotide binding"/>
    </att>
    <att type="map" name="annotation.DB:Reference">
      <att type="string" name="GO:0030036" value="PMID:11035016"/>
      <att type="string" name="GO:0005886" value="PMID:11260256"/>
      <att type="string" name="GO:0007264" value="GOA:interpro|GO_REF:0000002"/>
      <att type="string" name="GO:0007097" value="GOA:compara|GO_REF:0000019"/>
      <att type="string" name="GO:0003924" value="PMID:11035016"/>
      <att type="string" name="GO:0030175" value="PMID:11035016"/>
      <att type="string" name="GO:0005525" value="GOA:interpro|GO_REF:0000002"/>
      <att type="string" name="GO:0005829" value="PMID:14505571"/>
      <att type="string" name="GO:0005622" value="GOA:interpro|GO_REF:0000002"/>
      <att type="string" name="GO:0005737" value="PMID:11260256"/>
      <att type="string" name="GO:0030742" value="GOA:compara|GO_REF:0000019"/>
      <att type="string" name="GO:0007163" value="PMID:11260256"/>
      <att type="string" name="GO:0043552" value="GOA:compara|GO_REF:0000019"/>
      <att type="string" name="GO:0031333" value="PMID:11584266"/>
      <att type="string" name="GO:0000166" value="GOA:spkw|GO_REF:0000004"/>
      <att type="string" name="GO:0031274" value="PMID:11035016"/>
      <att type="string" name="GO:0030225" value="PMID:11260256"/>
      <att type="string" name="GO:0046847" value="GOA:compara|GO_REF:0000019"/>
      <att type="string" name="GO:0051301" value="GOA:spkw|GO_REF:0000004"/>
    </att>
    <att type="integer" name="GeneID" value="998"/>
    <att type="string" name="annotation.DB_Object_Name" value="CDC42: Cell division control protein 42 homolog precursor"/>
    <att type="list" name="annotation.GO CELLULAR_COMPONENT">
      <att type="string" name="annotation.GO CELLULAR_COMPONENT" value="cytoplasm"/>
      <att type="string" name="annotation.GO CELLULAR_COMPONENT" value="cytosol"/>
      <att type="string" name="annotation.GO CELLULAR_COMPONENT" value="filopodium"/>
      <att type="string" name="annotation.GO CELLULAR_COMPONENT" value="intracellular"/>
      <att type="string" name="annotation.GO CELLULAR_COMPONENT" value="plasma membrane"/>
    </att>
    <att type="string" name="annotation.Date" value="20050923"/>
    <att type="list" name="cytoscape.alias.list">
      <att type="string" name="cytoscape.alias.list" value="IPI00007189"/>
      <att type="string" name="cytoscape.alias.list" value="P60953"/>
    </att>
    <att type="string" name="upkb_sp" value="P60953"/>
    <att type="string" name="canonicalName" value="NP_001782.1"/>
    <att type="real" name="MCODE_Score" value="0.0"/>
    <att type="string" name="annotation.With (or) From" value=""/>
    <att type="integer" name="Degree" value="1"/>
    <att type="map" name="annotation.Evidence">
      <att type="string" name="GO:0030036" value="IDA"/>
      <att type="string" name="GO:0005886" value="IDA"/>
      <att type="string" name="GO:0007264" value="IEA"/>
      <att type="string" name="GO:0007097" value="IEA"/>
      <att type="string" name="GO:0003924" value="TAS"/>
      <att type="string" name="GO:0030175" value="IDA"/>
      <att type="string" name="GO:0005525" value="IEA"/>
      <att type="string" name="GO:0005829" value="EXP"/>
      <att type="string" name="GO:0005622" value="IEA"/>
      <att type="string" name="GO:0005737" value="IDA"/>
      <att type="string" name="GO:0030742" value="IEA"/>
      <att type="string" name="GO:0007163" value="TAS"/>
      <att type="string" name="GO:0043552" value="IEA"/>
      <att type="string" name="GO:0031333" value="IPI"/>
      <att type="string" name="GO:0000166" value="IEA"/>
      <att type="string" name="GO:0031274" value="IDA"/>
      <att type="string" name="GO:0030225" value="TAS"/>
      <att type="string" name="GO:0046847" value="IEA"/>
      <att type="string" name="GO:0051301" value="IEA"/>
    </att>
    <att type="list" name="annotation.GO BIOLOGICAL_PROCESS">
      <att type="string" name="annotation.GO BIOLOGICAL_PROCESS" value="actin cytoskeleton organization and biogenesis"/>
      <att type="string" name="annotation.GO BIOLOGICAL_PROCESS" value="cell division"/>
      <att type="string" name="annotation.GO BIOLOGICAL_PROCESS" value="establishment and/or maintenance of cell polarity"/>
      <att type="string" name="annotation.GO BIOLOGICAL_PROCESS" value="filopodium formation"/>
      <att type="string" name="annotation.GO BIOLOGICAL_PROCESS" value="macrophage differentiation"/>
      <att type="string" name="annotation.GO BIOLOGICAL_PROCESS" value="negative regulation of protein complex assembly"/>
      <att type="string" name="annotation.GO BIOLOGICAL_PROCESS" value="nuclear migration"/>
      <att type="string" name="annotation.GO BIOLOGICAL_PROCESS" value="positive regulation of phosphoinositide 3-kinase activity"/>
      <att type="string" name="annotation.GO BIOLOGICAL_PROCESS" value="positive regulation of pseudopodium formation"/>
      <att type="string" name="annotation.GO BIOLOGICAL_PROCESS" value="small GTPase mediated signal transduction"/>
    </att>
    <att type="string" name="Prot_Name" value="cell division cycle 42 isoform 1"/>
  </node>
  <node label="NP_005841.1" id="-49">
    <att type="string" name="annotation.DB_Object_ID" value="Q15427"/>
    <att type="string" name="Column 4" value="10262"/>
    <att type="string" name="annotation.DB_Object_Type" value="protein"/>
    <att type="string" name="annotation.DB" value="UniProtKB"/>
    <att type="string" name="GeneID_String" value="10262"/>
    <att type="string" name="annotation.Qualifier" value=""/>
    <att type="string" name="annotation.Taxon" value="Human"/>
    <att type="string" name="upkb_tr" value="Q5SZ64"/>
    <att type="string" name="Prot_Acc" value="NP_005841.1"/>
    <att type="string" name="type" value="human"/>
    <att type="string" name="annotation.Assigned_by" value="HGNC"/>
    <att type="list" name="annotation.GO MOLECULAR_FUNCTION">
      <att type="string" name="annotation.GO MOLECULAR_FUNCTION" value="RNA binding"/>
      <att type="string" name="annotation.GO MOLECULAR_FUNCTION" value="RNA splicing factor activity, transesterification mechanism"/>
      <att type="string" name="annotation.GO MOLECULAR_FUNCTION" value="nucleic acid binding"/>
      <att type="string" name="annotation.GO MOLECULAR_FUNCTION" value="nucleotide binding"/>
      <att type="string" name="annotation.GO MOLECULAR_FUNCTION" value="protein binding"/>
    </att>
    <att type="map" name="annotation.DB:Reference">
      <att type="string" name="GO:0008380" value="PMID:7958871"/>
      <att type="string" name="GO:0005515" value="PMID:14667819"/>
      <att type="string" name="GO:0000166" value="GOA:interpro|GO_REF:0000002"/>
      <att type="string" name="GO:0000398" value="PMID:9731529"/>
      <att type="string" name="GO:0003723" value="GOA:spkw|GO_REF:0000004"/>
      <att type="string" name="GO:0005681" value="PMID:9731529"/>
      <att type="string" name="GO:0005634" value="GOA:spkw|GO_REF:0000004"/>
      <att type="string" name="GO:0003676" value="GOA:interpro|GO_REF:0000002"/>
      <att type="string" name="GO:0031202" value="PMID:7958871"/>
    </att>
    <att type="integer" name="GeneID" value="10262"/>
    <att type="string" name="annotation.DB_Object_Name" value="SF3B4, SAP49: Splicing factor 3B subunit 4"/>
    <att type="list" name="annotation.GO CELLULAR_COMPONENT">
      <att type="string" name="annotation.GO CELLULAR_COMPONENT" value="nucleus"/>
      <att type="string" name="annotation.GO CELLULAR_COMPONENT" value="spliceosome"/>
    </att>
    <att type="string" name="annotation.Date" value="20060220"/>
    <att type="list" name="cytoscape.alias.list">
      <att type="string" name="cytoscape.alias.list" value="IPI00017339"/>
      <att type="string" name="cytoscape.alias.list" value="Q15427"/>
    </att>
    <att type="string" name="upkb_sp" value="Q15427"/>
    <att type="string" name="canonicalName" value="NP_005841.1"/>
    <att type="string" name="annotation.With (or) From" value=""/>
    <att type="integer" name="Degree" value="1"/>
    <att type="map" name="annotation.Evidence">
      <att type="string" name="GO:0008380" value="TAS"/>
      <att type="string" name="GO:0005515" value="IPI"/>
      <att type="string" name="GO:0000166" value="IEA"/>
      <att type="string" name="GO:0000398" value="IC"/>
      <att type="string" name="GO:0003723" value="IEA"/>
      <att type="string" name="GO:0005681" value="IDA"/>
      <att type="string" name="GO:0005634" value="IEA"/>
      <att type="string" name="GO:0003676" value="IEA"/>
      <att type="string" name="GO:0031202" value="TAS"/>
    </att>
    <att type="list" name="annotation.GO BIOLOGICAL_PROCESS">
      <att type="string" name="annotation.GO BIOLOGICAL_PROCESS" value="RNA splicing"/>
      <att type="string" name="annotation.GO BIOLOGICAL_PROCESS" value="nuclear mRNA splicing, via spliceosome"/>
    </att>
    <att type="string" name="Prot_Name" value="splicing factor 3b, subunit 4"/>
  </node>
  <node label="NP_001604.1" id="-849">
    <att type="string" name="annotation.DB_Object_ID" value="P62736"/>
    <att type="string" name="Column 4" value="59"/>
    <att type="string" name="annotation.DB_Object_Type" value="protein"/>
    <att type="string" name="annotation.DB" value="UniProtKB"/>
    <att type="string" name="GeneID_String" value="59"/>
    <att type="string" name="annotation.Qualifier" value=""/>
    <att type="string" name="MCODE_Node_Status" value="Unclustered"/>
    <att type="string" name="annotation.Taxon" value="Human"/>
    <att type="string" name="upkb_tr" value="Q5T9N7"/>
    <att type="string" name="Prot_Acc" value="NP_001604.1"/>
    <att type="string" name="type" value="human"/>
    <att type="string" name="annotation.Assigned_by" value="UniProtKB"/>
    <att type="list" name="annotation.GO MOLECULAR_FUNCTION">
      <att type="string" name="annotation.GO MOLECULAR_FUNCTION" value="ATP binding"/>
      <att type="string" name="annotation.GO MOLECULAR_FUNCTION" value="nucleotide binding"/>
      <att type="string" name="annotation.GO MOLECULAR_FUNCTION" value="protein binding"/>
      <att type="string" name="annotation.GO MOLECULAR_FUNCTION" value="structural molecule activity"/>
    </att>
    <att type="map" name="annotation.DB:Reference">
      <att type="string" name="GO:0005515" value="GOA:interpro|GO_REF:0000002"/>
      <att type="string" name="GO:0005737" value="GOA:spkw|GO_REF:0000004"/>
      <att type="string" name="GO:0000166" value="GOA:spkw|GO_REF:0000004"/>
      <att type="string" name="GO:0005198" value="GOA:spkw|GO_REF:0000004"/>
      <att type="string" name="GO:0005856" value="GOA:spkw|GO_REF:0000004"/>
      <att type="string" name="GO:0005524" value="GOA:interpro|GO_REF:0000002"/>
    </att>
    <att type="integer" name="GeneID" value="59"/>
    <att type="string" name="annotation.DB_Object_Name" value="ACTA2, ACTSA, GIG46, ACTVS: Actin, aortic smooth muscle"/>
    <att type="list" name="annotation.GO CELLULAR_COMPONENT">
      <att type="string" name="annotation.GO CELLULAR_COMPONENT" value="cytoplasm"/>
      <att type="string" name="annotation.GO CELLULAR_COMPONENT" value="cytoskeleton"/>
    </att>
    <att type="string" name="annotation.Date" value="20080616"/>
    <att type="list" name="cytoscape.alias.list">
      <att type="string" name="cytoscape.alias.list" value="IPI00008603"/>
      <att type="string" name="cytoscape.alias.list" value="P62736"/>
    </att>
    <att type="string" name="upkb_sp" value="P62736"/>
    <att type="string" name="canonicalName" value="NP_001604.1"/>
    <att type="real" name="MCODE_Score" value="0.0"/>
    <att type="string" name="annotation.With (or) From" value="SP_KW:KW-0206"/>
    <att type="integer" name="Degree" value="1"/>
    <att type="map" name="annotation.Evidence">
      <att type="string" name="GO:0005515" value="IEA"/>
      <att type="string" name="GO:0005737" value="IEA"/>
      <att type="string" name="GO:0000166" value="IEA"/>
      <att type="string" name="GO:0005198" value="IEA"/>
      <att type="string" name="GO:0005856" value="IEA"/>
      <att type="string" name="GO:0005524" value="IEA"/>
    </att>
    <att type="string" name="Prot_Name" value="alpha 2 actin"/>
  </node>
  <node label="NP_002790.1" id="-551">
    <att type="string" name="annotation.DB_Object_ID" value="Q99436"/>
    <att type="string" name="Column 4" value="5695"/>
    <att type="string" name="annotation.DB_Object_Type" value="protein"/>
    <att type="string" name="annotation.DB" value="UniProtKB"/>
    <att type="string" name="GeneID_String" value="5695"/>
    <att type="string" name="annotation.Qualifier" value=""/>
    <att type="string" name="annotation.Taxon" value="Human"/>
    <att type="string" name="upkb_tr" value="Q5TBG5"/>
    <att type="string" name="Prot_Acc" value="NP_002790.1"/>
    <att type="string" name="type" value="human"/>
    <att type="string" name="annotation.Assigned_by" value="UniProtKB"/>
    <att type="list" name="annotation.GO MOLECULAR_FUNCTION">
      <att type="string" name="annotation.GO MOLECULAR_FUNCTION" value="peptidase activity"/>
      <att type="string" name="annotation.GO MOLECULAR_FUNCTION" value="threonine endopeptidase activity"/>
    </att>
    <att type="map" name="annotation.DB:Reference">
      <att type="string" name="GO:0006511" value="GOA:interpro|GO_REF:0000002"/>
      <att type="string" name="GO:0005839" value="GOA:interpro|GO_REF:0000002"/>
      <att type="string" name="GO:0005737" value="GOA:spkw|GO_REF:0000004"/>
      <att type="string" name="GO:0051437" value="PMID:12791267"/>
      <att type="string" name="GO:0008233" value="GOA:spkw|GO_REF:0000004"/>
      <att type="string" name="GO:0005634" value="GOA:spkw|GO_REF:0000004"/>
      <att type="string" name="GO:0051436" value="PMID:15029244"/>
      <att type="string" name="GO:0031145" value="PMID:11285280"/>
      <att type="string" name="GO:0004298" value="GOA:interpro|GO_REF:0000002"/>
      <att type="string" name="GO:0005829" value="GOA:spkw|GO_REF:0000004"/>
    </att>
    <att type="integer" name="GeneID" value="5695"/>
    <att type="string" name="annotation.DB_Object_Name" value="PSMB7: Proteasome subunit beta type-7 precursor"/>
    <att type="list" name="annotation.GO CELLULAR_COMPONENT">
      <att type="string" name="annotation.GO CELLULAR_COMPONENT" value="cytoplasm"/>
      <att type="string" name="annotation.GO CELLULAR_COMPONENT" value="cytosol"/>
      <att type="string" name="annotation.GO CELLULAR_COMPONENT" value="nucleus"/>
      <att type="string" name="annotation.GO CELLULAR_COMPONENT" value="proteasome core complex"/>
    </att>
    <att type="string" name="annotation.Date" value="20080613"/>
    <att type="list" name="cytoscape.alias.list">
      <att type="string" name="cytoscape.alias.list" value="IPI00003217"/>
      <att type="string" name="cytoscape.alias.list" value="Q99436"/>
    </att>
    <att type="string" name="upkb_sp" value="Q99436"/>
    <att type="string" name="canonicalName" value="NP_002790.1"/>
    <att type="string" name="annotation.With (or) From" value="InterPro:IPR000243"/>
    <att type="integer" name="Degree" value="1"/>
    <att type="map" name="annotation.Evidence">
      <att type="string" name="GO:0006511" value="IEA"/>
      <att type="string" name="GO:0005839" value="IEA"/>
      <att type="string" name="GO:0005737" value="IEA"/>
      <att type="string" name="GO:0051437" value="EXP"/>
      <att type="string" name="GO:0008233" value="IEA"/>
      <att type="string" name="GO:0005634" value="IEA"/>
      <att type="string" name="GO:0051436" value="EXP"/>
      <att type="string" name="GO:0031145" value="EXP"/>
      <att type="string" name="GO:0004298" value="IEA"/>
      <att type="string" name="GO:0005829" value="IEA"/>
    </att>
    <att type="list" name="annotation.GO BIOLOGICAL_PROCESS">
      <att type="string" name="annotation.GO BIOLOGICAL_PROCESS" value="anaphase-promoting complex-dependent proteasomal ubiquitin-dependent protein catabolic process"/>
      <att type="string" name="annotation.GO BIOLOGICAL_PROCESS" value="negative regulation of ubiquitin-protein ligase activity during mitotic cell cycle"/>
      <att type="string" name="annotation.GO BIOLOGICAL_PROCESS" value="positive regulation of ubiquitin-protein ligase activity during mitotic cell cycle"/>
      <att type="string" name="annotation.GO BIOLOGICAL_PROCESS" value="ubiquitin-dependent protein catabolic process"/>
    </att>
    <att type="string" name="Prot_Name" value="proteasome beta 7 subunit proprotein"/>
  </node>
  <node label="NP_002974.1" id="-1354">
    <att type="string" name="annotation.DB_Object_ID" value="P10147"/>
    <att type="string" name="Column 4" value="6348"/>
    <att type="string" name="annotation.DB_Object_Type" value="protein"/>
    <att type="string" name="annotation.DB" value="UniProtKB"/>
    <att type="string" name="GeneID_String" value="6348"/>
    <att type="string" name="annotation.Qualifier" value=""/>
    <att type="string" name="MCODE_Node_Status" value="Unclustered"/>
    <att type="string" name="annotation.Taxon" value="Human"/>
    <att type="string" name="Prot_Acc" value="NP_002974.1"/>
    <att type="string" name="type" value="human"/>
    <att type="string" name="annotation.Assigned_by" value="PINC"/>
    <att type="list" name="annotation.GO MOLECULAR_FUNCTION">
      <att type="string" name="annotation.GO MOLECULAR_FUNCTION" value="chemoattractant activity"/>
      <att type="string" name="annotation.GO MOLECULAR_FUNCTION" value="chemokine activity"/>
      <att type="string" name="annotation.GO MOLECULAR_FUNCTION" value="signal transducer activity"/>
    </att>
    <att type="map" name="annotation.DB:Reference">
      <att type="string" name="GO:0008009" value="PMID:10660125"/>
      <att type="string" name="GO:0007267" value="PMID:10679098"/>
      <att type="string" name="GO:0006874" value="PMID:10734056"/>
      <att type="string" name="GO:0006928" value="PMID:10660125"/>
      <att type="string" name="GO:0045069" value="PMID:10841574"/>
      <att type="string" name="GO:0005625" value="PMID:10706735"/>
      <att type="string" name="GO:0005576" value="GOA:interpro|GO_REF:0000002"/>
      <att type="string" name="GO:0006887" value="PMID:10734056"/>
      <att type="string" name="GO:0005615" value="GOA:spkw|GO_REF:0000004"/>
      <att type="string" name="GO:0042056" value="PMID:15001559"/>
      <att type="string" name="GO:0007165" value="PMID:10706735"/>
      <att type="string" name="GO:0006955" value="GOA:interpro|GO_REF:0000002"/>
      <att type="string" name="GO:0006954" value="PMID:10679098"/>
      <att type="string" name="GO:0007186" value="PMID:10734056"/>
      <att type="string" name="GO:0006935" value="PMID:10679098"/>
      <att type="string" name="GO:0007010" value="PMID:10072545"/>
      <att type="string" name="GO:0004871" value="PMID:10857861"/>
    </att>
    <att type="integer" name="GeneID" value="6348"/>
    <att type="string" name="annotation.DB_Object_Name" value="CCL3, G0S19-1, MIP1A, SCYA3: C-C motif chemokine 3 precursor"/>
    <att type="list" name="annotation.GO CELLULAR_COMPONENT">
      <att type="string" name="annotation.GO CELLULAR_COMPONENT" value="extracellular region"/>
      <att type="string" name="annotation.GO CELLULAR_COMPONENT" value="extracellular space"/>
      <att type="string" name="annotation.GO CELLULAR_COMPONENT" value="soluble fraction"/>
    </att>
    <att type="string" name="annotation.Date" value="20031106"/>
    <att type="list" name="cytoscape.alias.list">
      <att type="string" name="cytoscape.alias.list" value="IPI00019426"/>
      <att type="string" name="cytoscape.alias.list" value="P10147"/>
    </att>
    <att type="string" name="upkb_sp" value="P10147"/>
    <att type="string" name="canonicalName" value="NP_002974.1"/>
    <att type="real" name="MCODE_Score" value="1.0"/>
    <att type="string" name="annotation.With (or) From" value=""/>
    <att type="integer" name="Degree" value="1"/>
    <att type="map" name="annotation.Evidence">
      <att type="string" name="GO:0008009" value="TAS"/>
      <att type="string" name="GO:0007267" value="TAS"/>
      <att type="string" name="GO:0006874" value="TAS"/>
      <att type="string" name="GO:0006928" value="TAS"/>
      <att type="string" name="GO:0045069" value="TAS"/>
      <att type="string" name="GO:0005625" value="TAS"/>
      <att type="string" name="GO:0005576" value="IEA"/>
      <att type="string" name="GO:0006887" value="TAS"/>
      <att type="string" name="GO:0005615" value="IEA"/>
      <att type="string" name="GO:0042056" value="IDA"/>
      <att type="string" name="GO:0007165" value="TAS"/>
      <att type="string" name="GO:0006955" value="IEA"/>
      <att type="string" name="GO:0006954" value="TAS"/>
      <att type="string" name="GO:0007186" value="TAS"/>
      <att type="string" name="GO:0006935" value="TAS"/>
      <att type="string" name="GO:0007010" value="TAS"/>
      <att type="string" name="GO:0004871" value="TAS"/>
    </att>
    <att type="list" name="annotation.GO BIOLOGICAL_PROCESS">
      <att type="string" name="annotation.GO BIOLOGICAL_PROCESS" value="G-protein coupled receptor protein signaling pathway"/>
      <att type="string" name="annotation.GO BIOLOGICAL_PROCESS" value="cell motility"/>
      <att type="string" name="annotation.GO BIOLOGICAL_PROCESS" value="cell-cell signaling"/>
      <att type="string" name="annotation.GO BIOLOGICAL_PROCESS" value="cellular calcium ion homeostasis"/>
      <att type="string" name="annotation.GO BIOLOGICAL_PROCESS" value="chemotaxis"/>
      <att type="string" name="annotation.GO BIOLOGICAL_PROCESS" value="cytoskeleton organization and biogenesis"/>
      <att type="string" name="annotation.GO BIOLOGICAL_PROCESS" value="exocytosis"/>
      <att type="string" name="annotation.GO BIOLOGICAL_PROCESS" value="immune response"/>
      <att type="string" name="annotation.GO BIOLOGICAL_PROCESS" value="inflammatory response"/>
      <att type="string" name="annotation.GO BIOLOGICAL_PROCESS" value="regulation of viral genome replication"/>
      <att type="string" name="annotation.GO BIOLOGICAL_PROCESS" value="signal transduction"/>
    </att>
    <att type="string" name="Prot_Name" value="chemokine (C-C motif) ligand 3"/>
  </node>
  <node label="NP_001926.2" id="-1242">
    <att type="string" name="annotation.DB_Object_ID" value="P27487"/>
    <att type="string" name="Column 4" value="1803"/>
    <att type="string" name="annotation.DB_Object_Type" value="protein"/>
    <att type="string" name="annotation.DB" value="UniProtKB"/>
    <att type="string" name="GeneID_String" value="1803"/>
    <att type="string" name="annotation.Qualifier" value=""/>
    <att type="string" name="annotation.Taxon" value="Human"/>
    <att type="string" name="Prot_Acc" value="NP_001926.2"/>
    <att type="string" name="type" value="human"/>
    <att type="string" name="annotation.Assigned_by" value="Ensembl"/>
    <att type="list" name="annotation.GO MOLECULAR_FUNCTION">
      <att type="string" name="annotation.GO MOLECULAR_FUNCTION" value="aminopeptidase activity"/>
      <att type="string" name="annotation.GO MOLECULAR_FUNCTION" value="dipeptidyl-peptidase IV activity"/>
      <att type="string" name="annotation.GO MOLECULAR_FUNCTION" value="prolyl oligopeptidase activity"/>
      <att type="string" name="annotation.GO MOLECULAR_FUNCTION" value="protein binding"/>
      <att type="string" name="annotation.GO MOLECULAR_FUNCTION" value="protein homodimerization activity"/>
    </att>
    <att type="map" name="annotation.DB:Reference">
      <att type="string" name="GO:0004274" value="PMID:14684150"/>
      <att type="string" name="GO:0005515" value="PMID:7594462"/>
      <att type="string" name="GO:0001666" value="PMID:16670267"/>
      <att type="string" name="GO:0005886" value="PMID:16670267"/>
      <att type="string" name="GO:0009986" value="PMID:7594462"/>
      <att type="string" name="GO:0005576" value="GOA:spkw|GO_REF:0000004"/>
      <att type="string" name="GO:0033632" value="PMID:11772392"/>
      <att type="string" name="GO:0004287" value="GOA:interpro|GO_REF:0000002"/>
      <att type="string" name="GO:0042803" value="PMID:14684150"/>
      <att type="string" name="GO:0046581" value="GOA:compara|GO_REF:0000019"/>
      <att type="string" name="GO:0042110" value="PMID:7594462"/>
      <att type="string" name="GO:0004177" value="GOA:spkw|GO_REF:0000004"/>
      <att type="string" name="GO:0006508" value="GOA:interpro|GO_REF:0000002"/>
      <att type="string" name="GO:0016021" value="GOA:spkw|GO_REF:0000004"/>
    </att>
    <att type="integer" name="GeneID" value="1803"/>
    <att type="string" name="annotation.DB_Object_Name" value="DPP4, ADCP2, CD26: Dipeptidyl peptidase 4"/>
    <att type="list" name="annotation.GO CELLULAR_COMPONENT">
      <att type="string" name="annotation.GO CELLULAR_COMPONENT" value="cell surface"/>
      <att type="string" name="annotation.GO CELLULAR_COMPONENT" value="extracellular region"/>
      <att type="string" name="annotation.GO CELLULAR_COMPONENT" value="integral to membrane"/>
      <att type="string" name="annotation.GO CELLULAR_COMPONENT" value="intercellular canaliculus"/>
      <att type="string" name="annotation.GO CELLULAR_COMPONENT" value="plasma membrane"/>
    </att>
    <att type="string" name="annotation.Date" value="20080612"/>
    <att type="list" name="cytoscape.alias.list">
      <att type="string" name="cytoscape.alias.list" value="IPI00018953"/>
      <att type="string" name="cytoscape.alias.list" value="P27487"/>
    </att>
    <att type="string" name="upkb_sp" value="P27487"/>
    <att type="string" name="canonicalName" value="NP_001926.2"/>
    <att type="string" name="annotation.With (or) From" value="Ensembl:ENSMUSP00000044050"/>
    <att type="integer" name="Degree" value="2"/>
    <att type="map" name="annotation.Evidence">
      <att type="string" name="GO:0004274" value="IDA"/>
      <att type="string" name="GO:0005515" value="IPI"/>
      <att type="string" name="GO:0001666" value="IDA"/>
      <att type="string" name="GO:0005886" value="IDA"/>
      <att type="string" name="GO:0009986" value="IDA"/>
      <att type="string" name="GO:0005576" value="IEA"/>
      <att type="string" name="GO:0033632" value="IDA"/>
      <att type="string" name="GO:0004287" value="IEA"/>
      <att type="string" name="GO:0042803" value="IPI"/>
      <att type="string" name="GO:0046581" value="IEA"/>
      <att type="string" name="GO:0042110" value="IDA"/>
      <att type="string" name="GO:0004177" value="IEA"/>
      <att type="string" name="GO:0006508" value="IEA"/>
      <att type="string" name="GO:0016021" value="IEA"/>
    </att>
    <att type="list" name="annotation.GO BIOLOGICAL_PROCESS">
      <att type="string" name="annotation.GO BIOLOGICAL_PROCESS" value="T cell activation"/>
      <att type="string" name="annotation.GO BIOLOGICAL_PROCESS" value="proteolysis"/>
      <att type="string" name="annotation.GO BIOLOGICAL_PROCESS" value="regulation of cell-cell adhesion mediated by integrin"/>
      <att type="string" name="annotation.GO BIOLOGICAL_PROCESS" value="response to hypoxia"/>
    </att>
    <att type="string" name="Prot_Name" value="dipeptidylpeptidase IV"/>
  </node>
  <node label="NP_002649.1" id="-1034">
    <att type="string" name="annotation.DB_Object_ID" value="P00749"/>
    <att type="string" name="Column 4" value="5328"/>
    <att type="string" name="annotation.DB_Object_Type" value="protein"/>
    <att type="string" name="annotation.DB" value="UniProtKB"/>
    <att type="string" name="GeneID_String" value="5328"/>
    <att type="string" name="annotation.Qualifier" value=""/>
    <att type="string" name="MCODE_Node_Status" value="Unclustered"/>
    <att type="string" name="annotation.Taxon" value="Human"/>
    <att type="string" name="upkb_tr" value="Q5SWW8"/>
    <att type="string" name="Prot_Acc" value="NP_002649.1"/>
    <att type="string" name="type" value="human"/>
    <att type="string" name="annotation.Assigned_by" value="Reactome"/>
    <att type="list" name="annotation.GO MOLECULAR_FUNCTION">
      <att type="string" name="annotation.GO MOLECULAR_FUNCTION" value="kinase activity"/>
      <att type="string" name="annotation.GO MOLECULAR_FUNCTION" value="peptidase activity"/>
      <att type="string" name="annotation.GO MOLECULAR_FUNCTION" value="plasminogen activator activity"/>
      <att type="string" name="annotation.GO MOLECULAR_FUNCTION" value="serine-type endopeptidase activity"/>
    </att>
    <att type="map" name="annotation.DB:Reference">
      <att type="string" name="GO:0007165" value="PMID:10749881"/>
      <att type="string" name="GO:0006935" value="PMID:10749881"/>
      <att type="string" name="GO:0005886" value="PMID:2544876"/>
      <att type="string" name="GO:0004252" value="GOA:interpro|GO_REF:0000002"/>
      <att type="string" name="GO:0016301" value="GOA:spkw|GO_REF:0000004"/>
      <att type="string" name="GO:0007596" value="GOA:spkw|GO_REF:0000004"/>
      <att type="string" name="GO:0006508" value="PMID:6589620"/>
      <att type="string" name="GO:0008243" value="GOA:spkw|GO_REF:0000004"/>
      <att type="string" name="GO:0008233" value="GOA:spkw|GO_REF:0000004"/>
      <att type="string" name="GO:0005576" value="GOA:spkw|GO_REF:0000004"/>
      <att type="string" name="GO:0042730" value="GOA:spkw|GO_REF:0000004"/>
    </att>
    <att type="integer" name="GeneID" value="5328"/>
    <att type="string" name="annotation.DB_Object_Name" value="PLAU: Urokinase-type plasminogen activator precursor"/>
    <att type="list" name="annotation.GO CELLULAR_COMPONENT">
      <att type="string" name="annotation.GO CELLULAR_COMPONENT" value="extracellular region"/>
      <att type="string" name="annotation.GO CELLULAR_COMPONENT" value="plasma membrane"/>
    </att>
    <att type="string" name="annotation.Date" value="20050214"/>
    <att type="list" name="cytoscape.alias.list">
      <att type="string" name="cytoscape.alias.list" value="IPI00296180"/>
      <att type="string" name="cytoscape.alias.list" value="P00749"/>
    </att>
    <att type="string" name="upkb_sp" value="P00749"/>
    <att type="string" name="canonicalName" value="NP_002649.1"/>
    <att type="real" name="MCODE_Score" value="0.0"/>
    <att type="string" name="annotation.With (or) From" value=""/>
    <att type="integer" name="Degree" value="1"/>
    <att type="map" name="annotation.Evidence">
      <att type="string" name="GO:0007165" value="TAS"/>
      <att type="string" name="GO:0006935" value="TAS"/>
      <att type="string" name="GO:0005886" value="EXP"/>
      <att type="string" name="GO:0004252" value="IEA"/>
      <att type="string" name="GO:0016301" value="IEA"/>
      <att type="string" name="GO:0007596" value="IEA"/>
      <att type="string" name="GO:0006508" value="TAS"/>
      <att type="string" name="GO:0008243" value="IEA"/>
      <att type="string" name="GO:0008233" value="IEA"/>
      <att type="string" name="GO:0005576" value="IEA"/>
      <att type="string" name="GO:0042730" value="IEA"/>
    </att>
    <att type="list" name="annotation.GO BIOLOGICAL_PROCESS">
      <att type="string" name="annotation.GO BIOLOGICAL_PROCESS" value="blood coagulation"/>
      <att type="string" name="annotation.GO BIOLOGICAL_PROCESS" value="chemotaxis"/>
      <att type="string" name="annotation.GO BIOLOGICAL_PROCESS" value="fibrinolysis"/>
      <att type="string" name="annotation.GO BIOLOGICAL_PROCESS" value="proteolysis"/>
      <att type="string" name="annotation.GO BIOLOGICAL_PROCESS" value="signal transduction"/>
    </att>
    <att type="string" name="Prot_Name" value="urokinase plasminogen activator preproprotein"/>
  </node>
  <node label="NP_002791.1" id="-549">
    <att type="string" name="annotation.DB_Object_ID" value="P28065"/>
    <att type="string" name="Column 4" value="5698"/>
    <att type="string" name="annotation.DB_Object_Type" value="protein"/>
    <att type="string" name="annotation.DB" value="UniProtKB"/>
    <att type="string" name="GeneID_String" value="5698"/>
    <att type="string" name="annotation.Qualifier" value=""/>
    <att type="string" name="MCODE_Node_Status" value="Unclustered"/>
    <att type="string" name="annotation.Taxon" value="Human"/>
    <att type="string" name="upkb_tr" value="A2ACQ9"/>
    <att type="string" name="Prot_Acc" value="NP_002791.1"/>
    <att type="string" name="type" value="human"/>
    <att type="string" name="annotation.Assigned_by" value="UniProtKB"/>
    <att type="list" name="annotation.GO MOLECULAR_FUNCTION">
      <att type="string" name="annotation.GO MOLECULAR_FUNCTION" value="threonine endopeptidase activity"/>
    </att>
    <att type="map" name="annotation.DB:Reference">
      <att type="string" name="GO:0006511" value="GOA:interpro|GO_REF:0000002"/>
      <att type="string" name="GO:0005839" value="GOA:interpro|GO_REF:0000002"/>
      <att type="string" name="GO:0005737" value="GOA:spkw|GO_REF:0000004"/>
      <att type="string" name="GO:0006955" value="GOA:spkw|GO_REF:0000004"/>
      <att type="string" name="GO:0051437" value="PMID:12791267"/>
      <att type="string" name="GO:0005634" value="GOA:spkw|GO_REF:0000004"/>
      <att type="string" name="GO:0051436" value="PMID:15029244"/>
      <att type="string" name="GO:0031145" value="PMID:11285280"/>
      <att type="string" name="GO:0004298" value="GOA:interpro|GO_REF:0000002"/>
      <att type="string" name="GO:0005829" value="GOA:spkw|GO_REF:0000004"/>
    </att>
    <att type="integer" name="GeneID" value="5698"/>
    <att type="string" name="annotation.DB_Object_Name" value="PSMB9, LMP2, RING12: Proteasome subunit beta type-9 precursor"/>
    <att type="list" name="annotation.GO CELLULAR_COMPONENT">
      <att type="string" name="annotation.GO CELLULAR_COMPONENT" value="cytoplasm"/>
      <att type="string" name="annotation.GO CELLULAR_COMPONENT" value="cytosol"/>
      <att type="string" name="annotation.GO CELLULAR_COMPONENT" value="nucleus"/>
      <att type="string" name="annotation.GO CELLULAR_COMPONENT" value="proteasome core complex"/>
    </att>
    <att type="string" name="annotation.Date" value="20080613"/>
    <att type="list" name="cytoscape.alias.list">
      <att type="string" name="cytoscape.alias.list" value="IPI00000787"/>
      <att type="string" name="cytoscape.alias.list" value="P28065"/>
    </att>
    <att type="string" name="upkb_sp" value="P28065"/>
    <att type="string" name="canonicalName" value="NP_002791.1"/>
    <att type="real" name="MCODE_Score" value="0.0"/>
    <att type="string" name="annotation.With (or) From" value="InterPro:IPR000243"/>
    <att type="integer" name="Degree" value="1"/>
    <att type="map" name="annotation.Evidence">
      <att type="string" name="GO:0006511" value="IEA"/>
      <att type="string" name="GO:0005839" value="IEA"/>
      <att type="string" name="GO:0005737" value="IEA"/>
      <att type="string" name="GO:0006955" value="IEA"/>
      <att type="string" name="GO:0051437" value="EXP"/>
      <att type="string" name="GO:0005634" value="IEA"/>
      <att type="string" name="GO:0051436" value="EXP"/>
      <att type="string" name="GO:0031145" value="EXP"/>
      <att type="string" name="GO:0004298" value="IEA"/>
      <att type="string" name="GO:0005829" value="IEA"/>
    </att>
    <att type="list" name="annotation.GO BIOLOGICAL_PROCESS">
      <att type="string" name="annotation.GO BIOLOGICAL_PROCESS" value="anaphase-promoting complex-dependent proteasomal ubiquitin-dependent protein catabolic process"/>
      <att type="string" name="annotation.GO BIOLOGICAL_PROCESS" value="immune response"/>
      <att type="string" name="annotation.GO BIOLOGICAL_PROCESS" value="negative regulation of ubiquitin-protein ligase activity during mitotic cell cycle"/>
      <att type="string" name="annotation.GO BIOLOGICAL_PROCESS" value="positive regulation of ubiquitin-protein ligase activity during mitotic cell cycle"/>
      <att type="string" name="annotation.GO BIOLOGICAL_PROCESS" value="ubiquitin-dependent protein catabolic process"/>
    </att>
    <att type="string" name="Prot_Name" value="proteasome beta 9 subunit isoform 1 proprotein"/>
  </node>
  <node label="NP_006817.1" id="-27">
    <att type="string" name="annotation.DB_Object_ID" value="P27348"/>
    <att type="string" name="Column 4" value="10971"/>
    <att type="string" name="annotation.DB_Object_Type" value="protein"/>
    <att type="string" name="annotation.DB" value="UniProtKB"/>
    <att type="string" name="GeneID_String" value="10971"/>
    <att type="string" name="annotation.Qualifier" value=""/>
    <att type="string" name="annotation.Taxon" value="Human"/>
    <att type="string" name="upkb_tr" value="Q53RR5"/>
    <att type="string" name="Prot_Acc" value="NP_006817.1"/>
    <att type="string" name="type" value="human"/>
    <att type="string" name="annotation.Assigned_by" value="UniProtKB"/>
    <att type="list" name="annotation.GO MOLECULAR_FUNCTION">
      <att type="string" name="annotation.GO MOLECULAR_FUNCTION" value="protein N-terminus binding"/>
      <att type="string" name="annotation.GO MOLECULAR_FUNCTION" value="protein domain specific binding"/>
    </att>
    <att type="map" name="annotation.DB:Reference">
      <att type="string" name="GO:0005737" value="GOA:spkw|GO_REF:0000004"/>
      <att type="string" name="GO:0047485" value="PMID:11984006"/>
      <att type="string" name="GO:0019904" value="GOA:interpro|GO_REF:0000002"/>
      <att type="string" name="GO:0045892" value="PMID:15163635"/>
    </att>
    <att type="integer" name="GeneID" value="10971"/>
    <att type="string" name="annotation.DB_Object_Name" value="YWHAQ: 14-3-3 protein theta"/>
    <att type="list" name="annotation.GO CELLULAR_COMPONENT">
      <att type="string" name="annotation.GO CELLULAR_COMPONENT" value="cytoplasm"/>
    </att>
    <att type="string" name="annotation.Date" value="20080616"/>
    <att type="list" name="cytoscape.alias.list">
      <att type="string" name="cytoscape.alias.list" value="IPI00018146"/>
      <att type="string" name="cytoscape.alias.list" value="P27348"/>
    </att>
    <att type="string" name="upkb_sp" value="P27348"/>
    <att type="string" name="canonicalName" value="NP_006817.1"/>
    <att type="string" name="annotation.With (or) From" value="SP_KW:KW-0963"/>
    <att type="integer" name="Degree" value="1"/>
    <att type="map" name="annotation.Evidence">
      <att type="string" name="GO:0005737" value="IEA"/>
      <att type="string" name="GO:0047485" value="IPI"/>
      <att type="string" name="GO:0019904" value="IEA"/>
      <att type="string" name="GO:0045892" value="IDA"/>
    </att>
    <att type="list" name="annotation.GO BIOLOGICAL_PROCESS">
      <att type="string" name="annotation.GO BIOLOGICAL_PROCESS" value="negative regulation of transcription, DNA-dependent"/>
    </att>
    <att type="string" name="Prot_Name" value="tyrosine 3/tryptophan 5 -monooxygenase activation protein, theta polypeptide"/>
  </node>
  <node label="NP_002728.1" id="-1123">
    <att type="string" name="annotation.DB_Object_ID" value="P17252"/>
    <att type="string" name="Column 4" value="5578"/>
    <att type="string" name="annotation.DB_Object_Type" value="protein"/>
    <att type="string" name="annotation.DB" value="UniProtKB"/>
    <att type="string" name="GeneID_String" value="5578"/>
    <att type="string" name="annotation.Qualifier" value=""/>
    <att type="string" name="MCODE_Node_Status" value="Unclustered"/>
    <att type="string" name="annotation.Taxon" value="Human"/>
    <att type="string" name="upkb_tr" value="Q7Z727"/>
    <att type="string" name="Prot_Acc" value="NP_002728.1"/>
    <att type="string" name="type" value="human"/>
    <att type="string" name="annotation.Assigned_by" value="Reactome"/>
    <att type="list" name="annotation.GO MOLECULAR_FUNCTION">
      <att type="string" name="annotation.GO MOLECULAR_FUNCTION" value="ATP binding"/>
      <att type="string" name="annotation.GO MOLECULAR_FUNCTION" value="calcium ion binding"/>
      <att type="string" name="annotation.GO MOLECULAR_FUNCTION" value="calcium-dependent protein kinase C activity"/>
      <att type="string" name="annotation.GO MOLECULAR_FUNCTION" value="diacylglycerol binding"/>
      <att type="string" name="annotation.GO MOLECULAR_FUNCTION" value="metal ion binding"/>
      <att type="string" name="annotation.GO MOLECULAR_FUNCTION" value="nucleotide binding"/>
      <att type="string" name="annotation.GO MOLECULAR_FUNCTION" value="protein binding"/>
      <att type="string" name="annotation.GO MOLECULAR_FUNCTION" value="transferase activity"/>
      <att type="string" name="annotation.GO MOLECULAR_FUNCTION" value="zinc ion binding"/>
    </att>
    <att type="map" name="annotation.DB:Reference">
      <att type="string" name="GO:0005515" value="PMID:12893243"/>
      <att type="string" name="GO:0008624" value="PMID:10825394"/>
      <att type="string" name="GO:0007242" value="GOA:interpro|GO_REF:0000002"/>
      <att type="string" name="GO:0005886" value="PMID:10194441"/>
      <att type="string" name="GO:0050730" value="GOA:compara|GO_REF:0000019"/>
      <att type="string" name="GO:0005634" value="GOA:compara|GO_REF:0000019"/>
      <att type="string" name="GO:0046872" value="GOA:spkw|GO_REF:0000004"/>
      <att type="string" name="GO:0005829" value="PMID:9814702"/>
      <att type="string" name="GO:0000188" value="GOA:compara|GO_REF:0000019"/>
      <att type="string" name="GO:0005739" value="GOA:compara|GO_REF:0000019"/>
      <att type="string" name="GO:0005737" value="GOA:compara|GO_REF:0000019"/>
      <att type="string" name="GO:0006937" value="GOA:compara|GO_REF:0000019"/>
      <att type="string" name="GO:0000166" value="GOA:spkw|GO_REF:0000004"/>
      <att type="string" name="GO:0046325" value="GOA:compara|GO_REF:0000019"/>
      <att type="string" name="GO:0046627" value="GOA:compara|GO_REF:0000019"/>
      <att type="string" name="GO:0030593" value="GOA:compara|GO_REF:0000019"/>
      <att type="string" name="GO:0005509" value="GOA:spkw|GO_REF:0000004"/>
      <att type="string" name="GO:0006874" value="GOA:compara|GO_REF:0000019"/>
      <att type="string" name="GO:0005624" value="PMID:17983652"/>
      <att type="string" name="GO:0005524" value="GOA:interpro|GO_REF:0000002"/>
      <att type="string" name="GO:0019992" value="GOA:spkw|GO_REF:0000004"/>
      <att type="string" name="GO:0050930" value="GOA:compara|GO_REF:0000019"/>
      <att type="string" name="GO:0002026" value="GOA:compara|GO_REF:0000019"/>
      <att type="string" name="GO:0050729" value="GOA:compara|GO_REF:0000019"/>
      <att type="string" name="GO:0001934" value="GOA:compara|GO_REF:0000019"/>
      <att type="string" name="GO:0001933" value="GOA:compara|GO_REF:0000019"/>
      <att type="string" name="GO:0004698" value="GOA:compara|GO_REF:0000019"/>
      <att type="string" name="GO:0008270" value="GOA:spkw|GO_REF:0000004"/>
      <att type="string" name="GO:0006469" value="GOA:compara|GO_REF:0000019"/>
      <att type="string" name="GO:0016740" value="GOA:spkw|GO_REF:0000004"/>
      <att type="string" name="GO:0008629" value="GOA:compara|GO_REF:0000019"/>
    </att>
    <att type="integer" name="GeneID" value="5578"/>
    <att type="string" name="annotation.DB_Object_Name" value="PRKCA, PKCA, PRKACA: Protein kinase C alpha type"/>
    <att type="list" name="annotation.GO CELLULAR_COMPONENT">
      <att type="string" name="annotation.GO CELLULAR_COMPONENT" value="cytoplasm"/>
      <att type="string" name="annotation.GO CELLULAR_COMPONENT" value="cytosol"/>
      <att type="string" name="annotation.GO CELLULAR_COMPONENT" value="membrane fraction"/>
      <att type="string" name="annotation.GO CELLULAR_COMPONENT" value="mitochondrion"/>
      <att type="string" name="annotation.GO CELLULAR_COMPONENT" value="nucleus"/>
      <att type="string" name="annotation.GO CELLULAR_COMPONENT" value="plasma membrane"/>
    </att>
    <att type="string" name="annotation.Date" value="20041116"/>
    <att type="list" name="cytoscape.alias.list">
      <att type="string" name="cytoscape.alias.list" value="IPI00385449"/>
      <att type="string" name="cytoscape.alias.list" value="P17252"/>
    </att>
    <att type="string" name="upkb_sp" value="P17252"/>
    <att type="string" name="canonicalName" value="NP_002728.1"/>
    <att type="real" name="MCODE_Score" value="1.0"/>
    <att type="string" name="annotation.With (or) From" value=""/>
    <att type="integer" name="Degree" value="3"/>
    <att type="map" name="annotation.Evidence">
      <att type="string" name="GO:0005515" value="IPI"/>
      <att type="string" name="GO:0008624" value="TAS"/>
      <att type="string" name="GO:0007242" value="IEA"/>
      <att type="string" name="GO:0005886" value="EXP"/>
      <att type="string" name="GO:0050730" value="IEA"/>
      <att type="string" name="GO:0005634" value="IEA"/>
      <att type="string" name="GO:0046872" value="IEA"/>
      <att type="string" name="GO:0005829" value="EXP"/>
      <att type="string" name="GO:0000188" value="IEA"/>
      <att type="string" name="GO:0005739" value="IEA"/>
      <att type="string" name="GO:0005737" value="IEA"/>
      <att type="string" name="GO:0006937" value="IEA"/>
      <att type="string" name="GO:0000166" value="IEA"/>
      <att type="string" name="GO:0046325" value="IEA"/>
      <att type="string" name="GO:0046627" value="IEA"/>
      <att type="string" name="GO:0030593" value="IEA"/>
      <att type="string" name="GO:0005509" value="IEA"/>
      <att type="string" name="GO:0006874" value="IEA"/>
      <att type="string" name="GO:0005624" value="IDA"/>
      <att type="string" name="GO:0005524" value="IEA"/>
      <att type="string" name="GO:0019992" value="IEA"/>
      <att type="string" name="GO:0050930" value="IEA"/>
      <att type="string" name="GO:0002026" value="IEA"/>
      <att type="string" name="GO:0050729" value="IEA"/>
      <att type="string" name="GO:0001934" value="IEA"/>
      <att type="string" name="GO:0001933" value="IEA"/>
      <att type="string" name="GO:0004698" value="IEA"/>
      <att type="string" name="GO:0008270" value="IEA"/>
      <att type="string" name="GO:0006469" value="IEA"/>
      <att type="string" name="GO:0016740" value="IEA"/>
      <att type="string" name="GO:0008629" value="IEA"/>
    </att>
    <att type="list" name="annotation.GO BIOLOGICAL_PROCESS">
      <att type="string" name="annotation.GO BIOLOGICAL_PROCESS" value="cellular calcium ion homeostasis"/>
      <att type="string" name="annotation.GO BIOLOGICAL_PROCESS" value="inactivation of MAPK activity"/>
      <att type="string" name="annotation.GO BIOLOGICAL_PROCESS" value="induction of apoptosis by extracellular signals"/>
      <att type="string" name="annotation.GO BIOLOGICAL_PROCESS" value="induction of apoptosis by intracellular signals"/>
      <att type="string" name="annotation.GO BIOLOGICAL_PROCESS" value="induction of positive chemotaxis"/>
      <att type="string" name="annotation.GO BIOLOGICAL_PROCESS" value="intracellular signaling cascade"/>
      <att type="string" name="annotation.GO BIOLOGICAL_PROCESS" value="negative regulation of glucose import"/>
      <att type="string" name="annotation.GO BIOLOGICAL_PROCESS" value="negative regulation of insulin receptor signaling pathway"/>
      <att type="string" name="annotation.GO BIOLOGICAL_PROCESS" value="negative regulation of protein amino acid phosphorylation"/>
      <att type="string" name="annotation.GO BIOLOGICAL_PROCESS" value="negative regulation of protein kinase activity"/>
      <att type="string" name="annotation.GO BIOLOGICAL_PROCESS" value="neutrophil chemotaxis"/>
      <att type="string" name="annotation.GO BIOLOGICAL_PROCESS" value="positive regulation of inflammatory response"/>
      <att type="string" name="annotation.GO BIOLOGICAL_PROCESS" value="positive regulation of protein amino acid phosphorylation"/>
      <att type="string" name="annotation.GO BIOLOGICAL_PROCESS" value="regulation of muscle contraction"/>
      <att type="string" name="annotation.GO BIOLOGICAL_PROCESS" value="regulation of peptidyl-tyrosine phosphorylation"/>
      <att type="string" name="annotation.GO BIOLOGICAL_PROCESS" value="regulation of the force of heart contraction"/>
    </att>
    <att type="string" name="Prot_Name" value="protein kinase C, alpha"/>
  </node>
  <node label="NP_001102.2" id="-1029">
    <att type="string" name="annotation.DB_Object_ID" value="P55265"/>
    <att type="string" name="Column 4" value="103"/>
    <att type="string" name="annotation.DB_Object_Type" value="protein"/>
    <att type="string" name="annotation.DB" value="UniProtKB"/>
    <att type="string" name="GeneID_String" value="103"/>
    <att type="string" name="annotation.Qualifier" value=""/>
    <att type="string" name="annotation.Taxon" value="Human"/>
    <att type="string" name="Prot_Acc" value="NP_001102.2"/>
    <att type="string" name="type" value="human"/>
    <att type="string" name="annotation.Assigned_by" value="UniProtKB"/>
    <att type="list" name="annotation.GO MOLECULAR_FUNCTION">
      <att type="string" name="annotation.GO MOLECULAR_FUNCTION" value="DNA binding"/>
      <att type="string" name="annotation.GO MOLECULAR_FUNCTION" value="double-stranded RNA adenosine deaminase activity"/>
      <att type="string" name="annotation.GO MOLECULAR_FUNCTION" value="double-stranded RNA binding"/>
      <att type="string" name="annotation.GO MOLECULAR_FUNCTION" value="hydrolase activity"/>
      <att type="string" name="annotation.GO MOLECULAR_FUNCTION" value="metal ion binding"/>
      <att type="string" name="annotation.GO MOLECULAR_FUNCTION" value="zinc ion binding"/>
    </att>
    <att type="map" name="annotation.DB:Reference">
      <att type="string" name="GO:0005622" value="GOA:interpro|GO_REF:0000002"/>
      <att type="string" name="GO:0003725" value="GOA:interpro|GO_REF:0000002"/>
      <att type="string" name="GO:0006397" value="GOA:spkw|GO_REF:0000004"/>
      <att type="string" name="GO:0005737" value="PMID:7565688"/>
      <att type="string" name="GO:0003726" value="PMID:7565688"/>
      <att type="string" name="GO:0016787" value="GOA:spkw|GO_REF:0000004"/>
      <att type="string" name="GO:0016553" value="PMID:9020165"/>
      <att type="string" name="GO:0008270" value="GOA:spkw|GO_REF:0000004"/>
      <att type="string" name="GO:0005634" value="PMID:7565688"/>
      <att type="string" name="GO:0031047" value="GOA:spkw|GO_REF:0000004"/>
      <att type="string" name="GO:0003677" value="GOA:spkw|GO_REF:0000004"/>
      <att type="string" name="GO:0046872" value="GOA:spkw|GO_REF:0000004"/>
    </att>
    <att type="integer" name="GeneID" value="103"/>
    <att type="string" name="annotation.DB_Object_Name" value="ADAR, ADAR1, DSRAD, G1P1, IFI4: Double-stranded RNA-specific adenosine deaminase"/>
    <att type="list" name="annotation.GO CELLULAR_COMPONENT">
      <att type="string" name="annotation.GO CELLULAR_COMPONENT" value="cytoplasm"/>
      <att type="string" name="annotation.GO CELLULAR_COMPONENT" value="intracellular"/>
      <att type="string" name="annotation.GO CELLULAR_COMPONENT" value="nucleus"/>
    </att>
    <att type="string" name="annotation.Date" value="20050308"/>
    <att type="list" name="cytoscape.alias.list">
      <att type="string" name="cytoscape.alias.list" value="IPI00394665"/>
      <att type="string" name="cytoscape.alias.list" value="P55265"/>
    </att>
    <att type="string" name="upkb_sp" value="P55265"/>
    <att type="string" name="canonicalName" value="NP_001102.2"/>
    <att type="string" name="annotation.With (or) From" value=""/>
    <att type="integer" name="Degree" value="1"/>
    <att type="map" name="annotation.Evidence">
      <att type="string" name="GO:0005622" value="IEA"/>
      <att type="string" name="GO:0003725" value="IEA"/>
      <att type="string" name="GO:0006397" value="IEA"/>
      <att type="string" name="GO:0005737" value="TAS"/>
      <att type="string" name="GO:0003726" value="NAS"/>
      <att type="string" name="GO:0016787" value="IEA"/>
      <att type="string" name="GO:0016553" value="IDA"/>
      <att type="string" name="GO:0008270" value="IEA"/>
      <att type="string" name="GO:0005634" value="TAS"/>
      <att type="string" name="GO:0031047" value="IEA"/>
      <att type="string" name="GO:0003677" value="IEA"/>
      <att type="string" name="GO:0046872" value="IEA"/>
    </att>
    <att type="list" name="annotation.GO BIOLOGICAL_PROCESS">
      <att type="string" name="annotation.GO BIOLOGICAL_PROCESS" value="base conversion or substitution editing"/>
      <att type="string" name="annotation.GO BIOLOGICAL_PROCESS" value="gene silencing by RNA"/>
      <att type="string" name="annotation.GO BIOLOGICAL_PROCESS" value="mRNA processing"/>
    </att>
    <att type="string" name="Prot_Name" value="adenosine deaminase, RNA-specific isoform a"/>
  </node>
  <node label="NP_954637.1" id="-848">
    <att type="string" name="annotation.DB_Object_ID" value="ENSP00000379141"/>
    <att type="string" name="Column 4" value="6387"/>
    <att type="string" name="annotation.DB_Object_Type" value="protein"/>
    <att type="string" name="upkb_ensemble" value="ENSP00000379141"/>
    <att type="string" name="annotation.DB" value="ENSEMBL"/>
    <att type="string" name="GeneID_String" value="6387"/>
    <att type="string" name="annotation.Qualifier" value=""/>
    <att type="string" name="annotation.Taxon" value="Human"/>
    <att type="string" name="upkb_tr" value="Q6ZVE9"/>
    <att type="string" name="Prot_Acc" value="NP_954637.1"/>
    <att type="string" name="type" value="human"/>
    <att type="string" name="annotation.Assigned_by" value="UniProtKB"/>
    <att type="list" name="annotation.GO MOLECULAR_FUNCTION">
      <att type="string" name="annotation.GO MOLECULAR_FUNCTION" value="chemokine activity"/>
      <att type="string" name="annotation.GO MOLECULAR_FUNCTION" value="growth factor activity"/>
      <att type="string" name="annotation.GO MOLECULAR_FUNCTION" value="signal transducer activity"/>
    </att>
    <att type="map" name="annotation.DB:Reference">
      <att type="string" name="GO:0008009" value="GOA:interpro|GO_REF:0000002"/>
      <att type="string" name="GO:0008015" value="PMID:10772939"/>
      <att type="string" name="GO:0006874" value="PMID:10772939"/>
      <att type="string" name="GO:0005576" value="GOA:interpro|GO_REF:0000002"/>
      <att type="string" name="GO:0009615" value="PMID:10772939"/>
      <att type="string" name="GO:0005615" value="GOA:spkw|GO_REF:0000004"/>
      <att type="string" name="GO:0007165" value="PMID:10491003"/>
      <att type="string" name="GO:0006955" value="GOA:interpro|GO_REF:0000002"/>
      <att type="string" name="GO:0007186" value="PMID:8752280"/>
      <att type="string" name="GO:0006935" value="PMID:10620615"/>
      <att type="string" name="GO:0008064" value="PMID:10570282"/>
      <att type="string" name="GO:0004871" value="PMID:10491003"/>
      <att type="string" name="GO:0007155" value="PMID:10198043"/>
      <att type="string" name="GO:0008083" value="GOA:spkw|GO_REF:0000004"/>
    </att>
    <att type="integer" name="GeneID" value="6387"/>
    <att type="string" name="annotation.DB_Object_Name" value=""/>
    <att type="list" name="annotation.GO CELLULAR_COMPONENT">
      <att type="string" name="annotation.GO CELLULAR_COMPONENT" value="extracellular region"/>
      <att type="string" name="annotation.GO CELLULAR_COMPONENT" value="extracellular space"/>
    </att>
    <att type="string" name="annotation.Date" value="20080613"/>
    <att type="list" name="cytoscape.alias.list">
      <att type="string" name="cytoscape.alias.list" value="ENSP00000379141"/>
      <att type="string" name="cytoscape.alias.list" value="IPI00873019"/>
    </att>
    <att type="string" name="upkb_sp" value="P48061"/>
    <att type="string" name="canonicalName" value="NP_954637.1"/>
    <att type="string" name="annotation.With (or) From" value="InterPro:IPR001811"/>
    <att type="integer" name="Degree" value="2"/>
    <att type="map" name="annotation.Evidence">
      <att type="string" name="GO:0008009" value="IEA"/>
      <att type="string" name="GO:0008015" value="TAS"/>
      <att type="string" name="GO:0006874" value="TAS"/>
      <att type="string" name="GO:0005576" value="IEA"/>
      <att type="string" name="GO:0009615" value="TAS"/>
      <att type="string" name="GO:0005615" value="IEA"/>
      <att type="string" name="GO:0007165" value="TAS"/>
      <att type="string" name="GO:0006955" value="IEA"/>
      <att type="string" name="GO:0007186" value="TAS"/>
      <att type="string" name="GO:0006935" value="TAS"/>
      <att type="string" name="GO:0008064" value="TAS"/>
      <att type="string" name="GO:0004871" value="TAS"/>
      <att type="string" name="GO:0007155" value="TAS"/>
      <att type="string" name="GO:0008083" value="IEA"/>
    </att>
    <att type="list" name="annotation.GO BIOLOGICAL_PROCESS">
      <att type="string" name="annotation.GO BIOLOGICAL_PROCESS" value="G-protein coupled receptor protein signaling pathway"/>
      <att type="string" name="annotation.GO BIOLOGICAL_PROCESS" value="blood circulation"/>
      <att type="string" name="annotation.GO BIOLOGICAL_PROCESS" value="cell adhesion"/>
      <att type="string" name="annotation.GO BIOLOGICAL_PROCESS" value="cellular calcium ion homeostasis"/>
      <att type="string" name="annotation.GO BIOLOGICAL_PROCESS" value="chemotaxis"/>
      <att type="string" name="annotation.GO BIOLOGICAL_PROCESS" value="immune response"/>
      <att type="string" name="annotation.GO BIOLOGICAL_PROCESS" value="regulation of actin polymerization and/or depolymerization"/>
      <att type="string" name="annotation.GO BIOLOGICAL_PROCESS" value="response to virus"/>
      <att type="string" name="annotation.GO BIOLOGICAL_PROCESS" value="signal transduction"/>
    </att>
    <att type="string" name="Prot_Name" value="chemokine (C-X-C motif) ligand 12 (stromal cell-derived factor 1) isoform alpha"/>
  </node>
  <node label="NP_002806.2" id="-534">
    <att type="string" name="annotation.DB_Object_ID" value="O00231"/>
    <att type="string" name="Column 4" value="5717"/>
    <att type="string" name="annotation.DB_Object_Type" value="protein"/>
    <att type="string" name="annotation.DB" value="UniProtKB"/>
    <att type="string" name="upkb_vega" value="OTTHUMP00000163704"/>
    <att type="string" name="GeneID_String" value="5717"/>
    <att type="string" name="annotation.Qualifier" value=""/>
    <att type="string" name="annotation.Taxon" value="Human"/>
    <att type="string" name="Prot_Acc" value="NP_002806.2"/>
    <att type="string" name="type" value="human"/>
    <att type="string" name="annotation.Assigned_by" value="UniProtKB"/>
    <att type="list" name="annotation.GO MOLECULAR_FUNCTION">
      <att type="string" name="annotation.GO MOLECULAR_FUNCTION" value="protein binding"/>
    </att>
    <att type="map" name="annotation.DB:Reference">
      <att type="string" name="GO:0005515" value="PMID:17353931"/>
      <att type="string" name="GO:0000502" value="PMID:9119060"/>
      <att type="string" name="GO:0051437" value="PMID:12791267"/>
      <att type="string" name="GO:0051436" value="PMID:15029244"/>
      <att type="string" name="GO:0031145" value="PMID:11285280"/>
      <att type="string" name="GO:0005829" value="GOA:spkw|GO_REF:0000004"/>
    </att>
    <att type="integer" name="GeneID" value="5717"/>
    <att type="string" name="annotation.DB_Object_Name" value="PSMD11: 26S proteasome non-ATPase regulatory subunit 11"/>
    <att type="list" name="annotation.GO CELLULAR_COMPONENT">
      <att type="string" name="annotation.GO CELLULAR_COMPONENT" value="cytosol"/>
      <att type="string" name="annotation.GO CELLULAR_COMPONENT" value="proteasome complex"/>
    </att>
    <att type="string" name="annotation.Date" value="20080616"/>
    <att type="list" name="cytoscape.alias.list">
      <att type="string" name="cytoscape.alias.list" value="IPI00105598"/>
      <att type="string" name="cytoscape.alias.list" value="O00231"/>
    </att>
    <att type="string" name="upkb_sp" value="O00231"/>
    <att type="string" name="canonicalName" value="NP_002806.2"/>
    <att type="string" name="annotation.With (or) From" value="SP_KW:KW-0647"/>
    <att type="integer" name="Degree" value="1"/>
    <att type="map" name="annotation.Evidence">
      <att type="string" name="GO:0005515" value="IPI"/>
      <att type="string" name="GO:0000502" value="TAS"/>
      <att type="string" name="GO:0051437" value="EXP"/>
      <att type="string" name="GO:0051436" value="EXP"/>
      <att type="string" name="GO:0031145" value="EXP"/>
      <att type="string" name="GO:0005829" value="IEA"/>
    </att>
    <att type="list" name="annotation.GO BIOLOGICAL_PROCESS">
      <att type="string" name="annotation.GO BIOLOGICAL_PROCESS" value="anaphase-promoting complex-dependent proteasomal ubiquitin-dependent protein catabolic process"/>
      <att type="string" name="annotation.GO BIOLOGICAL_PROCESS" value="negative regulation of ubiquitin-protein ligase activity during mitotic cell cycle"/>
      <att type="string" name="annotation.GO BIOLOGICAL_PROCESS" value="positive regulation of ubiquitin-protein ligase activity during mitotic cell cycle"/>
    </att>
    <att type="string" name="Prot_Name" value="proteasome 26S non-ATPase subunit 11"/>
  </node>
  <node label="NP_036472.2" id="-1176">
    <att type="string" name="annotation.DB_Object_ID" value="ENSP00000360622"/>
    <att type="string" name="Column 4" value="4773"/>
    <att type="string" name="annotation.DB_Object_Type" value="protein"/>
    <att type="string" name="upkb_ensemble" value="ENSP00000360622"/>
    <att type="string" name="annotation.DB" value="ENSEMBL"/>
    <att type="string" name="GeneID_String" value="4773"/>
    <att type="string" name="annotation.Qualifier" value=""/>
    <att type="string" name="MCODE_Node_Status" value="Unclustered"/>
    <att type="string" name="annotation.Taxon" value="Human"/>
    <att type="string" name="Prot_Acc" value="NP_036472.2"/>
    <att type="string" name="type" value="human"/>
    <att type="string" name="annotation.Assigned_by" value="UniProtKB"/>
    <att type="list" name="annotation.GO MOLECULAR_FUNCTION">
      <att type="string" name="annotation.GO MOLECULAR_FUNCTION" value="protein binding"/>
      <att type="string" name="annotation.GO MOLECULAR_FUNCTION" value="transcription activator activity"/>
      <att type="string" name="annotation.GO MOLECULAR_FUNCTION" value="transcription factor activity"/>
    </att>
    <att type="map" name="annotation.DB:Reference">
      <att type="string" name="GO:0005515" value="PMID:16873067"/>
      <att type="string" name="GO:0006355" value="GOA:interpro|GO_REF:0000002"/>
      <att type="string" name="GO:0005737" value="PMID:8668213"/>
      <att type="string" name="GO:0045941" value="PMID:15790681"/>
      <att type="string" name="GO:0003700" value="GOA:interpro|GO_REF:0000002"/>
      <att type="string" name="GO:0016563" value="PMID:15790681"/>
      <att type="string" name="GO:0005634" value="GOA:interpro|GO_REF:0000002"/>
    </att>
    <att type="integer" name="GeneID" value="4773"/>
    <att type="string" name="annotation.DB_Object_Name" value=""/>
    <att type="list" name="annotation.GO CELLULAR_COMPONENT">
      <att type="string" name="annotation.GO CELLULAR_COMPONENT" value="cytoplasm"/>
      <att type="string" name="annotation.GO CELLULAR_COMPONENT" value="nucleus"/>
    </att>
    <att type="string" name="annotation.Date" value="20080613"/>
    <att type="list" name="cytoscape.alias.list">
      <att type="string" name="cytoscape.alias.list" value="ENSP00000360622"/>
      <att type="string" name="cytoscape.alias.list" value="IPI00871770"/>
    </att>
    <att type="string" name="upkb_sp" value="Q13469"/>
    <att type="string" name="canonicalName" value="NP_036472.2"/>
    <att type="real" name="MCODE_Score" value="0.0"/>
    <att type="string" name="annotation.With (or) From" value="InterPro:IPR011539"/>
    <att type="integer" name="Degree" value="3"/>
    <att type="map" name="annotation.Evidence">
      <att type="string" name="GO:0005515" value="IPI"/>
      <att type="string" name="GO:0006355" value="IEA"/>
      <att type="string" name="GO:0005737" value="TAS"/>
      <att type="string" name="GO:0045941" value="IDA"/>
      <att type="string" name="GO:0003700" value="IEA"/>
      <att type="string" name="GO:0016563" value="IDA"/>
      <att type="string" name="GO:0005634" value="IEA"/>
    </att>
    <att type="list" name="annotation.GO BIOLOGICAL_PROCESS">
      <att type="string" name="annotation.GO BIOLOGICAL_PROCESS" value="positive regulation of transcription"/>
      <att type="string" name="annotation.GO BIOLOGICAL_PROCESS" value="regulation of transcription, DNA-dependent"/>
    </att>
    <att type="string" name="Prot_Name" value="nuclear factor of activated T-cells, cytoplasmic, calcineurin-dependent 2 isoform B"/>
  </node>
  <node label="NP_001091.1" id="-1421">
    <att type="string" name="annotation.DB_Object_ID" value="P68133"/>
    <att type="string" name="Column 4" value="58"/>
    <att type="string" name="annotation.DB_Object_Type" value="protein"/>
    <att type="string" name="annotation.DB" value="UniProtKB"/>
    <att type="string" name="GeneID_String" value="58"/>
    <att type="string" name="annotation.Qualifier" value=""/>
    <att type="string" name="MCODE_Node_Status" value="Unclustered"/>
    <att type="string" name="annotation.Taxon" value="Human"/>
    <att type="string" name="upkb_tr" value="A6NL76"/>
    <att type="string" name="Prot_Acc" value="NP_001091.1"/>
    <att type="string" name="type" value="human"/>
    <att type="string" name="annotation.Assigned_by" value="UniProtKB"/>
    <att type="list" name="annotation.GO MOLECULAR_FUNCTION">
      <att type="string" name="annotation.GO MOLECULAR_FUNCTION" value="ADP binding"/>
      <att type="string" name="annotation.GO MOLECULAR_FUNCTION" value="ATP binding"/>
      <att type="string" name="annotation.GO MOLECULAR_FUNCTION" value="myosin binding"/>
      <att type="string" name="annotation.GO MOLECULAR_FUNCTION" value="nucleotide binding"/>
      <att type="string" name="annotation.GO MOLECULAR_FUNCTION" value="protein binding"/>
      <att type="string" name="annotation.GO MOLECULAR_FUNCTION" value="structural constituent of cytoskeleton"/>
    </att>
    <att type="map" name="annotation.DB:Reference">
      <att type="string" name="GO:0005515" value="PMID:12849983"/>
      <att type="string" name="GO:0030240" value="PMID:11333380"/>
      <att type="string" name="GO:0001725" value="PMID:15198992"/>
      <att type="string" name="GO:0005884" value="PMID:12849983"/>
      <att type="string" name="GO:0048741" value="UniProt:P68133"/>
      <att type="string" name="GO:0005524" value="PMID:10508519"/>
      <att type="string" name="GO:0005737" value="GOA:spkw|GO_REF:0000004"/>
      <att type="string" name="GO:0006936" value="PMID:10508519"/>
      <att type="string" name="GO:0000166" value="GOA:spkw|GO_REF:0000004"/>
      <att type="string" name="GO:0043531" value="PMID:10508519"/>
      <att type="string" name="GO:0005865" value="PMID:15198992"/>
      <att type="string" name="GO:0005200" value="PMID:10508519"/>
      <att type="string" name="GO:0017022" value="PMID:10508519"/>
      <att type="string" name="GO:0005856" value="GOA:spkw|GO_REF:0000004"/>
    </att>
    <att type="integer" name="GeneID" value="58"/>
    <att type="string" name="annotation.DB_Object_Name" value="ACTA1, ACTA: Actin, alpha skeletal muscle"/>
    <att type="list" name="annotation.GO CELLULAR_COMPONENT">
      <att type="string" name="annotation.GO CELLULAR_COMPONENT" value="actin filament"/>
      <att type="string" name="annotation.GO CELLULAR_COMPONENT" value="cytoplasm"/>
      <att type="string" name="annotation.GO CELLULAR_COMPONENT" value="cytoskeleton"/>
      <att type="string" name="annotation.GO CELLULAR_COMPONENT" value="stress fiber"/>
      <att type="string" name="annotation.GO CELLULAR_COMPONENT" value="striated muscle thin filament"/>
    </att>
    <att type="string" name="annotation.Date" value="20051122"/>
    <att type="list" name="cytoscape.alias.list">
      <att type="string" name="cytoscape.alias.list" value="IPI00021428"/>
      <att type="string" name="cytoscape.alias.list" value="P68133"/>
    </att>
    <att type="string" name="upkb_sp" value="P68133"/>
    <att type="string" name="canonicalName" value="NP_001091.1"/>
    <att type="real" name="MCODE_Score" value="0.0"/>
    <att type="string" name="annotation.With (or) From" value=""/>
    <att type="integer" name="Degree" value="1"/>
    <att type="map" name="annotation.Evidence">
      <att type="string" name="GO:0005515" value="IPI"/>
      <att type="string" name="GO:0030240" value="IMP"/>
      <att type="string" name="GO:0001725" value="IDA"/>
      <att type="string" name="GO:0005884" value="IDA"/>
      <att type="string" name="GO:0048741" value="ISS"/>
      <att type="string" name="GO:0005524" value="TAS"/>
      <att type="string" name="GO:0005737" value="IEA"/>
      <att type="string" name="GO:0006936" value="TAS"/>
      <att type="string" name="GO:0000166" value="IEA"/>
      <att type="string" name="GO:0043531" value="TAS"/>
      <att type="string" name="GO:0005865" value="IDA"/>
      <att type="string" name="GO:0005200" value="TAS"/>
      <att type="string" name="GO:0017022" value="TAS"/>
      <att type="string" name="GO:0005856" value="IEA"/>
    </att>
    <att type="list" name="annotation.GO BIOLOGICAL_PROCESS">
      <att type="string" name="annotation.GO BIOLOGICAL_PROCESS" value="muscle contraction"/>
      <att type="string" name="annotation.GO BIOLOGICAL_PROCESS" value="muscle thin filament assembly"/>
      <att type="string" name="annotation.GO BIOLOGICAL_PROCESS" value="skeletal muscle fiber development"/>
    </att>
    <att type="string" name="Prot_Name" value="alpha 1 actin precursor"/>
  </node>
  <node label="NP_000237.1" id="-438">
    <att type="string" name="annotation.DB_Object_ID" value="P33076"/>
    <att type="string" name="Column 4" value="4261"/>
    <att type="string" name="annotation.DB_Object_Type" value="protein"/>
    <att type="string" name="annotation.DB" value="UniProtKB"/>
    <att type="string" name="GeneID_String" value="4261"/>
    <att type="string" name="annotation.Qualifier" value=""/>
    <att type="string" name="annotation.Taxon" value="Human"/>
    <att type="string" name="upkb_tr" value="Q8SNB7"/>
    <att type="string" name="Prot_Acc" value="NP_000237.1"/>
    <att type="string" name="type" value="human"/>
    <att type="string" name="annotation.Assigned_by" value="UniProtKB"/>
    <att type="list" name="annotation.GO MOLECULAR_FUNCTION">
      <att type="string" name="annotation.GO MOLECULAR_FUNCTION" value="ATP binding"/>
      <att type="string" name="annotation.GO MOLECULAR_FUNCTION" value="DNA binding"/>
      <att type="string" name="annotation.GO MOLECULAR_FUNCTION" value="RNA polymerase II transcription factor activity"/>
      <att type="string" name="annotation.GO MOLECULAR_FUNCTION" value="nucleotide binding"/>
      <att type="string" name="annotation.GO MOLECULAR_FUNCTION" value="protein binding"/>
      <att type="string" name="annotation.GO MOLECULAR_FUNCTION" value="transcription coactivator activity"/>
      <att type="string" name="annotation.GO MOLECULAR_FUNCTION" value="transcription regulator activity"/>
      <att type="string" name="annotation.GO MOLECULAR_FUNCTION" value="ubiquitin binding"/>
    </att>
    <att type="map" name="annotation.DB:Reference">
      <att type="string" name="GO:0005515" value="PMID:16600381"/>
      <att type="string" name="GO:0043130" value="PMID:14528304"/>
      <att type="string" name="GO:0006355" value="GOA:spkw|GO_REF:0000004"/>
      <att type="string" name="GO:0003702" value="PMID:8402893"/>
      <att type="string" name="GO:0003713" value="PMID:7749984"/>
      <att type="string" name="GO:0006952" value="GOA:interpro|GO_REF:0000002"/>
      <att type="string" name="GO:0005634" value="GOA:spkw|GO_REF:0000004"/>
      <att type="string" name="GO:0005524" value="GOA:interpro|GO_REF:0000002"/>
      <att type="string" name="GO:0003677" value="PMID:15771576"/>
      <att type="string" name="GO:0006955" value="PMID:8402893"/>
      <att type="string" name="GO:0000166" value="GOA:spkw|GO_REF:0000004"/>
      <att type="string" name="GO:0030528" value="GOA:interpro|GO_REF:0000002"/>
      <att type="string" name="GO:0045449" value="GOA:interpro|GO_REF:0000002"/>
    </att>
    <att type="integer" name="GeneID" value="4261"/>
    <att type="string" name="annotation.DB_Object_Name" value="CIITA, MHC2TA: MHC class II transactivator"/>
    <att type="list" name="annotation.GO CELLULAR_COMPONENT">
      <att type="string" name="annotation.GO CELLULAR_COMPONENT" value="nucleus"/>
    </att>
    <att type="string" name="annotation.Date" value="20080616"/>
    <att type="list" name="cytoscape.alias.list">
      <att type="string" name="cytoscape.alias.list" value="IPI00186224"/>
      <att type="string" name="cytoscape.alias.list" value="P33076"/>
    </att>
    <att type="string" name="upkb_sp" value="P33076"/>
    <att type="string" name="canonicalName" value="NP_000237.1"/>
    <att type="string" name="annotation.With (or) From" value="SP_KW:KW-0539"/>
    <att type="integer" name="Degree" value="2"/>
    <att type="map" name="annotation.Evidence">
      <att type="string" name="GO:0005515" value="IPI"/>
      <att type="string" name="GO:0043130" value="IPI"/>
      <att type="string" name="GO:0006355" value="IEA"/>
      <att type="string" name="GO:0003702" value="TAS"/>
      <att type="string" name="GO:0003713" value="TAS"/>
      <att type="string" name="GO:0006952" value="IEA"/>
      <att type="string" name="GO:0005634" value="IEA"/>
      <att type="string" name="GO:0005524" value="IEA"/>
      <att type="string" name="GO:0003677" value="TAS"/>
      <att type="string" name="GO:0006955" value="TAS"/>
      <att type="string" name="GO:0000166" value="IEA"/>
      <att type="string" name="GO:0030528" value="IEA"/>
      <att type="string" name="GO:0045449" value="IEA"/>
    </att>
    <att type="list" name="annotation.GO BIOLOGICAL_PROCESS">
      <att type="string" name="annotation.GO BIOLOGICAL_PROCESS" value="defense response"/>
      <att type="string" name="annotation.GO BIOLOGICAL_PROCESS" value="immune response"/>
      <att type="string" name="annotation.GO BIOLOGICAL_PROCESS" value="regulation of transcription"/>
      <att type="string" name="annotation.GO BIOLOGICAL_PROCESS" value="regulation of transcription, DNA-dependent"/>
    </att>
    <att type="string" name="Prot_Name" value="class II transactivator"/>
  </node>
  <node label="NP_000576.1" id="-891">
    <att type="string" name="annotation.DB_Object_ID" value="ENSP00000377713"/>
    <att type="string" name="Column 4" value="3600"/>
    <att type="string" name="annotation.DB_Object_Type" value="protein"/>
    <att type="string" name="upkb_ensemble" value="ENSP00000377713"/>
    <att type="string" name="annotation.DB" value="ENSEMBL"/>
    <att type="string" name="GeneID_String" value="3600"/>
    <att type="string" name="annotation.Qualifier" value=""/>
    <att type="string" name="MCODE_Node_Status" value="Unclustered"/>
    <att type="string" name="annotation.Taxon" value="Human"/>
    <att type="string" name="upkb_tr" value="A8MY73"/>
    <att type="string" name="Prot_Acc" value="NP_000576.1"/>
    <att type="string" name="type" value="human"/>
    <att type="string" name="annotation.Assigned_by" value="UniProtKB"/>
    <att type="list" name="annotation.GO MOLECULAR_FUNCTION">
      <att type="string" name="annotation.GO MOLECULAR_FUNCTION" value="hematopoietin/interferon-class (D200-domain) cytokine receptor binding"/>
      <att type="string" name="annotation.GO MOLECULAR_FUNCTION" value="protein binding"/>
      <att type="string" name="annotation.GO MOLECULAR_FUNCTION" value="signal transducer activity"/>
    </att>
    <att type="map" name="annotation.DB:Reference">
      <att type="string" name="GO:0005515" value="PMID:16284400"/>
      <att type="string" name="GO:0008284" value="PMID:10851076"/>
      <att type="string" name="GO:0005794" value="PMID:10851076"/>
      <att type="string" name="GO:0007267" value="PMID:7759105"/>
      <att type="string" name="GO:0005624" value="PMID:10851076"/>
      <att type="string" name="GO:0005576" value="GOA:interpro|GO_REF:0000002"/>
      <att type="string" name="GO:0005634" value="GOA:spkw|GO_REF:0000004"/>
      <att type="string" name="GO:0005615" value="PMID:10851076"/>
      <att type="string" name="GO:0005126" value="GOA:interpro|GO_REF:0000002"/>
      <att type="string" name="GO:0007165" value="PMID:8178155"/>
      <att type="string" name="GO:0006955" value="GOA:interpro|GO_REF:0000002"/>
      <att type="string" name="GO:0005737" value="PMID:10851076"/>
      <att type="string" name="GO:0005887" value="PMID:10851076"/>
      <att type="string" name="GO:0004871" value="PMID:10851076"/>
      <att type="string" name="GO:0005768" value="PMID:10851076"/>
    </att>
    <att type="integer" name="GeneID" value="3600"/>
    <att type="string" name="annotation.DB_Object_Name" value=""/>
    <att type="list" name="annotation.GO CELLULAR_COMPONENT">
      <att type="string" name="annotation.GO CELLULAR_COMPONENT" value="Golgi apparatus"/>
      <att type="string" name="annotation.GO CELLULAR_COMPONENT" value="cytoplasm"/>
      <att type="string" name="annotation.GO CELLULAR_COMPONENT" value="endosome"/>
      <att type="string" name="annotation.GO CELLULAR_COMPONENT" value="extracellular region"/>
      <att type="string" name="annotation.GO CELLULAR_COMPONENT" value="extracellular space"/>
      <att type="string" name="annotation.GO CELLULAR_COMPONENT" value="integral to plasma membrane"/>
      <att type="string" name="annotation.GO CELLULAR_COMPONENT" value="membrane fraction"/>
      <att type="string" name="annotation.GO CELLULAR_COMPONENT" value="nucleus"/>
    </att>
    <att type="string" name="annotation.Date" value="20080613"/>
    <att type="list" name="cytoscape.alias.list">
      <att type="string" name="cytoscape.alias.list" value="ENSP00000377713"/>
      <att type="string" name="cytoscape.alias.list" value="IPI00871752"/>
    </att>
    <att type="string" name="upkb_sp" value="P40933"/>
    <att type="string" name="canonicalName" value="NP_000576.1"/>
    <att type="real" name="MCODE_Score" value="0.0"/>
    <att type="string" name="annotation.With (or) From" value="InterPro:IPR003443"/>
    <att type="integer" name="Degree" value="1"/>
    <att type="map" name="annotation.Evidence">
      <att type="string" name="GO:0005515" value="IPI"/>
      <att type="string" name="GO:0008284" value="TAS"/>
      <att type="string" name="GO:0005794" value="TAS"/>
      <att type="string" name="GO:0007267" value="TAS"/>
      <att type="string" name="GO:0005624" value="TAS"/>
      <att type="string" name="GO:0005576" value="IEA"/>
      <att type="string" name="GO:0005634" value="IEA"/>
      <att type="string" name="GO:0005615" value="TAS"/>
      <att type="string" name="GO:0005126" value="IEA"/>
      <att type="string" name="GO:0007165" value="TAS"/>
      <att type="string" name="GO:0006955" value="IEA"/>
      <att type="string" name="GO:0005737" value="TAS"/>
      <att type="string" name="GO:0005887" value="TAS"/>
      <att type="string" name="GO:0004871" value="TAS"/>
      <att type="string" name="GO:0005768" value="TAS"/>
    </att>
    <att type="list" name="annotation.GO BIOLOGICAL_PROCESS">
      <att type="string" name="annotation.GO BIOLOGICAL_PROCESS" value="cell-cell signaling"/>
      <att type="string" name="annotation.GO BIOLOGICAL_PROCESS" value="immune response"/>
      <att type="string" name="annotation.GO BIOLOGICAL_PROCESS" value="positive regulation of cell proliferation"/>
      <att type="string" name="annotation.GO BIOLOGICAL_PROCESS" value="signal transduction"/>
    </att>
    <att type="string" name="Prot_Name" value="interleukin 15 preproprotein"/>
  </node>
  <node label="NP_002795.2" id="-579">
    <att type="string" name="annotation.DB_Object_ID" value="P17980"/>
    <att type="string" name="Column 4" value="5702"/>
    <att type="string" name="annotation.DB_Object_Type" value="protein"/>
    <att type="string" name="annotation.DB" value="UniProtKB"/>
    <att type="string" name="GeneID_String" value="5702"/>
    <att type="string" name="annotation.Qualifier" value=""/>
    <att type="string" name="annotation.Taxon" value="Human"/>
    <att type="string" name="Prot_Acc" value="NP_002795.2"/>
    <att type="string" name="type" value="human"/>
    <att type="string" name="annotation.Assigned_by" value="UniProtKB"/>
    <att type="list" name="annotation.GO MOLECULAR_FUNCTION">
      <att type="string" name="annotation.GO MOLECULAR_FUNCTION" value="ATP binding"/>
      <att type="string" name="annotation.GO MOLECULAR_FUNCTION" value="hydrolase activity"/>
      <att type="string" name="annotation.GO MOLECULAR_FUNCTION" value="nucleoside-triphosphatase activity"/>
      <att type="string" name="annotation.GO MOLECULAR_FUNCTION" value="nucleotide binding"/>
      <att type="string" name="annotation.GO MOLECULAR_FUNCTION" value="protein binding"/>
      <att type="string" name="annotation.GO MOLECULAR_FUNCTION" value="transcription coactivator activity"/>
      <att type="string" name="annotation.GO MOLECULAR_FUNCTION" value="transcription corepressor activity"/>
    </att>
    <att type="map" name="annotation.DB:Reference">
      <att type="string" name="GO:0005515" value="PMID:17353931"/>
      <att type="string" name="GO:0000502" value="PMID:8811196"/>
      <att type="string" name="GO:0017111" value="GOA:interpro|GO_REF:0000002"/>
      <att type="string" name="GO:0003714" value="PMID:2194290"/>
      <att type="string" name="GO:0003713" value="PMID:8419915"/>
      <att type="string" name="GO:0051437" value="PMID:12791267"/>
      <att type="string" name="GO:0005634" value="PMID:2194290"/>
      <att type="string" name="GO:0051436" value="PMID:15029244"/>
      <att type="string" name="GO:0031145" value="PMID:11285280"/>
      <att type="string" name="GO:0005524" value="GOA:interpro|GO_REF:0000002"/>
      <att type="string" name="GO:0005829" value="GOA:spkw|GO_REF:0000004"/>
      <att type="string" name="GO:0030163" value="GOA:interpro|GO_REF:0000002"/>
      <att type="string" name="GO:0005737" value="GOA:interpro|GO_REF:0000002"/>
      <att type="string" name="GO:0000166" value="GOA:interpro|GO_REF:0000002"/>
      <att type="string" name="GO:0016787" value="GOA:interpro|GO_REF:0000002"/>
      <att type="string" name="GO:0044419" value="GOA:spkw|GO_REF:0000004"/>
    </att>
    <att type="integer" name="GeneID" value="5702"/>
    <att type="string" name="annotation.DB_Object_Name" value="PSMC3, TBP1: 26S protease regulatory subunit 6A"/>
    <att type="list" name="annotation.GO CELLULAR_COMPONENT">
      <att type="string" name="annotation.GO CELLULAR_COMPONENT" value="cytoplasm"/>
      <att type="string" name="annotation.GO CELLULAR_COMPONENT" value="cytosol"/>
      <att type="string" name="annotation.GO CELLULAR_COMPONENT" value="nucleus"/>
      <att type="string" name="annotation.GO CELLULAR_COMPONENT" value="proteasome complex"/>
    </att>
    <att type="string" name="annotation.Date" value="20080616"/>
    <att type="list" name="cytoscape.alias.list">
      <att type="string" name="cytoscape.alias.list" value="IPI00018398"/>
      <att type="string" name="cytoscape.alias.list" value="P17980"/>
    </att>
    <att type="string" name="upkb_sp" value="P17980"/>
    <att type="string" name="canonicalName" value="NP_002795.2"/>
    <att type="string" name="annotation.With (or) From" value="SP_KW:KW-0647"/>
    <att type="integer" name="Degree" value="2"/>
    <att type="map" name="annotation.Evidence">
      <att type="string" name="GO:0005515" value="IPI"/>
      <att type="string" name="GO:0000502" value="TAS"/>
      <att type="string" name="GO:0017111" value="IEA"/>
      <att type="string" name="GO:0003714" value="TAS"/>
      <att type="string" name="GO:0003713" value="TAS"/>
      <att type="string" name="GO:0051437" value="EXP"/>
      <att type="string" name="GO:0005634" value="TAS"/>
      <att type="string" name="GO:0051436" value="EXP"/>
      <att type="string" name="GO:0031145" value="EXP"/>
      <att type="string" name="GO:0005524" value="IEA"/>
      <att type="string" name="GO:0005829" value="IEA"/>
      <att type="string" name="GO:0030163" value="IEA"/>
      <att type="string" name="GO:0005737" value="IEA"/>
      <att type="string" name="GO:0000166" value="IEA"/>
      <att type="string" name="GO:0016787" value="IEA"/>
      <att type="string" name="GO:0044419" value="IEA"/>
    </att>
    <att type="list" name="annotation.GO BIOLOGICAL_PROCESS">
      <att type="string" name="annotation.GO BIOLOGICAL_PROCESS" value="anaphase-promoting complex-dependent proteasomal ubiquitin-dependent protein catabolic process"/>
      <att type="string" name="annotation.GO BIOLOGICAL_PROCESS" value="interspecies interaction between organisms"/>
      <att type="string" name="annotation.GO BIOLOGICAL_PROCESS" value="negative regulation of ubiquitin-protein ligase activity during mitotic cell cycle"/>
      <att type="string" name="annotation.GO BIOLOGICAL_PROCESS" value="positive regulation of ubiquitin-protein ligase activity during mitotic cell cycle"/>
      <att type="string" name="annotation.GO BIOLOGICAL_PROCESS" value="protein catabolic process"/>
    </att>
    <att type="string" name="Prot_Name" value="proteasome 26S ATPase subunit 3"/>
  </node>
  <node label="NP_000610.2" id="-1187">
    <att type="string" name="annotation.DB_Object_ID" value="P01579"/>
    <att type="string" name="Column 4" value="3458"/>
    <att type="string" name="annotation.DB_Object_Type" value="protein"/>
    <att type="string" name="annotation.DB" value="UniProtKB"/>
    <att type="string" name="GeneID_String" value="3458"/>
    <att type="string" name="annotation.Qualifier" value=""/>
    <att type="string" name="MCODE_Node_Status" value="Seed"/>
    <att type="string" name="annotation.Taxon" value="Human"/>
    <att type="string" name="Prot_Acc" value="NP_000610.2"/>
    <att type="string" name="type" value="human"/>
    <att type="string" name="annotation.Assigned_by" value="UniProtKB"/>
    <att type="list" name="MCODE_Cluster">
      <att type="string" name="MCODE_Cluster" value="Cluster 2"/>
    </att>
    <att type="list" name="annotation.GO MOLECULAR_FUNCTION">
      <att type="string" name="annotation.GO MOLECULAR_FUNCTION" value="cytokine activity"/>
      <att type="string" name="annotation.GO MOLECULAR_FUNCTION" value="interferon-gamma receptor binding"/>
    </att>
    <att type="map" name="annotation.DB:Reference">
      <att type="string" name="GO:0001781" value="GOA:compara|GO_REF:0000019"/>
      <att type="string" name="GO:0005133" value="PMID:10477596"/>
      <att type="string" name="GO:0006928" value="PMID:10477596"/>
      <att type="string" name="GO:0006925" value="GOA:compara|GO_REF:0000019"/>
      <att type="string" name="GO:0032735" value="PMID:8557999"/>
      <att type="string" name="GO:0001558" value="GOA:spkw|GO_REF:0000004"/>
      <att type="string" name="GO:0005615" value="GOA:spkw|GO_REF:0000004"/>
      <att type="string" name="GO:0030968" value="GOA:compara|GO_REF:0000019"/>
      <att type="string" name="GO:0045348" value="GOA:compara|GO_REF:0000019"/>
      <att type="string" name="GO:0019882" value="GOA:compara|GO_REF:0000019"/>
      <att type="string" name="GO:0050718" value="GOA:compara|GO_REF:0000019"/>
      <att type="string" name="GO:0007050" value="PMID:16942485"/>
      <att type="string" name="GO:0045449" value="GOA:compara|GO_REF:0000019"/>
      <att type="string" name="GO:0031642" value="GOA:compara|GO_REF:0000019"/>
      <att type="string" name="GO:0042742" value="GOA:compara|GO_REF:0000019"/>
      <att type="string" name="GO:0045410" value="GOA:compara|GO_REF:0000019"/>
      <att type="string" name="GO:0030593" value="GOA:compara|GO_REF:0000019"/>
      <att type="string" name="GO:0005576" value="GOA:interpro|GO_REF:0000002"/>
      <att type="string" name="GO:0048662" value="PMID:16942485"/>
      <att type="string" name="GO:0009615" value="GOA:spkw|GO_REF:0000004"/>
      <att type="string" name="GO:0005125" value="GOA:spkw|GO_REF:0000004"/>
      <att type="string" name="GO:0045084" value="GOA:compara|GO_REF:0000019"/>
      <att type="string" name="GO:0034393" value="PMID:16942485"/>
      <att type="string" name="GO:0050776" value="GOA:compara|GO_REF:0000019"/>
      <att type="string" name="GO:0045893" value="GOA:compara|GO_REF:0000019"/>
      <att type="string" name="GO:0048304" value="GOA:compara|GO_REF:0000019"/>
      <att type="string" name="GO:0007166" value="PMID:10477596"/>
      <att type="string" name="GO:0045080" value="GOA:compara|GO_REF:0000019"/>
    </att>
    <att type="integer" name="GeneID" value="3458"/>
    <att type="string" name="annotation.DB_Object_Name" value="IFNG: Interferon gamma precursor"/>
    <att type="list" name="annotation.GO CELLULAR_COMPONENT">
      <att type="string" name="annotation.GO CELLULAR_COMPONENT" value="extracellular region"/>
      <att type="string" name="annotation.GO CELLULAR_COMPONENT" value="extracellular space"/>
    </att>
    <att type="string" name="annotation.Date" value="20080616"/>
    <att type="list" name="cytoscape.alias.list">
      <att type="string" name="cytoscape.alias.list" value="IPI00307209"/>
      <att type="string" name="cytoscape.alias.list" value="P01579"/>
    </att>
    <att type="string" name="upkb_sp" value="P01579"/>
    <att type="string" name="canonicalName" value="NP_000610.2"/>
    <att type="real" name="MCODE_Score" value="0.64"/>
    <att type="string" name="annotation.With (or) From" value="SP_KW:KW-0202"/>
    <att type="integer" name="Degree" value="6"/>
    <att type="map" name="annotation.Evidence">
      <att type="string" name="GO:0001781" value="IEA"/>
      <att type="string" name="GO:0005133" value="TAS"/>
      <att type="string" name="GO:0006928" value="TAS"/>
      <att type="string" name="GO:0006925" value="IEA"/>
      <att type="string" name="GO:0032735" value="IDA"/>
      <att type="string" name="GO:0001558" value="IEA"/>
      <att type="string" name="GO:0005615" value="IEA"/>
      <att type="string" name="GO:0030968" value="IEA"/>
      <att type="string" name="GO:0045348" value="IEA"/>
      <att type="string" name="GO:0019882" value="IEA"/>
      <att type="string" name="GO:0050718" value="IEA"/>
      <att type="string" name="GO:0007050" value="IDA"/>
      <att type="string" name="GO:0045449" value="IEA"/>
      <att type="string" name="GO:0031642" value="IEA"/>
      <att type="string" name="GO:0042742" value="IEA"/>
      <att type="string" name="GO:0045410" value="IEA"/>
      <att type="string" name="GO:0030593" value="IEA"/>
      <att type="string" name="GO:0005576" value="IEA"/>
      <att type="string" name="GO:0048662" value="IDA"/>
      <att type="string" name="GO:0009615" value="IEA"/>
      <att type="string" name="GO:0005125" value="IEA"/>
      <att type="string" name="GO:0045084" value="IEA"/>
      <att type="string" name="GO:0034393" value="IDA"/>
      <att type="string" name="GO:0050776" value="IEA"/>
      <att type="string" name="GO:0045893" value="IEA"/>
      <att type="string" name="GO:0048304" value="IEA"/>
      <att type="string" name="GO:0007166" value="TAS"/>
      <att type="string" name="GO:0045080" value="IEA"/>
    </att>
    <att type="list" name="annotation.GO BIOLOGICAL_PROCESS">
      <att type="string" name="annotation.GO BIOLOGICAL_PROCESS" value="antigen processing and presentation"/>
      <att type="string" name="annotation.GO BIOLOGICAL_PROCESS" value="cell cycle arrest"/>
      <att type="string" name="annotation.GO BIOLOGICAL_PROCESS" value="cell motility"/>
      <att type="string" name="annotation.GO BIOLOGICAL_PROCESS" value="cell surface receptor linked signal transduction"/>
      <att type="string" name="annotation.GO BIOLOGICAL_PROCESS" value="defense response to bacterium"/>
      <att type="string" name="annotation.GO BIOLOGICAL_PROCESS" value="endoplasmic reticulum unfolded protein response"/>
      <att type="string" name="annotation.GO BIOLOGICAL_PROCESS" value="inflammatory cell apoptosis"/>
      <att type="string" name="annotation.GO BIOLOGICAL_PROCESS" value="negative regulation of myelination"/>
      <att type="string" name="annotation.GO BIOLOGICAL_PROCESS" value="negative regulation of smooth muscle cell proliferation"/>
      <att type="string" name="annotation.GO BIOLOGICAL_PROCESS" value="neutrophil apoptosis"/>
      <att type="string" name="annotation.GO BIOLOGICAL_PROCESS" value="neutrophil chemotaxis"/>
      <att type="string" name="annotation.GO BIOLOGICAL_PROCESS" value="positive regulation of MHC class II biosynthetic process"/>
      <att type="string" name="annotation.GO BIOLOGICAL_PROCESS" value="positive regulation of chemokine biosynthetic process"/>
      <att type="string" name="annotation.GO BIOLOGICAL_PROCESS" value="positive regulation of interleukin-1 beta secretion"/>
      <att type="string" name="annotation.GO BIOLOGICAL_PROCESS" value="positive regulation of interleukin-12 biosynthetic process"/>
      <att type="string" name="annotation.GO BIOLOGICAL_PROCESS" value="positive regulation of interleukin-12 production"/>
      <att type="string" name="annotation.GO BIOLOGICAL_PROCESS" value="positive regulation of interleukin-6 biosynthetic process"/>
      <att type="string" name="annotation.GO BIOLOGICAL_PROCESS" value="positive regulation of isotype switching to IgG isotypes"/>
      <att type="string" name="annotation.GO BIOLOGICAL_PROCESS" value="positive regulation of smooth muscle cell apoptosis"/>
      <att type="string" name="annotation.GO BIOLOGICAL_PROCESS" value="positive regulation of transcription, DNA-dependent"/>
      <att type="string" name="annotation.GO BIOLOGICAL_PROCESS" value="regulation of cell growth"/>
      <att type="string" name="annotation.GO BIOLOGICAL_PROCESS" value="regulation of immune response"/>
      <att type="string" name="annotation.GO BIOLOGICAL_PROCESS" value="regulation of transcription"/>
      <att type="string" name="annotation.GO BIOLOGICAL_PROCESS" value="response to virus"/>
    </att>
    <att type="string" name="Prot_Name" value="interferon, gamma"/>
  </node>
  <node label="NP_068810.2" id="-421">
    <att type="string" name="annotation.DB_Object_ID" value="Q04206"/>
    <att type="string" name="Column 4" value="5970"/>
    <att type="string" name="annotation.DB_Object_Type" value="protein"/>
    <att type="string" name="annotation.DB" value="UniProtKB"/>
    <att type="string" name="GeneID_String" value="5970"/>
    <att type="string" name="annotation.Qualifier" value=""/>
    <att type="string" name="MCODE_Node_Status" value="Unclustered"/>
    <att type="string" name="annotation.Taxon" value="Human"/>
    <att type="string" name="upkb_tr" value="Q96CP1"/>
    <att type="string" name="Prot_Acc" value="NP_068810.2"/>
    <att type="string" name="type" value="human"/>
    <att type="string" name="annotation.Assigned_by" value="Reactome"/>
    <att type="list" name="annotation.GO MOLECULAR_FUNCTION">
      <att type="string" name="annotation.GO MOLECULAR_FUNCTION" value="NF-kappaB binding"/>
      <att type="string" name="annotation.GO MOLECULAR_FUNCTION" value="RNA polymerase II transcription factor activity, enhancer binding"/>
      <att type="string" name="annotation.GO MOLECULAR_FUNCTION" value="identical protein binding"/>
      <att type="string" name="annotation.GO MOLECULAR_FUNCTION" value="phosphate binding"/>
      <att type="string" name="annotation.GO MOLECULAR_FUNCTION" value="protein N-terminus binding"/>
      <att type="string" name="annotation.GO MOLECULAR_FUNCTION" value="protein kinase binding"/>
      <att type="string" name="annotation.GO MOLECULAR_FUNCTION" value="signal transducer activity"/>
      <att type="string" name="annotation.GO MOLECULAR_FUNCTION" value="transcription factor activity"/>
    </att>
    <att type="map" name="annotation.DB:Reference">
      <att type="string" name="GO:0005667" value="PMID:12048232"/>
      <att type="string" name="GO:0006355" value="GOA:interpro|GO_REF:0000002"/>
      <att type="string" name="GO:0010033" value="PMID:10747850"/>
      <att type="string" name="GO:0003700" value="GOA:interpro|GO_REF:0000002"/>
      <att type="string" name="GO:0051059" value="PMID:8441377"/>
      <att type="string" name="GO:0019901" value="PMID:10521409"/>
      <att type="string" name="GO:0003705" value="PMID:3091258"/>
      <att type="string" name="GO:0019221" value="PMID:15876188"/>
      <att type="string" name="GO:0006916" value="PMID:10747850"/>
      <att type="string" name="GO:0005634" value="PMID:3140380"/>
      <att type="string" name="GO:0005829" value="PMID:10723127"/>
      <att type="string" name="GO:0042802" value="PMID:9437432"/>
      <att type="string" name="GO:0051607" value="PMID:8717528"/>
      <att type="string" name="GO:0005737" value="PMID:3140380"/>
      <att type="string" name="GO:0006968" value="PMID:8717528"/>
      <att type="string" name="GO:0047485" value="PMID:7739562"/>
      <att type="string" name="GO:0006954" value="PMID:12924514"/>
      <att type="string" name="GO:0051092" value="PMID:15790681"/>
      <att type="string" name="GO:0010224" value="PMID:15616591"/>
      <att type="string" name="GO:0042301" value="PMID:10521409"/>
      <att type="string" name="GO:0005654" value="PMID:10723127"/>
      <att type="string" name="GO:0004871" value="PMID:12761501"/>
      <att type="string" name="GO:0043123" value="PMID:12761501"/>
    </att>
    <att type="integer" name="GeneID" value="5970"/>
    <att type="string" name="annotation.DB_Object_Name" value="RELA, NFKB3: Transcription factor p65"/>
    <att type="list" name="annotation.GO CELLULAR_COMPONENT">
      <att type="string" name="annotation.GO CELLULAR_COMPONENT" value="cytoplasm"/>
      <att type="string" name="annotation.GO CELLULAR_COMPONENT" value="cytosol"/>
      <att type="string" name="annotation.GO CELLULAR_COMPONENT" value="nucleoplasm"/>
      <att type="string" name="annotation.GO CELLULAR_COMPONENT" value="nucleus"/>
      <att type="string" name="annotation.GO CELLULAR_COMPONENT" value="transcription factor complex"/>
    </att>
    <att type="string" name="annotation.Date" value="20060106"/>
    <att type="list" name="cytoscape.alias.list">
      <att type="string" name="cytoscape.alias.list" value="IPI00386448"/>
      <att type="string" name="cytoscape.alias.list" value="Q04206"/>
    </att>
    <att type="string" name="upkb_sp" value="Q04206"/>
    <att type="string" name="canonicalName" value="NP_068810.2"/>
    <att type="real" name="MCODE_Score" value="0.0"/>
    <att type="string" name="annotation.With (or) From" value=""/>
    <att type="integer" name="Degree" value="3"/>
    <att type="map" name="annotation.Evidence">
      <att type="string" name="GO:0005667" value="IDA"/>
      <att type="string" name="GO:0006355" value="IEA"/>
      <att type="string" name="GO:0010033" value="IDA"/>
      <att type="string" name="GO:0003700" value="IEA"/>
      <att type="string" name="GO:0051059" value="IPI"/>
      <att type="string" name="GO:0019901" value="IPI"/>
      <att type="string" name="GO:0003705" value="IDA"/>
      <att type="string" name="GO:0019221" value="IDA"/>
      <att type="string" name="GO:0006916" value="IDA"/>
      <att type="string" name="GO:0005634" value="IDA"/>
      <att type="string" name="GO:0005829" value="EXP"/>
      <att type="string" name="GO:0042802" value="IDA"/>
      <att type="string" name="GO:0051607" value="NAS"/>
      <att type="string" name="GO:0005737" value="IDA"/>
      <att type="string" name="GO:0006968" value="NAS"/>
      <att type="string" name="GO:0047485" value="IPI"/>
      <att type="string" name="GO:0006954" value="IDA"/>
      <att type="string" name="GO:0051092" value="IDA"/>
      <att type="string" name="GO:0010224" value="IDA"/>
      <att type="string" name="GO:0042301" value="IDA"/>
      <att type="string" name="GO:0005654" value="EXP"/>
      <att type="string" name="GO:0004871" value="IEP"/>
      <att type="string" name="GO:0043123" value="IEP"/>
    </att>
    <att type="list" name="annotation.GO BIOLOGICAL_PROCESS">
      <att type="string" name="annotation.GO BIOLOGICAL_PROCESS" value="anti-apoptosis"/>
      <att type="string" name="annotation.GO BIOLOGICAL_PROCESS" value="cellular defense response"/>
      <att type="string" name="annotation.GO BIOLOGICAL_PROCESS" value="cytokine and chemokine mediated signaling pathway"/>
      <att type="string" name="annotation.GO BIOLOGICAL_PROCESS" value="defense response to virus"/>
      <att type="string" name="annotation.GO BIOLOGICAL_PROCESS" value="inflammatory response"/>
      <att type="string" name="annotation.GO BIOLOGICAL_PROCESS" value="positive regulation of I-kappaB kinase/NF-kappaB cascade"/>
      <att type="string" name="annotation.GO BIOLOGICAL_PROCESS" value="positive regulation of NF-kappaB transcription factor activity"/>
      <att type="string" name="annotation.GO BIOLOGICAL_PROCESS" value="regulation of transcription, DNA-dependent"/>
      <att type="string" name="annotation.GO BIOLOGICAL_PROCESS" value="response to UV-B"/>
      <att type="string" name="annotation.GO BIOLOGICAL_PROCESS" value="response to organic substance"/>
    </att>
    <att type="string" name="Prot_Name" value="v-rel reticuloendotheliosis viral oncogene homolog A, nuclear factor of kappa light polypeptide gene enhancer in B-cells 3, p65"/>
  </node>
  <node label="NP_002115.1" id="-854">
    <att type="string" name="GeneID_String" value="3123"/>
    <att type="string" name="MCODE_Node_Status" value="Unclustered"/>
    <att type="string" name="Prot_Acc" value="NP_002115.1"/>
    <att type="string" name="type" value="human"/>
    <att type="integer" name="GeneID" value="3123"/>
    <att type="list" name="cytoscape.alias.list">
      <att type="string" name="cytoscape.alias.list" value="NP_002115.1"/>
    </att>
    <att type="string" name="canonicalName" value="NP_002115.1"/>
    <att type="real" name="MCODE_Score" value="1.0"/>
    <att type="integer" name="Degree" value="1"/>
    <att type="string" name="Prot_Name" value="major histocompatibility complex, class II, DR beta 1 precursor"/>
  </node>
  <node label="NP_001556.1" id="-1342">
    <att type="string" name="annotation.DB_Object_ID" value="P02778"/>
    <att type="string" name="Column 4" value="3627"/>
    <att type="string" name="annotation.DB_Object_Type" value="protein"/>
    <att type="string" name="annotation.DB" value="UniProtKB"/>
    <att type="string" name="GeneID_String" value="3627"/>
    <att type="string" name="annotation.Qualifier" value=""/>
    <att type="string" name="MCODE_Node_Status" value="Unclustered"/>
    <att type="string" name="annotation.Taxon" value="Human"/>
    <att type="string" name="upkb_tr" value="A8MVL0"/>
    <att type="string" name="Prot_Acc" value="NP_001556.1"/>
    <att type="string" name="type" value="human"/>
    <att type="string" name="annotation.Assigned_by" value="UniProtKB"/>
    <att type="list" name="annotation.GO MOLECULAR_FUNCTION">
      <att type="string" name="annotation.GO MOLECULAR_FUNCTION" value="cAMP-dependent protein kinase regulator activity"/>
      <att type="string" name="annotation.GO MOLECULAR_FUNCTION" value="chemokine activity"/>
    </att>
    <att type="map" name="annotation.DB:Reference">
      <att type="string" name="GO:0008009" value="PMID:10903763"/>
      <att type="string" name="GO:0008284" value="PMID:8798675"/>
      <att type="string" name="GO:0006955" value="GOA:interpro|GO_REF:0000002"/>
      <att type="string" name="GO:0007517" value="PMID:8798675"/>
      <att type="string" name="GO:0006954" value="PMID:10903763"/>
      <att type="string" name="GO:0008603" value="PMID:10903763"/>
      <att type="string" name="GO:0006935" value="PMID:10903763"/>
      <att type="string" name="GO:0008015" value="PMID:8798675"/>
      <att type="string" name="GO:0007267" value="PMID:3925348"/>
      <att type="string" name="GO:0005576" value="GOA:interpro|GO_REF:0000002"/>
      <att type="string" name="GO:0005615" value="GOA:spkw|GO_REF:0000004"/>
      <att type="string" name="GO:0007166" value="PMID:10903763"/>
    </att>
    <att type="integer" name="GeneID" value="3627"/>
    <att type="string" name="annotation.DB_Object_Name" value="CXCL10, INP10, SCYB10: C-X-C motif chemokine 10 precursor"/>
    <att type="list" name="annotation.GO CELLULAR_COMPONENT">
      <att type="string" name="annotation.GO CELLULAR_COMPONENT" value="extracellular region"/>
      <att type="string" name="annotation.GO CELLULAR_COMPONENT" value="extracellular space"/>
    </att>
    <att type="string" name="annotation.Date" value="20080616"/>
    <att type="list" name="cytoscape.alias.list">
      <att type="string" name="cytoscape.alias.list" value="IPI00022448"/>
      <att type="string" name="cytoscape.alias.list" value="P02778"/>
    </att>
    <att type="string" name="upkb_sp" value="P02778"/>
    <att type="string" name="canonicalName" value="NP_001556.1"/>
    <att type="real" name="MCODE_Score" value="0.1875"/>
    <att type="string" name="annotation.With (or) From" value="SP_KW:KW-0202"/>
    <att type="integer" name="Degree" value="1"/>
    <att type="map" name="annotation.Evidence">
      <att type="string" name="GO:0008009" value="TAS"/>
      <att type="string" name="GO:0008284" value="TAS"/>
      <att type="string" name="GO:0006955" value="IEA"/>
      <att type="string" name="GO:0007517" value="TAS"/>
      <att type="string" name="GO:0006954" value="TAS"/>
      <att type="string" name="GO:0008603" value="TAS"/>
      <att type="string" name="GO:0006935" value="TAS"/>
      <att type="string" name="GO:0008015" value="TAS"/>
      <att type="string" name="GO:0007267" value="TAS"/>
      <att type="string" name="GO:0005576" value="IEA"/>
      <att type="string" name="GO:0005615" value="IEA"/>
      <att type="string" name="GO:0007166" value="TAS"/>
    </att>
    <att type="list" name="annotation.GO BIOLOGICAL_PROCESS">
      <att type="string" name="annotation.GO BIOLOGICAL_PROCESS" value="blood circulation"/>
      <att type="string" name="annotation.GO BIOLOGICAL_PROCESS" value="cell surface receptor linked signal transduction"/>
      <att type="string" name="annotation.GO BIOLOGICAL_PROCESS" value="cell-cell signaling"/>
      <att type="string" name="annotation.GO BIOLOGICAL_PROCESS" value="chemotaxis"/>
      <att type="string" name="annotation.GO BIOLOGICAL_PROCESS" value="immune response"/>
      <att type="string" name="annotation.GO BIOLOGICAL_PROCESS" value="inflammatory response"/>
      <att type="string" name="annotation.GO BIOLOGICAL_PROCESS" value="muscle development"/>
      <att type="string" name="annotation.GO BIOLOGICAL_PROCESS" value="positive regulation of cell proliferation"/>
    </att>
    <att type="string" name="Prot_Name" value="small inducible cytokine B10 precursor"/>
  </node>
  <node label="NP_872355.1" id="-1168">
    <att type="string" name="GeneID_String" value="3120"/>
    <att type="string" name="MCODE_Node_Status" value="Unclustered"/>
    <att type="string" name="Prot_Acc" value="NP_872355.1"/>
    <att type="string" name="type" value="human"/>
    <att type="integer" name="GeneID" value="3120"/>
    <att type="list" name="cytoscape.alias.list">
      <att type="string" name="cytoscape.alias.list" value="NP_872355.1"/>
    </att>
    <att type="string" name="canonicalName" value="NP_872355.1"/>
    <att type="real" name="MCODE_Score" value="0.2222222222222222"/>
    <att type="integer" name="Degree" value="1"/>
    <att type="string" name="Prot_Name" value="major histocompatibility complex, class II, DQ beta 2"/>
  </node>
  <node label="NP_612482.2" id="-723">
    <att type="string" name="annotation.DB_Object_ID" value="P08047"/>
    <att type="string" name="Column 4" value="6667"/>
    <att type="string" name="annotation.DB_Object_Type" value="protein"/>
    <att type="string" name="annotation.DB" value="UniProtKB"/>
    <att type="string" name="upkb_vega" value="OTTHUMP00000167680"/>
    <att type="string" name="GeneID_String" value="6667"/>
    <att type="string" name="annotation.Qualifier" value=""/>
    <att type="string" name="MCODE_Node_Status" value="Unclustered"/>
    <att type="string" name="annotation.Taxon" value="Human"/>
    <att type="string" name="upkb_tr" value="Q96ER4"/>
    <att type="string" name="Prot_Acc" value="NP_612482.2"/>
    <att type="string" name="type" value="human"/>
    <att type="string" name="annotation.Assigned_by" value="UniProtKB"/>
    <att type="list" name="annotation.GO MOLECULAR_FUNCTION">
      <att type="string" name="annotation.GO MOLECULAR_FUNCTION" value="RNA polymerase II transcription factor activity"/>
      <att type="string" name="annotation.GO MOLECULAR_FUNCTION" value="double-stranded DNA binding"/>
      <att type="string" name="annotation.GO MOLECULAR_FUNCTION" value="metal ion binding"/>
      <att type="string" name="annotation.GO MOLECULAR_FUNCTION" value="protein C-terminus binding"/>
      <att type="string" name="annotation.GO MOLECULAR_FUNCTION" value="protein homodimerization activity"/>
      <att type="string" name="annotation.GO MOLECULAR_FUNCTION" value="sequence-specific DNA binding"/>
      <att type="string" name="annotation.GO MOLECULAR_FUNCTION" value="transcription activator activity"/>
      <att type="string" name="annotation.GO MOLECULAR_FUNCTION" value="transcription factor activity"/>
      <att type="string" name="annotation.GO MOLECULAR_FUNCTION" value="zinc ion binding"/>
    </att>
    <att type="map" name="annotation.DB:Reference">
      <att type="string" name="GO:0003700" value="PMID:12560508"/>
      <att type="string" name="GO:0006357" value="GOA:compara|GO_REF:0000019"/>
      <att type="string" name="GO:0003702" value="PMID:3139301"/>
      <att type="string" name="GO:0016563" value="PMID:14580349"/>
      <att type="string" name="GO:0005634" value="PMID:3139301"/>
      <att type="string" name="GO:0008022" value="PMID:10816420"/>
      <att type="string" name="GO:0042803" value="PMID:10393239"/>
      <att type="string" name="GO:0046872" value="GOA:spkw|GO_REF:0000004"/>
      <att type="string" name="GO:0006350" value="GOA:spkw|GO_REF:0000004"/>
      <att type="string" name="GO:0005622" value="GOA:interpro|GO_REF:0000002"/>
      <att type="string" name="GO:0043565" value="PMID:12169688"/>
      <att type="string" name="GO:0003690" value="GOA:compara|GO_REF:0000019"/>
      <att type="string" name="GO:0045817" value="PMID:12169688"/>
      <att type="string" name="GO:0044419" value="GOA:spkw|GO_REF:0000004"/>
      <att type="string" name="GO:0008270" value="GOA:interpro|GO_REF:0000002"/>
      <att type="string" name="GO:0045893" value="PMID:14580349"/>
    </att>
    <att type="integer" name="GeneID" value="6667"/>
    <att type="string" name="annotation.DB_Object_Name" value="SP1, TSFP1: Transcription factor Sp1"/>
    <att type="list" name="annotation.GO CELLULAR_COMPONENT">
      <att type="string" name="annotation.GO CELLULAR_COMPONENT" value="intracellular"/>
      <att type="string" name="annotation.GO CELLULAR_COMPONENT" value="nucleus"/>
    </att>
    <att type="string" name="annotation.Date" value="20061006"/>
    <att type="list" name="cytoscape.alias.list">
      <att type="string" name="cytoscape.alias.list" value="IPI00465152"/>
      <att type="string" name="cytoscape.alias.list" value="P08047"/>
    </att>
    <att type="string" name="upkb_sp" value="P08047"/>
    <att type="string" name="canonicalName" value="NP_612482.2"/>
    <att type="real" name="MCODE_Score" value="0.0"/>
    <att type="string" name="annotation.With (or) From" value="GO:0006355"/>
    <att type="integer" name="Degree" value="2"/>
    <att type="map" name="annotation.Evidence">
      <att type="string" name="GO:0003700" value="IDA"/>
      <att type="string" name="GO:0006357" value="IEA"/>
      <att type="string" name="GO:0003702" value="NAS"/>
      <att type="string" name="GO:0016563" value="IDA"/>
      <att type="string" name="GO:0005634" value="IC"/>
      <att type="string" name="GO:0008022" value="IPI"/>
      <att type="string" name="GO:0042803" value="IDA"/>
      <att type="string" name="GO:0046872" value="IEA"/>
      <att type="string" name="GO:0006350" value="IEA"/>
      <att type="string" name="GO:0005622" value="IEA"/>
      <att type="string" name="GO:0043565" value="IDA"/>
      <att type="string" name="GO:0003690" value="IEA"/>
      <att type="string" name="GO:0045817" value="IDA"/>
      <att type="string" name="GO:0044419" value="IEA"/>
      <att type="string" name="GO:0008270" value="IEA"/>
      <att type="string" name="GO:0045893" value="IDA"/>
    </att>
    <att type="list" name="annotation.GO BIOLOGICAL_PROCESS">
      <att type="string" name="annotation.GO BIOLOGICAL_PROCESS" value="interspecies interaction between organisms"/>
      <att type="string" name="annotation.GO BIOLOGICAL_PROCESS" value="positive regulation of transcription from RNA polymerase II promoter, global"/>
      <att type="string" name="annotation.GO BIOLOGICAL_PROCESS" value="positive regulation of transcription, DNA-dependent"/>
      <att type="string" name="annotation.GO BIOLOGICAL_PROCESS" value="regulation of transcription from RNA polymerase II promoter"/>
      <att type="string" name="annotation.GO BIOLOGICAL_PROCESS" value="transcription"/>
    </att>
    <att type="string" name="Prot_Name" value="Sp1 transcription factor"/>
  </node>
  <node label="NP_006752.1" id="-1122">
    <att type="string" name="annotation.DB_Object_ID" value="P62258"/>
    <att type="string" name="Column 4" value="7531"/>
    <att type="string" name="annotation.DB_Object_Type" value="protein"/>
    <att type="string" name="annotation.DB" value="UniProtKB"/>
    <att type="string" name="upkb_vega" value="OTTHUMP00000182973"/>
    <att type="string" name="GeneID_String" value="7531"/>
    <att type="string" name="annotation.Qualifier" value=""/>
    <att type="string" name="MCODE_Node_Status" value="Unclustered"/>
    <att type="string" name="annotation.Taxon" value="Human"/>
    <att type="string" name="Prot_Acc" value="NP_006752.1"/>
    <att type="string" name="type" value="human"/>
    <att type="string" name="annotation.Assigned_by" value="UniProtKB"/>
    <att type="list" name="annotation.GO MOLECULAR_FUNCTION">
      <att type="string" name="annotation.GO MOLECULAR_FUNCTION" value="enzyme binding"/>
      <att type="string" name="annotation.GO MOLECULAR_FUNCTION" value="protein domain specific binding"/>
    </att>
    <att type="map" name="annotation.DB:Reference">
      <att type="string" name="GO:0007242" value="PMID:7644510"/>
      <att type="string" name="GO:0042470" value="GOA:spsl|GO_REF:0000023"/>
      <att type="string" name="GO:0005737" value="GOA:spkw|GO_REF:0000004"/>
      <att type="string" name="GO:0044419" value="GOA:spkw|GO_REF:0000004"/>
      <att type="string" name="GO:0019904" value="GOA:interpro|GO_REF:0000002"/>
      <att type="string" name="GO:0019899" value="PMID:10788521"/>
    </att>
    <att type="integer" name="GeneID" value="7531"/>
    <att type="string" name="annotation.DB_Object_Name" value="YWHAE: 14-3-3 protein epsilon"/>
    <att type="list" name="annotation.GO CELLULAR_COMPONENT">
      <att type="string" name="annotation.GO CELLULAR_COMPONENT" value="cytoplasm"/>
      <att type="string" name="annotation.GO CELLULAR_COMPONENT" value="melanosome"/>
    </att>
    <att type="string" name="annotation.Date" value="20080612"/>
    <att type="list" name="cytoscape.alias.list">
      <att type="string" name="cytoscape.alias.list" value="IPI00000816"/>
      <att type="string" name="cytoscape.alias.list" value="P62258"/>
    </att>
    <att type="string" name="upkb_sp" value="P62258"/>
    <att type="string" name="canonicalName" value="NP_006752.1"/>
    <att type="real" name="MCODE_Score" value="0.0"/>
    <att type="string" name="annotation.With (or) From" value="SP_SL:SL-0161"/>
    <att type="integer" name="Degree" value="1"/>
    <att type="map" name="annotation.Evidence">
      <att type="string" name="GO:0007242" value="TAS"/>
      <att type="string" name="GO:0042470" value="IEA"/>
      <att type="string" name="GO:0005737" value="IEA"/>
      <att type="string" name="GO:0044419" value="IEA"/>
      <att type="string" name="GO:0019904" value="IEA"/>
      <att type="string" name="GO:0019899" value="IPI"/>
    </att>
    <att type="list" name="annotation.GO BIOLOGICAL_PROCESS">
      <att type="string" name="annotation.GO BIOLOGICAL_PROCESS" value="interspecies interaction between organisms"/>
      <att type="string" name="annotation.GO BIOLOGICAL_PROCESS" value="intracellular signaling cascade"/>
    </att>
    <att type="string" name="Prot_Name" value="tyrosine 3/tryptophan 5 -monooxygenase activation protein, epsilon polypeptide"/>
  </node>
  <node label="NP_004098.1" id="-1400">
    <att type="string" name="annotation.DB_Object_ID" value="P55899"/>
    <att type="string" name="Column 4" value="2217"/>
    <att type="string" name="annotation.DB_Object_Type" value="protein"/>
    <att type="string" name="annotation.DB" value="UniProtKB"/>
    <att type="string" name="GeneID_String" value="2217"/>
    <att type="string" name="annotation.Qualifier" value=""/>
    <att type="string" name="annotation.Taxon" value="Human"/>
    <att type="string" name="Prot_Acc" value="NP_004098.1"/>
    <att type="string" name="type" value="human"/>
    <att type="string" name="annotation.Assigned_by" value="UniProtKB"/>
    <att type="list" name="annotation.GO MOLECULAR_FUNCTION">
      <att type="string" name="annotation.GO MOLECULAR_FUNCTION" value="IgG binding"/>
      <att type="string" name="annotation.GO MOLECULAR_FUNCTION" value="receptor activity"/>
    </att>
    <att type="map" name="annotation.DB:Reference">
      <att type="string" name="GO:0007565" value="PMID:7964511"/>
      <att type="string" name="GO:0006955" value="PMID:7964511"/>
      <att type="string" name="GO:0005886" value="GOA:spsl|GO_REF:0000023"/>
      <att type="string" name="GO:0019864" value="GOA:spkw|GO_REF:0000004"/>
      <att type="string" name="GO:0019882" value="GOA:interpro|GO_REF:0000002"/>
      <att type="string" name="GO:0042612" value="GOA:interpro|GO_REF:0000002"/>
      <att type="string" name="GO:0004872" value="PMID:7964511"/>
      <att type="string" name="GO:0016021" value="GOA:spkw|GO_REF:0000004"/>
    </att>
    <att type="integer" name="GeneID" value="2217"/>
    <att type="string" name="annotation.DB_Object_Name" value="FCGRT, FCRN: IgG receptor FcRn large subunit p51 precursor"/>
    <att type="list" name="annotation.GO CELLULAR_COMPONENT">
      <att type="string" name="annotation.GO CELLULAR_COMPONENT" value="MHC class I protein complex"/>
      <att type="string" name="annotation.GO CELLULAR_COMPONENT" value="integral to membrane"/>
      <att type="string" name="annotation.GO CELLULAR_COMPONENT" value="plasma membrane"/>
    </att>
    <att type="string" name="annotation.Date" value="20080613"/>
    <att type="list" name="cytoscape.alias.list">
      <att type="string" name="cytoscape.alias.list" value="IPI00026646"/>
      <att type="string" name="cytoscape.alias.list" value="P55899"/>
    </att>
    <att type="string" name="upkb_sp" value="P55899"/>
    <att type="string" name="canonicalName" value="NP_004098.1"/>
    <att type="string" name="annotation.With (or) From" value="InterPro:IPR001039"/>
    <att type="integer" name="Degree" value="1"/>
    <att type="map" name="annotation.Evidence">
      <att type="string" name="GO:0007565" value="TAS"/>
      <att type="string" name="GO:0006955" value="TAS"/>
      <att type="string" name="GO:0005886" value="IEA"/>
      <att type="string" name="GO:0019864" value="IEA"/>
      <att type="string" name="GO:0019882" value="IEA"/>
      <att type="string" name="GO:0042612" value="IEA"/>
      <att type="string" name="GO:0004872" value="TAS"/>
      <att type="string" name="GO:0016021" value="IEA"/>
    </att>
    <att type="list" name="annotation.GO BIOLOGICAL_PROCESS">
      <att type="string" name="annotation.GO BIOLOGICAL_PROCESS" value="antigen processing and presentation"/>
      <att type="string" name="annotation.GO BIOLOGICAL_PROCESS" value="female pregnancy"/>
      <att type="string" name="annotation.GO BIOLOGICAL_PROCESS" value="immune response"/>
    </att>
    <att type="string" name="Prot_Name" value="Fc fragment of IgG, receptor, transporter, alpha"/>
  </node>
  <node label="NP_002109.1" id="-1434">
    <att type="string" name="annotation.DB_Object_ID" value="P28068"/>
    <att type="string" name="Column 4" value="3109"/>
    <att type="string" name="annotation.DB_Object_Type" value="protein"/>
    <att type="string" name="annotation.DB" value="UniProtKB"/>
    <att type="string" name="upkb_vega" value="OTTHUMP00000195564"/>
    <att type="string" name="GeneID_String" value="3109"/>
    <att type="string" name="annotation.Qualifier" value=""/>
    <att type="string" name="MCODE_Node_Status" value="Unclustered"/>
    <att type="string" name="annotation.Taxon" value="Human"/>
    <att type="string" name="upkb_tr" value="Q5STC4"/>
    <att type="string" name="Prot_Acc" value="NP_002109.1"/>
    <att type="string" name="type" value="human"/>
    <att type="string" name="annotation.Assigned_by" value="UniProtKB"/>
    <att type="map" name="annotation.DB:Reference">
      <att type="string" name="GO:0006955" value="GOA:interpro|GO_REF:0000002"/>
      <att type="string" name="GO:0005886" value="PMID:11827988"/>
      <att type="string" name="GO:0016020" value="GOA:interpro|GO_REF:0000002"/>
      <att type="string" name="GO:0002504" value="GOA:spkw|GO_REF:0000004"/>
      <att type="string" name="GO:0031902" value="GOA:spsl|GO_REF:0000023"/>
      <att type="string" name="GO:0042613" value="GOA:interpro|GO_REF:0000002"/>
      <att type="string" name="GO:0016021" value="GOA:spkw|GO_REF:0000004"/>
      <att type="string" name="GO:0005765" value="GOA:spsl|GO_REF:0000023"/>
      <att type="string" name="GO:0005768" value="GOA:spkw|GO_REF:0000004"/>
    </att>
    <att type="integer" name="GeneID" value="3109"/>
    <att type="string" name="annotation.DB_Object_Name" value="HLA-DMB, DMB, RING7: HLA class II histocompatibility antigen, DM beta chain precursor"/>
    <att type="list" name="annotation.GO CELLULAR_COMPONENT">
      <att type="string" name="annotation.GO CELLULAR_COMPONENT" value="MHC class II protein complex"/>
      <att type="string" name="annotation.GO CELLULAR_COMPONENT" value="endosome"/>
      <att type="string" name="annotation.GO CELLULAR_COMPONENT" value="integral to membrane"/>
      <att type="string" name="annotation.GO CELLULAR_COMPONENT" value="late endosome membrane"/>
      <att type="string" name="annotation.GO CELLULAR_COMPONENT" value="lysosomal membrane"/>
      <att type="string" name="annotation.GO CELLULAR_COMPONENT" value="membrane"/>
      <att type="string" name="annotation.GO CELLULAR_COMPONENT" value="plasma membrane"/>
    </att>
    <att type="string" name="annotation.Date" value="20080613"/>
    <att type="list" name="cytoscape.alias.list">
      <att type="string" name="cytoscape.alias.list" value="IPI00000793"/>
      <att type="string" name="cytoscape.alias.list" value="P28068"/>
    </att>
    <att type="string" name="upkb_hinv" value="HIT000094002"/>
    <att type="string" name="upkb_sp" value="P28068"/>
    <att type="string" name="canonicalName" value="NP_002109.1"/>
    <att type="real" name="MCODE_Score" value="0.2222222222222222"/>
    <att type="string" name="annotation.With (or) From" value="InterPro:IPR000353"/>
    <att type="integer" name="Degree" value="1"/>
    <att type="map" name="annotation.Evidence">
      <att type="string" name="GO:0006955" value="IEA"/>
      <att type="string" name="GO:0005886" value="EXP"/>
      <att type="string" name="GO:0016020" value="IEA"/>
      <att type="string" name="GO:0002504" value="IEA"/>
      <att type="string" name="GO:0031902" value="IEA"/>
      <att type="string" name="GO:0042613" value="IEA"/>
      <att type="string" name="GO:0016021" value="IEA"/>
      <att type="string" name="GO:0005765" value="IEA"/>
      <att type="string" name="GO:0005768" value="IEA"/>
    </att>
    <att type="list" name="annotation.GO BIOLOGICAL_PROCESS">
      <att type="string" name="annotation.GO BIOLOGICAL_PROCESS" value="antigen processing and presentation of peptide or polysaccharide antigen via MHC class II"/>
      <att type="string" name="annotation.GO BIOLOGICAL_PROCESS" value="immune response"/>
    </att>
    <att type="string" name="Prot_Name" value="major histocompatibility complex, class II, DM beta precursor"/>
  </node>
  <node label="NP_002116.2" id="-941">
    <att type="string" name="annotation.DB_Object_ID" value="XP_001722179"/>
    <att type="string" name="Column 4" value="3127"/>
    <att type="string" name="annotation.DB_Object_Type" value="protein"/>
    <att type="string" name="annotation.DB" value="RefSeq"/>
    <att type="string" name="upkb_vega" value="OTTHUMP00000193472"/>
    <att type="string" name="GeneID_String" value="3127"/>
    <att type="string" name="annotation.Qualifier" value=""/>
    <att type="string" name="MCODE_Node_Status" value="Unclustered"/>
    <att type="string" name="annotation.Taxon" value="Human"/>
    <att type="string" name="upkb_tr" value="B0S7X9"/>
    <att type="string" name="Prot_Acc" value="NP_002116.2"/>
    <att type="string" name="type" value="human"/>
    <att type="string" name="annotation.Assigned_by" value="UniProtKB"/>
    <att type="string" name="upkb_refseq_model" value="XP_001722179"/>
    <att type="map" name="annotation.DB:Reference">
      <att type="string" name="GO:0006955" value="GOA:interpro|GO_REF:0000002"/>
      <att type="string" name="GO:0016020" value="GOA:interpro|GO_REF:0000002"/>
      <att type="string" name="GO:0019882" value="GOA:interpro|GO_REF:0000002"/>
      <att type="string" name="GO:0002504" value="GOA:spkw|GO_REF:0000004"/>
      <att type="string" name="GO:0042613" value="GOA:interpro|GO_REF:0000002"/>
      <att type="string" name="GO:0016021" value="GOA:spkw|GO_REF:0000004"/>
    </att>
    <att type="integer" name="GeneID" value="3127"/>
    <att type="string" name="annotation.DB_Object_Name" value="similar to MHC class II antigen isoform 2"/>
    <att type="list" name="annotation.GO CELLULAR_COMPONENT">
      <att type="string" name="annotation.GO CELLULAR_COMPONENT" value="MHC class II protein complex"/>
      <att type="string" name="annotation.GO CELLULAR_COMPONENT" value="integral to membrane"/>
      <att type="string" name="annotation.GO CELLULAR_COMPONENT" value="membrane"/>
    </att>
    <att type="string" name="annotation.Date" value="20080613"/>
    <att type="list" name="cytoscape.alias.list">
      <att type="string" name="cytoscape.alias.list" value="IPI00887275"/>
      <att type="string" name="cytoscape.alias.list" value="XP_001722179"/>
    </att>
    <att type="string" name="upkb_sp" value="Q30167"/>
    <att type="string" name="canonicalName" value="NP_002116.2"/>
    <att type="real" name="MCODE_Score" value="1.0"/>
    <att type="string" name="annotation.With (or) From" value="InterPro:IPR014745"/>
    <att type="integer" name="Degree" value="1"/>
    <att type="map" name="annotation.Evidence">
      <att type="string" name="GO:0006955" value="IEA"/>
      <att type="string" name="GO:0016020" value="IEA"/>
      <att type="string" name="GO:0019882" value="IEA"/>
      <att type="string" name="GO:0002504" value="IEA"/>
      <att type="string" name="GO:0042613" value="IEA"/>
      <att type="string" name="GO:0016021" value="IEA"/>
    </att>
    <att type="list" name="annotation.GO BIOLOGICAL_PROCESS">
      <att type="string" name="annotation.GO BIOLOGICAL_PROCESS" value="antigen processing and presentation"/>
      <att type="string" name="annotation.GO BIOLOGICAL_PROCESS" value="antigen processing and presentation of peptide or polysaccharide antigen via MHC class II"/>
      <att type="string" name="annotation.GO BIOLOGICAL_PROCESS" value="immune response"/>
    </att>
    <att type="string" name="Prot_Name" value="major histocompatibility complex, class II, DR beta 5 precursor"/>
  </node>
  <node label="NP_008983.1" id="-991">
    <att type="string" name="annotation.DB_Object_ID" value="Q9Y5S8"/>
    <att type="string" name="Column 4" value="27035"/>
    <att type="string" name="annotation.DB_Object_Type" value="protein"/>
    <att type="string" name="annotation.DB" value="UniProtKB"/>
    <att type="string" name="GeneID_String" value="27035"/>
    <att type="string" name="annotation.Qualifier" value=""/>
    <att type="string" name="annotation.Taxon" value="Human"/>
    <att type="string" name="upkb_tr" value="A6NGA6"/>
    <att type="string" name="Prot_Acc" value="NP_008983.1"/>
    <att type="string" name="type" value="human"/>
    <att type="string" name="annotation.Assigned_by" value="UniProtKB"/>
    <att type="list" name="annotation.GO MOLECULAR_FUNCTION">
      <att type="string" name="annotation.GO MOLECULAR_FUNCTION" value="FAD binding"/>
      <att type="string" name="annotation.GO MOLECULAR_FUNCTION" value="electron carrier activity"/>
      <att type="string" name="annotation.GO MOLECULAR_FUNCTION" value="iron ion binding"/>
      <att type="string" name="annotation.GO MOLECULAR_FUNCTION" value="metal ion binding"/>
      <att type="string" name="annotation.GO MOLECULAR_FUNCTION" value="superoxide-generating NADPH oxidase activity"/>
      <att type="string" name="annotation.GO MOLECULAR_FUNCTION" value="voltage-gated ion channel activity"/>
      <att type="string" name="annotation.GO MOLECULAR_FUNCTION" value="voltage-gated proton channel activity"/>
    </att>
    <att type="map" name="annotation.DB:Reference">
      <att type="string" name="GO:0005244" value="GOA:spkw|GO_REF:0000004"/>
      <att type="string" name="GO:0005506" value="GOA:interpro|GO_REF:0000002"/>
      <att type="string" name="GO:0050660" value="GOA:interpro|GO_REF:0000002"/>
      <att type="string" name="GO:0009055" value="GOA:interpro|GO_REF:0000002"/>
      <att type="string" name="GO:0006739" value="UniProt:Q9Y5S8"/>
      <att type="string" name="GO:0006746" value="UniProt:Q9Y5S8"/>
      <att type="string" name="GO:0046872" value="GOA:spkw|GO_REF:0000004"/>
      <att type="string" name="GO:0030171" value="PMID:10615049"/>
      <att type="string" name="GO:0016020" value="GOA:interpro|GO_REF:0000002"/>
      <att type="string" name="GO:0016175" value="PMID:10485709"/>
      <att type="string" name="GO:0016021" value="UniProt:Q9Y5S8"/>
      <att type="string" name="GO:0015992" value="PMID:10615049"/>
      <att type="string" name="GO:0006811" value="GOA:spkw|GO_REF:0000004"/>
      <att type="string" name="GO:0055114" value="UniProt:Q9Y5S8"/>
    </att>
    <att type="integer" name="GeneID" value="27035"/>
    <att type="string" name="annotation.DB_Object_Name" value="NOX1, NOH1: NADPH oxidase 1"/>
    <att type="list" name="annotation.GO CELLULAR_COMPONENT">
      <att type="string" name="annotation.GO CELLULAR_COMPONENT" value="integral to membrane"/>
      <att type="string" name="annotation.GO CELLULAR_COMPONENT" value="membrane"/>
    </att>
    <att type="string" name="annotation.Date" value="20021104"/>
    <att type="list" name="cytoscape.alias.list">
      <att type="string" name="cytoscape.alias.list" value="IPI00292186"/>
      <att type="string" name="cytoscape.alias.list" value="Q9Y5S8"/>
    </att>
    <att type="string" name="upkb_sp" value="Q9Y5S8"/>
    <att type="string" name="canonicalName" value="NP_008983.1"/>
    <att type="string" name="annotation.With (or) From" value=""/>
    <att type="integer" name="Degree" value="2"/>
    <att type="map" name="annotation.Evidence">
      <att type="string" name="GO:0005244" value="IEA"/>
      <att type="string" name="GO:0005506" value="IEA"/>
      <att type="string" name="GO:0050660" value="IEA"/>
      <att type="string" name="GO:0009055" value="IEA"/>
      <att type="string" name="GO:0006739" value="NAS"/>
      <att type="string" name="GO:0006746" value="NAS"/>
      <att type="string" name="GO:0046872" value="IEA"/>
      <att type="string" name="GO:0030171" value="TAS"/>
      <att type="string" name="GO:0016020" value="IEA"/>
      <att type="string" name="GO:0016175" value="TAS"/>
      <att type="string" name="GO:0016021" value="NAS"/>
      <att type="string" name="GO:0015992" value="TAS"/>
      <att type="string" name="GO:0006811" value="IEA"/>
      <att type="string" name="GO:0055114" value="NAS"/>
    </att>
    <att type="list" name="annotation.GO BIOLOGICAL_PROCESS">
      <att type="string" name="annotation.GO BIOLOGICAL_PROCESS" value="FADH2 metabolic process"/>
      <att type="string" name="annotation.GO BIOLOGICAL_PROCESS" value="NADP metabolic process"/>
      <att type="string" name="annotation.GO BIOLOGICAL_PROCESS" value="ion transport"/>
      <att type="string" name="annotation.GO BIOLOGICAL_PROCESS" value="oxidation reduction"/>
      <att type="string" name="annotation.GO BIOLOGICAL_PROCESS" value="proton transport"/>
    </att>
    <att type="string" name="Prot_Name" value="NADPH oxidase 1 isoform long"/>
  </node>
  <node label="NP_002975.1" id="-1402">
    <att type="string" name="GeneID_String" value="6351"/>
    <att type="string" name="MCODE_Node_Status" value="Unclustered"/>
    <att type="string" name="Prot_Acc" value="NP_002975.1"/>
    <att type="string" name="type" value="human"/>
    <att type="integer" name="GeneID" value="6351"/>
    <att type="list" name="cytoscape.alias.list">
      <att type="string" name="cytoscape.alias.list" value="NP_002975.1"/>
    </att>
    <att type="string" name="canonicalName" value="NP_002975.1"/>
    <att type="real" name="MCODE_Score" value="0.16"/>
    <att type="integer" name="Degree" value="3"/>
    <att type="string" name="Prot_Name" value="chemokine C-C motif ligand 4 isoform 1 precursor"/>
  </node>
  <node label="NP_000871.1" id="-1392">
    <att type="string" name="annotation.DB_Object_ID" value="P13232"/>
    <att type="string" name="Column 4" value="3574"/>
    <att type="string" name="annotation.DB_Object_Type" value="protein"/>
    <att type="string" name="annotation.DB" value="UniProtKB"/>
    <att type="string" name="upkb_vega" value="OTTHUMP00000177781"/>
    <att type="string" name="GeneID_String" value="3574"/>
    <att type="string" name="annotation.Qualifier" value=""/>
    <att type="string" name="annotation.Taxon" value="Human"/>
    <att type="string" name="upkb_tr" value="Q5FBY9"/>
    <att type="string" name="Prot_Acc" value="NP_000871.1"/>
    <att type="string" name="type" value="human"/>
    <att type="string" name="annotation.Assigned_by" value="UniProtKB"/>
    <att type="list" name="annotation.GO MOLECULAR_FUNCTION">
      <att type="string" name="annotation.GO MOLECULAR_FUNCTION" value="interleukin-7 receptor binding"/>
      <att type="string" name="annotation.GO MOLECULAR_FUNCTION" value="protein binding"/>
    </att>
    <att type="map" name="annotation.DB:Reference">
      <att type="string" name="GO:0005515" value="PMID:8266077"/>
      <att type="string" name="GO:0043066" value="UniProt:P13232"/>
      <att type="string" name="GO:0008284" value="PMID:2643102"/>
      <att type="string" name="GO:0030890" value="UniProt:P13232"/>
      <att type="string" name="GO:0045453" value="UniProt:P13232"/>
      <att type="string" name="GO:0007267" value="PMID:2643102"/>
      <att type="string" name="GO:0005576" value="PMID:2643102"/>
      <att type="string" name="GO:0005615" value="GOA:spkw|GO_REF:0000004"/>
      <att type="string" name="GO:0006955" value="GOA:interpro|GO_REF:0000002"/>
      <att type="string" name="GO:0006959" value="PMID:2643102"/>
      <att type="string" name="GO:0009887" value="PMID:2643102"/>
      <att type="string" name="GO:0005139" value="PMID:2643102"/>
      <att type="string" name="GO:0045582" value="UniProt:P13232"/>
    </att>
    <att type="integer" name="GeneID" value="3574"/>
    <att type="string" name="annotation.DB_Object_Name" value="IL7: Interleukin-7 precursor"/>
    <att type="list" name="annotation.GO CELLULAR_COMPONENT">
      <att type="string" name="annotation.GO CELLULAR_COMPONENT" value="extracellular region"/>
      <att type="string" name="annotation.GO CELLULAR_COMPONENT" value="extracellular space"/>
    </att>
    <att type="string" name="annotation.Date" value="20080616"/>
    <att type="list" name="cytoscape.alias.list">
      <att type="string" name="cytoscape.alias.list" value="IPI00007748"/>
      <att type="string" name="cytoscape.alias.list" value="P13232"/>
    </att>
    <att type="string" name="upkb_sp" value="P13232"/>
    <att type="string" name="canonicalName" value="NP_000871.1"/>
    <att type="string" name="annotation.With (or) From" value="SP_KW:KW-0202"/>
    <att type="integer" name="Degree" value="1"/>
    <att type="map" name="annotation.Evidence">
      <att type="string" name="GO:0005515" value="IPI"/>
      <att type="string" name="GO:0043066" value="ISS"/>
      <att type="string" name="GO:0008284" value="TAS"/>
      <att type="string" name="GO:0030890" value="ISS"/>
      <att type="string" name="GO:0045453" value="ISS"/>
      <att type="string" name="GO:0007267" value="TAS"/>
      <att type="string" name="GO:0005576" value="TAS"/>
      <att type="string" name="GO:0005615" value="IEA"/>
      <att type="string" name="GO:0006955" value="IEA"/>
      <att type="string" name="GO:0006959" value="TAS"/>
      <att type="string" name="GO:0009887" value="TAS"/>
      <att type="string" name="GO:0005139" value="TAS"/>
      <att type="string" name="GO:0045582" value="ISS"/>
    </att>
    <att type="list" name="annotation.GO BIOLOGICAL_PROCESS">
      <att type="string" name="annotation.GO BIOLOGICAL_PROCESS" value="bone resorption"/>
      <att type="string" name="annotation.GO BIOLOGICAL_PROCESS" value="cell-cell signaling"/>
      <att type="string" name="annotation.GO BIOLOGICAL_PROCESS" value="humoral immune response"/>
      <att type="string" name="annotation.GO BIOLOGICAL_PROCESS" value="immune response"/>
      <att type="string" name="annotation.GO BIOLOGICAL_PROCESS" value="negative regulation of apoptosis"/>
      <att type="string" name="annotation.GO BIOLOGICAL_PROCESS" value="organ morphogenesis"/>
      <att type="string" name="annotation.GO BIOLOGICAL_PROCESS" value="positive regulation of B cell proliferation"/>
      <att type="string" name="annotation.GO BIOLOGICAL_PROCESS" value="positive regulation of T cell differentiation"/>
      <att type="string" name="annotation.GO BIOLOGICAL_PROCESS" value="positive regulation of cell proliferation"/>
    </att>
    <att type="string" name="Prot_Name" value="interleukin 7 precursor"/>
  </node>
  <node label="NP_055332.2" id="-427">
    <att type="string" name="annotation.DB_Object_ID" value="Q9NZI7"/>
    <att type="string" name="Column 4" value="7342"/>
    <att type="string" name="annotation.DB_Object_Type" value="protein"/>
    <att type="string" name="annotation.DB" value="UniProtKB"/>
    <att type="string" name="upkb_vega" value="OTTHUMP00000170598"/>
    <att type="string" name="GeneID_String" value="7342"/>
    <att type="string" name="annotation.Qualifier" value=""/>
    <att type="string" name="annotation.Taxon" value="Human"/>
    <att type="string" name="Prot_Acc" value="NP_055332.2"/>
    <att type="string" name="type" value="human"/>
    <att type="string" name="annotation.Assigned_by" value="UniProtKB"/>
    <att type="list" name="annotation.GO MOLECULAR_FUNCTION">
      <att type="string" name="annotation.GO MOLECULAR_FUNCTION" value="specific transcriptional repressor activity"/>
      <att type="string" name="annotation.GO MOLECULAR_FUNCTION" value="transcription corepressor activity"/>
      <att type="string" name="annotation.GO MOLECULAR_FUNCTION" value="transcription factor activity"/>
    </att>
    <att type="map" name="annotation.DB:Reference">
      <att type="string" name="GO:0016566" value="PMID:8114710"/>
      <att type="string" name="GO:0003700" value="PMID:8114710"/>
      <att type="string" name="GO:0006357" value="PMID:8114710"/>
      <att type="string" name="GO:0003714" value="PMID:8114710"/>
      <att type="string" name="GO:0016481" value="PMID:8114710"/>
      <att type="string" name="GO:0005634" value="PMID:8114710"/>
      <att type="string" name="GO:0019079" value="PMID:8114710"/>
    </att>
    <att type="integer" name="GeneID" value="7342"/>
    <att type="string" name="annotation.DB_Object_Name" value="UBP1, LBP1: Upstream-binding protein 1"/>
    <att type="list" name="annotation.GO CELLULAR_COMPONENT">
      <att type="string" name="annotation.GO CELLULAR_COMPONENT" value="nucleus"/>
    </att>
    <att type="string" name="annotation.Date" value="20061107"/>
    <att type="list" name="cytoscape.alias.list">
      <att type="string" name="cytoscape.alias.list" value="IPI00005018"/>
      <att type="string" name="cytoscape.alias.list" value="Q9NZI7"/>
    </att>
    <att type="string" name="upkb_sp" value="Q9NZI7"/>
    <att type="string" name="canonicalName" value="NP_055332.2"/>
    <att type="string" name="annotation.With (or) From" value=""/>
    <att type="integer" name="Degree" value="2"/>
    <att type="map" name="annotation.Evidence">
      <att type="string" name="GO:0016566" value="TAS"/>
      <att type="string" name="GO:0003700" value="TAS"/>
      <att type="string" name="GO:0006357" value="TAS"/>
      <att type="string" name="GO:0003714" value="TAS"/>
      <att type="string" name="GO:0016481" value="TAS"/>
      <att type="string" name="GO:0005634" value="TAS"/>
      <att type="string" name="GO:0019079" value="TAS"/>
    </att>
    <att type="list" name="annotation.GO BIOLOGICAL_PROCESS">
      <att type="string" name="annotation.GO BIOLOGICAL_PROCESS" value="negative regulation of transcription"/>
      <att type="string" name="annotation.GO BIOLOGICAL_PROCESS" value="regulation of transcription from RNA polymerase II promoter"/>
      <att type="string" name="annotation.GO BIOLOGICAL_PROCESS" value="viral genome replication"/>
    </att>
    <att type="string" name="Prot_Name" value="upstream binding protein 1 (LBP-1a)"/>
  </node>
  <node label="NP_002799.3" id="-537">
    <att type="string" name="annotation.DB_Object_ID" value="Q13200"/>
    <att type="string" name="Column 4" value="5708"/>
    <att type="string" name="annotation.DB_Object_Type" value="protein"/>
    <att type="string" name="annotation.DB" value="UniProtKB"/>
    <att type="string" name="upkb_vega" value="OTTHUMP00000173809"/>
    <att type="string" name="GeneID_String" value="5708"/>
    <att type="string" name="annotation.Qualifier" value=""/>
    <att type="string" name="annotation.Taxon" value="Human"/>
    <att type="string" name="upkb_tr" value="Q13041"/>
    <att type="string" name="Prot_Acc" value="NP_002799.3"/>
    <att type="string" name="type" value="human"/>
    <att type="string" name="annotation.Assigned_by" value="PINC"/>
    <att type="list" name="annotation.GO MOLECULAR_FUNCTION">
      <att type="string" name="annotation.GO MOLECULAR_FUNCTION" value="binding"/>
      <att type="string" name="annotation.GO MOLECULAR_FUNCTION" value="enzyme regulator activity"/>
      <att type="string" name="annotation.GO MOLECULAR_FUNCTION" value="protein binding"/>
    </att>
    <att type="map" name="annotation.DB:Reference">
      <att type="string" name="GO:0005515" value="PMID:11278995"/>
      <att type="string" name="GO:0000502" value="PMID:8811196"/>
      <att type="string" name="GO:0005838" value="PMID:8774743"/>
      <att type="string" name="GO:0042176" value="GOA:interpro|GO_REF:0000002"/>
      <att type="string" name="GO:0005488" value="GOA:interpro|GO_REF:0000002"/>
      <att type="string" name="GO:0051437" value="PMID:12791267"/>
      <att type="string" name="GO:0030234" value="GOA:interpro|GO_REF:0000002"/>
      <att type="string" name="GO:0051436" value="PMID:15029244"/>
      <att type="string" name="GO:0031145" value="PMID:11285280"/>
      <att type="string" name="GO:0005829" value="GOA:spkw|GO_REF:0000004"/>
    </att>
    <att type="integer" name="GeneID" value="5708"/>
    <att type="string" name="annotation.DB_Object_Name" value="PSMD2, TRAP2: 26S proteasome non-ATPase regulatory subunit 2"/>
    <att type="list" name="annotation.GO CELLULAR_COMPONENT">
      <att type="string" name="annotation.GO CELLULAR_COMPONENT" value="cytosol"/>
      <att type="string" name="annotation.GO CELLULAR_COMPONENT" value="proteasome complex"/>
      <att type="string" name="annotation.GO CELLULAR_COMPONENT" value="proteasome regulatory particle"/>
    </att>
    <att type="string" name="annotation.Date" value="20030904"/>
    <att type="list" name="cytoscape.alias.list">
      <att type="string" name="cytoscape.alias.list" value="IPI00012268"/>
      <att type="string" name="cytoscape.alias.list" value="Q13200"/>
    </att>
    <att type="string" name="upkb_sp" value="Q13200"/>
    <att type="string" name="canonicalName" value="NP_002799.3"/>
    <att type="string" name="annotation.With (or) From" value=""/>
    <att type="integer" name="Degree" value="1"/>
    <att type="map" name="annotation.Evidence">
      <att type="string" name="GO:0005515" value="IPI"/>
      <att type="string" name="GO:0000502" value="TAS"/>
      <att type="string" name="GO:0005838" value="TAS"/>
      <att type="string" name="GO:0042176" value="IEA"/>
      <att type="string" name="GO:0005488" value="IEA"/>
      <att type="string" name="GO:0051437" value="EXP"/>
      <att type="string" name="GO:0030234" value="IEA"/>
      <att type="string" name="GO:0051436" value="EXP"/>
      <att type="string" name="GO:0031145" value="EXP"/>
      <att type="string" name="GO:0005829" value="IEA"/>
    </att>
    <att type="list" name="annotation.GO BIOLOGICAL_PROCESS">
      <att type="string" name="annotation.GO BIOLOGICAL_PROCESS" value="anaphase-promoting complex-dependent proteasomal ubiquitin-dependent protein catabolic process"/>
      <att type="string" name="annotation.GO BIOLOGICAL_PROCESS" value="negative regulation of ubiquitin-protein ligase activity during mitotic cell cycle"/>
      <att type="string" name="annotation.GO BIOLOGICAL_PROCESS" value="positive regulation of ubiquitin-protein ligase activity during mitotic cell cycle"/>
      <att type="string" name="annotation.GO BIOLOGICAL_PROCESS" value="regulation of protein catabolic process"/>
    </att>
    <att type="string" name="Prot_Name" value="proteasome 26S non-ATPase subunit 2"/>
  </node>
  <node label="NP_002651.2" id="-1426">
    <att type="string" name="annotation.DB_Object_ID" value="P19174"/>
    <att type="string" name="Column 4" value="5335"/>
    <att type="string" name="annotation.DB_Object_Type" value="protein"/>
    <att type="string" name="annotation.DB" value="UniProtKB"/>
    <att type="string" name="GeneID_String" value="5335"/>
    <att type="string" name="annotation.Qualifier" value=""/>
    <att type="string" name="annotation.Taxon" value="Human"/>
    <att type="string" name="upkb_tr" value="A2A284"/>
    <att type="string" name="Prot_Acc" value="NP_002651.2"/>
    <att type="string" name="type" value="human"/>
    <att type="string" name="annotation.Assigned_by" value="Reactome"/>
    <att type="list" name="annotation.GO MOLECULAR_FUNCTION">
      <att type="string" name="annotation.GO MOLECULAR_FUNCTION" value="calcium ion binding"/>
      <att type="string" name="annotation.GO MOLECULAR_FUNCTION" value="hydrolase activity"/>
      <att type="string" name="annotation.GO MOLECULAR_FUNCTION" value="phosphoinositide phospholipase C activity"/>
      <att type="string" name="annotation.GO MOLECULAR_FUNCTION" value="protein binding"/>
      <att type="string" name="annotation.GO MOLECULAR_FUNCTION" value="receptor signaling protein activity"/>
      <att type="string" name="annotation.GO MOLECULAR_FUNCTION" value="signal transducer activity"/>
    </att>
    <att type="map" name="annotation.DB:Reference">
      <att type="string" name="GO:0005515" value="PMID:14722116"/>
      <att type="string" name="GO:0006629" value="GOA:interpro|GO_REF:0000002"/>
      <att type="string" name="GO:0007242" value="GOA:interpro|GO_REF:0000002"/>
      <att type="string" name="GO:0005886" value="PMID:11048639"/>
      <att type="string" name="GO:0005509" value="GOA:interpro|GO_REF:0000002"/>
      <att type="string" name="GO:0005575" value="UniProt:P19174"/>
      <att type="string" name="GO:0001701" value="GOA:compara|GO_REF:0000019"/>
      <att type="string" name="GO:0005829" value="PMID:10350061"/>
      <att type="string" name="GO:0016042" value="GOA:spkw|GO_REF:0000004"/>
      <att type="string" name="GO:0005737" value="PMID:15702972"/>
      <att type="string" name="GO:0016787" value="GOA:spkw|GO_REF:0000004"/>
      <att type="string" name="GO:0004435" value="PMID:90355993"/>
      <att type="string" name="GO:0044419" value="GOA:spkw|GO_REF:0000004"/>
      <att type="string" name="GO:0005057" value="PMID:7681365"/>
      <att type="string" name="GO:0004871" value="GOA:spkw|GO_REF:0000004"/>
    </att>
    <att type="integer" name="GeneID" value="5335"/>
    <att type="string" name="annotation.DB_Object_Name" value="PLCG1, PLC1: 1-phosphatidylinositol-4,5-bisphosphate phosphodiesterase gamma-1"/>
    <att type="list" name="annotation.GO CELLULAR_COMPONENT">
      <att type="string" name="annotation.GO CELLULAR_COMPONENT" value="cellular_component"/>
      <att type="string" name="annotation.GO CELLULAR_COMPONENT" value="cytoplasm"/>
      <att type="string" name="annotation.GO CELLULAR_COMPONENT" value="cytosol"/>
      <att type="string" name="annotation.GO CELLULAR_COMPONENT" value="plasma membrane"/>
    </att>
    <att type="string" name="annotation.Date" value="20080226"/>
    <att type="list" name="cytoscape.alias.list">
      <att type="string" name="cytoscape.alias.list" value="IPI00016736"/>
      <att type="string" name="cytoscape.alias.list" value="P19174"/>
    </att>
    <att type="string" name="upkb_sp" value="P19174"/>
    <att type="string" name="canonicalName" value="NP_002651.2"/>
    <att type="string" name="annotation.With (or) From" value=""/>
    <att type="integer" name="Degree" value="2"/>
    <att type="map" name="annotation.Evidence">
      <att type="string" name="GO:0005515" value="IPI"/>
      <att type="string" name="GO:0006629" value="IEA"/>
      <att type="string" name="GO:0007242" value="IEA"/>
      <att type="string" name="GO:0005886" value="EXP"/>
      <att type="string" name="GO:0005509" value="IEA"/>
      <att type="string" name="GO:0005575" value="ND"/>
      <att type="string" name="GO:0001701" value="IEA"/>
      <att type="string" name="GO:0005829" value="EXP"/>
      <att type="string" name="GO:0016042" value="IEA"/>
      <att type="string" name="GO:0005737" value="IDA"/>
      <att type="string" name="GO:0016787" value="IEA"/>
      <att type="string" name="GO:0004435" value="NAS"/>
      <att type="string" name="GO:0044419" value="IEA"/>
      <att type="string" name="GO:0005057" value="NAS"/>
      <att type="string" name="GO:0004871" value="IEA"/>
    </att>
    <att type="list" name="annotation.GO BIOLOGICAL_PROCESS">
      <att type="string" name="annotation.GO BIOLOGICAL_PROCESS" value="in utero embryonic development"/>
      <att type="string" name="annotation.GO BIOLOGICAL_PROCESS" value="interspecies interaction between organisms"/>
      <att type="string" name="annotation.GO BIOLOGICAL_PROCESS" value="intracellular signaling cascade"/>
      <att type="string" name="annotation.GO BIOLOGICAL_PROCESS" value="lipid catabolic process"/>
      <att type="string" name="annotation.GO BIOLOGICAL_PROCESS" value="lipid metabolic process"/>
    </att>
    <att type="string" name="Prot_Name" value="phospholipase C gamma 1 isoform a"/>
  </node>
  <node label="NP_002741.1" id="-1373">
    <att type="string" name="annotation.DB_Object_ID" value="P45983"/>
    <att type="string" name="Column 4" value="5599"/>
    <att type="string" name="annotation.DB_Object_Type" value="protein"/>
    <att type="string" name="annotation.DB" value="UniProtKB"/>
    <att type="string" name="upkb_vega" value="OTTHUMP00000019551"/>
    <att type="string" name="GeneID_String" value="5599"/>
    <att type="string" name="annotation.Qualifier" value=""/>
    <att type="string" name="MCODE_Node_Status" value="Unclustered"/>
    <att type="string" name="annotation.Taxon" value="Human"/>
    <att type="string" name="upkb_tr" value="Q308M2"/>
    <att type="string" name="Prot_Acc" value="NP_002741.1"/>
    <att type="string" name="type" value="human"/>
    <att type="string" name="annotation.Assigned_by" value="Reactome"/>
    <att type="list" name="annotation.GO MOLECULAR_FUNCTION">
      <att type="string" name="annotation.GO MOLECULAR_FUNCTION" value="ATP binding"/>
      <att type="string" name="annotation.GO MOLECULAR_FUNCTION" value="JUN kinase activity"/>
      <att type="string" name="annotation.GO MOLECULAR_FUNCTION" value="MAP kinase activity"/>
      <att type="string" name="annotation.GO MOLECULAR_FUNCTION" value="nucleotide binding"/>
      <att type="string" name="annotation.GO MOLECULAR_FUNCTION" value="protein binding"/>
      <att type="string" name="annotation.GO MOLECULAR_FUNCTION" value="protein serine/threonine kinase activity"/>
      <att type="string" name="annotation.GO MOLECULAR_FUNCTION" value="transferase activity"/>
    </att>
    <att type="map" name="annotation.DB:Reference">
      <att type="string" name="GO:0005515" value="PMID:10490659"/>
      <att type="string" name="GO:0008633" value="PMID:14764673"/>
      <att type="string" name="GO:0043066" value="PMID:14967141"/>
      <att type="string" name="GO:0006950" value="PMID:8137421"/>
      <att type="string" name="GO:0006928" value="PMID:10912793"/>
      <att type="string" name="GO:0007258" value="PMID:14967141"/>
      <att type="string" name="GO:0005524" value="GOA:interpro|GO_REF:0000002"/>
      <att type="string" name="GO:0005829" value="PMID:12591950"/>
      <att type="string" name="GO:0007165" value="PMID:8137421"/>
      <att type="string" name="GO:0004705" value="PMID:8654373"/>
      <att type="string" name="GO:0000166" value="GOA:spkw|GO_REF:0000004"/>
      <att type="string" name="GO:0004674" value="PMID:14967141"/>
      <att type="string" name="GO:0006468" value="GOA:interpro|GO_REF:0000002"/>
      <att type="string" name="GO:0009411" value="PMID:14967141"/>
      <att type="string" name="GO:0016740" value="GOA:spkw|GO_REF:0000004"/>
      <att type="string" name="GO:0004707" value="GOA:interpro|GO_REF:0000002"/>
    </att>
    <att type="integer" name="GeneID" value="5599"/>
    <att type="string" name="annotation.DB_Object_Name" value="MAPK8, JNK1, PRKM8: Mitogen-activated protein kinase 8"/>
    <att type="list" name="annotation.GO CELLULAR_COMPONENT">
      <att type="string" name="annotation.GO CELLULAR_COMPONENT" value="cytosol"/>
    </att>
    <att type="string" name="annotation.Date" value="20041008"/>
    <att type="list" name="cytoscape.alias.list">
      <att type="string" name="cytoscape.alias.list" value="IPI00024672"/>
      <att type="string" name="cytoscape.alias.list" value="P45983"/>
    </att>
    <att type="string" name="upkb_sp" value="P45983"/>
    <att type="string" name="canonicalName" value="NP_002741.1"/>
    <att type="real" name="MCODE_Score" value="0.0"/>
    <att type="string" name="annotation.With (or) From" value=""/>
    <att type="integer" name="Degree" value="3"/>
    <att type="map" name="annotation.Evidence">
      <att type="string" name="GO:0005515" value="IPI"/>
      <att type="string" name="GO:0008633" value="EXP"/>
      <att type="string" name="GO:0043066" value="IDA"/>
      <att type="string" name="GO:0006950" value="TAS"/>
      <att type="string" name="GO:0006928" value="TAS"/>
      <att type="string" name="GO:0007258" value="IDA"/>
      <att type="string" name="GO:0005524" value="IEA"/>
      <att type="string" name="GO:0005829" value="EXP"/>
      <att type="string" name="GO:0007165" value="TAS"/>
      <att type="string" name="GO:0004705" value="IDA"/>
      <att type="string" name="GO:0000166" value="IEA"/>
      <att type="string" name="GO:0004674" value="IDA"/>
      <att type="string" name="GO:0006468" value="IEA"/>
      <att type="string" name="GO:0009411" value="IDA"/>
      <att type="string" name="GO:0016740" value="IEA"/>
      <att type="string" name="GO:0004707" value="IEA"/>
    </att>
    <att type="list" name="annotation.GO BIOLOGICAL_PROCESS">
      <att type="string" name="annotation.GO BIOLOGICAL_PROCESS" value="JUN phosphorylation"/>
      <att type="string" name="annotation.GO BIOLOGICAL_PROCESS" value="activation of pro-apoptotic gene products"/>
      <att type="string" name="annotation.GO BIOLOGICAL_PROCESS" value="cell motility"/>
      <att type="string" name="annotation.GO BIOLOGICAL_PROCESS" value="negative regulation of apoptosis"/>
      <att type="string" name="annotation.GO BIOLOGICAL_PROCESS" value="protein amino acid phosphorylation"/>
      <att type="string" name="annotation.GO BIOLOGICAL_PROCESS" value="response to UV"/>
      <att type="string" name="annotation.GO BIOLOGICAL_PROCESS" value="response to stress"/>
      <att type="string" name="annotation.GO BIOLOGICAL_PROCESS" value="signal transduction"/>
    </att>
    <att type="string" name="Prot_Name" value="mitogen-activated protein kinase 8 isoform JNK1 alpha1"/>
  </node>
  <node label="NP_002807.1" id="-582">
    <att type="string" name="annotation.DB_Object_ID" value="O00232"/>
    <att type="string" name="Column 4" value="5718"/>
    <att type="string" name="annotation.DB_Object_Type" value="protein"/>
    <att type="string" name="annotation.DB" value="UniProtKB"/>
    <att type="string" name="GeneID_String" value="5718"/>
    <att type="string" name="annotation.Qualifier" value=""/>
    <att type="string" name="annotation.Taxon" value="Human"/>
    <att type="string" name="upkb_tr" value="A6NP15"/>
    <att type="string" name="Prot_Acc" value="NP_002807.1"/>
    <att type="string" name="type" value="human"/>
    <att type="string" name="annotation.Assigned_by" value="PINC"/>
    <att type="list" name="annotation.GO MOLECULAR_FUNCTION">
      <att type="string" name="annotation.GO MOLECULAR_FUNCTION" value="protein binding"/>
    </att>
    <att type="map" name="annotation.DB:Reference">
      <att type="string" name="GO:0005515" value="PMID:17353931"/>
      <att type="string" name="GO:0043234" value="GOA:spkw|GO_REF:0000004"/>
      <att type="string" name="GO:0005838" value="PMID:9426256"/>
      <att type="string" name="GO:0051437" value="PMID:12791267"/>
      <att type="string" name="GO:0051436" value="PMID:15029244"/>
      <att type="string" name="GO:0031145" value="PMID:11285280"/>
      <att type="string" name="GO:0005829" value="GOA:spkw|GO_REF:0000004"/>
    </att>
    <att type="integer" name="GeneID" value="5718"/>
    <att type="string" name="annotation.DB_Object_Name" value="PSMD12: 26S proteasome non-ATPase regulatory subunit 12"/>
    <att type="list" name="annotation.GO CELLULAR_COMPONENT">
      <att type="string" name="annotation.GO CELLULAR_COMPONENT" value="cytosol"/>
      <att type="string" name="annotation.GO CELLULAR_COMPONENT" value="proteasome regulatory particle"/>
      <att type="string" name="annotation.GO CELLULAR_COMPONENT" value="protein complex"/>
    </att>
    <att type="string" name="annotation.Date" value="20030904"/>
    <att type="list" name="cytoscape.alias.list">
      <att type="string" name="cytoscape.alias.list" value="IPI00185374"/>
      <att type="string" name="cytoscape.alias.list" value="O00232"/>
    </att>
    <att type="string" name="upkb_sp" value="O00232"/>
    <att type="string" name="canonicalName" value="NP_002807.1"/>
    <att type="string" name="annotation.With (or) From" value=""/>
    <att type="integer" name="Degree" value="1"/>
    <att type="map" name="annotation.Evidence">
      <att type="string" name="GO:0005515" value="IPI"/>
      <att type="string" name="GO:0043234" value="IEA"/>
      <att type="string" name="GO:0005838" value="TAS"/>
      <att type="string" name="GO:0051437" value="EXP"/>
      <att type="string" name="GO:0051436" value="EXP"/>
      <att type="string" name="GO:0031145" value="EXP"/>
      <att type="string" name="GO:0005829" value="IEA"/>
    </att>
    <att type="list" name="annotation.GO BIOLOGICAL_PROCESS">
      <att type="string" name="annotation.GO BIOLOGICAL_PROCESS" value="anaphase-promoting complex-dependent proteasomal ubiquitin-dependent protein catabolic process"/>
      <att type="string" name="annotation.GO BIOLOGICAL_PROCESS" value="negative regulation of ubiquitin-protein ligase activity during mitotic cell cycle"/>
      <att type="string" name="annotation.GO BIOLOGICAL_PROCESS" value="positive regulation of ubiquitin-protein ligase activity during mitotic cell cycle"/>
    </att>
    <att type="string" name="Prot_Name" value="proteasome 26S non-ATPase subunit 12"/>
  </node>
  <node label="NP_001106.1" id="-1100">
    <att type="string" name="annotation.DB_Object_ID" value="P40145"/>
    <att type="string" name="Column 4" value="114"/>
    <att type="string" name="annotation.DB_Object_Type" value="protein"/>
    <att type="string" name="annotation.DB" value="UniProtKB"/>
    <att type="string" name="GeneID_String" value="114"/>
    <att type="string" name="annotation.Qualifier" value=""/>
    <att type="string" name="annotation.Taxon" value="Human"/>
    <att type="string" name="upkb_tr" value="Q4F7X0"/>
    <att type="string" name="Prot_Acc" value="NP_001106.1"/>
    <att type="string" name="type" value="human"/>
    <att type="string" name="annotation.Assigned_by" value="UniProtKB"/>
    <att type="list" name="annotation.GO MOLECULAR_FUNCTION">
      <att type="string" name="annotation.GO MOLECULAR_FUNCTION" value="adenylate cyclase activity"/>
      <att type="string" name="annotation.GO MOLECULAR_FUNCTION" value="calcium- and calmodulin-responsive adenylate cyclase activity"/>
      <att type="string" name="annotation.GO MOLECULAR_FUNCTION" value="magnesium ion binding"/>
      <att type="string" name="annotation.GO MOLECULAR_FUNCTION" value="subtilase activity"/>
    </att>
    <att type="map" name="annotation.DB:Reference">
      <att type="string" name="GO:0007242" value="GOA:interpro|GO_REF:0000002"/>
      <att type="string" name="GO:0000287" value="GOA:spkw|GO_REF:0000004"/>
      <att type="string" name="GO:0005886" value="PMID:8076676"/>
      <att type="string" name="GO:0008294" value="PMID:8163524"/>
      <att type="string" name="GO:0005624" value="PMID:8163524"/>
      <att type="string" name="GO:0004289" value="GOA:interpro|GO_REF:0000002"/>
      <att type="string" name="GO:0004016" value="GOA:interpro|GO_REF:0000002"/>
      <att type="string" name="GO:0009755" value="PMID:12626323"/>
      <att type="string" name="GO:0016020" value="GOA:spkw|GO_REF:0000004"/>
      <att type="string" name="GO:0006508" value="GOA:interpro|GO_REF:0000002"/>
      <att type="string" name="GO:0007611" value="PMID:8076676"/>
      <att type="string" name="GO:0006171" value="GOA:spkw|GO_REF:0000004"/>
      <att type="string" name="GO:0016021" value="GOA:interpro|GO_REF:0000002"/>
      <att type="string" name="GO:0009190" value="GOA:interpro|GO_REF:0000002"/>
    </att>
    <att type="integer" name="GeneID" value="114"/>
    <att type="string" name="annotation.DB_Object_Name" value="ADCY8: Adenylate cyclase type 8"/>
    <att type="list" name="annotation.GO CELLULAR_COMPONENT">
      <att type="string" name="annotation.GO CELLULAR_COMPONENT" value="integral to membrane"/>
      <att type="string" name="annotation.GO CELLULAR_COMPONENT" value="membrane"/>
      <att type="string" name="annotation.GO CELLULAR_COMPONENT" value="membrane fraction"/>
      <att type="string" name="annotation.GO CELLULAR_COMPONENT" value="plasma membrane"/>
    </att>
    <att type="string" name="annotation.Date" value="20080613"/>
    <att type="list" name="cytoscape.alias.list">
      <att type="string" name="cytoscape.alias.list" value="IPI00027356"/>
      <att type="string" name="cytoscape.alias.list" value="P40145"/>
    </att>
    <att type="string" name="upkb_sp" value="P40145"/>
    <att type="string" name="canonicalName" value="NP_001106.1"/>
    <att type="string" name="annotation.With (or) From" value="InterPro:IPR009398"/>
    <att type="integer" name="Degree" value="3"/>
    <att type="map" name="annotation.Evidence">
      <att type="string" name="GO:0007242" value="IEA"/>
      <att type="string" name="GO:0000287" value="IEA"/>
      <att type="string" name="GO:0005886" value="TAS"/>
      <att type="string" name="GO:0008294" value="TAS"/>
      <att type="string" name="GO:0005624" value="TAS"/>
      <att type="string" name="GO:0004289" value="IEA"/>
      <att type="string" name="GO:0004016" value="IEA"/>
      <att type="string" name="GO:0009755" value="EXP"/>
      <att type="string" name="GO:0016020" value="IEA"/>
      <att type="string" name="GO:0006508" value="IEA"/>
      <att type="string" name="GO:0007611" value="TAS"/>
      <att type="string" name="GO:0006171" value="IEA"/>
      <att type="string" name="GO:0016021" value="IEA"/>
      <att type="string" name="GO:0009190" value="IEA"/>
    </att>
    <att type="list" name="annotation.GO BIOLOGICAL_PROCESS">
      <att type="string" name="annotation.GO BIOLOGICAL_PROCESS" value="cAMP biosynthetic process"/>
      <att type="string" name="annotation.GO BIOLOGICAL_PROCESS" value="cyclic nucleotide biosynthetic process"/>
      <att type="string" name="annotation.GO BIOLOGICAL_PROCESS" value="hormone-mediated signaling"/>
      <att type="string" name="annotation.GO BIOLOGICAL_PROCESS" value="intracellular signaling cascade"/>
      <att type="string" name="annotation.GO BIOLOGICAL_PROCESS" value="learning and/or memory"/>
      <att type="string" name="annotation.GO BIOLOGICAL_PROCESS" value="proteolysis"/>
    </att>
    <att type="string" name="Prot_Name" value="adenylate cyclase 8"/>
  </node>
  <node label="NP_002736.3" id="-863">
    <att type="string" name="annotation.DB_Object_ID" value="P28482"/>
    <att type="string" name="Column 4" value="5594"/>
    <att type="string" name="annotation.DB_Object_Type" value="protein"/>
    <att type="string" name="annotation.DB" value="UniProtKB"/>
    <att type="string" name="GeneID_String" value="5594"/>
    <att type="string" name="annotation.Qualifier" value=""/>
    <att type="string" name="MCODE_Node_Status" value="Unclustered"/>
    <att type="string" name="annotation.Taxon" value="Human"/>
    <att type="string" name="Prot_Acc" value="NP_002736.3"/>
    <att type="string" name="type" value="human"/>
    <att type="string" name="annotation.Assigned_by" value="Reactome"/>
    <att type="list" name="annotation.GO MOLECULAR_FUNCTION">
      <att type="string" name="annotation.GO MOLECULAR_FUNCTION" value="ATP binding"/>
      <att type="string" name="annotation.GO MOLECULAR_FUNCTION" value="MAP kinase activity"/>
      <att type="string" name="annotation.GO MOLECULAR_FUNCTION" value="nucleotide binding"/>
      <att type="string" name="annotation.GO MOLECULAR_FUNCTION" value="phosphotyrosine binding"/>
      <att type="string" name="annotation.GO MOLECULAR_FUNCTION" value="protein binding"/>
      <att type="string" name="annotation.GO MOLECULAR_FUNCTION" value="protein serine/threonine kinase activity"/>
      <att type="string" name="annotation.GO MOLECULAR_FUNCTION" value="transferase activity"/>
    </att>
    <att type="map" name="annotation.DB:Reference">
      <att type="string" name="GO:0005515" value="PMID:16291755"/>
      <att type="string" name="GO:0019858" value="GOA:compara|GO_REF:0000019"/>
      <att type="string" name="GO:0007268" value="PMID:10051431"/>
      <att type="string" name="GO:0005634" value="GOA:compara|GO_REF:0000019"/>
      <att type="string" name="GO:0007265" value="PMID:11520933"/>
      <att type="string" name="GO:0005829" value="PMID:10066798"/>
      <att type="string" name="GO:0005737" value="GOA:compara|GO_REF:0000019"/>
      <att type="string" name="GO:0000166" value="GOA:spkw|GO_REF:0000004"/>
      <att type="string" name="GO:0006935" value="PMID:10706854"/>
      <att type="string" name="GO:0000165" value="GOA:compara|GO_REF:0000019"/>
      <att type="string" name="GO:0044419" value="GOA:spkw|GO_REF:0000004"/>
      <att type="string" name="GO:0032496" value="GOA:compara|GO_REF:0000019"/>
      <att type="string" name="GO:0009887" value="GOA:compara|GO_REF:0000019"/>
      <att type="string" name="GO:0031663" value="GOA:compara|GO_REF:0000019"/>
      <att type="string" name="GO:0004707" value="PMID:10706854"/>
      <att type="string" name="GO:0006917" value="PMID:10958679"/>
      <att type="string" name="GO:0005524" value="GOA:interpro|GO_REF:0000002"/>
      <att type="string" name="GO:0006974" value="GOA:compara|GO_REF:0000019"/>
      <att type="string" name="GO:0007049" value="GOA:spkw|GO_REF:0000004"/>
      <att type="string" name="GO:0004674" value="PMID:16626623"/>
      <att type="string" name="GO:0006468" value="GOA:interpro|GO_REF:0000002"/>
      <att type="string" name="GO:0005654" value="PMID:16456541"/>
      <att type="string" name="GO:0001784" value="GOA:compara|GO_REF:0000019"/>
      <att type="string" name="GO:0045596" value="GOA:compara|GO_REF:0000019"/>
      <att type="string" name="GO:0043330" value="GOA:compara|GO_REF:0000019"/>
      <att type="string" name="GO:0016740" value="GOA:spkw|GO_REF:0000004"/>
    </att>
    <att type="integer" name="GeneID" value="5594"/>
    <att type="string" name="annotation.DB_Object_Name" value="MAPK1, ERK2, PRKM1, PRKM2: Mitogen-activated protein kinase 1"/>
    <att type="list" name="annotation.GO CELLULAR_COMPONENT">
      <att type="string" name="annotation.GO CELLULAR_COMPONENT" value="cytoplasm"/>
      <att type="string" name="annotation.GO CELLULAR_COMPONENT" value="cytosol"/>
      <att type="string" name="annotation.GO CELLULAR_COMPONENT" value="nucleoplasm"/>
      <att type="string" name="annotation.GO CELLULAR_COMPONENT" value="nucleus"/>
    </att>
    <att type="string" name="annotation.Date" value="20051110"/>
    <att type="list" name="cytoscape.alias.list">
      <att type="string" name="cytoscape.alias.list" value="IPI00003479"/>
      <att type="string" name="cytoscape.alias.list" value="P28482"/>
    </att>
    <att type="string" name="upkb_sp" value="P28482"/>
    <att type="string" name="canonicalName" value="NP_002736.3"/>
    <att type="real" name="MCODE_Score" value="1.0"/>
    <att type="string" name="annotation.With (or) From" value=""/>
    <att type="integer" name="Degree" value="8"/>
    <att type="map" name="annotation.Evidence">
      <att type="string" name="GO:0005515" value="IPI"/>
      <att type="string" name="GO:0019858" value="IEA"/>
      <att type="string" name="GO:0007268" value="TAS"/>
      <att type="string" name="GO:0005634" value="IEA"/>
      <att type="string" name="GO:0007265" value="EXP"/>
      <att type="string" name="GO:0005829" value="EXP"/>
      <att type="string" name="GO:0005737" value="IEA"/>
      <att type="string" name="GO:0000166" value="IEA"/>
      <att type="string" name="GO:0006935" value="TAS"/>
      <att type="string" name="GO:0000165" value="IEA"/>
      <att type="string" name="GO:0044419" value="IEA"/>
      <att type="string" name="GO:0032496" value="IEA"/>
      <att type="string" name="GO:0009887" value="IEA"/>
      <att type="string" name="GO:0031663" value="IEA"/>
      <att type="string" name="GO:0004707" value="TAS"/>
      <att type="string" name="GO:0006917" value="TAS"/>
      <att type="string" name="GO:0005524" value="IEA"/>
      <att type="string" name="GO:0006974" value="IEA"/>
      <att type="string" name="GO:0007049" value="IEA"/>
      <att type="string" name="GO:0004674" value="EXP"/>
      <att type="string" name="GO:0006468" value="IEA"/>
      <att type="string" name="GO:0005654" value="EXP"/>
      <att type="string" name="GO:0001784" value="IEA"/>
      <att type="string" name="GO:0045596" value="IEA"/>
      <att type="string" name="GO:0043330" value="IEA"/>
      <att type="string" name="GO:0016740" value="IEA"/>
    </att>
    <att type="list" name="annotation.GO BIOLOGICAL_PROCESS">
      <att type="string" name="annotation.GO BIOLOGICAL_PROCESS" value="MAPKKK cascade"/>
      <att type="string" name="annotation.GO BIOLOGICAL_PROCESS" value="Ras protein signal transduction"/>
      <att type="string" name="annotation.GO BIOLOGICAL_PROCESS" value="cell cycle"/>
      <att type="string" name="annotation.GO BIOLOGICAL_PROCESS" value="chemotaxis"/>
      <att type="string" name="annotation.GO BIOLOGICAL_PROCESS" value="cytosine metabolic process"/>
      <att type="string" name="annotation.GO BIOLOGICAL_PROCESS" value="induction of apoptosis"/>
      <att type="string" name="annotation.GO BIOLOGICAL_PROCESS" value="interspecies interaction between organisms"/>
      <att type="string" name="annotation.GO BIOLOGICAL_PROCESS" value="lipopolysaccharide-mediated signaling pathway"/>
      <att type="string" name="annotation.GO BIOLOGICAL_PROCESS" value="negative regulation of cell differentiation"/>
      <att type="string" name="annotation.GO BIOLOGICAL_PROCESS" value="organ morphogenesis"/>
      <att type="string" name="annotation.GO BIOLOGICAL_PROCESS" value="protein amino acid phosphorylation"/>
      <att type="string" name="annotation.GO BIOLOGICAL_PROCESS" value="response to DNA damage stimulus"/>
      <att type="string" name="annotation.GO BIOLOGICAL_PROCESS" value="response to exogenous dsRNA"/>
      <att type="string" name="annotation.GO BIOLOGICAL_PROCESS" value="response to lipopolysaccharide"/>
      <att type="string" name="annotation.GO BIOLOGICAL_PROCESS" value="synaptic transmission"/>
    </att>
    <att type="string" name="Prot_Name" value="mitogen-activated protein kinase 1"/>
  </node>
  <node label="NP_000580.1" id="-1330">
    <att type="string" name="annotation.DB_Object_ID" value="P05112"/>
    <att type="string" name="Column 4" value="3565"/>
    <att type="string" name="annotation.DB_Object_Type" value="protein"/>
    <att type="string" name="annotation.DB" value="UniProtKB"/>
    <att type="string" name="GeneID_String" value="3565"/>
    <att type="string" name="annotation.Qualifier" value=""/>
    <att type="string" name="MCODE_Node_Status" value="Unclustered"/>
    <att type="string" name="annotation.Taxon" value="Human"/>
    <att type="string" name="Prot_Acc" value="NP_000580.1"/>
    <att type="string" name="type" value="human"/>
    <att type="string" name="annotation.Assigned_by" value="UniProtKB"/>
    <att type="list" name="annotation.GO MOLECULAR_FUNCTION">
      <att type="string" name="annotation.GO MOLECULAR_FUNCTION" value="interleukin-4 receptor binding"/>
      <att type="string" name="annotation.GO MOLECULAR_FUNCTION" value="protein binding"/>
    </att>
    <att type="map" name="annotation.DB:Reference">
      <att type="string" name="GO:0005515" value="PMID:8266078"/>
      <att type="string" name="GO:0005136" value="PMID:11418631"/>
      <att type="string" name="GO:0043066" value="UniProt:P05112"/>
      <att type="string" name="GO:0048295" value="UniProt:P05112"/>
      <att type="string" name="GO:0045191" value="PMID:11418631"/>
      <att type="string" name="GO:0030890" value="UniProt:P05112"/>
      <att type="string" name="GO:0045671" value="UniProt:P05112"/>
      <att type="string" name="GO:0005576" value="GOA:interpro|GO_REF:0000002"/>
      <att type="string" name="GO:0045189" value="PMID:11967989"/>
      <att type="string" name="GO:0005615" value="PMID:11418631"/>
      <att type="string" name="GO:0045348" value="UniProt:P05112"/>
      <att type="string" name="GO:0042325" value="UniProt:P05112"/>
      <att type="string" name="GO:0042092" value="PMID:11676128"/>
      <att type="string" name="GO:0006968" value="PMID:10725748"/>
      <att type="string" name="GO:0006935" value="PMID:10725748"/>
      <att type="string" name="GO:0045944" value="UniProt:P05112"/>
      <att type="string" name="GO:0030183" value="PMID:11418631"/>
      <att type="string" name="GO:0042102" value="UniProt:P05112"/>
      <att type="string" name="GO:0050776" value="UniProt:P05112"/>
      <att type="string" name="GO:0048304" value="UniProt:P05112"/>
      <att type="string" name="GO:0008203" value="PMID:11971948"/>
    </att>
    <att type="integer" name="GeneID" value="3565"/>
    <att type="string" name="annotation.DB_Object_Name" value="IL4: Interleukin-4 precursor"/>
    <att type="list" name="annotation.GO CELLULAR_COMPONENT">
      <att type="string" name="annotation.GO CELLULAR_COMPONENT" value="extracellular region"/>
      <att type="string" name="annotation.GO CELLULAR_COMPONENT" value="extracellular space"/>
    </att>
    <att type="string" name="annotation.Date" value="20020618"/>
    <att type="list" name="cytoscape.alias.list">
      <att type="string" name="cytoscape.alias.list" value="IPI00007081"/>
      <att type="string" name="cytoscape.alias.list" value="P05112"/>
    </att>
    <att type="string" name="upkb_sp" value="P05112"/>
    <att type="string" name="canonicalName" value="NP_000580.1"/>
    <att type="real" name="MCODE_Score" value="1.0"/>
    <att type="string" name="annotation.With (or) From" value=""/>
    <att type="integer" name="Degree" value="2"/>
    <att type="map" name="annotation.Evidence">
      <att type="string" name="GO:0005515" value="IPI"/>
      <att type="string" name="GO:0005136" value="TAS"/>
      <att type="string" name="GO:0043066" value="ISS"/>
      <att type="string" name="GO:0048295" value="ISS"/>
      <att type="string" name="GO:0045191" value="TAS"/>
      <att type="string" name="GO:0030890" value="ISS"/>
      <att type="string" name="GO:0045671" value="ISS"/>
      <att type="string" name="GO:0005576" value="IEA"/>
      <att type="string" name="GO:0045189" value="TAS"/>
      <att type="string" name="GO:0005615" value="TAS"/>
      <att type="string" name="GO:0045348" value="ISS"/>
      <att type="string" name="GO:0042325" value="ISS"/>
      <att type="string" name="GO:0042092" value="TAS"/>
      <att type="string" name="GO:0006968" value="TAS"/>
      <att type="string" name="GO:0006935" value="TAS"/>
      <att type="string" name="GO:0045944" value="ISS"/>
      <att type="string" name="GO:0030183" value="TAS"/>
      <att type="string" name="GO:0042102" value="ISS"/>
      <att type="string" name="GO:0050776" value="ISS"/>
      <att type="string" name="GO:0048304" value="ISS"/>
      <att type="string" name="GO:0008203" value="ISS"/>
    </att>
    <att type="list" name="annotation.GO BIOLOGICAL_PROCESS">
      <att type="string" name="annotation.GO BIOLOGICAL_PROCESS" value="B cell differentiation"/>
      <att type="string" name="annotation.GO BIOLOGICAL_PROCESS" value="T-helper 2 type immune response"/>
      <att type="string" name="annotation.GO BIOLOGICAL_PROCESS" value="cellular defense response"/>
      <att type="string" name="annotation.GO BIOLOGICAL_PROCESS" value="chemotaxis"/>
      <att type="string" name="annotation.GO BIOLOGICAL_PROCESS" value="cholesterol metabolic process"/>
      <att type="string" name="annotation.GO BIOLOGICAL_PROCESS" value="connective tissue growth factor biosynthetic process"/>
      <att type="string" name="annotation.GO BIOLOGICAL_PROCESS" value="negative regulation of apoptosis"/>
      <att type="string" name="annotation.GO BIOLOGICAL_PROCESS" value="negative regulation of osteoclast differentiation"/>
      <att type="string" name="annotation.GO BIOLOGICAL_PROCESS" value="positive regulation of B cell proliferation"/>
      <att type="string" name="annotation.GO BIOLOGICAL_PROCESS" value="positive regulation of MHC class II biosynthetic process"/>
      <att type="string" name="annotation.GO BIOLOGICAL_PROCESS" value="positive regulation of T cell proliferation"/>
      <att type="string" name="annotation.GO BIOLOGICAL_PROCESS" value="positive regulation of isotype switching to IgE isotypes"/>
      <att type="string" name="annotation.GO BIOLOGICAL_PROCESS" value="positive regulation of isotype switching to IgG isotypes"/>
      <att type="string" name="annotation.GO BIOLOGICAL_PROCESS" value="positive regulation of transcription from RNA polymerase II promoter"/>
      <att type="string" name="annotation.GO BIOLOGICAL_PROCESS" value="regulation of immune response"/>
      <att type="string" name="annotation.GO BIOLOGICAL_PROCESS" value="regulation of isotype switching"/>
      <att type="string" name="annotation.GO BIOLOGICAL_PROCESS" value="regulation of phosphorylation"/>
    </att>
    <att type="string" name="Prot_Name" value="interleukin 4 isoform 1 precursor"/>
  </node>
  <node label="NP_000218.2" id="-1275">
    <att type="string" name="annotation.DB_Object_ID" value="Q16787"/>
    <att type="string" name="Column 4" value="3909"/>
    <att type="string" name="annotation.DB_Object_Type" value="protein"/>
    <att type="string" name="annotation.DB" value="UniProtKB"/>
    <att type="string" name="upkb_vega" value="OTTHUMP00000073246"/>
    <att type="string" name="GeneID_String" value="3909"/>
    <att type="string" name="annotation.Qualifier" value=""/>
    <att type="string" name="MCODE_Node_Status" value="Unclustered"/>
    <att type="string" name="annotation.Taxon" value="Human"/>
    <att type="string" name="upkb_tr" value="Q14732"/>
    <att type="string" name="Prot_Acc" value="NP_000218.2"/>
    <att type="string" name="type" value="human"/>
    <att type="string" name="annotation.Assigned_by" value="UniProtKB"/>
    <att type="list" name="annotation.GO MOLECULAR_FUNCTION">
      <att type="string" name="annotation.GO MOLECULAR_FUNCTION" value="receptor binding"/>
      <att type="string" name="annotation.GO MOLECULAR_FUNCTION" value="structural molecule activity"/>
    </att>
    <att type="map" name="annotation.DB:Reference">
      <att type="string" name="GO:0030334" value="GOA:interpro|GO_REF:0000002"/>
      <att type="string" name="GO:0005102" value="GOA:interpro|GO_REF:0000002"/>
      <att type="string" name="GO:0005606" value="GOA:interpro|GO_REF:0000002"/>
      <att type="string" name="GO:0005576" value="GOA:spkw|GO_REF:0000004"/>
      <att type="string" name="GO:0030155" value="GOA:interpro|GO_REF:0000002"/>
      <att type="string" name="GO:0005604" value="PMID:8586427"/>
      <att type="string" name="GO:0031012" value="GOA:interpro|GO_REF:0000002"/>
      <att type="string" name="GO:0045995" value="GOA:interpro|GO_REF:0000002"/>
      <att type="string" name="GO:0005610" value="PMID:8077230"/>
      <att type="string" name="GO:0008544" value="PMID:8586427"/>
      <att type="string" name="GO:0005198" value="PMID:8586427"/>
      <att type="string" name="GO:0030216" value="PMID:8077230"/>
      <att type="string" name="GO:0007155" value="PMID:8077230"/>
      <att type="string" name="GO:0005925" value="PMID:8077230"/>
      <att type="string" name="GO:0007166" value="PMID:8077230"/>
    </att>
    <att type="integer" name="GeneID" value="3909"/>
    <att type="string" name="annotation.DB_Object_Name" value="LAMA3, LAMNA: Laminin subunit alpha-3 precursor"/>
    <att type="list" name="annotation.GO CELLULAR_COMPONENT">
      <att type="string" name="annotation.GO CELLULAR_COMPONENT" value="basement membrane"/>
      <att type="string" name="annotation.GO CELLULAR_COMPONENT" value="extracellular matrix"/>
      <att type="string" name="annotation.GO CELLULAR_COMPONENT" value="extracellular region"/>
      <att type="string" name="annotation.GO CELLULAR_COMPONENT" value="focal adhesion"/>
      <att type="string" name="annotation.GO CELLULAR_COMPONENT" value="laminin-1 complex"/>
      <att type="string" name="annotation.GO CELLULAR_COMPONENT" value="laminin-5 complex"/>
    </att>
    <att type="string" name="annotation.Date" value="20080613"/>
    <att type="list" name="cytoscape.alias.list">
      <att type="string" name="cytoscape.alias.list" value="IPI00790908"/>
      <att type="string" name="cytoscape.alias.list" value="Q16787"/>
    </att>
    <att type="string" name="upkb_sp" value="Q16787"/>
    <att type="string" name="canonicalName" value="NP_000218.2"/>
    <att type="real" name="MCODE_Score" value="0.0"/>
    <att type="string" name="annotation.With (or) From" value="InterPro:IPR009254"/>
    <att type="integer" name="Degree" value="2"/>
    <att type="map" name="annotation.Evidence">
      <att type="string" name="GO:0030334" value="IEA"/>
      <att type="string" name="GO:0005102" value="IEA"/>
      <att type="string" name="GO:0005606" value="IEA"/>
      <att type="string" name="GO:0005576" value="IEA"/>
      <att type="string" name="GO:0030155" value="IEA"/>
      <att type="string" name="GO:0005604" value="TAS"/>
      <att type="string" name="GO:0031012" value="IEA"/>
      <att type="string" name="GO:0045995" value="IEA"/>
      <att type="string" name="GO:0005610" value="ISS"/>
      <att type="string" name="GO:0008544" value="TAS"/>
      <att type="string" name="GO:0005198" value="NAS"/>
      <att type="string" name="GO:0030216" value="ISS"/>
      <att type="string" name="GO:0007155" value="ISS"/>
      <att type="string" name="GO:0005925" value="ISS"/>
      <att type="string" name="GO:0007166" value="ISS"/>
    </att>
    <att type="list" name="annotation.GO BIOLOGICAL_PROCESS">
      <att type="string" name="annotation.GO BIOLOGICAL_PROCESS" value="cell adhesion"/>
      <att type="string" name="annotation.GO BIOLOGICAL_PROCESS" value="cell surface receptor linked signal transduction"/>
      <att type="string" name="annotation.GO BIOLOGICAL_PROCESS" value="epidermis development"/>
      <att type="string" name="annotation.GO BIOLOGICAL_PROCESS" value="keratinocyte differentiation"/>
      <att type="string" name="annotation.GO BIOLOGICAL_PROCESS" value="regulation of cell adhesion"/>
      <att type="string" name="annotation.GO BIOLOGICAL_PROCESS" value="regulation of cell migration"/>
      <att type="string" name="annotation.GO BIOLOGICAL_PROCESS" value="regulation of embryonic development"/>
    </att>
    <att type="string" name="Prot_Name" value="laminin alpha 3 subunit isoform 2"/>
  </node>
  <node label="NP_001241.1" id="-869">
    <att type="string" name="annotation.DB_Object_ID" value="P25942"/>
    <att type="string" name="Column 4" value="958"/>
    <att type="string" name="annotation.DB_Object_Type" value="protein"/>
    <att type="string" name="annotation.DB" value="UniProtKB"/>
    <att type="string" name="GeneID_String" value="958"/>
    <att type="string" name="annotation.Qualifier" value=""/>
    <att type="string" name="MCODE_Node_Status" value="Unclustered"/>
    <att type="string" name="annotation.Taxon" value="Human"/>
    <att type="string" name="upkb_tr" value="Q59F01"/>
    <att type="string" name="Prot_Acc" value="NP_001241.1"/>
    <att type="string" name="type" value="human"/>
    <att type="string" name="annotation.Assigned_by" value="PINC"/>
    <att type="list" name="annotation.GO MOLECULAR_FUNCTION">
      <att type="string" name="annotation.GO MOLECULAR_FUNCTION" value="enzyme binding"/>
      <att type="string" name="annotation.GO MOLECULAR_FUNCTION" value="transmembrane receptor activity"/>
    </att>
    <att type="map" name="annotation.DB:Reference">
      <att type="string" name="GO:0005886" value="PMID:10748139"/>
      <att type="string" name="GO:0030168" value="PMID:9468137"/>
      <att type="string" name="GO:0006915" value="GOA:interpro|GO_REF:0000002"/>
      <att type="string" name="GO:0005576" value="GOA:spkw|GO_REF:0000004"/>
      <att type="string" name="GO:0007165" value="GOA:interpro|GO_REF:0000002"/>
      <att type="string" name="GO:0006955" value="GOA:interpro|GO_REF:0000002"/>
      <att type="string" name="GO:0006954" value="PMID:2475341"/>
      <att type="string" name="GO:0006461" value="PMID:10748139"/>
      <att type="string" name="GO:0042100" value="PMID:8605945"/>
      <att type="string" name="GO:0005887" value="PMID:10748139"/>
      <att type="string" name="GO:0043123" value="PMID:12761501"/>
      <att type="string" name="GO:0019899" value="PMID:12223522"/>
      <att type="string" name="GO:0004888" value="GOA:interpro|GO_REF:0000002"/>
    </att>
    <att type="integer" name="GeneID" value="958"/>
    <att type="string" name="annotation.DB_Object_Name" value="CD40, TNFRSF5: Tumor necrosis factor receptor superfamily member 5 precursor"/>
    <att type="list" name="annotation.GO CELLULAR_COMPONENT">
      <att type="string" name="annotation.GO CELLULAR_COMPONENT" value="extracellular region"/>
      <att type="string" name="annotation.GO CELLULAR_COMPONENT" value="integral to plasma membrane"/>
      <att type="string" name="annotation.GO CELLULAR_COMPONENT" value="plasma membrane"/>
    </att>
    <att type="string" name="annotation.Date" value="20030904"/>
    <att type="list" name="cytoscape.alias.list">
      <att type="string" name="cytoscape.alias.list" value="IPI00018282"/>
      <att type="string" name="cytoscape.alias.list" value="P25942"/>
    </att>
    <att type="string" name="upkb_sp" value="P25942"/>
    <att type="string" name="canonicalName" value="NP_001241.1"/>
    <att type="real" name="MCODE_Score" value="0.16"/>
    <att type="string" name="annotation.With (or) From" value=""/>
    <att type="integer" name="Degree" value="1"/>
    <att type="map" name="annotation.Evidence">
      <att type="string" name="GO:0005886" value="TAS"/>
      <att type="string" name="GO:0030168" value="NAS"/>
      <att type="string" name="GO:0006915" value="IEA"/>
      <att type="string" name="GO:0005576" value="IEA"/>
      <att type="string" name="GO:0007165" value="IEA"/>
      <att type="string" name="GO:0006955" value="IEA"/>
      <att type="string" name="GO:0006954" value="TAS"/>
      <att type="string" name="GO:0006461" value="TAS"/>
      <att type="string" name="GO:0042100" value="NAS"/>
      <att type="string" name="GO:0005887" value="TAS"/>
      <att type="string" name="GO:0043123" value="IEP"/>
      <att type="string" name="GO:0019899" value="IPI"/>
      <att type="string" name="GO:0004888" value="IEA"/>
    </att>
    <att type="list" name="annotation.GO BIOLOGICAL_PROCESS">
      <att type="string" name="annotation.GO BIOLOGICAL_PROCESS" value="B cell proliferation"/>
      <att type="string" name="annotation.GO BIOLOGICAL_PROCESS" value="apoptosis"/>
      <att type="string" name="annotation.GO BIOLOGICAL_PROCESS" value="immune response"/>
      <att type="string" name="annotation.GO BIOLOGICAL_PROCESS" value="inflammatory response"/>
      <att type="string" name="annotation.GO BIOLOGICAL_PROCESS" value="platelet activation"/>
      <att type="string" name="annotation.GO BIOLOGICAL_PROCESS" value="positive regulation of I-kappaB kinase/NF-kappaB cascade"/>
      <att type="string" name="annotation.GO BIOLOGICAL_PROCESS" value="protein complex assembly"/>
      <att type="string" name="annotation.GO BIOLOGICAL_PROCESS" value="signal transduction"/>
    </att>
    <att type="string" name="Prot_Name" value="CD40 antigen isoform 1 precursor"/>
  </node>
  <node label="NP_765978.1" id="-1251">
    <att type="string" name="annotation.DB_Object_ID" value="O95644"/>
    <att type="string" name="Column 4" value="4772"/>
    <att type="string" name="annotation.DB_Object_Type" value="protein"/>
    <att type="string" name="annotation.DB" value="UniProtKB"/>
    <att type="string" name="upkb_vega" value="OTTHUMP00000073506"/>
    <att type="string" name="GeneID_String" value="4772"/>
    <att type="string" name="annotation.Qualifier" value=""/>
    <att type="string" name="MCODE_Node_Status" value="Unclustered"/>
    <att type="string" name="annotation.Taxon" value="Human"/>
    <att type="string" name="Prot_Acc" value="NP_765978.1"/>
    <att type="string" name="type" value="human"/>
    <att type="string" name="annotation.Assigned_by" value="PINC"/>
    <att type="list" name="annotation.GO MOLECULAR_FUNCTION">
      <att type="string" name="annotation.GO MOLECULAR_FUNCTION" value="FK506 binding"/>
      <att type="string" name="annotation.GO MOLECULAR_FUNCTION" value="transcription activator activity"/>
      <att type="string" name="annotation.GO MOLECULAR_FUNCTION" value="transcription factor activity"/>
    </att>
    <att type="map" name="annotation.DB:Reference">
      <att type="string" name="GO:0007242" value="PMID:14749367"/>
      <att type="string" name="GO:0006355" value="PMID:14749367"/>
      <att type="string" name="GO:0005737" value="PMID:8202141"/>
      <att type="string" name="GO:0003700" value="PMID:10821850"/>
      <att type="string" name="GO:0006366" value="PMID:8702849"/>
      <att type="string" name="GO:0016563" value="PMID:14749367"/>
      <att type="string" name="GO:0005528" value="PMID:8702849"/>
      <att type="string" name="GO:0005634" value="GOA:interpro|GO_REF:0000002"/>
    </att>
    <att type="integer" name="GeneID" value="4772"/>
    <att type="string" name="annotation.DB_Object_Name" value="NFATC1, NFAT2, NFATC: Nuclear factor of activated T-cells, cytoplasmic 1"/>
    <att type="list" name="annotation.GO CELLULAR_COMPONENT">
      <att type="string" name="annotation.GO CELLULAR_COMPONENT" value="cytoplasm"/>
      <att type="string" name="annotation.GO CELLULAR_COMPONENT" value="nucleus"/>
    </att>
    <att type="string" name="annotation.Date" value="20030904"/>
    <att type="list" name="cytoscape.alias.list">
      <att type="string" name="cytoscape.alias.list" value="IPI00221158"/>
      <att type="string" name="cytoscape.alias.list" value="O95644"/>
    </att>
    <att type="string" name="upkb_sp" value="O95644"/>
    <att type="string" name="canonicalName" value="NP_765978.1"/>
    <att type="real" name="MCODE_Score" value="0.2222222222222222"/>
    <att type="string" name="annotation.With (or) From" value=""/>
    <att type="integer" name="Degree" value="5"/>
    <att type="map" name="annotation.Evidence">
      <att type="string" name="GO:0007242" value="IDA"/>
      <att type="string" name="GO:0006355" value="IDA"/>
      <att type="string" name="GO:0005737" value="TAS"/>
      <att type="string" name="GO:0003700" value="TAS"/>
      <att type="string" name="GO:0006366" value="TAS"/>
      <att type="string" name="GO:0016563" value="IDA"/>
      <att type="string" name="GO:0005528" value="TAS"/>
      <att type="string" name="GO:0005634" value="IEA"/>
    </att>
    <att type="list" name="annotation.GO BIOLOGICAL_PROCESS">
      <att type="string" name="annotation.GO BIOLOGICAL_PROCESS" value="intracellular signaling cascade"/>
      <att type="string" name="annotation.GO BIOLOGICAL_PROCESS" value="regulation of transcription, DNA-dependent"/>
      <att type="string" name="annotation.GO BIOLOGICAL_PROCESS" value="transcription from RNA polymerase II promoter"/>
    </att>
    <att type="string" name="Prot_Name" value="nuclear factor of activated T-cells, cytosolic component 1 isoform A"/>
  </node>
  <node label="NP_002802.2" id="-591">
    <att type="string" name="annotation.DB_Object_ID" value="P51665"/>
    <att type="string" name="Column 4" value="5713"/>
    <att type="string" name="annotation.DB_Object_Type" value="protein"/>
    <att type="string" name="annotation.DB" value="UniProtKB"/>
    <att type="string" name="GeneID_String" value="5713"/>
    <att type="string" name="annotation.Qualifier" value=""/>
    <att type="string" name="annotation.Taxon" value="Human"/>
    <att type="string" name="Prot_Acc" value="NP_002802.2"/>
    <att type="string" name="type" value="human"/>
    <att type="string" name="annotation.Assigned_by" value="PINC"/>
    <att type="list" name="annotation.GO MOLECULAR_FUNCTION">
      <att type="string" name="annotation.GO MOLECULAR_FUNCTION" value="protein binding"/>
    </att>
    <att type="map" name="annotation.DB:Reference">
      <att type="string" name="GO:0005515" value="PMID:17353931"/>
      <att type="string" name="GO:0000502" value="PMID:8811196"/>
      <att type="string" name="GO:0005838" value="PMID:7755639"/>
      <att type="string" name="GO:0051437" value="PMID:12791267"/>
      <att type="string" name="GO:0051436" value="PMID:15029244"/>
      <att type="string" name="GO:0031145" value="PMID:11285280"/>
      <att type="string" name="GO:0005829" value="GOA:spkw|GO_REF:0000004"/>
    </att>
    <att type="integer" name="GeneID" value="5713"/>
    <att type="string" name="annotation.DB_Object_Name" value="PSMD7, MOV34L: 26S proteasome non-ATPase regulatory subunit 7"/>
    <att type="list" name="annotation.GO CELLULAR_COMPONENT">
      <att type="string" name="annotation.GO CELLULAR_COMPONENT" value="cytosol"/>
      <att type="string" name="annotation.GO CELLULAR_COMPONENT" value="proteasome complex"/>
      <att type="string" name="annotation.GO CELLULAR_COMPONENT" value="proteasome regulatory particle"/>
    </att>
    <att type="string" name="annotation.Date" value="20030904"/>
    <att type="list" name="cytoscape.alias.list">
      <att type="string" name="cytoscape.alias.list" value="IPI00019927"/>
      <att type="string" name="cytoscape.alias.list" value="P51665"/>
    </att>
    <att type="string" name="upkb_sp" value="P51665"/>
    <att type="string" name="canonicalName" value="NP_002802.2"/>
    <att type="string" name="annotation.With (or) From" value=""/>
    <att type="integer" name="Degree" value="1"/>
    <att type="map" name="annotation.Evidence">
      <att type="string" name="GO:0005515" value="IPI"/>
      <att type="string" name="GO:0000502" value="TAS"/>
      <att type="string" name="GO:0005838" value="TAS"/>
      <att type="string" name="GO:0051437" value="EXP"/>
      <att type="string" name="GO:0051436" value="EXP"/>
      <att type="string" name="GO:0031145" value="EXP"/>
      <att type="string" name="GO:0005829" value="IEA"/>
    </att>
    <att type="list" name="annotation.GO BIOLOGICAL_PROCESS">
      <att type="string" name="annotation.GO BIOLOGICAL_PROCESS" value="anaphase-promoting complex-dependent proteasomal ubiquitin-dependent protein catabolic process"/>
      <att type="string" name="annotation.GO BIOLOGICAL_PROCESS" value="negative regulation of ubiquitin-protein ligase activity during mitotic cell cycle"/>
      <att type="string" name="annotation.GO BIOLOGICAL_PROCESS" value="positive regulation of ubiquitin-protein ligase activity during mitotic cell cycle"/>
    </att>
    <att type="string" name="Prot_Name" value="proteasome 26S non-ATPase subunit 7"/>
  </node>
  <node label="NP_000791.1" id="-1173">
    <att type="string" name="annotation.DB_Object_ID" value="P05230"/>
    <att type="string" name="Column 4" value="2246"/>
    <att type="string" name="annotation.DB_Object_Type" value="protein"/>
    <att type="string" name="annotation.DB" value="UniProtKB"/>
    <att type="string" name="upkb_vega" value="OTTHUMP00000199419"/>
    <att type="string" name="GeneID_String" value="2246"/>
    <att type="string" name="annotation.Qualifier" value=""/>
    <att type="string" name="MCODE_Node_Status" value="Unclustered"/>
    <att type="string" name="annotation.Taxon" value="Human"/>
    <att type="string" name="upkb_tr" value="Q9UH63"/>
    <att type="string" name="Prot_Acc" value="NP_000791.1"/>
    <att type="string" name="type" value="human"/>
    <att type="string" name="annotation.Assigned_by" value="Reactome"/>
    <att type="list" name="annotation.GO MOLECULAR_FUNCTION">
      <att type="string" name="annotation.GO MOLECULAR_FUNCTION" value="growth factor activity"/>
      <att type="string" name="annotation.GO MOLECULAR_FUNCTION" value="heparin binding"/>
      <att type="string" name="annotation.GO MOLECULAR_FUNCTION" value="protein binding"/>
    </att>
    <att type="map" name="annotation.DB:Reference">
      <att type="string" name="GO:0005515" value="PMID:14732692"/>
      <att type="string" name="GO:0007165" value="PMID:3778488"/>
      <att type="string" name="GO:0008543" value="PMID:17133345"/>
      <att type="string" name="GO:0008283" value="GOA:spkw|GO_REF:0000004"/>
      <att type="string" name="GO:0007275" value="PMID:10903182"/>
      <att type="string" name="GO:0005576" value="PMID:16597617"/>
      <att type="string" name="GO:0001525" value="GOA:spkw|GO_REF:0000004"/>
      <att type="string" name="GO:0008201" value="GOA:spkw|GO_REF:0000004"/>
      <att type="string" name="GO:0009653" value="PMID:1693186"/>
      <att type="string" name="GO:0008083" value="PMID:1693186"/>
      <att type="string" name="GO:0030154" value="GOA:spkw|GO_REF:0000004"/>
    </att>
    <att type="integer" name="GeneID" value="2246"/>
    <att type="string" name="annotation.DB_Object_Name" value="FGF1, FGFA: Heparin-binding growth factor 1 precursor"/>
    <att type="list" name="annotation.GO CELLULAR_COMPONENT">
      <att type="string" name="annotation.GO CELLULAR_COMPONENT" value="extracellular region"/>
    </att>
    <att type="string" name="annotation.Date" value="20070202"/>
    <att type="list" name="cytoscape.alias.list">
      <att type="string" name="cytoscape.alias.list" value="IPI00007792"/>
      <att type="string" name="cytoscape.alias.list" value="P05230"/>
    </att>
    <att type="string" name="upkb_sp" value="P05230"/>
    <att type="string" name="canonicalName" value="NP_000791.1"/>
    <att type="real" name="MCODE_Score" value="0.0"/>
    <att type="string" name="annotation.With (or) From" value=""/>
    <att type="integer" name="Degree" value="1"/>
    <att type="map" name="annotation.Evidence">
      <att type="string" name="GO:0005515" value="IPI"/>
      <att type="string" name="GO:0007165" value="NAS"/>
      <att type="string" name="GO:0008543" value="EXP"/>
      <att type="string" name="GO:0008283" value="IEA"/>
      <att type="string" name="GO:0007275" value="TAS"/>
      <att type="string" name="GO:0005576" value="EXP"/>
      <att type="string" name="GO:0001525" value="IEA"/>
      <att type="string" name="GO:0008201" value="IEA"/>
      <att type="string" name="GO:0009653" value="TAS"/>
      <att type="string" name="GO:0008083" value="TAS"/>
      <att type="string" name="GO:0030154" value="IEA"/>
    </att>
    <att type="list" name="annotation.GO BIOLOGICAL_PROCESS">
      <att type="string" name="annotation.GO BIOLOGICAL_PROCESS" value="anatomical structure morphogenesis"/>
      <att type="string" name="annotation.GO BIOLOGICAL_PROCESS" value="angiogenesis"/>
      <att type="string" name="annotation.GO BIOLOGICAL_PROCESS" value="cell differentiation"/>
      <att type="string" name="annotation.GO BIOLOGICAL_PROCESS" value="cell proliferation"/>
      <att type="string" name="annotation.GO BIOLOGICAL_PROCESS" value="fibroblast growth factor receptor signaling pathway"/>
      <att type="string" name="annotation.GO BIOLOGICAL_PROCESS" value="multicellular organismal development"/>
      <att type="string" name="annotation.GO BIOLOGICAL_PROCESS" value="signal transduction"/>
    </att>
    <att type="string" name="Prot_Name" value="fibroblast growth factor 1 (acidic) isoform 1 precursor"/>
  </node>
  <node label="NP_000893.2" id="-317">
    <att type="string" name="annotation.DB_Object_ID" value="P08473"/>
    <att type="string" name="Column 4" value="4311"/>
    <att type="string" name="annotation.DB_Object_Type" value="protein"/>
    <att type="string" name="annotation.DB" value="UniProtKB"/>
    <att type="string" name="upkb_vega" value="OTTHUMP00000173290"/>
    <att type="string" name="GeneID_String" value="4311"/>
    <att type="string" name="annotation.Qualifier" value=""/>
    <att type="string" name="annotation.Taxon" value="Human"/>
    <att type="string" name="upkb_tr" value="Q3KQS6"/>
    <att type="string" name="Prot_Acc" value="NP_000893.2"/>
    <att type="string" name="type" value="human"/>
    <att type="string" name="annotation.Assigned_by" value="PINC"/>
    <att type="list" name="annotation.GO MOLECULAR_FUNCTION">
      <att type="string" name="annotation.GO MOLECULAR_FUNCTION" value="metal ion binding"/>
      <att type="string" name="annotation.GO MOLECULAR_FUNCTION" value="metallopeptidase activity"/>
      <att type="string" name="annotation.GO MOLECULAR_FUNCTION" value="neprilysin activity"/>
      <att type="string" name="annotation.GO MOLECULAR_FUNCTION" value="protein binding"/>
      <att type="string" name="annotation.GO MOLECULAR_FUNCTION" value="zinc ion binding"/>
    </att>
    <att type="map" name="annotation.DB:Reference">
      <att type="string" name="GO:0005515" value="PMID:17342744"/>
      <att type="string" name="GO:0004245" value="GOA:interpro|GO_REF:0000002"/>
      <att type="string" name="GO:0005886" value="PMID:1660144"/>
      <att type="string" name="GO:0016020" value="GOA:interpro|GO_REF:0000002"/>
      <att type="string" name="GO:0005887" value="PMID:2521388"/>
      <att type="string" name="GO:0007267" value="PMID:2521388"/>
      <att type="string" name="GO:0006508" value="PMID:1660144"/>
      <att type="string" name="GO:0008270" value="GOA:interpro|GO_REF:0000002"/>
      <att type="string" name="GO:0008237" value="PMID:1660144"/>
      <att type="string" name="GO:0046872" value="GOA:spkw|GO_REF:0000004"/>
    </att>
    <att type="integer" name="GeneID" value="4311"/>
    <att type="string" name="annotation.DB_Object_Name" value="MME, EPN: Neprilysin"/>
    <att type="list" name="annotation.GO CELLULAR_COMPONENT">
      <att type="string" name="annotation.GO CELLULAR_COMPONENT" value="integral to plasma membrane"/>
      <att type="string" name="annotation.GO CELLULAR_COMPONENT" value="membrane"/>
      <att type="string" name="annotation.GO CELLULAR_COMPONENT" value="plasma membrane"/>
    </att>
    <att type="string" name="annotation.Date" value="20030904"/>
    <att type="list" name="cytoscape.alias.list">
      <att type="string" name="cytoscape.alias.list" value="IPI00247063"/>
      <att type="string" name="cytoscape.alias.list" value="P08473"/>
    </att>
    <att type="string" name="upkb_sp" value="P08473"/>
    <att type="string" name="canonicalName" value="NP_000893.2"/>
    <att type="string" name="annotation.With (or) From" value=""/>
    <att type="integer" name="Degree" value="2"/>
    <att type="map" name="annotation.Evidence">
      <att type="string" name="GO:0005515" value="IPI"/>
      <att type="string" name="GO:0004245" value="IEA"/>
      <att type="string" name="GO:0005886" value="TAS"/>
      <att type="string" name="GO:0016020" value="IEA"/>
      <att type="string" name="GO:0005887" value="TAS"/>
      <att type="string" name="GO:0007267" value="TAS"/>
      <att type="string" name="GO:0006508" value="TAS"/>
      <att type="string" name="GO:0008270" value="IEA"/>
      <att type="string" name="GO:0008237" value="TAS"/>
      <att type="string" name="GO:0046872" value="IEA"/>
    </att>
    <att type="list" name="annotation.GO BIOLOGICAL_PROCESS">
      <att type="string" name="annotation.GO BIOLOGICAL_PROCESS" value="cell-cell signaling"/>
      <att type="string" name="annotation.GO BIOLOGICAL_PROCESS" value="proteolysis"/>
    </att>
    <att type="string" name="Prot_Name" value="membrane metallo-endopeptidase"/>
  </node>
  <node label="NP_003989.2" id="-958">
    <att type="string" name="annotation.DB_Object_ID" value="P19838"/>
    <att type="string" name="Column 4" value="4790"/>
    <att type="string" name="annotation.DB_Object_Type" value="protein"/>
    <att type="string" name="annotation.DB" value="UniProtKB"/>
    <att type="string" name="GeneID_String" value="4790"/>
    <att type="string" name="annotation.Qualifier" value=""/>
    <att type="string" name="MCODE_Node_Status" value="Unclustered"/>
    <att type="string" name="annotation.Taxon" value="Human"/>
    <att type="string" name="Prot_Acc" value="NP_003989.2"/>
    <att type="string" name="type" value="human"/>
    <att type="string" name="annotation.Assigned_by" value="Reactome"/>
    <att type="list" name="annotation.GO MOLECULAR_FUNCTION">
      <att type="string" name="annotation.GO MOLECULAR_FUNCTION" value="protein binding"/>
      <att type="string" name="annotation.GO MOLECULAR_FUNCTION" value="transcription factor activity"/>
    </att>
    <att type="map" name="annotation.DB:Reference">
      <att type="string" name="GO:0005515" value="PMID:11526476"/>
      <att type="string" name="GO:0006355" value="GOA:interpro|GO_REF:0000002"/>
      <att type="string" name="GO:0003700" value="PMID:10928981"/>
      <att type="string" name="GO:0006366" value="PMID:1992489"/>
      <att type="string" name="GO:0006915" value="GOA:spkw|GO_REF:0000004"/>
      <att type="string" name="GO:0005634" value="PMID:11819787"/>
      <att type="string" name="GO:0006916" value="PMID:10811897"/>
      <att type="string" name="GO:0005829" value="PMID:10723127"/>
      <att type="string" name="GO:0007165" value="GOA:interpro|GO_REF:0000002"/>
      <att type="string" name="GO:0005737" value="PMID:11819787"/>
      <att type="string" name="GO:0006954" value="PMID:1992489"/>
      <att type="string" name="GO:0045941" value="PMID:8096091"/>
      <att type="string" name="GO:0005654" value="PMID:10723127"/>
    </att>
    <att type="integer" name="GeneID" value="4790"/>
    <att type="string" name="annotation.DB_Object_Name" value="NFKB1: Nuclear factor NF-kappa-B p105 subunit"/>
    <att type="list" name="annotation.GO CELLULAR_COMPONENT">
      <att type="string" name="annotation.GO CELLULAR_COMPONENT" value="cytoplasm"/>
      <att type="string" name="annotation.GO CELLULAR_COMPONENT" value="cytosol"/>
      <att type="string" name="annotation.GO CELLULAR_COMPONENT" value="nucleoplasm"/>
      <att type="string" name="annotation.GO CELLULAR_COMPONENT" value="nucleus"/>
    </att>
    <att type="string" name="annotation.Date" value="20060106"/>
    <att type="list" name="cytoscape.alias.list">
      <att type="string" name="cytoscape.alias.list" value="IPI00788987"/>
      <att type="string" name="cytoscape.alias.list" value="P19838"/>
    </att>
    <att type="string" name="upkb_sp" value="P19838"/>
    <att type="string" name="canonicalName" value="NP_003989.2"/>
    <att type="real" name="MCODE_Score" value="1.0"/>
    <att type="string" name="annotation.With (or) From" value=""/>
    <att type="integer" name="Degree" value="8"/>
    <att type="map" name="annotation.Evidence">
      <att type="string" name="GO:0005515" value="IPI"/>
      <att type="string" name="GO:0006355" value="IEA"/>
      <att type="string" name="GO:0003700" value="TAS"/>
      <att type="string" name="GO:0006366" value="TAS"/>
      <att type="string" name="GO:0006915" value="IEA"/>
      <att type="string" name="GO:0005634" value="IDA"/>
      <att type="string" name="GO:0006916" value="TAS"/>
      <att type="string" name="GO:0005829" value="EXP"/>
      <att type="string" name="GO:0007165" value="IEA"/>
      <att type="string" name="GO:0005737" value="IDA"/>
      <att type="string" name="GO:0006954" value="TAS"/>
      <att type="string" name="GO:0045941" value="NAS"/>
      <att type="string" name="GO:0005654" value="EXP"/>
    </att>
    <att type="list" name="annotation.GO BIOLOGICAL_PROCESS">
      <att type="string" name="annotation.GO BIOLOGICAL_PROCESS" value="anti-apoptosis"/>
      <att type="string" name="annotation.GO BIOLOGICAL_PROCESS" value="apoptosis"/>
      <att type="string" name="annotation.GO BIOLOGICAL_PROCESS" value="inflammatory response"/>
      <att type="string" name="annotation.GO BIOLOGICAL_PROCESS" value="positive regulation of transcription"/>
      <att type="string" name="annotation.GO BIOLOGICAL_PROCESS" value="regulation of transcription, DNA-dependent"/>
      <att type="string" name="annotation.GO BIOLOGICAL_PROCESS" value="signal transduction"/>
      <att type="string" name="annotation.GO BIOLOGICAL_PROCESS" value="transcription from RNA polymerase II promoter"/>
    </att>
    <att type="string" name="Prot_Name" value="nuclear factor kappa-B, subunit 1"/>
  </node>
  <node label="NP_057851.1" id="-1395">
    <att type="string" name="GeneID_String" value="155459"/>
    <att type="string" name="Prot_Acc" value="NP_057851.1"/>
    <att type="string" name="type" value="hiv"/>
    <att type="integer" name="GeneID" value="155459"/>
    <att type="list" name="cytoscape.alias.list">
      <att type="string" name="cytoscape.alias.list" value="NP_057851.1"/>
    </att>
    <att type="string" name="canonicalName" value="NP_057851.1"/>
    <att type="integer" name="Degree" value="9"/>
    <att type="string" name="Prot_Name" value="Vif"/>
  </node>
  <node label="NP_002744.1" id="-1012">
    <att type="string" name="annotation.DB_Object_ID" value="P53779"/>
    <att type="string" name="Column 4" value="5602"/>
    <att type="string" name="annotation.DB_Object_Type" value="protein"/>
    <att type="string" name="annotation.DB" value="UniProtKB"/>
    <att type="string" name="GeneID_String" value="5602"/>
    <att type="string" name="annotation.Qualifier" value=""/>
    <att type="string" name="annotation.Taxon" value="Human"/>
    <att type="string" name="upkb_tr" value="A6NG28"/>
    <att type="string" name="Prot_Acc" value="NP_002744.1"/>
    <att type="string" name="type" value="human"/>
    <att type="string" name="annotation.Assigned_by" value="UniProtKB"/>
    <att type="list" name="annotation.GO MOLECULAR_FUNCTION">
      <att type="string" name="annotation.GO MOLECULAR_FUNCTION" value="ATP binding"/>
      <att type="string" name="annotation.GO MOLECULAR_FUNCTION" value="JUN kinase activity"/>
      <att type="string" name="annotation.GO MOLECULAR_FUNCTION" value="MAP kinase activity"/>
      <att type="string" name="annotation.GO MOLECULAR_FUNCTION" value="MAP kinase kinase activity"/>
      <att type="string" name="annotation.GO MOLECULAR_FUNCTION" value="nucleotide binding"/>
      <att type="string" name="annotation.GO MOLECULAR_FUNCTION" value="protein serine/threonine kinase activity"/>
      <att type="string" name="annotation.GO MOLECULAR_FUNCTION" value="transferase activity"/>
    </att>
    <att type="map" name="annotation.DB:Reference">
      <att type="string" name="GO:0004705" value="PMID:8654373"/>
      <att type="string" name="GO:0007165" value="PMID:8654373"/>
      <att type="string" name="GO:0005737" value="GOA:spkw|GO_REF:0000004"/>
      <att type="string" name="GO:0000166" value="GOA:spkw|GO_REF:0000004"/>
      <att type="string" name="GO:0004674" value="GOA:interpro|GO_REF:0000002"/>
      <att type="string" name="GO:0007254" value="PMID:8654373"/>
      <att type="string" name="GO:0006468" value="GOA:interpro|GO_REF:0000002"/>
      <att type="string" name="GO:0005524" value="GOA:interpro|GO_REF:0000002"/>
      <att type="string" name="GO:0016740" value="GOA:spkw|GO_REF:0000004"/>
      <att type="string" name="GO:0004708" value="PMID:7826642"/>
      <att type="string" name="GO:0004707" value="GOA:interpro|GO_REF:0000002"/>
    </att>
    <att type="integer" name="GeneID" value="5602"/>
    <att type="string" name="annotation.DB_Object_Name" value="MAPK10, JNK3, JNK3A, PRKM10: Mitogen-activated protein kinase 10"/>
    <att type="list" name="annotation.GO CELLULAR_COMPONENT">
      <att type="string" name="annotation.GO CELLULAR_COMPONENT" value="cytoplasm"/>
    </att>
    <att type="string" name="annotation.Date" value="20080616"/>
    <att type="list" name="cytoscape.alias.list">
      <att type="string" name="cytoscape.alias.list" value="IPI00023547"/>
      <att type="string" name="cytoscape.alias.list" value="P53779"/>
    </att>
    <att type="string" name="upkb_sp" value="P53779"/>
    <att type="string" name="canonicalName" value="NP_002744.1"/>
    <att type="string" name="annotation.With (or) From" value="SP_KW:KW-0963"/>
    <att type="integer" name="Degree" value="3"/>
    <att type="map" name="annotation.Evidence">
      <att type="string" name="GO:0004705" value="ISS"/>
      <att type="string" name="GO:0007165" value="TAS"/>
      <att type="string" name="GO:0005737" value="IEA"/>
      <att type="string" name="GO:0000166" value="IEA"/>
      <att type="string" name="GO:0004674" value="IEA"/>
      <att type="string" name="GO:0007254" value="ISS"/>
      <att type="string" name="GO:0006468" value="IEA"/>
      <att type="string" name="GO:0005524" value="IEA"/>
      <att type="string" name="GO:0016740" value="IEA"/>
      <att type="string" name="GO:0004708" value="TAS"/>
      <att type="string" name="GO:0004707" value="IEA"/>
    </att>
    <att type="list" name="annotation.GO BIOLOGICAL_PROCESS">
      <att type="string" name="annotation.GO BIOLOGICAL_PROCESS" value="JNK cascade"/>
      <att type="string" name="annotation.GO BIOLOGICAL_PROCESS" value="protein amino acid phosphorylation"/>
      <att type="string" name="annotation.GO BIOLOGICAL_PROCESS" value="signal transduction"/>
    </att>
    <att type="string" name="Prot_Name" value="mitogen-activated protein kinase 10 isoform 1"/>
  </node>
  <node label="NP_002787.2" id="-646">
    <att type="string" name="annotation.DB_Object_ID" value="P28070"/>
    <att type="string" name="Column 4" value="5692"/>
    <att type="string" name="annotation.DB_Object_Type" value="protein"/>
    <att type="string" name="annotation.DB" value="UniProtKB"/>
    <att type="string" name="GeneID_String" value="5692"/>
    <att type="string" name="annotation.Qualifier" value=""/>
    <att type="string" name="MCODE_Node_Status" value="Unclustered"/>
    <att type="string" name="annotation.Taxon" value="Human"/>
    <att type="string" name="Prot_Acc" value="NP_002787.2"/>
    <att type="string" name="type" value="human"/>
    <att type="string" name="annotation.Assigned_by" value="UniProtKB"/>
    <att type="list" name="annotation.GO MOLECULAR_FUNCTION">
      <att type="string" name="annotation.GO MOLECULAR_FUNCTION" value="peptidase activity"/>
      <att type="string" name="annotation.GO MOLECULAR_FUNCTION" value="threonine endopeptidase activity"/>
    </att>
    <att type="map" name="annotation.DB:Reference">
      <att type="string" name="GO:0006511" value="GOA:interpro|GO_REF:0000002"/>
      <att type="string" name="GO:0005839" value="GOA:interpro|GO_REF:0000002"/>
      <att type="string" name="GO:0005737" value="GOA:spkw|GO_REF:0000004"/>
      <att type="string" name="GO:0051437" value="PMID:12791267"/>
      <att type="string" name="GO:0008233" value="GOA:spkw|GO_REF:0000004"/>
      <att type="string" name="GO:0005634" value="PMID:16130169"/>
      <att type="string" name="GO:0051436" value="PMID:15029244"/>
      <att type="string" name="GO:0031145" value="PMID:11285280"/>
      <att type="string" name="GO:0004298" value="GOA:interpro|GO_REF:0000002"/>
      <att type="string" name="GO:0005829" value="GOA:spkw|GO_REF:0000004"/>
    </att>
    <att type="integer" name="GeneID" value="5692"/>
    <att type="string" name="annotation.DB_Object_Name" value="PSMB4: Proteasome subunit beta type-4 precursor"/>
    <att type="list" name="annotation.GO CELLULAR_COMPONENT">
      <att type="string" name="annotation.GO CELLULAR_COMPONENT" value="cytoplasm"/>
      <att type="string" name="annotation.GO CELLULAR_COMPONENT" value="cytosol"/>
      <att type="string" name="annotation.GO CELLULAR_COMPONENT" value="nucleus"/>
      <att type="string" name="annotation.GO CELLULAR_COMPONENT" value="proteasome core complex"/>
    </att>
    <att type="string" name="annotation.Date" value="20080613"/>
    <att type="list" name="cytoscape.alias.list">
      <att type="string" name="cytoscape.alias.list" value="IPI00555956"/>
      <att type="string" name="cytoscape.alias.list" value="P28070"/>
    </att>
    <att type="string" name="upkb_sp" value="P28070"/>
    <att type="string" name="canonicalName" value="NP_002787.2"/>
    <att type="real" name="MCODE_Score" value="0.0"/>
    <att type="string" name="annotation.With (or) From" value="InterPro:IPR001353"/>
    <att type="integer" name="Degree" value="1"/>
    <att type="map" name="annotation.Evidence">
      <att type="string" name="GO:0006511" value="IEA"/>
      <att type="string" name="GO:0005839" value="IEA"/>
      <att type="string" name="GO:0005737" value="IEA"/>
      <att type="string" name="GO:0051437" value="EXP"/>
      <att type="string" name="GO:0008233" value="IEA"/>
      <att type="string" name="GO:0005634" value="TAS"/>
      <att type="string" name="GO:0051436" value="EXP"/>
      <att type="string" name="GO:0031145" value="EXP"/>
      <att type="string" name="GO:0004298" value="IEA"/>
      <att type="string" name="GO:0005829" value="IEA"/>
    </att>
    <att type="list" name="annotation.GO BIOLOGICAL_PROCESS">
      <att type="string" name="annotation.GO BIOLOGICAL_PROCESS" value="anaphase-promoting complex-dependent proteasomal ubiquitin-dependent protein catabolic process"/>
      <att type="string" name="annotation.GO BIOLOGICAL_PROCESS" value="negative regulation of ubiquitin-protein ligase activity during mitotic cell cycle"/>
      <att type="string" name="annotation.GO BIOLOGICAL_PROCESS" value="positive regulation of ubiquitin-protein ligase activity during mitotic cell cycle"/>
      <att type="string" name="annotation.GO BIOLOGICAL_PROCESS" value="ubiquitin-dependent protein catabolic process"/>
    </att>
    <att type="string" name="Prot_Name" value="proteasome beta 4 subunit"/>
  </node>
  <node label="NP_000560.5" id="-117">
    <att type="string" name="annotation.DB_Object_ID" value="P08637"/>
    <att type="string" name="Column 4" value="2214"/>
    <att type="string" name="annotation.DB_Object_Type" value="protein"/>
    <att type="string" name="annotation.DB" value="UniProtKB"/>
    <att type="string" name="upkb_vega" value="OTTHUMP00000032374"/>
    <att type="string" name="GeneID_String" value="2214"/>
    <att type="string" name="annotation.Qualifier" value=""/>
    <att type="string" name="annotation.Taxon" value="Human"/>
    <att type="string" name="upkb_tr" value="Q9ULV2"/>
    <att type="string" name="Prot_Acc" value="NP_000560.5"/>
    <att type="string" name="type" value="human"/>
    <att type="string" name="annotation.Assigned_by" value="UniProtKB"/>
    <att type="list" name="annotation.GO MOLECULAR_FUNCTION">
      <att type="string" name="annotation.GO MOLECULAR_FUNCTION" value="IgG binding"/>
      <att type="string" name="annotation.GO MOLECULAR_FUNCTION" value="receptor activity"/>
    </att>
    <att type="map" name="annotation.DB:Reference">
      <att type="string" name="GO:0006955" value="PMID:2138330"/>
      <att type="string" name="GO:0005886" value="PMID:11955599"/>
      <att type="string" name="GO:0019864" value="GOA:spkw|GO_REF:0000004"/>
      <att type="string" name="GO:0005576" value="GOA:spkw|GO_REF:0000004"/>
      <att type="string" name="GO:0004872" value="GOA:spkw|GO_REF:0000004"/>
      <att type="string" name="GO:0016021" value="GOA:spkw|GO_REF:0000004"/>
    </att>
    <att type="integer" name="GeneID" value="2214"/>
    <att type="string" name="annotation.DB_Object_Name" value="FCGR3A, CD16A, FCG3, FCGR3, IGFR3: Low affinity immunoglobulin gamma Fc region receptor III-A precursor"/>
    <att type="string" name="upkb_refseq_reviewed" value="NP_001121064"/>
    <att type="list" name="annotation.GO CELLULAR_COMPONENT">
      <att type="string" name="annotation.GO CELLULAR_COMPONENT" value="extracellular region"/>
      <att type="string" name="annotation.GO CELLULAR_COMPONENT" value="integral to membrane"/>
      <att type="string" name="annotation.GO CELLULAR_COMPONENT" value="plasma membrane"/>
    </att>
    <att type="string" name="annotation.Date" value="20080616"/>
    <att type="list" name="cytoscape.alias.list">
      <att type="string" name="cytoscape.alias.list" value="IPI00218834"/>
      <att type="string" name="cytoscape.alias.list" value="P08637"/>
    </att>
    <att type="string" name="upkb_sp" value="P08637"/>
    <att type="string" name="canonicalName" value="NP_000560.5"/>
    <att type="string" name="annotation.With (or) From" value="SP_KW:KW-0812"/>
    <att type="integer" name="Degree" value="1"/>
    <att type="map" name="annotation.Evidence">
      <att type="string" name="GO:0006955" value="TAS"/>
      <att type="string" name="GO:0005886" value="EXP"/>
      <att type="string" name="GO:0019864" value="IEA"/>
      <att type="string" name="GO:0005576" value="IEA"/>
      <att type="string" name="GO:0004872" value="IEA"/>
      <att type="string" name="GO:0016021" value="IEA"/>
    </att>
    <att type="list" name="annotation.GO BIOLOGICAL_PROCESS">
      <att type="string" name="annotation.GO BIOLOGICAL_PROCESS" value="immune response"/>
    </att>
    <att type="string" name="Prot_Name" value="Fc fragment of IgG, low affinity IIIa, receptor for (CD16)"/>
  </node>
  <node label="NP_005602.2" id="-1004">
    <att type="string" name="annotation.DB_Object_ID" value="Q08999"/>
    <att type="string" name="Column 4" value="5934"/>
    <att type="string" name="annotation.DB_Object_Type" value="protein"/>
    <att type="string" name="annotation.DB" value="UniProtKB"/>
    <att type="string" name="upkb_vega" value="OTTHUMP00000081426"/>
    <att type="string" name="GeneID_String" value="5934"/>
    <att type="string" name="annotation.Qualifier" value=""/>
    <att type="string" name="MCODE_Node_Status" value="Unclustered"/>
    <att type="string" name="annotation.Taxon" value="Human"/>
    <att type="string" name="Prot_Acc" value="NP_005602.2"/>
    <att type="string" name="type" value="human"/>
    <att type="string" name="annotation.Assigned_by" value="UniProtKB"/>
    <att type="list" name="annotation.GO MOLECULAR_FUNCTION">
      <att type="string" name="annotation.GO MOLECULAR_FUNCTION" value="DNA binding"/>
      <att type="string" name="annotation.GO MOLECULAR_FUNCTION" value="protein binding"/>
    </att>
    <att type="map" name="annotation.DB:Reference">
      <att type="string" name="GO:0005515" value="PMID:16286473"/>
      <att type="string" name="GO:0006355" value="GOA:spkw|GO_REF:0000004"/>
      <att type="string" name="GO:0043550" value="PMID:16286473"/>
      <att type="string" name="GO:0005634" value="GOA:spkw|GO_REF:0000004"/>
      <att type="string" name="GO:0045786" value="GOA:spkw|GO_REF:0000004"/>
      <att type="string" name="GO:0003677" value="GOA:spkw|GO_REF:0000004"/>
      <att type="string" name="GO:0016568" value="GOA:spkw|GO_REF:0000004"/>
      <att type="string" name="GO:0006350" value="GOA:spkw|GO_REF:0000004"/>
    </att>
    <att type="integer" name="GeneID" value="5934"/>
    <att type="string" name="annotation.DB_Object_Name" value="RBL2, RB2: Retinoblastoma-like protein 2"/>
    <att type="list" name="annotation.GO CELLULAR_COMPONENT">
      <att type="string" name="annotation.GO CELLULAR_COMPONENT" value="nucleus"/>
    </att>
    <att type="string" name="annotation.Date" value="20080616"/>
    <att type="list" name="cytoscape.alias.list">
      <att type="string" name="cytoscape.alias.list" value="IPI00304028"/>
      <att type="string" name="cytoscape.alias.list" value="Q08999"/>
    </att>
    <att type="string" name="upkb_sp" value="Q08999"/>
    <att type="string" name="canonicalName" value="NP_005602.2"/>
    <att type="real" name="MCODE_Score" value="0.0"/>
    <att type="string" name="annotation.With (or) From" value="SP_KW:KW-0539"/>
    <att type="integer" name="Degree" value="1"/>
    <att type="map" name="annotation.Evidence">
      <att type="string" name="GO:0005515" value="IPI"/>
      <att type="string" name="GO:0006355" value="IEA"/>
      <att type="string" name="GO:0043550" value="IDA"/>
      <att type="string" name="GO:0005634" value="IEA"/>
      <att type="string" name="GO:0045786" value="IEA"/>
      <att type="string" name="GO:0003677" value="IEA"/>
      <att type="string" name="GO:0016568" value="IEA"/>
      <att type="string" name="GO:0006350" value="IEA"/>
    </att>
    <att type="list" name="annotation.GO BIOLOGICAL_PROCESS">
      <att type="string" name="annotation.GO BIOLOGICAL_PROCESS" value="chromatin modification"/>
      <att type="string" name="annotation.GO BIOLOGICAL_PROCESS" value="negative regulation of cell cycle"/>
      <att type="string" name="annotation.GO BIOLOGICAL_PROCESS" value="regulation of lipid kinase activity"/>
      <att type="string" name="annotation.GO BIOLOGICAL_PROCESS" value="regulation of transcription, DNA-dependent"/>
      <att type="string" name="annotation.GO BIOLOGICAL_PROCESS" value="transcription"/>
    </att>
    <att type="string" name="Prot_Name" value="retinoblastoma-like 2 (p130)"/>
  </node>
  <node label="NP_002793.2" id="-598">
    <att type="string" name="annotation.DB_Object_ID" value="P62191"/>
    <att type="string" name="Column 4" value="5700"/>
    <att type="string" name="annotation.DB_Object_Type" value="protein"/>
    <att type="string" name="annotation.DB" value="UniProtKB"/>
    <att type="string" name="GeneID_String" value="5700"/>
    <att type="string" name="annotation.Qualifier" value=""/>
    <att type="string" name="annotation.Taxon" value="Human"/>
    <att type="string" name="Prot_Acc" value="NP_002793.2"/>
    <att type="string" name="type" value="human"/>
    <att type="string" name="annotation.Assigned_by" value="UniProtKB"/>
    <att type="list" name="annotation.GO MOLECULAR_FUNCTION">
      <att type="string" name="annotation.GO MOLECULAR_FUNCTION" value="ATP binding"/>
      <att type="string" name="annotation.GO MOLECULAR_FUNCTION" value="ATPase activity"/>
      <att type="string" name="annotation.GO MOLECULAR_FUNCTION" value="hydrolase activity"/>
      <att type="string" name="annotation.GO MOLECULAR_FUNCTION" value="nucleotide binding"/>
      <att type="string" name="annotation.GO MOLECULAR_FUNCTION" value="protein binding"/>
    </att>
    <att type="map" name="annotation.DB:Reference">
      <att type="string" name="GO:0005515" value="PMID:17353931"/>
      <att type="string" name="GO:0000502" value="PMID:8811196"/>
      <att type="string" name="GO:0051437" value="PMID:12791267"/>
      <att type="string" name="GO:0005634" value="GOA:interpro|GO_REF:0000002"/>
      <att type="string" name="GO:0051436" value="PMID:15029244"/>
      <att type="string" name="GO:0031145" value="PMID:11285280"/>
      <att type="string" name="GO:0005524" value="GOA:interpro|GO_REF:0000002"/>
      <att type="string" name="GO:0005829" value="GOA:spkw|GO_REF:0000004"/>
      <att type="string" name="GO:0030163" value="GOA:interpro|GO_REF:0000002"/>
      <att type="string" name="GO:0005737" value="GOA:interpro|GO_REF:0000002"/>
      <att type="string" name="GO:0000166" value="GOA:interpro|GO_REF:0000002"/>
      <att type="string" name="GO:0016787" value="GOA:interpro|GO_REF:0000002"/>
      <att type="string" name="GO:0016887" value="PMID:1429620"/>
    </att>
    <att type="integer" name="GeneID" value="5700"/>
    <att type="string" name="annotation.DB_Object_Name" value="PSMC1: 26S protease regulatory subunit 4"/>
    <att type="list" name="annotation.GO CELLULAR_COMPONENT">
      <att type="string" name="annotation.GO CELLULAR_COMPONENT" value="cytoplasm"/>
      <att type="string" name="annotation.GO CELLULAR_COMPONENT" value="cytosol"/>
      <att type="string" name="annotation.GO CELLULAR_COMPONENT" value="nucleus"/>
      <att type="string" name="annotation.GO CELLULAR_COMPONENT" value="proteasome complex"/>
    </att>
    <att type="string" name="annotation.Date" value="20080616"/>
    <att type="list" name="cytoscape.alias.list">
      <att type="string" name="cytoscape.alias.list" value="IPI00011126"/>
      <att type="string" name="cytoscape.alias.list" value="P62191"/>
    </att>
    <att type="string" name="upkb_hinv" value="HIT000299903"/>
    <att type="string" name="upkb_sp" value="P62191"/>
    <att type="string" name="canonicalName" value="NP_002793.2"/>
    <att type="string" name="annotation.With (or) From" value="SP_KW:KW-0647"/>
    <att type="integer" name="Degree" value="1"/>
    <att type="map" name="annotation.Evidence">
      <att type="string" name="GO:0005515" value="IPI"/>
      <att type="string" name="GO:0000502" value="NAS"/>
      <att type="string" name="GO:0051437" value="EXP"/>
      <att type="string" name="GO:0005634" value="IEA"/>
      <att type="string" name="GO:0051436" value="EXP"/>
      <att type="string" name="GO:0031145" value="EXP"/>
      <att type="string" name="GO:0005524" value="IEA"/>
      <att type="string" name="GO:0005829" value="IEA"/>
      <att type="string" name="GO:0030163" value="IEA"/>
      <att type="string" name="GO:0005737" value="IEA"/>
      <att type="string" name="GO:0000166" value="IEA"/>
      <att type="string" name="GO:0016787" value="IEA"/>
      <att type="string" name="GO:0016887" value="TAS"/>
    </att>
    <att type="list" name="annotation.GO BIOLOGICAL_PROCESS">
      <att type="string" name="annotation.GO BIOLOGICAL_PROCESS" value="anaphase-promoting complex-dependent proteasomal ubiquitin-dependent protein catabolic process"/>
      <att type="string" name="annotation.GO BIOLOGICAL_PROCESS" value="negative regulation of ubiquitin-protein ligase activity during mitotic cell cycle"/>
      <att type="string" name="annotation.GO BIOLOGICAL_PROCESS" value="positive regulation of ubiquitin-protein ligase activity during mitotic cell cycle"/>
      <att type="string" name="annotation.GO BIOLOGICAL_PROCESS" value="protein catabolic process"/>
    </att>
    <att type="string" name="Prot_Name" value="proteasome 26S ATPase subunit 1"/>
  </node>
  <node label="NP_000013.2" id="-1324">
    <att type="string" name="annotation.DB_Object_ID" value="ENSP00000361965"/>
    <att type="string" name="Column 4" value="100"/>
    <att type="string" name="annotation.DB_Object_Type" value="protein"/>
    <att type="string" name="upkb_ensemble" value="ENSP00000361965"/>
    <att type="string" name="annotation.DB" value="ENSEMBL"/>
    <att type="string" name="GeneID_String" value="100"/>
    <att type="string" name="annotation.Qualifier" value=""/>
    <att type="string" name="annotation.Taxon" value="Human"/>
    <att type="string" name="Prot_Acc" value="NP_000013.2"/>
    <att type="string" name="type" value="human"/>
    <att type="string" name="annotation.Assigned_by" value="UniProtKB"/>
    <att type="list" name="annotation.GO MOLECULAR_FUNCTION">
      <att type="string" name="annotation.GO MOLECULAR_FUNCTION" value="adenosine deaminase activity"/>
      <att type="string" name="annotation.GO MOLECULAR_FUNCTION" value="hydrolase activity"/>
      <att type="string" name="annotation.GO MOLECULAR_FUNCTION" value="protein binding"/>
      <att type="string" name="annotation.GO MOLECULAR_FUNCTION" value="zinc ion binding"/>
    </att>
    <att type="map" name="annotation.DB:Reference">
      <att type="string" name="GO:0005515" value="PMID:7594462"/>
      <att type="string" name="GO:0001666" value="PMID:16670267"/>
      <att type="string" name="GO:0009168" value="GOA:interpro|GO_REF:0000002"/>
      <att type="string" name="GO:0046103" value="PMID:8894685"/>
      <att type="string" name="GO:0033632" value="PMID:11772392"/>
      <att type="string" name="GO:0005764" value="PMID:8452534"/>
      <att type="string" name="GO:0005829" value="PMID:3182793"/>
      <att type="string" name="GO:0005737" value="GOA:compara|GO_REF:0000019"/>
      <att type="string" name="GO:0006955" value="GOA:compara|GO_REF:0000019"/>
      <att type="string" name="GO:0042110" value="PMID:7594462"/>
      <att type="string" name="GO:0004000" value="GOA:interpro|GO_REF:0000002"/>
      <att type="string" name="GO:0016787" value="GOA:spkw|GO_REF:0000004"/>
      <att type="string" name="GO:0016020" value="PMID:11999881"/>
      <att type="string" name="GO:0032261" value="PMID:9361033"/>
      <att type="string" name="GO:0060169" value="PMID:16670267"/>
      <att type="string" name="GO:0006154" value="PMID:16670267"/>
      <att type="string" name="GO:0008270" value="PMID:7599635"/>
      <att type="string" name="GO:0009897" value="PMID:16670267"/>
    </att>
    <att type="integer" name="GeneID" value="100"/>
    <att type="string" name="annotation.DB_Object_Name" value=""/>
    <att type="list" name="annotation.GO CELLULAR_COMPONENT">
      <att type="string" name="annotation.GO CELLULAR_COMPONENT" value="cytoplasm"/>
      <att type="string" name="annotation.GO CELLULAR_COMPONENT" value="cytosol"/>
      <att type="string" name="annotation.GO CELLULAR_COMPONENT" value="external side of plasma membrane"/>
      <att type="string" name="annotation.GO CELLULAR_COMPONENT" value="lysosome"/>
      <att type="string" name="annotation.GO CELLULAR_COMPONENT" value="membrane"/>
    </att>
    <att type="string" name="annotation.Date" value="20080613"/>
    <att type="list" name="cytoscape.alias.list">
      <att type="string" name="cytoscape.alias.list" value="ENSP00000361965"/>
      <att type="string" name="cytoscape.alias.list" value="IPI00872639"/>
    </att>
    <att type="string" name="upkb_sp" value="P00813"/>
    <att type="string" name="canonicalName" value="NP_000013.2"/>
    <att type="string" name="annotation.With (or) From" value="InterPro:IPR006330"/>
    <att type="integer" name="Degree" value="1"/>
    <att type="map" name="annotation.Evidence">
      <att type="string" name="GO:0005515" value="IPI"/>
      <att type="string" name="GO:0001666" value="IDA"/>
      <att type="string" name="GO:0009168" value="IEA"/>
      <att type="string" name="GO:0046103" value="IDA"/>
      <att type="string" name="GO:0033632" value="IDA"/>
      <att type="string" name="GO:0005764" value="IDA"/>
      <att type="string" name="GO:0005829" value="EXP"/>
      <att type="string" name="GO:0005737" value="IEA"/>
      <att type="string" name="GO:0006955" value="IEA"/>
      <att type="string" name="GO:0042110" value="IDA"/>
      <att type="string" name="GO:0004000" value="IEA"/>
      <att type="string" name="GO:0016787" value="IEA"/>
      <att type="string" name="GO:0016020" value="IDA"/>
      <att type="string" name="GO:0032261" value="IMP"/>
      <att type="string" name="GO:0060169" value="IDA"/>
      <att type="string" name="GO:0006154" value="IDA"/>
      <att type="string" name="GO:0008270" value="IMP"/>
      <att type="string" name="GO:0009897" value="IDA"/>
    </att>
    <att type="list" name="annotation.GO BIOLOGICAL_PROCESS">
      <att type="string" name="annotation.GO BIOLOGICAL_PROCESS" value="T cell activation"/>
      <att type="string" name="annotation.GO BIOLOGICAL_PROCESS" value="adenosine catabolic process"/>
      <att type="string" name="annotation.GO BIOLOGICAL_PROCESS" value="immune response"/>
      <att type="string" name="annotation.GO BIOLOGICAL_PROCESS" value="inosine biosynthetic process"/>
      <att type="string" name="annotation.GO BIOLOGICAL_PROCESS" value="negative regulation of adenosine receptor signaling pathway"/>
      <att type="string" name="annotation.GO BIOLOGICAL_PROCESS" value="purine nucleotide salvage"/>
      <att type="string" name="annotation.GO BIOLOGICAL_PROCESS" value="purine ribonucleoside monophosphate biosynthetic process"/>
      <att type="string" name="annotation.GO BIOLOGICAL_PROCESS" value="regulation of cell-cell adhesion mediated by integrin"/>
      <att type="string" name="annotation.GO BIOLOGICAL_PROCESS" value="response to hypoxia"/>
    </att>
    <att type="string" name="Prot_Name" value="adenosine deaminase"/>
  </node>
  <node label="NP_005018.1" id="-1272">
    <att type="string" name="annotation.DB_Object_ID" value="O00459"/>
    <att type="string" name="Column 4" value="5296"/>
    <att type="string" name="annotation.DB_Object_Type" value="protein"/>
    <att type="string" name="annotation.DB" value="UniProtKB"/>
    <att type="string" name="GeneID_String" value="5296"/>
    <att type="string" name="annotation.Qualifier" value=""/>
    <att type="string" name="MCODE_Node_Status" value="Unclustered"/>
    <att type="string" name="annotation.Taxon" value="Human"/>
    <att type="string" name="upkb_tr" value="Q05BV6"/>
    <att type="string" name="Prot_Acc" value="NP_005018.1"/>
    <att type="string" name="type" value="human"/>
    <att type="string" name="annotation.Assigned_by" value="UniProtKB"/>
    <att type="list" name="annotation.GO MOLECULAR_FUNCTION">
      <att type="string" name="annotation.GO MOLECULAR_FUNCTION" value="1-phosphatidylinositol-3-kinase activity"/>
      <att type="string" name="annotation.GO MOLECULAR_FUNCTION" value="phosphoinositide 3-kinase regulator activity"/>
      <att type="string" name="annotation.GO MOLECULAR_FUNCTION" value="protein binding"/>
    </att>
    <att type="map" name="annotation.DB:Reference">
      <att type="string" name="GO:0005622" value="GOA:interpro|GO_REF:0000002"/>
      <att type="string" name="GO:0005515" value="PMID:12029088"/>
      <att type="string" name="GO:0007165" value="GOA:interpro|GO_REF:0000002"/>
      <att type="string" name="GO:0035014" value="GOA:interpro|GO_REF:0000002"/>
      <att type="string" name="GO:0016303" value="UniProt:O00459"/>
      <att type="string" name="GO:0005942" value="GOA:interpro|GO_REF:0000002"/>
      <att type="string" name="GO:0019987" value="UniProt:O00459"/>
      <att type="string" name="GO:0005829" value="PMID:12660731"/>
    </att>
    <att type="integer" name="GeneID" value="5296"/>
    <att type="string" name="annotation.DB_Object_Name" value="PIK3R2: Phosphatidylinositol 3-kinase regulatory subunit beta"/>
    <att type="list" name="annotation.GO CELLULAR_COMPONENT">
      <att type="string" name="annotation.GO CELLULAR_COMPONENT" value="cytosol"/>
      <att type="string" name="annotation.GO CELLULAR_COMPONENT" value="intracellular"/>
      <att type="string" name="annotation.GO CELLULAR_COMPONENT" value="phosphoinositide 3-kinase complex"/>
    </att>
    <att type="string" name="annotation.Date" value="20080613"/>
    <att type="list" name="cytoscape.alias.list">
      <att type="string" name="cytoscape.alias.list" value="IPI00011736"/>
      <att type="string" name="cytoscape.alias.list" value="O00459"/>
    </att>
    <att type="string" name="upkb_sp" value="O00459"/>
    <att type="string" name="canonicalName" value="NP_005018.1"/>
    <att type="real" name="MCODE_Score" value="0.0"/>
    <att type="string" name="annotation.With (or) From" value="InterPro:IPR001720"/>
    <att type="integer" name="Degree" value="5"/>
    <att type="map" name="annotation.Evidence">
      <att type="string" name="GO:0005622" value="IEA"/>
      <att type="string" name="GO:0005515" value="IPI"/>
      <att type="string" name="GO:0007165" value="IEA"/>
      <att type="string" name="GO:0035014" value="IEA"/>
      <att type="string" name="GO:0016303" value="ISS"/>
      <att type="string" name="GO:0005942" value="IEA"/>
      <att type="string" name="GO:0019987" value="ISS"/>
      <att type="string" name="GO:0005829" value="EXP"/>
    </att>
    <att type="list" name="annotation.GO BIOLOGICAL_PROCESS">
      <att type="string" name="annotation.GO BIOLOGICAL_PROCESS" value="negative regulation of anti-apoptosis"/>
      <att type="string" name="annotation.GO BIOLOGICAL_PROCESS" value="signal transduction"/>
    </att>
    <att type="string" name="Prot_Name" value="phosphoinositide-3-kinase, regulatory subunit 2 (p85 beta)"/>
  </node>
  <node label="NP_006111.2" id="-1343">
    <att type="string" name="annotation.DB_Object_ID" value="P28067"/>
    <att type="string" name="Column 4" value="3108"/>
    <att type="string" name="annotation.DB_Object_Type" value="protein"/>
    <att type="string" name="annotation.DB" value="UniProtKB"/>
    <att type="string" name="upkb_vega" value="OTTHUMP00000195553"/>
    <att type="string" name="GeneID_String" value="3108"/>
    <att type="string" name="annotation.Qualifier" value=""/>
    <att type="string" name="MCODE_Node_Status" value="Unclustered"/>
    <att type="string" name="annotation.Taxon" value="Human"/>
    <att type="string" name="upkb_tr" value="A2AAT5"/>
    <att type="string" name="Prot_Acc" value="NP_006111.2"/>
    <att type="string" name="type" value="human"/>
    <att type="string" name="annotation.Assigned_by" value="UniProtKB"/>
    <att type="list" name="annotation.GO MOLECULAR_FUNCTION">
      <att type="string" name="annotation.GO MOLECULAR_FUNCTION" value="protein binding"/>
    </att>
    <att type="map" name="annotation.DB:Reference">
      <att type="string" name="GO:0005515" value="PMID:10631952"/>
      <att type="string" name="GO:0006955" value="GOA:interpro|GO_REF:0000002"/>
      <att type="string" name="GO:0005886" value="PMID:11048639"/>
      <att type="string" name="GO:0016020" value="GOA:interpro|GO_REF:0000002"/>
      <att type="string" name="GO:0002504" value="GOA:spkw|GO_REF:0000004"/>
      <att type="string" name="GO:0031902" value="GOA:spsl|GO_REF:0000023"/>
      <att type="string" name="GO:0042613" value="GOA:interpro|GO_REF:0000002"/>
      <att type="string" name="GO:0016021" value="GOA:spkw|GO_REF:0000004"/>
      <att type="string" name="GO:0005765" value="GOA:spsl|GO_REF:0000023"/>
      <att type="string" name="GO:0005768" value="GOA:spkw|GO_REF:0000004"/>
    </att>
    <att type="integer" name="GeneID" value="3108"/>
    <att type="string" name="annotation.DB_Object_Name" value="HLA-DMA, DMA, RING6: HLA class II histocompatibility antigen, DM alpha chain precursor"/>
    <att type="list" name="annotation.GO CELLULAR_COMPONENT">
      <att type="string" name="annotation.GO CELLULAR_COMPONENT" value="MHC class II protein complex"/>
      <att type="string" name="annotation.GO CELLULAR_COMPONENT" value="endosome"/>
      <att type="string" name="annotation.GO CELLULAR_COMPONENT" value="integral to membrane"/>
      <att type="string" name="annotation.GO CELLULAR_COMPONENT" value="late endosome membrane"/>
      <att type="string" name="annotation.GO CELLULAR_COMPONENT" value="lysosomal membrane"/>
      <att type="string" name="annotation.GO CELLULAR_COMPONENT" value="membrane"/>
      <att type="string" name="annotation.GO CELLULAR_COMPONENT" value="plasma membrane"/>
    </att>
    <att type="string" name="annotation.Date" value="20080613"/>
    <att type="list" name="cytoscape.alias.list">
      <att type="string" name="cytoscape.alias.list" value="IPI00291924"/>
      <att type="string" name="cytoscape.alias.list" value="P28067"/>
    </att>
    <att type="string" name="upkb_sp" value="P28067"/>
    <att type="string" name="canonicalName" value="NP_006111.2"/>
    <att type="real" name="MCODE_Score" value="0.2222222222222222"/>
    <att type="string" name="annotation.With (or) From" value="InterPro:IPR014745"/>
    <att type="integer" name="Degree" value="1"/>
    <att type="map" name="annotation.Evidence">
      <att type="string" name="GO:0005515" value="TAS"/>
      <att type="string" name="GO:0006955" value="IEA"/>
      <att type="string" name="GO:0005886" value="EXP"/>
      <att type="string" name="GO:0016020" value="IEA"/>
      <att type="string" name="GO:0002504" value="IEA"/>
      <att type="string" name="GO:0031902" value="IEA"/>
      <att type="string" name="GO:0042613" value="IEA"/>
      <att type="string" name="GO:0016021" value="IEA"/>
      <att type="string" name="GO:0005765" value="IEA"/>
      <att type="string" name="GO:0005768" value="IEA"/>
    </att>
    <att type="list" name="annotation.GO BIOLOGICAL_PROCESS">
      <att type="string" name="annotation.GO BIOLOGICAL_PROCESS" value="antigen processing and presentation of peptide or polysaccharide antigen via MHC class II"/>
      <att type="string" name="annotation.GO BIOLOGICAL_PROCESS" value="immune response"/>
    </att>
    <att type="string" name="Prot_Name" value="major histocompatibility complex, class II, DM alpha precursor"/>
  </node>
  <node label="NP_002786.2" id="-573">
    <att type="string" name="annotation.DB_Object_ID" value="P49720"/>
    <att type="string" name="Column 4" value="5691"/>
    <att type="string" name="annotation.DB_Object_Type" value="protein"/>
    <att type="string" name="annotation.DB" value="UniProtKB"/>
    <att type="string" name="upkb_vega" value="OTTHUMP00000181135"/>
    <att type="string" name="GeneID_String" value="5691"/>
    <att type="string" name="annotation.Qualifier" value=""/>
    <att type="string" name="annotation.Taxon" value="Human"/>
    <att type="string" name="Prot_Acc" value="NP_002786.2"/>
    <att type="string" name="type" value="human"/>
    <att type="string" name="annotation.Assigned_by" value="UniProtKB"/>
    <att type="list" name="annotation.GO MOLECULAR_FUNCTION">
      <att type="string" name="annotation.GO MOLECULAR_FUNCTION" value="peptidase activity"/>
      <att type="string" name="annotation.GO MOLECULAR_FUNCTION" value="protein binding"/>
      <att type="string" name="annotation.GO MOLECULAR_FUNCTION" value="threonine endopeptidase activity"/>
    </att>
    <att type="map" name="annotation.DB:Reference">
      <att type="string" name="GO:0005515" value="PMID:17353931"/>
      <att type="string" name="GO:0006511" value="GOA:interpro|GO_REF:0000002"/>
      <att type="string" name="GO:0005839" value="GOA:interpro|GO_REF:0000002"/>
      <att type="string" name="GO:0005737" value="GOA:spkw|GO_REF:0000004"/>
      <att type="string" name="GO:0051437" value="PMID:12791267"/>
      <att type="string" name="GO:0008233" value="GOA:spkw|GO_REF:0000004"/>
      <att type="string" name="GO:0005634" value="GOA:spkw|GO_REF:0000004"/>
      <att type="string" name="GO:0051436" value="PMID:15029244"/>
      <att type="string" name="GO:0031145" value="PMID:11285280"/>
      <att type="string" name="GO:0004298" value="GOA:interpro|GO_REF:0000002"/>
      <att type="string" name="GO:0005829" value="GOA:spkw|GO_REF:0000004"/>
    </att>
    <att type="integer" name="GeneID" value="5691"/>
    <att type="string" name="annotation.DB_Object_Name" value="PSMB3: Proteasome subunit beta type-3"/>
    <att type="list" name="annotation.GO CELLULAR_COMPONENT">
      <att type="string" name="annotation.GO CELLULAR_COMPONENT" value="cytoplasm"/>
      <att type="string" name="annotation.GO CELLULAR_COMPONENT" value="cytosol"/>
      <att type="string" name="annotation.GO CELLULAR_COMPONENT" value="nucleus"/>
      <att type="string" name="annotation.GO CELLULAR_COMPONENT" value="proteasome core complex"/>
    </att>
    <att type="string" name="annotation.Date" value="20080613"/>
    <att type="list" name="cytoscape.alias.list">
      <att type="string" name="cytoscape.alias.list" value="IPI00028004"/>
      <att type="string" name="cytoscape.alias.list" value="P49720"/>
    </att>
    <att type="string" name="upkb_sp" value="P49720"/>
    <att type="string" name="canonicalName" value="NP_002786.2"/>
    <att type="string" name="annotation.With (or) From" value="InterPro:IPR001353"/>
    <att type="integer" name="Degree" value="1"/>
    <att type="map" name="annotation.Evidence">
      <att type="string" name="GO:0005515" value="IPI"/>
      <att type="string" name="GO:0006511" value="IEA"/>
      <att type="string" name="GO:0005839" value="IEA"/>
      <att type="string" name="GO:0005737" value="IEA"/>
      <att type="string" name="GO:0051437" value="EXP"/>
      <att type="string" name="GO:0008233" value="IEA"/>
      <att type="string" name="GO:0005634" value="IEA"/>
      <att type="string" name="GO:0051436" value="EXP"/>
      <att type="string" name="GO:0031145" value="EXP"/>
      <att type="string" name="GO:0004298" value="IEA"/>
      <att type="string" name="GO:0005829" value="IEA"/>
    </att>
    <att type="list" name="annotation.GO BIOLOGICAL_PROCESS">
      <att type="string" name="annotation.GO BIOLOGICAL_PROCESS" value="anaphase-promoting complex-dependent proteasomal ubiquitin-dependent protein catabolic process"/>
      <att type="string" name="annotation.GO BIOLOGICAL_PROCESS" value="negative regulation of ubiquitin-protein ligase activity during mitotic cell cycle"/>
      <att type="string" name="annotation.GO BIOLOGICAL_PROCESS" value="positive regulation of ubiquitin-protein ligase activity during mitotic cell cycle"/>
      <att type="string" name="annotation.GO BIOLOGICAL_PROCESS" value="ubiquitin-dependent protein catabolic process"/>
    </att>
    <att type="string" name="Prot_Name" value="proteasome beta 3 subunit"/>
  </node>
  <node label="NP_000561.2" id="-97">
    <att type="string" name="annotation.DB_Object_ID" value="O75015"/>
    <att type="string" name="Column 4" value="2215"/>
    <att type="string" name="annotation.DB_Object_Type" value="protein"/>
    <att type="string" name="annotation.DB" value="UniProtKB"/>
    <att type="string" name="upkb_vega" value="OTTHUMP00000082740"/>
    <att type="string" name="GeneID_String" value="2215"/>
    <att type="string" name="annotation.Qualifier" value=""/>
    <att type="string" name="annotation.Taxon" value="Human"/>
    <att type="string" name="Prot_Acc" value="NP_000561.2"/>
    <att type="string" name="type" value="human"/>
    <att type="string" name="annotation.Assigned_by" value="UniProtKB"/>
    <att type="list" name="annotation.GO MOLECULAR_FUNCTION">
      <att type="string" name="annotation.GO MOLECULAR_FUNCTION" value="IgG binding"/>
      <att type="string" name="annotation.GO MOLECULAR_FUNCTION" value="receptor activity"/>
    </att>
    <att type="map" name="annotation.DB:Reference">
      <att type="string" name="GO:0006955" value="PMID:2139735"/>
      <att type="string" name="GO:0005886" value="GOA:spsl|GO_REF:0000023"/>
      <att type="string" name="GO:0019864" value="GOA:spkw|GO_REF:0000004"/>
      <att type="string" name="GO:0005576" value="GOA:spkw|GO_REF:0000004"/>
      <att type="string" name="GO:0004872" value="GOA:spkw|GO_REF:0000004"/>
      <att type="string" name="GO:0031225" value="GOA:spkw|GO_REF:0000004"/>
    </att>
    <att type="integer" name="GeneID" value="2215"/>
    <att type="string" name="annotation.DB_Object_Name" value="FCGR3B, CD16B, FCG3, FCGR3, IGFR3: Low affinity immunoglobulin gamma Fc region receptor III-B precursor"/>
    <att type="list" name="annotation.GO CELLULAR_COMPONENT">
      <att type="string" name="annotation.GO CELLULAR_COMPONENT" value="anchored to membrane"/>
      <att type="string" name="annotation.GO CELLULAR_COMPONENT" value="extracellular region"/>
      <att type="string" name="annotation.GO CELLULAR_COMPONENT" value="plasma membrane"/>
    </att>
    <att type="string" name="annotation.Date" value="20080616"/>
    <att type="list" name="cytoscape.alias.list">
      <att type="string" name="cytoscape.alias.list" value="IPI00023858"/>
      <att type="string" name="cytoscape.alias.list" value="O75015"/>
    </att>
    <att type="string" name="upkb_sp" value="O75015"/>
    <att type="string" name="canonicalName" value="NP_000561.2"/>
    <att type="string" name="annotation.With (or) From" value="SP_KW:KW-0336"/>
    <att type="integer" name="Degree" value="1"/>
    <att type="map" name="annotation.Evidence">
      <att type="string" name="GO:0006955" value="TAS"/>
      <att type="string" name="GO:0005886" value="IEA"/>
      <att type="string" name="GO:0019864" value="IEA"/>
      <att type="string" name="GO:0005576" value="IEA"/>
      <att type="string" name="GO:0004872" value="IEA"/>
      <att type="string" name="GO:0031225" value="IEA"/>
    </att>
    <att type="list" name="annotation.GO BIOLOGICAL_PROCESS">
      <att type="string" name="annotation.GO BIOLOGICAL_PROCESS" value="immune response"/>
    </att>
    <att type="string" name="Prot_Name" value="low affinity immunoglobulin gamma Fc region receptor III-B precursor"/>
  </node>
  <node label="NP_005456.1" id="-1294">
    <att type="string" name="annotation.DB_Object_ID" value="ENSP00000263826"/>
    <att type="string" name="Column 4" value="10000"/>
    <att type="string" name="annotation.DB_Object_Type" value="protein"/>
    <att type="string" name="upkb_ensemble" value="ENSP00000263826"/>
    <att type="string" name="annotation.DB" value="ENSEMBL"/>
    <att type="string" name="GeneID_String" value="10000"/>
    <att type="string" name="annotation.Qualifier" value=""/>
    <att type="string" name="MCODE_Node_Status" value="Unclustered"/>
    <att type="string" name="annotation.Taxon" value="Human"/>
    <att type="string" name="Prot_Acc" value="NP_005456.1"/>
    <att type="string" name="type" value="human"/>
    <att type="string" name="annotation.Assigned_by" value="UniProtKB"/>
    <att type="list" name="annotation.GO MOLECULAR_FUNCTION">
      <att type="string" name="annotation.GO MOLECULAR_FUNCTION" value="ATP binding"/>
      <att type="string" name="annotation.GO MOLECULAR_FUNCTION" value="nucleotide binding"/>
      <att type="string" name="annotation.GO MOLECULAR_FUNCTION" value="protein binding"/>
      <att type="string" name="annotation.GO MOLECULAR_FUNCTION" value="protein serine/threonine kinase activity"/>
      <att type="string" name="annotation.GO MOLECULAR_FUNCTION" value="protein tyrosine kinase activity"/>
      <att type="string" name="annotation.GO MOLECULAR_FUNCTION" value="transferase activity"/>
    </att>
    <att type="map" name="annotation.DB:Reference">
      <att type="string" name="GO:0005515" value="PMID:12176997"/>
      <att type="string" name="GO:0007165" value="PMID:10092583"/>
      <att type="string" name="GO:0005737" value="GOA:spkw|GO_REF:0000004"/>
      <att type="string" name="GO:0000166" value="GOA:spkw|GO_REF:0000004"/>
      <att type="string" name="GO:0016020" value="GOA:spkw|GO_REF:0000004"/>
      <att type="string" name="GO:0004674" value="GOA:interpro|GO_REF:0000002"/>
      <att type="string" name="GO:0006468" value="GOA:interpro|GO_REF:0000002"/>
      <att type="string" name="GO:0004713" value="GOA:interpro|GO_REF:0000002"/>
      <att type="string" name="GO:0005524" value="GOA:interpro|GO_REF:0000002"/>
      <att type="string" name="GO:0016740" value="GOA:spkw|GO_REF:0000004"/>
    </att>
    <att type="integer" name="GeneID" value="10000"/>
    <att type="string" name="annotation.DB_Object_Name" value=""/>
    <att type="list" name="annotation.GO CELLULAR_COMPONENT">
      <att type="string" name="annotation.GO CELLULAR_COMPONENT" value="cytoplasm"/>
      <att type="string" name="annotation.GO CELLULAR_COMPONENT" value="membrane"/>
    </att>
    <att type="string" name="annotation.Date" value="20080613"/>
    <att type="list" name="cytoscape.alias.list">
      <att type="string" name="cytoscape.alias.list" value="ENSP00000263826"/>
      <att type="string" name="cytoscape.alias.list" value="IPI00872713"/>
    </att>
    <att type="string" name="upkb_sp" value="Q9Y243"/>
    <att type="string" name="canonicalName" value="NP_005456.1"/>
    <att type="real" name="MCODE_Score" value="0.0"/>
    <att type="string" name="annotation.With (or) From" value="InterPro:IPR000719"/>
    <att type="integer" name="Degree" value="3"/>
    <att type="map" name="annotation.Evidence">
      <att type="string" name="GO:0005515" value="IPI"/>
      <att type="string" name="GO:0007165" value="TAS"/>
      <att type="string" name="GO:0005737" value="IEA"/>
      <att type="string" name="GO:0000166" value="IEA"/>
      <att type="string" name="GO:0016020" value="IEA"/>
      <att type="string" name="GO:0004674" value="IEA"/>
      <att type="string" name="GO:0006468" value="IEA"/>
      <att type="string" name="GO:0004713" value="IEA"/>
      <att type="string" name="GO:0005524" value="IEA"/>
      <att type="string" name="GO:0016740" value="IEA"/>
    </att>
    <att type="list" name="annotation.GO BIOLOGICAL_PROCESS">
      <att type="string" name="annotation.GO BIOLOGICAL_PROCESS" value="protein amino acid phosphorylation"/>
      <att type="string" name="annotation.GO BIOLOGICAL_PROCESS" value="signal transduction"/>
    </att>
    <att type="string" name="Prot_Name" value="v-akt murine thymoma viral oncogene homolog 3 isoform 1"/>
  </node>
  <node label="NP_003930.1" id="-1">
    <att type="string" name="annotation.DB_Object_ID" value="Q9Y297"/>
    <att type="string" name="Column 4" value="8945"/>
    <att type="string" name="annotation.DB_Object_Type" value="protein"/>
    <att type="string" name="annotation.DB" value="UniProtKB"/>
    <att type="string" name="upkb_vega" value="OTTHUMP00000020316"/>
    <att type="string" name="GeneID_String" value="8945"/>
    <att type="string" name="annotation.Qualifier" value=""/>
    <att type="string" name="annotation.Taxon" value="Human"/>
    <att type="string" name="upkb_tr" value="Q68DS0"/>
    <att type="string" name="Prot_Acc" value="NP_003930.1"/>
    <att type="string" name="type" value="human"/>
    <att type="string" name="annotation.Assigned_by" value="Reactome"/>
    <att type="list" name="annotation.GO MOLECULAR_FUNCTION">
      <att type="string" name="annotation.GO MOLECULAR_FUNCTION" value="ligase activity"/>
      <att type="string" name="annotation.GO MOLECULAR_FUNCTION" value="protein binding"/>
    </att>
    <att type="map" name="annotation.DB:Reference">
      <att type="string" name="GO:0005515" value="PMID:9859996"/>
      <att type="string" name="GO:0007165" value="PMID:9990853"/>
      <att type="string" name="GO:0006511" value="PMID:9990853"/>
      <att type="string" name="GO:0006512" value="GOA:spkw|GO_REF:0000004"/>
      <att type="string" name="GO:0005737" value="GOA:spkw|GO_REF:0000004"/>
      <att type="string" name="GO:0016874" value="GOA:spkw|GO_REF:0000004"/>
      <att type="string" name="GO:0044419" value="GOA:spkw|GO_REF:0000004"/>
      <att type="string" name="GO:0051437" value="PMID:12791267"/>
      <att type="string" name="GO:0016055" value="GOA:spkw|GO_REF:0000004"/>
      <att type="string" name="GO:0005829" value="PMID:15469984"/>
    </att>
    <att type="integer" name="GeneID" value="8945"/>
    <att type="string" name="annotation.DB_Object_Name" value="BTRC, BTRCP, FBW1A, FBXW1A: F-box/WD repeat-containing protein 1A"/>
    <att type="list" name="annotation.GO CELLULAR_COMPONENT">
      <att type="string" name="annotation.GO CELLULAR_COMPONENT" value="cytoplasm"/>
      <att type="string" name="annotation.GO CELLULAR_COMPONENT" value="cytosol"/>
    </att>
    <att type="string" name="annotation.Date" value="20061010"/>
    <att type="list" name="cytoscape.alias.list">
      <att type="string" name="cytoscape.alias.list" value="IPI00413142"/>
      <att type="string" name="cytoscape.alias.list" value="Q9Y297"/>
    </att>
    <att type="string" name="upkb_sp" value="Q9Y297"/>
    <att type="string" name="canonicalName" value="NP_003930.1"/>
    <att type="string" name="annotation.With (or) From" value=""/>
    <att type="integer" name="Degree" value="1"/>
    <att type="map" name="annotation.Evidence">
      <att type="string" name="GO:0005515" value="IPI"/>
      <att type="string" name="GO:0007165" value="TAS"/>
      <att type="string" name="GO:0006511" value="TAS"/>
      <att type="string" name="GO:0006512" value="IEA"/>
      <att type="string" name="GO:0005737" value="IEA"/>
      <att type="string" name="GO:0016874" value="IEA"/>
      <att type="string" name="GO:0044419" value="IEA"/>
      <att type="string" name="GO:0051437" value="EXP"/>
      <att type="string" name="GO:0016055" value="IEA"/>
      <att type="string" name="GO:0005829" value="EXP"/>
    </att>
    <att type="list" name="annotation.GO BIOLOGICAL_PROCESS">
      <att type="string" name="annotation.GO BIOLOGICAL_PROCESS" value="Wnt receptor signaling pathway"/>
      <att type="string" name="annotation.GO BIOLOGICAL_PROCESS" value="interspecies interaction between organisms"/>
      <att type="string" name="annotation.GO BIOLOGICAL_PROCESS" value="positive regulation of ubiquitin-protein ligase activity during mitotic cell cycle"/>
      <att type="string" name="annotation.GO BIOLOGICAL_PROCESS" value="signal transduction"/>
      <att type="string" name="annotation.GO BIOLOGICAL_PROCESS" value="ubiquitin cycle"/>
      <att type="string" name="annotation.GO BIOLOGICAL_PROCESS" value="ubiquitin-dependent protein catabolic process"/>
    </att>
    <att type="string" name="Prot_Name" value="beta-transducin repeat containing protein isoform 2"/>
  </node>
  <node label="NP_006494.1" id="-571">
    <att type="string" name="annotation.DB_Object_ID" value="P43686"/>
    <att type="string" name="Column 4" value="5704"/>
    <att type="string" name="annotation.DB_Object_Type" value="protein"/>
    <att type="string" name="annotation.DB" value="UniProtKB"/>
    <att type="string" name="GeneID_String" value="5704"/>
    <att type="string" name="annotation.Qualifier" value=""/>
    <att type="string" name="annotation.Taxon" value="Human"/>
    <att type="string" name="Prot_Acc" value="NP_006494.1"/>
    <att type="string" name="type" value="human"/>
    <att type="string" name="annotation.Assigned_by" value="UniProtKB"/>
    <att type="list" name="annotation.GO MOLECULAR_FUNCTION">
      <att type="string" name="annotation.GO MOLECULAR_FUNCTION" value="ATP binding"/>
      <att type="string" name="annotation.GO MOLECULAR_FUNCTION" value="ATPase activity"/>
      <att type="string" name="annotation.GO MOLECULAR_FUNCTION" value="hydrolase activity"/>
      <att type="string" name="annotation.GO MOLECULAR_FUNCTION" value="nucleotide binding"/>
      <att type="string" name="annotation.GO MOLECULAR_FUNCTION" value="protein binding"/>
    </att>
    <att type="map" name="annotation.DB:Reference">
      <att type="string" name="GO:0005515" value="PMID:17353931"/>
      <att type="string" name="GO:0000502" value="PMID:8603043"/>
      <att type="string" name="GO:0001824" value="GOA:compara|GO_REF:0000019"/>
      <att type="string" name="GO:0051437" value="PMID:12791267"/>
      <att type="string" name="GO:0005634" value="GOA:interpro|GO_REF:0000002"/>
      <att type="string" name="GO:0051436" value="PMID:15029244"/>
      <att type="string" name="GO:0031145" value="PMID:11285280"/>
      <att type="string" name="GO:0005524" value="GOA:interpro|GO_REF:0000002"/>
      <att type="string" name="GO:0005829" value="GOA:spkw|GO_REF:0000004"/>
      <att type="string" name="GO:0030163" value="GOA:interpro|GO_REF:0000002"/>
      <att type="string" name="GO:0005737" value="GOA:interpro|GO_REF:0000002"/>
      <att type="string" name="GO:0000166" value="GOA:interpro|GO_REF:0000002"/>
      <att type="string" name="GO:0016787" value="GOA:interpro|GO_REF:0000002"/>
      <att type="string" name="GO:0006508" value="PMID:8603043"/>
      <att type="string" name="GO:0016887" value="PMID:9473509"/>
    </att>
    <att type="integer" name="GeneID" value="5704"/>
    <att type="string" name="annotation.DB_Object_Name" value="PSMC4, MIP224, TBP7: 26S protease regulatory subunit 6B"/>
    <att type="list" name="annotation.GO CELLULAR_COMPONENT">
      <att type="string" name="annotation.GO CELLULAR_COMPONENT" value="cytoplasm"/>
      <att type="string" name="annotation.GO CELLULAR_COMPONENT" value="cytosol"/>
      <att type="string" name="annotation.GO CELLULAR_COMPONENT" value="nucleus"/>
      <att type="string" name="annotation.GO CELLULAR_COMPONENT" value="proteasome complex"/>
    </att>
    <att type="string" name="annotation.Date" value="20080616"/>
    <att type="list" name="cytoscape.alias.list">
      <att type="string" name="cytoscape.alias.list" value="IPI00020042"/>
      <att type="string" name="cytoscape.alias.list" value="P43686"/>
    </att>
    <att type="string" name="upkb_sp" value="P43686"/>
    <att type="string" name="canonicalName" value="NP_006494.1"/>
    <att type="string" name="annotation.With (or) From" value="SP_KW:KW-0647"/>
    <att type="integer" name="Degree" value="1"/>
    <att type="map" name="annotation.Evidence">
      <att type="string" name="GO:0005515" value="IPI"/>
      <att type="string" name="GO:0000502" value="TAS"/>
      <att type="string" name="GO:0001824" value="IEA"/>
      <att type="string" name="GO:0051437" value="EXP"/>
      <att type="string" name="GO:0005634" value="IEA"/>
      <att type="string" name="GO:0051436" value="EXP"/>
      <att type="string" name="GO:0031145" value="EXP"/>
      <att type="string" name="GO:0005524" value="IEA"/>
      <att type="string" name="GO:0005829" value="IEA"/>
      <att type="string" name="GO:0030163" value="IEA"/>
      <att type="string" name="GO:0005737" value="IEA"/>
      <att type="string" name="GO:0000166" value="IEA"/>
      <att type="string" name="GO:0016787" value="IEA"/>
      <att type="string" name="GO:0006508" value="TAS"/>
      <att type="string" name="GO:0016887" value="TAS"/>
    </att>
    <att type="list" name="annotation.GO BIOLOGICAL_PROCESS">
      <att type="string" name="annotation.GO BIOLOGICAL_PROCESS" value="anaphase-promoting complex-dependent proteasomal ubiquitin-dependent protein catabolic process"/>
      <att type="string" name="annotation.GO BIOLOGICAL_PROCESS" value="blastocyst development"/>
      <att type="string" name="annotation.GO BIOLOGICAL_PROCESS" value="negative regulation of ubiquitin-protein ligase activity during mitotic cell cycle"/>
      <att type="string" name="annotation.GO BIOLOGICAL_PROCESS" value="positive regulation of ubiquitin-protein ligase activity during mitotic cell cycle"/>
      <att type="string" name="annotation.GO BIOLOGICAL_PROCESS" value="protein catabolic process"/>
      <att type="string" name="annotation.GO BIOLOGICAL_PROCESS" value="proteolysis"/>
    </att>
    <att type="string" name="Prot_Name" value="proteasome 26S ATPase subunit 4 isoform 1"/>
  </node>
  <node label="NP_000064.1" id="-1414">
    <att type="string" name="annotation.DB_Object_ID" value="P09693"/>
    <att type="string" name="Column 4" value="917"/>
    <att type="string" name="annotation.DB_Object_Type" value="protein"/>
    <att type="string" name="annotation.DB" value="UniProtKB"/>
    <att type="string" name="GeneID_String" value="917"/>
    <att type="string" name="annotation.Qualifier" value=""/>
    <att type="string" name="MCODE_Node_Status" value="Unclustered"/>
    <att type="string" name="annotation.Taxon" value="Human"/>
    <att type="string" name="upkb_tr" value="A8MUH3"/>
    <att type="string" name="Prot_Acc" value="NP_000064.1"/>
    <att type="string" name="type" value="human"/>
    <att type="string" name="annotation.Assigned_by" value="UniProtKB"/>
    <att type="list" name="annotation.GO MOLECULAR_FUNCTION">
      <att type="string" name="annotation.GO MOLECULAR_FUNCTION" value="T cell receptor binding"/>
      <att type="string" name="annotation.GO MOLECULAR_FUNCTION" value="protein heterodimerization activity"/>
      <att type="string" name="annotation.GO MOLECULAR_FUNCTION" value="receptor signaling complex scaffold activity"/>
      <att type="string" name="annotation.GO MOLECULAR_FUNCTION" value="transmembrane receptor activity"/>
    </att>
    <att type="map" name="annotation.DB:Reference">
      <att type="string" name="GO:0046982" value="PMID:9485181"/>
      <att type="string" name="GO:0005886" value="PMID:11827988"/>
      <att type="string" name="GO:0030159" value="PMID:12794121"/>
      <att type="string" name="GO:0042981" value="PMID:12407027"/>
      <att type="string" name="GO:0015031" value="PMID:12794121"/>
      <att type="string" name="GO:0042110" value="PMID:12407027"/>
      <att type="string" name="GO:0042608" value="PMID:11186279"/>
      <att type="string" name="GO:0007163" value="PMID:12407027"/>
      <att type="string" name="GO:0006461" value="PMID:12794121"/>
      <att type="string" name="GO:0016020" value="GOA:interpro|GO_REF:0000002"/>
      <att type="string" name="GO:0005887" value="PMID:9485181"/>
      <att type="string" name="GO:0042101" value="PMID:9485181"/>
      <att type="string" name="GO:0007166" value="PMID:12407027"/>
      <att type="string" name="GO:0004888" value="PMID:12794121"/>
    </att>
    <att type="integer" name="GeneID" value="917"/>
    <att type="string" name="annotation.DB_Object_Name" value="CD3G, T3G: T-cell surface glycoprotein CD3 gamma chain precursor"/>
    <att type="list" name="annotation.GO CELLULAR_COMPONENT">
      <att type="string" name="annotation.GO CELLULAR_COMPONENT" value="T cell receptor complex"/>
      <att type="string" name="annotation.GO CELLULAR_COMPONENT" value="integral to plasma membrane"/>
      <att type="string" name="annotation.GO CELLULAR_COMPONENT" value="membrane"/>
      <att type="string" name="annotation.GO CELLULAR_COMPONENT" value="plasma membrane"/>
    </att>
    <att type="string" name="annotation.Date" value="20031107"/>
    <att type="list" name="cytoscape.alias.list">
      <att type="string" name="cytoscape.alias.list" value="IPI00016020"/>
      <att type="string" name="cytoscape.alias.list" value="P09693"/>
    </att>
    <att type="string" name="upkb_sp" value="P09693"/>
    <att type="string" name="canonicalName" value="NP_000064.1"/>
    <att type="real" name="MCODE_Score" value="0.0"/>
    <att type="string" name="annotation.With (or) From" value=""/>
    <att type="integer" name="Degree" value="3"/>
    <att type="map" name="annotation.Evidence">
      <att type="string" name="GO:0046982" value="IPI"/>
      <att type="string" name="GO:0005886" value="EXP"/>
      <att type="string" name="GO:0030159" value="NAS"/>
      <att type="string" name="GO:0042981" value="IMP"/>
      <att type="string" name="GO:0015031" value="IMP"/>
      <att type="string" name="GO:0042110" value="NAS"/>
      <att type="string" name="GO:0042608" value="NAS"/>
      <att type="string" name="GO:0007163" value="IMP"/>
      <att type="string" name="GO:0006461" value="NAS"/>
      <att type="string" name="GO:0016020" value="IEA"/>
      <att type="string" name="GO:0005887" value="NAS"/>
      <att type="string" name="GO:0042101" value="NAS"/>
      <att type="string" name="GO:0007166" value="IMP"/>
      <att type="string" name="GO:0004888" value="IMP"/>
    </att>
    <att type="list" name="annotation.GO BIOLOGICAL_PROCESS">
      <att type="string" name="annotation.GO BIOLOGICAL_PROCESS" value="T cell activation"/>
      <att type="string" name="annotation.GO BIOLOGICAL_PROCESS" value="cell surface receptor linked signal transduction"/>
      <att type="string" name="annotation.GO BIOLOGICAL_PROCESS" value="establishment and/or maintenance of cell polarity"/>
      <att type="string" name="annotation.GO BIOLOGICAL_PROCESS" value="protein complex assembly"/>
      <att type="string" name="annotation.GO BIOLOGICAL_PROCESS" value="protein transport"/>
      <att type="string" name="annotation.GO BIOLOGICAL_PROCESS" value="regulation of apoptosis"/>
    </att>
    <att type="string" name="Prot_Name" value="CD3G gamma precursor"/>
  </node>
  <node label="NP_579894.2" id="-1471">
    <att type="string" name="GeneID_String" value="155971"/>
    <att type="string" name="MCODE_Node_Status" value="Unclustered"/>
    <att type="string" name="Prot_Acc" value="NP_579894.2"/>
    <att type="string" name="type" value="hiv"/>
    <att type="integer" name="GeneID" value="155971"/>
    <att type="list" name="cytoscape.alias.list">
      <att type="string" name="cytoscape.alias.list" value="NP_579894.2"/>
    </att>
    <att type="string" name="canonicalName" value="NP_579894.2"/>
    <att type="real" name="MCODE_Score" value="0.1536"/>
    <att type="integer" name="Degree" value="199"/>
    <att type="string" name="Prot_Name" value="gp120"/>
  </node>
  <node label="NP_002782.1" id="-560">
    <att type="string" name="annotation.DB_Object_ID" value="P60900"/>
    <att type="string" name="Column 4" value="5687"/>
    <att type="string" name="annotation.DB_Object_Type" value="protein"/>
    <att type="string" name="annotation.DB" value="UniProtKB"/>
    <att type="string" name="GeneID_String" value="5687"/>
    <att type="string" name="annotation.Qualifier" value=""/>
    <att type="string" name="annotation.Taxon" value="Human"/>
    <att type="string" name="upkb_tr" value="Q9BZ93"/>
    <att type="string" name="Prot_Acc" value="NP_002782.1"/>
    <att type="string" name="type" value="human"/>
    <att type="string" name="annotation.Assigned_by" value="UniProtKB"/>
    <att type="list" name="annotation.GO MOLECULAR_FUNCTION">
      <att type="string" name="annotation.GO MOLECULAR_FUNCTION" value="RNA binding"/>
      <att type="string" name="annotation.GO MOLECULAR_FUNCTION" value="protein binding"/>
      <att type="string" name="annotation.GO MOLECULAR_FUNCTION" value="threonine endopeptidase activity"/>
    </att>
    <att type="map" name="annotation.DB:Reference">
      <att type="string" name="GO:0005515" value="PMID:15225636"/>
      <att type="string" name="GO:0006511" value="UniProt:P60900"/>
      <att type="string" name="GO:0005839" value="PMID:1888762"/>
      <att type="string" name="GO:0005737" value="GOA:spkw|GO_REF:0000004"/>
      <att type="string" name="GO:0003723" value="PMID:7681138"/>
      <att type="string" name="GO:0051437" value="PMID:12791267"/>
      <att type="string" name="GO:0005634" value="GOA:spkw|GO_REF:0000004"/>
      <att type="string" name="GO:0051436" value="PMID:15029244"/>
      <att type="string" name="GO:0031145" value="PMID:11285280"/>
      <att type="string" name="GO:0004298" value="GOA:interpro|GO_REF:0000002"/>
      <att type="string" name="GO:0005829" value="GOA:spkw|GO_REF:0000004"/>
    </att>
    <att type="integer" name="GeneID" value="5687"/>
    <att type="string" name="annotation.DB_Object_Name" value="PSMA6, PROS27: Proteasome subunit alpha type-6"/>
    <att type="list" name="annotation.GO CELLULAR_COMPONENT">
      <att type="string" name="annotation.GO CELLULAR_COMPONENT" value="cytoplasm"/>
      <att type="string" name="annotation.GO CELLULAR_COMPONENT" value="cytosol"/>
      <att type="string" name="annotation.GO CELLULAR_COMPONENT" value="nucleus"/>
      <att type="string" name="annotation.GO CELLULAR_COMPONENT" value="proteasome core complex"/>
    </att>
    <att type="string" name="annotation.Date" value="20041130"/>
    <att type="list" name="cytoscape.alias.list">
      <att type="string" name="cytoscape.alias.list" value="IPI00029623"/>
      <att type="string" name="cytoscape.alias.list" value="P60900"/>
    </att>
    <att type="string" name="upkb_sp" value="P60900"/>
    <att type="string" name="canonicalName" value="NP_002782.1"/>
    <att type="string" name="annotation.With (or) From" value=""/>
    <att type="integer" name="Degree" value="1"/>
    <att type="map" name="annotation.Evidence">
      <att type="string" name="GO:0005515" value="IPI"/>
      <att type="string" name="GO:0006511" value="NAS"/>
      <att type="string" name="GO:0005839" value="NAS"/>
      <att type="string" name="GO:0005737" value="IEA"/>
      <att type="string" name="GO:0003723" value="NAS"/>
      <att type="string" name="GO:0051437" value="EXP"/>
      <att type="string" name="GO:0005634" value="IEA"/>
      <att type="string" name="GO:0051436" value="EXP"/>
      <att type="string" name="GO:0031145" value="EXP"/>
      <att type="string" name="GO:0004298" value="IEA"/>
      <att type="string" name="GO:0005829" value="IEA"/>
    </att>
    <att type="list" name="annotation.GO BIOLOGICAL_PROCESS">
      <att type="string" name="annotation.GO BIOLOGICAL_PROCESS" value="anaphase-promoting complex-dependent proteasomal ubiquitin-dependent protein catabolic process"/>
      <att type="string" name="annotation.GO BIOLOGICAL_PROCESS" value="negative regulation of ubiquitin-protein ligase activity during mitotic cell cycle"/>
      <att type="string" name="annotation.GO BIOLOGICAL_PROCESS" value="positive regulation of ubiquitin-protein ligase activity during mitotic cell cycle"/>
      <att type="string" name="annotation.GO BIOLOGICAL_PROCESS" value="ubiquitin-dependent protein catabolic process"/>
    </att>
    <att type="string" name="Prot_Name" value="proteasome alpha 6 subunit"/>
  </node>
  <node label="NP_006264.2" id="-839">
    <att type="string" name="annotation.DB_Object_ID" value="P80098"/>
    <att type="string" name="Column 4" value="6354"/>
    <att type="string" name="annotation.DB_Object_Type" value="protein"/>
    <att type="string" name="annotation.DB" value="UniProtKB"/>
    <att type="string" name="upkb_vega" value="OTTHUMP00000163803"/>
    <att type="string" name="GeneID_String" value="6354"/>
    <att type="string" name="annotation.Qualifier" value=""/>
    <att type="string" name="MCODE_Node_Status" value="Unclustered"/>
    <att type="string" name="annotation.Taxon" value="Human"/>
    <att type="string" name="upkb_tr" value="Q7Z7Q8"/>
    <att type="string" name="Prot_Acc" value="NP_006264.2"/>
    <att type="string" name="type" value="human"/>
    <att type="string" name="annotation.Assigned_by" value="PINC"/>
    <att type="list" name="annotation.GO MOLECULAR_FUNCTION">
      <att type="string" name="annotation.GO MOLECULAR_FUNCTION" value="chemokine activity"/>
      <att type="string" name="annotation.GO MOLECULAR_FUNCTION" value="heparin binding"/>
    </att>
    <att type="map" name="annotation.DB:Reference">
      <att type="string" name="GO:0007165" value="PMID:10770925"/>
      <att type="string" name="GO:0008009" value="PMID:10770925"/>
      <att type="string" name="GO:0006955" value="GOA:interpro|GO_REF:0000002"/>
      <att type="string" name="GO:0006954" value="GOA:spkw|GO_REF:0000004"/>
      <att type="string" name="GO:0006935" value="PMID:9780207"/>
      <att type="string" name="GO:0006874" value="PMID:10770925"/>
      <att type="string" name="GO:0007267" value="PMID:7916328"/>
      <att type="string" name="GO:0005576" value="GOA:interpro|GO_REF:0000002"/>
      <att type="string" name="GO:0008201" value="GOA:spkw|GO_REF:0000004"/>
      <att type="string" name="GO:0005615" value="PMID:7916328"/>
    </att>
    <att type="integer" name="GeneID" value="6354"/>
    <att type="string" name="annotation.DB_Object_Name" value="CCL7, MCP3, SCYA6, SCYA7: C-C motif chemokine 7 precursor"/>
    <att type="list" name="annotation.GO CELLULAR_COMPONENT">
      <att type="string" name="annotation.GO CELLULAR_COMPONENT" value="extracellular region"/>
      <att type="string" name="annotation.GO CELLULAR_COMPONENT" value="extracellular space"/>
    </att>
    <att type="string" name="annotation.Date" value="20030904"/>
    <att type="list" name="cytoscape.alias.list">
      <att type="string" name="cytoscape.alias.list" value="IPI00746376"/>
      <att type="string" name="cytoscape.alias.list" value="P80098"/>
    </att>
    <att type="string" name="upkb_sp" value="P80098"/>
    <att type="string" name="canonicalName" value="NP_006264.2"/>
    <att type="real" name="MCODE_Score" value="0.0"/>
    <att type="string" name="annotation.With (or) From" value=""/>
    <att type="integer" name="Degree" value="2"/>
    <att type="map" name="annotation.Evidence">
      <att type="string" name="GO:0007165" value="TAS"/>
      <att type="string" name="GO:0008009" value="TAS"/>
      <att type="string" name="GO:0006955" value="IEA"/>
      <att type="string" name="GO:0006954" value="IEA"/>
      <att type="string" name="GO:0006935" value="TAS"/>
      <att type="string" name="GO:0006874" value="TAS"/>
      <att type="string" name="GO:0007267" value="TAS"/>
      <att type="string" name="GO:0005576" value="IEA"/>
      <att type="string" name="GO:0008201" value="IEA"/>
      <att type="string" name="GO:0005615" value="TAS"/>
    </att>
    <att type="list" name="annotation.GO BIOLOGICAL_PROCESS">
      <att type="string" name="annotation.GO BIOLOGICAL_PROCESS" value="cell-cell signaling"/>
      <att type="string" name="annotation.GO BIOLOGICAL_PROCESS" value="cellular calcium ion homeostasis"/>
      <att type="string" name="annotation.GO BIOLOGICAL_PROCESS" value="chemotaxis"/>
      <att type="string" name="annotation.GO BIOLOGICAL_PROCESS" value="immune response"/>
      <att type="string" name="annotation.GO BIOLOGICAL_PROCESS" value="inflammatory response"/>
      <att type="string" name="annotation.GO BIOLOGICAL_PROCESS" value="signal transduction"/>
    </att>
    <att type="string" name="Prot_Name" value="chemokine (C-C motif) ligand 7 precursor"/>
  </node>
  <node label="NP_002783.1" id="-618">
    <att type="string" name="annotation.DB_Object_ID" value="O14818"/>
    <att type="string" name="Column 4" value="5688"/>
    <att type="string" name="annotation.DB_Object_Type" value="protein"/>
    <att type="string" name="annotation.DB" value="UniProtKB"/>
    <att type="string" name="GeneID_String" value="5688"/>
    <att type="string" name="annotation.Qualifier" value=""/>
    <att type="string" name="annotation.Taxon" value="Human"/>
    <att type="string" name="upkb_tr" value="Q5JXJ1"/>
    <att type="string" name="Prot_Acc" value="NP_002783.1"/>
    <att type="string" name="type" value="human"/>
    <att type="string" name="annotation.Assigned_by" value="UniProtKB"/>
    <att type="list" name="annotation.GO MOLECULAR_FUNCTION">
      <att type="string" name="annotation.GO MOLECULAR_FUNCTION" value="identical protein binding"/>
      <att type="string" name="annotation.GO MOLECULAR_FUNCTION" value="threonine endopeptidase activity"/>
    </att>
    <att type="map" name="annotation.DB:Reference">
      <att type="string" name="GO:0006511" value="GOA:interpro|GO_REF:0000002"/>
      <att type="string" name="GO:0005839" value="GOA:interpro|GO_REF:0000002"/>
      <att type="string" name="GO:0005737" value="GOA:spkw|GO_REF:0000004"/>
      <att type="string" name="GO:0051437" value="PMID:12791267"/>
      <att type="string" name="GO:0005634" value="GOA:spkw|GO_REF:0000004"/>
      <att type="string" name="GO:0051436" value="PMID:15029244"/>
      <att type="string" name="GO:0031145" value="PMID:11285280"/>
      <att type="string" name="GO:0004298" value="GOA:interpro|GO_REF:0000002"/>
      <att type="string" name="GO:0042802" value="PMID:15225636"/>
      <att type="string" name="GO:0005829" value="GOA:spkw|GO_REF:0000004"/>
    </att>
    <att type="integer" name="GeneID" value="5688"/>
    <att type="string" name="annotation.DB_Object_Name" value="PSMA7: Proteasome subunit alpha type-7"/>
    <att type="list" name="annotation.GO CELLULAR_COMPONENT">
      <att type="string" name="annotation.GO CELLULAR_COMPONENT" value="cytoplasm"/>
      <att type="string" name="annotation.GO CELLULAR_COMPONENT" value="cytosol"/>
      <att type="string" name="annotation.GO CELLULAR_COMPONENT" value="nucleus"/>
      <att type="string" name="annotation.GO CELLULAR_COMPONENT" value="proteasome core complex"/>
    </att>
    <att type="string" name="annotation.Date" value="20080613"/>
    <att type="list" name="cytoscape.alias.list">
      <att type="string" name="cytoscape.alias.list" value="IPI00024175"/>
      <att type="string" name="cytoscape.alias.list" value="O14818"/>
    </att>
    <att type="string" name="upkb_sp" value="O14818"/>
    <att type="string" name="canonicalName" value="NP_002783.1"/>
    <att type="string" name="annotation.With (or) From" value="InterPro:IPR001353"/>
    <att type="integer" name="Degree" value="1"/>
    <att type="map" name="annotation.Evidence">
      <att type="string" name="GO:0006511" value="IEA"/>
      <att type="string" name="GO:0005839" value="IEA"/>
      <att type="string" name="GO:0005737" value="IEA"/>
      <att type="string" name="GO:0051437" value="EXP"/>
      <att type="string" name="GO:0005634" value="IEA"/>
      <att type="string" name="GO:0051436" value="EXP"/>
      <att type="string" name="GO:0031145" value="EXP"/>
      <att type="string" name="GO:0004298" value="IEA"/>
      <att type="string" name="GO:0042802" value="IPI"/>
      <att type="string" name="GO:0005829" value="IEA"/>
    </att>
    <att type="list" name="annotation.GO BIOLOGICAL_PROCESS">
      <att type="string" name="annotation.GO BIOLOGICAL_PROCESS" value="anaphase-promoting complex-dependent proteasomal ubiquitin-dependent protein catabolic process"/>
      <att type="string" name="annotation.GO BIOLOGICAL_PROCESS" value="negative regulation of ubiquitin-protein ligase activity during mitotic cell cycle"/>
      <att type="string" name="annotation.GO BIOLOGICAL_PROCESS" value="positive regulation of ubiquitin-protein ligase activity during mitotic cell cycle"/>
      <att type="string" name="annotation.GO BIOLOGICAL_PROCESS" value="ubiquitin-dependent protein catabolic process"/>
    </att>
    <att type="string" name="Prot_Name" value="proteasome alpha 7 subunit"/>
  </node>
  <node label="NP_000202.2" id="-1249">
    <att type="string" name="annotation.DB_Object_ID" value="P05107"/>
    <att type="string" name="Column 4" value="3689"/>
    <att type="string" name="annotation.DB_Object_Type" value="protein"/>
    <att type="string" name="annotation.DB" value="UniProtKB"/>
    <att type="string" name="upkb_vega" value="OTTHUMP00000115283"/>
    <att type="string" name="GeneID_String" value="3689"/>
    <att type="string" name="annotation.Qualifier" value=""/>
    <att type="string" name="MCODE_Node_Status" value="Unclustered"/>
    <att type="string" name="annotation.Taxon" value="Human"/>
    <att type="string" name="upkb_tr" value="Q59H50"/>
    <att type="string" name="Prot_Acc" value="NP_000202.2"/>
    <att type="string" name="type" value="human"/>
    <att type="string" name="annotation.Assigned_by" value="UniProtKB"/>
    <att type="list" name="annotation.GO MOLECULAR_FUNCTION">
      <att type="string" name="annotation.GO MOLECULAR_FUNCTION" value="binding"/>
      <att type="string" name="annotation.GO MOLECULAR_FUNCTION" value="protein binding"/>
      <att type="string" name="annotation.GO MOLECULAR_FUNCTION" value="protein kinase binding"/>
      <att type="string" name="annotation.GO MOLECULAR_FUNCTION" value="receptor activity"/>
    </att>
    <att type="map" name="annotation.DB:Reference">
      <att type="string" name="GO:0005515" value="PMID:12885943"/>
      <att type="string" name="GO:0008305" value="PMID:12885943"/>
      <att type="string" name="GO:0005886" value="PMID:11857637"/>
      <att type="string" name="GO:0019901" value="PMID:12885943"/>
      <att type="string" name="GO:0050730" value="PMID:12885943"/>
      <att type="string" name="GO:0008360" value="PMID:12885943"/>
      <att type="string" name="GO:0030593" value="PMID:12885943"/>
      <att type="string" name="GO:0007267" value="PMID:12885943"/>
      <att type="string" name="GO:0006915" value="PMID:12885943"/>
      <att type="string" name="GO:0006954" value="PMID:12885943"/>
      <att type="string" name="GO:0016020" value="GOA:spsl|GO_REF:0000023"/>
      <att type="string" name="GO:0007160" value="GOA:interpro|GO_REF:0000002"/>
      <att type="string" name="GO:0007229" value="PMID:12885943"/>
      <att type="string" name="GO:0005488" value="GOA:interpro|GO_REF:0000002"/>
      <att type="string" name="GO:0007159" value="PMID:12885943"/>
      <att type="string" name="GO:0004872" value="GOA:interpro|GO_REF:0000002"/>
      <att type="string" name="GO:0016021" value="GOA:spkw|GO_REF:0000004"/>
      <att type="string" name="GO:0007155" value="PMID:1694220"/>
    </att>
    <att type="integer" name="GeneID" value="3689"/>
    <att type="string" name="annotation.DB_Object_Name" value="ITGB2, CD18, MFI7: Integrin beta-2 precursor"/>
    <att type="list" name="annotation.GO CELLULAR_COMPONENT">
      <att type="string" name="annotation.GO CELLULAR_COMPONENT" value="integral to membrane"/>
      <att type="string" name="annotation.GO CELLULAR_COMPONENT" value="integrin complex"/>
      <att type="string" name="annotation.GO CELLULAR_COMPONENT" value="membrane"/>
      <att type="string" name="annotation.GO CELLULAR_COMPONENT" value="plasma membrane"/>
    </att>
    <att type="string" name="annotation.Date" value="20080616"/>
    <att type="list" name="cytoscape.alias.list">
      <att type="string" name="cytoscape.alias.list" value="IPI00291792"/>
      <att type="string" name="cytoscape.alias.list" value="P05107"/>
    </att>
    <att type="string" name="upkb_sp" value="P05107"/>
    <att type="string" name="canonicalName" value="NP_000202.2"/>
    <att type="real" name="MCODE_Score" value="0.0"/>
    <att type="string" name="annotation.With (or) From" value="SP_KW:KW-0812"/>
    <att type="integer" name="Degree" value="1"/>
    <att type="map" name="annotation.Evidence">
      <att type="string" name="GO:0005515" value="IPI"/>
      <att type="string" name="GO:0008305" value="NAS"/>
      <att type="string" name="GO:0005886" value="EXP"/>
      <att type="string" name="GO:0019901" value="IPI"/>
      <att type="string" name="GO:0050730" value="IDA"/>
      <att type="string" name="GO:0008360" value="NAS"/>
      <att type="string" name="GO:0030593" value="IDA"/>
      <att type="string" name="GO:0007267" value="NAS"/>
      <att type="string" name="GO:0006915" value="NAS"/>
      <att type="string" name="GO:0006954" value="NAS"/>
      <att type="string" name="GO:0016020" value="IEA"/>
      <att type="string" name="GO:0007160" value="IEA"/>
      <att type="string" name="GO:0007229" value="NAS"/>
      <att type="string" name="GO:0005488" value="IEA"/>
      <att type="string" name="GO:0007159" value="IDA"/>
      <att type="string" name="GO:0004872" value="IEA"/>
      <att type="string" name="GO:0016021" value="IEA"/>
      <att type="string" name="GO:0007155" value="TAS"/>
    </att>
    <att type="list" name="annotation.GO BIOLOGICAL_PROCESS">
      <att type="string" name="annotation.GO BIOLOGICAL_PROCESS" value="apoptosis"/>
      <att type="string" name="annotation.GO BIOLOGICAL_PROCESS" value="cell adhesion"/>
      <att type="string" name="annotation.GO BIOLOGICAL_PROCESS" value="cell-cell signaling"/>
      <att type="string" name="annotation.GO BIOLOGICAL_PROCESS" value="cell-matrix adhesion"/>
      <att type="string" name="annotation.GO BIOLOGICAL_PROCESS" value="inflammatory response"/>
      <att type="string" name="annotation.GO BIOLOGICAL_PROCESS" value="integrin-mediated signaling pathway"/>
      <att type="string" name="annotation.GO BIOLOGICAL_PROCESS" value="leukocyte adhesion"/>
      <att type="string" name="annotation.GO BIOLOGICAL_PROCESS" value="neutrophil chemotaxis"/>
      <att type="string" name="annotation.GO BIOLOGICAL_PROCESS" value="regulation of cell shape"/>
      <att type="string" name="annotation.GO BIOLOGICAL_PROCESS" value="regulation of peptidyl-tyrosine phosphorylation"/>
    </att>
    <att type="string" name="Prot_Name" value="integrin, beta 2 precursor"/>
  </node>
  <node label="NP_056988.3" id="-717">
    <att type="string" name="annotation.DB_Object_ID" value="O60841"/>
    <att type="string" name="Column 4" value="9669"/>
    <att type="string" name="annotation.DB_Object_Type" value="protein"/>
    <att type="string" name="annotation.DB" value="UniProtKB"/>
    <att type="string" name="GeneID_String" value="9669"/>
    <att type="string" name="annotation.Qualifier" value=""/>
    <att type="string" name="annotation.Taxon" value="Human"/>
    <att type="string" name="Prot_Acc" value="NP_056988.3"/>
    <att type="string" name="type" value="human"/>
    <att type="string" name="annotation.Assigned_by" value="UniProtKB"/>
    <att type="list" name="annotation.GO MOLECULAR_FUNCTION">
      <att type="string" name="annotation.GO MOLECULAR_FUNCTION" value="GTP binding"/>
      <att type="string" name="annotation.GO MOLECULAR_FUNCTION" value="GTPase activity"/>
      <att type="string" name="annotation.GO MOLECULAR_FUNCTION" value="nucleotide binding"/>
      <att type="string" name="annotation.GO MOLECULAR_FUNCTION" value="protein binding"/>
      <att type="string" name="annotation.GO MOLECULAR_FUNCTION" value="translation initiation factor activity"/>
    </att>
    <att type="map" name="annotation.DB:Reference">
      <att type="string" name="GO:0005515" value="PMID:12569173"/>
      <att type="string" name="GO:0000166" value="GOA:spkw|GO_REF:0000004"/>
      <att type="string" name="GO:0006446" value="PMID:10432305"/>
      <att type="string" name="GO:0003924" value="GOA:interpro|GO_REF:0000002"/>
      <att type="string" name="GO:0003743" value="PMID:10200264"/>
      <att type="string" name="GO:0005525" value="GOA:interpro|GO_REF:0000002"/>
      <att type="string" name="GO:0006412" value="GOA:spkw|GO_REF:0000004"/>
    </att>
    <att type="integer" name="GeneID" value="9669"/>
    <att type="string" name="annotation.DB_Object_Name" value="EIF5B, IF2, KIAA0741: Eukaryotic translation initiation factor 5B"/>
    <att type="string" name="annotation.Date" value="20080312"/>
    <att type="list" name="cytoscape.alias.list">
      <att type="string" name="cytoscape.alias.list" value="IPI00299254"/>
      <att type="string" name="cytoscape.alias.list" value="O60841"/>
    </att>
    <att type="string" name="upkb_sp" value="O60841"/>
    <att type="string" name="canonicalName" value="NP_056988.3"/>
    <att type="string" name="annotation.With (or) From" value=""/>
    <att type="integer" name="Degree" value="1"/>
    <att type="map" name="annotation.Evidence">
      <att type="string" name="GO:0005515" value="IPI"/>
      <att type="string" name="GO:0000166" value="IEA"/>
      <att type="string" name="GO:0006446" value="IDA"/>
      <att type="string" name="GO:0003924" value="IEA"/>
      <att type="string" name="GO:0003743" value="NAS"/>
      <att type="string" name="GO:0005525" value="IEA"/>
      <att type="string" name="GO:0006412" value="IEA"/>
    </att>
    <att type="list" name="annotation.GO BIOLOGICAL_PROCESS">
      <att type="string" name="annotation.GO BIOLOGICAL_PROCESS" value="regulation of translational initiation"/>
      <att type="string" name="annotation.GO BIOLOGICAL_PROCESS" value="translation"/>
    </att>
    <att type="string" name="Prot_Name" value="eukaryotic translation initiation factor 5B"/>
  </node>
  <node label="NP_579895.1" id="-1469">
    <att type="string" name="GeneID_String" value="155971"/>
    <att type="string" name="MCODE_Node_Status" value="Unclustered"/>
    <att type="string" name="Prot_Acc" value="NP_579895.1"/>
    <att type="string" name="type" value="hiv"/>
    <att type="integer" name="GeneID" value="155971"/>
    <att type="list" name="cytoscape.alias.list">
      <att type="string" name="cytoscape.alias.list" value="NP_579895.1"/>
    </att>
    <att type="string" name="canonicalName" value="NP_579895.1"/>
    <att type="real" name="MCODE_Score" value="0.021266540642722116"/>
    <att type="integer" name="Degree" value="50"/>
    <att type="string" name="Prot_Name" value="gp41"/>
  </node>
  <node label="NP_068594.1" id="-796">
    <att type="string" name="annotation.DB_Object_ID" value="ENSP00000309749"/>
    <att type="string" name="Column 4" value="60489"/>
    <att type="string" name="annotation.DB_Object_Type" value="protein"/>
    <att type="string" name="upkb_ensemble" value="ENSP00000309749"/>
    <att type="string" name="annotation.DB" value="ENSEMBL"/>
    <att type="string" name="GeneID_String" value="60489"/>
    <att type="string" name="annotation.Qualifier" value=""/>
    <att type="string" name="annotation.Taxon" value="Human"/>
    <att type="string" name="Prot_Acc" value="NP_068594.1"/>
    <att type="string" name="type" value="human"/>
    <att type="string" name="annotation.Assigned_by" value="UniProtKB"/>
    <att type="list" name="annotation.GO MOLECULAR_FUNCTION">
      <att type="string" name="annotation.GO MOLECULAR_FUNCTION" value="hydrolase activity"/>
      <att type="string" name="annotation.GO MOLECULAR_FUNCTION" value="hydrolase activity, acting on carbon-nitrogen (but not peptide) bonds, in cyclic amidines"/>
      <att type="string" name="annotation.GO MOLECULAR_FUNCTION" value="zinc ion binding"/>
    </att>
    <att type="map" name="annotation.DB:Reference">
      <att type="string" name="GO:0016814" value="GOA:interpro|GO_REF:0000002"/>
      <att type="string" name="GO:0016787" value="GOA:interpro|GO_REF:0000002"/>
      <att type="string" name="GO:0008270" value="GOA:interpro|GO_REF:0000002"/>
    </att>
    <att type="integer" name="GeneID" value="60489"/>
    <att type="string" name="annotation.DB_Object_Name" value=""/>
    <att type="string" name="annotation.Date" value="20080613"/>
    <att type="list" name="cytoscape.alias.list">
      <att type="string" name="cytoscape.alias.list" value="ENSP00000309749"/>
      <att type="string" name="cytoscape.alias.list" value="IPI00872857"/>
    </att>
    <att type="string" name="canonicalName" value="NP_068594.1"/>
    <att type="string" name="annotation.With (or) From" value="InterPro:IPR013158"/>
    <att type="integer" name="Degree" value="2"/>
    <att type="map" name="annotation.Evidence">
      <att type="string" name="GO:0016814" value="IEA"/>
      <att type="string" name="GO:0016787" value="IEA"/>
      <att type="string" name="GO:0008270" value="IEA"/>
    </att>
    <att type="string" name="Prot_Name" value="apolipoprotein B mRNA editing enzyme, catalytic polypeptide-like 3G"/>
  </node>
  <node label="NP_002803.1" id="-604">
    <att type="string" name="annotation.DB_Object_ID" value="P48556"/>
    <att type="string" name="Column 4" value="5714"/>
    <att type="string" name="annotation.DB_Object_Type" value="protein"/>
    <att type="string" name="annotation.DB" value="UniProtKB"/>
    <att type="string" name="GeneID_String" value="5714"/>
    <att type="string" name="annotation.Qualifier" value=""/>
    <att type="string" name="annotation.Taxon" value="Human"/>
    <att type="string" name="upkb_tr" value="Q5U0B3"/>
    <att type="string" name="Prot_Acc" value="NP_002803.1"/>
    <att type="string" name="type" value="human"/>
    <att type="string" name="annotation.Assigned_by" value="PINC"/>
    <att type="list" name="annotation.GO MOLECULAR_FUNCTION">
      <att type="string" name="annotation.GO MOLECULAR_FUNCTION" value="protein binding"/>
    </att>
    <att type="map" name="annotation.DB:Reference">
      <att type="string" name="GO:0005515" value="PMID:17353931"/>
      <att type="string" name="GO:0000502" value="PMID:8811196"/>
      <att type="string" name="GO:0005838" value="PMID:7621825"/>
      <att type="string" name="GO:0051437" value="PMID:12791267"/>
      <att type="string" name="GO:0006508" value="GOA:interpro|GO_REF:0000002"/>
      <att type="string" name="GO:0051436" value="PMID:15029244"/>
      <att type="string" name="GO:0031145" value="PMID:11285280"/>
      <att type="string" name="GO:0005829" value="GOA:spkw|GO_REF:0000004"/>
    </att>
    <att type="integer" name="GeneID" value="5714"/>
    <att type="string" name="annotation.DB_Object_Name" value="PSMD8: 26S proteasome non-ATPase regulatory subunit 8"/>
    <att type="list" name="annotation.GO CELLULAR_COMPONENT">
      <att type="string" name="annotation.GO CELLULAR_COMPONENT" value="cytosol"/>
      <att type="string" name="annotation.GO CELLULAR_COMPONENT" value="proteasome complex"/>
      <att type="string" name="annotation.GO CELLULAR_COMPONENT" value="proteasome regulatory particle"/>
    </att>
    <att type="string" name="annotation.Date" value="20030904"/>
    <att type="list" name="cytoscape.alias.list">
      <att type="string" name="cytoscape.alias.list" value="IPI00883744"/>
      <att type="string" name="cytoscape.alias.list" value="P48556"/>
    </att>
    <att type="string" name="upkb_sp" value="P48556"/>
    <att type="string" name="canonicalName" value="NP_002803.1"/>
    <att type="string" name="annotation.With (or) From" value=""/>
    <att type="integer" name="Degree" value="1"/>
    <att type="map" name="annotation.Evidence">
      <att type="string" name="GO:0005515" value="IPI"/>
      <att type="string" name="GO:0000502" value="TAS"/>
      <att type="string" name="GO:0005838" value="TAS"/>
      <att type="string" name="GO:0051437" value="EXP"/>
      <att type="string" name="GO:0006508" value="IEA"/>
      <att type="string" name="GO:0051436" value="EXP"/>
      <att type="string" name="GO:0031145" value="EXP"/>
      <att type="string" name="GO:0005829" value="IEA"/>
    </att>
    <att type="list" name="annotation.GO BIOLOGICAL_PROCESS">
      <att type="string" name="annotation.GO BIOLOGICAL_PROCESS" value="anaphase-promoting complex-dependent proteasomal ubiquitin-dependent protein catabolic process"/>
      <att type="string" name="annotation.GO BIOLOGICAL_PROCESS" value="negative regulation of ubiquitin-protein ligase activity during mitotic cell cycle"/>
      <att type="string" name="annotation.GO BIOLOGICAL_PROCESS" value="positive regulation of ubiquitin-protein ligase activity during mitotic cell cycle"/>
      <att type="string" name="annotation.GO BIOLOGICAL_PROCESS" value="proteolysis"/>
    </att>
    <att type="string" name="Prot_Name" value="proteasome 26S non-ATPase subunit 8"/>
  </node>
  <node label="NP_005347.3" id="-985">
    <att type="string" name="annotation.DB_Object_ID" value="P06239"/>
    <att type="string" name="Column 4" value="3932"/>
    <att type="string" name="annotation.DB_Object_Type" value="protein"/>
    <att type="string" name="annotation.DB" value="UniProtKB"/>
    <att type="string" name="GeneID_String" value="3932"/>
    <att type="string" name="annotation.Qualifier" value=""/>
    <att type="string" name="MCODE_Node_Status" value="Unclustered"/>
    <att type="string" name="annotation.Taxon" value="Human"/>
    <att type="string" name="upkb_tr" value="Q573B4"/>
    <att type="string" name="Prot_Acc" value="NP_005347.3"/>
    <att type="string" name="type" value="human"/>
    <att type="string" name="annotation.Assigned_by" value="UniProtKB"/>
    <att type="list" name="annotation.GO MOLECULAR_FUNCTION">
      <att type="string" name="annotation.GO MOLECULAR_FUNCTION" value="ATP binding"/>
      <att type="string" name="annotation.GO MOLECULAR_FUNCTION" value="ATPase binding"/>
      <att type="string" name="annotation.GO MOLECULAR_FUNCTION" value="CD4 receptor binding"/>
      <att type="string" name="annotation.GO MOLECULAR_FUNCTION" value="CD8 receptor binding"/>
      <att type="string" name="annotation.GO MOLECULAR_FUNCTION" value="SH2 domain binding"/>
      <att type="string" name="annotation.GO MOLECULAR_FUNCTION" value="glycoprotein binding"/>
      <att type="string" name="annotation.GO MOLECULAR_FUNCTION" value="non-membrane spanning protein tyrosine kinase activity"/>
      <att type="string" name="annotation.GO MOLECULAR_FUNCTION" value="nucleotide binding"/>
      <att type="string" name="annotation.GO MOLECULAR_FUNCTION" value="phosphoinositide 3-kinase binding"/>
      <att type="string" name="annotation.GO MOLECULAR_FUNCTION" value="protein C-terminus binding"/>
      <att type="string" name="annotation.GO MOLECULAR_FUNCTION" value="protein binding"/>
      <att type="string" name="annotation.GO MOLECULAR_FUNCTION" value="protein kinase binding"/>
      <att type="string" name="annotation.GO MOLECULAR_FUNCTION" value="protein serine/threonine phosphatase activity"/>
      <att type="string" name="annotation.GO MOLECULAR_FUNCTION" value="protein tyrosine kinase activity"/>
      <att type="string" name="annotation.GO MOLECULAR_FUNCTION" value="transferase activity"/>
    </att>
    <att type="map" name="annotation.DB:Reference">
      <att type="string" name="GO:0005515" value="GOA:interpro|GO_REF:0000002"/>
      <att type="string" name="GO:0007242" value="PMID:10358157"/>
      <att type="string" name="GO:0005886" value="PMID:15489916"/>
      <att type="string" name="GO:0006882" value="PMID:11739864"/>
      <att type="string" name="GO:0007265" value="PMID:10799545"/>
      <att type="string" name="GO:0005829" value="PMID:2014052"/>
      <att type="string" name="GO:0005737" value="GOA:spkw|GO_REF:0000004"/>
      <att type="string" name="GO:0001948" value="PMID:7513706"/>
      <att type="string" name="GO:0042609" value="PMID:7486703"/>
      <att type="string" name="GO:0000166" value="GOA:spkw|GO_REF:0000004"/>
      <att type="string" name="GO:0044419" value="GOA:spkw|GO_REF:0000004"/>
      <att type="string" name="GO:0051117" value="PMID:15671290"/>
      <att type="string" name="GO:0004722" value="PMID:8506364"/>
      <att type="string" name="GO:0000242" value="PMID:7513706"/>
      <att type="string" name="GO:0042169" value="PMID:8794306"/>
      <att type="string" name="GO:0030097" value="PMID:12884910"/>
      <att type="string" name="GO:0051209" value="UniProt:P06239"/>
      <att type="string" name="GO:0019901" value="PMID:8618896"/>
      <att type="string" name="GO:0042610" value="PMID:2470098"/>
      <att type="string" name="GO:0006919" value="PMID:16116473"/>
      <att type="string" name="GO:0042493" value="PMID:16116473"/>
      <att type="string" name="GO:0006917" value="PMID:16116473"/>
      <att type="string" name="GO:0050862" value="PMID:12614355"/>
      <att type="string" name="GO:0008022" value="PMID:16245368"/>
      <att type="string" name="GO:0005524" value="GOA:interpro|GO_REF:0000002"/>
      <att type="string" name="GO:0051249" value="PMID:7852312"/>
      <att type="string" name="GO:0030217" value="PMID:1579166"/>
      <att type="string" name="GO:0050870" value="PMID:8943371"/>
      <att type="string" name="GO:0006468" value="PMID:3265417"/>
      <att type="string" name="GO:0045121" value="PMID:12732664"/>
      <att type="string" name="GO:0004713" value="GOA:interpro|GO_REF:0000002"/>
      <att type="string" name="GO:0004715" value="GOA:spec|GO_REF:0000003"/>
      <att type="string" name="GO:0016740" value="GOA:spkw|GO_REF:0000004"/>
      <att type="string" name="GO:0043548" value="PMID:7504174"/>
    </att>
    <att type="integer" name="GeneID" value="3932"/>
    <att type="string" name="annotation.DB_Object_Name" value="LCK: Proto-oncogene tyrosine-protein kinase LCK"/>
    <att type="list" name="annotation.GO CELLULAR_COMPONENT">
      <att type="string" name="annotation.GO CELLULAR_COMPONENT" value="cytoplasm"/>
      <att type="string" name="annotation.GO CELLULAR_COMPONENT" value="cytosol"/>
      <att type="string" name="annotation.GO CELLULAR_COMPONENT" value="membrane raft"/>
      <att type="string" name="annotation.GO CELLULAR_COMPONENT" value="pericentriolar material"/>
      <att type="string" name="annotation.GO CELLULAR_COMPONENT" value="plasma membrane"/>
    </att>
    <att type="string" name="annotation.Date" value="20051109"/>
    <att type="list" name="cytoscape.alias.list">
      <att type="string" name="cytoscape.alias.list" value="IPI00394952"/>
      <att type="string" name="cytoscape.alias.list" value="P06239"/>
    </att>
    <att type="string" name="upkb_sp" value="P06239"/>
    <att type="string" name="canonicalName" value="NP_005347.3"/>
    <att type="real" name="MCODE_Score" value="0.2222222222222222"/>
    <att type="string" name="annotation.With (or) From" value=""/>
    <att type="integer" name="Degree" value="5"/>
    <att type="map" name="annotation.Evidence">
      <att type="string" name="GO:0005515" value="IEA"/>
      <att type="string" name="GO:0007242" value="TAS"/>
      <att type="string" name="GO:0005886" value="EXP"/>
      <att type="string" name="GO:0006882" value="IEP"/>
      <att type="string" name="GO:0007265" value="TAS"/>
      <att type="string" name="GO:0005829" value="EXP"/>
      <att type="string" name="GO:0005737" value="IEA"/>
      <att type="string" name="GO:0001948" value="IPI"/>
      <att type="string" name="GO:0042609" value="IPI"/>
      <att type="string" name="GO:0000166" value="IEA"/>
      <att type="string" name="GO:0044419" value="IEA"/>
      <att type="string" name="GO:0051117" value="IPI"/>
      <att type="string" name="GO:0004722" value="IDA"/>
      <att type="string" name="GO:0000242" value="IDA"/>
      <att type="string" name="GO:0042169" value="IPI"/>
      <att type="string" name="GO:0030097" value="NAS"/>
      <att type="string" name="GO:0051209" value="ISS"/>
      <att type="string" name="GO:0019901" value="IPI"/>
      <att type="string" name="GO:0042610" value="IPI"/>
      <att type="string" name="GO:0006919" value="IDA"/>
      <att type="string" name="GO:0042493" value="IDA"/>
      <att type="string" name="GO:0006917" value="IMP"/>
      <att type="string" name="GO:0050862" value="NAS"/>
      <att type="string" name="GO:0008022" value="IPI"/>
      <att type="string" name="GO:0005524" value="IEA"/>
      <att type="string" name="GO:0051249" value="NAS"/>
      <att type="string" name="GO:0030217" value="IMP"/>
      <att type="string" name="GO:0050870" value="IDA"/>
      <att type="string" name="GO:0006468" value="TAS"/>
      <att type="string" name="GO:0045121" value="IDA"/>
      <att type="string" name="GO:0004713" value="IEA"/>
      <att type="string" name="GO:0004715" value="IEA"/>
      <att type="string" name="GO:0016740" value="IEA"/>
      <att type="string" name="GO:0043548" value="IPI"/>
    </att>
    <att type="list" name="annotation.GO BIOLOGICAL_PROCESS">
      <att type="string" name="annotation.GO BIOLOGICAL_PROCESS" value="Ras protein signal transduction"/>
      <att type="string" name="annotation.GO BIOLOGICAL_PROCESS" value="T cell differentiation"/>
      <att type="string" name="annotation.GO BIOLOGICAL_PROCESS" value="caspase activation"/>
      <att type="string" name="annotation.GO BIOLOGICAL_PROCESS" value="cellular zinc ion homeostasis"/>
      <att type="string" name="annotation.GO BIOLOGICAL_PROCESS" value="hemopoiesis"/>
      <att type="string" name="annotation.GO BIOLOGICAL_PROCESS" value="induction of apoptosis"/>
      <att type="string" name="annotation.GO BIOLOGICAL_PROCESS" value="interspecies interaction between organisms"/>
      <att type="string" name="annotation.GO BIOLOGICAL_PROCESS" value="intracellular signaling cascade"/>
      <att type="string" name="annotation.GO BIOLOGICAL_PROCESS" value="positive regulation of T cell activation"/>
      <att type="string" name="annotation.GO BIOLOGICAL_PROCESS" value="positive regulation of T cell receptor signaling pathway"/>
      <att type="string" name="annotation.GO BIOLOGICAL_PROCESS" value="protein amino acid phosphorylation"/>
      <att type="string" name="annotation.GO BIOLOGICAL_PROCESS" value="regulation of lymphocyte activation"/>
      <att type="string" name="annotation.GO BIOLOGICAL_PROCESS" value="release of sequestered calcium ion into cytosol"/>
      <att type="string" name="annotation.GO BIOLOGICAL_PROCESS" value="response to drug"/>
    </att>
    <att type="string" name="Prot_Name" value="lymphocyte-specific protein tyrosine kinase precursor"/>
  </node>
  <node label="NP_000577.2" id="-1106">
    <att type="string" name="annotation.DB_Object_ID" value="Q13169"/>
    <att type="string" name="Column 4" value="3558"/>
    <att type="string" name="annotation.DB_Object_Type" value="protein"/>
    <att type="string" name="annotation.DB" value="UniProtKB"/>
    <att type="string" name="GeneID_String" value="3558"/>
    <att type="string" name="annotation.Qualifier" value=""/>
    <att type="string" name="MCODE_Node_Status" value="Unclustered"/>
    <att type="string" name="annotation.Taxon" value="Human"/>
    <att type="string" name="upkb_tr" value="Q13169"/>
    <att type="string" name="Prot_Acc" value="NP_000577.2"/>
    <att type="string" name="type" value="human"/>
    <att type="string" name="annotation.Assigned_by" value="UniProtKB"/>
    <att type="list" name="annotation.GO MOLECULAR_FUNCTION">
      <att type="string" name="annotation.GO MOLECULAR_FUNCTION" value="interleukin-2 receptor binding"/>
      <att type="string" name="annotation.GO MOLECULAR_FUNCTION" value="kinase activator activity"/>
    </att>
    <att type="map" name="annotation.DB:Reference">
      <att type="string" name="GO:0008284" value="PMID:8476561"/>
      <att type="string" name="GO:0019209" value="PMID:8476561"/>
      <att type="string" name="GO:0006955" value="PMID:8476561"/>
      <att type="string" name="GO:0005134" value="PMID:8476561"/>
      <att type="string" name="GO:0030217" value="PMID:8476561"/>
      <att type="string" name="GO:0030101" value="PMID:8476561"/>
      <att type="string" name="GO:0030307" value="PMID:8476561"/>
      <att type="string" name="GO:0007267" value="PMID:8476561"/>
      <att type="string" name="GO:0006916" value="PMID:8476561"/>
      <att type="string" name="GO:0005576" value="PMID:8476561"/>
    </att>
    <att type="integer" name="GeneID" value="3558"/>
    <att type="string" name="annotation.DB_Object_Name" value="IL2: Interleukin 2"/>
    <att type="list" name="annotation.GO CELLULAR_COMPONENT">
      <att type="string" name="annotation.GO CELLULAR_COMPONENT" value="extracellular region"/>
    </att>
    <att type="string" name="annotation.Date" value="20040128"/>
    <att type="list" name="cytoscape.alias.list">
      <att type="string" name="cytoscape.alias.list" value="IPI00003099"/>
      <att type="string" name="cytoscape.alias.list" value="Q13169"/>
    </att>
    <att type="string" name="canonicalName" value="NP_000577.2"/>
    <att type="real" name="MCODE_Score" value="0.75"/>
    <att type="string" name="annotation.With (or) From" value=""/>
    <att type="integer" name="Degree" value="5"/>
    <att type="map" name="annotation.Evidence">
      <att type="string" name="GO:0008284" value="TAS"/>
      <att type="string" name="GO:0019209" value="TAS"/>
      <att type="string" name="GO:0006955" value="TAS"/>
      <att type="string" name="GO:0005134" value="TAS"/>
      <att type="string" name="GO:0030217" value="TAS"/>
      <att type="string" name="GO:0030101" value="TAS"/>
      <att type="string" name="GO:0030307" value="TAS"/>
      <att type="string" name="GO:0007267" value="TAS"/>
      <att type="string" name="GO:0006916" value="TAS"/>
      <att type="string" name="GO:0005576" value="TAS"/>
    </att>
    <att type="list" name="annotation.GO BIOLOGICAL_PROCESS">
      <att type="string" name="annotation.GO BIOLOGICAL_PROCESS" value="T cell differentiation"/>
      <att type="string" name="annotation.GO BIOLOGICAL_PROCESS" value="anti-apoptosis"/>
      <att type="string" name="annotation.GO BIOLOGICAL_PROCESS" value="cell-cell signaling"/>
      <att type="string" name="annotation.GO BIOLOGICAL_PROCESS" value="immune response"/>
      <att type="string" name="annotation.GO BIOLOGICAL_PROCESS" value="natural killer cell activation"/>
      <att type="string" name="annotation.GO BIOLOGICAL_PROCESS" value="positive regulation of cell growth"/>
      <att type="string" name="annotation.GO BIOLOGICAL_PROCESS" value="positive regulation of cell proliferation"/>
    </att>
    <att type="string" name="Prot_Name" value="interleukin 2 precursor"/>
  </node>
  <node label="NP_002809.2" id="-564">
    <att type="string" name="annotation.DB_Object_ID" value="Q9UL46"/>
    <att type="string" name="Column 4" value="5721"/>
    <att type="string" name="annotation.DB_Object_Type" value="protein"/>
    <att type="string" name="annotation.DB" value="UniProtKB"/>
    <att type="string" name="GeneID_String" value="5721"/>
    <att type="string" name="annotation.Qualifier" value=""/>
    <att type="string" name="annotation.Taxon" value="Human"/>
    <att type="string" name="upkb_tr" value="Q86SZ7"/>
    <att type="string" name="Prot_Acc" value="NP_002809.2"/>
    <att type="string" name="type" value="human"/>
    <att type="string" name="annotation.Assigned_by" value="UniProtKB"/>
    <att type="list" name="annotation.GO MOLECULAR_FUNCTION">
      <att type="string" name="annotation.GO MOLECULAR_FUNCTION" value="proteasome activator activity"/>
    </att>
    <att type="map" name="annotation.DB:Reference">
      <att type="string" name="GO:0000502" value="PMID:8811196"/>
      <att type="string" name="GO:0008537" value="GOA:interpro|GO_REF:0000002"/>
      <att type="string" name="GO:0051437" value="PMID:12791267"/>
      <att type="string" name="GO:0051436" value="PMID:15029244"/>
      <att type="string" name="GO:0031145" value="PMID:11285280"/>
      <att type="string" name="GO:0008538" value="GOA:interpro|GO_REF:0000002"/>
      <att type="string" name="GO:0005829" value="GOA:spkw|GO_REF:0000004"/>
    </att>
    <att type="integer" name="GeneID" value="5721"/>
    <att type="string" name="annotation.DB_Object_Name" value="PSME2: Proteasome activator complex subunit 2"/>
    <att type="list" name="annotation.GO CELLULAR_COMPONENT">
      <att type="string" name="annotation.GO CELLULAR_COMPONENT" value="cytosol"/>
      <att type="string" name="annotation.GO CELLULAR_COMPONENT" value="proteasome activator complex"/>
      <att type="string" name="annotation.GO CELLULAR_COMPONENT" value="proteasome complex"/>
    </att>
    <att type="string" name="annotation.Date" value="20080613"/>
    <att type="list" name="cytoscape.alias.list">
      <att type="string" name="cytoscape.alias.list" value="IPI00384051"/>
      <att type="string" name="cytoscape.alias.list" value="Q9UL46"/>
    </att>
    <att type="string" name="upkb_sp" value="Q9UL46"/>
    <att type="string" name="canonicalName" value="NP_002809.2"/>
    <att type="string" name="annotation.With (or) From" value="InterPro:IPR009077"/>
    <att type="integer" name="Degree" value="1"/>
    <att type="map" name="annotation.Evidence">
      <att type="string" name="GO:0000502" value="TAS"/>
      <att type="string" name="GO:0008537" value="IEA"/>
      <att type="string" name="GO:0051437" value="EXP"/>
      <att type="string" name="GO:0051436" value="EXP"/>
      <att type="string" name="GO:0031145" value="EXP"/>
      <att type="string" name="GO:0008538" value="IEA"/>
      <att type="string" name="GO:0005829" value="IEA"/>
    </att>
    <att type="list" name="annotation.GO BIOLOGICAL_PROCESS">
      <att type="string" name="annotation.GO BIOLOGICAL_PROCESS" value="anaphase-promoting complex-dependent proteasomal ubiquitin-dependent protein catabolic process"/>
      <att type="string" name="annotation.GO BIOLOGICAL_PROCESS" value="negative regulation of ubiquitin-protein ligase activity during mitotic cell cycle"/>
      <att type="string" name="annotation.GO BIOLOGICAL_PROCESS" value="positive regulation of ubiquitin-protein ligase activity during mitotic cell cycle"/>
    </att>
    <att type="string" name="Prot_Name" value="proteasome activator subunit 2"/>
  </node>
  <node label="NP_057855.1" id="-1205">
    <att type="string" name="GeneID_String" value="155945"/>
    <att type="string" name="MCODE_Node_Status" value="Clustered"/>
    <att type="string" name="Prot_Acc" value="NP_057855.1"/>
    <att type="string" name="type" value="hiv"/>
    <att type="list" name="MCODE_Cluster">
      <att type="string" name="MCODE_Cluster" value="Cluster 1"/>
    </att>
    <att type="integer" name="GeneID" value="155945"/>
    <att type="list" name="cytoscape.alias.list">
      <att type="string" name="cytoscape.alias.list" value="NP_057855.1"/>
    </att>
    <att type="string" name="canonicalName" value="NP_057855.1"/>
    <att type="real" name="MCODE_Score" value="1.0"/>
    <att type="integer" name="Degree" value="4"/>
    <att type="string" name="Prot_Name" value="Vpu"/>
  </node>
  <node label="NP_004582.1" id="-833">
    <att type="string" name="annotation.DB_Object_ID" value="P78556"/>
    <att type="string" name="Column 4" value="6364"/>
    <att type="string" name="annotation.DB_Object_Type" value="protein"/>
    <att type="string" name="annotation.DB" value="UniProtKB"/>
    <att type="string" name="GeneID_String" value="6364"/>
    <att type="string" name="annotation.Qualifier" value=""/>
    <att type="string" name="annotation.Taxon" value="Human"/>
    <att type="string" name="Prot_Acc" value="NP_004582.1"/>
    <att type="string" name="type" value="human"/>
    <att type="string" name="annotation.Assigned_by" value="PINC"/>
    <att type="list" name="annotation.GO MOLECULAR_FUNCTION">
      <att type="string" name="annotation.GO MOLECULAR_FUNCTION" value="chemokine activity"/>
    </att>
    <att type="map" name="annotation.DB:Reference">
      <att type="string" name="GO:0007165" value="PMID:9038201"/>
      <att type="string" name="GO:0008009" value="PMID:10438902"/>
      <att type="string" name="GO:0006955" value="PMID:10521347"/>
      <att type="string" name="GO:0006954" value="PMID:9129037"/>
      <att type="string" name="GO:0006935" value="PMID:10438902"/>
      <att type="string" name="GO:0007267" value="PMID:9038201"/>
      <att type="string" name="GO:0005576" value="GOA:interpro|GO_REF:0000002"/>
      <att type="string" name="GO:0005615" value="PMID:9038201"/>
      <att type="string" name="GO:0042742" value="GOA:spkw|GO_REF:0000004"/>
    </att>
    <att type="integer" name="GeneID" value="6364"/>
    <att type="string" name="annotation.DB_Object_Name" value="CCL20, LARC, MIP3A, SCYA20: C-C motif chemokine 20 precursor"/>
    <att type="list" name="annotation.GO CELLULAR_COMPONENT">
      <att type="string" name="annotation.GO CELLULAR_COMPONENT" value="extracellular region"/>
      <att type="string" name="annotation.GO CELLULAR_COMPONENT" value="extracellular space"/>
    </att>
    <att type="string" name="annotation.Date" value="20031119"/>
    <att type="list" name="cytoscape.alias.list">
      <att type="string" name="cytoscape.alias.list" value="IPI00020355"/>
      <att type="string" name="cytoscape.alias.list" value="P78556"/>
    </att>
    <att type="string" name="upkb_sp" value="P78556"/>
    <att type="string" name="canonicalName" value="NP_004582.1"/>
    <att type="string" name="annotation.With (or) From" value=""/>
    <att type="integer" name="Degree" value="1"/>
    <att type="map" name="annotation.Evidence">
      <att type="string" name="GO:0007165" value="TAS"/>
      <att type="string" name="GO:0008009" value="TAS"/>
      <att type="string" name="GO:0006955" value="TAS"/>
      <att type="string" name="GO:0006954" value="TAS"/>
      <att type="string" name="GO:0006935" value="TAS"/>
      <att type="string" name="GO:0007267" value="TAS"/>
      <att type="string" name="GO:0005576" value="IEA"/>
      <att type="string" name="GO:0005615" value="TAS"/>
      <att type="string" name="GO:0042742" value="IEA"/>
    </att>
    <att type="list" name="annotation.GO BIOLOGICAL_PROCESS">
      <att type="string" name="annotation.GO BIOLOGICAL_PROCESS" value="cell-cell signaling"/>
      <att type="string" name="annotation.GO BIOLOGICAL_PROCESS" value="chemotaxis"/>
      <att type="string" name="annotation.GO BIOLOGICAL_PROCESS" value="defense response to bacterium"/>
      <att type="string" name="annotation.GO BIOLOGICAL_PROCESS" value="immune response"/>
      <att type="string" name="annotation.GO BIOLOGICAL_PROCESS" value="inflammatory response"/>
      <att type="string" name="annotation.GO BIOLOGICAL_PROCESS" value="signal transduction"/>
    </att>
    <att type="string" name="Prot_Name" value="chemokine (C-C motif) ligand 20"/>
  </node>
  <node label="NP_000563.1" id="-1344">
    <att type="string" name="annotation.DB_Object_ID" value="P22301"/>
    <att type="string" name="Column 4" value="3586"/>
    <att type="string" name="annotation.DB_Object_Type" value="protein"/>
    <att type="string" name="annotation.DB" value="UniProtKB"/>
    <att type="string" name="GeneID_String" value="3586"/>
    <att type="string" name="annotation.Qualifier" value=""/>
    <att type="string" name="MCODE_Node_Status" value="Unclustered"/>
    <att type="string" name="annotation.Taxon" value="Human"/>
    <att type="string" name="Prot_Acc" value="NP_000563.1"/>
    <att type="string" name="type" value="human"/>
    <att type="string" name="annotation.Assigned_by" value="UniProtKB"/>
    <att type="list" name="annotation.GO MOLECULAR_FUNCTION">
      <att type="string" name="annotation.GO MOLECULAR_FUNCTION" value="cytokine activity"/>
      <att type="string" name="annotation.GO MOLECULAR_FUNCTION" value="interleukin-10 receptor binding"/>
      <att type="string" name="annotation.GO MOLECULAR_FUNCTION" value="protein binding"/>
    </att>
    <att type="map" name="annotation.DB:Reference">
      <att type="string" name="GO:0010468" value="PMID:9184696"/>
      <att type="string" name="GO:0005515" value="PMID:11485736"/>
      <att type="string" name="GO:0032715" value="PMID:10443688"/>
      <att type="string" name="GO:0002237" value="PMID:17449476"/>
      <att type="string" name="GO:0007267" value="PMID:1847510"/>
      <att type="string" name="GO:0050715" value="PMID:10443688"/>
      <att type="string" name="GO:0005615" value="GOA:spkw|GO_REF:0000004"/>
      <att type="string" name="GO:0002740" value="PMID:10443688"/>
      <att type="string" name="GO:0042130" value="PMID:8499633"/>
      <att type="string" name="GO:0045348" value="GOA:compara|GO_REF:0000019"/>
      <att type="string" name="GO:0042092" value="PMID:11244051"/>
      <att type="string" name="GO:0006955" value="GOA:interpro|GO_REF:0000002"/>
      <att type="string" name="GO:0006954" value="PMID:9463379"/>
      <att type="string" name="GO:0042100" value="PMID:8228801"/>
      <att type="string" name="GO:0030183" value="PMID:8228801"/>
      <att type="string" name="GO:0045347" value="PMID:11244051"/>
      <att type="string" name="GO:0042742" value="GOA:compara|GO_REF:0000019"/>
      <att type="string" name="GO:0030097" value="PMID:11244051"/>
      <att type="string" name="GO:0030886" value="GOA:compara|GO_REF:0000019"/>
      <att type="string" name="GO:0045191" value="PMID:8228801"/>
      <att type="string" name="GO:0030595" value="PMID:9405662"/>
      <att type="string" name="GO:0007253" value="PMID:10975994"/>
      <att type="string" name="GO:0005576" value="PMID:1847510"/>
      <att type="string" name="GO:0051384" value="PMID:10443688"/>
      <att type="string" name="GO:0006916" value="PMID:8312229"/>
      <att type="string" name="GO:0005141" value="PMID:1847510"/>
      <att type="string" name="GO:0005125" value="GOA:interpro|GO_REF:0000002"/>
      <att type="string" name="GO:0032695" value="GOA:compara|GO_REF:0000019"/>
      <att type="string" name="GO:0045355" value="PMID:9637497"/>
      <att type="string" name="GO:0032800" value="PMID:10443688"/>
    </att>
    <att type="integer" name="GeneID" value="3586"/>
    <att type="string" name="annotation.DB_Object_Name" value="IL10: Interleukin-10 precursor"/>
    <att type="list" name="annotation.GO CELLULAR_COMPONENT">
      <att type="string" name="annotation.GO CELLULAR_COMPONENT" value="extracellular region"/>
      <att type="string" name="annotation.GO CELLULAR_COMPONENT" value="extracellular space"/>
    </att>
    <att type="string" name="annotation.Date" value="20080616"/>
    <att type="list" name="cytoscape.alias.list">
      <att type="string" name="cytoscape.alias.list" value="IPI00026102"/>
      <att type="string" name="cytoscape.alias.list" value="P22301"/>
    </att>
    <att type="string" name="upkb_sp" value="P22301"/>
    <att type="string" name="canonicalName" value="NP_000563.1"/>
    <att type="real" name="MCODE_Score" value="0.1388888888888889"/>
    <att type="string" name="annotation.With (or) From" value="SP_KW:KW-0202"/>
    <att type="integer" name="Degree" value="4"/>
    <att type="map" name="annotation.Evidence">
      <att type="string" name="GO:0010468" value="IDA"/>
      <att type="string" name="GO:0005515" value="IPI"/>
      <att type="string" name="GO:0032715" value="IDA"/>
      <att type="string" name="GO:0002237" value="IDA"/>
      <att type="string" name="GO:0007267" value="IC"/>
      <att type="string" name="GO:0050715" value="IDA"/>
      <att type="string" name="GO:0005615" value="IEA"/>
      <att type="string" name="GO:0002740" value="IDA"/>
      <att type="string" name="GO:0042130" value="NAS"/>
      <att type="string" name="GO:0045348" value="IEA"/>
      <att type="string" name="GO:0042092" value="TAS"/>
      <att type="string" name="GO:0006955" value="IEA"/>
      <att type="string" name="GO:0006954" value="NAS"/>
      <att type="string" name="GO:0042100" value="NAS"/>
      <att type="string" name="GO:0030183" value="NAS"/>
      <att type="string" name="GO:0045347" value="TAS"/>
      <att type="string" name="GO:0042742" value="IEA"/>
      <att type="string" name="GO:0030097" value="TAS"/>
      <att type="string" name="GO:0030886" value="IEA"/>
      <att type="string" name="GO:0045191" value="NAS"/>
      <att type="string" name="GO:0030595" value="TAS"/>
      <att type="string" name="GO:0007253" value="NAS"/>
      <att type="string" name="GO:0005576" value="NAS"/>
      <att type="string" name="GO:0051384" value="IDA"/>
      <att type="string" name="GO:0006916" value="NAS"/>
      <att type="string" name="GO:0005141" value="NAS"/>
      <att type="string" name="GO:0005125" value="IEA"/>
      <att type="string" name="GO:0032695" value="IEA"/>
      <att type="string" name="GO:0045355" value="NAS"/>
      <att type="string" name="GO:0032800" value="IDA"/>
    </att>
    <att type="list" name="annotation.GO BIOLOGICAL_PROCESS">
      <att type="string" name="annotation.GO BIOLOGICAL_PROCESS" value="B cell differentiation"/>
      <att type="string" name="annotation.GO BIOLOGICAL_PROCESS" value="B cell proliferation"/>
      <att type="string" name="annotation.GO BIOLOGICAL_PROCESS" value="T-helper 2 type immune response"/>
      <att type="string" name="annotation.GO BIOLOGICAL_PROCESS" value="anti-apoptosis"/>
      <att type="string" name="annotation.GO BIOLOGICAL_PROCESS" value="cell-cell signaling"/>
      <att type="string" name="annotation.GO BIOLOGICAL_PROCESS" value="cytoplasmic sequestering of NF-kappaB"/>
      <att type="string" name="annotation.GO BIOLOGICAL_PROCESS" value="defense response to bacterium"/>
      <att type="string" name="annotation.GO BIOLOGICAL_PROCESS" value="hemopoiesis"/>
      <att type="string" name="annotation.GO BIOLOGICAL_PROCESS" value="immune response"/>
      <att type="string" name="annotation.GO BIOLOGICAL_PROCESS" value="inflammatory response"/>
      <att type="string" name="annotation.GO BIOLOGICAL_PROCESS" value="leukocyte chemotaxis"/>
      <att type="string" name="annotation.GO BIOLOGICAL_PROCESS" value="negative regulation of MHC class II biosynthetic process"/>
      <att type="string" name="annotation.GO BIOLOGICAL_PROCESS" value="negative regulation of T cell proliferation"/>
      <att type="string" name="annotation.GO BIOLOGICAL_PROCESS" value="negative regulation of cytokine secretion during immune response"/>
      <att type="string" name="annotation.GO BIOLOGICAL_PROCESS" value="negative regulation of interferon-alpha biosynthetic process"/>
      <att type="string" name="annotation.GO BIOLOGICAL_PROCESS" value="negative regulation of interleukin-12 production"/>
      <att type="string" name="annotation.GO BIOLOGICAL_PROCESS" value="negative regulation of interleukin-6 production"/>
      <att type="string" name="annotation.GO BIOLOGICAL_PROCESS" value="negative regulation of myeloid dendritic cell activation"/>
      <att type="string" name="annotation.GO BIOLOGICAL_PROCESS" value="positive regulation of MHC class II biosynthetic process"/>
      <att type="string" name="annotation.GO BIOLOGICAL_PROCESS" value="positive regulation of cytokine secretion"/>
      <att type="string" name="annotation.GO BIOLOGICAL_PROCESS" value="receptor biosynthetic process"/>
      <att type="string" name="annotation.GO BIOLOGICAL_PROCESS" value="regulation of gene expression"/>
      <att type="string" name="annotation.GO BIOLOGICAL_PROCESS" value="regulation of isotype switching"/>
      <att type="string" name="annotation.GO BIOLOGICAL_PROCESS" value="response to glucocorticoid stimulus"/>
      <att type="string" name="annotation.GO BIOLOGICAL_PROCESS" value="response to molecule of bacterial origin"/>
    </att>
    <att type="string" name="Prot_Name" value="interleukin 10 precursor"/>
  </node>
  <node label="NP_000005.2" id="-592">
    <att type="string" name="annotation.DB_Object_ID" value="P01023"/>
    <att type="string" name="Column 4" value="2"/>
    <att type="string" name="annotation.DB_Object_Type" value="protein"/>
    <att type="string" name="annotation.DB" value="UniProtKB"/>
    <att type="string" name="upkb_vega" value="OTTHUMP00000166615"/>
    <att type="string" name="GeneID_String" value="2"/>
    <att type="string" name="annotation.Qualifier" value=""/>
    <att type="string" name="annotation.Taxon" value="Human"/>
    <att type="string" name="Prot_Acc" value="NP_000005.2"/>
    <att type="string" name="type" value="human"/>
    <att type="string" name="annotation.Assigned_by" value="Reactome"/>
    <att type="list" name="annotation.GO MOLECULAR_FUNCTION">
      <att type="string" name="annotation.GO MOLECULAR_FUNCTION" value="enzyme binding"/>
      <att type="string" name="annotation.GO MOLECULAR_FUNCTION" value="interleukin-1 binding"/>
      <att type="string" name="annotation.GO MOLECULAR_FUNCTION" value="interleukin-8 binding"/>
      <att type="string" name="annotation.GO MOLECULAR_FUNCTION" value="serine-type endopeptidase inhibitor activity"/>
      <att type="string" name="annotation.GO MOLECULAR_FUNCTION" value="tumor necrosis factor binding"/>
      <att type="string" name="annotation.GO MOLECULAR_FUNCTION" value="wide-spectrum protease inhibitor activity"/>
    </att>
    <att type="map" name="annotation.DB:Reference">
      <att type="string" name="GO:0010037" value="GOA:compara|GO_REF:0000019"/>
      <att type="string" name="GO:0019966" value="PMID:9714181"/>
      <att type="string" name="GO:0043120" value="PMID:9714181"/>
      <att type="string" name="GO:0004867" value="GOA:spkw|GO_REF:0000004"/>
      <att type="string" name="GO:0007584" value="GOA:compara|GO_REF:0000019"/>
      <att type="string" name="GO:0017114" value="GOA:spkw|GO_REF:0000004"/>
      <att type="string" name="GO:0051384" value="GOA:compara|GO_REF:0000019"/>
      <att type="string" name="GO:0031093" value="PMID:59727"/>
      <att type="string" name="GO:0005576" value="PMID:59727"/>
      <att type="string" name="GO:0051260" value="UniProt:P01023"/>
      <att type="string" name="GO:0019899" value="PMID:11435418"/>
      <att type="string" name="GO:0019959" value="PMID:10880251"/>
    </att>
    <att type="integer" name="GeneID" value="2"/>
    <att type="string" name="annotation.DB_Object_Name" value="A2M, CPAMD5, FWP007: Alpha-2-macroglobulin precursor"/>
    <att type="list" name="annotation.GO CELLULAR_COMPONENT">
      <att type="string" name="annotation.GO CELLULAR_COMPONENT" value="extracellular region"/>
      <att type="string" name="annotation.GO CELLULAR_COMPONENT" value="platelet alpha granule lumen"/>
    </att>
    <att type="string" name="annotation.Date" value="20050120"/>
    <att type="list" name="cytoscape.alias.list">
      <att type="string" name="cytoscape.alias.list" value="IPI00478003"/>
      <att type="string" name="cytoscape.alias.list" value="P01023"/>
    </att>
    <att type="string" name="upkb_sp" value="P01023"/>
    <att type="string" name="canonicalName" value="NP_000005.2"/>
    <att type="string" name="annotation.With (or) From" value=""/>
    <att type="integer" name="Degree" value="1"/>
    <att type="map" name="annotation.Evidence">
      <att type="string" name="GO:0010037" value="IEA"/>
      <att type="string" name="GO:0019966" value="IDA"/>
      <att type="string" name="GO:0043120" value="IDA"/>
      <att type="string" name="GO:0004867" value="IEA"/>
      <att type="string" name="GO:0007584" value="IEA"/>
      <att type="string" name="GO:0017114" value="IEA"/>
      <att type="string" name="GO:0051384" value="IEA"/>
      <att type="string" name="GO:0031093" value="EXP"/>
      <att type="string" name="GO:0005576" value="EXP"/>
      <att type="string" name="GO:0051260" value="NAS"/>
      <att type="string" name="GO:0019899" value="IPI"/>
      <att type="string" name="GO:0019959" value="IPI"/>
    </att>
    <att type="list" name="annotation.GO BIOLOGICAL_PROCESS">
      <att type="string" name="annotation.GO BIOLOGICAL_PROCESS" value="protein homooligomerization"/>
      <att type="string" name="annotation.GO BIOLOGICAL_PROCESS" value="response to carbon dioxide"/>
      <att type="string" name="annotation.GO BIOLOGICAL_PROCESS" value="response to glucocorticoid stimulus"/>
      <att type="string" name="annotation.GO BIOLOGICAL_PROCESS" value="response to nutrient"/>
    </att>
    <att type="string" name="Prot_Name" value="alpha-2-macroglobulin precursor"/>
  </node>
  <node label="NP_899200.1" id="-821">
    <att type="string" name="annotation.DB_Object_ID" value="O95622"/>
    <att type="string" name="Column 4" value="111"/>
    <att type="string" name="annotation.DB_Object_Type" value="protein"/>
    <att type="string" name="annotation.DB" value="UniProtKB"/>
    <att type="string" name="upkb_vega" value="OTTHUMP00000172512"/>
    <att type="string" name="GeneID_String" value="111"/>
    <att type="string" name="annotation.Qualifier" value=""/>
    <att type="string" name="annotation.Taxon" value="Human"/>
    <att type="string" name="Prot_Acc" value="NP_899200.1"/>
    <att type="string" name="type" value="human"/>
    <att type="string" name="annotation.Assigned_by" value="UniProtKB"/>
    <att type="list" name="annotation.GO MOLECULAR_FUNCTION">
      <att type="string" name="annotation.GO MOLECULAR_FUNCTION" value="adenylate cyclase activity"/>
      <att type="string" name="annotation.GO MOLECULAR_FUNCTION" value="magnesium ion binding"/>
    </att>
    <att type="map" name="annotation.DB:Reference">
      <att type="string" name="GO:0007242" value="GOA:interpro|GO_REF:0000002"/>
      <att type="string" name="GO:0004016" value="GOA:interpro|GO_REF:0000002"/>
      <att type="string" name="GO:0000287" value="GOA:spkw|GO_REF:0000004"/>
      <att type="string" name="GO:0001973" value="GOA:compara|GO_REF:0000019"/>
      <att type="string" name="GO:0005886" value="GOA:compara|GO_REF:0000019"/>
      <att type="string" name="GO:0050885" value="GOA:compara|GO_REF:0000019"/>
      <att type="string" name="GO:0006171" value="GOA:spkw|GO_REF:0000004"/>
      <att type="string" name="GO:0007626" value="GOA:compara|GO_REF:0000019"/>
      <att type="string" name="GO:0007195" value="GOA:compara|GO_REF:0000019"/>
      <att type="string" name="GO:0016021" value="GOA:interpro|GO_REF:0000002"/>
      <att type="string" name="GO:0009190" value="GOA:interpro|GO_REF:0000002"/>
      <att type="string" name="GO:0007191" value="GOA:compara|GO_REF:0000019"/>
    </att>
    <att type="integer" name="GeneID" value="111"/>
    <att type="string" name="annotation.DB_Object_Name" value="ADCY5: Adenylate cyclase type 5"/>
    <att type="list" name="annotation.GO CELLULAR_COMPONENT">
      <att type="string" name="annotation.GO CELLULAR_COMPONENT" value="integral to membrane"/>
      <att type="string" name="annotation.GO CELLULAR_COMPONENT" value="plasma membrane"/>
    </att>
    <att type="string" name="annotation.Date" value="20080613"/>
    <att type="list" name="cytoscape.alias.list">
      <att type="string" name="cytoscape.alias.list" value="IPI00339214"/>
      <att type="string" name="cytoscape.alias.list" value="O95622"/>
    </att>
    <att type="string" name="upkb_sp" value="O95622"/>
    <att type="string" name="canonicalName" value="NP_899200.1"/>
    <att type="string" name="annotation.With (or) From" value="InterPro:IPR009398"/>
    <att type="integer" name="Degree" value="3"/>
    <att type="map" name="annotation.Evidence">
      <att type="string" name="GO:0007242" value="IEA"/>
      <att type="string" name="GO:0004016" value="IEA"/>
      <att type="string" name="GO:0000287" value="IEA"/>
      <att type="string" name="GO:0001973" value="IEA"/>
      <att type="string" name="GO:0005886" value="IEA"/>
      <att type="string" name="GO:0050885" value="IEA"/>
      <att type="string" name="GO:0006171" value="IEA"/>
      <att type="string" name="GO:0007626" value="IEA"/>
      <att type="string" name="GO:0007195" value="IEA"/>
      <att type="string" name="GO:0016021" value="IEA"/>
      <att type="string" name="GO:0009190" value="IEA"/>
      <att type="string" name="GO:0007191" value="IEA"/>
    </att>
    <att type="list" name="annotation.GO BIOLOGICAL_PROCESS">
      <att type="string" name="annotation.GO BIOLOGICAL_PROCESS" value="adenosine receptor signaling pathway"/>
      <att type="string" name="annotation.GO BIOLOGICAL_PROCESS" value="cAMP biosynthetic process"/>
      <att type="string" name="annotation.GO BIOLOGICAL_PROCESS" value="cyclic nucleotide biosynthetic process"/>
      <att type="string" name="annotation.GO BIOLOGICAL_PROCESS" value="dopamine receptor, adenylate cyclase activating pathway"/>
      <att type="string" name="annotation.GO BIOLOGICAL_PROCESS" value="dopamine receptor, adenylate cyclase inhibiting pathway"/>
      <att type="string" name="annotation.GO BIOLOGICAL_PROCESS" value="intracellular signaling cascade"/>
      <att type="string" name="annotation.GO BIOLOGICAL_PROCESS" value="locomotory behavior"/>
      <att type="string" name="annotation.GO BIOLOGICAL_PROCESS" value="neuromuscular process controlling balance"/>
    </att>
    <att type="string" name="Prot_Name" value="adenylate cyclase 5"/>
  </node>
  <node label="NP_005780.2" id="-521">
    <att type="string" name="annotation.DB_Object_ID" value="P61289"/>
    <att type="string" name="Column 4" value="10197"/>
    <att type="string" name="annotation.DB_Object_Type" value="protein"/>
    <att type="string" name="annotation.DB" value="UniProtKB"/>
    <att type="string" name="upkb_vega" value="OTTHUMP00000181229"/>
    <att type="string" name="GeneID_String" value="10197"/>
    <att type="string" name="annotation.Qualifier" value=""/>
    <att type="string" name="annotation.Taxon" value="Human"/>
    <att type="string" name="Prot_Acc" value="NP_005780.2"/>
    <att type="string" name="type" value="human"/>
    <att type="string" name="annotation.Assigned_by" value="UniProtKB"/>
    <att type="list" name="annotation.GO MOLECULAR_FUNCTION">
      <att type="string" name="annotation.GO MOLECULAR_FUNCTION" value="identical protein binding"/>
      <att type="string" name="annotation.GO MOLECULAR_FUNCTION" value="proteasome activator activity"/>
    </att>
    <att type="map" name="annotation.DB:Reference">
      <att type="string" name="GO:0000502" value="PMID:8811196"/>
      <att type="string" name="GO:0008537" value="GOA:interpro|GO_REF:0000002"/>
      <att type="string" name="GO:0051437" value="PMID:12791267"/>
      <att type="string" name="GO:0051436" value="PMID:15029244"/>
      <att type="string" name="GO:0031145" value="PMID:11285280"/>
      <att type="string" name="GO:0008538" value="GOA:interpro|GO_REF:0000002"/>
      <att type="string" name="GO:0042802" value="PMID:16169070"/>
      <att type="string" name="GO:0005829" value="GOA:spkw|GO_REF:0000004"/>
    </att>
    <att type="integer" name="GeneID" value="10197"/>
    <att type="string" name="annotation.DB_Object_Name" value="PSME3: Proteasome activator complex subunit 3"/>
    <att type="list" name="annotation.GO CELLULAR_COMPONENT">
      <att type="string" name="annotation.GO CELLULAR_COMPONENT" value="cytosol"/>
      <att type="string" name="annotation.GO CELLULAR_COMPONENT" value="proteasome activator complex"/>
      <att type="string" name="annotation.GO CELLULAR_COMPONENT" value="proteasome complex"/>
    </att>
    <att type="string" name="annotation.Date" value="20080613"/>
    <att type="list" name="cytoscape.alias.list">
      <att type="string" name="cytoscape.alias.list" value="IPI00030243"/>
      <att type="string" name="cytoscape.alias.list" value="P61289"/>
    </att>
    <att type="string" name="upkb_sp" value="P61289"/>
    <att type="string" name="canonicalName" value="NP_005780.2"/>
    <att type="string" name="annotation.With (or) From" value="InterPro:IPR009077"/>
    <att type="integer" name="Degree" value="1"/>
    <att type="map" name="annotation.Evidence">
      <att type="string" name="GO:0000502" value="TAS"/>
      <att type="string" name="GO:0008537" value="IEA"/>
      <att type="string" name="GO:0051437" value="EXP"/>
      <att type="string" name="GO:0051436" value="EXP"/>
      <att type="string" name="GO:0031145" value="EXP"/>
      <att type="string" name="GO:0008538" value="IEA"/>
      <att type="string" name="GO:0042802" value="IPI"/>
      <att type="string" name="GO:0005829" value="IEA"/>
    </att>
    <att type="list" name="annotation.GO BIOLOGICAL_PROCESS">
      <att type="string" name="annotation.GO BIOLOGICAL_PROCESS" value="anaphase-promoting complex-dependent proteasomal ubiquitin-dependent protein catabolic process"/>
      <att type="string" name="annotation.GO BIOLOGICAL_PROCESS" value="negative regulation of ubiquitin-protein ligase activity during mitotic cell cycle"/>
      <att type="string" name="annotation.GO BIOLOGICAL_PROCESS" value="positive regulation of ubiquitin-protein ligase activity during mitotic cell cycle"/>
    </att>
    <att type="string" name="Prot_Name" value="proteasome activator subunit 3 isoform 1"/>
  </node>
  <node label="NP_008855.1" id="-504">
    <att type="string" name="annotation.DB_Object_ID" value="Q07955"/>
    <att type="string" name="Column 4" value="6426"/>
    <att type="string" name="annotation.DB_Object_Type" value="protein"/>
    <att type="string" name="annotation.DB" value="UniProtKB"/>
    <att type="string" name="GeneID_String" value="6426"/>
    <att type="string" name="annotation.Qualifier" value=""/>
    <att type="string" name="annotation.Taxon" value="Human"/>
    <att type="string" name="Prot_Acc" value="NP_008855.1"/>
    <att type="string" name="type" value="human"/>
    <att type="string" name="annotation.Assigned_by" value="UniProtKB"/>
    <att type="list" name="annotation.GO MOLECULAR_FUNCTION">
      <att type="string" name="annotation.GO MOLECULAR_FUNCTION" value="RNA binding"/>
      <att type="string" name="annotation.GO MOLECULAR_FUNCTION" value="nucleotide binding"/>
      <att type="string" name="annotation.GO MOLECULAR_FUNCTION" value="protein binding"/>
    </att>
    <att type="map" name="annotation.DB:Reference">
      <att type="string" name="GO:0008380" value="GOA:spkw|GO_REF:0000004"/>
      <att type="string" name="GO:0005515" value="PMID:17353931"/>
      <att type="string" name="GO:0005737" value="GOA:spkw|GO_REF:0000004"/>
      <att type="string" name="GO:0000166" value="GOA:interpro|GO_REF:0000002"/>
      <att type="string" name="GO:0016607" value="GOA:spsl|GO_REF:0000023"/>
      <att type="string" name="GO:0000398" value="PMID:12226669"/>
      <att type="string" name="GO:0003723" value="GOA:spkw|GO_REF:0000004"/>
      <att type="string" name="GO:0006376" value="PMID:1830244"/>
      <att type="string" name="GO:0005681" value="GOA:spkw|GO_REF:0000004"/>
      <att type="string" name="GO:0005634" value="GOA:spkw|GO_REF:0000004"/>
    </att>
    <att type="integer" name="GeneID" value="6426"/>
    <att type="string" name="annotation.DB_Object_Name" value="SFRS1, ASF, OK/SW-cl.3, SF2, SF2P33: Splicing factor, arginine/serine-rich 1"/>
    <att type="list" name="annotation.GO CELLULAR_COMPONENT">
      <att type="string" name="annotation.GO CELLULAR_COMPONENT" value="cytoplasm"/>
      <att type="string" name="annotation.GO CELLULAR_COMPONENT" value="nuclear speck"/>
      <att type="string" name="annotation.GO CELLULAR_COMPONENT" value="nucleus"/>
      <att type="string" name="annotation.GO CELLULAR_COMPONENT" value="spliceosome"/>
    </att>
    <att type="string" name="annotation.Date" value="20080612"/>
    <att type="list" name="cytoscape.alias.list">
      <att type="string" name="cytoscape.alias.list" value="IPI00215884"/>
      <att type="string" name="cytoscape.alias.list" value="Q07955"/>
    </att>
    <att type="string" name="upkb_sp" value="Q07955"/>
    <att type="string" name="canonicalName" value="NP_008855.1"/>
    <att type="string" name="annotation.With (or) From" value="SP_SL:SL-0186"/>
    <att type="integer" name="Degree" value="3"/>
    <att type="map" name="annotation.Evidence">
      <att type="string" name="GO:0008380" value="IEA"/>
      <att type="string" name="GO:0005515" value="IPI"/>
      <att type="string" name="GO:0005737" value="IEA"/>
      <att type="string" name="GO:0000166" value="IEA"/>
      <att type="string" name="GO:0016607" value="IEA"/>
      <att type="string" name="GO:0000398" value="EXP"/>
      <att type="string" name="GO:0003723" value="IEA"/>
      <att type="string" name="GO:0006376" value="TAS"/>
      <att type="string" name="GO:0005681" value="IEA"/>
      <att type="string" name="GO:0005634" value="IEA"/>
    </att>
    <att type="list" name="annotation.GO BIOLOGICAL_PROCESS">
      <att type="string" name="annotation.GO BIOLOGICAL_PROCESS" value="RNA splicing"/>
      <att type="string" name="annotation.GO BIOLOGICAL_PROCESS" value="mRNA splice site selection"/>
      <att type="string" name="annotation.GO BIOLOGICAL_PROCESS" value="nuclear mRNA splicing, via spliceosome"/>
    </att>
    <att type="string" name="Prot_Name" value="splicing factor, arginine/serine-rich 1 isoform 1"/>
  </node>
  <node label="NP_002780.1" id="-574">
    <att type="string" name="annotation.DB_Object_ID" value="P25789"/>
    <att type="string" name="Column 4" value="5685"/>
    <att type="string" name="annotation.DB_Object_Type" value="protein"/>
    <att type="string" name="annotation.DB" value="UniProtKB"/>
    <att type="string" name="upkb_vega" value="OTTHUMP00000176018"/>
    <att type="string" name="GeneID_String" value="5685"/>
    <att type="string" name="annotation.Qualifier" value=""/>
    <att type="string" name="annotation.Taxon" value="Human"/>
    <att type="string" name="upkb_tr" value="Q7Z474"/>
    <att type="string" name="Prot_Acc" value="NP_002780.1"/>
    <att type="string" name="type" value="human"/>
    <att type="string" name="annotation.Assigned_by" value="UniProtKB"/>
    <att type="list" name="annotation.GO MOLECULAR_FUNCTION">
      <att type="string" name="annotation.GO MOLECULAR_FUNCTION" value="identical protein binding"/>
      <att type="string" name="annotation.GO MOLECULAR_FUNCTION" value="peptidase activity"/>
      <att type="string" name="annotation.GO MOLECULAR_FUNCTION" value="threonine endopeptidase activity"/>
    </att>
    <att type="map" name="annotation.DB:Reference">
      <att type="string" name="GO:0006511" value="GOA:interpro|GO_REF:0000002"/>
      <att type="string" name="GO:0005839" value="GOA:interpro|GO_REF:0000002"/>
      <att type="string" name="GO:0005737" value="GOA:spkw|GO_REF:0000004"/>
      <att type="string" name="GO:0051437" value="PMID:12791267"/>
      <att type="string" name="GO:0008233" value="GOA:spkw|GO_REF:0000004"/>
      <att type="string" name="GO:0005634" value="GOA:spkw|GO_REF:0000004"/>
      <att type="string" name="GO:0051436" value="PMID:15029244"/>
      <att type="string" name="GO:0031145" value="PMID:11285280"/>
      <att type="string" name="GO:0004298" value="GOA:interpro|GO_REF:0000002"/>
      <att type="string" name="GO:0042802" value="PMID:15225636"/>
      <att type="string" name="GO:0005829" value="GOA:spkw|GO_REF:0000004"/>
    </att>
    <att type="integer" name="GeneID" value="5685"/>
    <att type="string" name="annotation.DB_Object_Name" value="PSMA4, PSC9: Proteasome subunit alpha type-4"/>
    <att type="list" name="annotation.GO CELLULAR_COMPONENT">
      <att type="string" name="annotation.GO CELLULAR_COMPONENT" value="cytoplasm"/>
      <att type="string" name="annotation.GO CELLULAR_COMPONENT" value="cytosol"/>
      <att type="string" name="annotation.GO CELLULAR_COMPONENT" value="nucleus"/>
      <att type="string" name="annotation.GO CELLULAR_COMPONENT" value="proteasome core complex"/>
    </att>
    <att type="string" name="annotation.Date" value="20080613"/>
    <att type="list" name="cytoscape.alias.list">
      <att type="string" name="cytoscape.alias.list" value="IPI00299155"/>
      <att type="string" name="cytoscape.alias.list" value="P25789"/>
    </att>
    <att type="string" name="upkb_sp" value="P25789"/>
    <att type="string" name="canonicalName" value="NP_002780.1"/>
    <att type="string" name="annotation.With (or) From" value="InterPro:IPR001353"/>
    <att type="integer" name="Degree" value="1"/>
    <att type="map" name="annotation.Evidence">
      <att type="string" name="GO:0006511" value="IEA"/>
      <att type="string" name="GO:0005839" value="IEA"/>
      <att type="string" name="GO:0005737" value="IEA"/>
      <att type="string" name="GO:0051437" value="EXP"/>
      <att type="string" name="GO:0008233" value="IEA"/>
      <att type="string" name="GO:0005634" value="IEA"/>
      <att type="string" name="GO:0051436" value="EXP"/>
      <att type="string" name="GO:0031145" value="EXP"/>
      <att type="string" name="GO:0004298" value="IEA"/>
      <att type="string" name="GO:0042802" value="IPI"/>
      <att type="string" name="GO:0005829" value="IEA"/>
    </att>
    <att type="list" name="annotation.GO BIOLOGICAL_PROCESS">
      <att type="string" name="annotation.GO BIOLOGICAL_PROCESS" value="anaphase-promoting complex-dependent proteasomal ubiquitin-dependent protein catabolic process"/>
      <att type="string" name="annotation.GO BIOLOGICAL_PROCESS" value="negative regulation of ubiquitin-protein ligase activity during mitotic cell cycle"/>
      <att type="string" name="annotation.GO BIOLOGICAL_PROCESS" value="positive regulation of ubiquitin-protein ligase activity during mitotic cell cycle"/>
      <att type="string" name="annotation.GO BIOLOGICAL_PROCESS" value="ubiquitin-dependent protein catabolic process"/>
    </att>
    <att type="string" name="Prot_Name" value="proteasome alpha 4 subunit"/>
  </node>
  <node label="NP_000475.1" id="-1360">
    <att type="string" name="annotation.DB_Object_ID" value="P05067"/>
    <att type="string" name="Column 4" value="351"/>
    <att type="string" name="annotation.DB_Object_Type" value="protein"/>
    <att type="string" name="annotation.DB" value="UniProtKB"/>
    <att type="string" name="GeneID_String" value="351"/>
    <att type="string" name="annotation.Qualifier" value=""/>
    <att type="string" name="MCODE_Node_Status" value="Unclustered"/>
    <att type="string" name="annotation.Taxon" value="Human"/>
    <att type="string" name="Prot_Acc" value="NP_000475.1"/>
    <att type="string" name="type" value="human"/>
    <att type="string" name="annotation.Assigned_by" value="Reactome"/>
    <att type="list" name="annotation.GO MOLECULAR_FUNCTION">
      <att type="string" name="annotation.GO MOLECULAR_FUNCTION" value="acetylcholine receptor binding"/>
      <att type="string" name="annotation.GO MOLECULAR_FUNCTION" value="copper ion binding"/>
      <att type="string" name="annotation.GO MOLECULAR_FUNCTION" value="heparin binding"/>
      <att type="string" name="annotation.GO MOLECULAR_FUNCTION" value="identical protein binding"/>
      <att type="string" name="annotation.GO MOLECULAR_FUNCTION" value="iron ion binding"/>
      <att type="string" name="annotation.GO MOLECULAR_FUNCTION" value="metal ion binding"/>
      <att type="string" name="annotation.GO MOLECULAR_FUNCTION" value="serine-type endopeptidase inhibitor activity"/>
      <att type="string" name="annotation.GO MOLECULAR_FUNCTION" value="zinc ion binding"/>
    </att>
    <att type="map" name="annotation.DB:Reference">
      <att type="string" name="GO:0009986" value="PMID:7593229"/>
      <att type="string" name="GO:0005506" value="GOA:spkw|GO_REF:0000004"/>
      <att type="string" name="GO:0005507" value="GOA:spkw|GO_REF:0000004"/>
      <att type="string" name="GO:0004867" value="PMID:11279603"/>
      <att type="string" name="GO:0006915" value="GOA:spkw|GO_REF:0000004"/>
      <att type="string" name="GO:0033130" value="PMID:10681545"/>
      <att type="string" name="GO:0005576" value="PMID:10806211"/>
      <att type="string" name="GO:0046872" value="GOA:spkw|GO_REF:0000004"/>
      <att type="string" name="GO:0006897" value="GOA:spkw|GO_REF:0000004"/>
      <att type="string" name="GO:0042802" value="PMID:16286452"/>
      <att type="string" name="GO:0050905" value="PMID:7593229"/>
      <att type="string" name="GO:0005905" value="GOA:spkw|GO_REF:0000004"/>
      <att type="string" name="GO:0006878" value="PMID:15910549"/>
      <att type="string" name="GO:0007219" value="GOA:spkw|GO_REF:0000004"/>
      <att type="string" name="GO:0016020" value="GOA:spkw|GO_REF:0000004"/>
      <att type="string" name="GO:0005887" value="PMID:10806211"/>
      <att type="string" name="GO:0008270" value="GOA:spkw|GO_REF:0000004"/>
      <att type="string" name="GO:0031093" value="PMID:2110384"/>
      <att type="string" name="GO:0007155" value="GOA:spkw|GO_REF:0000004"/>
      <att type="string" name="GO:0008201" value="GOA:spkw|GO_REF:0000004"/>
    </att>
    <att type="integer" name="GeneID" value="351"/>
    <att type="string" name="annotation.DB_Object_Name" value="APP, A4, AD1: Amyloid beta A4 protein precursor"/>
    <att type="list" name="annotation.GO CELLULAR_COMPONENT">
      <att type="string" name="annotation.GO CELLULAR_COMPONENT" value="cell surface"/>
      <att type="string" name="annotation.GO CELLULAR_COMPONENT" value="coated pit"/>
      <att type="string" name="annotation.GO CELLULAR_COMPONENT" value="extracellular region"/>
      <att type="string" name="annotation.GO CELLULAR_COMPONENT" value="integral to plasma membrane"/>
      <att type="string" name="annotation.GO CELLULAR_COMPONENT" value="membrane"/>
      <att type="string" name="annotation.GO CELLULAR_COMPONENT" value="platelet alpha granule lumen"/>
    </att>
    <att type="string" name="annotation.Date" value="20041004"/>
    <att type="list" name="cytoscape.alias.list">
      <att type="string" name="cytoscape.alias.list" value="IPI00006608"/>
      <att type="string" name="cytoscape.alias.list" value="P05067"/>
    </att>
    <att type="string" name="upkb_sp" value="P05067"/>
    <att type="string" name="canonicalName" value="NP_000475.1"/>
    <att type="real" name="MCODE_Score" value="0.2222222222222222"/>
    <att type="string" name="annotation.With (or) From" value=""/>
    <att type="integer" name="Degree" value="2"/>
    <att type="map" name="annotation.Evidence">
      <att type="string" name="GO:0009986" value="IDA"/>
      <att type="string" name="GO:0005506" value="IEA"/>
      <att type="string" name="GO:0005507" value="IEA"/>
      <att type="string" name="GO:0004867" value="NAS"/>
      <att type="string" name="GO:0006915" value="IEA"/>
      <att type="string" name="GO:0033130" value="IPI"/>
      <att type="string" name="GO:0005576" value="TAS"/>
      <att type="string" name="GO:0046872" value="IEA"/>
      <att type="string" name="GO:0006897" value="IEA"/>
      <att type="string" name="GO:0042802" value="IPI"/>
      <att type="string" name="GO:0050905" value="NAS"/>
      <att type="string" name="GO:0005905" value="IEA"/>
      <att type="string" name="GO:0006878" value="TAS"/>
      <att type="string" name="GO:0007219" value="IEA"/>
      <att type="string" name="GO:0016020" value="IEA"/>
      <att type="string" name="GO:0005887" value="TAS"/>
      <att type="string" name="GO:0008270" value="IEA"/>
      <att type="string" name="GO:0031093" value="EXP"/>
      <att type="string" name="GO:0007155" value="IEA"/>
      <att type="string" name="GO:0008201" value="IEA"/>
    </att>
    <att type="list" name="annotation.GO BIOLOGICAL_PROCESS">
      <att type="string" name="annotation.GO BIOLOGICAL_PROCESS" value="Notch signaling pathway"/>
      <att type="string" name="annotation.GO BIOLOGICAL_PROCESS" value="apoptosis"/>
      <att type="string" name="annotation.GO BIOLOGICAL_PROCESS" value="cell adhesion"/>
      <att type="string" name="annotation.GO BIOLOGICAL_PROCESS" value="cellular copper ion homeostasis"/>
      <att type="string" name="annotation.GO BIOLOGICAL_PROCESS" value="endocytosis"/>
      <att type="string" name="annotation.GO BIOLOGICAL_PROCESS" value="neuromuscular process"/>
    </att>
    <att type="string" name="Prot_Name" value="amyloid beta A4 protein precursor, isoform a"/>
  </node>
  <node label="NP_004915.2" id="-944">
    <att type="string" name="annotation.DB_Object_ID" value="O43707"/>
    <att type="string" name="Column 4" value="81"/>
    <att type="string" name="annotation.DB_Object_Type" value="protein"/>
    <att type="string" name="annotation.DB" value="UniProtKB"/>
    <att type="string" name="upkb_vega" value="OTTHUMP00000174446"/>
    <att type="string" name="GeneID_String" value="81"/>
    <att type="string" name="annotation.Qualifier" value=""/>
    <att type="string" name="annotation.Taxon" value="Human"/>
    <att type="string" name="Prot_Acc" value="NP_004915.2"/>
    <att type="string" name="type" value="human"/>
    <att type="string" name="annotation.Assigned_by" value="UniProtKB"/>
    <att type="list" name="annotation.GO MOLECULAR_FUNCTION">
      <att type="string" name="annotation.GO MOLECULAR_FUNCTION" value="actin filament binding"/>
      <att type="string" name="annotation.GO MOLECULAR_FUNCTION" value="calcium ion binding"/>
      <att type="string" name="annotation.GO MOLECULAR_FUNCTION" value="integrin binding"/>
      <att type="string" name="annotation.GO MOLECULAR_FUNCTION" value="nucleoside binding"/>
      <att type="string" name="annotation.GO MOLECULAR_FUNCTION" value="protein N-terminus binding"/>
      <att type="string" name="annotation.GO MOLECULAR_FUNCTION" value="protein homodimerization activity"/>
    </att>
    <att type="map" name="annotation.DB:Reference">
      <att type="string" name="GO:0001666" value="GOA:compara|GO_REF:0000019"/>
      <att type="string" name="GO:0001725" value="GOA:compara|GO_REF:0000019"/>
      <att type="string" name="GO:0048471" value="PMID:15619032"/>
      <att type="string" name="GO:0032417" value="PMID:11948184"/>
      <att type="string" name="GO:0005509" value="GOA:interpro|GO_REF:0000002"/>
      <att type="string" name="GO:0048549" value="GOA:compara|GO_REF:0000019"/>
      <att type="string" name="GO:0042981" value="PMID:16807302"/>
      <att type="string" name="GO:0005634" value="PMID:9508771"/>
      <att type="string" name="GO:0042803" value="PMID:15841212"/>
      <att type="string" name="GO:0031143" value="PMID:1629252"/>
      <att type="string" name="GO:0043234" value="PMID:11948184"/>
      <att type="string" name="GO:0005737" value="PMID:9508771"/>
      <att type="string" name="GO:0047485" value="GOA:compara|GO_REF:0000019"/>
      <att type="string" name="GO:0005178" value="PMID:8104223"/>
      <att type="string" name="GO:0051015" value="PMID:12411747"/>
      <att type="string" name="GO:0001882" value="PMID:12411747"/>
      <att type="string" name="GO:0030863" value="GOA:compara|GO_REF:0000019"/>
      <att type="string" name="GO:0051271" value="GOA:compara|GO_REF:0000019"/>
      <att type="string" name="GO:0051017" value="GOA:compara|GO_REF:0000019"/>
      <att type="string" name="GO:0051272" value="PMID:9508771"/>
    </att>
    <att type="integer" name="GeneID" value="81"/>
    <att type="string" name="annotation.DB_Object_Name" value="ACTN4: Alpha-actinin-4"/>
    <att type="list" name="annotation.GO CELLULAR_COMPONENT">
      <att type="string" name="annotation.GO CELLULAR_COMPONENT" value="cortical cytoskeleton"/>
      <att type="string" name="annotation.GO CELLULAR_COMPONENT" value="cytoplasm"/>
      <att type="string" name="annotation.GO CELLULAR_COMPONENT" value="nucleus"/>
      <att type="string" name="annotation.GO CELLULAR_COMPONENT" value="perinuclear region of cytoplasm"/>
      <att type="string" name="annotation.GO CELLULAR_COMPONENT" value="protein complex"/>
      <att type="string" name="annotation.GO CELLULAR_COMPONENT" value="pseudopodium"/>
      <att type="string" name="annotation.GO CELLULAR_COMPONENT" value="stress fiber"/>
    </att>
    <att type="string" name="annotation.Date" value="20060717"/>
    <att type="list" name="cytoscape.alias.list">
      <att type="string" name="cytoscape.alias.list" value="IPI00013808"/>
      <att type="string" name="cytoscape.alias.list" value="O43707"/>
    </att>
    <att type="string" name="upkb_sp" value="O43707"/>
    <att type="string" name="canonicalName" value="NP_004915.2"/>
    <att type="string" name="annotation.With (or) From" value=""/>
    <att type="integer" name="Degree" value="1"/>
    <att type="map" name="annotation.Evidence">
      <att type="string" name="GO:0001666" value="IEA"/>
      <att type="string" name="GO:0001725" value="IEA"/>
      <att type="string" name="GO:0048471" value="IDA"/>
      <att type="string" name="GO:0032417" value="NAS"/>
      <att type="string" name="GO:0005509" value="IEA"/>
      <att type="string" name="GO:0048549" value="IEA"/>
      <att type="string" name="GO:0042981" value="NAS"/>
      <att type="string" name="GO:0005634" value="IDA"/>
      <att type="string" name="GO:0042803" value="TAS"/>
      <att type="string" name="GO:0031143" value="TAS"/>
      <att type="string" name="GO:0043234" value="IDA"/>
      <att type="string" name="GO:0005737" value="IDA"/>
      <att type="string" name="GO:0047485" value="IEA"/>
      <att type="string" name="GO:0005178" value="TAS"/>
      <att type="string" name="GO:0051015" value="IDA"/>
      <att type="string" name="GO:0001882" value="IDA"/>
      <att type="string" name="GO:0030863" value="IEA"/>
      <att type="string" name="GO:0051271" value="IEA"/>
      <att type="string" name="GO:0051017" value="IEA"/>
      <att type="string" name="GO:0051272" value="IDA"/>
    </att>
    <att type="list" name="annotation.GO BIOLOGICAL_PROCESS">
      <att type="string" name="annotation.GO BIOLOGICAL_PROCESS" value="actin filament bundle formation"/>
      <att type="string" name="annotation.GO BIOLOGICAL_PROCESS" value="negative regulation of cell motility"/>
      <att type="string" name="annotation.GO BIOLOGICAL_PROCESS" value="positive regulation of cell motility"/>
      <att type="string" name="annotation.GO BIOLOGICAL_PROCESS" value="positive regulation of pinocytosis"/>
      <att type="string" name="annotation.GO BIOLOGICAL_PROCESS" value="positive regulation of sodium:hydrogen antiporter activity"/>
      <att type="string" name="annotation.GO BIOLOGICAL_PROCESS" value="regulation of apoptosis"/>
      <att type="string" name="annotation.GO BIOLOGICAL_PROCESS" value="response to hypoxia"/>
    </att>
    <att type="string" name="Prot_Name" value="actinin, alpha 4"/>
  </node>
  <node label="NP_002640.2" id="-1375">
    <att type="string" name="annotation.DB_Object_ID" value="P48736"/>
    <att type="string" name="Column 4" value="5294"/>
    <att type="string" name="annotation.DB_Object_Type" value="protein"/>
    <att type="string" name="annotation.DB" value="UniProtKB"/>
    <att type="string" name="GeneID_String" value="5294"/>
    <att type="string" name="annotation.Qualifier" value=""/>
    <att type="string" name="MCODE_Node_Status" value="Unclustered"/>
    <att type="string" name="annotation.Taxon" value="Human"/>
    <att type="string" name="Prot_Acc" value="NP_002640.2"/>
    <att type="string" name="type" value="human"/>
    <att type="string" name="annotation.Assigned_by" value="UniProtKB"/>
    <att type="list" name="annotation.GO MOLECULAR_FUNCTION">
      <att type="string" name="annotation.GO MOLECULAR_FUNCTION" value="1-phosphatidylinositol-3-kinase activity"/>
      <att type="string" name="annotation.GO MOLECULAR_FUNCTION" value="inositol or phosphatidylinositol kinase activity"/>
      <att type="string" name="annotation.GO MOLECULAR_FUNCTION" value="phosphatidylinositol-4,5-bisphosphate 3-kinase activity"/>
      <att type="string" name="annotation.GO MOLECULAR_FUNCTION" value="phosphotransferase activity, alcohol group as acceptor"/>
      <att type="string" name="annotation.GO MOLECULAR_FUNCTION" value="protein binding"/>
      <att type="string" name="annotation.GO MOLECULAR_FUNCTION" value="transferase activity"/>
    </att>
    <att type="map" name="annotation.DB:Reference">
      <att type="string" name="GO:0005515" value="PMID:11136978"/>
      <att type="string" name="GO:0046854" value="GOA:interpro|GO_REF:0000002"/>
      <att type="string" name="GO:0043066" value="GOA:compara|GO_REF:0000019"/>
      <att type="string" name="GO:0007186" value="PMID:7624799"/>
      <att type="string" name="GO:0046934" value="GOA:spec|GO_REF:0000003"/>
      <att type="string" name="GO:0048015" value="GOA:interpro|GO_REF:0000002"/>
      <att type="string" name="GO:0016303" value="PMID:7624799"/>
      <att type="string" name="GO:0016773" value="GOA:interpro|GO_REF:0000002"/>
      <att type="string" name="GO:0006468" value="GOA:compara|GO_REF:0000019"/>
      <att type="string" name="GO:0005942" value="GOA:interpro|GO_REF:0000002"/>
      <att type="string" name="GO:0004428" value="GOA:interpro|GO_REF:0000002"/>
      <att type="string" name="GO:0016740" value="GOA:spkw|GO_REF:0000004"/>
    </att>
    <att type="integer" name="GeneID" value="5294"/>
    <att type="string" name="annotation.DB_Object_Name" value="PIK3CG: Phosphatidylinositol-4,5-bisphosphate 3-kinase catalytic subunit gamma isoform"/>
    <att type="list" name="annotation.GO CELLULAR_COMPONENT">
      <att type="string" name="annotation.GO CELLULAR_COMPONENT" value="phosphoinositide 3-kinase complex"/>
    </att>
    <att type="string" name="annotation.Date" value="20080613"/>
    <att type="list" name="cytoscape.alias.list">
      <att type="string" name="cytoscape.alias.list" value="IPI00292690"/>
      <att type="string" name="cytoscape.alias.list" value="P48736"/>
    </att>
    <att type="string" name="upkb_sp" value="P48736"/>
    <att type="string" name="canonicalName" value="NP_002640.2"/>
    <att type="real" name="MCODE_Score" value="0.0"/>
    <att type="string" name="annotation.With (or) From" value="InterPro:IPR000341"/>
    <att type="integer" name="Degree" value="5"/>
    <att type="map" name="annotation.Evidence">
      <att type="string" name="GO:0005515" value="IPI"/>
      <att type="string" name="GO:0046854" value="IEA"/>
      <att type="string" name="GO:0043066" value="IEA"/>
      <att type="string" name="GO:0007186" value="TAS"/>
      <att type="string" name="GO:0046934" value="IEA"/>
      <att type="string" name="GO:0048015" value="IEA"/>
      <att type="string" name="GO:0016303" value="TAS"/>
      <att type="string" name="GO:0016773" value="IEA"/>
      <att type="string" name="GO:0006468" value="IEA"/>
      <att type="string" name="GO:0005942" value="IEA"/>
      <att type="string" name="GO:0004428" value="IEA"/>
      <att type="string" name="GO:0016740" value="IEA"/>
    </att>
    <att type="list" name="annotation.GO BIOLOGICAL_PROCESS">
      <att type="string" name="annotation.GO BIOLOGICAL_PROCESS" value="G-protein coupled receptor protein signaling pathway"/>
      <att type="string" name="annotation.GO BIOLOGICAL_PROCESS" value="negative regulation of apoptosis"/>
      <att type="string" name="annotation.GO BIOLOGICAL_PROCESS" value="phosphoinositide phosphorylation"/>
      <att type="string" name="annotation.GO BIOLOGICAL_PROCESS" value="phosphoinositide-mediated signaling"/>
      <att type="string" name="annotation.GO BIOLOGICAL_PROCESS" value="protein amino acid phosphorylation"/>
    </att>
    <att type="string" name="Prot_Name" value="phosphoinositide-3-kinase, catalytic, gamma polypeptide"/>
  </node>
  <node label="NP_001107.2" id="-1033">
    <att type="string" name="annotation.DB_Object_ID" value="O60503"/>
    <att type="string" name="Column 4" value="115"/>
    <att type="string" name="annotation.DB_Object_Type" value="protein"/>
    <att type="string" name="annotation.DB" value="UniProtKB"/>
    <att type="string" name="GeneID_String" value="115"/>
    <att type="string" name="annotation.Qualifier" value=""/>
    <att type="string" name="annotation.Taxon" value="Human"/>
    <att type="string" name="Prot_Acc" value="NP_001107.2"/>
    <att type="string" name="type" value="human"/>
    <att type="string" name="annotation.Assigned_by" value="UniProtKB"/>
    <att type="list" name="annotation.GO MOLECULAR_FUNCTION">
      <att type="string" name="annotation.GO MOLECULAR_FUNCTION" value="adenylate cyclase activity"/>
      <att type="string" name="annotation.GO MOLECULAR_FUNCTION" value="magnesium ion binding"/>
    </att>
    <att type="map" name="annotation.DB:Reference">
      <att type="string" name="GO:0007242" value="GOA:interpro|GO_REF:0000002"/>
      <att type="string" name="GO:0004016" value="PMID:9628827"/>
      <att type="string" name="GO:0000287" value="GOA:spkw|GO_REF:0000004"/>
      <att type="string" name="GO:0016020" value="GOA:spkw|GO_REF:0000004"/>
      <att type="string" name="GO:0005887" value="PMID:9628827"/>
      <att type="string" name="GO:0006171" value="GOA:spkw|GO_REF:0000004"/>
    </att>
    <att type="integer" name="GeneID" value="115"/>
    <att type="string" name="annotation.DB_Object_Name" value="ADCY9, KIAA0520: Adenylate cyclase type 9"/>
    <att type="list" name="annotation.GO CELLULAR_COMPONENT">
      <att type="string" name="annotation.GO CELLULAR_COMPONENT" value="integral to plasma membrane"/>
      <att type="string" name="annotation.GO CELLULAR_COMPONENT" value="membrane"/>
    </att>
    <att type="string" name="annotation.Date" value="20080616"/>
    <att type="list" name="cytoscape.alias.list">
      <att type="string" name="cytoscape.alias.list" value="IPI00030099"/>
      <att type="string" name="cytoscape.alias.list" value="O60503"/>
    </att>
    <att type="string" name="upkb_sp" value="O60503"/>
    <att type="string" name="canonicalName" value="NP_001107.2"/>
    <att type="string" name="annotation.With (or) From" value="SP_KW:KW-0472"/>
    <att type="integer" name="Degree" value="3"/>
    <att type="map" name="annotation.Evidence">
      <att type="string" name="GO:0007242" value="IEA"/>
      <att type="string" name="GO:0004016" value="TAS"/>
      <att type="string" name="GO:0000287" value="IEA"/>
      <att type="string" name="GO:0016020" value="IEA"/>
      <att type="string" name="GO:0005887" value="TAS"/>
      <att type="string" name="GO:0006171" value="IEA"/>
    </att>
    <att type="list" name="annotation.GO BIOLOGICAL_PROCESS">
      <att type="string" name="annotation.GO BIOLOGICAL_PROCESS" value="cAMP biosynthetic process"/>
      <att type="string" name="annotation.GO BIOLOGICAL_PROCESS" value="intracellular signaling cascade"/>
    </att>
    <att type="string" name="Prot_Name" value="adenylate cyclase 9"/>
  </node>
  <node label="NP_000725.1" id="-800">
    <att type="string" name="annotation.DB_Object_ID" value="ENSP00000354782"/>
    <att type="string" name="Column 4" value="919"/>
    <att type="string" name="annotation.DB_Object_Type" value="protein"/>
    <att type="string" name="upkb_ensemble" value="ENSP00000354782"/>
    <att type="string" name="annotation.DB" value="ENSEMBL"/>
    <att type="string" name="GeneID_String" value="919"/>
    <att type="string" name="annotation.Qualifier" value=""/>
    <att type="string" name="annotation.Taxon" value="Human"/>
    <att type="string" name="upkb_tr" value="Q6KAV0"/>
    <att type="string" name="Prot_Acc" value="NP_000725.1"/>
    <att type="string" name="type" value="human"/>
    <att type="string" name="annotation.Assigned_by" value="UniProtKB"/>
    <att type="list" name="annotation.GO MOLECULAR_FUNCTION">
      <att type="string" name="annotation.GO MOLECULAR_FUNCTION" value="protein homodimerization activity"/>
      <att type="string" name="annotation.GO MOLECULAR_FUNCTION" value="transmembrane receptor activity"/>
    </att>
    <att type="map" name="annotation.DB:Reference">
      <att type="string" name="GO:0005737" value="PMID:11390434"/>
      <att type="string" name="GO:0005886" value="PMID:11048639"/>
      <att type="string" name="GO:0016020" value="GOA:interpro|GO_REF:0000002"/>
      <att type="string" name="GO:0044419" value="GOA:spkw|GO_REF:0000004"/>
      <att type="string" name="GO:0042101" value="PMID:8176201"/>
      <att type="string" name="GO:0016021" value="GOA:spkw|GO_REF:0000004"/>
      <att type="string" name="GO:0042803" value="PMID:12110186"/>
      <att type="string" name="GO:0007166" value="GOA:interpro|GO_REF:0000002"/>
      <att type="string" name="GO:0004888" value="GOA:interpro|GO_REF:0000002"/>
    </att>
    <att type="integer" name="GeneID" value="919"/>
    <att type="string" name="annotation.DB_Object_Name" value=""/>
    <att type="list" name="annotation.GO CELLULAR_COMPONENT">
      <att type="string" name="annotation.GO CELLULAR_COMPONENT" value="T cell receptor complex"/>
      <att type="string" name="annotation.GO CELLULAR_COMPONENT" value="cytoplasm"/>
      <att type="string" name="annotation.GO CELLULAR_COMPONENT" value="integral to membrane"/>
      <att type="string" name="annotation.GO CELLULAR_COMPONENT" value="membrane"/>
      <att type="string" name="annotation.GO CELLULAR_COMPONENT" value="plasma membrane"/>
    </att>
    <att type="string" name="annotation.Date" value="20080613"/>
    <att type="list" name="cytoscape.alias.list">
      <att type="string" name="cytoscape.alias.list" value="ENSP00000354782"/>
      <att type="string" name="cytoscape.alias.list" value="IPI00871601"/>
    </att>
    <att type="string" name="upkb_sp" value="P20963"/>
    <att type="string" name="canonicalName" value="NP_000725.1"/>
    <att type="string" name="annotation.With (or) From" value="InterPro:IPR003110"/>
    <att type="integer" name="Degree" value="1"/>
    <att type="map" name="annotation.Evidence">
      <att type="string" name="GO:0005737" value="IDA"/>
      <att type="string" name="GO:0005886" value="EXP"/>
      <att type="string" name="GO:0016020" value="IEA"/>
      <att type="string" name="GO:0044419" value="IEA"/>
      <att type="string" name="GO:0042101" value="IDA"/>
      <att type="string" name="GO:0016021" value="IEA"/>
      <att type="string" name="GO:0042803" value="NAS"/>
      <att type="string" name="GO:0007166" value="IEA"/>
      <att type="string" name="GO:0004888" value="IEA"/>
    </att>
    <att type="list" name="annotation.GO BIOLOGICAL_PROCESS">
      <att type="string" name="annotation.GO BIOLOGICAL_PROCESS" value="cell surface receptor linked signal transduction"/>
      <att type="string" name="annotation.GO BIOLOGICAL_PROCESS" value="interspecies interaction between organisms"/>
    </att>
    <att type="string" name="Prot_Name" value="T-cell receptor zeta chain isoform 2 precursor"/>
  </node>
  <node label="NP_002114.2" id="-961">
    <att type="string" name="GeneID_String" value="3119"/>
    <att type="string" name="MCODE_Node_Status" value="Unclustered"/>
    <att type="string" name="Prot_Acc" value="NP_002114.2"/>
    <att type="string" name="type" value="human"/>
    <att type="integer" name="GeneID" value="3119"/>
    <att type="list" name="cytoscape.alias.list">
      <att type="string" name="cytoscape.alias.list" value="NP_002114.2"/>
    </att>
    <att type="string" name="canonicalName" value="NP_002114.2"/>
    <att type="real" name="MCODE_Score" value="0.2222222222222222"/>
    <att type="integer" name="Degree" value="1"/>
    <att type="string" name="Prot_Name" value="major histocompatibility complex, class II, DQ beta 1 precursor"/>
  </node>
  <node label="NP_002804.2" id="-590">
    <att type="string" name="annotation.DB_Object_ID" value="O00233"/>
    <att type="string" name="Column 4" value="5715"/>
    <att type="string" name="annotation.DB_Object_Type" value="protein"/>
    <att type="string" name="annotation.DB" value="UniProtKB"/>
    <att type="string" name="upkb_vega" value="OTTHUMP00000169604"/>
    <att type="string" name="GeneID_String" value="5715"/>
    <att type="string" name="annotation.Qualifier" value=""/>
    <att type="string" name="annotation.Taxon" value="Human"/>
    <att type="string" name="Prot_Acc" value="NP_002804.2"/>
    <att type="string" name="type" value="human"/>
    <att type="string" name="annotation.Assigned_by" value="UniProtKB"/>
    <att type="list" name="annotation.GO MOLECULAR_FUNCTION">
      <att type="string" name="annotation.GO MOLECULAR_FUNCTION" value="bHLH transcription factor binding"/>
      <att type="string" name="annotation.GO MOLECULAR_FUNCTION" value="protein binding"/>
      <att type="string" name="annotation.GO MOLECULAR_FUNCTION" value="transcription coactivator activity"/>
    </att>
    <att type="map" name="annotation.DB:Reference">
      <att type="string" name="GO:0005515" value="GOA:interpro|GO_REF:0000002"/>
      <att type="string" name="GO:0006511" value="PMID:9653651"/>
      <att type="string" name="GO:0005838" value="PMID:9653651"/>
      <att type="string" name="GO:0003713" value="PMID:10567574"/>
      <att type="string" name="GO:0051437" value="PMID:12791267"/>
      <att type="string" name="GO:0043425" value="PMID:10567574"/>
      <att type="string" name="GO:0005634" value="PMID:10567574"/>
      <att type="string" name="GO:0051436" value="PMID:15029244"/>
      <att type="string" name="GO:0031145" value="PMID:11285280"/>
      <att type="string" name="GO:0005829" value="GOA:spkw|GO_REF:0000004"/>
      <att type="string" name="GO:0045941" value="PMID:10567574"/>
      <att type="string" name="GO:0032024" value="PMID:10567574"/>
      <att type="string" name="GO:0046676" value="PMID:16099819"/>
    </att>
    <att type="integer" name="GeneID" value="5715"/>
    <att type="string" name="annotation.DB_Object_Name" value="PSMD9: 26S proteasome non-ATPase regulatory subunit 9"/>
    <att type="list" name="annotation.GO CELLULAR_COMPONENT">
      <att type="string" name="annotation.GO CELLULAR_COMPONENT" value="cytosol"/>
      <att type="string" name="annotation.GO CELLULAR_COMPONENT" value="nucleus"/>
      <att type="string" name="annotation.GO CELLULAR_COMPONENT" value="proteasome regulatory particle"/>
    </att>
    <att type="string" name="annotation.Date" value="20030722"/>
    <att type="list" name="cytoscape.alias.list">
      <att type="string" name="cytoscape.alias.list" value="IPI00010860"/>
      <att type="string" name="cytoscape.alias.list" value="O00233"/>
    </att>
    <att type="string" name="upkb_sp" value="O00233"/>
    <att type="string" name="canonicalName" value="NP_002804.2"/>
    <att type="string" name="annotation.With (or) From" value=""/>
    <att type="integer" name="Degree" value="1"/>
    <att type="map" name="annotation.Evidence">
      <att type="string" name="GO:0005515" value="IEA"/>
      <att type="string" name="GO:0006511" value="NAS"/>
      <att type="string" name="GO:0005838" value="NAS"/>
      <att type="string" name="GO:0003713" value="ISS"/>
      <att type="string" name="GO:0051437" value="EXP"/>
      <att type="string" name="GO:0043425" value="ISS"/>
      <att type="string" name="GO:0005634" value="ISS"/>
      <att type="string" name="GO:0051436" value="EXP"/>
      <att type="string" name="GO:0031145" value="EXP"/>
      <att type="string" name="GO:0005829" value="IEA"/>
      <att type="string" name="GO:0045941" value="ISS"/>
      <att type="string" name="GO:0032024" value="ISS"/>
      <att type="string" name="GO:0046676" value="ISS"/>
    </att>
    <att type="list" name="annotation.GO BIOLOGICAL_PROCESS">
      <att type="string" name="annotation.GO BIOLOGICAL_PROCESS" value="anaphase-promoting complex-dependent proteasomal ubiquitin-dependent protein catabolic process"/>
      <att type="string" name="annotation.GO BIOLOGICAL_PROCESS" value="negative regulation of insulin secretion"/>
      <att type="string" name="annotation.GO BIOLOGICAL_PROCESS" value="negative regulation of ubiquitin-protein ligase activity during mitotic cell cycle"/>
      <att type="string" name="annotation.GO BIOLOGICAL_PROCESS" value="positive regulation of insulin secretion"/>
      <att type="string" name="annotation.GO BIOLOGICAL_PROCESS" value="positive regulation of transcription"/>
      <att type="string" name="annotation.GO BIOLOGICAL_PROCESS" value="positive regulation of ubiquitin-protein ligase activity during mitotic cell cycle"/>
      <att type="string" name="annotation.GO BIOLOGICAL_PROCESS" value="ubiquitin-dependent protein catabolic process"/>
    </att>
    <att type="string" name="Prot_Name" value="proteasome 26S non-ATPase subunit 9"/>
  </node>
  <node label="NP_001829.1" id="-1160">
    <att type="string" name="annotation.DB_Object_ID" value="P32248"/>
    <att type="string" name="Column 4" value="1236"/>
    <att type="string" name="annotation.DB_Object_Type" value="protein"/>
    <att type="string" name="annotation.DB" value="UniProtKB"/>
    <att type="string" name="GeneID_String" value="1236"/>
    <att type="string" name="annotation.Qualifier" value=""/>
    <att type="string" name="MCODE_Node_Status" value="Unclustered"/>
    <att type="string" name="annotation.Taxon" value="Human"/>
    <att type="string" name="Prot_Acc" value="NP_001829.1"/>
    <att type="string" name="type" value="human"/>
    <att type="string" name="annotation.Assigned_by" value="PINC"/>
    <att type="list" name="annotation.GO MOLECULAR_FUNCTION">
      <att type="string" name="annotation.GO MOLECULAR_FUNCTION" value="C-C chemokine receptor activity"/>
      <att type="string" name="annotation.GO MOLECULAR_FUNCTION" value="receptor activity"/>
      <att type="string" name="annotation.GO MOLECULAR_FUNCTION" value="rhodopsin-like receptor activity"/>
    </att>
    <att type="map" name="annotation.DB:Reference">
      <att type="string" name="GO:0007165" value="GOA:spkw|GO_REF:0000004"/>
      <att type="string" name="GO:0006954" value="PMID:10741397"/>
      <att type="string" name="GO:0007186" value="GOA:interpro|GO_REF:0000002"/>
      <att type="string" name="GO:0006935" value="PMID:9153236"/>
      <att type="string" name="GO:0005886" value="PMID:10741397"/>
      <att type="string" name="GO:0005887" value="PMID:9153236"/>
      <att type="string" name="GO:0016493" value="GOA:interpro|GO_REF:0000002"/>
      <att type="string" name="GO:0001584" value="GOA:interpro|GO_REF:0000002"/>
      <att type="string" name="GO:0004872" value="GOA:spkw|GO_REF:0000004"/>
      <att type="string" name="GO:0007204" value="PMID:9153236"/>
    </att>
    <att type="integer" name="GeneID" value="1236"/>
    <att type="string" name="annotation.DB_Object_Name" value="CCR7, CMKBR7, EBI1, EVI1: C-C chemokine receptor type 7 precursor"/>
    <att type="list" name="annotation.GO CELLULAR_COMPONENT">
      <att type="string" name="annotation.GO CELLULAR_COMPONENT" value="integral to plasma membrane"/>
      <att type="string" name="annotation.GO CELLULAR_COMPONENT" value="plasma membrane"/>
    </att>
    <att type="string" name="annotation.Date" value="20030904"/>
    <att type="list" name="cytoscape.alias.list">
      <att type="string" name="cytoscape.alias.list" value="IPI00027687"/>
      <att type="string" name="cytoscape.alias.list" value="P32248"/>
    </att>
    <att type="string" name="upkb_sp" value="P32248"/>
    <att type="string" name="canonicalName" value="NP_001829.1"/>
    <att type="real" name="MCODE_Score" value="0.0"/>
    <att type="string" name="annotation.With (or) From" value=""/>
    <att type="integer" name="Degree" value="1"/>
    <att type="map" name="annotation.Evidence">
      <att type="string" name="GO:0007165" value="IEA"/>
      <att type="string" name="GO:0006954" value="TAS"/>
      <att type="string" name="GO:0007186" value="IEA"/>
      <att type="string" name="GO:0006935" value="TAS"/>
      <att type="string" name="GO:0005886" value="TAS"/>
      <att type="string" name="GO:0005887" value="TAS"/>
      <att type="string" name="GO:0016493" value="IEA"/>
      <att type="string" name="GO:0001584" value="IEA"/>
      <att type="string" name="GO:0004872" value="IEA"/>
      <att type="string" name="GO:0007204" value="TAS"/>
    </att>
    <att type="list" name="annotation.GO BIOLOGICAL_PROCESS">
      <att type="string" name="annotation.GO BIOLOGICAL_PROCESS" value="G-protein coupled receptor protein signaling pathway"/>
      <att type="string" name="annotation.GO BIOLOGICAL_PROCESS" value="chemotaxis"/>
      <att type="string" name="annotation.GO BIOLOGICAL_PROCESS" value="elevation of cytosolic calcium ion concentration"/>
      <att type="string" name="annotation.GO BIOLOGICAL_PROCESS" value="inflammatory response"/>
      <att type="string" name="annotation.GO BIOLOGICAL_PROCESS" value="signal transduction"/>
    </att>
    <att type="string" name="Prot_Name" value="chemokine (C-C motif) receptor 7 precursor"/>
  </node>
  <node label="NP_055629.1" id="-543">
    <att type="string" name="annotation.DB_Object_ID" value="Q15008"/>
    <att type="string" name="Column 4" value="9861"/>
    <att type="string" name="annotation.DB_Object_Type" value="protein"/>
    <att type="string" name="annotation.DB" value="UniProtKB"/>
    <att type="string" name="upkb_vega" value="OTTHUMP00000171746"/>
    <att type="string" name="GeneID_String" value="9861"/>
    <att type="string" name="annotation.Qualifier" value=""/>
    <att type="string" name="annotation.Taxon" value="Human"/>
    <att type="string" name="upkb_tr" value="Q6UV22"/>
    <att type="string" name="Prot_Acc" value="NP_055629.1"/>
    <att type="string" name="type" value="human"/>
    <att type="string" name="annotation.Assigned_by" value="UniProtKB"/>
    <att type="list" name="annotation.GO MOLECULAR_FUNCTION">
      <att type="string" name="annotation.GO MOLECULAR_FUNCTION" value="ATPase activity"/>
      <att type="string" name="annotation.GO MOLECULAR_FUNCTION" value="protein binding"/>
    </att>
    <att type="map" name="annotation.DB:Reference">
      <att type="string" name="GO:0006510" value="PMID:10723133"/>
      <att type="string" name="GO:0005515" value="PMID:17353931"/>
      <att type="string" name="GO:0043234" value="GOA:spkw|GO_REF:0000004"/>
      <att type="string" name="GO:0000502" value="PMID:10723133"/>
      <att type="string" name="GO:0051437" value="PMID:12791267"/>
      <att type="string" name="GO:0051436" value="PMID:15029244"/>
      <att type="string" name="GO:0016887" value="PMID:10723133"/>
      <att type="string" name="GO:0031145" value="PMID:11285280"/>
      <att type="string" name="GO:0005829" value="GOA:spkw|GO_REF:0000004"/>
    </att>
    <att type="integer" name="GeneID" value="9861"/>
    <att type="string" name="annotation.DB_Object_Name" value="PSMD6, KIAA0107, PFAAP4: 26S proteasome non-ATPase regulatory subunit 6"/>
    <att type="list" name="annotation.GO CELLULAR_COMPONENT">
      <att type="string" name="annotation.GO CELLULAR_COMPONENT" value="cytosol"/>
      <att type="string" name="annotation.GO CELLULAR_COMPONENT" value="proteasome complex"/>
      <att type="string" name="annotation.GO CELLULAR_COMPONENT" value="protein complex"/>
    </att>
    <att type="string" name="annotation.Date" value="20080616"/>
    <att type="list" name="cytoscape.alias.list">
      <att type="string" name="cytoscape.alias.list" value="IPI00014151"/>
      <att type="string" name="cytoscape.alias.list" value="Q15008"/>
    </att>
    <att type="string" name="upkb_sp" value="Q15008"/>
    <att type="string" name="canonicalName" value="NP_055629.1"/>
    <att type="string" name="annotation.With (or) From" value="SP_KW:KW-0647"/>
    <att type="integer" name="Degree" value="1"/>
    <att type="map" name="annotation.Evidence">
      <att type="string" name="GO:0006510" value="NAS"/>
      <att type="string" name="GO:0005515" value="IPI"/>
      <att type="string" name="GO:0043234" value="IEA"/>
      <att type="string" name="GO:0000502" value="NAS"/>
      <att type="string" name="GO:0051437" value="EXP"/>
      <att type="string" name="GO:0051436" value="EXP"/>
      <att type="string" name="GO:0016887" value="NAS"/>
      <att type="string" name="GO:0031145" value="EXP"/>
      <att type="string" name="GO:0005829" value="IEA"/>
    </att>
    <att type="list" name="annotation.GO BIOLOGICAL_PROCESS">
      <att type="string" name="annotation.GO BIOLOGICAL_PROCESS" value="ATP-dependent proteolysis"/>
[truncated: 858,138 more chars]
