# Supplementary material for: Identifying potential survival strategies of HIV-1 through virus-host protein interaction networks
Source: BMC Syst Biol. 2010 Jul 15;4:96. doi: 10.1186/1752-0509-4-96 (PMC2913931; doi:10.1186/1752-0509-4-96)
Supplement: Additional file 5 — HIV-human connectivities for regulatory, activation/inhibition and binds interactions. A: Number of HIV-human interactions for each HIV protein, B: Normalized relative number of HIV-human interactions for each HIV protein. The y-axis enumerates the n-fold representation of interactions per HIV protein divided by the relative number of interactions of the respective protein in the total network. An n-fold representation of n > 1 shows an over-representation, whereas n < 1 signifies an under-representation. [file 1752-0509-4-96-S5.ZIP › CytoscapeSession-2009_11_26-13_56/hivhh-regulatory.xgmml]

<?xml version="1.0" encoding="UTF-8" standalone="yes"?>
<graph label="hivhh-regulatory" xmlns:dc="http://purl.org/dc/elements/1.1/" xmlns:xlink="http://www.w3.org/1999/xlink" xmlns:rdf="http://www.w3.org/1999/02/22-rdf-syntax-ns#" xmlns:cy="http://www.cytoscape.org" xmlns="http://www.cs.rpi.edu/XGMML"  directed="1">
  <att name="documentVersion" value="1.1"/>
  <att name="networkMetadata">
    <rdf:RDF>
      <rdf:Description rdf:about="http://www.cytoscape.org/">
        <dc:type>Protein-Protein Interaction</dc:type>
        <dc:description>N/A</dc:description>
        <dc:identifier>N/A</dc:identifier>
        <dc:date>2009-11-26 13:56:05</dc:date>
        <dc:title>hivhh-regulatory</dc:title>
        <dc:source>http://www.cytoscape.org/</dc:source>
        <dc:format>Cytoscape-XGMML</dc:format>
      </rdf:Description>
    </rdf:RDF>
  </att>
  <att type="string" name="backgroundColor" value="#ffffff"/>
  <att type="real" name="GRAPH_VIEW_ZOOM" value="1.0"/>
  <att type="real" name="GRAPH_VIEW_CENTER_X" value="0.0"/>
  <att type="real" name="GRAPH_VIEW_CENTER_Y" value="0.0"/>
  <att type="string" name="__layoutAlgorithm" value="kamada-kawai" cy:hidden="true"/>
  <node label="NP_000567.1" id="-1196">
    <att type="string" name="annotation.DB_Object_ID" value="P01584"/>
    <att type="string" name="Column 4" value="3553"/>
    <att type="string" name="annotation.DB_Object_Type" value="protein"/>
    <att type="string" name="annotation.DB" value="UniProtKB"/>
    <att type="string" name="GeneID_String" value="3553"/>
    <att type="string" name="annotation.Qualifier" value=""/>
    <att type="string" name="MCODE_Node_Status" value="Unclustered"/>
    <att type="string" name="annotation.Taxon" value="Human"/>
    <att type="string" name="Prot_Acc" value="NP_000567.1"/>
    <att type="string" name="type" value="human"/>
    <att type="string" name="annotation.Assigned_by" value="PINC"/>
    <att type="list" name="annotation.GO MOLECULAR_FUNCTION">
      <att type="string" name="annotation.GO MOLECULAR_FUNCTION" value="interleukin-1 receptor binding"/>
      <att type="string" name="annotation.GO MOLECULAR_FUNCTION" value="protein binding"/>
      <att type="string" name="annotation.GO MOLECULAR_FUNCTION" value="signal transducer activity"/>
    </att>
    <att type="map" name="annotation.DB:Reference">
      <att type="string" name="GO:0032755" value="GOA:compara|GO_REF:0000019"/>
      <att type="string" name="GO:0005515" value="PMID:9062193"/>
      <att type="string" name="GO:0008285" value="PMID:3493774"/>
      <att type="string" name="GO:0019221" value="GOA:compara|GO_REF:0000019"/>
      <att type="string" name="GO:0007267" value="PMID:2989698"/>
      <att type="string" name="GO:0046330" value="GOA:compara|GO_REF:0000019"/>
      <att type="string" name="GO:0050900" value="GOA:compara|GO_REF:0000019"/>
      <att type="string" name="GO:0007204" value="GOA:compara|GO_REF:0000019"/>
      <att type="string" name="GO:0005615" value="PMID:3493774"/>
      <att type="string" name="GO:0000187" value="PMID:10748004"/>
      <att type="string" name="GO:0006955" value="GOA:interpro|GO_REF:0000002"/>
      <att type="string" name="GO:0051091" value="PMID:10748004"/>
      <att type="string" name="GO:0006954" value="PMID:1919436"/>
      <att type="string" name="GO:0001660" value="GOA:spkw|GO_REF:0000004"/>
      <att type="string" name="GO:0004871" value="PMID:10786823"/>
      <att type="string" name="GO:0043123" value="GOA:compara|GO_REF:0000019"/>
      <att type="string" name="GO:0045410" value="GOA:compara|GO_REF:0000019"/>
      <att type="string" name="GO:0005149" value="PMID:1919436"/>
      <att type="string" name="GO:0030593" value="GOA:compara|GO_REF:0000019"/>
      <att type="string" name="GO:0006915" value="PMID:9218611"/>
      <att type="string" name="GO:0006916" value="PMID:10748004"/>
      <att type="string" name="GO:0005576" value="PMID:1919436"/>
      <att type="string" name="GO:0001525" value="GOA:compara|GO_REF:0000019"/>
      <att type="string" name="GO:0007165" value="PMID:9218611"/>
      <att type="string" name="GO:0001934" value="PMID:10748004"/>
      <att type="string" name="GO:0045080" value="GOA:compara|GO_REF:0000019"/>
    </att>
    <att type="integer" name="GeneID" value="3553"/>
    <att type="string" name="annotation.DB_Object_Name" value="IL1B, IL1F2: Interleukin-1 beta precursor"/>
    <att type="list" name="annotation.GO CELLULAR_COMPONENT">
      <att type="string" name="annotation.GO CELLULAR_COMPONENT" value="extracellular region"/>
      <att type="string" name="annotation.GO CELLULAR_COMPONENT" value="extracellular space"/>
    </att>
    <att type="string" name="annotation.Date" value="20030904"/>
    <att type="list" name="cytoscape.alias.list">
      <att type="string" name="cytoscape.alias.list" value="IPI00307223"/>
      <att type="string" name="cytoscape.alias.list" value="P01584"/>
    </att>
    <att type="string" name="upkb_sp" value="P01584"/>
    <att type="string" name="canonicalName" value="NP_000567.1"/>
    <att type="real" name="MCODE_Score" value="1.0"/>
    <att type="string" name="annotation.With (or) From" value=""/>
    <att type="map" name="annotation.Evidence">
      <att type="string" name="GO:0032755" value="IEA"/>
      <att type="string" name="GO:0005515" value="IPI"/>
      <att type="string" name="GO:0008285" value="TAS"/>
      <att type="string" name="GO:0019221" value="IEA"/>
      <att type="string" name="GO:0007267" value="TAS"/>
      <att type="string" name="GO:0046330" value="IEA"/>
      <att type="string" name="GO:0050900" value="IEA"/>
      <att type="string" name="GO:0007204" value="IEA"/>
      <att type="string" name="GO:0005615" value="TAS"/>
      <att type="string" name="GO:0000187" value="IDA"/>
      <att type="string" name="GO:0006955" value="IEA"/>
      <att type="string" name="GO:0051091" value="IDA"/>
      <att type="string" name="GO:0006954" value="NAS"/>
      <att type="string" name="GO:0001660" value="IEA"/>
      <att type="string" name="GO:0004871" value="TAS"/>
      <att type="string" name="GO:0043123" value="IEA"/>
      <att type="string" name="GO:0045410" value="IEA"/>
      <att type="string" name="GO:0005149" value="NAS"/>
      <att type="string" name="GO:0030593" value="IEA"/>
      <att type="string" name="GO:0006915" value="TAS"/>
      <att type="string" name="GO:0006916" value="IDA"/>
      <att type="string" name="GO:0005576" value="NAS"/>
      <att type="string" name="GO:0001525" value="IEA"/>
      <att type="string" name="GO:0007165" value="TAS"/>
      <att type="string" name="GO:0001934" value="IDA"/>
      <att type="string" name="GO:0045080" value="IEA"/>
    </att>
    <att type="list" name="annotation.GO BIOLOGICAL_PROCESS">
      <att type="string" name="annotation.GO BIOLOGICAL_PROCESS" value="activation of MAPK activity"/>
      <att type="string" name="annotation.GO BIOLOGICAL_PROCESS" value="angiogenesis"/>
      <att type="string" name="annotation.GO BIOLOGICAL_PROCESS" value="anti-apoptosis"/>
      <att type="string" name="annotation.GO BIOLOGICAL_PROCESS" value="apoptosis"/>
      <att type="string" name="annotation.GO BIOLOGICAL_PROCESS" value="cell-cell signaling"/>
      <att type="string" name="annotation.GO BIOLOGICAL_PROCESS" value="cytokine and chemokine mediated signaling pathway"/>
      <att type="string" name="annotation.GO BIOLOGICAL_PROCESS" value="elevation of cytosolic calcium ion concentration"/>
      <att type="string" name="annotation.GO BIOLOGICAL_PROCESS" value="fever"/>
      <att type="string" name="annotation.GO BIOLOGICAL_PROCESS" value="immune response"/>
      <att type="string" name="annotation.GO BIOLOGICAL_PROCESS" value="inflammatory response"/>
      <att type="string" name="annotation.GO BIOLOGICAL_PROCESS" value="leukocyte migration"/>
      <att type="string" name="annotation.GO BIOLOGICAL_PROCESS" value="negative regulation of cell proliferation"/>
      <att type="string" name="annotation.GO BIOLOGICAL_PROCESS" value="neutrophil chemotaxis"/>
      <att type="string" name="annotation.GO BIOLOGICAL_PROCESS" value="positive regulation of I-kappaB kinase/NF-kappaB cascade"/>
      <att type="string" name="annotation.GO BIOLOGICAL_PROCESS" value="positive regulation of JNK cascade"/>
      <att type="string" name="annotation.GO BIOLOGICAL_PROCESS" value="positive regulation of chemokine biosynthetic process"/>
      <att type="string" name="annotation.GO BIOLOGICAL_PROCESS" value="positive regulation of interleukin-6 biosynthetic process"/>
      <att type="string" name="annotation.GO BIOLOGICAL_PROCESS" value="positive regulation of interleukin-6 production"/>
      <att type="string" name="annotation.GO BIOLOGICAL_PROCESS" value="positive regulation of protein amino acid phosphorylation"/>
      <att type="string" name="annotation.GO BIOLOGICAL_PROCESS" value="positive regulation of transcription factor activity"/>
      <att type="string" name="annotation.GO BIOLOGICAL_PROCESS" value="signal transduction"/>
    </att>
    <att type="string" name="Prot_Name" value="interleukin 1, beta proprotein"/>
  </node>
  <node label="NP_003989.2" id="-958">
    <att type="string" name="annotation.DB_Object_ID" value="P19838"/>
    <att type="string" name="Column 4" value="4790"/>
    <att type="string" name="annotation.DB_Object_Type" value="protein"/>
    <att type="string" name="annotation.DB" value="UniProtKB"/>
    <att type="string" name="GeneID_String" value="4790"/>
    <att type="string" name="annotation.Qualifier" value=""/>
    <att type="string" name="MCODE_Node_Status" value="Unclustered"/>
    <att type="string" name="annotation.Taxon" value="Human"/>
    <att type="string" name="Prot_Acc" value="NP_003989.2"/>
    <att type="string" name="type" value="human"/>
    <att type="string" name="annotation.Assigned_by" value="Reactome"/>
    <att type="list" name="annotation.GO MOLECULAR_FUNCTION">
      <att type="string" name="annotation.GO MOLECULAR_FUNCTION" value="protein binding"/>
      <att type="string" name="annotation.GO MOLECULAR_FUNCTION" value="transcription factor activity"/>
    </att>
    <att type="map" name="annotation.DB:Reference">
      <att type="string" name="GO:0005515" value="PMID:11526476"/>
      <att type="string" name="GO:0006355" value="GOA:interpro|GO_REF:0000002"/>
      <att type="string" name="GO:0003700" value="PMID:10928981"/>
      <att type="string" name="GO:0006366" value="PMID:1992489"/>
      <att type="string" name="GO:0006915" value="GOA:spkw|GO_REF:0000004"/>
      <att type="string" name="GO:0005634" value="PMID:11819787"/>
      <att type="string" name="GO:0006916" value="PMID:10811897"/>
      <att type="string" name="GO:0005829" value="PMID:10723127"/>
      <att type="string" name="GO:0007165" value="GOA:interpro|GO_REF:0000002"/>
      <att type="string" name="GO:0005737" value="PMID:11819787"/>
      <att type="string" name="GO:0006954" value="PMID:1992489"/>
      <att type="string" name="GO:0045941" value="PMID:8096091"/>
      <att type="string" name="GO:0005654" value="PMID:10723127"/>
    </att>
    <att type="integer" name="GeneID" value="4790"/>
    <att type="string" name="annotation.DB_Object_Name" value="NFKB1: Nuclear factor NF-kappa-B p105 subunit"/>
    <att type="list" name="annotation.GO CELLULAR_COMPONENT">
      <att type="string" name="annotation.GO CELLULAR_COMPONENT" value="cytoplasm"/>
      <att type="string" name="annotation.GO CELLULAR_COMPONENT" value="cytosol"/>
      <att type="string" name="annotation.GO CELLULAR_COMPONENT" value="nucleoplasm"/>
      <att type="string" name="annotation.GO CELLULAR_COMPONENT" value="nucleus"/>
    </att>
    <att type="string" name="annotation.Date" value="20060106"/>
    <att type="list" name="cytoscape.alias.list">
      <att type="string" name="cytoscape.alias.list" value="IPI00788987"/>
      <att type="string" name="cytoscape.alias.list" value="P19838"/>
    </att>
    <att type="string" name="upkb_sp" value="P19838"/>
    <att type="string" name="canonicalName" value="NP_003989.2"/>
    <att type="real" name="MCODE_Score" value="1.0"/>
    <att type="string" name="annotation.With (or) From" value=""/>
    <att type="integer" name="Degree" value="8"/>
    <att type="map" name="annotation.Evidence">
      <att type="string" name="GO:0005515" value="IPI"/>
      <att type="string" name="GO:0006355" value="IEA"/>
      <att type="string" name="GO:0003700" value="TAS"/>
      <att type="string" name="GO:0006366" value="TAS"/>
      <att type="string" name="GO:0006915" value="IEA"/>
      <att type="string" name="GO:0005634" value="IDA"/>
      <att type="string" name="GO:0006916" value="TAS"/>
      <att type="string" name="GO:0005829" value="EXP"/>
      <att type="string" name="GO:0007165" value="IEA"/>
      <att type="string" name="GO:0005737" value="IDA"/>
      <att type="string" name="GO:0006954" value="TAS"/>
      <att type="string" name="GO:0045941" value="NAS"/>
      <att type="string" name="GO:0005654" value="EXP"/>
    </att>
    <att type="list" name="annotation.GO BIOLOGICAL_PROCESS">
      <att type="string" name="annotation.GO BIOLOGICAL_PROCESS" value="anti-apoptosis"/>
      <att type="string" name="annotation.GO BIOLOGICAL_PROCESS" value="apoptosis"/>
      <att type="string" name="annotation.GO BIOLOGICAL_PROCESS" value="inflammatory response"/>
      <att type="string" name="annotation.GO BIOLOGICAL_PROCESS" value="positive regulation of transcription"/>
      <att type="string" name="annotation.GO BIOLOGICAL_PROCESS" value="regulation of transcription, DNA-dependent"/>
      <att type="string" name="annotation.GO BIOLOGICAL_PROCESS" value="signal transduction"/>
      <att type="string" name="annotation.GO BIOLOGICAL_PROCESS" value="transcription from RNA polymerase II promoter"/>
    </att>
    <att type="string" name="Prot_Name" value="nuclear factor kappa-B, subunit 1"/>
  </node>
  <node label="NP_004985.2" id="-1161">
    <att type="string" name="annotation.DB_Object_ID" value="P14780"/>
    <att type="string" name="Column 4" value="4318"/>
    <att type="string" name="annotation.DB_Object_Type" value="protein"/>
    <att type="string" name="annotation.DB" value="UniProtKB"/>
    <att type="string" name="GeneID_String" value="4318"/>
    <att type="string" name="annotation.Qualifier" value=""/>
    <att type="string" name="MCODE_Node_Status" value="Unclustered"/>
    <att type="string" name="annotation.Taxon" value="Human"/>
    <att type="string" name="Prot_Acc" value="NP_004985.2"/>
    <att type="string" name="type" value="human"/>
    <att type="string" name="annotation.Assigned_by" value="UniProtKB"/>
    <att type="list" name="annotation.GO MOLECULAR_FUNCTION">
      <att type="string" name="annotation.GO MOLECULAR_FUNCTION" value="calcium ion binding"/>
      <att type="string" name="annotation.GO MOLECULAR_FUNCTION" value="collagen binding"/>
      <att type="string" name="annotation.GO MOLECULAR_FUNCTION" value="collagenase activity"/>
      <att type="string" name="annotation.GO MOLECULAR_FUNCTION" value="gelatinase B activity"/>
      <att type="string" name="annotation.GO MOLECULAR_FUNCTION" value="zinc ion binding"/>
    </att>
    <att type="map" name="annotation.DB:Reference">
      <att type="string" name="GO:0004229" value="PMID:16192646"/>
      <att type="string" name="GO:0043065" value="GOA:compara|GO_REF:0000019"/>
      <att type="string" name="GO:0005518" value="PMID:2251898"/>
      <att type="string" name="GO:0005509" value="GOA:spkw|GO_REF:0000004"/>
      <att type="string" name="GO:0005578" value="GOA:interpro|GO_REF:0000002"/>
      <att type="string" name="GO:0005576" value="GOA:spkw|GO_REF:0000004"/>
      <att type="string" name="GO:0005615" value="PMID:2251898"/>
      <att type="string" name="GO:0008133" value="PMID:2551898"/>
      <att type="string" name="GO:0001501" value="GOA:compara|GO_REF:0000019"/>
      <att type="string" name="GO:0030198" value="GOA:compara|GO_REF:0000019"/>
      <att type="string" name="GO:0030574" value="GOA:spkw|GO_REF:0000004"/>
      <att type="string" name="GO:0008152" value="GOA:interpro|GO_REF:0000002"/>
      <att type="string" name="GO:0006508" value="PMID:2551898"/>
      <att type="string" name="GO:0030225" value="PMID:2251898"/>
      <att type="string" name="GO:0008270" value="PMID:2251898"/>
    </att>
    <att type="integer" name="GeneID" value="4318"/>
    <att type="string" name="annotation.DB_Object_Name" value="MMP9, CLG4B: Matrix metalloproteinase-9 precursor"/>
    <att type="list" name="annotation.GO CELLULAR_COMPONENT">
      <att type="string" name="annotation.GO CELLULAR_COMPONENT" value="extracellular region"/>
      <att type="string" name="annotation.GO CELLULAR_COMPONENT" value="extracellular space"/>
      <att type="string" name="annotation.GO CELLULAR_COMPONENT" value="proteinaceous extracellular matrix"/>
    </att>
    <att type="string" name="annotation.Date" value="20060310"/>
    <att type="list" name="cytoscape.alias.list">
      <att type="string" name="cytoscape.alias.list" value="IPI00027509"/>
      <att type="string" name="cytoscape.alias.list" value="P14780"/>
    </att>
    <att type="string" name="upkb_sp" value="P14780"/>
    <att type="string" name="canonicalName" value="NP_004985.2"/>
    <att type="real" name="MCODE_Score" value="0.0"/>
    <att type="string" name="annotation.With (or) From" value=""/>
    <att type="integer" name="Degree" value="1"/>
    <att type="map" name="annotation.Evidence">
      <att type="string" name="GO:0004229" value="IDA"/>
      <att type="string" name="GO:0043065" value="IEA"/>
      <att type="string" name="GO:0005518" value="TAS"/>
      <att type="string" name="GO:0005509" value="IEA"/>
      <att type="string" name="GO:0005578" value="IEA"/>
      <att type="string" name="GO:0005576" value="IEA"/>
      <att type="string" name="GO:0005615" value="IDA"/>
      <att type="string" name="GO:0008133" value="IDA"/>
      <att type="string" name="GO:0001501" value="IEA"/>
      <att type="string" name="GO:0030198" value="IEA"/>
      <att type="string" name="GO:0030574" value="IEA"/>
      <att type="string" name="GO:0008152" value="IEA"/>
      <att type="string" name="GO:0006508" value="IDA"/>
      <att type="string" name="GO:0030225" value="TAS"/>
      <att type="string" name="GO:0008270" value="TAS"/>
    </att>
    <att type="list" name="annotation.GO BIOLOGICAL_PROCESS">
      <att type="string" name="annotation.GO BIOLOGICAL_PROCESS" value="collagen catabolic process"/>
      <att type="string" name="annotation.GO BIOLOGICAL_PROCESS" value="extracellular matrix organization and biogenesis"/>
      <att type="string" name="annotation.GO BIOLOGICAL_PROCESS" value="macrophage differentiation"/>
      <att type="string" name="annotation.GO BIOLOGICAL_PROCESS" value="metabolic process"/>
      <att type="string" name="annotation.GO BIOLOGICAL_PROCESS" value="positive regulation of apoptosis"/>
      <att type="string" name="annotation.GO BIOLOGICAL_PROCESS" value="proteolysis"/>
      <att type="string" name="annotation.GO BIOLOGICAL_PROCESS" value="skeletal development"/>
    </att>
    <att type="string" name="Prot_Name" value="matrix metalloproteinase 9 preproprotein"/>
  </node>
  <node label="NP_001606.1" id="-1198">
    <att type="string" name="annotation.DB_Object_ID" value="P63267"/>
    <att type="string" name="Column 4" value="72"/>
    <att type="string" name="annotation.DB_Object_Type" value="protein"/>
    <att type="string" name="annotation.DB" value="UniProtKB"/>
    <att type="string" name="GeneID_String" value="72"/>
    <att type="string" name="annotation.Qualifier" value=""/>
    <att type="string" name="MCODE_Node_Status" value="Unclustered"/>
    <att type="string" name="annotation.Taxon" value="Human"/>
    <att type="string" name="Prot_Acc" value="NP_001606.1"/>
    <att type="string" name="type" value="human"/>
    <att type="string" name="annotation.Assigned_by" value="UniProtKB"/>
    <att type="list" name="annotation.GO MOLECULAR_FUNCTION">
      <att type="string" name="annotation.GO MOLECULAR_FUNCTION" value="ATP binding"/>
      <att type="string" name="annotation.GO MOLECULAR_FUNCTION" value="nucleotide binding"/>
      <att type="string" name="annotation.GO MOLECULAR_FUNCTION" value="protein binding"/>
      <att type="string" name="annotation.GO MOLECULAR_FUNCTION" value="structural molecule activity"/>
    </att>
    <att type="map" name="annotation.DB:Reference">
      <att type="string" name="GO:0005515" value="GOA:interpro|GO_REF:0000002"/>
      <att type="string" name="GO:0005737" value="GOA:spkw|GO_REF:0000004"/>
      <att type="string" name="GO:0000166" value="GOA:spkw|GO_REF:0000004"/>
      <att type="string" name="GO:0005198" value="GOA:spkw|GO_REF:0000004"/>
      <att type="string" name="GO:0005856" value="GOA:spkw|GO_REF:0000004"/>
      <att type="string" name="GO:0005524" value="GOA:interpro|GO_REF:0000002"/>
    </att>
    <att type="integer" name="GeneID" value="72"/>
    <att type="string" name="annotation.DB_Object_Name" value="ACTG2, ACTA3, ACTL3, ACTSG: Actin, gamma-enteric smooth muscle"/>
    <att type="list" name="annotation.GO CELLULAR_COMPONENT">
      <att type="string" name="annotation.GO CELLULAR_COMPONENT" value="cytoplasm"/>
      <att type="string" name="annotation.GO CELLULAR_COMPONENT" value="cytoskeleton"/>
    </att>
    <att type="string" name="annotation.Date" value="20080616"/>
    <att type="list" name="cytoscape.alias.list">
      <att type="string" name="cytoscape.alias.list" value="IPI00025416"/>
      <att type="string" name="cytoscape.alias.list" value="P63267"/>
    </att>
    <att type="string" name="upkb_sp" value="P63267"/>
    <att type="string" name="canonicalName" value="NP_001606.1"/>
    <att type="real" name="MCODE_Score" value="0.0"/>
    <att type="string" name="annotation.With (or) From" value="SP_KW:KW-0206"/>
    <att type="integer" name="Degree" value="1"/>
    <att type="map" name="annotation.Evidence">
      <att type="string" name="GO:0005515" value="IEA"/>
      <att type="string" name="GO:0005737" value="IEA"/>
      <att type="string" name="GO:0000166" value="IEA"/>
      <att type="string" name="GO:0005198" value="IEA"/>
      <att type="string" name="GO:0005856" value="IEA"/>
      <att type="string" name="GO:0005524" value="IEA"/>
    </att>
    <att type="string" name="Prot_Name" value="actin, gamma 2 propeptide"/>
  </node>
  <node label="NP_006223.2" id="-1098">
    <att type="string" name="annotation.DB_Object_ID" value="P52434"/>
    <att type="string" name="Column 4" value="5437"/>
    <att type="string" name="annotation.DB_Object_Type" value="protein"/>
    <att type="string" name="annotation.DB" value="UniProtKB"/>
    <att type="string" name="upkb_vega" value="OTTHUMP00000173831"/>
    <att type="string" name="GeneID_String" value="5437"/>
    <att type="string" name="annotation.Qualifier" value=""/>
    <att type="string" name="MCODE_Node_Status" value="Unclustered"/>
    <att type="string" name="annotation.Taxon" value="Human"/>
    <att type="string" name="Prot_Acc" value="NP_006223.2"/>
    <att type="string" name="type" value="human"/>
    <att type="string" name="annotation.Assigned_by" value="Reactome"/>
    <att type="list" name="annotation.GO MOLECULAR_FUNCTION">
      <att type="string" name="annotation.GO MOLECULAR_FUNCTION" value="DNA-directed RNA polymerase activity"/>
      <att type="string" name="annotation.GO MOLECULAR_FUNCTION" value="protein binding"/>
      <att type="string" name="annotation.GO MOLECULAR_FUNCTION" value="zinc ion binding"/>
    </att>
    <att type="map" name="annotation.DB:Reference">
      <att type="string" name="GO:0005515" value="PMID:17353931"/>
      <att type="string" name="GO:0006368" value="PMID:9405375"/>
      <att type="string" name="GO:0006367" value="PMID:8946909"/>
      <att type="string" name="GO:0003899" value="UniProt:P52434"/>
      <att type="string" name="GO:0000398" value="PMID:12226669"/>
      <att type="string" name="GO:0008270" value="UniProt:P52434"/>
      <att type="string" name="GO:0005634" value="UniProt:P52434"/>
      <att type="string" name="GO:0005654" value="PMID:9790902"/>
      <att type="string" name="GO:0006350" value="UniProt:P52434"/>
    </att>
    <att type="integer" name="GeneID" value="5437"/>
    <att type="string" name="annotation.DB_Object_Name" value="POLR2H: DNA-directed RNA polymerases I, II, and III subunit RPABC3"/>
    <att type="list" name="annotation.GO CELLULAR_COMPONENT">
      <att type="string" name="annotation.GO CELLULAR_COMPONENT" value="nucleoplasm"/>
      <att type="string" name="annotation.GO CELLULAR_COMPONENT" value="nucleus"/>
    </att>
    <att type="string" name="annotation.Date" value="20040609"/>
    <att type="list" name="cytoscape.alias.list">
      <att type="string" name="cytoscape.alias.list" value="IPI00003309"/>
      <att type="string" name="cytoscape.alias.list" value="P52434"/>
    </att>
    <att type="string" name="upkb_sp" value="P52434"/>
    <att type="string" name="canonicalName" value="NP_006223.2"/>
    <att type="real" name="MCODE_Score" value="0.0"/>
    <att type="string" name="annotation.With (or) From" value=""/>
    <att type="integer" name="Degree" value="2"/>
    <att type="map" name="annotation.Evidence">
      <att type="string" name="GO:0005515" value="IPI"/>
      <att type="string" name="GO:0006368" value="EXP"/>
      <att type="string" name="GO:0006367" value="EXP"/>
      <att type="string" name="GO:0003899" value="NAS"/>
      <att type="string" name="GO:0000398" value="EXP"/>
      <att type="string" name="GO:0008270" value="NAS"/>
      <att type="string" name="GO:0005634" value="TAS"/>
      <att type="string" name="GO:0005654" value="EXP"/>
      <att type="string" name="GO:0006350" value="TAS"/>
    </att>
    <att type="list" name="annotation.GO BIOLOGICAL_PROCESS">
      <att type="string" name="annotation.GO BIOLOGICAL_PROCESS" value="RNA elongation from RNA polymerase II promoter"/>
      <att type="string" name="annotation.GO BIOLOGICAL_PROCESS" value="nuclear mRNA splicing, via spliceosome"/>
      <att type="string" name="annotation.GO BIOLOGICAL_PROCESS" value="transcription"/>
      <att type="string" name="annotation.GO BIOLOGICAL_PROCESS" value="transcription initiation from RNA polymerase II promoter"/>
    </att>
    <att type="string" name="Prot_Name" value="RNA polymerase II, polypeptide H"/>
  </node>
  <node label="NP_644805.1" id="-843">
    <att type="string" name="annotation.DB_Object_ID" value="NP_998827"/>
    <att type="string" name="Column 4" value="6774"/>
    <att type="string" name="annotation.DB_Object_Type" value="protein"/>
    <att type="string" name="annotation.DB" value="RefSeq"/>
    <att type="string" name="GeneID_String" value="6774"/>
    <att type="string" name="annotation.Qualifier" value=""/>
    <att type="string" name="MCODE_Node_Status" value="Unclustered"/>
    <att type="string" name="annotation.Taxon" value="Human"/>
    <att type="string" name="upkb_tr" value="Q8N2X9"/>
    <att type="string" name="Prot_Acc" value="NP_644805.1"/>
    <att type="string" name="type" value="human"/>
    <att type="string" name="annotation.Assigned_by" value="UniProtKB"/>
    <att type="list" name="annotation.GO MOLECULAR_FUNCTION">
      <att type="string" name="annotation.GO MOLECULAR_FUNCTION" value="calcium ion binding"/>
      <att type="string" name="annotation.GO MOLECULAR_FUNCTION" value="hematopoietin/interferon-class (D200-domain) cytokine receptor signal transducer activity"/>
      <att type="string" name="annotation.GO MOLECULAR_FUNCTION" value="protein binding"/>
      <att type="string" name="annotation.GO MOLECULAR_FUNCTION" value="signal transducer activity"/>
      <att type="string" name="annotation.GO MOLECULAR_FUNCTION" value="transcription factor activity"/>
      <att type="string" name="annotation.GO MOLECULAR_FUNCTION" value="transcription factor binding"/>
    </att>
    <att type="map" name="annotation.DB:Reference">
      <att type="string" name="GO:0005515" value="GOA:interpro|GO_REF:0000002"/>
      <att type="string" name="GO:0006355" value="GOA:interpro|GO_REF:0000002"/>
      <att type="string" name="GO:0003700" value="GOA:interpro|GO_REF:0000002"/>
      <att type="string" name="GO:0019221" value="PMID:15664994"/>
      <att type="string" name="GO:0005509" value="GOA:interpro|GO_REF:0000002"/>
      <att type="string" name="GO:0006928" value="PMID:9670957"/>
      <att type="string" name="GO:0005634" value="GOA:interpro|GO_REF:0000002"/>
      <att type="string" name="GO:0000122" value="PMID:8675499"/>
      <att type="string" name="GO:0007259" value="PMID:15664994"/>
      <att type="string" name="GO:0007399" value="PMID:10205054"/>
      <att type="string" name="GO:0007165" value="GOA:interpro|GO_REF:0000002"/>
      <att type="string" name="GO:0005737" value="PMID:7512451"/>
      <att type="string" name="GO:0044419" value="GOA:spkw|GO_REF:0000004"/>
      <att type="string" name="GO:0005062" value="PMID:7512451"/>
      <att type="string" name="GO:0004871" value="GOA:interpro|GO_REF:0000002"/>
      <att type="string" name="GO:0008134" value="PMID:15664994"/>
    </att>
    <att type="integer" name="GeneID" value="6774"/>
    <att type="string" name="annotation.DB_Object_Name" value="signal transducer and activator of transcription 3 isoform 3"/>
    <att type="string" name="upkb_refseq_reviewed" value="NP_998827"/>
    <att type="list" name="annotation.GO CELLULAR_COMPONENT">
      <att type="string" name="annotation.GO CELLULAR_COMPONENT" value="cytoplasm"/>
      <att type="string" name="annotation.GO CELLULAR_COMPONENT" value="nucleus"/>
    </att>
    <att type="string" name="annotation.Date" value="20080613"/>
    <att type="list" name="cytoscape.alias.list">
      <att type="string" name="cytoscape.alias.list" value="IPI00412752"/>
      <att type="string" name="cytoscape.alias.list" value="NP_998827"/>
    </att>
    <att type="string" name="upkb_sp" value="P40763"/>
    <att type="string" name="canonicalName" value="NP_644805.1"/>
    <att type="real" name="MCODE_Score" value="0.0"/>
    <att type="string" name="annotation.With (or) From" value="InterPro:IPR015988"/>
    <att type="integer" name="Degree" value="1"/>
    <att type="map" name="annotation.Evidence">
      <att type="string" name="GO:0005515" value="IEA"/>
      <att type="string" name="GO:0006355" value="IEA"/>
      <att type="string" name="GO:0003700" value="IEA"/>
      <att type="string" name="GO:0019221" value="NAS"/>
      <att type="string" name="GO:0005509" value="IEA"/>
      <att type="string" name="GO:0006928" value="TAS"/>
      <att type="string" name="GO:0005634" value="IEA"/>
      <att type="string" name="GO:0000122" value="TAS"/>
      <att type="string" name="GO:0007259" value="TAS"/>
      <att type="string" name="GO:0007399" value="TAS"/>
      <att type="string" name="GO:0007165" value="IEA"/>
      <att type="string" name="GO:0005737" value="TAS"/>
      <att type="string" name="GO:0044419" value="IEA"/>
      <att type="string" name="GO:0005062" value="TAS"/>
      <att type="string" name="GO:0004871" value="IEA"/>
      <att type="string" name="GO:0008134" value="IPI"/>
    </att>
    <att type="list" name="annotation.GO BIOLOGICAL_PROCESS">
      <att type="string" name="annotation.GO BIOLOGICAL_PROCESS" value="JAK-STAT cascade"/>
      <att type="string" name="annotation.GO BIOLOGICAL_PROCESS" value="cell motility"/>
      <att type="string" name="annotation.GO BIOLOGICAL_PROCESS" value="cytokine and chemokine mediated signaling pathway"/>
      <att type="string" name="annotation.GO BIOLOGICAL_PROCESS" value="interspecies interaction between organisms"/>
      <att type="string" name="annotation.GO BIOLOGICAL_PROCESS" value="negative regulation of transcription from RNA polymerase II promoter"/>
      <att type="string" name="annotation.GO BIOLOGICAL_PROCESS" value="nervous system development"/>
      <att type="string" name="annotation.GO BIOLOGICAL_PROCESS" value="regulation of transcription, DNA-dependent"/>
      <att type="string" name="annotation.GO BIOLOGICAL_PROCESS" value="signal transduction"/>
    </att>
    <att type="string" name="Prot_Name" value="signal transducer and activator of transcription 3 isoform 1"/>
  </node>
  <node label="NP_002075.2" id="-153">
    <att type="string" name="annotation.DB_Object_ID" value="P22352"/>
    <att type="string" name="Column 4" value="2878"/>
    <att type="string" name="annotation.DB_Object_Type" value="protein"/>
    <att type="string" name="annotation.DB" value="UniProtKB"/>
    <att type="string" name="GeneID_String" value="2878"/>
    <att type="string" name="annotation.Qualifier" value=""/>
    <att type="string" name="MCODE_Node_Status" value="Unclustered"/>
    <att type="string" name="annotation.Taxon" value="Human"/>
    <att type="string" name="Prot_Acc" value="NP_002075.2"/>
    <att type="string" name="type" value="human"/>
    <att type="string" name="annotation.Assigned_by" value="Ensembl"/>
    <att type="list" name="annotation.GO MOLECULAR_FUNCTION">
      <att type="string" name="annotation.GO MOLECULAR_FUNCTION" value="glutathione binding"/>
      <att type="string" name="annotation.GO MOLECULAR_FUNCTION" value="glutathione peroxidase activity"/>
      <att type="string" name="annotation.GO MOLECULAR_FUNCTION" value="oxidoreductase activity"/>
      <att type="string" name="annotation.GO MOLECULAR_FUNCTION" value="selenium binding"/>
      <att type="string" name="annotation.GO MOLECULAR_FUNCTION" value="transcription factor binding"/>
    </att>
    <att type="map" name="annotation.DB:Reference">
      <att type="string" name="GO:0006982" value="PMID:2491950"/>
      <att type="string" name="GO:0006749" value="GOA:compara|GO_REF:0000019"/>
      <att type="string" name="GO:0005576" value="GOA:spkw|GO_REF:0000004"/>
      <att type="string" name="GO:0005625" value="GOA:compara|GO_REF:0000019"/>
      <att type="string" name="GO:0005615" value="PMID:1897960"/>
      <att type="string" name="GO:0004602" value="PMID:3693360"/>
      <att type="string" name="GO:0043295" value="GOA:compara|GO_REF:0000019"/>
      <att type="string" name="GO:0008430" value="PMID:3693360"/>
      <att type="string" name="GO:0051289" value="PMID:3693360"/>
      <att type="string" name="GO:0016491" value="GOA:spkw|GO_REF:0000004"/>
      <att type="string" name="GO:0042744" value="PMID:2491950"/>
      <att type="string" name="GO:0006979" value="GOA:interpro|GO_REF:0000002"/>
      <att type="string" name="GO:0008134" value="PMID:8056346"/>
      <att type="string" name="GO:0055114" value="GOA:spkw|GO_REF:0000004"/>
    </att>
    <att type="integer" name="GeneID" value="2878"/>
    <att type="string" name="annotation.DB_Object_Name" value="GPX3, GPXP: Glutathione peroxidase 3 precursor"/>
    <att type="list" name="annotation.GO CELLULAR_COMPONENT">
      <att type="string" name="annotation.GO CELLULAR_COMPONENT" value="extracellular region"/>
      <att type="string" name="annotation.GO CELLULAR_COMPONENT" value="extracellular space"/>
      <att type="string" name="annotation.GO CELLULAR_COMPONENT" value="soluble fraction"/>
    </att>
    <att type="string" name="annotation.Date" value="20080612"/>
    <att type="list" name="cytoscape.alias.list">
      <att type="string" name="cytoscape.alias.list" value="IPI00026199"/>
      <att type="string" name="cytoscape.alias.list" value="P22352"/>
    </att>
    <att type="string" name="upkb_sp" value="P22352"/>
    <att type="string" name="canonicalName" value="NP_002075.2"/>
    <att type="real" name="MCODE_Score" value="0.0"/>
    <att type="string" name="annotation.With (or) From" value="Ensembl:ENSRNOP00000031350"/>
    <att type="map" name="annotation.Evidence">
      <att type="string" name="GO:0006982" value="TAS"/>
      <att type="string" name="GO:0006749" value="IEA"/>
      <att type="string" name="GO:0005576" value="IEA"/>
      <att type="string" name="GO:0005625" value="IEA"/>
      <att type="string" name="GO:0005615" value="IDA"/>
      <att type="string" name="GO:0004602" value="IDA"/>
      <att type="string" name="GO:0043295" value="IEA"/>
      <att type="string" name="GO:0008430" value="IDA"/>
      <att type="string" name="GO:0051289" value="IDA"/>
      <att type="string" name="GO:0016491" value="IEA"/>
      <att type="string" name="GO:0042744" value="TAS"/>
      <att type="string" name="GO:0006979" value="IEA"/>
      <att type="string" name="GO:0008134" value="TAS"/>
      <att type="string" name="GO:0055114" value="IEA"/>
    </att>
    <att type="list" name="annotation.GO BIOLOGICAL_PROCESS">
      <att type="string" name="annotation.GO BIOLOGICAL_PROCESS" value="glutathione metabolic process"/>
      <att type="string" name="annotation.GO BIOLOGICAL_PROCESS" value="hydrogen peroxide catabolic process"/>
      <att type="string" name="annotation.GO BIOLOGICAL_PROCESS" value="oxidation reduction"/>
      <att type="string" name="annotation.GO BIOLOGICAL_PROCESS" value="protein homotetramerization"/>
      <att type="string" name="annotation.GO BIOLOGICAL_PROCESS" value="response to lipid hydroperoxide"/>
      <att type="string" name="annotation.GO BIOLOGICAL_PROCESS" value="response to oxidative stress"/>
    </att>
    <att type="string" name="Prot_Name" value="plasma glutathione peroxidase 3 precursor"/>
  </node>
  <node label="NP_000080.2" id="-429">
    <att type="string" name="annotation.DB_Object_ID" value="ENSP00000377927"/>
    <att type="string" name="Column 4" value="1278"/>
    <att type="string" name="annotation.DB_Object_Type" value="protein"/>
    <att type="string" name="upkb_ensemble" value="ENSP00000377927"/>
    <att type="string" name="annotation.DB" value="ENSEMBL"/>
    <att type="string" name="upkb_vega" value="OTTHUMP00000192907"/>
    <att type="string" name="GeneID_String" value="1278"/>
    <att type="string" name="annotation.Qualifier" value=""/>
    <att type="string" name="MCODE_Node_Status" value="Unclustered"/>
    <att type="string" name="annotation.Taxon" value="Human"/>
    <att type="string" name="upkb_tr" value="Q14036"/>
    <att type="string" name="Prot_Acc" value="NP_000080.2"/>
    <att type="string" name="type" value="human"/>
    <att type="string" name="annotation.Assigned_by" value="UniProtKB"/>
    <att type="list" name="annotation.GO MOLECULAR_FUNCTION">
      <att type="string" name="annotation.GO MOLECULAR_FUNCTION" value="extracellular matrix structural constituent"/>
      <att type="string" name="annotation.GO MOLECULAR_FUNCTION" value="protein binding"/>
    </att>
    <att type="map" name="annotation.DB:Reference">
      <att type="string" name="GO:0005515" value="PMID:16278217"/>
      <att type="string" name="GO:0005581" value="GOA:interpro|GO_REF:0000002"/>
      <att type="string" name="GO:0005737" value="GOA:interpro|GO_REF:0000002"/>
      <att type="string" name="GO:0001501" value="PMID:8841196"/>
      <att type="string" name="GO:0005886" value="PMID:1939645"/>
      <att type="string" name="GO:0007605" value="GOA:spkw|GO_REF:0000004"/>
      <att type="string" name="GO:0006817" value="GOA:interpro|GO_REF:0000002"/>
      <att type="string" name="GO:0005576" value="PMID:3872140"/>
      <att type="string" name="GO:0007169" value="PMID:15609325"/>
      <att type="string" name="GO:0005584" value="PMID:6267597"/>
      <att type="string" name="GO:0005201" value="GOA:interpro|GO_REF:0000002"/>
    </att>
    <att type="integer" name="GeneID" value="1278"/>
    <att type="string" name="annotation.DB_Object_Name" value=""/>
    <att type="list" name="annotation.GO CELLULAR_COMPONENT">
      <att type="string" name="annotation.GO CELLULAR_COMPONENT" value="collagen"/>
      <att type="string" name="annotation.GO CELLULAR_COMPONENT" value="collagen type I"/>
      <att type="string" name="annotation.GO CELLULAR_COMPONENT" value="cytoplasm"/>
      <att type="string" name="annotation.GO CELLULAR_COMPONENT" value="extracellular region"/>
      <att type="string" name="annotation.GO CELLULAR_COMPONENT" value="plasma membrane"/>
    </att>
    <att type="string" name="annotation.Date" value="20080613"/>
    <att type="list" name="cytoscape.alias.list">
      <att type="string" name="cytoscape.alias.list" value="ENSP00000377927"/>
      <att type="string" name="cytoscape.alias.list" value="IPI00873137"/>
    </att>
    <att type="string" name="upkb_sp" value="P08123"/>
    <att type="string" name="canonicalName" value="NP_000080.2"/>
    <att type="real" name="MCODE_Score" value="0.0"/>
    <att type="string" name="annotation.With (or) From" value="InterPro:IPR008160"/>
    <att type="integer" name="Degree" value="1"/>
    <att type="map" name="annotation.Evidence">
      <att type="string" name="GO:0005515" value="IPI"/>
      <att type="string" name="GO:0005581" value="IEA"/>
      <att type="string" name="GO:0005737" value="IEA"/>
      <att type="string" name="GO:0001501" value="TAS"/>
      <att type="string" name="GO:0005886" value="EXP"/>
      <att type="string" name="GO:0007605" value="IEA"/>
      <att type="string" name="GO:0006817" value="IEA"/>
      <att type="string" name="GO:0005576" value="EXP"/>
      <att type="string" name="GO:0007169" value="NAS"/>
      <att type="string" name="GO:0005584" value="TAS"/>
      <att type="string" name="GO:0005201" value="IEA"/>
    </att>
    <att type="list" name="annotation.GO BIOLOGICAL_PROCESS">
      <att type="string" name="annotation.GO BIOLOGICAL_PROCESS" value="phosphate transport"/>
      <att type="string" name="annotation.GO BIOLOGICAL_PROCESS" value="sensory perception of sound"/>
      <att type="string" name="annotation.GO BIOLOGICAL_PROCESS" value="skeletal development"/>
      <att type="string" name="annotation.GO BIOLOGICAL_PROCESS" value="transmembrane receptor protein tyrosine kinase signaling pathway"/>
    </att>
    <att type="string" name="Prot_Name" value="alpha 2 type I collagen"/>
  </node>
  <node label="NP_002708.1" id="-759">
    <att type="string" name="annotation.DB_Object_ID" value="P63151"/>
    <att type="string" name="Column 4" value="5520"/>
    <att type="string" name="annotation.DB_Object_Type" value="protein"/>
    <att type="string" name="annotation.DB" value="UniProtKB"/>
    <att type="string" name="upkb_vega" value="OTTHUMP00000177216"/>
    <att type="string" name="GeneID_String" value="5520"/>
    <att type="string" name="annotation.Qualifier" value=""/>
    <att type="string" name="MCODE_Node_Status" value="Unclustered"/>
    <att type="string" name="annotation.Taxon" value="Human"/>
    <att type="string" name="upkb_tr" value="Q56VW8"/>
    <att type="string" name="Prot_Acc" value="NP_002708.1"/>
    <att type="string" name="type" value="human"/>
    <att type="string" name="annotation.Assigned_by" value="UniProtKB"/>
    <att type="list" name="annotation.GO MOLECULAR_FUNCTION">
      <att type="string" name="annotation.GO MOLECULAR_FUNCTION" value="protein binding"/>
      <att type="string" name="annotation.GO MOLECULAR_FUNCTION" value="protein phosphatase type 2A regulator activity"/>
      <att type="string" name="annotation.GO MOLECULAR_FUNCTION" value="protein serine/threonine phosphatase activity"/>
    </att>
    <att type="map" name="annotation.DB:Reference">
      <att type="string" name="GO:0005515" value="PMID:9847399"/>
      <att type="string" name="GO:0007165" value="GOA:interpro|GO_REF:0000002"/>
      <att type="string" name="GO:0006470" value="PMID:1849734"/>
      <att type="string" name="GO:0008601" value="PMID:1849734"/>
      <att type="string" name="GO:0000159" value="PMID:1849734"/>
      <att type="string" name="GO:0004722" value="PMID:1849734"/>
    </att>
    <att type="integer" name="GeneID" value="5520"/>
    <att type="string" name="annotation.DB_Object_Name" value="PPP2R2A: Serine/threonine-protein phosphatase 2A 55 kDa regulatory subunit B alpha isoform"/>
    <att type="list" name="annotation.GO CELLULAR_COMPONENT">
      <att type="string" name="annotation.GO CELLULAR_COMPONENT" value="protein phosphatase type 2A complex"/>
    </att>
    <att type="string" name="annotation.Date" value="20041119"/>
    <att type="list" name="cytoscape.alias.list">
      <att type="string" name="cytoscape.alias.list" value="IPI00332511"/>
      <att type="string" name="cytoscape.alias.list" value="P63151"/>
    </att>
    <att type="string" name="upkb_sp" value="P63151"/>
    <att type="string" name="canonicalName" value="NP_002708.1"/>
    <att type="real" name="MCODE_Score" value="0.2222222222222222"/>
    <att type="string" name="annotation.With (or) From" value=""/>
    <att type="integer" name="Degree" value="2"/>
    <att type="map" name="annotation.Evidence">
      <att type="string" name="GO:0005515" value="IPI"/>
      <att type="string" name="GO:0007165" value="IEA"/>
      <att type="string" name="GO:0006470" value="IDA"/>
      <att type="string" name="GO:0008601" value="TAS"/>
      <att type="string" name="GO:0000159" value="IDA"/>
      <att type="string" name="GO:0004722" value="IDA"/>
    </att>
    <att type="list" name="annotation.GO BIOLOGICAL_PROCESS">
      <att type="string" name="annotation.GO BIOLOGICAL_PROCESS" value="protein amino acid dephosphorylation"/>
      <att type="string" name="annotation.GO BIOLOGICAL_PROCESS" value="signal transduction"/>
    </att>
    <att type="string" name="Prot_Name" value="alpha isoform of regulatory subunit B55, protein phosphatase 2"/>
  </node>
  <node label="NP_006248.1" id="-1025">
    <att type="string" name="annotation.DB_Object_ID" value="Q04759"/>
    <att type="string" name="Column 4" value="5588"/>
    <att type="string" name="annotation.DB_Object_Type" value="protein"/>
    <att type="string" name="annotation.DB" value="UniProtKB"/>
    <att type="string" name="GeneID_String" value="5588"/>
    <att type="string" name="annotation.Qualifier" value=""/>
    <att type="string" name="MCODE_Node_Status" value="Unclustered"/>
    <att type="string" name="annotation.Taxon" value="Human"/>
    <att type="string" name="upkb_tr" value="Q5JUN8"/>
    <att type="string" name="Prot_Acc" value="NP_006248.1"/>
    <att type="string" name="type" value="human"/>
    <att type="string" name="annotation.Assigned_by" value="UniProtKB"/>
    <att type="list" name="annotation.GO MOLECULAR_FUNCTION">
      <att type="string" name="annotation.GO MOLECULAR_FUNCTION" value="ATP binding"/>
      <att type="string" name="annotation.GO MOLECULAR_FUNCTION" value="diacylglycerol binding"/>
      <att type="string" name="annotation.GO MOLECULAR_FUNCTION" value="magnesium ion binding"/>
      <att type="string" name="annotation.GO MOLECULAR_FUNCTION" value="nucleotide binding"/>
      <att type="string" name="annotation.GO MOLECULAR_FUNCTION" value="protein binding"/>
      <att type="string" name="annotation.GO MOLECULAR_FUNCTION" value="protein kinase C activity"/>
      <att type="string" name="annotation.GO MOLECULAR_FUNCTION" value="protein serine/threonine kinase activity"/>
      <att type="string" name="annotation.GO MOLECULAR_FUNCTION" value="transferase activity"/>
      <att type="string" name="annotation.GO MOLECULAR_FUNCTION" value="zinc ion binding"/>
    </att>
    <att type="map" name="annotation.DB:Reference">
      <att type="string" name="GO:0005515" value="PMID:17588663"/>
      <att type="string" name="GO:0007242" value="PMID:7686153"/>
      <att type="string" name="GO:0000287" value="GOA:spkw|GO_REF:0000004"/>
      <att type="string" name="GO:0005524" value="UniProt:Q04759"/>
      <att type="string" name="GO:0001558" value="PMID:8444877"/>
      <att type="string" name="GO:0019992" value="GOA:spkw|GO_REF:0000004"/>
      <att type="string" name="GO:0005622" value="UniProt:Q04759"/>
      <att type="string" name="GO:0051092" value="PMID:15790681"/>
      <att type="string" name="GO:0000166" value="GOA:spkw|GO_REF:0000004"/>
      <att type="string" name="GO:0004674" value="GOA:interpro|GO_REF:0000002"/>
      <att type="string" name="GO:0006468" value="UniProt:Q04759"/>
      <att type="string" name="GO:0008270" value="GOA:spkw|GO_REF:0000004"/>
      <att type="string" name="GO:0004697" value="GOA:interpro|GO_REF:0000002"/>
      <att type="string" name="GO:0016740" value="GOA:spkw|GO_REF:0000004"/>
    </att>
    <att type="integer" name="GeneID" value="5588"/>
    <att type="string" name="annotation.DB_Object_Name" value="PRKCQ, PRKCT: Protein kinase C theta type"/>
    <att type="list" name="annotation.GO CELLULAR_COMPONENT">
      <att type="string" name="annotation.GO CELLULAR_COMPONENT" value="intracellular"/>
    </att>
    <att type="string" name="annotation.Date" value="20021106"/>
    <att type="list" name="cytoscape.alias.list">
      <att type="string" name="cytoscape.alias.list" value="IPI00029196"/>
      <att type="string" name="cytoscape.alias.list" value="Q04759"/>
    </att>
    <att type="string" name="upkb_sp" value="Q04759"/>
    <att type="string" name="canonicalName" value="NP_006248.1"/>
    <att type="real" name="MCODE_Score" value="1.0"/>
    <att type="string" name="annotation.With (or) From" value=""/>
    <att type="integer" name="Degree" value="3"/>
    <att type="map" name="annotation.Evidence">
      <att type="string" name="GO:0005515" value="IPI"/>
      <att type="string" name="GO:0007242" value="NAS"/>
      <att type="string" name="GO:0000287" value="IEA"/>
      <att type="string" name="GO:0005524" value="NAS"/>
      <att type="string" name="GO:0001558" value="NAS"/>
      <att type="string" name="GO:0019992" value="IEA"/>
      <att type="string" name="GO:0005622" value="NAS"/>
      <att type="string" name="GO:0051092" value="IDA"/>
      <att type="string" name="GO:0000166" value="IEA"/>
      <att type="string" name="GO:0004674" value="IEA"/>
      <att type="string" name="GO:0006468" value="NAS"/>
      <att type="string" name="GO:0008270" value="IEA"/>
      <att type="string" name="GO:0004697" value="IEA"/>
      <att type="string" name="GO:0016740" value="IEA"/>
    </att>
    <att type="list" name="annotation.GO BIOLOGICAL_PROCESS">
      <att type="string" name="annotation.GO BIOLOGICAL_PROCESS" value="intracellular signaling cascade"/>
      <att type="string" name="annotation.GO BIOLOGICAL_PROCESS" value="positive regulation of NF-kappaB transcription factor activity"/>
      <att type="string" name="annotation.GO BIOLOGICAL_PROCESS" value="protein amino acid phosphorylation"/>
      <att type="string" name="annotation.GO BIOLOGICAL_PROCESS" value="regulation of cell growth"/>
    </att>
    <att type="string" name="Prot_Name" value="protein kinase C, theta"/>
  </node>
  <node label="NP_002706.1" id="-749">
    <att type="string" name="annotation.DB_Object_ID" value="P67775"/>
    <att type="string" name="Column 4" value="5515"/>
    <att type="string" name="annotation.DB_Object_Type" value="protein"/>
    <att type="string" name="annotation.DB" value="UniProtKB"/>
    <att type="string" name="GeneID_String" value="5515"/>
    <att type="string" name="annotation.Qualifier" value=""/>
    <att type="string" name="MCODE_Node_Status" value="Unclustered"/>
    <att type="string" name="annotation.Taxon" value="Human"/>
    <att type="string" name="upkb_tr" value="Q6I9T8"/>
    <att type="string" name="Prot_Acc" value="NP_002706.1"/>
    <att type="string" name="type" value="human"/>
    <att type="string" name="annotation.Assigned_by" value="UniProtKB"/>
    <att type="list" name="annotation.GO MOLECULAR_FUNCTION">
      <att type="string" name="annotation.GO MOLECULAR_FUNCTION" value="hydrolase activity"/>
      <att type="string" name="annotation.GO MOLECULAR_FUNCTION" value="iron ion binding"/>
      <att type="string" name="annotation.GO MOLECULAR_FUNCTION" value="manganese ion binding"/>
      <att type="string" name="annotation.GO MOLECULAR_FUNCTION" value="metal ion binding"/>
      <att type="string" name="annotation.GO MOLECULAR_FUNCTION" value="phosphoprotein phosphatase activity"/>
      <att type="string" name="annotation.GO MOLECULAR_FUNCTION" value="protein binding"/>
      <att type="string" name="annotation.GO MOLECULAR_FUNCTION" value="protein heterodimerization activity"/>
    </att>
    <att type="map" name="annotation.DB:Reference">
      <att type="string" name="GO:0005515" value="PMID:9847399"/>
      <att type="string" name="GO:0008380" value="PMID:11007961"/>
      <att type="string" name="GO:0030308" value="PMID:11007961"/>
      <att type="string" name="GO:0030111" value="PMID:11007961"/>
      <att type="string" name="GO:0005886" value="GOA:compara|GO_REF:0000019"/>
      <att type="string" name="GO:0006672" value="PMID:11007961"/>
      <att type="string" name="GO:0000159" value="PMID:11007961"/>
      <att type="string" name="GO:0005634" value="PMID:11007961"/>
      <att type="string" name="GO:0030155" value="PMID:11007961"/>
      <att type="string" name="GO:0046872" value="GOA:spkw|GO_REF:0000004"/>
      <att type="string" name="GO:0005829" value="PMID:11007961"/>
      <att type="string" name="GO:0000188" value="PMID:11007961"/>
      <att type="string" name="GO:0005739" value="PMID:11007961"/>
      <att type="string" name="GO:0005737" value="GOA:spkw|GO_REF:0000004"/>
      <att type="string" name="GO:0006470" value="PMID:11007961"/>
      <att type="string" name="GO:0015630" value="PMID:11007961"/>
      <att type="string" name="GO:0004721" value="GOA:spkw|GO_REF:0000004"/>
      <att type="string" name="GO:0045449" value="PMID:11007961"/>
      <att type="string" name="GO:0006275" value="PMID:11007961"/>
      <att type="string" name="GO:0042518" value="PMID:11007961"/>
      <att type="string" name="GO:0030145" value="GOA:spkw|GO_REF:0000004"/>
      <att type="string" name="GO:0010033" value="PMID:11007961"/>
      <att type="string" name="GO:0005506" value="GOA:spkw|GO_REF:0000004"/>
      <att type="string" name="GO:0046982" value="PMID:9847399"/>
      <att type="string" name="GO:0005625" value="PMID:11007961"/>
      <att type="string" name="GO:0006917" value="PMID:11007961"/>
      <att type="string" name="GO:0016787" value="GOA:interpro|GO_REF:0000002"/>
      <att type="string" name="GO:0019932" value="PMID:11007961"/>
      <att type="string" name="GO:0007498" value="GOA:compara|GO_REF:0000019"/>
      <att type="string" name="GO:0045595" value="PMID:11360189"/>
      <att type="string" name="GO:0040008" value="PMID:11360189"/>
    </att>
    <att type="integer" name="GeneID" value="5515"/>
    <att type="string" name="annotation.DB_Object_Name" value="PPP2CA: Serine/threonine-protein phosphatase 2A catalytic subunit alpha isoform"/>
    <att type="list" name="annotation.GO CELLULAR_COMPONENT">
      <att type="string" name="annotation.GO CELLULAR_COMPONENT" value="cytoplasm"/>
      <att type="string" name="annotation.GO CELLULAR_COMPONENT" value="cytosol"/>
      <att type="string" name="annotation.GO CELLULAR_COMPONENT" value="microtubule cytoskeleton"/>
      <att type="string" name="annotation.GO CELLULAR_COMPONENT" value="mitochondrion"/>
      <att type="string" name="annotation.GO CELLULAR_COMPONENT" value="nucleus"/>
      <att type="string" name="annotation.GO CELLULAR_COMPONENT" value="plasma membrane"/>
      <att type="string" name="annotation.GO CELLULAR_COMPONENT" value="protein phosphatase type 2A complex"/>
      <att type="string" name="annotation.GO CELLULAR_COMPONENT" value="soluble fraction"/>
    </att>
    <att type="string" name="annotation.Date" value="20041130"/>
    <att type="list" name="cytoscape.alias.list">
      <att type="string" name="cytoscape.alias.list" value="IPI00008380"/>
      <att type="string" name="cytoscape.alias.list" value="P67775"/>
    </att>
    <att type="string" name="upkb_sp" value="P67775"/>
    <att type="string" name="canonicalName" value="NP_002706.1"/>
    <att type="real" name="MCODE_Score" value="0.0"/>
    <att type="string" name="annotation.With (or) From" value=""/>
    <att type="integer" name="Degree" value="2"/>
    <att type="map" name="annotation.Evidence">
      <att type="string" name="GO:0005515" value="IPI"/>
      <att type="string" name="GO:0008380" value="NAS"/>
      <att type="string" name="GO:0030308" value="NAS"/>
      <att type="string" name="GO:0030111" value="NAS"/>
      <att type="string" name="GO:0005886" value="IEA"/>
      <att type="string" name="GO:0006672" value="NAS"/>
      <att type="string" name="GO:0000159" value="TAS"/>
      <att type="string" name="GO:0005634" value="NAS"/>
      <att type="string" name="GO:0030155" value="NAS"/>
      <att type="string" name="GO:0046872" value="IEA"/>
      <att type="string" name="GO:0005829" value="TAS"/>
      <att type="string" name="GO:0000188" value="NAS"/>
      <att type="string" name="GO:0005739" value="NAS"/>
      <att type="string" name="GO:0005737" value="IEA"/>
      <att type="string" name="GO:0006470" value="TAS"/>
      <att type="string" name="GO:0015630" value="NAS"/>
      <att type="string" name="GO:0004721" value="IEA"/>
      <att type="string" name="GO:0045449" value="NAS"/>
      <att type="string" name="GO:0006275" value="NAS"/>
      <att type="string" name="GO:0042518" value="NAS"/>
      <att type="string" name="GO:0030145" value="IEA"/>
      <att type="string" name="GO:0010033" value="NAS"/>
      <att type="string" name="GO:0005506" value="IEA"/>
      <att type="string" name="GO:0046982" value="IPI"/>
      <att type="string" name="GO:0005625" value="NAS"/>
      <att type="string" name="GO:0006917" value="TAS"/>
      <att type="string" name="GO:0016787" value="IEA"/>
      <att type="string" name="GO:0019932" value="NAS"/>
      <att type="string" name="GO:0007498" value="IEA"/>
      <att type="string" name="GO:0045595" value="NAS"/>
      <att type="string" name="GO:0040008" value="NAS"/>
    </att>
    <att type="list" name="annotation.GO BIOLOGICAL_PROCESS">
      <att type="string" name="annotation.GO BIOLOGICAL_PROCESS" value="RNA splicing"/>
      <att type="string" name="annotation.GO BIOLOGICAL_PROCESS" value="ceramide metabolic process"/>
      <att type="string" name="annotation.GO BIOLOGICAL_PROCESS" value="inactivation of MAPK activity"/>
      <att type="string" name="annotation.GO BIOLOGICAL_PROCESS" value="induction of apoptosis"/>
      <att type="string" name="annotation.GO BIOLOGICAL_PROCESS" value="mesoderm development"/>
      <att type="string" name="annotation.GO BIOLOGICAL_PROCESS" value="negative regulation of cell growth"/>
      <att type="string" name="annotation.GO BIOLOGICAL_PROCESS" value="negative regulation of tyrosine phosphorylation of Stat3 protein"/>
      <att type="string" name="annotation.GO BIOLOGICAL_PROCESS" value="protein amino acid dephosphorylation"/>
      <att type="string" name="annotation.GO BIOLOGICAL_PROCESS" value="regulation of DNA replication"/>
      <att type="string" name="annotation.GO BIOLOGICAL_PROCESS" value="regulation of Wnt receptor signaling pathway"/>
      <att type="string" name="annotation.GO BIOLOGICAL_PROCESS" value="regulation of cell adhesion"/>
      <att type="string" name="annotation.GO BIOLOGICAL_PROCESS" value="regulation of cell differentiation"/>
      <att type="string" name="annotation.GO BIOLOGICAL_PROCESS" value="regulation of growth"/>
      <att type="string" name="annotation.GO BIOLOGICAL_PROCESS" value="regulation of transcription"/>
      <att type="string" name="annotation.GO BIOLOGICAL_PROCESS" value="response to organic substance"/>
      <att type="string" name="annotation.GO BIOLOGICAL_PROCESS" value="second-messenger-mediated signaling"/>
    </att>
    <att type="string" name="Prot_Name" value="protein phosphatase 2, catalytic subunit, alpha isoform"/>
  </node>
  <node label="NP_004125.3" id="-1139">
    <att type="string" name="annotation.DB_Object_ID" value="P38646"/>
    <att type="string" name="Column 4" value="3313"/>
    <att type="string" name="annotation.DB_Object_Type" value="protein"/>
    <att type="string" name="annotation.DB" value="UniProtKB"/>
    <att type="string" name="GeneID_String" value="3313"/>
    <att type="string" name="annotation.Qualifier" value=""/>
    <att type="string" name="MCODE_Node_Status" value="Unclustered"/>
    <att type="string" name="annotation.Taxon" value="Human"/>
    <att type="string" name="Prot_Acc" value="NP_004125.3"/>
    <att type="string" name="type" value="human"/>
    <att type="string" name="annotation.Assigned_by" value="UniProtKB"/>
    <att type="list" name="annotation.GO MOLECULAR_FUNCTION">
      <att type="string" name="annotation.GO MOLECULAR_FUNCTION" value="ATP binding"/>
      <att type="string" name="annotation.GO MOLECULAR_FUNCTION" value="nucleotide binding"/>
      <att type="string" name="annotation.GO MOLECULAR_FUNCTION" value="unfolded protein binding"/>
    </att>
    <att type="map" name="annotation.DB:Reference">
      <att type="string" name="GO:0005739" value="PMID:16130169"/>
      <att type="string" name="GO:0005737" value="PMID:7684501"/>
      <att type="string" name="GO:0000166" value="GOA:spkw|GO_REF:0000004"/>
      <att type="string" name="GO:0009986" value="PMID:12493773"/>
      <att type="string" name="GO:0006457" value="GOA:interpro|GO_REF:0000002"/>
      <att type="string" name="GO:0006611" value="GOA:compara|GO_REF:0000019"/>
      <att type="string" name="GO:0006916" value="PMID:16130169"/>
      <att type="string" name="GO:0051082" value="PMID:16130169"/>
      <att type="string" name="GO:0005524" value="GOA:interpro|GO_REF:0000002"/>
    </att>
    <att type="integer" name="GeneID" value="3313"/>
    <att type="string" name="annotation.DB_Object_Name" value="HSPA9, GRP75, HSPA9B: Stress-70 protein, mitochondrial precursor"/>
    <att type="list" name="annotation.GO CELLULAR_COMPONENT">
      <att type="string" name="annotation.GO CELLULAR_COMPONENT" value="cell surface"/>
      <att type="string" name="annotation.GO CELLULAR_COMPONENT" value="cytoplasm"/>
      <att type="string" name="annotation.GO CELLULAR_COMPONENT" value="mitochondrion"/>
    </att>
    <att type="string" name="annotation.Date" value="20050525"/>
    <att type="list" name="cytoscape.alias.list">
      <att type="string" name="cytoscape.alias.list" value="IPI00007765"/>
      <att type="string" name="cytoscape.alias.list" value="P38646"/>
    </att>
    <att type="string" name="upkb_sp" value="P38646"/>
    <att type="string" name="canonicalName" value="NP_004125.3"/>
    <att type="real" name="MCODE_Score" value="0.2222222222222222"/>
    <att type="string" name="annotation.With (or) From" value=""/>
    <att type="integer" name="Degree" value="1"/>
    <att type="map" name="annotation.Evidence">
      <att type="string" name="GO:0005739" value="TAS"/>
      <att type="string" name="GO:0005737" value="TAS"/>
      <att type="string" name="GO:0000166" value="IEA"/>
      <att type="string" name="GO:0009986" value="IEP"/>
      <att type="string" name="GO:0006457" value="IEA"/>
      <att type="string" name="GO:0006611" value="IEA"/>
      <att type="string" name="GO:0006916" value="TAS"/>
      <att type="string" name="GO:0051082" value="TAS"/>
      <att type="string" name="GO:0005524" value="IEA"/>
    </att>
    <att type="list" name="annotation.GO BIOLOGICAL_PROCESS">
      <att type="string" name="annotation.GO BIOLOGICAL_PROCESS" value="anti-apoptosis"/>
      <att type="string" name="annotation.GO BIOLOGICAL_PROCESS" value="protein export from nucleus"/>
      <att type="string" name="annotation.GO BIOLOGICAL_PROCESS" value="protein folding"/>
    </att>
    <att type="string" name="Prot_Name" value="heat shock 70kDa protein 9B precursor"/>
  </node>
  <node label="NP_705926.1" id="-1462">
    <att type="string" name="GeneID_String" value="155348"/>
    <att type="string" name="MCODE_Node_Status" value="Unclustered"/>
    <att type="string" name="Prot_Acc" value="NP_705926.1"/>
    <att type="string" name="type" value="hiv"/>
    <att type="integer" name="GeneID" value="155348"/>
    <att type="list" name="cytoscape.alias.list">
      <att type="string" name="cytoscape.alias.list" value="NP_705926.1"/>
    </att>
    <att type="string" name="canonicalName" value="NP_705926.1"/>
    <att type="real" name="MCODE_Score" value="0.0"/>
    <att type="integer" name="Degree" value="15"/>
    <att type="string" name="Prot_Name" value="retropepsin"/>
  </node>
  <node label="NP_002863.1" id="-687">
    <att type="string" name="annotation.DB_Object_ID" value="P15153"/>
    <att type="string" name="Column 4" value="5880"/>
    <att type="string" name="annotation.DB_Object_Type" value="protein"/>
    <att type="string" name="annotation.DB" value="UniProtKB"/>
    <att type="string" name="upkb_vega" value="OTTHUMP00000197776"/>
    <att type="string" name="GeneID_String" value="5880"/>
    <att type="string" name="annotation.Qualifier" value=""/>
    <att type="string" name="MCODE_Node_Status" value="Unclustered"/>
    <att type="string" name="annotation.Taxon" value="Human"/>
    <att type="string" name="upkb_tr" value="B1AH80"/>
    <att type="string" name="Prot_Acc" value="NP_002863.1"/>
    <att type="string" name="type" value="human"/>
    <att type="string" name="annotation.Assigned_by" value="UniProtKB"/>
    <att type="list" name="annotation.GO MOLECULAR_FUNCTION">
      <att type="string" name="annotation.GO MOLECULAR_FUNCTION" value="GTP binding"/>
      <att type="string" name="annotation.GO MOLECULAR_FUNCTION" value="GTPase activity"/>
      <att type="string" name="annotation.GO MOLECULAR_FUNCTION" value="nucleotide binding"/>
      <att type="string" name="annotation.GO MOLECULAR_FUNCTION" value="protein binding"/>
    </att>
    <att type="map" name="annotation.DB:Reference">
      <att type="string" name="GO:0005515" value="PMID:11090627"/>
      <att type="string" name="GO:0008284" value="GOA:compara|GO_REF:0000019"/>
      <att type="string" name="GO:0030036" value="GOA:compara|GO_REF:0000019"/>
      <att type="string" name="GO:0007264" value="GOA:interpro|GO_REF:0000002"/>
      <att type="string" name="GO:0003924" value="PMID:2674130"/>
      <att type="string" name="GO:0005624" value="GOA:compara|GO_REF:0000019"/>
      <att type="string" name="GO:0005635" value="GOA:compara|GO_REF:0000019"/>
      <att type="string" name="GO:0005525" value="GOA:interpro|GO_REF:0000002"/>
      <att type="string" name="GO:0005622" value="GOA:interpro|GO_REF:0000002"/>
      <att type="string" name="GO:0007165" value="PMID:2674130"/>
      <att type="string" name="GO:0005737" value="GOA:spkw|GO_REF:0000004"/>
      <att type="string" name="GO:0000166" value="GOA:spkw|GO_REF:0000004"/>
      <att type="string" name="GO:0006935" value="GOA:compara|GO_REF:0000019"/>
      <att type="string" name="GO:0030031" value="GOA:compara|GO_REF:0000019"/>
    </att>
    <att type="integer" name="GeneID" value="5880"/>
    <att type="string" name="annotation.DB_Object_Name" value="RAC2: Ras-related C3 botulinum toxin substrate 2 precursor"/>
    <att type="list" name="annotation.GO CELLULAR_COMPONENT">
      <att type="string" name="annotation.GO CELLULAR_COMPONENT" value="cytoplasm"/>
      <att type="string" name="annotation.GO CELLULAR_COMPONENT" value="intracellular"/>
      <att type="string" name="annotation.GO CELLULAR_COMPONENT" value="membrane fraction"/>
      <att type="string" name="annotation.GO CELLULAR_COMPONENT" value="nuclear envelope"/>
    </att>
    <att type="string" name="annotation.Date" value="20080616"/>
    <att type="list" name="cytoscape.alias.list">
      <att type="string" name="cytoscape.alias.list" value="IPI00010270"/>
      <att type="string" name="cytoscape.alias.list" value="P15153"/>
    </att>
    <att type="string" name="upkb_sp" value="P15153"/>
    <att type="string" name="canonicalName" value="NP_002863.1"/>
    <att type="real" name="MCODE_Score" value="0.0"/>
    <att type="string" name="annotation.With (or) From" value="SP_KW:KW-0963"/>
    <att type="integer" name="Degree" value="1"/>
    <att type="map" name="annotation.Evidence">
      <att type="string" name="GO:0005515" value="IPI"/>
      <att type="string" name="GO:0008284" value="IEA"/>
      <att type="string" name="GO:0030036" value="IEA"/>
      <att type="string" name="GO:0007264" value="IEA"/>
      <att type="string" name="GO:0003924" value="TAS"/>
      <att type="string" name="GO:0005624" value="IEA"/>
      <att type="string" name="GO:0005635" value="IEA"/>
      <att type="string" name="GO:0005525" value="IEA"/>
      <att type="string" name="GO:0005622" value="IEA"/>
      <att type="string" name="GO:0007165" value="TAS"/>
      <att type="string" name="GO:0005737" value="IEA"/>
      <att type="string" name="GO:0000166" value="IEA"/>
      <att type="string" name="GO:0006935" value="IEA"/>
      <att type="string" name="GO:0030031" value="IEA"/>
    </att>
    <att type="list" name="annotation.GO BIOLOGICAL_PROCESS">
      <att type="string" name="annotation.GO BIOLOGICAL_PROCESS" value="actin cytoskeleton organization and biogenesis"/>
      <att type="string" name="annotation.GO BIOLOGICAL_PROCESS" value="cell projection biogenesis"/>
      <att type="string" name="annotation.GO BIOLOGICAL_PROCESS" value="chemotaxis"/>
      <att type="string" name="annotation.GO BIOLOGICAL_PROCESS" value="positive regulation of cell proliferation"/>
      <att type="string" name="annotation.GO BIOLOGICAL_PROCESS" value="signal transduction"/>
      <att type="string" name="annotation.GO BIOLOGICAL_PROCESS" value="small GTPase mediated signal transduction"/>
    </att>
    <att type="string" name="Prot_Name" value="ras-related C3 botulinum toxin substrate 2"/>
  </node>
  <node label="NP_005331.1" id="-1020">
    <att type="string" name="annotation.DB_Object_ID" value="P49773"/>
    <att type="string" name="Column 4" value="3094"/>
    <att type="string" name="annotation.DB_Object_Type" value="protein"/>
    <att type="string" name="annotation.DB" value="UniProtKB"/>
    <att type="string" name="GeneID_String" value="3094"/>
    <att type="string" name="annotation.Qualifier" value=""/>
    <att type="string" name="MCODE_Node_Status" value="Unclustered"/>
    <att type="string" name="annotation.Taxon" value="Human"/>
    <att type="string" name="Prot_Acc" value="NP_005331.1"/>
    <att type="string" name="type" value="human"/>
    <att type="string" name="annotation.Assigned_by" value="PINC"/>
    <att type="list" name="annotation.GO MOLECULAR_FUNCTION">
      <att type="string" name="annotation.GO MOLECULAR_FUNCTION" value="hydrolase activity"/>
      <att type="string" name="annotation.GO MOLECULAR_FUNCTION" value="protein kinase C binding"/>
    </att>
    <att type="map" name="annotation.DB:Reference">
      <att type="string" name="GO:0007165" value="PMID:8812426"/>
      <att type="string" name="GO:0005737" value="GOA:spkw|GO_REF:0000004"/>
      <att type="string" name="GO:0016787" value="GOA:spkw|GO_REF:0000004"/>
      <att type="string" name="GO:0005080" value="PMID:9770345"/>
      <att type="string" name="GO:0005634" value="PMID:9770345"/>
      <att type="string" name="GO:0005856" value="PMID:8812426"/>
    </att>
    <att type="integer" name="GeneID" value="3094"/>
    <att type="string" name="annotation.DB_Object_Name" value="HINT1, HINT, PKCI1, PRKCNH1: Histidine triad nucleotide-binding protein 1"/>
    <att type="list" name="annotation.GO CELLULAR_COMPONENT">
      <att type="string" name="annotation.GO CELLULAR_COMPONENT" value="cytoplasm"/>
      <att type="string" name="annotation.GO CELLULAR_COMPONENT" value="cytoskeleton"/>
      <att type="string" name="annotation.GO CELLULAR_COMPONENT" value="nucleus"/>
    </att>
    <att type="string" name="annotation.Date" value="20030904"/>
    <att type="list" name="cytoscape.alias.list">
      <att type="string" name="cytoscape.alias.list" value="IPI00239077"/>
      <att type="string" name="cytoscape.alias.list" value="P49773"/>
    </att>
    <att type="string" name="upkb_sp" value="P49773"/>
    <att type="string" name="canonicalName" value="NP_005331.1"/>
    <att type="real" name="MCODE_Score" value="0.0"/>
    <att type="string" name="annotation.With (or) From" value=""/>
    <att type="map" name="annotation.Evidence">
      <att type="string" name="GO:0007165" value="TAS"/>
      <att type="string" name="GO:0005737" value="IEA"/>
      <att type="string" name="GO:0016787" value="IEA"/>
      <att type="string" name="GO:0005080" value="TAS"/>
      <att type="string" name="GO:0005634" value="TAS"/>
      <att type="string" name="GO:0005856" value="TAS"/>
    </att>
    <att type="list" name="annotation.GO BIOLOGICAL_PROCESS">
      <att type="string" name="annotation.GO BIOLOGICAL_PROCESS" value="signal transduction"/>
    </att>
    <att type="string" name="Prot_Name" value="histidine triad nucleotide binding protein 1"/>
  </node>
  <node label="NP_055126.1" id="-28">
    <att type="string" name="annotation.DB_Object_ID" value="Q53HV7"/>
    <att type="string" name="Column 4" value="23583"/>
    <att type="string" name="annotation.DB_Object_Type" value="protein"/>
    <att type="string" name="annotation.DB" value="UniProtKB"/>
    <att type="string" name="upkb_vega" value="OTTHUMP00000167856"/>
    <att type="string" name="GeneID_String" value="23583"/>
    <att type="string" name="annotation.Qualifier" value=""/>
    <att type="string" name="MCODE_Node_Status" value="Unclustered"/>
    <att type="string" name="annotation.Taxon" value="Human"/>
    <att type="string" name="Prot_Acc" value="NP_055126.1"/>
    <att type="string" name="type" value="human"/>
    <att type="string" name="annotation.Assigned_by" value="HGNC"/>
    <att type="list" name="annotation.GO MOLECULAR_FUNCTION">
      <att type="string" name="annotation.GO MOLECULAR_FUNCTION" value="DNA binding"/>
      <att type="string" name="annotation.GO MOLECULAR_FUNCTION" value="hydrolase activity, acting on glycosyl bonds"/>
      <att type="string" name="annotation.GO MOLECULAR_FUNCTION" value="protein binding"/>
      <att type="string" name="annotation.GO MOLECULAR_FUNCTION" value="single-strand selective uracil DNA N-glycosylase activity"/>
      <att type="string" name="annotation.GO MOLECULAR_FUNCTION" value="single-stranded DNA binding"/>
    </att>
    <att type="map" name="annotation.DB:Reference">
      <att type="string" name="GO:0005515" value="PMID:16189514"/>
      <att type="string" name="GO:0003697" value="PMID:12718543"/>
      <att type="string" name="GO:0017065" value="PMID:10583946"/>
      <att type="string" name="GO:0016798" value="GOA:spkw|GO_REF:0000004"/>
      <att type="string" name="GO:0006284" value="PMID:12161446"/>
      <att type="string" name="GO:0045008" value="PMID:10583946"/>
      <att type="string" name="GO:0008152" value="GOA:spkw|GO_REF:0000004"/>
      <att type="string" name="GO:0005730" value="PMID:12161446"/>
      <att type="string" name="GO:0005634" value="GOA:spkw|GO_REF:0000004"/>
      <att type="string" name="GO:0005654" value="PMID:10583946"/>
      <att type="string" name="GO:0003677" value="GOA:spkw|GO_REF:0000004"/>
    </att>
    <att type="integer" name="GeneID" value="23583"/>
    <att type="string" name="annotation.DB_Object_Name" value="SMUG1: Single-strand selective monofunctional uracil DNA glycosylase"/>
    <att type="list" name="annotation.GO CELLULAR_COMPONENT">
      <att type="string" name="annotation.GO CELLULAR_COMPONENT" value="nucleolus"/>
      <att type="string" name="annotation.GO CELLULAR_COMPONENT" value="nucleoplasm"/>
      <att type="string" name="annotation.GO CELLULAR_COMPONENT" value="nucleus"/>
    </att>
    <att type="string" name="annotation.Date" value="20061107"/>
    <att type="list" name="cytoscape.alias.list">
      <att type="string" name="cytoscape.alias.list" value="IPI00003780"/>
      <att type="string" name="cytoscape.alias.list" value="Q53HV7"/>
    </att>
    <att type="string" name="upkb_sp" value="Q53HV7"/>
    <att type="string" name="canonicalName" value="NP_055126.1"/>
    <att type="real" name="MCODE_Score" value="0.0"/>
    <att type="string" name="annotation.With (or) From" value=""/>
    <att type="map" name="annotation.Evidence">
      <att type="string" name="GO:0005515" value="IPI"/>
      <att type="string" name="GO:0003697" value="IC"/>
      <att type="string" name="GO:0017065" value="EXP"/>
      <att type="string" name="GO:0016798" value="IEA"/>
      <att type="string" name="GO:0006284" value="IDA"/>
      <att type="string" name="GO:0045008" value="EXP"/>
      <att type="string" name="GO:0008152" value="IEA"/>
      <att type="string" name="GO:0005730" value="IDA"/>
      <att type="string" name="GO:0005634" value="IEA"/>
      <att type="string" name="GO:0005654" value="EXP"/>
      <att type="string" name="GO:0003677" value="IEA"/>
    </att>
    <att type="list" name="annotation.GO BIOLOGICAL_PROCESS">
      <att type="string" name="annotation.GO BIOLOGICAL_PROCESS" value="base-excision repair"/>
      <att type="string" name="annotation.GO BIOLOGICAL_PROCESS" value="depyrimidination"/>
      <att type="string" name="annotation.GO BIOLOGICAL_PROCESS" value="metabolic process"/>
    </att>
    <att type="string" name="Prot_Name" value="single-strand selective monofunctional uracil DNA glycosylase"/>
  </node>
  <node label="NP_005150.1" id="-861">
    <att type="string" name="annotation.DB_Object_ID" value="P68032"/>
    <att type="string" name="Column 4" value="70"/>
    <att type="string" name="annotation.DB_Object_Type" value="protein"/>
    <att type="string" name="annotation.DB" value="UniProtKB"/>
    <att type="string" name="GeneID_String" value="70"/>
    <att type="string" name="annotation.Qualifier" value=""/>
    <att type="string" name="MCODE_Node_Status" value="Unclustered"/>
    <att type="string" name="annotation.Taxon" value="Human"/>
    <att type="string" name="Prot_Acc" value="NP_005150.1"/>
    <att type="string" name="type" value="human"/>
    <att type="string" name="annotation.Assigned_by" value="UniProtKB"/>
    <att type="list" name="annotation.GO MOLECULAR_FUNCTION">
      <att type="string" name="annotation.GO MOLECULAR_FUNCTION" value="ATP binding"/>
      <att type="string" name="annotation.GO MOLECULAR_FUNCTION" value="ATPase activity"/>
      <att type="string" name="annotation.GO MOLECULAR_FUNCTION" value="myosin binding"/>
      <att type="string" name="annotation.GO MOLECULAR_FUNCTION" value="nucleotide binding"/>
      <att type="string" name="annotation.GO MOLECULAR_FUNCTION" value="protein binding"/>
      <att type="string" name="annotation.GO MOLECULAR_FUNCTION" value="structural molecule activity"/>
    </att>
    <att type="map" name="annotation.DB:Reference">
      <att type="string" name="GO:0030240" value="GO_REF:0000024"/>
      <att type="string" name="GO:0005515" value="GOA:interpro|GO_REF:0000002"/>
      <att type="string" name="GO:0030048" value="PMID:16611632"/>
      <att type="string" name="GO:0042643" value="PMID:16611632"/>
      <att type="string" name="GO:0060047" value="PMID:9563954"/>
      <att type="string" name="GO:0006915" value="GO_REF:0000024"/>
      <att type="string" name="GO:0031032" value="GO_REF:0000024"/>
      <att type="string" name="GO:0005524" value="PMID:16611632"/>
      <att type="string" name="GO:0005737" value="GOA:spkw|GO_REF:0000004"/>
      <att type="string" name="GO:0000166" value="GOA:spkw|GO_REF:0000004"/>
      <att type="string" name="GO:0005198" value="GOA:spkw|GO_REF:0000004"/>
      <att type="string" name="GO:0055003" value="GO_REF:0000024"/>
      <att type="string" name="GO:0017022" value="PMID:16611632"/>
      <att type="string" name="GO:0005856" value="GOA:spkw|GO_REF:0000004"/>
      <att type="string" name="GO:0016887" value="PMID:16611632"/>
      <att type="string" name="GO:0055008" value="GO_REF:0000024"/>
      <att type="string" name="GO:0031674" value="GO_REF:0000024"/>
    </att>
    <att type="integer" name="GeneID" value="70"/>
    <att type="string" name="annotation.DB_Object_Name" value="ACTC1, ACTC: Actin, alpha cardiac muscle 1"/>
    <att type="list" name="annotation.GO CELLULAR_COMPONENT">
      <att type="string" name="annotation.GO CELLULAR_COMPONENT" value="I band"/>
      <att type="string" name="annotation.GO CELLULAR_COMPONENT" value="actomyosin, actin part"/>
      <att type="string" name="annotation.GO CELLULAR_COMPONENT" value="cytoplasm"/>
      <att type="string" name="annotation.GO CELLULAR_COMPONENT" value="cytoskeleton"/>
    </att>
    <att type="string" name="annotation.Date" value="20080606"/>
    <att type="list" name="cytoscape.alias.list">
      <att type="string" name="cytoscape.alias.list" value="IPI00023006"/>
      <att type="string" name="cytoscape.alias.list" value="P68032"/>
    </att>
    <att type="string" name="upkb_sp" value="P68032"/>
    <att type="string" name="canonicalName" value="NP_005150.1"/>
    <att type="real" name="MCODE_Score" value="0.0"/>
    <att type="string" name="annotation.With (or) From" value=""/>
    <att type="integer" name="Degree" value="1"/>
    <att type="map" name="annotation.Evidence">
      <att type="string" name="GO:0030240" value="ISS"/>
      <att type="string" name="GO:0005515" value="IEA"/>
      <att type="string" name="GO:0030048" value="IDA"/>
      <att type="string" name="GO:0042643" value="IDA"/>
      <att type="string" name="GO:0060047" value="IMP"/>
      <att type="string" name="GO:0006915" value="ISS"/>
      <att type="string" name="GO:0031032" value="ISS"/>
      <att type="string" name="GO:0005524" value="IDA"/>
      <att type="string" name="GO:0005737" value="IEA"/>
      <att type="string" name="GO:0000166" value="IEA"/>
      <att type="string" name="GO:0005198" value="IEA"/>
      <att type="string" name="GO:0055003" value="ISS"/>
      <att type="string" name="GO:0017022" value="IPI"/>
      <att type="string" name="GO:0005856" value="IEA"/>
      <att type="string" name="GO:0016887" value="IDA"/>
      <att type="string" name="GO:0055008" value="ISS"/>
      <att type="string" name="GO:0031674" value="ISS"/>
    </att>
    <att type="list" name="annotation.GO BIOLOGICAL_PROCESS">
      <att type="string" name="annotation.GO BIOLOGICAL_PROCESS" value="actin filament-based movement"/>
      <att type="string" name="annotation.GO BIOLOGICAL_PROCESS" value="actomyosin structure organization and biogenesis"/>
      <att type="string" name="annotation.GO BIOLOGICAL_PROCESS" value="apoptosis"/>
      <att type="string" name="annotation.GO BIOLOGICAL_PROCESS" value="cardiac muscle morphogenesis"/>
      <att type="string" name="annotation.GO BIOLOGICAL_PROCESS" value="cardiac myofibril assembly"/>
      <att type="string" name="annotation.GO BIOLOGICAL_PROCESS" value="heart contraction"/>
      <att type="string" name="annotation.GO BIOLOGICAL_PROCESS" value="muscle thin filament assembly"/>
    </att>
    <att type="string" name="Prot_Name" value="cardiac muscle alpha actin 1 proprotein"/>
  </node>
  <node label="NP_001092.1" id="-1240">
    <att type="string" name="annotation.DB_Object_ID" value="P60709"/>
    <att type="string" name="Column 4" value="60"/>
    <att type="string" name="annotation.DB_Object_Type" value="protein"/>
    <att type="string" name="annotation.DB" value="UniProtKB"/>
    <att type="string" name="upkb_vega" value="OTTHUMP00000200615"/>
    <att type="string" name="GeneID_String" value="60"/>
    <att type="string" name="annotation.Qualifier" value=""/>
    <att type="string" name="MCODE_Node_Status" value="Unclustered"/>
    <att type="string" name="annotation.Taxon" value="Human"/>
    <att type="string" name="upkb_tr" value="Q53GK6"/>
    <att type="string" name="Prot_Acc" value="NP_001092.1"/>
    <att type="string" name="type" value="human"/>
    <att type="string" name="annotation.Assigned_by" value="UniProtKB"/>
    <att type="list" name="annotation.GO MOLECULAR_FUNCTION">
      <att type="string" name="annotation.GO MOLECULAR_FUNCTION" value="ATP binding"/>
      <att type="string" name="annotation.GO MOLECULAR_FUNCTION" value="nucleotide binding"/>
      <att type="string" name="annotation.GO MOLECULAR_FUNCTION" value="protein binding"/>
      <att type="string" name="annotation.GO MOLECULAR_FUNCTION" value="structural constituent of cytoskeleton"/>
      <att type="string" name="annotation.GO MOLECULAR_FUNCTION" value="structural molecule activity"/>
    </att>
    <att type="map" name="annotation.DB:Reference">
      <att type="string" name="GO:0005515" value="PMID:17342765"/>
      <att type="string" name="GO:0005737" value="PMID:16130169"/>
      <att type="string" name="GO:0000166" value="GOA:spkw|GO_REF:0000004"/>
      <att type="string" name="GO:0005198" value="GOA:spkw|GO_REF:0000004"/>
      <att type="string" name="GO:0007605" value="GOA:spkw|GO_REF:0000004"/>
      <att type="string" name="GO:0035267" value="PMID:10966108"/>
      <att type="string" name="GO:0005200" value="PMID:6202424"/>
      <att type="string" name="GO:0006928" value="PMID:6202424"/>
      <att type="string" name="GO:0005625" value="GOA:compara|GO_REF:0000019"/>
      <att type="string" name="GO:0005856" value="PMID:16130169"/>
      <att type="string" name="GO:0005524" value="GOA:interpro|GO_REF:0000002"/>
      <att type="string" name="GO:0005829" value="GOA:compara|GO_REF:0000019"/>
    </att>
    <att type="integer" name="GeneID" value="60"/>
    <att type="string" name="annotation.DB_Object_Name" value="ACTB: Actin, cytoplasmic 1"/>
    <att type="list" name="annotation.GO CELLULAR_COMPONENT">
      <att type="string" name="annotation.GO CELLULAR_COMPONENT" value="NuA4 histone acetyltransferase complex"/>
      <att type="string" name="annotation.GO CELLULAR_COMPONENT" value="cytoplasm"/>
      <att type="string" name="annotation.GO CELLULAR_COMPONENT" value="cytoskeleton"/>
      <att type="string" name="annotation.GO CELLULAR_COMPONENT" value="cytosol"/>
      <att type="string" name="annotation.GO CELLULAR_COMPONENT" value="soluble fraction"/>
    </att>
    <att type="string" name="annotation.Date" value="20041101"/>
    <att type="list" name="cytoscape.alias.list">
      <att type="string" name="cytoscape.alias.list" value="IPI00021439"/>
      <att type="string" name="cytoscape.alias.list" value="P60709"/>
    </att>
    <att type="string" name="upkb_sp" value="P60709"/>
    <att type="string" name="canonicalName" value="NP_001092.1"/>
    <att type="real" name="MCODE_Score" value="0.0"/>
    <att type="string" name="annotation.With (or) From" value=""/>
    <att type="integer" name="Degree" value="1"/>
    <att type="map" name="annotation.Evidence">
      <att type="string" name="GO:0005515" value="IPI"/>
      <att type="string" name="GO:0005737" value="TAS"/>
      <att type="string" name="GO:0000166" value="IEA"/>
      <att type="string" name="GO:0005198" value="IEA"/>
      <att type="string" name="GO:0007605" value="IEA"/>
      <att type="string" name="GO:0035267" value="IDA"/>
      <att type="string" name="GO:0005200" value="TAS"/>
      <att type="string" name="GO:0006928" value="TAS"/>
      <att type="string" name="GO:0005625" value="IEA"/>
      <att type="string" name="GO:0005856" value="TAS"/>
      <att type="string" name="GO:0005524" value="IEA"/>
      <att type="string" name="GO:0005829" value="IEA"/>
    </att>
    <att type="list" name="annotation.GO BIOLOGICAL_PROCESS">
      <att type="string" name="annotation.GO BIOLOGICAL_PROCESS" value="cell motility"/>
      <att type="string" name="annotation.GO BIOLOGICAL_PROCESS" value="sensory perception of sound"/>
    </att>
    <att type="string" name="Prot_Name" value="beta actin"/>
  </node>
  <node label="NP_000749.2" id="-1144">
    <att type="string" name="annotation.DB_Object_ID" value="P04141"/>
    <att type="string" name="Column 4" value="1437"/>
    <att type="string" name="annotation.DB_Object_Type" value="protein"/>
    <att type="string" name="annotation.DB" value="UniProtKB"/>
    <att type="string" name="GeneID_String" value="1437"/>
    <att type="string" name="annotation.Qualifier" value=""/>
    <att type="string" name="MCODE_Node_Status" value="Unclustered"/>
    <att type="string" name="annotation.Taxon" value="Human"/>
    <att type="string" name="Prot_Acc" value="NP_000749.2"/>
    <att type="string" name="type" value="human"/>
    <att type="string" name="annotation.Assigned_by" value="UniProtKB"/>
    <att type="list" name="annotation.GO MOLECULAR_FUNCTION">
      <att type="string" name="annotation.GO MOLECULAR_FUNCTION" value="cytokine activity"/>
      <att type="string" name="annotation.GO MOLECULAR_FUNCTION" value="granulocyte macrophage colony-stimulating factor receptor binding"/>
    </att>
    <att type="map" name="annotation.DB:Reference">
      <att type="string" name="GO:0045885" value="GOA:compara|GO_REF:0000019"/>
      <att type="string" name="GO:0008284" value="GOA:compara|GO_REF:0000019"/>
      <att type="string" name="GO:0006955" value="GOA:interpro|GO_REF:0000002"/>
      <att type="string" name="GO:0045740" value="PMID:9722506"/>
      <att type="string" name="GO:0042523" value="PMID:9722506"/>
      <att type="string" name="GO:0005576" value="GOA:interpro|GO_REF:0000002"/>
      <att type="string" name="GO:0043011" value="GOA:compara|GO_REF:0000019"/>
      <att type="string" name="GO:0005615" value="GOA:spkw|GO_REF:0000004"/>
      <att type="string" name="GO:0005125" value="GOA:spkw|GO_REF:0000004"/>
      <att type="string" name="GO:0005129" value="PMID:2999978"/>
    </att>
    <att type="integer" name="GeneID" value="1437"/>
    <att type="string" name="annotation.DB_Object_Name" value="CSF2, GMCSF: Granulocyte-macrophage colony-stimulating factor precursor"/>
    <att type="list" name="annotation.GO CELLULAR_COMPONENT">
      <att type="string" name="annotation.GO CELLULAR_COMPONENT" value="extracellular region"/>
      <att type="string" name="annotation.GO CELLULAR_COMPONENT" value="extracellular space"/>
    </att>
    <att type="string" name="annotation.Date" value="20080616"/>
    <att type="list" name="cytoscape.alias.list">
      <att type="string" name="cytoscape.alias.list" value="IPI00022270"/>
      <att type="string" name="cytoscape.alias.list" value="P04141"/>
    </att>
    <att type="string" name="upkb_sp" value="P04141"/>
    <att type="string" name="canonicalName" value="NP_000749.2"/>
    <att type="real" name="MCODE_Score" value="0.2222222222222222"/>
    <att type="string" name="annotation.With (or) From" value="SP_KW:KW-0202"/>
    <att type="map" name="annotation.Evidence">
      <att type="string" name="GO:0045885" value="IEA"/>
      <att type="string" name="GO:0008284" value="IEA"/>
      <att type="string" name="GO:0006955" value="IEA"/>
      <att type="string" name="GO:0045740" value="IDA"/>
      <att type="string" name="GO:0042523" value="IDA"/>
      <att type="string" name="GO:0005576" value="IEA"/>
      <att type="string" name="GO:0043011" value="IEA"/>
      <att type="string" name="GO:0005615" value="IEA"/>
      <att type="string" name="GO:0005125" value="IEA"/>
      <att type="string" name="GO:0005129" value="TAS"/>
    </att>
    <att type="list" name="annotation.GO BIOLOGICAL_PROCESS">
      <att type="string" name="annotation.GO BIOLOGICAL_PROCESS" value="immune response"/>
      <att type="string" name="annotation.GO BIOLOGICAL_PROCESS" value="myeloid dendritic cell differentiation"/>
      <att type="string" name="annotation.GO BIOLOGICAL_PROCESS" value="positive regulation of DNA replication"/>
      <att type="string" name="annotation.GO BIOLOGICAL_PROCESS" value="positive regulation of cell proliferation"/>
      <att type="string" name="annotation.GO BIOLOGICAL_PROCESS" value="positive regulation of survival gene product expression"/>
      <att type="string" name="annotation.GO BIOLOGICAL_PROCESS" value="positive regulation of tyrosine phosphorylation of Stat5 protein"/>
    </att>
    <att type="string" name="Prot_Name" value="colony stimulating factor 2 precursor"/>
  </node>
  <node label="NP_751914.1" id="-890">
    <att type="string" name="annotation.DB_Object_ID" value="ENSP00000377713"/>
    <att type="string" name="Column 4" value="3600"/>
    <att type="string" name="annotation.DB_Object_Type" value="protein"/>
    <att type="string" name="upkb_ensemble" value="ENSP00000377713"/>
    <att type="string" name="annotation.DB" value="ENSEMBL"/>
    <att type="string" name="GeneID_String" value="3600"/>
    <att type="string" name="annotation.Qualifier" value=""/>
    <att type="string" name="MCODE_Node_Status" value="Unclustered"/>
    <att type="string" name="annotation.Taxon" value="Human"/>
    <att type="string" name="upkb_tr" value="A8MY73"/>
    <att type="string" name="Prot_Acc" value="NP_751914.1"/>
    <att type="string" name="type" value="human"/>
    <att type="string" name="annotation.Assigned_by" value="UniProtKB"/>
    <att type="list" name="annotation.GO MOLECULAR_FUNCTION">
      <att type="string" name="annotation.GO MOLECULAR_FUNCTION" value="hematopoietin/interferon-class (D200-domain) cytokine receptor binding"/>
      <att type="string" name="annotation.GO MOLECULAR_FUNCTION" value="protein binding"/>
      <att type="string" name="annotation.GO MOLECULAR_FUNCTION" value="signal transducer activity"/>
    </att>
    <att type="map" name="annotation.DB:Reference">
      <att type="string" name="GO:0005515" value="PMID:16284400"/>
      <att type="string" name="GO:0008284" value="PMID:10851076"/>
      <att type="string" name="GO:0005794" value="PMID:10851076"/>
      <att type="string" name="GO:0007267" value="PMID:7759105"/>
      <att type="string" name="GO:0005624" value="PMID:10851076"/>
      <att type="string" name="GO:0005576" value="GOA:interpro|GO_REF:0000002"/>
      <att type="string" name="GO:0005634" value="GOA:spkw|GO_REF:0000004"/>
      <att type="string" name="GO:0005615" value="PMID:10851076"/>
      <att type="string" name="GO:0005126" value="GOA:interpro|GO_REF:0000002"/>
      <att type="string" name="GO:0007165" value="PMID:8178155"/>
      <att type="string" name="GO:0006955" value="GOA:interpro|GO_REF:0000002"/>
      <att type="string" name="GO:0005737" value="PMID:10851076"/>
      <att type="string" name="GO:0005887" value="PMID:10851076"/>
      <att type="string" name="GO:0004871" value="PMID:10851076"/>
      <att type="string" name="GO:0005768" value="PMID:10851076"/>
    </att>
    <att type="integer" name="GeneID" value="3600"/>
    <att type="string" name="annotation.DB_Object_Name" value=""/>
    <att type="list" name="annotation.GO CELLULAR_COMPONENT">
      <att type="string" name="annotation.GO CELLULAR_COMPONENT" value="Golgi apparatus"/>
      <att type="string" name="annotation.GO CELLULAR_COMPONENT" value="cytoplasm"/>
      <att type="string" name="annotation.GO CELLULAR_COMPONENT" value="endosome"/>
      <att type="string" name="annotation.GO CELLULAR_COMPONENT" value="extracellular region"/>
      <att type="string" name="annotation.GO CELLULAR_COMPONENT" value="extracellular space"/>
      <att type="string" name="annotation.GO CELLULAR_COMPONENT" value="integral to plasma membrane"/>
      <att type="string" name="annotation.GO CELLULAR_COMPONENT" value="membrane fraction"/>
      <att type="string" name="annotation.GO CELLULAR_COMPONENT" value="nucleus"/>
    </att>
    <att type="string" name="annotation.Date" value="20080613"/>
    <att type="list" name="cytoscape.alias.list">
      <att type="string" name="cytoscape.alias.list" value="ENSP00000377713"/>
      <att type="string" name="cytoscape.alias.list" value="IPI00871752"/>
    </att>
    <att type="string" name="upkb_sp" value="P40933"/>
    <att type="string" name="canonicalName" value="NP_751914.1"/>
    <att type="real" name="MCODE_Score" value="0.0"/>
    <att type="string" name="annotation.With (or) From" value="InterPro:IPR003443"/>
    <att type="map" name="annotation.Evidence">
      <att type="string" name="GO:0005515" value="IPI"/>
      <att type="string" name="GO:0008284" value="TAS"/>
      <att type="string" name="GO:0005794" value="TAS"/>
      <att type="string" name="GO:0007267" value="TAS"/>
      <att type="string" name="GO:0005624" value="TAS"/>
      <att type="string" name="GO:0005576" value="IEA"/>
      <att type="string" name="GO:0005634" value="IEA"/>
      <att type="string" name="GO:0005615" value="TAS"/>
      <att type="string" name="GO:0005126" value="IEA"/>
      <att type="string" name="GO:0007165" value="TAS"/>
      <att type="string" name="GO:0006955" value="IEA"/>
      <att type="string" name="GO:0005737" value="TAS"/>
      <att type="string" name="GO:0005887" value="TAS"/>
      <att type="string" name="GO:0004871" value="TAS"/>
      <att type="string" name="GO:0005768" value="TAS"/>
    </att>
    <att type="list" name="annotation.GO BIOLOGICAL_PROCESS">
      <att type="string" name="annotation.GO BIOLOGICAL_PROCESS" value="cell-cell signaling"/>
      <att type="string" name="annotation.GO BIOLOGICAL_PROCESS" value="immune response"/>
      <att type="string" name="annotation.GO BIOLOGICAL_PROCESS" value="positive regulation of cell proliferation"/>
      <att type="string" name="annotation.GO BIOLOGICAL_PROCESS" value="signal transduction"/>
    </att>
    <att type="string" name="Prot_Name" value="interleukin 15 preproprotein"/>
  </node>
  <node label="NP_742097.1" id="-689">
    <att type="string" name="annotation.DB_Object_ID" value="P10966"/>
    <att type="string" name="Column 4" value="926"/>
    <att type="string" name="annotation.DB_Object_Type" value="protein"/>
    <att type="string" name="annotation.DB" value="UniProtKB"/>
    <att type="string" name="upkb_vega" value="OTTHUMP00000198673"/>
    <att type="string" name="GeneID_String" value="926"/>
    <att type="string" name="annotation.Qualifier" value=""/>
    <att type="string" name="MCODE_Node_Status" value="Unclustered"/>
    <att type="string" name="annotation.Taxon" value="Human"/>
    <att type="string" name="upkb_tr" value="Q496E2"/>
    <att type="string" name="Prot_Acc" value="NP_742097.1"/>
    <att type="string" name="type" value="human"/>
    <att type="string" name="annotation.Assigned_by" value="UniProtKB"/>
    <att type="list" name="annotation.GO MOLECULAR_FUNCTION">
      <att type="string" name="annotation.GO MOLECULAR_FUNCTION" value="MHC class I protein binding"/>
      <att type="string" name="annotation.GO MOLECULAR_FUNCTION" value="coreceptor activity"/>
      <att type="string" name="annotation.GO MOLECULAR_FUNCTION" value="protein binding"/>
    </att>
    <att type="map" name="annotation.DB:Reference">
      <att type="string" name="GO:0005515" value="PMID:2493728"/>
      <att type="string" name="GO:0042110" value="PMID:9830036"/>
      <att type="string" name="GO:0006955" value="PMID:11131152"/>
      <att type="string" name="GO:0042288" value="PMID:11131152"/>
      <att type="string" name="GO:0005886" value="PMID:3145195"/>
      <att type="string" name="GO:0005887" value="PMID:3145195"/>
      <att type="string" name="GO:0042101" value="PMID:11131152"/>
      <att type="string" name="GO:0005576" value="GOA:spkw|GO_REF:0000004"/>
      <att type="string" name="GO:0015026" value="PMID:11131152"/>
      <att type="string" name="GO:0007169" value="PMID:9830036"/>
      <att type="string" name="GO:0005769" value="PMID:16103193"/>
      <att type="string" name="GO:0050690" value="PMID:16103193"/>
    </att>
    <att type="integer" name="GeneID" value="926"/>
    <att type="string" name="annotation.DB_Object_Name" value="CD8B, CD8B1: T-cell surface glycoprotein CD8 beta chain precursor"/>
    <att type="string" name="upkb_refseq_reviewed" value="NP_742097"/>
    <att type="list" name="annotation.GO CELLULAR_COMPONENT">
      <att type="string" name="annotation.GO CELLULAR_COMPONENT" value="T cell receptor complex"/>
      <att type="string" name="annotation.GO CELLULAR_COMPONENT" value="early endosome"/>
      <att type="string" name="annotation.GO CELLULAR_COMPONENT" value="extracellular region"/>
      <att type="string" name="annotation.GO CELLULAR_COMPONENT" value="integral to plasma membrane"/>
      <att type="string" name="annotation.GO CELLULAR_COMPONENT" value="plasma membrane"/>
    </att>
    <att type="string" name="annotation.Date" value="20021018"/>
    <att type="list" name="cytoscape.alias.list">
      <att type="string" name="cytoscape.alias.list" value="IPI00023641"/>
      <att type="string" name="cytoscape.alias.list" value="P10966"/>
    </att>
    <att type="string" name="upkb_sp" value="P10966"/>
    <att type="string" name="canonicalName" value="NP_742097.1"/>
    <att type="real" name="MCODE_Score" value="0.0"/>
    <att type="string" name="annotation.With (or) From" value=""/>
    <att type="map" name="annotation.Evidence">
      <att type="string" name="GO:0005515" value="IPI"/>
      <att type="string" name="GO:0042110" value="NAS"/>
      <att type="string" name="GO:0006955" value="NAS"/>
      <att type="string" name="GO:0042288" value="NAS"/>
      <att type="string" name="GO:0005886" value="TAS"/>
      <att type="string" name="GO:0005887" value="TAS"/>
      <att type="string" name="GO:0042101" value="NAS"/>
      <att type="string" name="GO:0005576" value="IEA"/>
      <att type="string" name="GO:0015026" value="NAS"/>
      <att type="string" name="GO:0007169" value="NAS"/>
      <att type="string" name="GO:0005769" value="EXP"/>
      <att type="string" name="GO:0050690" value="EXP"/>
    </att>
    <att type="list" name="annotation.GO BIOLOGICAL_PROCESS">
      <att type="string" name="annotation.GO BIOLOGICAL_PROCESS" value="T cell activation"/>
      <att type="string" name="annotation.GO BIOLOGICAL_PROCESS" value="immune response"/>
      <att type="string" name="annotation.GO BIOLOGICAL_PROCESS" value="regulation of defense response to virus by virus"/>
      <att type="string" name="annotation.GO BIOLOGICAL_PROCESS" value="transmembrane receptor protein tyrosine kinase signaling pathway"/>
    </att>
    <att type="string" name="Prot_Name" value="CD8b antigen isoform 1 precursor"/>
  </node>
  <node label="NP_005219.2" id="-767">
    <att type="string" name="annotation.DB_Object_ID" value="P00533"/>
    <att type="string" name="Column 4" value="1956"/>
    <att type="string" name="annotation.DB_Object_Type" value="protein"/>
    <att type="string" name="annotation.DB" value="UniProtKB"/>
    <att type="string" name="GeneID_String" value="1956"/>
    <att type="string" name="annotation.Qualifier" value="colocalizes_with"/>
    <att type="string" name="MCODE_Node_Status" value="Unclustered"/>
    <att type="string" name="annotation.Taxon" value="Human"/>
    <att type="string" name="Prot_Acc" value="NP_005219.2"/>
    <att type="string" name="type" value="human"/>
    <att type="string" name="annotation.Assigned_by" value="UniProtKB"/>
    <att type="list" name="annotation.GO MOLECULAR_FUNCTION">
      <att type="string" name="annotation.GO MOLECULAR_FUNCTION" value="ATP binding"/>
      <att type="string" name="annotation.GO MOLECULAR_FUNCTION" value="MAP/ERK kinase kinase activity"/>
      <att type="string" name="annotation.GO MOLECULAR_FUNCTION" value="actin filament binding"/>
      <att type="string" name="annotation.GO MOLECULAR_FUNCTION" value="double-stranded DNA binding"/>
      <att type="string" name="annotation.GO MOLECULAR_FUNCTION" value="epidermal growth factor receptor activity"/>
      <att type="string" name="annotation.GO MOLECULAR_FUNCTION" value="identical protein binding"/>
      <att type="string" name="annotation.GO MOLECULAR_FUNCTION" value="nitric-oxide synthase regulator activity"/>
      <att type="string" name="annotation.GO MOLECULAR_FUNCTION" value="nucleotide binding"/>
      <att type="string" name="annotation.GO MOLECULAR_FUNCTION" value="protein heterodimerization activity"/>
      <att type="string" name="annotation.GO MOLECULAR_FUNCTION" value="transferase activity"/>
      <att type="string" name="annotation.GO MOLECULAR_FUNCTION" value="transmembrane receptor activity"/>
    </att>
    <att type="map" name="annotation.DB:Reference">
      <att type="string" name="GO:0043006" value="PMID:12435727"/>
      <att type="string" name="GO:0005886" value="PMID:10913131"/>
      <att type="string" name="GO:0050730" value="PMID:12435727"/>
      <att type="string" name="GO:0050999" value="PMID:12828935"/>
      <att type="string" name="GO:0005634" value="PMID:12828935"/>
      <att type="string" name="GO:0007202" value="PMID:12435727"/>
      <att type="string" name="GO:0005615" value="PMID:9103388"/>
      <att type="string" name="GO:0045429" value="PMID:12828935"/>
      <att type="string" name="GO:0042802" value="PMID:16777603"/>
      <att type="string" name="GO:0005006" value="PMID:2790960"/>
      <att type="string" name="GO:0016323" value="PMID:12646923"/>
      <att type="string" name="GO:0005737" value="PMID:12435727"/>
      <att type="string" name="GO:0016337" value="PMID:12435727"/>
      <att type="string" name="GO:0003690" value="PMID:6325948"/>
      <att type="string" name="GO:0051015" value="PMID:14702346"/>
      <att type="string" name="GO:0000166" value="GOA:spkw|GO_REF:0000004"/>
      <att type="string" name="GO:0007173" value="PMID:12435727"/>
      <att type="string" name="GO:0043406" value="PMID:10572067"/>
      <att type="string" name="GO:0030235" value="PMID:12828935"/>
      <att type="string" name="GO:0050679" value="PMID:10572067"/>
      <att type="string" name="GO:0030335" value="PMID:12435727"/>
      <att type="string" name="GO:0046982" value="PMID:10572067"/>
      <att type="string" name="GO:0030122" value="PMID:14702346"/>
      <att type="string" name="GO:0051205" value="PMID:12435727"/>
      <att type="string" name="GO:0006950" value="PMID:12828935"/>
      <att type="string" name="GO:0005576" value="GOA:spkw|GO_REF:0000004"/>
      <att type="string" name="GO:0045786" value="GOA:spkw|GO_REF:0000004"/>
      <att type="string" name="GO:0005524" value="GOA:interpro|GO_REF:0000002"/>
      <att type="string" name="GO:0001503" value="PMID:12925580"/>
      <att type="string" name="GO:0004710" value="PMID:15542601"/>
      <att type="string" name="GO:0006468" value="GOA:interpro|GO_REF:0000002"/>
      <att type="string" name="GO:0016021" value="GOA:spkw|GO_REF:0000004"/>
      <att type="string" name="GO:0016740" value="GOA:spkw|GO_REF:0000004"/>
      <att type="string" name="GO:0007166" value="PMID:7736574"/>
      <att type="string" name="GO:0042327" value="PMID:15082764"/>
      <att type="string" name="GO:0005768" value="PMID:14702346"/>
      <att type="string" name="GO:0004888" value="PMID:7736574"/>
    </att>
    <att type="integer" name="GeneID" value="1956"/>
    <att type="string" name="annotation.DB_Object_Name" value="ERBB1, EGFR: Epidermal growth factor receptor precursor"/>
    <att type="list" name="annotation.GO CELLULAR_COMPONENT">
      <att type="string" name="annotation.GO CELLULAR_COMPONENT" value="AP-2 adaptor complex"/>
      <att type="string" name="annotation.GO CELLULAR_COMPONENT" value="basolateral plasma membrane"/>
      <att type="string" name="annotation.GO CELLULAR_COMPONENT" value="cytoplasm"/>
      <att type="string" name="annotation.GO CELLULAR_COMPONENT" value="endosome"/>
      <att type="string" name="annotation.GO CELLULAR_COMPONENT" value="extracellular region"/>
      <att type="string" name="annotation.GO CELLULAR_COMPONENT" value="extracellular space"/>
      <att type="string" name="annotation.GO CELLULAR_COMPONENT" value="integral to membrane"/>
      <att type="string" name="annotation.GO CELLULAR_COMPONENT" value="nucleus"/>
      <att type="string" name="annotation.GO CELLULAR_COMPONENT" value="plasma membrane"/>
    </att>
    <att type="string" name="annotation.Date" value="20050812"/>
    <att type="list" name="cytoscape.alias.list">
      <att type="string" name="cytoscape.alias.list" value="IPI00018274"/>
      <att type="string" name="cytoscape.alias.list" value="P00533"/>
    </att>
    <att type="string" name="upkb_sp" value="P00533"/>
    <att type="string" name="canonicalName" value="NP_005219.2"/>
    <att type="real" name="MCODE_Score" value="0.0"/>
    <att type="string" name="annotation.With (or) From" value=""/>
    <att type="map" name="annotation.Evidence">
      <att type="string" name="GO:0043006" value="TAS"/>
      <att type="string" name="GO:0005886" value="EXP"/>
      <att type="string" name="GO:0050730" value="IMP"/>
      <att type="string" name="GO:0050999" value="IDA"/>
      <att type="string" name="GO:0005634" value="IDA"/>
      <att type="string" name="GO:0007202" value="TAS"/>
      <att type="string" name="GO:0005615" value="NAS"/>
      <att type="string" name="GO:0045429" value="IDA"/>
      <att type="string" name="GO:0042802" value="IPI"/>
      <att type="string" name="GO:0005006" value="NAS"/>
      <att type="string" name="GO:0016323" value="IDA"/>
      <att type="string" name="GO:0005737" value="IDA"/>
      <att type="string" name="GO:0016337" value="IMP"/>
      <att type="string" name="GO:0003690" value="NAS"/>
      <att type="string" name="GO:0051015" value="IDA"/>
      <att type="string" name="GO:0000166" value="IEA"/>
      <att type="string" name="GO:0007173" value="IDA"/>
      <att type="string" name="GO:0043406" value="IDA"/>
      <att type="string" name="GO:0030235" value="IDA"/>
      <att type="string" name="GO:0050679" value="IDA"/>
      <att type="string" name="GO:0030335" value="IMP"/>
      <att type="string" name="GO:0046982" value="IDA"/>
      <att type="string" name="GO:0030122" value="TAS"/>
      <att type="string" name="GO:0051205" value="TAS"/>
      <att type="string" name="GO:0006950" value="NAS"/>
      <att type="string" name="GO:0005576" value="IEA"/>
      <att type="string" name="GO:0045786" value="IEA"/>
      <att type="string" name="GO:0005524" value="IEA"/>
      <att type="string" name="GO:0001503" value="NAS"/>
      <att type="string" name="GO:0004710" value="NAS"/>
      <att type="string" name="GO:0006468" value="IEA"/>
      <att type="string" name="GO:0016021" value="IEA"/>
      <att type="string" name="GO:0016740" value="IEA"/>
      <att type="string" name="GO:0007166" value="IDA"/>
      <att type="string" name="GO:0042327" value="IDA"/>
      <att type="string" name="GO:0005768" value="IDA"/>
      <att type="string" name="GO:0004888" value="IDA"/>
    </att>
    <att type="list" name="annotation.GO BIOLOGICAL_PROCESS">
      <att type="string" name="annotation.GO BIOLOGICAL_PROCESS" value="activation of phospholipase C activity"/>
      <att type="string" name="annotation.GO BIOLOGICAL_PROCESS" value="calcium-dependent phospholipase A2 activation"/>
      <att type="string" name="annotation.GO BIOLOGICAL_PROCESS" value="cell surface receptor linked signal transduction"/>
      <att type="string" name="annotation.GO BIOLOGICAL_PROCESS" value="cell-cell adhesion"/>
      <att type="string" name="annotation.GO BIOLOGICAL_PROCESS" value="epidermal growth factor receptor signaling pathway"/>
      <att type="string" name="annotation.GO BIOLOGICAL_PROCESS" value="negative regulation of cell cycle"/>
      <att type="string" name="annotation.GO BIOLOGICAL_PROCESS" value="ossification"/>
      <att type="string" name="annotation.GO BIOLOGICAL_PROCESS" value="positive regulation of MAP kinase activity"/>
      <att type="string" name="annotation.GO BIOLOGICAL_PROCESS" value="positive regulation of cell migration"/>
      <att type="string" name="annotation.GO BIOLOGICAL_PROCESS" value="positive regulation of epithelial cell proliferation"/>
      <att type="string" name="annotation.GO BIOLOGICAL_PROCESS" value="positive regulation of nitric oxide biosynthetic process"/>
      <att type="string" name="annotation.GO BIOLOGICAL_PROCESS" value="positive regulation of phosphorylation"/>
      <att type="string" name="annotation.GO BIOLOGICAL_PROCESS" value="protein amino acid phosphorylation"/>
      <att type="string" name="annotation.GO BIOLOGICAL_PROCESS" value="protein insertion into membrane"/>
      <att type="string" name="annotation.GO BIOLOGICAL_PROCESS" value="regulation of nitric-oxide synthase activity"/>
      <att type="string" name="annotation.GO BIOLOGICAL_PROCESS" value="regulation of peptidyl-tyrosine phosphorylation"/>
      <att type="string" name="annotation.GO BIOLOGICAL_PROCESS" value="response to stress"/>
    </att>
    <att type="string" name="Prot_Name" value="epidermal growth factor receptor isoform a"/>
  </node>
  <node label="NP_002256.2" id="-724">
    <att type="string" name="annotation.DB_Object_ID" value="Q14974"/>
    <att type="string" name="Column 4" value="3837"/>
    <att type="string" name="annotation.DB_Object_Type" value="protein"/>
    <att type="string" name="annotation.DB" value="UniProtKB"/>
    <att type="string" name="GeneID_String" value="3837"/>
    <att type="string" name="annotation.Qualifier" value=""/>
    <att type="string" name="MCODE_Node_Status" value="Unclustered"/>
    <att type="string" name="annotation.Taxon" value="Human"/>
    <att type="string" name="Prot_Acc" value="NP_002256.2"/>
    <att type="string" name="type" value="human"/>
    <att type="string" name="annotation.Assigned_by" value="Reactome"/>
    <att type="list" name="annotation.GO MOLECULAR_FUNCTION">
      <att type="string" name="annotation.GO MOLECULAR_FUNCTION" value="nuclear localization sequence binding"/>
      <att type="string" name="annotation.GO MOLECULAR_FUNCTION" value="protein domain specific binding"/>
      <att type="string" name="annotation.GO MOLECULAR_FUNCTION" value="protein transporter activity"/>
      <att type="string" name="annotation.GO MOLECULAR_FUNCTION" value="zinc ion binding"/>
    </att>
    <att type="map" name="annotation.DB:Reference">
      <att type="string" name="GO:0000059" value="GOA:interpro|GO_REF:0000002"/>
      <att type="string" name="GO:0019904" value="PMID:11984006"/>
      <att type="string" name="GO:0005634" value="GOA:interpro|GO_REF:0000002"/>
      <att type="string" name="GO:0005635" value="GOA:spsl|GO_REF:0000023"/>
      <att type="string" name="GO:0006607" value="PMID:7627554"/>
      <att type="string" name="GO:0005829" value="PMID:1985200"/>
      <att type="string" name="GO:0005737" value="PMID:7615630"/>
      <att type="string" name="GO:0006610" value="GOA:compara|GO_REF:0000019"/>
      <att type="string" name="GO:0005643" value="PMID:7627554"/>
      <att type="string" name="GO:0044419" value="GOA:spkw|GO_REF:0000004"/>
      <att type="string" name="GO:0008565" value="GOA:interpro|GO_REF:0000002"/>
      <att type="string" name="GO:0005654" value="PMID:1985200"/>
      <att type="string" name="GO:0008139" value="PMID:7627554"/>
      <att type="string" name="GO:0008270" value="PMID:7615630"/>
      <att type="string" name="GO:0000060" value="PMID:7615630"/>
    </att>
    <att type="integer" name="GeneID" value="3837"/>
    <att type="string" name="annotation.DB_Object_Name" value="KPNB1, NTF97: Importin subunit beta-1"/>
    <att type="list" name="annotation.GO CELLULAR_COMPONENT">
      <att type="string" name="annotation.GO CELLULAR_COMPONENT" value="cytoplasm"/>
      <att type="string" name="annotation.GO CELLULAR_COMPONENT" value="cytosol"/>
      <att type="string" name="annotation.GO CELLULAR_COMPONENT" value="nuclear envelope"/>
      <att type="string" name="annotation.GO CELLULAR_COMPONENT" value="nuclear pore"/>
      <att type="string" name="annotation.GO CELLULAR_COMPONENT" value="nucleoplasm"/>
      <att type="string" name="annotation.GO CELLULAR_COMPONENT" value="nucleus"/>
    </att>
    <att type="string" name="annotation.Date" value="20060602"/>
    <att type="list" name="cytoscape.alias.list">
      <att type="string" name="cytoscape.alias.list" value="IPI00001639"/>
      <att type="string" name="cytoscape.alias.list" value="Q14974"/>
    </att>
    <att type="string" name="upkb_sp" value="Q14974"/>
    <att type="string" name="canonicalName" value="NP_002256.2"/>
    <att type="real" name="MCODE_Score" value="0.0"/>
    <att type="string" name="annotation.With (or) From" value=""/>
    <att type="integer" name="Degree" value="1"/>
    <att type="map" name="annotation.Evidence">
      <att type="string" name="GO:0000059" value="IEA"/>
      <att type="string" name="GO:0019904" value="IPI"/>
      <att type="string" name="GO:0005634" value="IEA"/>
      <att type="string" name="GO:0005635" value="IEA"/>
      <att type="string" name="GO:0006607" value="TAS"/>
      <att type="string" name="GO:0005829" value="EXP"/>
      <att type="string" name="GO:0005737" value="TAS"/>
      <att type="string" name="GO:0006610" value="IEA"/>
      <att type="string" name="GO:0005643" value="TAS"/>
      <att type="string" name="GO:0044419" value="IEA"/>
      <att type="string" name="GO:0008565" value="IEA"/>
      <att type="string" name="GO:0005654" value="EXP"/>
      <att type="string" name="GO:0008139" value="TAS"/>
      <att type="string" name="GO:0008270" value="TAS"/>
      <att type="string" name="GO:0000060" value="TAS"/>
    </att>
    <att type="list" name="annotation.GO BIOLOGICAL_PROCESS">
      <att type="string" name="annotation.GO BIOLOGICAL_PROCESS" value="NLS-bearing substrate import into nucleus"/>
      <att type="string" name="annotation.GO BIOLOGICAL_PROCESS" value="interspecies interaction between organisms"/>
      <att type="string" name="annotation.GO BIOLOGICAL_PROCESS" value="protein import into nucleus, docking"/>
      <att type="string" name="annotation.GO BIOLOGICAL_PROCESS" value="protein import into nucleus, translocation"/>
      <att type="string" name="annotation.GO BIOLOGICAL_PROCESS" value="ribosomal protein import into nucleus"/>
    </att>
    <att type="string" name="Prot_Name" value="karyopherin beta 1"/>
  </node>
  <node label="NP_000218.2" id="-1275">
    <att type="string" name="annotation.DB_Object_ID" value="Q16787"/>
    <att type="string" name="Column 4" value="3909"/>
    <att type="string" name="annotation.DB_Object_Type" value="protein"/>
    <att type="string" name="annotation.DB" value="UniProtKB"/>
    <att type="string" name="upkb_vega" value="OTTHUMP00000073246"/>
    <att type="string" name="GeneID_String" value="3909"/>
    <att type="string" name="annotation.Qualifier" value=""/>
    <att type="string" name="MCODE_Node_Status" value="Unclustered"/>
    <att type="string" name="annotation.Taxon" value="Human"/>
    <att type="string" name="upkb_tr" value="Q14732"/>
    <att type="string" name="Prot_Acc" value="NP_000218.2"/>
    <att type="string" name="type" value="human"/>
    <att type="string" name="annotation.Assigned_by" value="UniProtKB"/>
    <att type="list" name="annotation.GO MOLECULAR_FUNCTION">
      <att type="string" name="annotation.GO MOLECULAR_FUNCTION" value="receptor binding"/>
      <att type="string" name="annotation.GO MOLECULAR_FUNCTION" value="structural molecule activity"/>
    </att>
    <att type="map" name="annotation.DB:Reference">
      <att type="string" name="GO:0030334" value="GOA:interpro|GO_REF:0000002"/>
      <att type="string" name="GO:0005102" value="GOA:interpro|GO_REF:0000002"/>
      <att type="string" name="GO:0005606" value="GOA:interpro|GO_REF:0000002"/>
      <att type="string" name="GO:0005576" value="GOA:spkw|GO_REF:0000004"/>
      <att type="string" name="GO:0030155" value="GOA:interpro|GO_REF:0000002"/>
      <att type="string" name="GO:0005604" value="PMID:8586427"/>
      <att type="string" name="GO:0031012" value="GOA:interpro|GO_REF:0000002"/>
      <att type="string" name="GO:0045995" value="GOA:interpro|GO_REF:0000002"/>
      <att type="string" name="GO:0005610" value="PMID:8077230"/>
      <att type="string" name="GO:0008544" value="PMID:8586427"/>
      <att type="string" name="GO:0005198" value="PMID:8586427"/>
      <att type="string" name="GO:0030216" value="PMID:8077230"/>
      <att type="string" name="GO:0007155" value="PMID:8077230"/>
      <att type="string" name="GO:0005925" value="PMID:8077230"/>
      <att type="string" name="GO:0007166" value="PMID:8077230"/>
    </att>
    <att type="integer" name="GeneID" value="3909"/>
    <att type="string" name="annotation.DB_Object_Name" value="LAMA3, LAMNA: Laminin subunit alpha-3 precursor"/>
    <att type="list" name="annotation.GO CELLULAR_COMPONENT">
      <att type="string" name="annotation.GO CELLULAR_COMPONENT" value="basement membrane"/>
      <att type="string" name="annotation.GO CELLULAR_COMPONENT" value="extracellular matrix"/>
      <att type="string" name="annotation.GO CELLULAR_COMPONENT" value="extracellular region"/>
      <att type="string" name="annotation.GO CELLULAR_COMPONENT" value="focal adhesion"/>
      <att type="string" name="annotation.GO CELLULAR_COMPONENT" value="laminin-1 complex"/>
      <att type="string" name="annotation.GO CELLULAR_COMPONENT" value="laminin-5 complex"/>
    </att>
    <att type="string" name="annotation.Date" value="20080613"/>
    <att type="list" name="cytoscape.alias.list">
      <att type="string" name="cytoscape.alias.list" value="IPI00790908"/>
      <att type="string" name="cytoscape.alias.list" value="Q16787"/>
    </att>
    <att type="string" name="upkb_sp" value="Q16787"/>
    <att type="string" name="canonicalName" value="NP_000218.2"/>
    <att type="real" name="MCODE_Score" value="0.0"/>
    <att type="string" name="annotation.With (or) From" value="InterPro:IPR009254"/>
    <att type="integer" name="Degree" value="2"/>
    <att type="map" name="annotation.Evidence">
      <att type="string" name="GO:0030334" value="IEA"/>
      <att type="string" name="GO:0005102" value="IEA"/>
      <att type="string" name="GO:0005606" value="IEA"/>
      <att type="string" name="GO:0005576" value="IEA"/>
      <att type="string" name="GO:0030155" value="IEA"/>
      <att type="string" name="GO:0005604" value="TAS"/>
      <att type="string" name="GO:0031012" value="IEA"/>
      <att type="string" name="GO:0045995" value="IEA"/>
      <att type="string" name="GO:0005610" value="ISS"/>
      <att type="string" name="GO:0008544" value="TAS"/>
      <att type="string" name="GO:0005198" value="NAS"/>
      <att type="string" name="GO:0030216" value="ISS"/>
      <att type="string" name="GO:0007155" value="ISS"/>
      <att type="string" name="GO:0005925" value="ISS"/>
      <att type="string" name="GO:0007166" value="ISS"/>
    </att>
    <att type="list" name="annotation.GO BIOLOGICAL_PROCESS">
      <att type="string" name="annotation.GO BIOLOGICAL_PROCESS" value="cell adhesion"/>
      <att type="string" name="annotation.GO BIOLOGICAL_PROCESS" value="cell surface receptor linked signal transduction"/>
      <att type="string" name="annotation.GO BIOLOGICAL_PROCESS" value="epidermis development"/>
      <att type="string" name="annotation.GO BIOLOGICAL_PROCESS" value="keratinocyte differentiation"/>
      <att type="string" name="annotation.GO BIOLOGICAL_PROCESS" value="regulation of cell adhesion"/>
      <att type="string" name="annotation.GO BIOLOGICAL_PROCESS" value="regulation of cell migration"/>
      <att type="string" name="annotation.GO BIOLOGICAL_PROCESS" value="regulation of embryonic development"/>
    </att>
    <att type="string" name="Prot_Name" value="laminin alpha 3 subunit isoform 2"/>
  </node>
  <node label="NP_066924.1" id="-403">
    <att type="string" name="annotation.DB_Object_ID" value="O95832"/>
    <att type="string" name="Column 4" value="9076"/>
    <att type="string" name="annotation.DB_Object_Type" value="protein"/>
    <att type="string" name="annotation.DB" value="UniProtKB"/>
    <att type="string" name="upkb_vega" value="OTTHUMP00000174017"/>
    <att type="string" name="GeneID_String" value="9076"/>
    <att type="string" name="annotation.Qualifier" value=""/>
    <att type="string" name="MCODE_Node_Status" value="Unclustered"/>
    <att type="string" name="annotation.Taxon" value="Human"/>
    <att type="string" name="Prot_Acc" value="NP_066924.1"/>
    <att type="string" name="type" value="human"/>
    <att type="string" name="annotation.Assigned_by" value="UniProtKB"/>
    <att type="list" name="annotation.GO MOLECULAR_FUNCTION">
      <att type="string" name="annotation.GO MOLECULAR_FUNCTION" value="identical protein binding"/>
      <att type="string" name="annotation.GO MOLECULAR_FUNCTION" value="structural molecule activity"/>
    </att>
    <att type="map" name="annotation.DB:Reference">
      <att type="string" name="GO:0016338" value="UniProt:O95832"/>
      <att type="string" name="GO:0030054" value="GOA:spkw|GO_REF:0000004"/>
      <att type="string" name="GO:0005886" value="GOA:spsl|GO_REF:0000023"/>
      <att type="string" name="GO:0016020" value="GOA:interpro|GO_REF:0000002"/>
      <att type="string" name="GO:0005198" value="GOA:interpro|GO_REF:0000002"/>
      <att type="string" name="GO:0005887" value="PMID:9647647"/>
      <att type="string" name="GO:0044419" value="GOA:spkw|GO_REF:0000004"/>
      <att type="string" name="GO:0005923" value="UniProt:O95832"/>
      <att type="string" name="GO:0007155" value="PMID:9647647"/>
      <att type="string" name="GO:0042802" value="UniProt:O95832"/>
    </att>
    <att type="integer" name="GeneID" value="9076"/>
    <att type="string" name="annotation.DB_Object_Name" value="CLDN1, CLD1, UNQ481/PRO944, SEMP1: Claudin-1"/>
    <att type="list" name="annotation.GO CELLULAR_COMPONENT">
      <att type="string" name="annotation.GO CELLULAR_COMPONENT" value="cell junction"/>
      <att type="string" name="annotation.GO CELLULAR_COMPONENT" value="integral to plasma membrane"/>
      <att type="string" name="annotation.GO CELLULAR_COMPONENT" value="membrane"/>
      <att type="string" name="annotation.GO CELLULAR_COMPONENT" value="plasma membrane"/>
      <att type="string" name="annotation.GO CELLULAR_COMPONENT" value="tight junction"/>
    </att>
    <att type="string" name="annotation.Date" value="20080616"/>
    <att type="list" name="cytoscape.alias.list">
      <att type="string" name="cytoscape.alias.list" value="IPI00000691"/>
      <att type="string" name="cytoscape.alias.list" value="O95832"/>
    </att>
    <att type="string" name="upkb_sp" value="O95832"/>
    <att type="string" name="canonicalName" value="NP_066924.1"/>
    <att type="real" name="MCODE_Score" value="0.0"/>
    <att type="string" name="annotation.With (or) From" value="SP_KW:KW-0965"/>
    <att type="map" name="annotation.Evidence">
      <att type="string" name="GO:0016338" value="ISS"/>
      <att type="string" name="GO:0030054" value="IEA"/>
      <att type="string" name="GO:0005886" value="IEA"/>
      <att type="string" name="GO:0016020" value="IEA"/>
      <att type="string" name="GO:0005198" value="IEA"/>
      <att type="string" name="GO:0005887" value="TAS"/>
      <att type="string" name="GO:0044419" value="IEA"/>
      <att type="string" name="GO:0005923" value="ISS"/>
      <att type="string" name="GO:0007155" value="TAS"/>
      <att type="string" name="GO:0042802" value="ISS"/>
    </att>
    <att type="list" name="annotation.GO BIOLOGICAL_PROCESS">
      <att type="string" name="annotation.GO BIOLOGICAL_PROCESS" value="calcium-independent cell-cell adhesion"/>
      <att type="string" name="annotation.GO BIOLOGICAL_PROCESS" value="cell adhesion"/>
      <att type="string" name="annotation.GO BIOLOGICAL_PROCESS" value="interspecies interaction between organisms"/>
    </att>
    <att type="string" name="Prot_Name" value="claudin 1"/>
  </node>
  <node label="NP_005991.1" id="-1445">
    <att type="string" name="annotation.DB_Object_ID" value="P68366"/>
    <att type="string" name="Column 4" value="7277"/>
    <att type="string" name="annotation.DB_Object_Type" value="protein"/>
    <att type="string" name="annotation.DB" value="UniProtKB"/>
    <att type="string" name="upkb_vega" value="OTTHUMP00000165871"/>
    <att type="string" name="GeneID_String" value="7277"/>
    <att type="string" name="annotation.Qualifier" value=""/>
    <att type="string" name="MCODE_Node_Status" value="Unclustered"/>
    <att type="string" name="annotation.Taxon" value="Human"/>
    <att type="string" name="upkb_tr" value="A6NHY4"/>
    <att type="string" name="Prot_Acc" value="NP_005991.1"/>
    <att type="string" name="type" value="human"/>
    <att type="string" name="annotation.Assigned_by" value="UniProtKB"/>
    <att type="list" name="annotation.GO MOLECULAR_FUNCTION">
      <att type="string" name="annotation.GO MOLECULAR_FUNCTION" value="GTP binding"/>
      <att type="string" name="annotation.GO MOLECULAR_FUNCTION" value="GTPase activity"/>
      <att type="string" name="annotation.GO MOLECULAR_FUNCTION" value="nucleotide binding"/>
      <att type="string" name="annotation.GO MOLECULAR_FUNCTION" value="protein binding"/>
      <att type="string" name="annotation.GO MOLECULAR_FUNCTION" value="structural molecule activity"/>
    </att>
    <att type="map" name="annotation.DB:Reference">
      <att type="string" name="GO:0005515" value="PMID:14697242"/>
      <att type="string" name="GO:0043234" value="GOA:interpro|GO_REF:0000002"/>
      <att type="string" name="GO:0051258" value="GOA:interpro|GO_REF:0000002"/>
      <att type="string" name="GO:0000166" value="GOA:spkw|GO_REF:0000004"/>
      <att type="string" name="GO:0005198" value="GOA:interpro|GO_REF:0000002"/>
      <att type="string" name="GO:0005874" value="GOA:interpro|GO_REF:0000002"/>
      <att type="string" name="GO:0003924" value="GOA:interpro|GO_REF:0000002"/>
      <att type="string" name="GO:0005525" value="GOA:interpro|GO_REF:0000002"/>
      <att type="string" name="GO:0007018" value="GOA:interpro|GO_REF:0000002"/>
    </att>
    <att type="integer" name="GeneID" value="7277"/>
    <att type="string" name="annotation.DB_Object_Name" value="TUBA4A, TUBA1: Tubulin alpha-4A chain"/>
    <att type="list" name="annotation.GO CELLULAR_COMPONENT">
      <att type="string" name="annotation.GO CELLULAR_COMPONENT" value="microtubule"/>
      <att type="string" name="annotation.GO CELLULAR_COMPONENT" value="protein complex"/>
    </att>
    <att type="string" name="annotation.Date" value="20080613"/>
    <att type="list" name="cytoscape.alias.list">
      <att type="string" name="cytoscape.alias.list" value="IPI00007750"/>
      <att type="string" name="cytoscape.alias.list" value="P68366"/>
    </att>
    <att type="string" name="upkb_sp" value="P68366"/>
    <att type="string" name="canonicalName" value="NP_005991.1"/>
    <att type="real" name="MCODE_Score" value="0.0"/>
    <att type="string" name="annotation.With (or) From" value="InterPro:IPR008280"/>
    <att type="map" name="annotation.Evidence">
      <att type="string" name="GO:0005515" value="IPI"/>
      <att type="string" name="GO:0043234" value="IEA"/>
      <att type="string" name="GO:0051258" value="IEA"/>
      <att type="string" name="GO:0000166" value="IEA"/>
      <att type="string" name="GO:0005198" value="IEA"/>
      <att type="string" name="GO:0005874" value="IEA"/>
      <att type="string" name="GO:0003924" value="IEA"/>
      <att type="string" name="GO:0005525" value="IEA"/>
      <att type="string" name="GO:0007018" value="IEA"/>
    </att>
    <att type="list" name="annotation.GO BIOLOGICAL_PROCESS">
      <att type="string" name="annotation.GO BIOLOGICAL_PROCESS" value="microtubule-based movement"/>
      <att type="string" name="annotation.GO BIOLOGICAL_PROCESS" value="protein polymerization"/>
    </att>
    <att type="string" name="Prot_Name" value="tubulin, alpha 1"/>
  </node>
  <node label="NP_061984.2" id="-938">
    <att type="string" name="annotation.DB_Object_ID" value="P01903"/>
    <att type="string" name="Column 4" value="3122"/>
    <att type="string" name="annotation.DB_Object_Type" value="protein"/>
    <att type="string" name="annotation.DB" value="UniProtKB"/>
    <att type="string" name="upkb_vega" value="OTTHUMP00000029406"/>
    <att type="string" name="GeneID_String" value="3122"/>
    <att type="string" name="annotation.Qualifier" value=""/>
    <att type="string" name="MCODE_Node_Status" value="Unclustered"/>
    <att type="string" name="annotation.Taxon" value="Human"/>
    <att type="string" name="upkb_tr" value="Q30118"/>
    <att type="string" name="Prot_Acc" value="NP_061984.2"/>
    <att type="string" name="type" value="human"/>
    <att type="string" name="annotation.Assigned_by" value="UniProtKB"/>
    <att type="list" name="annotation.GO MOLECULAR_FUNCTION">
      <att type="string" name="annotation.GO MOLECULAR_FUNCTION" value="MHC class II receptor activity"/>
    </att>
    <att type="map" name="annotation.DB:Reference">
      <att type="string" name="GO:0006955" value="PMID:6304715"/>
      <att type="string" name="GO:0005886" value="PMID:8890155"/>
      <att type="string" name="GO:0016020" value="GOA:interpro|GO_REF:0000002"/>
      <att type="string" name="GO:0005887" value="PMID:6304715"/>
      <att type="string" name="GO:0019882" value="GOA:interpro|GO_REF:0000002"/>
      <att type="string" name="GO:0002504" value="GOA:spkw|GO_REF:0000004"/>
      <att type="string" name="GO:0042613" value="GOA:interpro|GO_REF:0000002"/>
      <att type="string" name="GO:0032395" value="PMID:6812963"/>
      <att type="string" name="GO:0005764" value="PMID:8890155"/>
    </att>
    <att type="integer" name="GeneID" value="3122"/>
    <att type="string" name="annotation.DB_Object_Name" value="HLA-DRA, HLA-DRA1: HLA class II histocompatibility antigen, DR alpha chain precursor"/>
    <att type="list" name="annotation.GO CELLULAR_COMPONENT">
      <att type="string" name="annotation.GO CELLULAR_COMPONENT" value="MHC class II protein complex"/>
      <att type="string" name="annotation.GO CELLULAR_COMPONENT" value="integral to plasma membrane"/>
      <att type="string" name="annotation.GO CELLULAR_COMPONENT" value="lysosome"/>
      <att type="string" name="annotation.GO CELLULAR_COMPONENT" value="membrane"/>
      <att type="string" name="annotation.GO CELLULAR_COMPONENT" value="plasma membrane"/>
    </att>
    <att type="string" name="annotation.Date" value="20080613"/>
    <att type="list" name="cytoscape.alias.list">
      <att type="string" name="cytoscape.alias.list" value="IPI00005171"/>
      <att type="string" name="cytoscape.alias.list" value="P01903"/>
    </att>
    <att type="string" name="upkb_sp" value="P01903"/>
    <att type="string" name="canonicalName" value="NP_061984.2"/>
    <att type="real" name="MCODE_Score" value="1.0"/>
    <att type="string" name="annotation.With (or) From" value="InterPro:IPR001003"/>
    <att type="integer" name="Degree" value="2"/>
    <att type="map" name="annotation.Evidence">
      <att type="string" name="GO:0006955" value="NAS"/>
      <att type="string" name="GO:0005886" value="IDA"/>
      <att type="string" name="GO:0016020" value="IEA"/>
      <att type="string" name="GO:0005887" value="NAS"/>
      <att type="string" name="GO:0019882" value="IEA"/>
      <att type="string" name="GO:0002504" value="IEA"/>
      <att type="string" name="GO:0042613" value="IEA"/>
      <att type="string" name="GO:0032395" value="NAS"/>
      <att type="string" name="GO:0005764" value="IDA"/>
    </att>
    <att type="list" name="annotation.GO BIOLOGICAL_PROCESS">
      <att type="string" name="annotation.GO BIOLOGICAL_PROCESS" value="antigen processing and presentation"/>
      <att type="string" name="annotation.GO BIOLOGICAL_PROCESS" value="antigen processing and presentation of peptide or polysaccharide antigen via MHC class II"/>
      <att type="string" name="annotation.GO BIOLOGICAL_PROCESS" value="immune response"/>
    </att>
    <att type="string" name="Prot_Name" value="major histocompatibility complex, class II, DR alpha precursor"/>
  </node>
  <node label="NP_002402.1" id="-123">
    <att type="string" name="annotation.DB_Object_ID" value="Q13296"/>
    <att type="string" name="Column 4" value="4250"/>
    <att type="string" name="annotation.DB_Object_Type" value="protein"/>
    <att type="string" name="annotation.DB" value="UniProtKB"/>
    <att type="string" name="GeneID_String" value="4250"/>
    <att type="string" name="annotation.Qualifier" value=""/>
    <att type="string" name="MCODE_Node_Status" value="Unclustered"/>
    <att type="string" name="annotation.Taxon" value="Human"/>
    <att type="string" name="upkb_tr" value="Q6NX70"/>
    <att type="string" name="Prot_Acc" value="NP_002402.1"/>
    <att type="string" name="type" value="human"/>
    <att type="string" name="annotation.Assigned_by" value="UniProtKB"/>
    <att type="list" name="annotation.GO MOLECULAR_FUNCTION">
      <att type="string" name="annotation.GO MOLECULAR_FUNCTION" value="binding"/>
      <att type="string" name="annotation.GO MOLECULAR_FUNCTION" value="steroid binding"/>
    </att>
    <att type="map" name="annotation.DB:Reference">
      <att type="string" name="GO:0008150" value="UniProt:Q13296"/>
      <att type="string" name="GO:0005488" value="GOA:interpro|GO_REF:0000002"/>
      <att type="string" name="GO:0005576" value="GOA:interpro|GO_REF:0000002"/>
      <att type="string" name="GO:0005496" value="GOA:interpro|GO_REF:0000002"/>
    </att>
    <att type="integer" name="GeneID" value="4250"/>
    <att type="string" name="annotation.DB_Object_Name" value="SCGB2A2, MGB1, UGB2: Mammaglobin-A precursor"/>
    <att type="list" name="annotation.GO CELLULAR_COMPONENT">
      <att type="string" name="annotation.GO CELLULAR_COMPONENT" value="extracellular region"/>
    </att>
    <att type="string" name="annotation.Date" value="20080613"/>
    <att type="list" name="cytoscape.alias.list">
      <att type="string" name="cytoscape.alias.list" value="IPI00012476"/>
      <att type="string" name="cytoscape.alias.list" value="Q13296"/>
    </att>
    <att type="string" name="upkb_sp" value="Q13296"/>
    <att type="string" name="canonicalName" value="NP_002402.1"/>
    <att type="real" name="MCODE_Score" value="0.0"/>
    <att type="string" name="annotation.With (or) From" value="InterPro:IPR003628"/>
    <att type="map" name="annotation.Evidence">
      <att type="string" name="GO:0008150" value="ND"/>
      <att type="string" name="GO:0005488" value="IEA"/>
      <att type="string" name="GO:0005576" value="IEA"/>
      <att type="string" name="GO:0005496" value="IEA"/>
    </att>
    <att type="list" name="annotation.GO BIOLOGICAL_PROCESS">
      <att type="string" name="annotation.GO BIOLOGICAL_PROCESS" value="biological_process"/>
    </att>
    <att type="string" name="Prot_Name" value="secretoglobin, family 2A, member 2"/>
  </node>
  <node label="NP_002112.3" id="-1326">
    <att type="string" name="annotation.DB_Object_ID" value="P04232"/>
    <att type="string" name="Column 4" value="3115"/>
    <att type="string" name="annotation.DB_Object_Type" value="protein"/>
    <att type="string" name="annotation.DB" value="UniProtKB"/>
    <att type="string" name="GeneID_String" value="3115"/>
    <att type="string" name="annotation.Qualifier" value=""/>
    <att type="string" name="MCODE_Node_Status" value="Unclustered"/>
    <att type="string" name="annotation.Taxon" value="Human"/>
    <att type="string" name="upkb_tr" value="B0V1E4"/>
    <att type="string" name="Prot_Acc" value="NP_002112.3"/>
    <att type="string" name="type" value="human"/>
    <att type="string" name="annotation.Assigned_by" value="UniProtKB"/>
    <att type="map" name="annotation.DB:Reference">
      <att type="string" name="GO:0006955" value="GOA:interpro|GO_REF:0000002"/>
      <att type="string" name="GO:0016020" value="GOA:interpro|GO_REF:0000002"/>
      <att type="string" name="GO:0002504" value="GOA:spkw|GO_REF:0000004"/>
      <att type="string" name="GO:0042613" value="GOA:interpro|GO_REF:0000002"/>
      <att type="string" name="GO:0016021" value="GOA:spkw|GO_REF:0000004"/>
    </att>
    <att type="integer" name="GeneID" value="3115"/>
    <att type="string" name="annotation.DB_Object_Name" value="HLA class II histocompatibility antigen, SB beta chain (Fragment)"/>
    <att type="list" name="annotation.GO CELLULAR_COMPONENT">
      <att type="string" name="annotation.GO CELLULAR_COMPONENT" value="MHC class II protein complex"/>
      <att type="string" name="annotation.GO CELLULAR_COMPONENT" value="integral to membrane"/>
      <att type="string" name="annotation.GO CELLULAR_COMPONENT" value="membrane"/>
    </att>
    <att type="string" name="annotation.Date" value="20080613"/>
    <att type="list" name="cytoscape.alias.list">
      <att type="string" name="cytoscape.alias.list" value="IPI00472206"/>
      <att type="string" name="cytoscape.alias.list" value="P04232"/>
    </att>
    <att type="string" name="upkb_sp" value="P04232"/>
    <att type="string" name="canonicalName" value="NP_002112.3"/>
    <att type="real" name="MCODE_Score" value="0.2222222222222222"/>
    <att type="string" name="annotation.With (or) From" value="InterPro:IPR014745"/>
    <att type="integer" name="Degree" value="1"/>
    <att type="map" name="annotation.Evidence">
      <att type="string" name="GO:0006955" value="IEA"/>
      <att type="string" name="GO:0016020" value="IEA"/>
      <att type="string" name="GO:0002504" value="IEA"/>
      <att type="string" name="GO:0042613" value="IEA"/>
      <att type="string" name="GO:0016021" value="IEA"/>
    </att>
    <att type="list" name="annotation.GO BIOLOGICAL_PROCESS">
      <att type="string" name="annotation.GO BIOLOGICAL_PROCESS" value="antigen processing and presentation of peptide or polysaccharide antigen via MHC class II"/>
      <att type="string" name="annotation.GO BIOLOGICAL_PROCESS" value="immune response"/>
    </att>
    <att type="string" name="Prot_Name" value="major histocompatibility complex, class II, DP beta 1 precursor"/>
  </node>
  <node label="NP_064529.4" id="-456">
    <att type="string" name="annotation.DB_Object_ID" value="A0ZTA0"/>
    <att type="string" name="Column 4" value="56903"/>
    <att type="string" name="annotation.DB_Object_Type" value="protein"/>
    <att type="string" name="annotation.DB" value="UniProtKB"/>
    <att type="string" name="GeneID_String" value="56903"/>
    <att type="string" name="annotation.Qualifier" value=""/>
    <att type="string" name="MCODE_Node_Status" value="Unclustered"/>
    <att type="string" name="annotation.Taxon" value="Human"/>
    <att type="string" name="upkb_tr" value="A0ZTA0"/>
    <att type="string" name="Prot_Acc" value="NP_064529.4"/>
    <att type="string" name="type" value="human"/>
    <att type="string" name="annotation.Assigned_by" value="UniProtKB"/>
    <att type="list" name="annotation.GO MOLECULAR_FUNCTION">
      <att type="string" name="annotation.GO MOLECULAR_FUNCTION" value="RNA binding"/>
      <att type="string" name="annotation.GO MOLECULAR_FUNCTION" value="polynucleotide adenylyltransferase activity"/>
    </att>
    <att type="map" name="annotation.DB:Reference">
      <att type="string" name="GO:0004652" value="GOA:interpro|GO_REF:0000002"/>
      <att type="string" name="GO:0003723" value="GOA:interpro|GO_REF:0000002"/>
      <att type="string" name="GO:0043631" value="GOA:interpro|GO_REF:0000002"/>
      <att type="string" name="GO:0005634" value="GOA:interpro|GO_REF:0000002"/>
      <att type="string" name="GO:0006350" value="GOA:interpro|GO_REF:0000002"/>
    </att>
    <att type="integer" name="GeneID" value="56903"/>
    <att type="string" name="annotation.DB_Object_Name" value="TPAP: Testis-specific poly(A) polymerase"/>
    <att type="list" name="annotation.GO CELLULAR_COMPONENT">
      <att type="string" name="annotation.GO CELLULAR_COMPONENT" value="nucleus"/>
    </att>
    <att type="string" name="annotation.Date" value="20080613"/>
    <att type="list" name="cytoscape.alias.list">
      <att type="string" name="cytoscape.alias.list" value="A0ZTA0"/>
      <att type="string" name="cytoscape.alias.list" value="IPI00024525"/>
    </att>
    <att type="string" name="canonicalName" value="NP_064529.4"/>
    <att type="real" name="MCODE_Score" value="0.0"/>
    <att type="string" name="annotation.With (or) From" value="InterPro:IPR007010"/>
    <att type="map" name="annotation.Evidence">
      <att type="string" name="GO:0004652" value="IEA"/>
      <att type="string" name="GO:0003723" value="IEA"/>
      <att type="string" name="GO:0043631" value="IEA"/>
      <att type="string" name="GO:0005634" value="IEA"/>
      <att type="string" name="GO:0006350" value="IEA"/>
    </att>
    <att type="list" name="annotation.GO BIOLOGICAL_PROCESS">
      <att type="string" name="annotation.GO BIOLOGICAL_PROCESS" value="RNA polyadenylation"/>
      <att type="string" name="annotation.GO BIOLOGICAL_PROCESS" value="transcription"/>
    </att>
    <att type="string" name="Prot_Name" value="poly(A) polymerase beta (testis specific)"/>
  </node>
  <node label="NP_874360.1" id="-475">
    <att type="string" name="annotation.DB_Object_ID" value="P59796"/>
    <att type="string" name="Column 4" value="257202"/>
    <att type="string" name="annotation.DB_Object_Type" value="protein"/>
    <att type="string" name="annotation.DB" value="UniProtKB"/>
    <att type="string" name="GeneID_String" value="257202"/>
    <att type="string" name="annotation.Qualifier" value=""/>
    <att type="string" name="MCODE_Node_Status" value="Unclustered"/>
    <att type="string" name="annotation.Taxon" value="Human"/>
    <att type="string" name="upkb_tr" value="A8MZ65"/>
    <att type="string" name="Prot_Acc" value="NP_874360.1"/>
    <att type="string" name="type" value="human"/>
    <att type="string" name="annotation.Assigned_by" value="UniProtKB"/>
    <att type="list" name="annotation.GO MOLECULAR_FUNCTION">
      <att type="string" name="annotation.GO MOLECULAR_FUNCTION" value="glutathione peroxidase activity"/>
      <att type="string" name="annotation.GO MOLECULAR_FUNCTION" value="oxidoreductase activity"/>
      <att type="string" name="annotation.GO MOLECULAR_FUNCTION" value="selenium binding"/>
    </att>
    <att type="map" name="annotation.DB:Reference">
      <att type="string" name="GO:0004602" value="GOA:interpro|GO_REF:0000002"/>
      <att type="string" name="GO:0008430" value="GOA:spkw|GO_REF:0000004"/>
      <att type="string" name="GO:0016491" value="GOA:spkw|GO_REF:0000004"/>
      <att type="string" name="GO:0005576" value="GOA:spkw|GO_REF:0000004"/>
      <att type="string" name="GO:0006979" value="GOA:interpro|GO_REF:0000002"/>
      <att type="string" name="GO:0055114" value="GOA:spkw|GO_REF:0000004"/>
    </att>
    <att type="integer" name="GeneID" value="257202"/>
    <att type="string" name="annotation.DB_Object_Name" value="GPX6: Glutathione peroxidase 6 precursor"/>
    <att type="list" name="annotation.GO CELLULAR_COMPONENT">
      <att type="string" name="annotation.GO CELLULAR_COMPONENT" value="extracellular region"/>
    </att>
    <att type="string" name="annotation.Date" value="20080616"/>
    <att type="list" name="cytoscape.alias.list">
      <att type="string" name="cytoscape.alias.list" value="IPI00335668"/>
      <att type="string" name="cytoscape.alias.list" value="P59796"/>
    </att>
    <att type="string" name="upkb_sp" value="P59796"/>
    <att type="string" name="canonicalName" value="NP_874360.1"/>
    <att type="real" name="MCODE_Score" value="0.0"/>
    <att type="string" name="annotation.With (or) From" value="SP_KW:KW-0964"/>
    <att type="map" name="annotation.Evidence">
      <att type="string" name="GO:0004602" value="IEA"/>
      <att type="string" name="GO:0008430" value="IEA"/>
      <att type="string" name="GO:0016491" value="IEA"/>
      <att type="string" name="GO:0005576" value="IEA"/>
      <att type="string" name="GO:0006979" value="IEA"/>
      <att type="string" name="GO:0055114" value="IEA"/>
    </att>
    <att type="list" name="annotation.GO BIOLOGICAL_PROCESS">
      <att type="string" name="annotation.GO BIOLOGICAL_PROCESS" value="oxidation reduction"/>
      <att type="string" name="annotation.GO BIOLOGICAL_PROCESS" value="response to oxidative stress"/>
    </att>
    <att type="string" name="Prot_Name" value="glutathione peroxidase 6"/>
  </node>
  <node label="NP_000434.1" id="-1220">
    <att type="string" name="annotation.DB_Object_ID" value="P21439"/>
    <att type="string" name="Column 4" value="5244"/>
    <att type="string" name="annotation.DB_Object_Type" value="protein"/>
    <att type="string" name="annotation.DB" value="UniProtKB"/>
    <att type="string" name="GeneID_String" value="5244"/>
    <att type="string" name="annotation.Qualifier" value=""/>
    <att type="string" name="MCODE_Node_Status" value="Unclustered"/>
    <att type="string" name="annotation.Taxon" value="Human"/>
    <att type="string" name="upkb_tr" value="O43249"/>
    <att type="string" name="Prot_Acc" value="NP_000434.1"/>
    <att type="string" name="type" value="human"/>
    <att type="string" name="annotation.Assigned_by" value="UniProtKB"/>
    <att type="list" name="annotation.GO MOLECULAR_FUNCTION">
      <att type="string" name="annotation.GO MOLECULAR_FUNCTION" value="ATP binding"/>
      <att type="string" name="annotation.GO MOLECULAR_FUNCTION" value="ATPase activity"/>
      <att type="string" name="annotation.GO MOLECULAR_FUNCTION" value="hydrolase activity"/>
      <att type="string" name="annotation.GO MOLECULAR_FUNCTION" value="nucleotide binding"/>
      <att type="string" name="annotation.GO MOLECULAR_FUNCTION" value="xenobiotic-transporting ATPase activity"/>
    </att>
    <att type="map" name="annotation.DB:Reference">
      <att type="string" name="GO:0006629" value="PMID:7912658"/>
      <att type="string" name="GO:0042493" value="PMID:7912658"/>
      <att type="string" name="GO:0005624" value="PMID:7912658"/>
      <att type="string" name="GO:0005575" value="UniProt:O43249"/>
      <att type="string" name="GO:0005524" value="GOA:interpro|GO_REF:0000002"/>
      <att type="string" name="GO:0008559" value="GOA:spec|GO_REF:0000003"/>
      <att type="string" name="GO:0000166" value="GOA:interpro|GO_REF:0000002"/>
      <att type="string" name="GO:0016787" value="GOA:spkw|GO_REF:0000004"/>
      <att type="string" name="GO:0016020" value="GOA:spkw|GO_REF:0000004"/>
      <att type="string" name="GO:0005887" value="PMID:7912658"/>
      <att type="string" name="GO:0006810" value="PMID:8106172"/>
      <att type="string" name="GO:0009410" value="PMID:7893760"/>
      <att type="string" name="GO:0016887" value="GOA:interpro|GO_REF:0000002"/>
    </att>
    <att type="integer" name="GeneID" value="5244"/>
    <att type="string" name="annotation.DB_Object_Name" value="ABCB4, MDR3, PGY3: Multidrug resistance protein 3"/>
    <att type="list" name="annotation.GO CELLULAR_COMPONENT">
      <att type="string" name="annotation.GO CELLULAR_COMPONENT" value="cellular_component"/>
      <att type="string" name="annotation.GO CELLULAR_COMPONENT" value="integral to plasma membrane"/>
      <att type="string" name="annotation.GO CELLULAR_COMPONENT" value="membrane"/>
      <att type="string" name="annotation.GO CELLULAR_COMPONENT" value="membrane fraction"/>
    </att>
    <att type="string" name="annotation.Date" value="20080616"/>
    <att type="list" name="cytoscape.alias.list">
      <att type="string" name="cytoscape.alias.list" value="IPI00218731"/>
      <att type="string" name="cytoscape.alias.list" value="P21439"/>
    </att>
    <att type="string" name="upkb_sp" value="P21439"/>
    <att type="string" name="canonicalName" value="NP_000434.1"/>
    <att type="real" name="MCODE_Score" value="0.0"/>
    <att type="string" name="annotation.With (or) From" value="SP_KW:KW-0472"/>
    <att type="map" name="annotation.Evidence">
      <att type="string" name="GO:0006629" value="TAS"/>
      <att type="string" name="GO:0042493" value="TAS"/>
      <att type="string" name="GO:0005624" value="TAS"/>
      <att type="string" name="GO:0005575" value="ND"/>
      <att type="string" name="GO:0005524" value="IEA"/>
      <att type="string" name="GO:0008559" value="IEA"/>
      <att type="string" name="GO:0000166" value="IEA"/>
      <att type="string" name="GO:0016787" value="IEA"/>
      <att type="string" name="GO:0016020" value="IEA"/>
      <att type="string" name="GO:0005887" value="TAS"/>
      <att type="string" name="GO:0006810" value="TAS"/>
      <att type="string" name="GO:0009410" value="NAS"/>
      <att type="string" name="GO:0016887" value="IEA"/>
    </att>
    <att type="list" name="annotation.GO BIOLOGICAL_PROCESS">
      <att type="string" name="annotation.GO BIOLOGICAL_PROCESS" value="lipid metabolic process"/>
      <att type="string" name="annotation.GO BIOLOGICAL_PROCESS" value="response to drug"/>
      <att type="string" name="annotation.GO BIOLOGICAL_PROCESS" value="response to xenobiotic stimulus"/>
      <att type="string" name="annotation.GO BIOLOGICAL_PROCESS" value="transport"/>
    </att>
    <att type="string" name="Prot_Name" value="ABCB4: ATP-binding cassette, sub-family B (MDR/TAP), member 4 (P-glycoprotein-3/multiple drug resistance-3)"/>
  </node>
  <node label="NP_003633.1" id="-992">
    <att type="string" name="annotation.DB_Object_ID" value="O14929"/>
    <att type="string" name="Column 4" value="8520"/>
    <att type="string" name="annotation.DB_Object_Type" value="protein"/>
    <att type="string" name="annotation.DB" value="UniProtKB"/>
    <att type="string" name="GeneID_String" value="8520"/>
    <att type="string" name="annotation.Qualifier" value=""/>
    <att type="string" name="MCODE_Node_Status" value="Unclustered"/>
    <att type="string" name="annotation.Taxon" value="Human"/>
    <att type="string" name="upkb_tr" value="Q6P594"/>
    <att type="string" name="Prot_Acc" value="NP_003633.1"/>
    <att type="string" name="type" value="human"/>
    <att type="string" name="annotation.Assigned_by" value="UniProtKB"/>
    <att type="list" name="annotation.GO MOLECULAR_FUNCTION">
      <att type="string" name="annotation.GO MOLECULAR_FUNCTION" value="acyltransferase activity"/>
      <att type="string" name="annotation.GO MOLECULAR_FUNCTION" value="histone acetyltransferase activity"/>
      <att type="string" name="annotation.GO MOLECULAR_FUNCTION" value="protein binding"/>
      <att type="string" name="annotation.GO MOLECULAR_FUNCTION" value="transferase activity"/>
    </att>
    <att type="map" name="annotation.DB:Reference">
      <att type="string" name="GO:0005515" value="PMID:9427644"/>
      <att type="string" name="GO:0005737" value="GOA:spkw|GO_REF:0000004"/>
      <att type="string" name="GO:0006323" value="PMID:9427644"/>
      <att type="string" name="GO:0005634" value="PMID:9427644"/>
      <att type="string" name="GO:0006475" value="PMID:9427644"/>
      <att type="string" name="GO:0016740" value="GOA:spkw|GO_REF:0000004"/>
      <att type="string" name="GO:0004402" value="PMID:9427644"/>
      <att type="string" name="GO:0008415" value="GOA:spkw|GO_REF:0000004"/>
    </att>
    <att type="integer" name="GeneID" value="8520"/>
    <att type="string" name="annotation.DB_Object_Name" value="HAT1: Histone acetyltransferase type B catalytic subunit"/>
    <att type="list" name="annotation.GO CELLULAR_COMPONENT">
      <att type="string" name="annotation.GO CELLULAR_COMPONENT" value="cytoplasm"/>
      <att type="string" name="annotation.GO CELLULAR_COMPONENT" value="nucleus"/>
    </att>
    <att type="string" name="annotation.Date" value="20080616"/>
    <att type="list" name="cytoscape.alias.list">
      <att type="string" name="cytoscape.alias.list" value="IPI00024719"/>
      <att type="string" name="cytoscape.alias.list" value="O14929"/>
    </att>
    <att type="string" name="upkb_sp" value="O14929"/>
    <att type="string" name="canonicalName" value="NP_003633.1"/>
    <att type="real" name="MCODE_Score" value="0.0"/>
    <att type="string" name="annotation.With (or) From" value="SP_KW:KW-0963"/>
    <att type="map" name="annotation.Evidence">
      <att type="string" name="GO:0005515" value="TAS"/>
      <att type="string" name="GO:0005737" value="IEA"/>
      <att type="string" name="GO:0006323" value="TAS"/>
      <att type="string" name="GO:0005634" value="TAS"/>
      <att type="string" name="GO:0006475" value="TAS"/>
      <att type="string" name="GO:0016740" value="IEA"/>
      <att type="string" name="GO:0004402" value="TAS"/>
      <att type="string" name="GO:0008415" value="IEA"/>
    </att>
    <att type="list" name="annotation.GO BIOLOGICAL_PROCESS">
      <att type="string" name="annotation.GO BIOLOGICAL_PROCESS" value="DNA packaging"/>
      <att type="string" name="annotation.GO BIOLOGICAL_PROCESS" value="internal protein amino acid acetylation"/>
    </att>
    <att type="string" name="Prot_Name" value="HAT1: histone acetyltransferase 1"/>
  </node>
  <node label="NP_000213.1" id="-666">
    <att type="string" name="annotation.DB_Object_ID" value="P10721"/>
    <att type="string" name="Column 4" value="3815"/>
    <att type="string" name="annotation.DB_Object_Type" value="protein"/>
    <att type="string" name="annotation.DB" value="UniProtKB"/>
    <att type="string" name="GeneID_String" value="3815"/>
    <att type="string" name="annotation.Qualifier" value=""/>
    <att type="string" name="MCODE_Node_Status" value="Unclustered"/>
    <att type="string" name="annotation.Taxon" value="Human"/>
    <att type="string" name="upkb_tr" value="Q99662"/>
    <att type="string" name="Prot_Acc" value="NP_000213.1"/>
    <att type="string" name="type" value="human"/>
    <att type="string" name="annotation.Assigned_by" value="UniProtKB"/>
    <att type="list" name="annotation.GO MOLECULAR_FUNCTION">
      <att type="string" name="annotation.GO MOLECULAR_FUNCTION" value="ATP binding"/>
      <att type="string" name="annotation.GO MOLECULAR_FUNCTION" value="nucleotide binding"/>
      <att type="string" name="annotation.GO MOLECULAR_FUNCTION" value="protein binding"/>
      <att type="string" name="annotation.GO MOLECULAR_FUNCTION" value="receptor activity"/>
      <att type="string" name="annotation.GO MOLECULAR_FUNCTION" value="receptor signaling protein tyrosine kinase activity"/>
      <att type="string" name="annotation.GO MOLECULAR_FUNCTION" value="stem cell factor receptor activity"/>
      <att type="string" name="annotation.GO MOLECULAR_FUNCTION" value="transferase activity"/>
      <att type="string" name="annotation.GO MOLECULAR_FUNCTION" value="vascular endothelial growth factor receptor activity"/>
    </att>
    <att type="map" name="annotation.DB:Reference">
      <att type="string" name="GO:0009314" value="GOA:compara|GO_REF:0000019"/>
      <att type="string" name="GO:0005515" value="PMID:17662946"/>
      <att type="string" name="GO:0030097" value="GOA:compara|GO_REF:0000019"/>
      <att type="string" name="GO:0008284" value="GOA:compara|GO_REF:0000019"/>
      <att type="string" name="GO:0019221" value="GOA:compara|GO_REF:0000019"/>
      <att type="string" name="GO:0018108" value="GOA:compara|GO_REF:0000019"/>
      <att type="string" name="GO:0007283" value="GOA:compara|GO_REF:0000019"/>
      <att type="string" name="GO:0005524" value="GOA:interpro|GO_REF:0000002"/>
      <att type="string" name="GO:0050673" value="GOA:compara|GO_REF:0000019"/>
      <att type="string" name="GO:0007243" value="GOA:compara|GO_REF:0000019"/>
      <att type="string" name="GO:0007165" value="PMID:9990072"/>
      <att type="string" name="GO:0016020" value="GOA:interpro|GO_REF:0000002"/>
      <att type="string" name="GO:0000166" value="GOA:spkw|GO_REF:0000004"/>
      <att type="string" name="GO:0043406" value="GOA:compara|GO_REF:0000019"/>
      <att type="string" name="GO:0005020" value="GOA:compara|GO_REF:0000019"/>
      <att type="string" name="GO:0006468" value="GOA:interpro|GO_REF:0000002"/>
      <att type="string" name="GO:0004872" value="GOA:spkw|GO_REF:0000004"/>
      <att type="string" name="GO:0005021" value="GOA:interpro|GO_REF:0000002"/>
      <att type="string" name="GO:0016021" value="GOA:spkw|GO_REF:0000004"/>
      <att type="string" name="GO:0007169" value="GOA:interpro|GO_REF:0000002"/>
      <att type="string" name="GO:0009897" value="GOA:compara|GO_REF:0000019"/>
      <att type="string" name="GO:0004716" value="PMID:9438854"/>
      <att type="string" name="GO:0016740" value="GOA:spkw|GO_REF:0000004"/>
      <att type="string" name="GO:0048066" value="GOA:compara|GO_REF:0000019"/>
    </att>
    <att type="integer" name="GeneID" value="3815"/>
    <att type="string" name="annotation.DB_Object_Name" value="KIT: Mast/stem cell growth factor receptor precursor"/>
    <att type="list" name="annotation.GO CELLULAR_COMPONENT">
      <att type="string" name="annotation.GO CELLULAR_COMPONENT" value="external side of plasma membrane"/>
      <att type="string" name="annotation.GO CELLULAR_COMPONENT" value="integral to membrane"/>
      <att type="string" name="annotation.GO CELLULAR_COMPONENT" value="membrane"/>
    </att>
    <att type="string" name="annotation.Date" value="20080616"/>
    <att type="list" name="cytoscape.alias.list">
      <att type="string" name="cytoscape.alias.list" value="IPI00022296"/>
      <att type="string" name="cytoscape.alias.list" value="P10721"/>
    </att>
    <att type="string" name="upkb_sp" value="P10721"/>
    <att type="string" name="canonicalName" value="NP_000213.1"/>
    <att type="real" name="MCODE_Score" value="0.0"/>
    <att type="string" name="annotation.With (or) From" value="SP_KW:KW-0812"/>
    <att type="map" name="annotation.Evidence">
      <att type="string" name="GO:0009314" value="IEA"/>
      <att type="string" name="GO:0005515" value="IPI"/>
      <att type="string" name="GO:0030097" value="IEA"/>
      <att type="string" name="GO:0008284" value="IEA"/>
      <att type="string" name="GO:0019221" value="IEA"/>
      <att type="string" name="GO:0018108" value="IEA"/>
      <att type="string" name="GO:0007283" value="IEA"/>
      <att type="string" name="GO:0005524" value="IEA"/>
      <att type="string" name="GO:0050673" value="IEA"/>
      <att type="string" name="GO:0007243" value="IEA"/>
      <att type="string" name="GO:0007165" value="TAS"/>
      <att type="string" name="GO:0016020" value="IEA"/>
      <att type="string" name="GO:0000166" value="IEA"/>
      <att type="string" name="GO:0043406" value="IEA"/>
      <att type="string" name="GO:0005020" value="IEA"/>
      <att type="string" name="GO:0006468" value="IEA"/>
      <att type="string" name="GO:0004872" value="IEA"/>
      <att type="string" name="GO:0005021" value="IEA"/>
      <att type="string" name="GO:0016021" value="IEA"/>
      <att type="string" name="GO:0007169" value="IEA"/>
      <att type="string" name="GO:0009897" value="IEA"/>
      <att type="string" name="GO:0004716" value="TAS"/>
      <att type="string" name="GO:0016740" value="IEA"/>
      <att type="string" name="GO:0048066" value="IEA"/>
    </att>
    <att type="list" name="annotation.GO BIOLOGICAL_PROCESS">
      <att type="string" name="annotation.GO BIOLOGICAL_PROCESS" value="cytokine and chemokine mediated signaling pathway"/>
      <att type="string" name="annotation.GO BIOLOGICAL_PROCESS" value="epithelial cell proliferation"/>
      <att type="string" name="annotation.GO BIOLOGICAL_PROCESS" value="hemopoiesis"/>
      <att type="string" name="annotation.GO BIOLOGICAL_PROCESS" value="peptidyl-tyrosine phosphorylation"/>
      <att type="string" name="annotation.GO BIOLOGICAL_PROCESS" value="pigmentation during development"/>
      <att type="string" name="annotation.GO BIOLOGICAL_PROCESS" value="positive regulation of MAP kinase activity"/>
      <att type="string" name="annotation.GO BIOLOGICAL_PROCESS" value="positive regulation of cell proliferation"/>
      <att type="string" name="annotation.GO BIOLOGICAL_PROCESS" value="protein amino acid phosphorylation"/>
      <att type="string" name="annotation.GO BIOLOGICAL_PROCESS" value="protein kinase cascade"/>
      <att type="string" name="annotation.GO BIOLOGICAL_PROCESS" value="response to radiation"/>
      <att type="string" name="annotation.GO BIOLOGICAL_PROCESS" value="signal transduction"/>
      <att type="string" name="annotation.GO BIOLOGICAL_PROCESS" value="spermatogenesis"/>
      <att type="string" name="annotation.GO BIOLOGICAL_PROCESS" value="transmembrane receptor protein tyrosine kinase signaling pathway"/>
    </att>
    <att type="string" name="Prot_Name" value="v-kit Hardy-Zuckerman 4 feline sarcoma viral oncogene homolog precursor"/>
  </node>
  <node label="NP_003876.1" id="-325">
    <att type="string" name="annotation.DB_Object_ID" value="Q15078"/>
    <att type="string" name="Column 4" value="8851"/>
    <att type="string" name="annotation.DB_Object_Type" value="protein"/>
    <att type="string" name="annotation.DB" value="UniProtKB"/>
    <att type="string" name="GeneID_String" value="8851"/>
    <att type="string" name="annotation.Qualifier" value=""/>
    <att type="string" name="MCODE_Node_Status" value="Unclustered"/>
    <att type="string" name="annotation.Taxon" value="Human"/>
    <att type="string" name="Prot_Acc" value="NP_003876.1"/>
    <att type="string" name="type" value="human"/>
    <att type="string" name="annotation.Assigned_by" value="UniProtKB"/>
    <att type="list" name="annotation.GO MOLECULAR_FUNCTION">
      <att type="string" name="annotation.GO MOLECULAR_FUNCTION" value="cadherin binding"/>
      <att type="string" name="annotation.GO MOLECULAR_FUNCTION" value="calcium ion binding"/>
      <att type="string" name="annotation.GO MOLECULAR_FUNCTION" value="cyclin-dependent protein kinase 5 activator activity"/>
      <att type="string" name="annotation.GO MOLECULAR_FUNCTION" value="protein binding"/>
      <att type="string" name="annotation.GO MOLECULAR_FUNCTION" value="protein kinase activity"/>
      <att type="string" name="annotation.GO MOLECULAR_FUNCTION" value="protein serine/threonine kinase activator activity"/>
    </att>
    <att type="map" name="annotation.DB:Reference">
      <att type="string" name="GO:0005515" value="PMID:12223541"/>
      <att type="string" name="GO:0030424" value="UniProt:Q15078"/>
      <att type="string" name="GO:0031594" value="UniProt:Q15078"/>
      <att type="string" name="GO:0008283" value="PMID:8090221"/>
      <att type="string" name="GO:0005634" value="UniProt:Q15078"/>
      <att type="string" name="GO:0009790" value="UniProt:Q15078"/>
      <att type="string" name="GO:0000079" value="PMID:7592934"/>
      <att type="string" name="GO:0031175" value="UniProt:Q15078"/>
      <att type="string" name="GO:0030426" value="UniProt:Q15078"/>
      <att type="string" name="GO:0005737" value="UniProt:Q15078"/>
      <att type="string" name="GO:0007413" value="UniProt:Q15078"/>
      <att type="string" name="GO:0043525" value="UniProt:Q15078"/>
      <att type="string" name="GO:0043197" value="UniProt:Q15078"/>
      <att type="string" name="GO:0007411" value="UniProt:Q15078"/>
      <att type="string" name="GO:0043292" value="UniProt:Q15078"/>
      <att type="string" name="GO:0043025" value="UniProt:Q15078"/>
      <att type="string" name="GO:0007158" value="UniProt:Q15078"/>
      <att type="string" name="GO:0045296" value="UniProt:Q15078"/>
      <att type="string" name="GO:0005509" value="UniProt:Q15078"/>
      <att type="string" name="GO:0016534" value="GOA:interpro|GO_REF:0000002"/>
      <att type="string" name="GO:0016533" value="GOA:interpro|GO_REF:0000002"/>
      <att type="string" name="GO:0007213" value="UniProt:Q15078"/>
      <att type="string" name="GO:0035235" value="UniProt:Q15078"/>
      <att type="string" name="GO:0004672" value="PMID:7592934"/>
      <att type="string" name="GO:0016020" value="UniProt:Q15078"/>
      <att type="string" name="GO:0007420" value="PMID:10915792"/>
      <att type="string" name="GO:0045664" value="PMID:10721722"/>
      <att type="string" name="GO:0001764" value="UniProt:Q15078"/>
      <att type="string" name="GO:0043539" value="UniProt:Q15078"/>
    </att>
    <att type="integer" name="GeneID" value="8851"/>
    <att type="string" name="annotation.DB_Object_Name" value="CDK5R1, CDK5R, NCK5A: Cyclin-dependent kinase 5 activator 1 precursor"/>
    <att type="list" name="annotation.GO CELLULAR_COMPONENT">
      <att type="string" name="annotation.GO CELLULAR_COMPONENT" value="axon"/>
      <att type="string" name="annotation.GO CELLULAR_COMPONENT" value="cell soma"/>
      <att type="string" name="annotation.GO CELLULAR_COMPONENT" value="contractile fiber"/>
      <att type="string" name="annotation.GO CELLULAR_COMPONENT" value="cyclin-dependent protein kinase 5 activator complex"/>
      <att type="string" name="annotation.GO CELLULAR_COMPONENT" value="cytoplasm"/>
      <att type="string" name="annotation.GO CELLULAR_COMPONENT" value="dendritic spine"/>
      <att type="string" name="annotation.GO CELLULAR_COMPONENT" value="growth cone"/>
      <att type="string" name="annotation.GO CELLULAR_COMPONENT" value="membrane"/>
      <att type="string" name="annotation.GO CELLULAR_COMPONENT" value="neuromuscular junction"/>
      <att type="string" name="annotation.GO CELLULAR_COMPONENT" value="nucleus"/>
    </att>
    <att type="string" name="annotation.Date" value="20051221"/>
    <att type="list" name="cytoscape.alias.list">
      <att type="string" name="cytoscape.alias.list" value="IPI00014316"/>
      <att type="string" name="cytoscape.alias.list" value="Q15078"/>
    </att>
    <att type="string" name="upkb_sp" value="Q15078"/>
    <att type="string" name="canonicalName" value="NP_003876.1"/>
    <att type="real" name="MCODE_Score" value="0.0"/>
    <att type="string" name="annotation.With (or) From" value="UniProtKB:P61810"/>
    <att type="map" name="annotation.Evidence">
      <att type="string" name="GO:0005515" value="IPI"/>
      <att type="string" name="GO:0030424" value="ISS"/>
      <att type="string" name="GO:0031594" value="ISS"/>
      <att type="string" name="GO:0008283" value="TAS"/>
      <att type="string" name="GO:0005634" value="ISS"/>
      <att type="string" name="GO:0009790" value="ISS"/>
      <att type="string" name="GO:0000079" value="TAS"/>
      <att type="string" name="GO:0031175" value="ISS"/>
      <att type="string" name="GO:0030426" value="ISS"/>
      <att type="string" name="GO:0005737" value="ISS"/>
      <att type="string" name="GO:0007413" value="ISS"/>
      <att type="string" name="GO:0043525" value="ISS"/>
      <att type="string" name="GO:0043197" value="ISS"/>
      <att type="string" name="GO:0007411" value="ISS"/>
      <att type="string" name="GO:0043292" value="ISS"/>
      <att type="string" name="GO:0043025" value="ISS"/>
      <att type="string" name="GO:0007158" value="ISS"/>
      <att type="string" name="GO:0045296" value="ISS"/>
      <att type="string" name="GO:0005509" value="ISS"/>
      <att type="string" name="GO:0016534" value="IEA"/>
      <att type="string" name="GO:0016533" value="IEA"/>
      <att type="string" name="GO:0007213" value="ISS"/>
      <att type="string" name="GO:0035235" value="ISS"/>
      <att type="string" name="GO:0004672" value="TAS"/>
      <att type="string" name="GO:0016020" value="ISS"/>
      <att type="string" name="GO:0007420" value="NAS"/>
      <att type="string" name="GO:0045664" value="NAS"/>
      <att type="string" name="GO:0001764" value="ISS"/>
      <att type="string" name="GO:0043539" value="ISS"/>
    </att>
    <att type="list" name="annotation.GO BIOLOGICAL_PROCESS">
      <att type="string" name="annotation.GO BIOLOGICAL_PROCESS" value="acetylcholine receptor signaling, muscarinic pathway"/>
      <att type="string" name="annotation.GO BIOLOGICAL_PROCESS" value="axon guidance"/>
      <att type="string" name="annotation.GO BIOLOGICAL_PROCESS" value="axonal fasciculation"/>
      <att type="string" name="annotation.GO BIOLOGICAL_PROCESS" value="brain development"/>
      <att type="string" name="annotation.GO BIOLOGICAL_PROCESS" value="cell proliferation"/>
      <att type="string" name="annotation.GO BIOLOGICAL_PROCESS" value="embryonic development"/>
      <att type="string" name="annotation.GO BIOLOGICAL_PROCESS" value="ionotropic glutamate receptor signaling pathway"/>
      <att type="string" name="annotation.GO BIOLOGICAL_PROCESS" value="neurite development"/>
      <att type="string" name="annotation.GO BIOLOGICAL_PROCESS" value="neuron adhesion"/>
      <att type="string" name="annotation.GO BIOLOGICAL_PROCESS" value="neuron migration"/>
      <att type="string" name="annotation.GO BIOLOGICAL_PROCESS" value="positive regulation of neuron apoptosis"/>
      <att type="string" name="annotation.GO BIOLOGICAL_PROCESS" value="regulation of cyclin-dependent protein kinase activity"/>
      <att type="string" name="annotation.GO BIOLOGICAL_PROCESS" value="regulation of neuron differentiation"/>
    </att>
    <att type="string" name="Prot_Name" value="cyclin-dependent kinase 5, regulatory subunit 1"/>
  </node>
  <node label="NP_848927.1" id="-968">
    <att type="string" name="annotation.DB_Object_ID" value="Q86UE4"/>
    <att type="string" name="Column 4" value="92140"/>
    <att type="string" name="annotation.DB_Object_Type" value="protein"/>
    <att type="string" name="annotation.DB" value="UniProtKB"/>
    <att type="string" name="GeneID_String" value="92140"/>
    <att type="string" name="annotation.Qualifier" value=""/>
    <att type="string" name="MCODE_Node_Status" value="Unclustered"/>
    <att type="string" name="annotation.Taxon" value="Human"/>
    <att type="string" name="Prot_Acc" value="NP_848927.1"/>
    <att type="string" name="type" value="human"/>
    <att type="string" name="annotation.Assigned_by" value="UniProtKB"/>
    <att type="list" name="annotation.GO MOLECULAR_FUNCTION">
      <att type="string" name="annotation.GO MOLECULAR_FUNCTION" value="protein binding"/>
    </att>
    <att type="map" name="annotation.DB:Reference">
      <att type="string" name="GO:0005515" value="PMID:18316612"/>
      <att type="string" name="GO:0031965" value="GOA:spsl|GO_REF:0000023"/>
      <att type="string" name="GO:0030054" value="GOA:spkw|GO_REF:0000004"/>
      <att type="string" name="GO:0016020" value="GOA:spkw|GO_REF:0000004"/>
      <att type="string" name="GO:0005783" value="GOA:spkw|GO_REF:0000004"/>
      <att type="string" name="GO:0005789" value="GOA:spsl|GO_REF:0000023"/>
      <att type="string" name="GO:0005634" value="GOA:spkw|GO_REF:0000004"/>
      <att type="string" name="GO:0016021" value="GOA:spkw|GO_REF:0000004"/>
      <att type="string" name="GO:0005923" value="GOA:spkw|GO_REF:0000004"/>
    </att>
    <att type="integer" name="GeneID" value="92140"/>
    <att type="string" name="annotation.DB_Object_Name" value="MTDH, AEG1, LYRIC: Protein LYRIC"/>
    <att type="list" name="annotation.GO CELLULAR_COMPONENT">
      <att type="string" name="annotation.GO CELLULAR_COMPONENT" value="cell junction"/>
      <att type="string" name="annotation.GO CELLULAR_COMPONENT" value="endoplasmic reticulum"/>
      <att type="string" name="annotation.GO CELLULAR_COMPONENT" value="endoplasmic reticulum membrane"/>
      <att type="string" name="annotation.GO CELLULAR_COMPONENT" value="integral to membrane"/>
      <att type="string" name="annotation.GO CELLULAR_COMPONENT" value="membrane"/>
      <att type="string" name="annotation.GO CELLULAR_COMPONENT" value="nuclear membrane"/>
      <att type="string" name="annotation.GO CELLULAR_COMPONENT" value="nucleus"/>
      <att type="string" name="annotation.GO CELLULAR_COMPONENT" value="tight junction"/>
    </att>
    <att type="string" name="annotation.Date" value="20080612"/>
    <att type="list" name="cytoscape.alias.list">
      <att type="string" name="cytoscape.alias.list" value="IPI00328715"/>
      <att type="string" name="cytoscape.alias.list" value="Q86UE4"/>
    </att>
    <att type="string" name="upkb_sp" value="Q86UE4"/>
    <att type="string" name="canonicalName" value="NP_848927.1"/>
    <att type="real" name="MCODE_Score" value="0.0"/>
    <att type="string" name="annotation.With (or) From" value="SP_SL:SL-0182"/>
    <att type="map" name="annotation.Evidence">
      <att type="string" name="GO:0005515" value="IPI"/>
      <att type="string" name="GO:0031965" value="IEA"/>
      <att type="string" name="GO:0030054" value="IEA"/>
      <att type="string" name="GO:0016020" value="IEA"/>
      <att type="string" name="GO:0005783" value="IEA"/>
      <att type="string" name="GO:0005789" value="IEA"/>
      <att type="string" name="GO:0005634" value="IEA"/>
      <att type="string" name="GO:0016021" value="IEA"/>
      <att type="string" name="GO:0005923" value="IEA"/>
    </att>
    <att type="string" name="Prot_Name" value="astrocyte elevated gene-1, metadherin"/>
  </node>
  <node label="NP_006861.1" id="-1442">
    <att type="string" name="annotation.DB_Object_ID" value="NP_001011546"/>
    <att type="string" name="Column 4" value="11034"/>
    <att type="string" name="annotation.DB_Object_Type" value="protein"/>
    <att type="string" name="annotation.DB" value="RefSeq"/>
    <att type="string" name="GeneID_String" value="11034"/>
    <att type="string" name="annotation.Qualifier" value=""/>
    <att type="string" name="MCODE_Node_Status" value="Unclustered"/>
    <att type="string" name="annotation.Taxon" value="Human"/>
    <att type="string" name="Prot_Acc" value="NP_006861.1"/>
    <att type="string" name="type" value="human"/>
    <att type="string" name="annotation.Assigned_by" value="UniProtKB"/>
    <att type="list" name="annotation.GO MOLECULAR_FUNCTION">
      <att type="string" name="annotation.GO MOLECULAR_FUNCTION" value="actin binding"/>
    </att>
    <att type="map" name="annotation.DB:Reference">
      <att type="string" name="GO:0005622" value="GOA:interpro|GO_REF:0000002"/>
      <att type="string" name="GO:0051014" value="PMID:8399167"/>
      <att type="string" name="GO:0000910" value="GOA:compara|GO_REF:0000019"/>
      <att type="string" name="GO:0005737" value="GOA:compara|GO_REF:0000019"/>
      <att type="string" name="GO:0008154" value="PMID:8399167"/>
      <att type="string" name="GO:0030836" value="GOA:compara|GO_REF:0000019"/>
      <att type="string" name="GO:0006928" value="GOA:compara|GO_REF:0000019"/>
      <att type="string" name="GO:0003779" value="GOA:interpro|GO_REF:0000002"/>
      <att type="string" name="GO:0030864" value="GOA:compara|GO_REF:0000019"/>
    </att>
    <att type="integer" name="GeneID" value="11034"/>
    <att type="string" name="annotation.DB_Object_Name" value="destrin isoform b"/>
    <att type="string" name="upkb_refseq_reviewed" value="NP_001011546"/>
    <att type="list" name="annotation.GO CELLULAR_COMPONENT">
      <att type="string" name="annotation.GO CELLULAR_COMPONENT" value="cortical actin cytoskeleton"/>
      <att type="string" name="annotation.GO CELLULAR_COMPONENT" value="cytoplasm"/>
      <att type="string" name="annotation.GO CELLULAR_COMPONENT" value="intracellular"/>
    </att>
    <att type="string" name="annotation.Date" value="20080613"/>
    <att type="list" name="cytoscape.alias.list">
      <att type="string" name="cytoscape.alias.list" value="IPI00845388"/>
      <att type="string" name="cytoscape.alias.list" value="NP_001011546"/>
    </att>
    <att type="string" name="upkb_sp" value="P60981"/>
    <att type="string" name="canonicalName" value="NP_006861.1"/>
    <att type="real" name="MCODE_Score" value="0.0"/>
    <att type="string" name="annotation.With (or) From" value="InterPro:IPR002108"/>
    <att type="map" name="annotation.Evidence">
      <att type="string" name="GO:0005622" value="IEA"/>
      <att type="string" name="GO:0051014" value="TAS"/>
      <att type="string" name="GO:0000910" value="IEA"/>
      <att type="string" name="GO:0005737" value="IEA"/>
      <att type="string" name="GO:0008154" value="TAS"/>
      <att type="string" name="GO:0030836" value="IEA"/>
      <att type="string" name="GO:0006928" value="IEA"/>
      <att type="string" name="GO:0003779" value="IEA"/>
      <att type="string" name="GO:0030864" value="IEA"/>
    </att>
    <att type="list" name="annotation.GO BIOLOGICAL_PROCESS">
      <att type="string" name="annotation.GO BIOLOGICAL_PROCESS" value="actin filament severing"/>
      <att type="string" name="annotation.GO BIOLOGICAL_PROCESS" value="actin polymerization and/or depolymerization"/>
      <att type="string" name="annotation.GO BIOLOGICAL_PROCESS" value="cell motility"/>
      <att type="string" name="annotation.GO BIOLOGICAL_PROCESS" value="cytokinesis"/>
      <att type="string" name="annotation.GO BIOLOGICAL_PROCESS" value="positive regulation of actin filament depolymerization"/>
    </att>
    <att type="string" name="Prot_Name" value="destrin isoform a"/>
  </node>
  <node label="NP_004869.1" id="-709">
    <att type="string" name="annotation.DB_Object_ID" value="O14684"/>
    <att type="string" name="Column 4" value="9536"/>
    <att type="string" name="annotation.DB_Object_Type" value="protein"/>
    <att type="string" name="annotation.DB" value="UniProtKB"/>
    <att type="string" name="GeneID_String" value="9536"/>
    <att type="string" name="annotation.Qualifier" value=""/>
    <att type="string" name="MCODE_Node_Status" value="Unclustered"/>
    <att type="string" name="annotation.Taxon" value="Human"/>
    <att type="string" name="upkb_tr" value="Q9GZZ5"/>
    <att type="string" name="Prot_Acc" value="NP_004869.1"/>
    <att type="string" name="type" value="human"/>
    <att type="string" name="annotation.Assigned_by" value="UniProtKB"/>
    <att type="list" name="annotation.GO MOLECULAR_FUNCTION">
      <att type="string" name="annotation.GO MOLECULAR_FUNCTION" value="isomerase activity"/>
      <att type="string" name="annotation.GO MOLECULAR_FUNCTION" value="prostaglandin-E synthase activity"/>
    </att>
    <att type="map" name="annotation.DB:Reference">
      <att type="string" name="GO:0007165" value="PMID:10377395"/>
      <att type="string" name="GO:0050220" value="GOA:spec|GO_REF:0000003"/>
      <att type="string" name="GO:0006693" value="PMID:10377395"/>
      <att type="string" name="GO:0016020" value="GOA:spkw|GO_REF:0000004"/>
      <att type="string" name="GO:0005624" value="PMID:10377395"/>
      <att type="string" name="GO:0016021" value="GOA:spkw|GO_REF:0000004"/>
      <att type="string" name="GO:0016853" value="GOA:spkw|GO_REF:0000004"/>
    </att>
    <att type="integer" name="GeneID" value="9536"/>
    <att type="string" name="annotation.DB_Object_Name" value="PTGES, MGST1L1, PGES, PIG12: Prostaglandin E synthase"/>
    <att type="list" name="annotation.GO CELLULAR_COMPONENT">
      <att type="string" name="annotation.GO CELLULAR_COMPONENT" value="integral to membrane"/>
      <att type="string" name="annotation.GO CELLULAR_COMPONENT" value="membrane"/>
      <att type="string" name="annotation.GO CELLULAR_COMPONENT" value="membrane fraction"/>
    </att>
    <att type="string" name="annotation.Date" value="20080616"/>
    <att type="list" name="cytoscape.alias.list">
      <att type="string" name="cytoscape.alias.list" value="IPI00297858"/>
      <att type="string" name="cytoscape.alias.list" value="O14684"/>
    </att>
    <att type="string" name="upkb_sp" value="O14684"/>
    <att type="string" name="canonicalName" value="NP_004869.1"/>
    <att type="real" name="MCODE_Score" value="0.0"/>
    <att type="string" name="annotation.With (or) From" value="SP_KW:KW-0812"/>
    <att type="map" name="annotation.Evidence">
      <att type="string" name="GO:0007165" value="NAS"/>
      <att type="string" name="GO:0050220" value="IEA"/>
      <att type="string" name="GO:0006693" value="TAS"/>
      <att type="string" name="GO:0016020" value="IEA"/>
      <att type="string" name="GO:0005624" value="TAS"/>
      <att type="string" name="GO:0016021" value="IEA"/>
      <att type="string" name="GO:0016853" value="IEA"/>
    </att>
    <att type="list" name="annotation.GO BIOLOGICAL_PROCESS">
      <att type="string" name="annotation.GO BIOLOGICAL_PROCESS" value="prostaglandin metabolic process"/>
      <att type="string" name="annotation.GO BIOLOGICAL_PROCESS" value="signal transduction"/>
    </att>
    <att type="string" name="Prot_Name" value="prostaglandin E synthase"/>
  </node>
  <node label="NP_057856.1" id="-1451">
    <att type="string" name="GeneID_String" value="155971"/>
    <att type="string" name="MCODE_Node_Status" value="Unclustered"/>
    <att type="string" name="Prot_Acc" value="NP_057856.1"/>
    <att type="string" name="type" value="hiv"/>
    <att type="integer" name="GeneID" value="155971"/>
    <att type="list" name="cytoscape.alias.list">
      <att type="string" name="cytoscape.alias.list" value="NP_057856.1"/>
    </att>
    <att type="string" name="canonicalName" value="NP_057856.1"/>
    <att type="real" name="MCODE_Score" value="0.03698224852071006"/>
    <att type="integer" name="Degree" value="48"/>
    <att type="string" name="Prot_Name" value="gp160"/>
  </node>
  <node label="NP_037506.2" id="-809">
    <att type="string" name="annotation.DB_Object_ID" value="Q8WUM4"/>
    <att type="string" name="Column 4" value="10015"/>
    <att type="string" name="annotation.DB_Object_Type" value="protein"/>
    <att type="string" name="annotation.DB" value="UniProtKB"/>
    <att type="string" name="upkb_vega" value="OTTHUMP00000170584"/>
    <att type="string" name="GeneID_String" value="10015"/>
    <att type="string" name="annotation.Qualifier" value=""/>
    <att type="string" name="MCODE_Node_Status" value="Unclustered"/>
    <att type="string" name="annotation.Taxon" value="Human"/>
    <att type="string" name="upkb_tr" value="Q4W4Y1"/>
    <att type="string" name="Prot_Acc" value="NP_037506.2"/>
    <att type="string" name="type" value="human"/>
    <att type="string" name="annotation.Assigned_by" value="UniProtKB"/>
    <att type="list" name="annotation.GO MOLECULAR_FUNCTION">
      <att type="string" name="annotation.GO MOLECULAR_FUNCTION" value="protein binding"/>
      <att type="string" name="annotation.GO MOLECULAR_FUNCTION" value="receptor activity"/>
      <att type="string" name="annotation.GO MOLECULAR_FUNCTION" value="signal transducer activity"/>
    </att>
    <att type="map" name="annotation.DB:Reference">
      <att type="string" name="GO:0005515" value="PMID:11883939"/>
      <att type="string" name="GO:0042470" value="GOA:spsl|GO_REF:0000023"/>
      <att type="string" name="GO:0005737" value="GOA:spkw|GO_REF:0000004"/>
      <att type="string" name="GO:0044419" value="GOA:spkw|GO_REF:0000004"/>
      <att type="string" name="GO:0006915" value="GOA:spkw|GO_REF:0000004"/>
      <att type="string" name="GO:0004872" value="GOA:spkw|GO_REF:0000004"/>
      <att type="string" name="GO:0004871" value="PMID:10200558"/>
      <att type="string" name="GO:0015031" value="GOA:spkw|GO_REF:0000004"/>
      <att type="string" name="GO:0005829" value="PMID:9880530"/>
    </att>
    <att type="integer" name="GeneID" value="10015"/>
    <att type="string" name="annotation.DB_Object_Name" value="PDCD6IP, AIP1, ALIX, KIAA1375: Programmed cell death 6-interacting protein"/>
    <att type="list" name="annotation.GO CELLULAR_COMPONENT">
      <att type="string" name="annotation.GO CELLULAR_COMPONENT" value="cytoplasm"/>
      <att type="string" name="annotation.GO CELLULAR_COMPONENT" value="cytosol"/>
      <att type="string" name="annotation.GO CELLULAR_COMPONENT" value="melanosome"/>
    </att>
    <att type="string" name="annotation.Date" value="20080612"/>
    <att type="list" name="cytoscape.alias.list">
      <att type="string" name="cytoscape.alias.list" value="IPI00246058"/>
      <att type="string" name="cytoscape.alias.list" value="Q8WUM4"/>
    </att>
    <att type="string" name="upkb_sp" value="Q8WUM4"/>
    <att type="string" name="canonicalName" value="NP_037506.2"/>
    <att type="real" name="MCODE_Score" value="0.0"/>
    <att type="string" name="annotation.With (or) From" value="SP_SL:SL-0161"/>
    <att type="map" name="annotation.Evidence">
      <att type="string" name="GO:0005515" value="IPI"/>
      <att type="string" name="GO:0042470" value="IEA"/>
      <att type="string" name="GO:0005737" value="IEA"/>
      <att type="string" name="GO:0044419" value="IEA"/>
      <att type="string" name="GO:0006915" value="IEA"/>
      <att type="string" name="GO:0004872" value="IEA"/>
      <att type="string" name="GO:0004871" value="TAS"/>
      <att type="string" name="GO:0015031" value="IEA"/>
      <att type="string" name="GO:0005829" value="TAS"/>
    </att>
    <att type="list" name="annotation.GO BIOLOGICAL_PROCESS">
      <att type="string" name="annotation.GO BIOLOGICAL_PROCESS" value="apoptosis"/>
      <att type="string" name="annotation.GO BIOLOGICAL_PROCESS" value="interspecies interaction between organisms"/>
      <att type="string" name="annotation.GO BIOLOGICAL_PROCESS" value="protein transport"/>
    </att>
    <att type="string" name="Prot_Name" value="programmed cell death 6 interacting protein"/>
  </node>
  <node label="NP_002791.1" id="-549">
    <att type="string" name="annotation.DB_Object_ID" value="P28065"/>
    <att type="string" name="Column 4" value="5698"/>
    <att type="string" name="annotation.DB_Object_Type" value="protein"/>
    <att type="string" name="annotation.DB" value="UniProtKB"/>
    <att type="string" name="GeneID_String" value="5698"/>
    <att type="string" name="annotation.Qualifier" value=""/>
    <att type="string" name="MCODE_Node_Status" value="Unclustered"/>
    <att type="string" name="annotation.Taxon" value="Human"/>
    <att type="string" name="upkb_tr" value="A2ACQ9"/>
    <att type="string" name="Prot_Acc" value="NP_002791.1"/>
    <att type="string" name="type" value="human"/>
    <att type="string" name="annotation.Assigned_by" value="UniProtKB"/>
    <att type="list" name="annotation.GO MOLECULAR_FUNCTION">
      <att type="string" name="annotation.GO MOLECULAR_FUNCTION" value="threonine endopeptidase activity"/>
    </att>
    <att type="map" name="annotation.DB:Reference">
      <att type="string" name="GO:0006511" value="GOA:interpro|GO_REF:0000002"/>
      <att type="string" name="GO:0005839" value="GOA:interpro|GO_REF:0000002"/>
      <att type="string" name="GO:0005737" value="GOA:spkw|GO_REF:0000004"/>
      <att type="string" name="GO:0006955" value="GOA:spkw|GO_REF:0000004"/>
      <att type="string" name="GO:0051437" value="PMID:12791267"/>
      <att type="string" name="GO:0005634" value="GOA:spkw|GO_REF:0000004"/>
      <att type="string" name="GO:0051436" value="PMID:15029244"/>
      <att type="string" name="GO:0031145" value="PMID:11285280"/>
      <att type="string" name="GO:0004298" value="GOA:interpro|GO_REF:0000002"/>
      <att type="string" name="GO:0005829" value="GOA:spkw|GO_REF:0000004"/>
    </att>
    <att type="integer" name="GeneID" value="5698"/>
    <att type="string" name="annotation.DB_Object_Name" value="PSMB9, LMP2, RING12: Proteasome subunit beta type-9 precursor"/>
    <att type="list" name="annotation.GO CELLULAR_COMPONENT">
      <att type="string" name="annotation.GO CELLULAR_COMPONENT" value="cytoplasm"/>
      <att type="string" name="annotation.GO CELLULAR_COMPONENT" value="cytosol"/>
      <att type="string" name="annotation.GO CELLULAR_COMPONENT" value="nucleus"/>
      <att type="string" name="annotation.GO CELLULAR_COMPONENT" value="proteasome core complex"/>
    </att>
    <att type="string" name="annotation.Date" value="20080613"/>
    <att type="list" name="cytoscape.alias.list">
      <att type="string" name="cytoscape.alias.list" value="IPI00000787"/>
      <att type="string" name="cytoscape.alias.list" value="P28065"/>
    </att>
    <att type="string" name="upkb_sp" value="P28065"/>
    <att type="string" name="canonicalName" value="NP_002791.1"/>
    <att type="real" name="MCODE_Score" value="0.0"/>
    <att type="string" name="annotation.With (or) From" value="InterPro:IPR000243"/>
    <att type="integer" name="Degree" value="1"/>
    <att type="map" name="annotation.Evidence">
      <att type="string" name="GO:0006511" value="IEA"/>
      <att type="string" name="GO:0005839" value="IEA"/>
      <att type="string" name="GO:0005737" value="IEA"/>
      <att type="string" name="GO:0006955" value="IEA"/>
      <att type="string" name="GO:0051437" value="EXP"/>
      <att type="string" name="GO:0005634" value="IEA"/>
      <att type="string" name="GO:0051436" value="EXP"/>
      <att type="string" name="GO:0031145" value="EXP"/>
      <att type="string" name="GO:0004298" value="IEA"/>
      <att type="string" name="GO:0005829" value="IEA"/>
    </att>
    <att type="list" name="annotation.GO BIOLOGICAL_PROCESS">
      <att type="string" name="annotation.GO BIOLOGICAL_PROCESS" value="anaphase-promoting complex-dependent proteasomal ubiquitin-dependent protein catabolic process"/>
      <att type="string" name="annotation.GO BIOLOGICAL_PROCESS" value="immune response"/>
      <att type="string" name="annotation.GO BIOLOGICAL_PROCESS" value="negative regulation of ubiquitin-protein ligase activity during mitotic cell cycle"/>
      <att type="string" name="annotation.GO BIOLOGICAL_PROCESS" value="positive regulation of ubiquitin-protein ligase activity during mitotic cell cycle"/>
      <att type="string" name="annotation.GO BIOLOGICAL_PROCESS" value="ubiquitin-dependent protein catabolic process"/>
    </att>
    <att type="string" name="Prot_Name" value="proteasome beta 9 subunit isoform 1 proprotein"/>
  </node>
  <node label="NP_000928.1" id="-980">
    <att type="string" name="annotation.DB_Object_ID" value="P24928"/>
    <att type="string" name="Column 4" value="5430"/>
    <att type="string" name="annotation.DB_Object_Type" value="protein"/>
    <att type="string" name="annotation.DB" value="UniProtKB"/>
    <att type="string" name="GeneID_String" value="5430"/>
    <att type="string" name="annotation.Qualifier" value=""/>
    <att type="string" name="MCODE_Node_Status" value="Unclustered"/>
    <att type="string" name="annotation.Taxon" value="Human"/>
    <att type="string" name="upkb_tr" value="Q15161"/>
    <att type="string" name="Prot_Acc" value="NP_000928.1"/>
    <att type="string" name="type" value="human"/>
    <att type="string" name="annotation.Assigned_by" value="MGI"/>
    <att type="list" name="annotation.GO MOLECULAR_FUNCTION">
      <att type="string" name="annotation.GO MOLECULAR_FUNCTION" value="DNA binding"/>
      <att type="string" name="annotation.GO MOLECULAR_FUNCTION" value="DNA-directed RNA polymerase activity"/>
      <att type="string" name="annotation.GO MOLECULAR_FUNCTION" value="magnesium ion binding"/>
      <att type="string" name="annotation.GO MOLECULAR_FUNCTION" value="nucleotidyltransferase activity"/>
      <att type="string" name="annotation.GO MOLECULAR_FUNCTION" value="protein binding"/>
      <att type="string" name="annotation.GO MOLECULAR_FUNCTION" value="transferase activity"/>
      <att type="string" name="annotation.GO MOLECULAR_FUNCTION" value="zinc ion binding"/>
    </att>
    <att type="map" name="annotation.DB:Reference">
      <att type="string" name="GO:0005515" value="PMID:10075709"/>
      <att type="string" name="GO:0006368" value="PMID:9405375"/>
      <att type="string" name="GO:0006355" value="PMID:7622068"/>
      <att type="string" name="GO:0006367" value="PMID:8946909"/>
      <att type="string" name="GO:0000287" value="GOA:spkw|GO_REF:0000004"/>
      <att type="string" name="GO:0003899" value="PMID:7622068"/>
      <att type="string" name="GO:0016779" value="GOA:spkw|GO_REF:0000004"/>
      <att type="string" name="GO:0005730" value="PMID:16109376"/>
      <att type="string" name="GO:0005634" value="PMID:7622068"/>
      <att type="string" name="GO:0003677" value="PMID:7622068"/>
      <att type="string" name="GO:0006351" value="PMID:3145407"/>
      <att type="string" name="GO:0006350" value="GOA:interpro|GO_REF:0000002"/>
      <att type="string" name="GO:0000398" value="PMID:12226669"/>
      <att type="string" name="GO:0005665" value="PMID:2999107"/>
      <att type="string" name="GO:0008270" value="GOA:spkw|GO_REF:0000004"/>
      <att type="string" name="GO:0005654" value="PMID:9512541"/>
      <att type="string" name="GO:0016740" value="GOA:spkw|GO_REF:0000004"/>
    </att>
    <att type="integer" name="GeneID" value="5430"/>
    <att type="string" name="annotation.DB_Object_Name" value="POLR2A: DNA-directed RNA polymerase II subunit RPB1"/>
    <att type="list" name="annotation.GO CELLULAR_COMPONENT">
      <att type="string" name="annotation.GO CELLULAR_COMPONENT" value="DNA-directed RNA polymerase II, core complex"/>
      <att type="string" name="annotation.GO CELLULAR_COMPONENT" value="nucleolus"/>
      <att type="string" name="annotation.GO CELLULAR_COMPONENT" value="nucleoplasm"/>
      <att type="string" name="annotation.GO CELLULAR_COMPONENT" value="nucleus"/>
    </att>
    <att type="string" name="annotation.Date" value="20060728"/>
    <att type="list" name="cytoscape.alias.list">
      <att type="string" name="cytoscape.alias.list" value="IPI00031627"/>
      <att type="string" name="cytoscape.alias.list" value="P24928"/>
    </att>
    <att type="string" name="upkb_sp" value="P24928"/>
    <att type="string" name="canonicalName" value="NP_000928.1"/>
    <att type="real" name="MCODE_Score" value="0.0"/>
    <att type="string" name="annotation.With (or) From" value=""/>
    <att type="integer" name="Degree" value="1"/>
    <att type="map" name="annotation.Evidence">
      <att type="string" name="GO:0005515" value="IPI"/>
      <att type="string" name="GO:0006368" value="EXP"/>
      <att type="string" name="GO:0006355" value="NAS"/>
      <att type="string" name="GO:0006367" value="EXP"/>
      <att type="string" name="GO:0000287" value="IEA"/>
      <att type="string" name="GO:0003899" value="NAS"/>
      <att type="string" name="GO:0016779" value="IEA"/>
      <att type="string" name="GO:0005730" value="IDA"/>
      <att type="string" name="GO:0005634" value="NAS"/>
      <att type="string" name="GO:0003677" value="NAS"/>
      <att type="string" name="GO:0006351" value="NAS"/>
      <att type="string" name="GO:0006350" value="IEA"/>
      <att type="string" name="GO:0000398" value="EXP"/>
      <att type="string" name="GO:0005665" value="TAS"/>
      <att type="string" name="GO:0008270" value="IEA"/>
      <att type="string" name="GO:0005654" value="EXP"/>
      <att type="string" name="GO:0016740" value="IEA"/>
    </att>
    <att type="list" name="annotation.GO BIOLOGICAL_PROCESS">
      <att type="string" name="annotation.GO BIOLOGICAL_PROCESS" value="RNA elongation from RNA polymerase II promoter"/>
      <att type="string" name="annotation.GO BIOLOGICAL_PROCESS" value="nuclear mRNA splicing, via spliceosome"/>
      <att type="string" name="annotation.GO BIOLOGICAL_PROCESS" value="regulation of transcription, DNA-dependent"/>
      <att type="string" name="annotation.GO BIOLOGICAL_PROCESS" value="transcription"/>
      <att type="string" name="annotation.GO BIOLOGICAL_PROCESS" value="transcription initiation from RNA polymerase II promoter"/>
      <att type="string" name="annotation.GO BIOLOGICAL_PROCESS" value="transcription, DNA-dependent"/>
    </att>
    <att type="string" name="Prot_Name" value="DNA directed RNA polymerase II polypeptide A"/>
  </node>
  <node label="NP_006225.1" id="-1383">
    <att type="string" name="annotation.DB_Object_ID" value="ENSP00000315849"/>
    <att type="string" name="Column 4" value="5439"/>
    <att type="string" name="annotation.DB_Object_Type" value="protein"/>
    <att type="string" name="upkb_ensemble" value="ENSP00000315849"/>
    <att type="string" name="annotation.DB" value="ENSEMBL"/>
    <att type="string" name="GeneID_String" value="5439"/>
    <att type="string" name="annotation.Qualifier" value=""/>
    <att type="string" name="MCODE_Node_Status" value="Unclustered"/>
    <att type="string" name="annotation.Taxon" value="Human"/>
    <att type="string" name="upkb_tr" value="Q9H1A6"/>
    <att type="string" name="Prot_Acc" value="NP_006225.1"/>
    <att type="string" name="type" value="human"/>
    <att type="string" name="annotation.Assigned_by" value="UniProtKB"/>
    <att type="list" name="annotation.GO MOLECULAR_FUNCTION">
      <att type="string" name="annotation.GO MOLECULAR_FUNCTION" value="DNA binding"/>
      <att type="string" name="annotation.GO MOLECULAR_FUNCTION" value="DNA-directed RNA polymerase activity"/>
      <att type="string" name="annotation.GO MOLECULAR_FUNCTION" value="protein dimerization activity"/>
    </att>
    <att type="map" name="annotation.DB:Reference">
      <att type="string" name="GO:0006368" value="PMID:9405375"/>
      <att type="string" name="GO:0006367" value="PMID:8946909"/>
      <att type="string" name="GO:0003899" value="GOA:interpro|GO_REF:0000002"/>
      <att type="string" name="GO:0000398" value="PMID:12226669"/>
      <att type="string" name="GO:0046983" value="GOA:interpro|GO_REF:0000002"/>
      <att type="string" name="GO:0005665" value="PMID:8797801"/>
      <att type="string" name="GO:0005634" value="GOA:spkw|GO_REF:0000004"/>
      <att type="string" name="GO:0005654" value="PMID:9512541"/>
      <att type="string" name="GO:0003677" value="GOA:interpro|GO_REF:0000002"/>
      <att type="string" name="GO:0006350" value="GOA:interpro|GO_REF:0000002"/>
    </att>
    <att type="integer" name="GeneID" value="5439"/>
    <att type="string" name="annotation.DB_Object_Name" value=""/>
    <att type="list" name="annotation.GO CELLULAR_COMPONENT">
      <att type="string" name="annotation.GO CELLULAR_COMPONENT" value="DNA-directed RNA polymerase II, core complex"/>
      <att type="string" name="annotation.GO CELLULAR_COMPONENT" value="nucleoplasm"/>
      <att type="string" name="annotation.GO CELLULAR_COMPONENT" value="nucleus"/>
    </att>
    <att type="string" name="annotation.Date" value="20080613"/>
    <att type="list" name="cytoscape.alias.list">
      <att type="string" name="cytoscape.alias.list" value="ENSP00000315849"/>
      <att type="string" name="cytoscape.alias.list" value="IPI00873238"/>
    </att>
    <att type="string" name="upkb_sp" value="P52435"/>
    <att type="string" name="canonicalName" value="NP_006225.1"/>
    <att type="real" name="MCODE_Score" value="0.0"/>
    <att type="string" name="annotation.With (or) From" value="InterPro:IPR008193"/>
    <att type="integer" name="Degree" value="1"/>
    <att type="map" name="annotation.Evidence">
      <att type="string" name="GO:0006368" value="EXP"/>
      <att type="string" name="GO:0006367" value="EXP"/>
      <att type="string" name="GO:0003899" value="IEA"/>
      <att type="string" name="GO:0000398" value="EXP"/>
      <att type="string" name="GO:0046983" value="IEA"/>
      <att type="string" name="GO:0005665" value="TAS"/>
      <att type="string" name="GO:0005634" value="IEA"/>
      <att type="string" name="GO:0005654" value="EXP"/>
      <att type="string" name="GO:0003677" value="IEA"/>
      <att type="string" name="GO:0006350" value="IEA"/>
    </att>
    <att type="list" name="annotation.GO BIOLOGICAL_PROCESS">
      <att type="string" name="annotation.GO BIOLOGICAL_PROCESS" value="RNA elongation from RNA polymerase II promoter"/>
      <att type="string" name="annotation.GO BIOLOGICAL_PROCESS" value="nuclear mRNA splicing, via spliceosome"/>
      <att type="string" name="annotation.GO BIOLOGICAL_PROCESS" value="transcription"/>
      <att type="string" name="annotation.GO BIOLOGICAL_PROCESS" value="transcription initiation from RNA polymerase II promoter"/>
    </att>
    <att type="string" name="Prot_Name" value="DNA directed RNA polymerase II polypeptide J"/>
  </node>
  <node label="NP_006316.1" id="-798">
    <att type="string" name="annotation.DB_Object_ID" value="P62826"/>
    <att type="string" name="Column 4" value="5901"/>
    <att type="string" name="annotation.DB_Object_Type" value="protein"/>
    <att type="string" name="annotation.DB" value="UniProtKB"/>
    <att type="string" name="upkb_vega" value="OTTHUMP00000169871"/>
    <att type="string" name="GeneID_String" value="5901"/>
    <att type="string" name="annotation.Qualifier" value=""/>
    <att type="string" name="MCODE_Node_Status" value="Unclustered"/>
    <att type="string" name="annotation.Taxon" value="Human"/>
    <att type="string" name="Prot_Acc" value="NP_006316.1"/>
    <att type="string" name="type" value="human"/>
    <att type="string" name="annotation.Assigned_by" value="UniProtKB"/>
    <att type="list" name="annotation.GO MOLECULAR_FUNCTION">
      <att type="string" name="annotation.GO MOLECULAR_FUNCTION" value="GTP binding"/>
      <att type="string" name="annotation.GO MOLECULAR_FUNCTION" value="GTPase activity"/>
      <att type="string" name="annotation.GO MOLECULAR_FUNCTION" value="androgen receptor binding"/>
      <att type="string" name="annotation.GO MOLECULAR_FUNCTION" value="chromatin binding"/>
      <att type="string" name="annotation.GO MOLECULAR_FUNCTION" value="nucleotide binding"/>
      <att type="string" name="annotation.GO MOLECULAR_FUNCTION" value="protein binding"/>
      <att type="string" name="annotation.GO MOLECULAR_FUNCTION" value="transcription coactivator activity"/>
    </att>
    <att type="map" name="annotation.DB:Reference">
      <att type="string" name="GO:0005515" value="PMID:1961752"/>
      <att type="string" name="GO:0007264" value="GOA:interpro|GO_REF:0000002"/>
      <att type="string" name="GO:0003924" value="PMID:7878053"/>
      <att type="string" name="GO:0005634" value="GOA:spkw|GO_REF:0000004"/>
      <att type="string" name="GO:0050681" value="PMID:15572661"/>
      <att type="string" name="GO:0006886" value="GOA:interpro|GO_REF:0000002"/>
      <att type="string" name="GO:0005829" value="PMID:7878053"/>
      <att type="string" name="GO:0006405" value="UniProt:P62826"/>
      <att type="string" name="GO:0005737" value="PMID:1961752"/>
      <att type="string" name="GO:0000166" value="GOA:spkw|GO_REF:0000004"/>
      <att type="string" name="GO:0005643" value="PMID:8421051"/>
      <att type="string" name="GO:0044419" value="GOA:spkw|GO_REF:0000004"/>
      <att type="string" name="GO:0006611" value="UniProt:P62826"/>
      <att type="string" name="GO:0007052" value="PMID:10408446"/>
      <att type="string" name="GO:0000785" value="PMID:1961752"/>
      <att type="string" name="GO:0042470" value="GOA:spsl|GO_REF:0000023"/>
      <att type="string" name="GO:0003713" value="PMID:15572661"/>
      <att type="string" name="GO:0006259" value="PMID:8421051"/>
      <att type="string" name="GO:0005525" value="PMID:1961752"/>
      <att type="string" name="GO:0006913" value="GOA:interpro|GO_REF:0000002"/>
      <att type="string" name="GO:0007165" value="PMID:7603572"/>
      <att type="string" name="GO:0007067" value="PMID:8421051"/>
      <att type="string" name="GO:0003682" value="PMID:1961752"/>
      <att type="string" name="GO:0005654" value="PMID:9405152"/>
      <att type="string" name="GO:0045893" value="PMID:15572661"/>
      <att type="string" name="GO:0030521" value="PMID:15572661"/>
    </att>
    <att type="integer" name="GeneID" value="5901"/>
    <att type="string" name="annotation.DB_Object_Name" value="RAN, ARA24, OK/SW-cl.81: GTP-binding nuclear protein Ran"/>
    <att type="list" name="annotation.GO CELLULAR_COMPONENT">
      <att type="string" name="annotation.GO CELLULAR_COMPONENT" value="chromatin"/>
      <att type="string" name="annotation.GO CELLULAR_COMPONENT" value="cytoplasm"/>
      <att type="string" name="annotation.GO CELLULAR_COMPONENT" value="cytosol"/>
      <att type="string" name="annotation.GO CELLULAR_COMPONENT" value="melanosome"/>
      <att type="string" name="annotation.GO CELLULAR_COMPONENT" value="nuclear pore"/>
      <att type="string" name="annotation.GO CELLULAR_COMPONENT" value="nucleoplasm"/>
      <att type="string" name="annotation.GO CELLULAR_COMPONENT" value="nucleus"/>
    </att>
    <att type="string" name="annotation.Date" value="20080612"/>
    <att type="list" name="cytoscape.alias.list">
      <att type="string" name="cytoscape.alias.list" value="IPI00643041"/>
      <att type="string" name="cytoscape.alias.list" value="P62826"/>
    </att>
    <att type="string" name="upkb_sp" value="P62826"/>
    <att type="string" name="canonicalName" value="NP_006316.1"/>
    <att type="real" name="MCODE_Score" value="0.0"/>
    <att type="string" name="annotation.With (or) From" value="SP_SL:SL-0161"/>
    <att type="map" name="annotation.Evidence">
      <att type="string" name="GO:0005515" value="IPI"/>
      <att type="string" name="GO:0007264" value="IEA"/>
      <att type="string" name="GO:0003924" value="EXP"/>
      <att type="string" name="GO:0005634" value="IEA"/>
      <att type="string" name="GO:0050681" value="NAS"/>
      <att type="string" name="GO:0006886" value="IEA"/>
      <att type="string" name="GO:0005829" value="EXP"/>
      <att type="string" name="GO:0006405" value="NAS"/>
      <att type="string" name="GO:0005737" value="IDA"/>
      <att type="string" name="GO:0000166" value="IEA"/>
      <att type="string" name="GO:0005643" value="NAS"/>
      <att type="string" name="GO:0044419" value="IEA"/>
      <att type="string" name="GO:0006611" value="NAS"/>
      <att type="string" name="GO:0007052" value="TAS"/>
      <att type="string" name="GO:0000785" value="IDA"/>
      <att type="string" name="GO:0042470" value="IEA"/>
      <att type="string" name="GO:0003713" value="NAS"/>
      <att type="string" name="GO:0006259" value="TAS"/>
      <att type="string" name="GO:0005525" value="IDA"/>
      <att type="string" name="GO:0006913" value="IEA"/>
      <att type="string" name="GO:0007165" value="TAS"/>
      <att type="string" name="GO:0007067" value="TAS"/>
      <att type="string" name="GO:0003682" value="TAS"/>
      <att type="string" name="GO:0005654" value="EXP"/>
      <att type="string" name="GO:0045893" value="NAS"/>
      <att type="string" name="GO:0030521" value="NAS"/>
    </att>
    <att type="list" name="annotation.GO BIOLOGICAL_PROCESS">
      <att type="string" name="annotation.GO BIOLOGICAL_PROCESS" value="DNA metabolic process"/>
      <att type="string" name="annotation.GO BIOLOGICAL_PROCESS" value="RNA export from nucleus"/>
      <att type="string" name="annotation.GO BIOLOGICAL_PROCESS" value="androgen receptor signaling pathway"/>
      <att type="string" name="annotation.GO BIOLOGICAL_PROCESS" value="interspecies interaction between organisms"/>
      <att type="string" name="annotation.GO BIOLOGICAL_PROCESS" value="intracellular protein transport"/>
      <att type="string" name="annotation.GO BIOLOGICAL_PROCESS" value="mitosis"/>
      <att type="string" name="annotation.GO BIOLOGICAL_PROCESS" value="mitotic spindle organization and biogenesis"/>
      <att type="string" name="annotation.GO BIOLOGICAL_PROCESS" value="nucleocytoplasmic transport"/>
      <att type="string" name="annotation.GO BIOLOGICAL_PROCESS" value="positive regulation of transcription, DNA-dependent"/>
      <att type="string" name="annotation.GO BIOLOGICAL_PROCESS" value="protein export from nucleus"/>
      <att type="string" name="annotation.GO BIOLOGICAL_PROCESS" value="signal transduction"/>
      <att type="string" name="annotation.GO BIOLOGICAL_PROCESS" value="small GTPase mediated signal transduction"/>
    </att>
    <att type="string" name="Prot_Name" value="ras-related nuclear protein"/>
  </node>
  <node label="NP_006752.1" id="-1122">
    <att type="string" name="annotation.DB_Object_ID" value="P62258"/>
    <att type="string" name="Column 4" value="7531"/>
    <att type="string" name="annotation.DB_Object_Type" value="protein"/>
    <att type="string" name="annotation.DB" value="UniProtKB"/>
    <att type="string" name="upkb_vega" value="OTTHUMP00000182973"/>
    <att type="string" name="GeneID_String" value="7531"/>
    <att type="string" name="annotation.Qualifier" value=""/>
    <att type="string" name="MCODE_Node_Status" value="Unclustered"/>
    <att type="string" name="annotation.Taxon" value="Human"/>
    <att type="string" name="Prot_Acc" value="NP_006752.1"/>
    <att type="string" name="type" value="human"/>
    <att type="string" name="annotation.Assigned_by" value="UniProtKB"/>
    <att type="list" name="annotation.GO MOLECULAR_FUNCTION">
      <att type="string" name="annotation.GO MOLECULAR_FUNCTION" value="enzyme binding"/>
      <att type="string" name="annotation.GO MOLECULAR_FUNCTION" value="protein domain specific binding"/>
    </att>
    <att type="map" name="annotation.DB:Reference">
      <att type="string" name="GO:0007242" value="PMID:7644510"/>
      <att type="string" name="GO:0042470" value="GOA:spsl|GO_REF:0000023"/>
      <att type="string" name="GO:0005737" value="GOA:spkw|GO_REF:0000004"/>
      <att type="string" name="GO:0044419" value="GOA:spkw|GO_REF:0000004"/>
      <att type="string" name="GO:0019904" value="GOA:interpro|GO_REF:0000002"/>
      <att type="string" name="GO:0019899" value="PMID:10788521"/>
    </att>
    <att type="integer" name="GeneID" value="7531"/>
    <att type="string" name="annotation.DB_Object_Name" value="YWHAE: 14-3-3 protein epsilon"/>
    <att type="list" name="annotation.GO CELLULAR_COMPONENT">
      <att type="string" name="annotation.GO CELLULAR_COMPONENT" value="cytoplasm"/>
      <att type="string" name="annotation.GO CELLULAR_COMPONENT" value="melanosome"/>
    </att>
    <att type="string" name="annotation.Date" value="20080612"/>
    <att type="list" name="cytoscape.alias.list">
      <att type="string" name="cytoscape.alias.list" value="IPI00000816"/>
      <att type="string" name="cytoscape.alias.list" value="P62258"/>
    </att>
    <att type="string" name="upkb_sp" value="P62258"/>
    <att type="string" name="canonicalName" value="NP_006752.1"/>
    <att type="real" name="MCODE_Score" value="0.0"/>
    <att type="string" name="annotation.With (or) From" value="SP_SL:SL-0161"/>
    <att type="integer" name="Degree" value="1"/>
    <att type="map" name="annotation.Evidence">
      <att type="string" name="GO:0007242" value="TAS"/>
      <att type="string" name="GO:0042470" value="IEA"/>
      <att type="string" name="GO:0005737" value="IEA"/>
      <att type="string" name="GO:0044419" value="IEA"/>
      <att type="string" name="GO:0019904" value="IEA"/>
      <att type="string" name="GO:0019899" value="IPI"/>
    </att>
    <att type="list" name="annotation.GO BIOLOGICAL_PROCESS">
      <att type="string" name="annotation.GO BIOLOGICAL_PROCESS" value="interspecies interaction between organisms"/>
      <att type="string" name="annotation.GO BIOLOGICAL_PROCESS" value="intracellular signaling cascade"/>
    </att>
    <att type="string" name="Prot_Name" value="tyrosine 3/tryptophan 5 -monooxygenase activation protein, epsilon polypeptide"/>
  </node>
  <node label="NP_004351.1" id="-29">
    <att type="string" name="annotation.DB_Object_ID" value="P12830"/>
    <att type="string" name="Column 4" value="999"/>
    <att type="string" name="annotation.DB_Object_Type" value="protein"/>
    <att type="string" name="annotation.DB" value="UniProtKB"/>
    <att type="string" name="GeneID_String" value="999"/>
    <att type="string" name="annotation.Qualifier" value=""/>
    <att type="string" name="MCODE_Node_Status" value="Unclustered"/>
    <att type="string" name="annotation.Taxon" value="Human"/>
    <att type="string" name="upkb_tr" value="Q9UII8"/>
    <att type="string" name="Prot_Acc" value="NP_004351.1"/>
    <att type="string" name="type" value="human"/>
    <att type="string" name="annotation.Assigned_by" value="BHF-UCL"/>
    <att type="list" name="annotation.GO MOLECULAR_FUNCTION">
      <att type="string" name="annotation.GO MOLECULAR_FUNCTION" value="calcium ion binding"/>
      <att type="string" name="annotation.GO MOLECULAR_FUNCTION" value="cell adhesion molecule binding"/>
      <att type="string" name="annotation.GO MOLECULAR_FUNCTION" value="protein binding"/>
      <att type="string" name="annotation.GO MOLECULAR_FUNCTION" value="transcription activator activity"/>
    </att>
    <att type="map" name="annotation.DB:Reference">
      <att type="string" name="GO:0005515" value="GOA:spkw|GO_REF:0000004"/>
      <att type="string" name="GO:0048471" value="PMID:16338932"/>
      <att type="string" name="GO:0030054" value="GOA:spkw|GO_REF:0000004"/>
      <att type="string" name="GO:0005886" value="PMID:11076937"/>
      <att type="string" name="GO:0005509" value="GOA:interpro|GO_REF:0000002"/>
      <att type="string" name="GO:0016563" value="PMID:16338932"/>
      <att type="string" name="GO:0015629" value="PMID:16338932"/>
      <att type="string" name="GO:0042993" value="PMID:16338932"/>
      <att type="string" name="GO:0016328" value="PMID:16338932"/>
      <att type="string" name="GO:0005913" value="PMID:16338932"/>
      <att type="string" name="GO:0016020" value="GOA:interpro|GO_REF:0000002"/>
      <att type="string" name="GO:0016021" value="GOA:spkw|GO_REF:0000004"/>
      <att type="string" name="GO:0007155" value="GOA:spkw|GO_REF:0000004"/>
      <att type="string" name="GO:0007156" value="PMID:8033105"/>
      <att type="string" name="GO:0050839" value="PMID:16338932"/>
    </att>
    <att type="integer" name="GeneID" value="999"/>
    <att type="string" name="annotation.DB_Object_Name" value="CDH1, CDHE, UVO: Epithelial cadherin precursor"/>
    <att type="list" name="annotation.GO CELLULAR_COMPONENT">
      <att type="string" name="annotation.GO CELLULAR_COMPONENT" value="actin cytoskeleton"/>
      <att type="string" name="annotation.GO CELLULAR_COMPONENT" value="cell junction"/>
      <att type="string" name="annotation.GO CELLULAR_COMPONENT" value="cell-cell adherens junction"/>
      <att type="string" name="annotation.GO CELLULAR_COMPONENT" value="integral to membrane"/>
      <att type="string" name="annotation.GO CELLULAR_COMPONENT" value="lateral plasma membrane"/>
      <att type="string" name="annotation.GO CELLULAR_COMPONENT" value="membrane"/>
      <att type="string" name="annotation.GO CELLULAR_COMPONENT" value="perinuclear region of cytoplasm"/>
      <att type="string" name="annotation.GO CELLULAR_COMPONENT" value="plasma membrane"/>
    </att>
    <att type="string" name="annotation.Date" value="20080107"/>
    <att type="list" name="cytoscape.alias.list">
      <att type="string" name="cytoscape.alias.list" value="IPI00025861"/>
      <att type="string" name="cytoscape.alias.list" value="P12830"/>
    </att>
    <att type="string" name="upkb_sp" value="P12830"/>
    <att type="string" name="canonicalName" value="NP_004351.1"/>
    <att type="real" name="MCODE_Score" value="0.0"/>
    <att type="string" name="annotation.With (or) From" value=""/>
    <att type="map" name="annotation.Evidence">
      <att type="string" name="GO:0005515" value="IEA"/>
      <att type="string" name="GO:0048471" value="IDA"/>
      <att type="string" name="GO:0030054" value="IEA"/>
      <att type="string" name="GO:0005886" value="EXP"/>
      <att type="string" name="GO:0005509" value="IEA"/>
      <att type="string" name="GO:0016563" value="IDA"/>
      <att type="string" name="GO:0015629" value="IDA"/>
      <att type="string" name="GO:0042993" value="IDA"/>
      <att type="string" name="GO:0016328" value="IDA"/>
      <att type="string" name="GO:0005913" value="IDA"/>
      <att type="string" name="GO:0016020" value="IEA"/>
      <att type="string" name="GO:0016021" value="IEA"/>
      <att type="string" name="GO:0007155" value="IEA"/>
      <att type="string" name="GO:0007156" value="NAS"/>
      <att type="string" name="GO:0050839" value="NAS"/>
    </att>
    <att type="list" name="annotation.GO BIOLOGICAL_PROCESS">
      <att type="string" name="annotation.GO BIOLOGICAL_PROCESS" value="cell adhesion"/>
      <att type="string" name="annotation.GO BIOLOGICAL_PROCESS" value="homophilic cell adhesion"/>
      <att type="string" name="annotation.GO BIOLOGICAL_PROCESS" value="positive regulation of transcription factor import into nucleus"/>
    </att>
    <att type="string" name="Prot_Name" value="cadherin 1, type 1 preproprotein"/>
  </node>
  <node label="NP_005941.1" id="-70">
    <att type="string" name="annotation.DB_Object_ID" value="P13640"/>
    <att type="string" name="Column 4" value="4495"/>
    <att type="string" name="annotation.DB_Object_Type" value="protein"/>
    <att type="string" name="annotation.DB" value="UniProtKB"/>
    <att type="string" name="upkb_vega" value="OTTHUMP00000081234"/>
    <att type="string" name="GeneID_String" value="4495"/>
    <att type="string" name="annotation.Qualifier" value=""/>
    <att type="string" name="MCODE_Node_Status" value="Unclustered"/>
    <att type="string" name="annotation.Taxon" value="Human"/>
    <att type="string" name="Prot_Acc" value="NP_005941.1"/>
    <att type="string" name="type" value="human"/>
    <att type="string" name="annotation.Assigned_by" value="UniProtKB"/>
    <att type="list" name="annotation.GO MOLECULAR_FUNCTION">
      <att type="string" name="annotation.GO MOLECULAR_FUNCTION" value="cadmium ion binding"/>
      <att type="string" name="annotation.GO MOLECULAR_FUNCTION" value="copper ion binding"/>
      <att type="string" name="annotation.GO MOLECULAR_FUNCTION" value="metal ion binding"/>
      <att type="string" name="annotation.GO MOLECULAR_FUNCTION" value="protein binding"/>
      <att type="string" name="annotation.GO MOLECULAR_FUNCTION" value="zinc ion binding"/>
    </att>
    <att type="map" name="annotation.DB:Reference">
      <att type="string" name="GO:0005515" value="PMID:12970870"/>
      <att type="string" name="GO:0005507" value="GOA:spkw|GO_REF:0000004"/>
      <att type="string" name="GO:0008270" value="GOA:spkw|GO_REF:0000004"/>
      <att type="string" name="GO:0046870" value="GOA:spkw|GO_REF:0000004"/>
      <att type="string" name="GO:0046872" value="GOA:interpro|GO_REF:0000002"/>
    </att>
    <att type="integer" name="GeneID" value="4495"/>
    <att type="string" name="annotation.DB_Object_Name" value="MT1G, MT1K, MT1M: Metallothionein-1G"/>
    <att type="string" name="annotation.Date" value="20080613"/>
    <att type="list" name="cytoscape.alias.list">
      <att type="string" name="cytoscape.alias.list" value="IPI00413064"/>
      <att type="string" name="cytoscape.alias.list" value="P13640"/>
    </att>
    <att type="string" name="upkb_sp" value="P13640"/>
    <att type="string" name="canonicalName" value="NP_005941.1"/>
    <att type="real" name="MCODE_Score" value="0.0"/>
    <att type="string" name="annotation.With (or) From" value="InterPro:IPR003019"/>
    <att type="map" name="annotation.Evidence">
      <att type="string" name="GO:0005515" value="IPI"/>
      <att type="string" name="GO:0005507" value="IEA"/>
      <att type="string" name="GO:0008270" value="IEA"/>
      <att type="string" name="GO:0046870" value="IEA"/>
      <att type="string" name="GO:0046872" value="IEA"/>
    </att>
    <att type="string" name="Prot_Name" value="metallothionein 1G"/>
  </node>
  <node label="NP_002189.1" id="-677">
    <att type="string" name="annotation.DB_Object_ID" value="P10914"/>
    <att type="string" name="Column 4" value="3659"/>
    <att type="string" name="annotation.DB_Object_Type" value="protein"/>
    <att type="string" name="annotation.DB" value="UniProtKB"/>
    <att type="string" name="upkb_vega" value="OTTHUMP00000198267"/>
    <att type="string" name="GeneID_String" value="3659"/>
    <att type="string" name="annotation.Qualifier" value=""/>
    <att type="string" name="MCODE_Node_Status" value="Unclustered"/>
    <att type="string" name="annotation.Taxon" value="Human"/>
    <att type="string" name="upkb_tr" value="Q5FBX3"/>
    <att type="string" name="Prot_Acc" value="NP_002189.1"/>
    <att type="string" name="type" value="human"/>
    <att type="string" name="annotation.Assigned_by" value="UniProtKB"/>
    <att type="list" name="annotation.GO MOLECULAR_FUNCTION">
      <att type="string" name="annotation.GO MOLECULAR_FUNCTION" value="sequence-specific DNA binding"/>
      <att type="string" name="annotation.GO MOLECULAR_FUNCTION" value="transcription factor activity"/>
    </att>
    <att type="map" name="annotation.DB:Reference">
      <att type="string" name="GO:0043565" value="GOA:compara|GO_REF:0000019"/>
      <att type="string" name="GO:0006355" value="GOA:interpro|GO_REF:0000002"/>
      <att type="string" name="GO:0003700" value="GOA:interpro|GO_REF:0000002"/>
      <att type="string" name="GO:0045084" value="GOA:compara|GO_REF:0000019"/>
      <att type="string" name="GO:0045944" value="GOA:compara|GO_REF:0000019"/>
      <att type="string" name="GO:0005634" value="GOA:interpro|GO_REF:0000002"/>
      <att type="string" name="GO:0045786" value="GOA:spkw|GO_REF:0000004"/>
      <att type="string" name="GO:0006350" value="GOA:spkw|GO_REF:0000004"/>
    </att>
    <att type="integer" name="GeneID" value="3659"/>
    <att type="string" name="annotation.DB_Object_Name" value="IRF1: Interferon regulatory factor 1"/>
    <att type="list" name="annotation.GO CELLULAR_COMPONENT">
      <att type="string" name="annotation.GO CELLULAR_COMPONENT" value="nucleus"/>
    </att>
    <att type="string" name="annotation.Date" value="20080613"/>
    <att type="list" name="cytoscape.alias.list">
      <att type="string" name="cytoscape.alias.list" value="IPI00023600"/>
      <att type="string" name="cytoscape.alias.list" value="P10914"/>
    </att>
    <att type="string" name="upkb_sp" value="P10914"/>
    <att type="string" name="canonicalName" value="NP_002189.1"/>
    <att type="real" name="MCODE_Score" value="0.0"/>
    <att type="string" name="annotation.With (or) From" value="InterPro:IPR001346"/>
    <att type="map" name="annotation.Evidence">
      <att type="string" name="GO:0043565" value="IEA"/>
      <att type="string" name="GO:0006355" value="IEA"/>
      <att type="string" name="GO:0003700" value="IEA"/>
      <att type="string" name="GO:0045084" value="IEA"/>
      <att type="string" name="GO:0045944" value="IEA"/>
      <att type="string" name="GO:0005634" value="IEA"/>
      <att type="string" name="GO:0045786" value="IEA"/>
      <att type="string" name="GO:0006350" value="IEA"/>
    </att>
    <att type="list" name="annotation.GO BIOLOGICAL_PROCESS">
      <att type="string" name="annotation.GO BIOLOGICAL_PROCESS" value="negative regulation of cell cycle"/>
      <att type="string" name="annotation.GO BIOLOGICAL_PROCESS" value="positive regulation of interleukin-12 biosynthetic process"/>
      <att type="string" name="annotation.GO BIOLOGICAL_PROCESS" value="positive regulation of transcription from RNA polymerase II promoter"/>
      <att type="string" name="annotation.GO BIOLOGICAL_PROCESS" value="regulation of transcription, DNA-dependent"/>
      <att type="string" name="annotation.GO BIOLOGICAL_PROCESS" value="transcription"/>
    </att>
    <att type="string" name="Prot_Name" value="interferon regulatory factor 1"/>
  </node>
  <node label="NP_620116.1" id="-1314">
    <att type="string" name="annotation.DB_Object_ID" value="Q07812"/>
    <att type="string" name="Column 4" value="581"/>
    <att type="string" name="annotation.DB_Object_Type" value="protein"/>
    <att type="string" name="annotation.DB" value="UniProtKB"/>
    <att type="string" name="GeneID_String" value="581"/>
    <att type="string" name="annotation.Qualifier" value=""/>
    <att type="string" name="MCODE_Node_Status" value="Unclustered"/>
    <att type="string" name="annotation.Taxon" value="Human"/>
    <att type="string" name="upkb_tr" value="Q9NYG7"/>
    <att type="string" name="Prot_Acc" value="NP_620116.1"/>
    <att type="string" name="type" value="human"/>
    <att type="string" name="annotation.Assigned_by" value="UniProtKB"/>
    <att type="list" name="annotation.GO MOLECULAR_FUNCTION">
      <att type="string" name="annotation.GO MOLECULAR_FUNCTION" value="protein heterodimerization activity"/>
      <att type="string" name="annotation.GO MOLECULAR_FUNCTION" value="protein homodimerization activity"/>
    </att>
    <att type="map" name="annotation.DB:Reference">
      <att type="string" name="GO:0043496" value="PMID:9111042"/>
      <att type="string" name="GO:0043497" value="PMID:9111042"/>
      <att type="string" name="GO:0046982" value="PMID:9111042"/>
      <att type="string" name="GO:0006919" value="PMID:11912183"/>
      <att type="string" name="GO:0005741" value="PMID:11136736"/>
      <att type="string" name="GO:0042981" value="GOA:interpro|GO_REF:0000002"/>
      <att type="string" name="GO:0006917" value="PMID:11912183"/>
      <att type="string" name="GO:0045786" value="GOA:spkw|GO_REF:0000004"/>
      <att type="string" name="GO:0042803" value="PMID:16608847"/>
      <att type="string" name="GO:0005829" value="PMID:11912183"/>
      <att type="string" name="GO:0005739" value="PMID:11912183"/>
      <att type="string" name="GO:0005737" value="GOA:spkw|GO_REF:0000004"/>
      <att type="string" name="GO:0043525" value="PMID:15637643"/>
      <att type="string" name="GO:0016020" value="GOA:spkw|GO_REF:0000004"/>
      <att type="string" name="GO:0016021" value="GOA:spkw|GO_REF:0000004"/>
    </att>
    <att type="integer" name="GeneID" value="581"/>
    <att type="string" name="annotation.DB_Object_Name" value="BAX: Apoptosis regulator BAX"/>
    <att type="list" name="annotation.GO CELLULAR_COMPONENT">
      <att type="string" name="annotation.GO CELLULAR_COMPONENT" value="cytoplasm"/>
      <att type="string" name="annotation.GO CELLULAR_COMPONENT" value="cytosol"/>
      <att type="string" name="annotation.GO CELLULAR_COMPONENT" value="integral to membrane"/>
      <att type="string" name="annotation.GO CELLULAR_COMPONENT" value="membrane"/>
      <att type="string" name="annotation.GO CELLULAR_COMPONENT" value="mitochondrial outer membrane"/>
      <att type="string" name="annotation.GO CELLULAR_COMPONENT" value="mitochondrion"/>
    </att>
    <att type="string" name="annotation.Date" value="20080616"/>
    <att type="list" name="cytoscape.alias.list">
      <att type="string" name="cytoscape.alias.list" value="IPI00443773"/>
      <att type="string" name="cytoscape.alias.list" value="Q07812"/>
    </att>
    <att type="string" name="upkb_sp" value="Q07812"/>
    <att type="string" name="canonicalName" value="NP_620116.1"/>
    <att type="real" name="MCODE_Score" value="0.0"/>
    <att type="string" name="annotation.With (or) From" value="SP_KW:KW-0812"/>
    <att type="map" name="annotation.Evidence">
      <att type="string" name="GO:0043496" value="IDA"/>
      <att type="string" name="GO:0043497" value="IPI"/>
      <att type="string" name="GO:0046982" value="IPI"/>
      <att type="string" name="GO:0006919" value="IDA"/>
      <att type="string" name="GO:0005741" value="EXP"/>
      <att type="string" name="GO:0042981" value="IEA"/>
      <att type="string" name="GO:0006917" value="IDA"/>
      <att type="string" name="GO:0045786" value="IEA"/>
      <att type="string" name="GO:0042803" value="IDA"/>
      <att type="string" name="GO:0005829" value="IDA"/>
      <att type="string" name="GO:0005739" value="IDA"/>
      <att type="string" name="GO:0005737" value="IEA"/>
      <att type="string" name="GO:0043525" value="IDA"/>
      <att type="string" name="GO:0016020" value="IEA"/>
      <att type="string" name="GO:0016021" value="IEA"/>
    </att>
    <att type="list" name="annotation.GO BIOLOGICAL_PROCESS">
      <att type="string" name="annotation.GO BIOLOGICAL_PROCESS" value="caspase activation"/>
      <att type="string" name="annotation.GO BIOLOGICAL_PROCESS" value="induction of apoptosis"/>
      <att type="string" name="annotation.GO BIOLOGICAL_PROCESS" value="negative regulation of cell cycle"/>
      <att type="string" name="annotation.GO BIOLOGICAL_PROCESS" value="positive regulation of neuron apoptosis"/>
      <att type="string" name="annotation.GO BIOLOGICAL_PROCESS" value="regulation of apoptosis"/>
      <att type="string" name="annotation.GO BIOLOGICAL_PROCESS" value="regulation of protein heterodimerization activity"/>
      <att type="string" name="annotation.GO BIOLOGICAL_PROCESS" value="regulation of protein homodimerization activity"/>
    </att>
    <att type="string" name="Prot_Name" value="BCL2-associated X protein isoform alpha"/>
  </node>
  <node label="NP_066401.2" id="-1396">
    <att type="string" name="annotation.DB_Object_ID" value="P01567"/>
    <att type="string" name="Column 4" value="3444"/>
    <att type="string" name="annotation.DB_Object_Type" value="protein"/>
    <att type="string" name="annotation.DB" value="UniProtKB"/>
    <att type="string" name="GeneID_String" value="3444"/>
    <att type="string" name="annotation.Qualifier" value=""/>
    <att type="string" name="MCODE_Node_Status" value="Unclustered"/>
    <att type="string" name="annotation.Taxon" value="Human"/>
    <att type="string" name="Prot_Acc" value="NP_066401.2"/>
    <att type="string" name="type" value="human"/>
    <att type="string" name="annotation.Assigned_by" value="UniProtKB"/>
    <att type="list" name="annotation.GO MOLECULAR_FUNCTION">
      <att type="string" name="annotation.GO MOLECULAR_FUNCTION" value="interferon-alpha/beta receptor binding"/>
    </att>
    <att type="map" name="annotation.DB:Reference">
      <att type="string" name="GO:0005132" value="PMID:2995168"/>
      <att type="string" name="GO:0007267" value="PMID:2995168"/>
      <att type="string" name="GO:0005576" value="PMID:2995168"/>
      <att type="string" name="GO:0006952" value="GOA:interpro|GO_REF:0000002"/>
      <att type="string" name="GO:0009615" value="PMID:2995168"/>
      <att type="string" name="GO:0005615" value="GOA:spkw|GO_REF:0000004"/>
    </att>
    <att type="integer" name="GeneID" value="3444"/>
    <att type="string" name="annotation.DB_Object_Name" value="IFNA7: Interferon alpha-7 precursor"/>
    <att type="list" name="annotation.GO CELLULAR_COMPONENT">
      <att type="string" name="annotation.GO CELLULAR_COMPONENT" value="extracellular region"/>
      <att type="string" name="annotation.GO CELLULAR_COMPONENT" value="extracellular space"/>
    </att>
    <att type="string" name="annotation.Date" value="20080616"/>
    <att type="list" name="cytoscape.alias.list">
      <att type="string" name="cytoscape.alias.list" value="IPI00003075"/>
      <att type="string" name="cytoscape.alias.list" value="P01567"/>
    </att>
    <att type="string" name="upkb_sp" value="P01567"/>
    <att type="string" name="canonicalName" value="NP_066401.2"/>
    <att type="real" name="MCODE_Score" value="1.0"/>
    <att type="string" name="annotation.With (or) From" value="SP_KW:KW-0202"/>
    <att type="integer" name="Degree" value="3"/>
    <att type="map" name="annotation.Evidence">
      <att type="string" name="GO:0005132" value="TAS"/>
      <att type="string" name="GO:0007267" value="TAS"/>
      <att type="string" name="GO:0005576" value="TAS"/>
      <att type="string" name="GO:0006952" value="IEA"/>
      <att type="string" name="GO:0009615" value="TAS"/>
      <att type="string" name="GO:0005615" value="IEA"/>
    </att>
    <att type="list" name="annotation.GO BIOLOGICAL_PROCESS">
      <att type="string" name="annotation.GO BIOLOGICAL_PROCESS" value="cell-cell signaling"/>
      <att type="string" name="annotation.GO BIOLOGICAL_PROCESS" value="defense response"/>
      <att type="string" name="annotation.GO BIOLOGICAL_PROCESS" value="response to virus"/>
    </att>
    <att type="string" name="Prot_Name" value="interferon, alpha 7"/>
  </node>
  <node label="NP_000081.1" id="-231">
    <att type="string" name="annotation.DB_Object_ID" value="P02461"/>
    <att type="string" name="Column 4" value="1281"/>
    <att type="string" name="annotation.DB_Object_Type" value="protein"/>
    <att type="string" name="annotation.DB" value="UniProtKB"/>
    <att type="string" name="GeneID_String" value="1281"/>
    <att type="string" name="annotation.Qualifier" value=""/>
    <att type="string" name="MCODE_Node_Status" value="Unclustered"/>
    <att type="string" name="annotation.Taxon" value="Human"/>
    <att type="string" name="Prot_Acc" value="NP_000081.1"/>
    <att type="string" name="type" value="human"/>
    <att type="string" name="annotation.Assigned_by" value="UniProtKB"/>
    <att type="list" name="annotation.GO MOLECULAR_FUNCTION">
      <att type="string" name="annotation.GO MOLECULAR_FUNCTION" value="extracellular matrix structural constituent"/>
      <att type="string" name="annotation.GO MOLECULAR_FUNCTION" value="integrin binding"/>
      <att type="string" name="annotation.GO MOLECULAR_FUNCTION" value="protein binding"/>
    </att>
    <att type="map" name="annotation.DB:Reference">
      <att type="string" name="GO:0009314" value="PMID:14736764"/>
      <att type="string" name="GO:0005515" value="PMID:16754721"/>
      <att type="string" name="GO:0005581" value="GOA:interpro|GO_REF:0000002"/>
      <att type="string" name="GO:0005586" value="PMID:7487954"/>
      <att type="string" name="GO:0030168" value="PMID:9573018"/>
      <att type="string" name="GO:0005576" value="GOA:spkw|GO_REF:0000004"/>
      <att type="string" name="GO:0005615" value="PMID:9036918"/>
      <att type="string" name="GO:0007507" value="PMID:7546986"/>
      <att type="string" name="GO:0005737" value="GOA:interpro|GO_REF:0000002"/>
      <att type="string" name="GO:0005178" value="PMID:14970208"/>
      <att type="string" name="GO:0018149" value="PMID:16754721"/>
      <att type="string" name="GO:0050777" value="PMID:16754721"/>
      <att type="string" name="GO:0007160" value="PMID:16912226"/>
      <att type="string" name="GO:0007229" value="PMID:14970208"/>
      <att type="string" name="GO:0030199" value="PMID:1672129"/>
      <att type="string" name="GO:0042060" value="PMID:14736764"/>
      <att type="string" name="GO:0006817" value="GOA:interpro|GO_REF:0000002"/>
      <att type="string" name="GO:0043588" value="PMID:9036918"/>
      <att type="string" name="GO:0007179" value="PMID:16360482"/>
      <att type="string" name="GO:0032964" value="PMID:9036918"/>
      <att type="string" name="GO:0034097" value="PMID:9076960"/>
      <att type="string" name="GO:0005201" value="PMID:9036918"/>
    </att>
    <att type="integer" name="GeneID" value="1281"/>
    <att type="string" name="annotation.DB_Object_Name" value="COL3A1: Collagen alpha-1(III) chain precursor"/>
    <att type="list" name="annotation.GO CELLULAR_COMPONENT">
      <att type="string" name="annotation.GO CELLULAR_COMPONENT" value="collagen"/>
      <att type="string" name="annotation.GO CELLULAR_COMPONENT" value="collagen type III"/>
      <att type="string" name="annotation.GO CELLULAR_COMPONENT" value="cytoplasm"/>
      <att type="string" name="annotation.GO CELLULAR_COMPONENT" value="extracellular region"/>
      <att type="string" name="annotation.GO CELLULAR_COMPONENT" value="extracellular space"/>
    </att>
    <att type="string" name="annotation.Date" value="20080613"/>
    <att type="list" name="cytoscape.alias.list">
      <att type="string" name="cytoscape.alias.list" value="IPI00021033"/>
      <att type="string" name="cytoscape.alias.list" value="P02461"/>
    </att>
    <att type="string" name="upkb_sp" value="P02461"/>
    <att type="string" name="canonicalName" value="NP_000081.1"/>
    <att type="real" name="MCODE_Score" value="0.0"/>
    <att type="string" name="annotation.With (or) From" value="InterPro:IPR008160"/>
    <att type="map" name="annotation.Evidence">
      <att type="string" name="GO:0009314" value="IDA"/>
      <att type="string" name="GO:0005515" value="IPI"/>
      <att type="string" name="GO:0005581" value="IEA"/>
      <att type="string" name="GO:0005586" value="IMP"/>
      <att type="string" name="GO:0030168" value="NAS"/>
      <att type="string" name="GO:0005576" value="IEA"/>
      <att type="string" name="GO:0005615" value="NAS"/>
      <att type="string" name="GO:0007507" value="IMP"/>
      <att type="string" name="GO:0005737" value="IEA"/>
      <att type="string" name="GO:0005178" value="NAS"/>
      <att type="string" name="GO:0018149" value="IDA"/>
      <att type="string" name="GO:0050777" value="IMP"/>
      <att type="string" name="GO:0007160" value="IDA"/>
      <att type="string" name="GO:0007229" value="IMP"/>
      <att type="string" name="GO:0030199" value="NAS"/>
      <att type="string" name="GO:0042060" value="NAS"/>
      <att type="string" name="GO:0006817" value="IEA"/>
      <att type="string" name="GO:0043588" value="IMP"/>
      <att type="string" name="GO:0007179" value="IDA"/>
      <att type="string" name="GO:0032964" value="IMP"/>
      <att type="string" name="GO:0034097" value="IDA"/>
      <att type="string" name="GO:0005201" value="IMP"/>
    </att>
    <att type="list" name="annotation.GO BIOLOGICAL_PROCESS">
      <att type="string" name="annotation.GO BIOLOGICAL_PROCESS" value="cell-matrix adhesion"/>
      <att type="string" name="annotation.GO BIOLOGICAL_PROCESS" value="collagen biosynthetic process"/>
      <att type="string" name="annotation.GO BIOLOGICAL_PROCESS" value="collagen fibril organization"/>
      <att type="string" name="annotation.GO BIOLOGICAL_PROCESS" value="heart development"/>
      <att type="string" name="annotation.GO BIOLOGICAL_PROCESS" value="integrin-mediated signaling pathway"/>
      <att type="string" name="annotation.GO BIOLOGICAL_PROCESS" value="negative regulation of immune response"/>
      <att type="string" name="annotation.GO BIOLOGICAL_PROCESS" value="peptide cross-linking"/>
      <att type="string" name="annotation.GO BIOLOGICAL_PROCESS" value="phosphate transport"/>
      <att type="string" name="annotation.GO BIOLOGICAL_PROCESS" value="platelet activation"/>
      <att type="string" name="annotation.GO BIOLOGICAL_PROCESS" value="response to cytokine stimulus"/>
      <att type="string" name="annotation.GO BIOLOGICAL_PROCESS" value="response to radiation"/>
      <att type="string" name="annotation.GO BIOLOGICAL_PROCESS" value="skin development"/>
      <att type="string" name="annotation.GO BIOLOGICAL_PROCESS" value="transforming growth factor beta receptor signaling pathway"/>
      <att type="string" name="annotation.GO BIOLOGICAL_PROCESS" value="wound healing"/>
    </att>
    <att type="string" name="Prot_Name" value="collagen, type III, alpha 1 preproprotein"/>
  </node>
  <node label="NP_001763.2" id="-8">
    <att type="string" name="annotation.DB_Object_ID" value="P20138"/>
    <att type="string" name="Column 4" value="945"/>
    <att type="string" name="annotation.DB_Object_Type" value="protein"/>
    <att type="string" name="annotation.DB" value="UniProtKB"/>
    <att type="string" name="upkb_vega" value="OTTHUMP00000076228"/>
    <att type="string" name="upkb_refseq_validated" value="NP_001076087"/>
    <att type="string" name="GeneID_String" value="945"/>
    <att type="string" name="annotation.Qualifier" value=""/>
    <att type="string" name="MCODE_Node_Status" value="Unclustered"/>
    <att type="string" name="annotation.Taxon" value="Human"/>
    <att type="string" name="upkb_tr" value="Q8NF11"/>
    <att type="string" name="Prot_Acc" value="NP_001763.2"/>
    <att type="string" name="type" value="human"/>
    <att type="string" name="annotation.Assigned_by" value="PINC"/>
    <att type="list" name="annotation.GO MOLECULAR_FUNCTION">
      <att type="string" name="annotation.GO MOLECULAR_FUNCTION" value="protein binding"/>
      <att type="string" name="annotation.GO MOLECULAR_FUNCTION" value="receptor activity"/>
      <att type="string" name="annotation.GO MOLECULAR_FUNCTION" value="sugar binding"/>
    </att>
    <att type="map" name="annotation.DB:Reference">
      <att type="string" name="GO:0005515" value="GOA:spkw|GO_REF:0000004"/>
      <att type="string" name="GO:0007165" value="PMID:10611343"/>
      <att type="string" name="GO:0008285" value="PMID:10611343"/>
      <att type="string" name="GO:0005886" value="PMID:3139766"/>
      <att type="string" name="GO:0005887" value="PMID:3139766"/>
      <att type="string" name="GO:0007267" value="PMID:10611343"/>
      <att type="string" name="GO:0005529" value="GOA:spkw|GO_REF:0000004"/>
      <att type="string" name="GO:0004872" value="PMID:10611343"/>
      <att type="string" name="GO:0007155" value="PMID:10611343"/>
    </att>
    <att type="integer" name="GeneID" value="945"/>
    <att type="string" name="annotation.DB_Object_Name" value="CD33, SIGLEC3: Myeloid cell surface antigen CD33 precursor"/>
    <att type="list" name="annotation.GO CELLULAR_COMPONENT">
      <att type="string" name="annotation.GO CELLULAR_COMPONENT" value="integral to plasma membrane"/>
      <att type="string" name="annotation.GO CELLULAR_COMPONENT" value="plasma membrane"/>
    </att>
    <att type="string" name="annotation.Date" value="20030904"/>
    <att type="list" name="cytoscape.alias.list">
      <att type="string" name="cytoscape.alias.list" value="IPI00022203"/>
      <att type="string" name="cytoscape.alias.list" value="P20138"/>
    </att>
    <att type="string" name="upkb_sp" value="P20138"/>
    <att type="string" name="canonicalName" value="NP_001763.2"/>
    <att type="real" name="MCODE_Score" value="0.0"/>
    <att type="string" name="annotation.With (or) From" value=""/>
    <att type="map" name="annotation.Evidence">
      <att type="string" name="GO:0005515" value="IEA"/>
      <att type="string" name="GO:0007165" value="TAS"/>
      <att type="string" name="GO:0008285" value="TAS"/>
      <att type="string" name="GO:0005886" value="TAS"/>
      <att type="string" name="GO:0005887" value="TAS"/>
      <att type="string" name="GO:0007267" value="TAS"/>
      <att type="string" name="GO:0005529" value="IEA"/>
      <att type="string" name="GO:0004872" value="TAS"/>
      <att type="string" name="GO:0007155" value="NAS"/>
    </att>
    <att type="list" name="annotation.GO BIOLOGICAL_PROCESS">
      <att type="string" name="annotation.GO BIOLOGICAL_PROCESS" value="cell adhesion"/>
      <att type="string" name="annotation.GO BIOLOGICAL_PROCESS" value="cell-cell signaling"/>
      <att type="string" name="annotation.GO BIOLOGICAL_PROCESS" value="negative regulation of cell proliferation"/>
      <att type="string" name="annotation.GO BIOLOGICAL_PROCESS" value="signal transduction"/>
    </att>
    <att type="string" name="Prot_Name" value="CD33 antigen (gp67)"/>
  </node>
  <node label="NP_002115.1" id="-854">
    <att type="string" name="GeneID_String" value="3123"/>
    <att type="string" name="MCODE_Node_Status" value="Unclustered"/>
    <att type="string" name="Prot_Acc" value="NP_002115.1"/>
    <att type="string" name="type" value="human"/>
    <att type="integer" name="GeneID" value="3123"/>
    <att type="list" name="cytoscape.alias.list">
      <att type="string" name="cytoscape.alias.list" value="NP_002115.1"/>
    </att>
    <att type="string" name="canonicalName" value="NP_002115.1"/>
    <att type="real" name="MCODE_Score" value="1.0"/>
    <att type="integer" name="Degree" value="1"/>
    <att type="string" name="Prot_Name" value="major histocompatibility complex, class II, DR beta 1 precursor"/>
  </node>
  <node label="NP_000607.1" id="-1206">
    <att type="string" name="annotation.DB_Object_ID" value="P01730"/>
    <att type="string" name="Column 4" value="920"/>
    <att type="string" name="annotation.DB_Object_Type" value="protein"/>
    <att type="string" name="annotation.DB" value="UniProtKB"/>
    <att type="string" name="upkb_vega" value="OTTHUMP00000166392"/>
    <att type="string" name="GeneID_String" value="920"/>
    <att type="string" name="annotation.Qualifier" value=""/>
    <att type="string" name="MCODE_Node_Status" value="Clustered"/>
    <att type="string" name="annotation.Taxon" value="Human"/>
    <att type="string" name="upkb_tr" value="B0AZV7"/>
    <att type="string" name="Prot_Acc" value="NP_000607.1"/>
    <att type="string" name="type" value="human"/>
    <att type="string" name="annotation.Assigned_by" value="UniProtKB"/>
    <att type="list" name="MCODE_Cluster">
      <att type="string" name="MCODE_Cluster" value="Cluster 1"/>
    </att>
    <att type="list" name="annotation.GO MOLECULAR_FUNCTION">
      <att type="string" name="annotation.GO MOLECULAR_FUNCTION" value="MHC class II protein binding"/>
      <att type="string" name="annotation.GO MOLECULAR_FUNCTION" value="coreceptor activity"/>
      <att type="string" name="annotation.GO MOLECULAR_FUNCTION" value="extracellular matrix structural constituent"/>
      <att type="string" name="annotation.GO MOLECULAR_FUNCTION" value="glycoprotein binding"/>
      <att type="string" name="annotation.GO MOLECULAR_FUNCTION" value="protein homodimerization activity"/>
      <att type="string" name="annotation.GO MOLECULAR_FUNCTION" value="protein kinase binding"/>
      <att type="string" name="annotation.GO MOLECULAR_FUNCTION" value="transmembrane receptor activity"/>
      <att type="string" name="annotation.GO MOLECULAR_FUNCTION" value="zinc ion binding"/>
    </att>
    <att type="map" name="annotation.DB:Reference">
      <att type="string" name="GO:0042289" value="PMID:8512039"/>
      <att type="string" name="GO:0005886" value="PMID:11048639"/>
      <att type="string" name="GO:0050731" value="GOA:compara|GO_REF:0000019"/>
      <att type="string" name="GO:0019059" value="PMID:12091904"/>
      <att type="string" name="GO:0001816" value="GOA:compara|GO_REF:0000019"/>
      <att type="string" name="GO:0042803" value="PMID:12444132"/>
      <att type="string" name="GO:0050850" value="GOA:compara|GO_REF:0000019"/>
      <att type="string" name="GO:0006955" value="PMID:8512039"/>
      <att type="string" name="GO:0001948" value="PMID:10922058"/>
      <att type="string" name="GO:0042101" value="PMID:8512039"/>
      <att type="string" name="GO:0044419" value="GOA:spkw|GO_REF:0000004"/>
      <att type="string" name="GO:0045860" value="PMID:2118992"/>
      <att type="string" name="GO:0007155" value="GOA:interpro|GO_REF:0000002"/>
      <att type="string" name="GO:0000747" value="PMID:9166430"/>
      <att type="string" name="GO:0019901" value="PMID:7486703"/>
      <att type="string" name="GO:0015026" value="PMID:8512039"/>
      <att type="string" name="GO:0045058" value="PMID:9551897"/>
      <att type="string" name="GO:0045086" value="PMID:1901411"/>
      <att type="string" name="GO:0016020" value="GOA:interpro|GO_REF:0000002"/>
      <att type="string" name="GO:0050870" value="GOA:compara|GO_REF:0000019"/>
      <att type="string" name="GO:0005789" value="PMID:9660940"/>
      <att type="string" name="GO:0008270" value="PMID:9668045"/>
      <att type="string" name="GO:0016021" value="GOA:interpro|GO_REF:0000002"/>
      <att type="string" name="GO:0007169" value="PMID:8512039"/>
      <att type="string" name="GO:0005769" value="PMID:15202998"/>
      <att type="string" name="GO:0009897" value="GOA:compara|GO_REF:0000019"/>
      <att type="string" name="GO:0004888" value="PMID:10358157"/>
      <att type="string" name="GO:0005201" value="PMID:12444132"/>
    </att>
    <att type="integer" name="GeneID" value="920"/>
    <att type="string" name="annotation.DB_Object_Name" value="CD4: T-cell surface glycoprotein CD4 precursor"/>
    <att type="list" name="annotation.GO CELLULAR_COMPONENT">
      <att type="string" name="annotation.GO CELLULAR_COMPONENT" value="T cell receptor complex"/>
      <att type="string" name="annotation.GO CELLULAR_COMPONENT" value="early endosome"/>
      <att type="string" name="annotation.GO CELLULAR_COMPONENT" value="endoplasmic reticulum membrane"/>
      <att type="string" name="annotation.GO CELLULAR_COMPONENT" value="external side of plasma membrane"/>
      <att type="string" name="annotation.GO CELLULAR_COMPONENT" value="integral to membrane"/>
      <att type="string" name="annotation.GO CELLULAR_COMPONENT" value="membrane"/>
      <att type="string" name="annotation.GO CELLULAR_COMPONENT" value="plasma membrane"/>
    </att>
    <att type="string" name="annotation.Date" value="20021018"/>
    <att type="list" name="cytoscape.alias.list">
      <att type="string" name="cytoscape.alias.list" value="IPI00003983"/>
      <att type="string" name="cytoscape.alias.list" value="P01730"/>
    </att>
    <att type="string" name="upkb_sp" value="P01730"/>
    <att type="string" name="canonicalName" value="NP_000607.1"/>
    <att type="real" name="MCODE_Score" value="0.8888888888888888"/>
    <att type="string" name="annotation.With (or) From" value=""/>
    <att type="integer" name="Degree" value="3"/>
    <att type="map" name="annotation.Evidence">
      <att type="string" name="GO:0042289" value="NAS"/>
      <att type="string" name="GO:0005886" value="EXP"/>
      <att type="string" name="GO:0050731" value="IEA"/>
      <att type="string" name="GO:0019059" value="EXP"/>
      <att type="string" name="GO:0001816" value="IEA"/>
      <att type="string" name="GO:0042803" value="IDA"/>
      <att type="string" name="GO:0050850" value="IEA"/>
      <att type="string" name="GO:0006955" value="NAS"/>
      <att type="string" name="GO:0001948" value="IPI"/>
      <att type="string" name="GO:0042101" value="NAS"/>
      <att type="string" name="GO:0044419" value="IEA"/>
      <att type="string" name="GO:0045860" value="IDA"/>
      <att type="string" name="GO:0007155" value="IEA"/>
      <att type="string" name="GO:0000747" value="IDA"/>
      <att type="string" name="GO:0019901" value="IPI"/>
      <att type="string" name="GO:0015026" value="NAS"/>
      <att type="string" name="GO:0045058" value="IDA"/>
      <att type="string" name="GO:0045086" value="NAS"/>
      <att type="string" name="GO:0016020" value="IEA"/>
      <att type="string" name="GO:0050870" value="IEA"/>
      <att type="string" name="GO:0005789" value="EXP"/>
      <att type="string" name="GO:0008270" value="IDA"/>
      <att type="string" name="GO:0016021" value="IEA"/>
      <att type="string" name="GO:0007169" value="NAS"/>
      <att type="string" name="GO:0005769" value="EXP"/>
      <att type="string" name="GO:0009897" value="IEA"/>
      <att type="string" name="GO:0004888" value="TAS"/>
      <att type="string" name="GO:0005201" value="NAS"/>
    </att>
    <att type="list" name="annotation.GO BIOLOGICAL_PROCESS">
      <att type="string" name="annotation.GO BIOLOGICAL_PROCESS" value="T cell selection"/>
      <att type="string" name="annotation.GO BIOLOGICAL_PROCESS" value="cell adhesion"/>
      <att type="string" name="annotation.GO BIOLOGICAL_PROCESS" value="conjugation with cellular fusion"/>
      <att type="string" name="annotation.GO BIOLOGICAL_PROCESS" value="cytokine production"/>
      <att type="string" name="annotation.GO BIOLOGICAL_PROCESS" value="immune response"/>
      <att type="string" name="annotation.GO BIOLOGICAL_PROCESS" value="initiation of viral infection"/>
      <att type="string" name="annotation.GO BIOLOGICAL_PROCESS" value="interspecies interaction between organisms"/>
      <att type="string" name="annotation.GO BIOLOGICAL_PROCESS" value="positive regulation of T cell activation"/>
      <att type="string" name="annotation.GO BIOLOGICAL_PROCESS" value="positive regulation of calcium-mediated signaling"/>
      <att type="string" name="annotation.GO BIOLOGICAL_PROCESS" value="positive regulation of interleukin-2 biosynthetic process"/>
      <att type="string" name="annotation.GO BIOLOGICAL_PROCESS" value="positive regulation of peptidyl-tyrosine phosphorylation"/>
      <att type="string" name="annotation.GO BIOLOGICAL_PROCESS" value="positive regulation of protein kinase activity"/>
      <att type="string" name="annotation.GO BIOLOGICAL_PROCESS" value="transmembrane receptor protein tyrosine kinase signaling pathway"/>
    </att>
    <att type="string" name="Prot_Name" value="CD4 antigen precursor"/>
  </node>
  <node label="NP_110383.1" id="-323">
    <att type="string" name="annotation.DB_Object_ID" value="ENSP00000344823"/>
    <att type="string" name="Column 4" value="6934"/>
    <att type="string" name="annotation.DB_Object_Type" value="protein"/>
    <att type="string" name="upkb_ensemble" value="ENSP00000344823"/>
    <att type="string" name="annotation.DB" value="ENSEMBL"/>
    <att type="string" name="upkb_vega" value="OTTHUMP00000020495"/>
    <att type="string" name="GeneID_String" value="6934"/>
    <att type="string" name="annotation.Qualifier" value=""/>
    <att type="string" name="MCODE_Node_Status" value="Unclustered"/>
    <att type="string" name="annotation.Taxon" value="Human"/>
    <att type="string" name="upkb_tr" value="Q5JRY4"/>
    <att type="string" name="Prot_Acc" value="NP_110383.1"/>
    <att type="string" name="type" value="human"/>
    <att type="string" name="annotation.Assigned_by" value="UniProtKB"/>
    <att type="list" name="annotation.GO MOLECULAR_FUNCTION">
      <att type="string" name="annotation.GO MOLECULAR_FUNCTION" value="DNA binding"/>
      <att type="string" name="annotation.GO MOLECULAR_FUNCTION" value="RNA polymerase II transcription factor activity"/>
      <att type="string" name="annotation.GO MOLECULAR_FUNCTION" value="beta-catenin binding"/>
      <att type="string" name="annotation.GO MOLECULAR_FUNCTION" value="specific transcriptional repressor activity"/>
      <att type="string" name="annotation.GO MOLECULAR_FUNCTION" value="transcription factor activity"/>
    </att>
    <att type="map" name="annotation.DB:Reference">
      <att type="string" name="GO:0016566" value="PMID:15525634"/>
      <att type="string" name="GO:0006355" value="GOA:interpro|GO_REF:0000002"/>
      <att type="string" name="GO:0001568" value="PMID:15578569"/>
      <att type="string" name="GO:0003700" value="PMID:9727977"/>
      <att type="string" name="GO:0008013" value="PMID:9065401"/>
      <att type="string" name="GO:0006357" value="PMID:9065401"/>
      <att type="string" name="GO:0008283" value="PMID:12408868"/>
      <att type="string" name="GO:0032350" value="PMID:15525634"/>
      <att type="string" name="GO:0003702" value="PMID:9065401"/>
      <att type="string" name="GO:0006916" value="PMID:18071026"/>
      <att type="string" name="GO:0005634" value="GOA:spkw|GO_REF:0000004"/>
      <att type="string" name="GO:0042593" value="PMID:15525634"/>
      <att type="string" name="GO:0003677" value="GOA:interpro|GO_REF:0000002"/>
      <att type="string" name="GO:0006350" value="GOA:spkw|GO_REF:0000004"/>
      <att type="string" name="GO:0031016" value="PMID:18216022"/>
      <att type="string" name="GO:0045444" value="PMID:10937998"/>
      <att type="string" name="GO:0007050" value="PMID:12408868"/>
      <att type="string" name="GO:0032024" value="PMID:18071026"/>
      <att type="string" name="GO:0060070" value="PMID:9065401"/>
      <att type="string" name="GO:0048625" value="PMID:10937998"/>
    </att>
    <att type="integer" name="GeneID" value="6934"/>
    <att type="string" name="annotation.DB_Object_Name" value=""/>
    <att type="list" name="annotation.GO CELLULAR_COMPONENT">
      <att type="string" name="annotation.GO CELLULAR_COMPONENT" value="nucleus"/>
    </att>
    <att type="string" name="annotation.Date" value="20080613"/>
    <att type="list" name="cytoscape.alias.list">
      <att type="string" name="cytoscape.alias.list" value="ENSP00000344823"/>
      <att type="string" name="cytoscape.alias.list" value="IPI00479483"/>
    </att>
    <att type="string" name="upkb_sp" value="Q9NQB0"/>
    <att type="string" name="canonicalName" value="NP_110383.1"/>
    <att type="real" name="MCODE_Score" value="0.0"/>
    <att type="string" name="annotation.With (or) From" value="InterPro:IPR000910"/>
    <att type="map" name="annotation.Evidence">
      <att type="string" name="GO:0016566" value="IDA"/>
      <att type="string" name="GO:0006355" value="IEA"/>
      <att type="string" name="GO:0001568" value="IMP"/>
      <att type="string" name="GO:0003700" value="IDA"/>
      <att type="string" name="GO:0008013" value="IDA"/>
      <att type="string" name="GO:0006357" value="IDA"/>
      <att type="string" name="GO:0008283" value="IMP"/>
      <att type="string" name="GO:0032350" value="IDA"/>
      <att type="string" name="GO:0003702" value="IDA"/>
      <att type="string" name="GO:0006916" value="IDA"/>
      <att type="string" name="GO:0005634" value="IEA"/>
      <att type="string" name="GO:0042593" value="IDA"/>
      <att type="string" name="GO:0003677" value="IEA"/>
      <att type="string" name="GO:0006350" value="IEA"/>
      <att type="string" name="GO:0031016" value="TAS"/>
      <att type="string" name="GO:0045444" value="IDA"/>
      <att type="string" name="GO:0007050" value="IMP"/>
      <att type="string" name="GO:0032024" value="IDA"/>
      <att type="string" name="GO:0060070" value="IC"/>
      <att type="string" name="GO:0048625" value="IDA"/>
    </att>
    <att type="list" name="annotation.GO BIOLOGICAL_PROCESS">
      <att type="string" name="annotation.GO BIOLOGICAL_PROCESS" value="Wnt receptor signaling pathway through beta-catenin"/>
      <att type="string" name="annotation.GO BIOLOGICAL_PROCESS" value="anti-apoptosis"/>
      <att type="string" name="annotation.GO BIOLOGICAL_PROCESS" value="blood vessel development"/>
      <att type="string" name="annotation.GO BIOLOGICAL_PROCESS" value="cell cycle arrest"/>
      <att type="string" name="annotation.GO BIOLOGICAL_PROCESS" value="cell proliferation"/>
      <att type="string" name="annotation.GO BIOLOGICAL_PROCESS" value="fat cell differentiation"/>
      <att type="string" name="annotation.GO BIOLOGICAL_PROCESS" value="glucose homeostasis"/>
      <att type="string" name="annotation.GO BIOLOGICAL_PROCESS" value="myoblast cell fate commitment"/>
      <att type="string" name="annotation.GO BIOLOGICAL_PROCESS" value="pancreas development"/>
      <att type="string" name="annotation.GO BIOLOGICAL_PROCESS" value="positive regulation of insulin secretion"/>
      <att type="string" name="annotation.GO BIOLOGICAL_PROCESS" value="regulation of hormone metabolic process"/>
      <att type="string" name="annotation.GO BIOLOGICAL_PROCESS" value="regulation of transcription from RNA polymerase II promoter"/>
      <att type="string" name="annotation.GO BIOLOGICAL_PROCESS" value="regulation of transcription, DNA-dependent"/>
      <att type="string" name="annotation.GO BIOLOGICAL_PROCESS" value="transcription"/>
    </att>
    <att type="string" name="Prot_Name" value="transcription factor 7-like 2 (T-cell specific, HMG-box)"/>
  </node>
  <node label="NP_003134.1" id="-201">
    <att type="string" name="annotation.DB_Object_ID" value="Q04837"/>
    <att type="string" name="Column 4" value="6742"/>
    <att type="string" name="annotation.DB_Object_Type" value="protein"/>
    <att type="string" name="annotation.DB" value="UniProtKB"/>
    <att type="string" name="GeneID_String" value="6742"/>
    <att type="string" name="annotation.Qualifier" value=""/>
    <att type="string" name="MCODE_Node_Status" value="Unclustered"/>
    <att type="string" name="annotation.Taxon" value="Human"/>
    <att type="string" name="upkb_tr" value="Q96QL6"/>
    <att type="string" name="Prot_Acc" value="NP_003134.1"/>
    <att type="string" name="type" value="human"/>
    <att type="string" name="annotation.Assigned_by" value="UniProtKB"/>
    <att type="list" name="annotation.GO MOLECULAR_FUNCTION">
      <att type="string" name="annotation.GO MOLECULAR_FUNCTION" value="DNA binding"/>
      <att type="string" name="annotation.GO MOLECULAR_FUNCTION" value="single-stranded DNA binding"/>
    </att>
    <att type="map" name="annotation.DB:Reference">
      <att type="string" name="GO:0005739" value="GOA:spkw|GO_REF:0000004"/>
      <att type="string" name="GO:0006260" value="GOA:interpro|GO_REF:0000002"/>
      <att type="string" name="GO:0003697" value="GOA:interpro|GO_REF:0000002"/>
      <att type="string" name="GO:0003677" value="GOA:spkw|GO_REF:0000004"/>
    </att>
    <att type="integer" name="GeneID" value="6742"/>
    <att type="string" name="annotation.DB_Object_Name" value="SSBP1, SSBP: Single-stranded DNA-binding protein, mitochondrial precursor"/>
    <att type="list" name="annotation.GO CELLULAR_COMPONENT">
      <att type="string" name="annotation.GO CELLULAR_COMPONENT" value="mitochondrion"/>
    </att>
    <att type="string" name="annotation.Date" value="20080616"/>
    <att type="list" name="cytoscape.alias.list">
      <att type="string" name="cytoscape.alias.list" value="IPI00029744"/>
      <att type="string" name="cytoscape.alias.list" value="Q04837"/>
    </att>
    <att type="string" name="upkb_sp" value="Q04837"/>
    <att type="string" name="canonicalName" value="NP_003134.1"/>
    <att type="real" name="MCODE_Score" value="0.0"/>
    <att type="string" name="annotation.With (or) From" value="SP_KW:KW-0496"/>
    <att type="map" name="annotation.Evidence">
      <att type="string" name="GO:0005739" value="IEA"/>
      <att type="string" name="GO:0006260" value="IEA"/>
      <att type="string" name="GO:0003697" value="IEA"/>
      <att type="string" name="GO:0003677" value="IEA"/>
    </att>
    <att type="list" name="annotation.GO BIOLOGICAL_PROCESS">
      <att type="string" name="annotation.GO BIOLOGICAL_PROCESS" value="DNA replication"/>
    </att>
    <att type="string" name="Prot_Name" value="single-stranded DNA binding protein 1"/>
  </node>
  <node label="NP_002493.3" id="-878">
    <att type="string" name="annotation.DB_Object_ID" value="Q00653"/>
    <att type="string" name="Column 4" value="4791"/>
    <att type="string" name="annotation.DB_Object_Type" value="protein"/>
    <att type="string" name="annotation.DB" value="UniProtKB"/>
    <att type="string" name="GeneID_String" value="4791"/>
    <att type="string" name="annotation.Qualifier" value=""/>
    <att type="string" name="MCODE_Node_Status" value="Unclustered"/>
    <att type="string" name="annotation.Taxon" value="Human"/>
    <att type="string" name="upkb_tr" value="A8K9D9"/>
    <att type="string" name="Prot_Acc" value="NP_002493.3"/>
    <att type="string" name="type" value="human"/>
    <att type="string" name="annotation.Assigned_by" value="UniProtKB"/>
    <att type="list" name="annotation.GO MOLECULAR_FUNCTION">
      <att type="string" name="annotation.GO MOLECULAR_FUNCTION" value="protein binding"/>
      <att type="string" name="annotation.GO MOLECULAR_FUNCTION" value="transcription coactivator activity"/>
      <att type="string" name="annotation.GO MOLECULAR_FUNCTION" value="transcription factor activity"/>
    </att>
    <att type="map" name="annotation.DB:Reference">
      <att type="string" name="GO:0005515" value="PMID:16108830"/>
      <att type="string" name="GO:0006355" value="PMID:8360178"/>
      <att type="string" name="GO:0003700" value="PMID:1760839"/>
      <att type="string" name="GO:0002268" value="GOA:compara|GO_REF:0000019"/>
      <att type="string" name="GO:0003713" value="PMID:1876189"/>
      <att type="string" name="GO:0005634" value="PMID:15677444"/>
      <att type="string" name="GO:0048536" value="GOA:compara|GO_REF:0000019"/>
      <att type="string" name="GO:0005829" value="PMID:10723127"/>
      <att type="string" name="GO:0007165" value="GOA:interpro|GO_REF:0000002"/>
      <att type="string" name="GO:0005737" value="PMID:15677444"/>
      <att type="string" name="GO:0030198" value="GOA:compara|GO_REF:0000019"/>
      <att type="string" name="GO:0005654" value="PMID:10723127"/>
      <att type="string" name="GO:0033257" value="PMID:9407099"/>
      <att type="string" name="GO:0002467" value="GOA:compara|GO_REF:0000019"/>
    </att>
    <att type="integer" name="GeneID" value="4791"/>
    <att type="string" name="annotation.DB_Object_Name" value="NFKB2, LYT10: Nuclear factor NF-kappa-B p100 subunit"/>
    <att type="list" name="annotation.GO CELLULAR_COMPONENT">
      <att type="string" name="annotation.GO CELLULAR_COMPONENT" value="Bcl3/NF-kappaB2 complex"/>
      <att type="string" name="annotation.GO CELLULAR_COMPONENT" value="cytoplasm"/>
      <att type="string" name="annotation.GO CELLULAR_COMPONENT" value="cytosol"/>
      <att type="string" name="annotation.GO CELLULAR_COMPONENT" value="nucleoplasm"/>
      <att type="string" name="annotation.GO CELLULAR_COMPONENT" value="nucleus"/>
    </att>
    <att type="string" name="annotation.Date" value="20070622"/>
    <att type="list" name="cytoscape.alias.list">
      <att type="string" name="cytoscape.alias.list" value="IPI00845373"/>
      <att type="string" name="cytoscape.alias.list" value="Q00653"/>
    </att>
    <att type="string" name="upkb_sp" value="Q00653"/>
    <att type="string" name="canonicalName" value="NP_002493.3"/>
    <att type="real" name="MCODE_Score" value="0.2222222222222222"/>
    <att type="string" name="annotation.With (or) From" value=""/>
    <att type="integer" name="Degree" value="1"/>
    <att type="map" name="annotation.Evidence">
      <att type="string" name="GO:0005515" value="IPI"/>
      <att type="string" name="GO:0006355" value="IDA"/>
      <att type="string" name="GO:0003700" value="TAS"/>
      <att type="string" name="GO:0002268" value="IEA"/>
      <att type="string" name="GO:0003713" value="TAS"/>
      <att type="string" name="GO:0005634" value="IDA"/>
      <att type="string" name="GO:0048536" value="IEA"/>
      <att type="string" name="GO:0005829" value="EXP"/>
      <att type="string" name="GO:0007165" value="IEA"/>
      <att type="string" name="GO:0005737" value="IDA"/>
      <att type="string" name="GO:0030198" value="IEA"/>
      <att type="string" name="GO:0005654" value="EXP"/>
      <att type="string" name="GO:0033257" value="IDA"/>
      <att type="string" name="GO:0002467" value="IEA"/>
    </att>
    <att type="list" name="annotation.GO BIOLOGICAL_PROCESS">
      <att type="string" name="annotation.GO BIOLOGICAL_PROCESS" value="extracellular matrix organization and biogenesis"/>
      <att type="string" name="annotation.GO BIOLOGICAL_PROCESS" value="follicular dendritic cell differentiation"/>
      <att type="string" name="annotation.GO BIOLOGICAL_PROCESS" value="germinal center formation"/>
      <att type="string" name="annotation.GO BIOLOGICAL_PROCESS" value="regulation of transcription, DNA-dependent"/>
      <att type="string" name="annotation.GO BIOLOGICAL_PROCESS" value="signal transduction"/>
      <att type="string" name="annotation.GO BIOLOGICAL_PROCESS" value="spleen development"/>
    </att>
    <att type="string" name="Prot_Name" value="nuclear factor of kappa light polypeptide gene enhancer in B-cells 2 isoform b"/>
  </node>
  <node label="NP_002118.1" id="-1166">
    <att type="string" name="annotation.DB_Object_ID" value="P17693"/>
    <att type="string" name="Column 4" value="3135"/>
    <att type="string" name="annotation.DB_Object_Type" value="protein"/>
    <att type="string" name="annotation.DB" value="UniProtKB"/>
    <att type="string" name="GeneID_String" value="3135"/>
    <att type="string" name="annotation.Qualifier" value=""/>
    <att type="string" name="MCODE_Node_Status" value="Unclustered"/>
    <att type="string" name="annotation.Taxon" value="Human"/>
    <att type="string" name="upkb_tr" value="B0V1N6"/>
    <att type="string" name="Prot_Acc" value="NP_002118.1"/>
    <att type="string" name="type" value="human"/>
    <att type="string" name="annotation.Assigned_by" value="UniProtKB"/>
    <att type="list" name="annotation.GO MOLECULAR_FUNCTION">
      <att type="string" name="annotation.GO MOLECULAR_FUNCTION" value="MHC class I receptor activity"/>
    </att>
    <att type="map" name="annotation.DB:Reference">
      <att type="string" name="GO:0002474" value="GOA:spkw|GO_REF:0000004"/>
      <att type="string" name="GO:0006968" value="PMID:9539768"/>
      <att type="string" name="GO:0006955" value="GOA:interpro|GO_REF:0000002"/>
      <att type="string" name="GO:0016020" value="GOA:interpro|GO_REF:0000002"/>
      <att type="string" name="GO:0019882" value="GOA:interpro|GO_REF:0000002"/>
      <att type="string" name="GO:0042612" value="GOA:interpro|GO_REF:0000002"/>
      <att type="string" name="GO:0016021" value="GOA:spkw|GO_REF:0000004"/>
      <att type="string" name="GO:0032393" value="PMID:9539768"/>
    </att>
    <att type="integer" name="GeneID" value="3135"/>
    <att type="string" name="annotation.DB_Object_Name" value="HLA-G, HLA-6.0, HLAG: HLA class I histocompatibility antigen, alpha chain G precursor"/>
    <att type="list" name="annotation.GO CELLULAR_COMPONENT">
      <att type="string" name="annotation.GO CELLULAR_COMPONENT" value="MHC class I protein complex"/>
      <att type="string" name="annotation.GO CELLULAR_COMPONENT" value="integral to membrane"/>
      <att type="string" name="annotation.GO CELLULAR_COMPONENT" value="membrane"/>
    </att>
    <att type="string" name="annotation.Date" value="20080613"/>
    <att type="list" name="cytoscape.alias.list">
      <att type="string" name="cytoscape.alias.list" value="IPI00015988"/>
      <att type="string" name="cytoscape.alias.list" value="P17693"/>
    </att>
    <att type="string" name="upkb_sp" value="P17693"/>
    <att type="string" name="canonicalName" value="NP_002118.1"/>
    <att type="real" name="MCODE_Score" value="1.0"/>
    <att type="string" name="annotation.With (or) From" value="InterPro:IPR001039"/>
    <att type="map" name="annotation.Evidence">
      <att type="string" name="GO:0002474" value="IEA"/>
      <att type="string" name="GO:0006968" value="TAS"/>
      <att type="string" name="GO:0006955" value="IEA"/>
      <att type="string" name="GO:0016020" value="IEA"/>
      <att type="string" name="GO:0019882" value="IEA"/>
      <att type="string" name="GO:0042612" value="IEA"/>
      <att type="string" name="GO:0016021" value="IEA"/>
      <att type="string" name="GO:0032393" value="TAS"/>
    </att>
    <att type="list" name="annotation.GO BIOLOGICAL_PROCESS">
      <att type="string" name="annotation.GO BIOLOGICAL_PROCESS" value="antigen processing and presentation"/>
      <att type="string" name="annotation.GO BIOLOGICAL_PROCESS" value="antigen processing and presentation of peptide antigen via MHC class I"/>
      <att type="string" name="annotation.GO BIOLOGICAL_PROCESS" value="cellular defense response"/>
      <att type="string" name="annotation.GO BIOLOGICAL_PROCESS" value="immune response"/>
    </att>
    <att type="string" name="Prot_Name" value="major histocompatibility complex, class I, G precursor"/>
  </node>
  <node label="NP_038464.1" id="-1235">
    <att type="string" name="annotation.DB_Object_ID" value="Q9Y2A7"/>
    <att type="string" name="Column 4" value="10787"/>
    <att type="string" name="annotation.DB_Object_Type" value="protein"/>
    <att type="string" name="annotation.DB" value="UniProtKB"/>
    <att type="string" name="upkb_vega" value="OTTHUMP00000163461"/>
    <att type="string" name="GeneID_String" value="10787"/>
    <att type="string" name="annotation.Qualifier" value=""/>
    <att type="string" name="MCODE_Node_Status" value="Unclustered"/>
    <att type="string" name="annotation.Taxon" value="Human"/>
    <att type="string" name="Prot_Acc" value="NP_038464.1"/>
    <att type="string" name="type" value="human"/>
    <att type="string" name="annotation.Assigned_by" value="UniProtKB"/>
    <att type="list" name="annotation.GO MOLECULAR_FUNCTION">
      <att type="string" name="annotation.GO MOLECULAR_FUNCTION" value="protein binding"/>
    </att>
    <att type="map" name="annotation.DB:Reference">
      <att type="string" name="GO:0005515" value="PMID:17353931"/>
      <att type="string" name="GO:0005886" value="GOA:spsl|GO_REF:0000023"/>
      <att type="string" name="GO:0006915" value="PMID:10673335"/>
      <att type="string" name="GO:0016021" value="GOA:spkw|GO_REF:0000004"/>
      <att type="string" name="GO:0042995" value="GOA:spkw|GO_REF:0000004"/>
      <att type="string" name="GO:0007417" value="PMID:10673335"/>
    </att>
    <att type="integer" name="GeneID" value="10787"/>
    <att type="string" name="annotation.DB_Object_Name" value="NCKAP1, HEM2, KIAA0587, NAP1: Nck-associated protein 1"/>
    <att type="list" name="annotation.GO CELLULAR_COMPONENT">
      <att type="string" name="annotation.GO CELLULAR_COMPONENT" value="cell projection"/>
      <att type="string" name="annotation.GO CELLULAR_COMPONENT" value="integral to membrane"/>
      <att type="string" name="annotation.GO CELLULAR_COMPONENT" value="plasma membrane"/>
    </att>
    <att type="string" name="annotation.Date" value="20080616"/>
    <att type="list" name="cytoscape.alias.list">
      <att type="string" name="cytoscape.alias.list" value="IPI00031982"/>
      <att type="string" name="cytoscape.alias.list" value="Q9Y2A7"/>
    </att>
    <att type="string" name="upkb_sp" value="Q9Y2A7"/>
    <att type="string" name="canonicalName" value="NP_038464.1"/>
    <att type="real" name="MCODE_Score" value="0.0"/>
    <att type="string" name="annotation.With (or) From" value="SP_KW:KW-0966"/>
    <att type="map" name="annotation.Evidence">
      <att type="string" name="GO:0005515" value="IPI"/>
      <att type="string" name="GO:0005886" value="IEA"/>
      <att type="string" name="GO:0006915" value="TAS"/>
      <att type="string" name="GO:0016021" value="IEA"/>
      <att type="string" name="GO:0042995" value="IEA"/>
      <att type="string" name="GO:0007417" value="TAS"/>
    </att>
    <att type="list" name="annotation.GO BIOLOGICAL_PROCESS">
      <att type="string" name="annotation.GO BIOLOGICAL_PROCESS" value="apoptosis"/>
      <att type="string" name="annotation.GO BIOLOGICAL_PROCESS" value="central nervous system development"/>
    </att>
    <att type="string" name="Prot_Name" value="NCK-associated protein 1 isoform 1"/>
  </node>
  <node label="NP_579880.1" id="-1455">
    <att type="string" name="GeneID_String" value="155030"/>
    <att type="string" name="MCODE_Node_Status" value="Unclustered"/>
    <att type="string" name="Prot_Acc" value="NP_579880.1"/>
    <att type="string" name="type" value="hiv"/>
    <att type="integer" name="GeneID" value="155030"/>
    <att type="list" name="cytoscape.alias.list">
      <att type="string" name="cytoscape.alias.list" value="NP_579880.1"/>
    </att>
    <att type="string" name="canonicalName" value="NP_579880.1"/>
    <att type="real" name="MCODE_Score" value="0.09"/>
    <att type="integer" name="Degree" value="7"/>
    <att type="string" name="Prot_Name" value="capsid"/>
  </node>
  <node label="NP_000646.1" id="-1157">
    <att type="string" name="annotation.DB_Object_ID" value="P14151"/>
    <att type="string" name="Column 4" value="6402"/>
    <att type="string" name="annotation.DB_Object_Type" value="protein"/>
    <att type="string" name="annotation.DB" value="UniProtKB"/>
    <att type="string" name="GeneID_String" value="6402"/>
    <att type="string" name="annotation.Qualifier" value=""/>
    <att type="string" name="MCODE_Node_Status" value="Unclustered"/>
    <att type="string" name="annotation.Taxon" value="Human"/>
    <att type="string" name="Prot_Acc" value="NP_000646.1"/>
    <att type="string" name="type" value="human"/>
    <att type="string" name="annotation.Assigned_by" value="Ensembl"/>
    <att type="list" name="annotation.GO MOLECULAR_FUNCTION">
      <att type="string" name="annotation.GO MOLECULAR_FUNCTION" value="protein binding"/>
      <att type="string" name="annotation.GO MOLECULAR_FUNCTION" value="sugar binding"/>
    </att>
    <att type="map" name="annotation.DB:Reference">
      <att type="string" name="GO:0005515" value="GOA:spkw|GO_REF:0000004"/>
      <att type="string" name="GO:0005886" value="PMID:10882119"/>
      <att type="string" name="GO:0005887" value="PMID:1692315"/>
      <att type="string" name="GO:0005529" value="GOA:spkw|GO_REF:0000004"/>
      <att type="string" name="GO:0007155" value="PMID:10747985"/>
      <att type="string" name="GO:0009897" value="GOA:compara|GO_REF:0000019"/>
    </att>
    <att type="integer" name="GeneID" value="6402"/>
    <att type="string" name="annotation.DB_Object_Name" value="SELL, LNHR, LYAM1: L-selectin precursor"/>
    <att type="list" name="annotation.GO CELLULAR_COMPONENT">
      <att type="string" name="annotation.GO CELLULAR_COMPONENT" value="external side of plasma membrane"/>
      <att type="string" name="annotation.GO CELLULAR_COMPONENT" value="integral to plasma membrane"/>
      <att type="string" name="annotation.GO CELLULAR_COMPONENT" value="plasma membrane"/>
    </att>
    <att type="string" name="annotation.Date" value="20080612"/>
    <att type="list" name="cytoscape.alias.list">
      <att type="string" name="cytoscape.alias.list" value="IPI00218795"/>
      <att type="string" name="cytoscape.alias.list" value="P14151"/>
    </att>
    <att type="string" name="upkb_sp" value="P14151"/>
    <att type="string" name="canonicalName" value="NP_000646.1"/>
    <att type="real" name="MCODE_Score" value="0.0"/>
    <att type="string" name="annotation.With (or) From" value="Ensembl:ENSMUSP00000095099"/>
    <att type="map" name="annotation.Evidence">
      <att type="string" name="GO:0005515" value="IEA"/>
      <att type="string" name="GO:0005886" value="TAS"/>
      <att type="string" name="GO:0005887" value="TAS"/>
      <att type="string" name="GO:0005529" value="IEA"/>
      <att type="string" name="GO:0007155" value="TAS"/>
      <att type="string" name="GO:0009897" value="IEA"/>
    </att>
    <att type="list" name="annotation.GO BIOLOGICAL_PROCESS">
      <att type="string" name="annotation.GO BIOLOGICAL_PROCESS" value="cell adhesion"/>
    </att>
    <att type="string" name="Prot_Name" value="selectin L precursor"/>
  </node>
  <node label="NP_005507.3" id="-1088">
    <att type="string" name="annotation.DB_Object_ID" value="P13747"/>
    <att type="string" name="Column 4" value="3133"/>
    <att type="string" name="annotation.DB_Object_Type" value="protein"/>
    <att type="string" name="annotation.DB" value="UniProtKB"/>
    <att type="string" name="GeneID_String" value="3133"/>
    <att type="string" name="annotation.Qualifier" value=""/>
    <att type="string" name="MCODE_Node_Status" value="Unclustered"/>
    <att type="string" name="annotation.Taxon" value="Human"/>
    <att type="string" name="upkb_tr" value="Q2L6I5"/>
    <att type="string" name="Prot_Acc" value="NP_005507.3"/>
    <att type="string" name="type" value="human"/>
    <att type="string" name="annotation.Assigned_by" value="UniProtKB"/>
    <att type="list" name="annotation.GO MOLECULAR_FUNCTION">
      <att type="string" name="annotation.GO MOLECULAR_FUNCTION" value="MHC class I receptor activity"/>
    </att>
    <att type="map" name="annotation.DB:Reference">
      <att type="string" name="GO:0002474" value="GOA:spkw|GO_REF:0000004"/>
      <att type="string" name="GO:0006955" value="GOA:interpro|GO_REF:0000002"/>
      <att type="string" name="GO:0005886" value="PMID:11513152"/>
      <att type="string" name="GO:0016020" value="GOA:interpro|GO_REF:0000002"/>
      <att type="string" name="GO:0019882" value="GOA:interpro|GO_REF:0000002"/>
      <att type="string" name="GO:0042612" value="GOA:interpro|GO_REF:0000002"/>
      <att type="string" name="GO:0016021" value="GOA:spkw|GO_REF:0000004"/>
      <att type="string" name="GO:0032393" value="PMID:3260916"/>
    </att>
    <att type="integer" name="GeneID" value="3133"/>
    <att type="string" name="annotation.DB_Object_Name" value="HLA-E, HLA-6.2, HLAE: HLA class I histocompatibility antigen, alpha chain E precursor"/>
    <att type="list" name="annotation.GO CELLULAR_COMPONENT">
      <att type="string" name="annotation.GO CELLULAR_COMPONENT" value="MHC class I protein complex"/>
      <att type="string" name="annotation.GO CELLULAR_COMPONENT" value="integral to membrane"/>
      <att type="string" name="annotation.GO CELLULAR_COMPONENT" value="membrane"/>
      <att type="string" name="annotation.GO CELLULAR_COMPONENT" value="plasma membrane"/>
    </att>
    <att type="string" name="annotation.Date" value="20080613"/>
    <att type="list" name="cytoscape.alias.list">
      <att type="string" name="cytoscape.alias.list" value="IPI00830076"/>
      <att type="string" name="cytoscape.alias.list" value="P13747"/>
    </att>
    <att type="string" name="upkb_sp" value="P13747"/>
    <att type="string" name="canonicalName" value="NP_005507.3"/>
    <att type="real" name="MCODE_Score" value="1.0"/>
    <att type="string" name="annotation.With (or) From" value="InterPro:IPR001039"/>
    <att type="map" name="annotation.Evidence">
      <att type="string" name="GO:0002474" value="IEA"/>
      <att type="string" name="GO:0006955" value="IEA"/>
      <att type="string" name="GO:0005886" value="EXP"/>
      <att type="string" name="GO:0016020" value="IEA"/>
      <att type="string" name="GO:0019882" value="IEA"/>
      <att type="string" name="GO:0042612" value="IEA"/>
      <att type="string" name="GO:0016021" value="IEA"/>
      <att type="string" name="GO:0032393" value="TAS"/>
    </att>
    <att type="list" name="annotation.GO BIOLOGICAL_PROCESS">
      <att type="string" name="annotation.GO BIOLOGICAL_PROCESS" value="antigen processing and presentation"/>
      <att type="string" name="annotation.GO BIOLOGICAL_PROCESS" value="antigen processing and presentation of peptide antigen via MHC class I"/>
      <att type="string" name="annotation.GO BIOLOGICAL_PROCESS" value="immune response"/>
    </att>
    <att type="string" name="Prot_Name" value="major histocompatibility complex, class I, E precursor"/>
  </node>
  <node label="NP_001060.1" id="-498">
    <att type="string" name="annotation.DB_Object_ID" value="Q13885"/>
    <att type="string" name="Column 4" value="7280"/>
    <att type="string" name="annotation.DB_Object_Type" value="protein"/>
    <att type="string" name="annotation.DB" value="UniProtKB"/>
    <att type="string" name="GeneID_String" value="7280"/>
    <att type="string" name="annotation.Qualifier" value=""/>
    <att type="string" name="MCODE_Node_Status" value="Unclustered"/>
    <att type="string" name="annotation.Taxon" value="Human"/>
    <att type="string" name="Prot_Acc" value="NP_001060.1"/>
    <att type="string" name="type" value="human"/>
    <att type="string" name="annotation.Assigned_by" value="UniProtKB"/>
    <att type="list" name="annotation.GO MOLECULAR_FUNCTION">
      <att type="string" name="annotation.GO MOLECULAR_FUNCTION" value="GTP binding"/>
      <att type="string" name="annotation.GO MOLECULAR_FUNCTION" value="GTPase activity"/>
      <att type="string" name="annotation.GO MOLECULAR_FUNCTION" value="nucleotide binding"/>
      <att type="string" name="annotation.GO MOLECULAR_FUNCTION" value="protein binding"/>
      <att type="string" name="annotation.GO MOLECULAR_FUNCTION" value="structural molecule activity"/>
    </att>
    <att type="map" name="annotation.DB:Reference">
      <att type="string" name="GO:0005515" value="PMID:17373842"/>
      <att type="string" name="GO:0043234" value="GOA:interpro|GO_REF:0000002"/>
      <att type="string" name="GO:0051258" value="GOA:interpro|GO_REF:0000002"/>
      <att type="string" name="GO:0005737" value="GOA:interpro|GO_REF:0000002"/>
      <att type="string" name="GO:0007067" value="GOA:compara|GO_REF:0000019"/>
      <att type="string" name="GO:0000166" value="GOA:spkw|GO_REF:0000004"/>
      <att type="string" name="GO:0005198" value="GOA:interpro|GO_REF:0000002"/>
      <att type="string" name="GO:0030182" value="GOA:compara|GO_REF:0000019"/>
      <att type="string" name="GO:0005874" value="GOA:interpro|GO_REF:0000002"/>
      <att type="string" name="GO:0003924" value="GOA:interpro|GO_REF:0000002"/>
      <att type="string" name="GO:0005525" value="GOA:interpro|GO_REF:0000002"/>
      <att type="string" name="GO:0007018" value="GOA:interpro|GO_REF:0000002"/>
    </att>
    <att type="integer" name="GeneID" value="7280"/>
    <att type="string" name="annotation.DB_Object_Name" value="TUBB2A, TUBB2: Tubulin beta-2A chain"/>
    <att type="list" name="annotation.GO CELLULAR_COMPONENT">
      <att type="string" name="annotation.GO CELLULAR_COMPONENT" value="cytoplasm"/>
      <att type="string" name="annotation.GO CELLULAR_COMPONENT" value="microtubule"/>
      <att type="string" name="annotation.GO CELLULAR_COMPONENT" value="protein complex"/>
    </att>
    <att type="string" name="annotation.Date" value="20080613"/>
    <att type="list" name="cytoscape.alias.list">
      <att type="string" name="cytoscape.alias.list" value="IPI00013475"/>
      <att type="string" name="cytoscape.alias.list" value="Q13885"/>
    </att>
    <att type="string" name="upkb_sp" value="Q13885"/>
    <att type="string" name="canonicalName" value="NP_001060.1"/>
    <att type="real" name="MCODE_Score" value="0.0"/>
    <att type="string" name="annotation.With (or) From" value="InterPro:IPR003008"/>
    <att type="map" name="annotation.Evidence">
      <att type="string" name="GO:0005515" value="IPI"/>
      <att type="string" name="GO:0043234" value="IEA"/>
      <att type="string" name="GO:0051258" value="IEA"/>
      <att type="string" name="GO:0005737" value="IEA"/>
      <att type="string" name="GO:0007067" value="IEA"/>
      <att type="string" name="GO:0000166" value="IEA"/>
      <att type="string" name="GO:0005198" value="IEA"/>
      <att type="string" name="GO:0030182" value="IEA"/>
      <att type="string" name="GO:0005874" value="IEA"/>
      <att type="string" name="GO:0003924" value="IEA"/>
      <att type="string" name="GO:0005525" value="IEA"/>
      <att type="string" name="GO:0007018" value="IEA"/>
    </att>
    <att type="list" name="annotation.GO BIOLOGICAL_PROCESS">
      <att type="string" name="annotation.GO BIOLOGICAL_PROCESS" value="microtubule-based movement"/>
      <att type="string" name="annotation.GO BIOLOGICAL_PROCESS" value="mitosis"/>
      <att type="string" name="annotation.GO BIOLOGICAL_PROCESS" value="neuron differentiation"/>
      <att type="string" name="annotation.GO BIOLOGICAL_PROCESS" value="protein polymerization"/>
    </att>
    <att type="string" name="Prot_Name" value="tubulin, beta 2"/>
  </node>
  <node label="NP_057163.1" id="-832">
    <att type="string" name="annotation.DB_Object_ID" value="Q9Y3E7"/>
    <att type="string" name="Column 4" value="51652"/>
    <att type="string" name="annotation.DB_Object_Type" value="protein"/>
    <att type="string" name="annotation.DB" value="UniProtKB"/>
    <att type="string" name="GeneID_String" value="51652"/>
    <att type="string" name="annotation.Qualifier" value=""/>
    <att type="string" name="MCODE_Node_Status" value="Unclustered"/>
    <att type="string" name="annotation.Taxon" value="Human"/>
    <att type="string" name="upkb_tr" value="A8K3W0"/>
    <att type="string" name="Prot_Acc" value="NP_057163.1"/>
    <att type="string" name="type" value="human"/>
    <att type="string" name="annotation.Assigned_by" value="UniProtKB"/>
    <att type="map" name="annotation.DB:Reference">
      <att type="string" name="GO:0005737" value="GOA:spkw|GO_REF:0000004"/>
      <att type="string" name="GO:0016020" value="GOA:spkw|GO_REF:0000004"/>
      <att type="string" name="GO:0015031" value="GOA:interpro|GO_REF:0000002"/>
    </att>
    <att type="integer" name="GeneID" value="51652"/>
    <att type="string" name="annotation.DB_Object_Name" value="VPS24, CHMP3, CGI-149, NEDF: Charged multivesicular body protein 3"/>
    <att type="list" name="annotation.GO CELLULAR_COMPONENT">
      <att type="string" name="annotation.GO CELLULAR_COMPONENT" value="cytoplasm"/>
      <att type="string" name="annotation.GO CELLULAR_COMPONENT" value="membrane"/>
    </att>
    <att type="string" name="annotation.Date" value="20080616"/>
    <att type="list" name="cytoscape.alias.list">
      <att type="string" name="cytoscape.alias.list" value="IPI00100673"/>
      <att type="string" name="cytoscape.alias.list" value="Q9Y3E7"/>
    </att>
    <att type="string" name="upkb_sp" value="Q9Y3E7"/>
    <att type="string" name="canonicalName" value="NP_057163.1"/>
    <att type="real" name="MCODE_Score" value="0.0"/>
    <att type="string" name="annotation.With (or) From" value="SP_KW:KW-0472"/>
    <att type="map" name="annotation.Evidence">
      <att type="string" name="GO:0005737" value="IEA"/>
      <att type="string" name="GO:0016020" value="IEA"/>
      <att type="string" name="GO:0015031" value="IEA"/>
    </att>
    <att type="list" name="annotation.GO BIOLOGICAL_PROCESS">
      <att type="string" name="annotation.GO BIOLOGICAL_PROCESS" value="protein transport"/>
    </att>
    <att type="string" name="Prot_Name" value="vacuolar protein sorting 24 isoform 1"/>
  </node>
  <node label="NP_056511.2" id="-318">
    <att type="string" name="annotation.DB_Object_ID" value="Q96SL4"/>
    <att type="string" name="Column 4" value="2882"/>
    <att type="string" name="annotation.DB_Object_Type" value="protein"/>
    <att type="string" name="annotation.DB" value="UniProtKB"/>
    <att type="string" name="GeneID_String" value="2882"/>
    <att type="string" name="annotation.Qualifier" value=""/>
    <att type="string" name="MCODE_Node_Status" value="Unclustered"/>
    <att type="string" name="annotation.Taxon" value="Human"/>
    <att type="string" name="Prot_Acc" value="NP_056511.2"/>
    <att type="string" name="type" value="human"/>
    <att type="string" name="annotation.Assigned_by" value="UniProtKB"/>
    <att type="list" name="annotation.GO MOLECULAR_FUNCTION">
      <att type="string" name="annotation.GO MOLECULAR_FUNCTION" value="glutathione peroxidase activity"/>
      <att type="string" name="annotation.GO MOLECULAR_FUNCTION" value="oxidoreductase activity"/>
    </att>
    <att type="map" name="annotation.DB:Reference">
      <att type="string" name="GO:0004602" value="GOA:interpro|GO_REF:0000002"/>
      <att type="string" name="GO:0016491" value="GOA:spkw|GO_REF:0000004"/>
      <att type="string" name="GO:0005576" value="GOA:spkw|GO_REF:0000004"/>
      <att type="string" name="GO:0006979" value="GOA:interpro|GO_REF:0000002"/>
      <att type="string" name="GO:0055114" value="GOA:spkw|GO_REF:0000004"/>
    </att>
    <att type="integer" name="GeneID" value="2882"/>
    <att type="string" name="annotation.DB_Object_Name" value="GPX7, GPX6, UNQ469/PRO828: Glutathione peroxidase 7 precursor"/>
    <att type="list" name="annotation.GO CELLULAR_COMPONENT">
      <att type="string" name="annotation.GO CELLULAR_COMPONENT" value="extracellular region"/>
    </att>
    <att type="string" name="annotation.Date" value="20080616"/>
    <att type="list" name="cytoscape.alias.list">
      <att type="string" name="cytoscape.alias.list" value="IPI00045798"/>
      <att type="string" name="cytoscape.alias.list" value="Q96SL4"/>
    </att>
    <att type="string" name="upkb_sp" value="Q96SL4"/>
    <att type="string" name="canonicalName" value="NP_056511.2"/>
    <att type="real" name="MCODE_Score" value="0.0"/>
    <att type="string" name="annotation.With (or) From" value="SP_KW:KW-0964"/>
    <att type="map" name="annotation.Evidence">
      <att type="string" name="GO:0004602" value="IEA"/>
      <att type="string" name="GO:0016491" value="IEA"/>
      <att type="string" name="GO:0005576" value="IEA"/>
      <att type="string" name="GO:0006979" value="IEA"/>
      <att type="string" name="GO:0055114" value="IEA"/>
    </att>
    <att type="list" name="annotation.GO BIOLOGICAL_PROCESS">
      <att type="string" name="annotation.GO BIOLOGICAL_PROCESS" value="oxidation reduction"/>
      <att type="string" name="annotation.GO BIOLOGICAL_PROCESS" value="response to oxidative stress"/>
    </att>
    <att type="string" name="Prot_Name" value="glutathione peroxidase 7"/>
  </node>
  <node label="NP_002297.2" id="-497">
    <att type="string" name="annotation.DB_Object_ID" value="P17931"/>
    <att type="string" name="Column 4" value="3958"/>
    <att type="string" name="annotation.DB_Object_Type" value="protein"/>
    <att type="string" name="annotation.DB" value="UniProtKB"/>
    <att type="string" name="GeneID_String" value="3958"/>
    <att type="string" name="annotation.Qualifier" value=""/>
    <att type="string" name="MCODE_Node_Status" value="Unclustered"/>
    <att type="string" name="annotation.Taxon" value="Human"/>
    <att type="string" name="upkb_tr" value="Q9H2J5"/>
    <att type="string" name="Prot_Acc" value="NP_002297.2"/>
    <att type="string" name="type" value="human"/>
    <att type="string" name="annotation.Assigned_by" value="PINC"/>
    <att type="list" name="annotation.GO MOLECULAR_FUNCTION">
      <att type="string" name="annotation.GO MOLECULAR_FUNCTION" value="IgE binding"/>
      <att type="string" name="annotation.GO MOLECULAR_FUNCTION" value="sugar binding"/>
    </att>
    <att type="map" name="annotation.DB:Reference">
      <att type="string" name="GO:0005737" value="PMID:14961764"/>
      <att type="string" name="GO:0019863" value="GOA:spkw|GO_REF:0000004"/>
      <att type="string" name="GO:0005886" value="PMID:9162064"/>
      <att type="string" name="GO:0005529" value="PMID:9162064"/>
      <att type="string" name="GO:0005634" value="PMID:14961764"/>
    </att>
    <att type="integer" name="GeneID" value="3958"/>
    <att type="string" name="annotation.DB_Object_Name" value="LGALS3, MAC2: Galectin-3"/>
    <att type="list" name="annotation.GO CELLULAR_COMPONENT">
      <att type="string" name="annotation.GO CELLULAR_COMPONENT" value="cytoplasm"/>
      <att type="string" name="annotation.GO CELLULAR_COMPONENT" value="nucleus"/>
      <att type="string" name="annotation.GO CELLULAR_COMPONENT" value="plasma membrane"/>
    </att>
    <att type="string" name="annotation.Date" value="20030904"/>
    <att type="list" name="cytoscape.alias.list">
      <att type="string" name="cytoscape.alias.list" value="IPI00465431"/>
      <att type="string" name="cytoscape.alias.list" value="P17931"/>
    </att>
    <att type="string" name="upkb_sp" value="P17931"/>
    <att type="string" name="canonicalName" value="NP_002297.2"/>
    <att type="real" name="MCODE_Score" value="0.0"/>
    <att type="string" name="annotation.With (or) From" value=""/>
    <att type="integer" name="Degree" value="1"/>
    <att type="map" name="annotation.Evidence">
      <att type="string" name="GO:0005737" value="IDA"/>
      <att type="string" name="GO:0019863" value="IEA"/>
      <att type="string" name="GO:0005886" value="TAS"/>
      <att type="string" name="GO:0005529" value="TAS"/>
      <att type="string" name="GO:0005634" value="IDA"/>
    </att>
    <att type="string" name="Prot_Name" value="galectin 3"/>
  </node>
  <node label="NP_937983.2" id="-978">
    <att type="string" name="annotation.DB_Object_ID" value="O14746"/>
    <att type="string" name="Column 4" value="7015"/>
    <att type="string" name="annotation.DB_Object_Type" value="protein"/>
    <att type="string" name="annotation.DB" value="UniProtKB"/>
    <att type="string" name="GeneID_String" value="7015"/>
    <att type="string" name="annotation.Qualifier" value=""/>
    <att type="string" name="MCODE_Node_Status" value="Unclustered"/>
    <att type="string" name="annotation.Taxon" value="Human"/>
    <att type="string" name="Prot_Acc" value="NP_937983.2"/>
    <att type="string" name="type" value="human"/>
    <att type="string" name="annotation.Assigned_by" value="UniProtKB"/>
    <att type="list" name="annotation.GO MOLECULAR_FUNCTION">
      <att type="string" name="annotation.GO MOLECULAR_FUNCTION" value="DNA binding"/>
      <att type="string" name="annotation.GO MOLECULAR_FUNCTION" value="RNA binding"/>
      <att type="string" name="annotation.GO MOLECULAR_FUNCTION" value="nucleotidyltransferase activity"/>
      <att type="string" name="annotation.GO MOLECULAR_FUNCTION" value="protein binding"/>
      <att type="string" name="annotation.GO MOLECULAR_FUNCTION" value="telomeric DNA binding"/>
      <att type="string" name="annotation.GO MOLECULAR_FUNCTION" value="telomeric template RNA reverse transcriptase activity"/>
      <att type="string" name="annotation.GO MOLECULAR_FUNCTION" value="transferase activity"/>
    </att>
    <att type="map" name="annotation.DB:Reference">
      <att type="string" name="GO:0005515" value="PMID:18358808"/>
      <att type="string" name="GO:0000781" value="PMID:12135483"/>
      <att type="string" name="GO:0005697" value="PMID:12135483"/>
      <att type="string" name="GO:0003721" value="PMID:14991929"/>
      <att type="string" name="GO:0005694" value="GOA:spkw|GO_REF:0000004"/>
      <att type="string" name="GO:0003723" value="GOA:interpro|GO_REF:0000002"/>
      <att type="string" name="GO:0042162" value="PMID:9288757"/>
      <att type="string" name="GO:0016779" value="GOA:spkw|GO_REF:0000004"/>
      <att type="string" name="GO:0005634" value="GOA:interpro|GO_REF:0000002"/>
      <att type="string" name="GO:0003677" value="GOA:interpro|GO_REF:0000002"/>
      <att type="string" name="GO:0000723" value="PMID:12135483"/>
      <att type="string" name="GO:0005654" value="PMID:15060173"/>
      <att type="string" name="GO:0006278" value="GOA:interpro|GO_REF:0000002"/>
      <att type="string" name="GO:0016740" value="GOA:spkw|GO_REF:0000004"/>
    </att>
    <att type="integer" name="GeneID" value="7015"/>
    <att type="string" name="annotation.DB_Object_Name" value="TERT, EST2, TCS1, TRT: Telomerase reverse transcriptase"/>
    <att type="list" name="annotation.GO CELLULAR_COMPONENT">
      <att type="string" name="annotation.GO CELLULAR_COMPONENT" value="chromosome"/>
      <att type="string" name="annotation.GO CELLULAR_COMPONENT" value="chromosome, telomeric region"/>
      <att type="string" name="annotation.GO CELLULAR_COMPONENT" value="nucleoplasm"/>
      <att type="string" name="annotation.GO CELLULAR_COMPONENT" value="nucleus"/>
      <att type="string" name="annotation.GO CELLULAR_COMPONENT" value="telomerase holoenzyme complex"/>
    </att>
    <att type="string" name="annotation.Date" value="20040427"/>
    <att type="list" name="cytoscape.alias.list">
      <att type="string" name="cytoscape.alias.list" value="IPI00298218"/>
      <att type="string" name="cytoscape.alias.list" value="O14746"/>
    </att>
    <att type="string" name="upkb_sp" value="O14746"/>
    <att type="string" name="canonicalName" value="NP_937983.2"/>
    <att type="real" name="MCODE_Score" value="0.2222222222222222"/>
    <att type="string" name="annotation.With (or) From" value=""/>
    <att type="map" name="annotation.Evidence">
      <att type="string" name="GO:0005515" value="IPI"/>
      <att type="string" name="GO:0000781" value="IC"/>
      <att type="string" name="GO:0005697" value="IDA"/>
      <att type="string" name="GO:0003721" value="TAS"/>
      <att type="string" name="GO:0005694" value="IEA"/>
      <att type="string" name="GO:0003723" value="IEA"/>
      <att type="string" name="GO:0042162" value="TAS"/>
      <att type="string" name="GO:0016779" value="IEA"/>
      <att type="string" name="GO:0005634" value="IEA"/>
      <att type="string" name="GO:0003677" value="IEA"/>
      <att type="string" name="GO:0000723" value="TAS"/>
      <att type="string" name="GO:0005654" value="EXP"/>
      <att type="string" name="GO:0006278" value="IEA"/>
      <att type="string" name="GO:0016740" value="IEA"/>
    </att>
    <att type="list" name="annotation.GO BIOLOGICAL_PROCESS">
      <att type="string" name="annotation.GO BIOLOGICAL_PROCESS" value="RNA-dependent DNA replication"/>
      <att type="string" name="annotation.GO BIOLOGICAL_PROCESS" value="telomere maintenance"/>
    </att>
    <att type="string" name="Prot_Name" value="telomerase reverse transcriptase isoform 1"/>
  </node>
  <node label="NP_004031.1" id="-36">
    <att type="string" name="annotation.DB_Object_ID" value="P62745"/>
    <att type="string" name="Column 4" value="388"/>
    <att type="string" name="annotation.DB_Object_Type" value="protein"/>
    <att type="string" name="annotation.DB" value="UniProtKB"/>
    <att type="string" name="upkb_vega" value="OTTHUMP00000200538"/>
    <att type="string" name="GeneID_String" value="388"/>
    <att type="string" name="annotation.Qualifier" value=""/>
    <att type="string" name="MCODE_Node_Status" value="Unclustered"/>
    <att type="string" name="annotation.Taxon" value="Human"/>
    <att type="string" name="upkb_tr" value="Q7Z4F6"/>
    <att type="string" name="Prot_Acc" value="NP_004031.1"/>
    <att type="string" name="type" value="human"/>
    <att type="string" name="annotation.Assigned_by" value="UniProtKB"/>
    <att type="list" name="annotation.GO MOLECULAR_FUNCTION">
      <att type="string" name="annotation.GO MOLECULAR_FUNCTION" value="GTP binding"/>
      <att type="string" name="annotation.GO MOLECULAR_FUNCTION" value="GTPase activity"/>
      <att type="string" name="annotation.GO MOLECULAR_FUNCTION" value="nucleotide binding"/>
      <att type="string" name="annotation.GO MOLECULAR_FUNCTION" value="protein binding"/>
    </att>
    <att type="map" name="annotation.DB:Reference">
      <att type="string" name="GO:0005515" value="GOA:spkw|GO_REF:0000004"/>
      <att type="string" name="GO:0005886" value="PMID:15226397"/>
      <att type="string" name="GO:0007264" value="GOA:interpro|GO_REF:0000002"/>
      <att type="string" name="GO:0008333" value="PMID:10508588"/>
      <att type="string" name="GO:0006927" value="UniProt:P62745"/>
      <att type="string" name="GO:0003924" value="PMID:3888408"/>
      <att type="string" name="GO:0005634" value="UniProt:P62745"/>
      <att type="string" name="GO:0007275" value="GOA:spkw|GO_REF:0000004"/>
      <att type="string" name="GO:0007266" value="PMID:3888408"/>
      <att type="string" name="GO:0045786" value="UniProt:P62745"/>
      <att type="string" name="GO:0015031" value="GOA:spkw|GO_REF:0000004"/>
      <att type="string" name="GO:0005525" value="PMID:1400319"/>
      <att type="string" name="GO:0045766" value="UniProt:P62745"/>
      <att type="string" name="GO:0030154" value="GOA:spkw|GO_REF:0000004"/>
      <att type="string" name="GO:0005622" value="GOA:interpro|GO_REF:0000002"/>
      <att type="string" name="GO:0000166" value="GOA:spkw|GO_REF:0000004"/>
      <att type="string" name="GO:0031902" value="GOA:spsl|GO_REF:0000023"/>
      <att type="string" name="GO:0007155" value="UniProt:P62745"/>
      <att type="string" name="GO:0005768" value="GOA:spkw|GO_REF:0000004"/>
    </att>
    <att type="integer" name="GeneID" value="388"/>
    <att type="string" name="annotation.DB_Object_Name" value="RHOB, ARH6, ARHB: Rho-related GTP-binding protein RhoB precursor"/>
    <att type="list" name="annotation.GO CELLULAR_COMPONENT">
      <att type="string" name="annotation.GO CELLULAR_COMPONENT" value="endosome"/>
      <att type="string" name="annotation.GO CELLULAR_COMPONENT" value="intracellular"/>
      <att type="string" name="annotation.GO CELLULAR_COMPONENT" value="late endosome membrane"/>
      <att type="string" name="annotation.GO CELLULAR_COMPONENT" value="nucleus"/>
      <att type="string" name="annotation.GO CELLULAR_COMPONENT" value="plasma membrane"/>
    </att>
    <att type="string" name="annotation.Date" value="20080612"/>
    <att type="list" name="cytoscape.alias.list">
      <att type="string" name="cytoscape.alias.list" value="IPI00000041"/>
      <att type="string" name="cytoscape.alias.list" value="P62745"/>
    </att>
    <att type="string" name="upkb_sp" value="P62745"/>
    <att type="string" name="canonicalName" value="NP_004031.1"/>
    <att type="real" name="MCODE_Score" value="0.0"/>
    <att type="string" name="annotation.With (or) From" value="SP_SL:SL-0151"/>
    <att type="map" name="annotation.Evidence">
      <att type="string" name="GO:0005515" value="IEA"/>
      <att type="string" name="GO:0005886" value="IDA"/>
      <att type="string" name="GO:0007264" value="IEA"/>
      <att type="string" name="GO:0008333" value="IDA"/>
      <att type="string" name="GO:0006927" value="ISS"/>
      <att type="string" name="GO:0003924" value="TAS"/>
      <att type="string" name="GO:0005634" value="ISS"/>
      <att type="string" name="GO:0007275" value="IEA"/>
      <att type="string" name="GO:0007266" value="TAS"/>
      <att type="string" name="GO:0045786" value="ISS"/>
      <att type="string" name="GO:0015031" value="IEA"/>
      <att type="string" name="GO:0005525" value="TAS"/>
      <att type="string" name="GO:0045766" value="ISS"/>
      <att type="string" name="GO:0030154" value="IEA"/>
      <att type="string" name="GO:0005622" value="IEA"/>
      <att type="string" name="GO:0000166" value="IEA"/>
      <att type="string" name="GO:0031902" value="IEA"/>
      <att type="string" name="GO:0007155" value="ISS"/>
      <att type="string" name="GO:0005768" value="IEA"/>
    </att>
    <att type="list" name="annotation.GO BIOLOGICAL_PROCESS">
      <att type="string" name="annotation.GO BIOLOGICAL_PROCESS" value="Rho protein signal transduction"/>
      <att type="string" name="annotation.GO BIOLOGICAL_PROCESS" value="cell adhesion"/>
      <att type="string" name="annotation.GO BIOLOGICAL_PROCESS" value="cell differentiation"/>
      <att type="string" name="annotation.GO BIOLOGICAL_PROCESS" value="endosome to lysosome transport"/>
      <att type="string" name="annotation.GO BIOLOGICAL_PROCESS" value="multicellular organismal development"/>
      <att type="string" name="annotation.GO BIOLOGICAL_PROCESS" value="negative regulation of cell cycle"/>
      <att type="string" name="annotation.GO BIOLOGICAL_PROCESS" value="positive regulation of angiogenesis"/>
      <att type="string" name="annotation.GO BIOLOGICAL_PROCESS" value="protein transport"/>
      <att type="string" name="annotation.GO BIOLOGICAL_PROCESS" value="small GTPase mediated signal transduction"/>
      <att type="string" name="annotation.GO BIOLOGICAL_PROCESS" value="transformed cell apoptosis"/>
    </att>
    <att type="string" name="Prot_Name" value="ras homolog gene family, member B"/>
  </node>
  <node label="NP_005339.2" id="-280">
    <att type="string" name="annotation.DB_Object_ID" value="P07900"/>
    <att type="string" name="Column 4" value="3320"/>
    <att type="string" name="annotation.DB_Object_Type" value="protein"/>
    <att type="string" name="annotation.DB" value="UniProtKB"/>
    <att type="string" name="GeneID_String" value="3320"/>
    <att type="string" name="annotation.Qualifier" value=""/>
    <att type="string" name="MCODE_Node_Status" value="Unclustered"/>
    <att type="string" name="annotation.Taxon" value="Human"/>
    <att type="string" name="upkb_tr" value="O75322"/>
    <att type="string" name="Prot_Acc" value="NP_005339.2"/>
    <att type="string" name="type" value="human"/>
    <att type="string" name="annotation.Assigned_by" value="UniProtKB"/>
    <att type="list" name="annotation.GO MOLECULAR_FUNCTION">
      <att type="string" name="annotation.GO MOLECULAR_FUNCTION" value="ATP binding"/>
      <att type="string" name="annotation.GO MOLECULAR_FUNCTION" value="TPR domain binding"/>
      <att type="string" name="annotation.GO MOLECULAR_FUNCTION" value="molecular_function"/>
      <att type="string" name="annotation.GO MOLECULAR_FUNCTION" value="nitric-oxide synthase regulator activity"/>
      <att type="string" name="annotation.GO MOLECULAR_FUNCTION" value="nucleotide binding"/>
      <att type="string" name="annotation.GO MOLECULAR_FUNCTION" value="protein homodimerization activity"/>
      <att type="string" name="annotation.GO MOLECULAR_FUNCTION" value="unfolded protein binding"/>
    </att>
    <att type="map" name="annotation.DB:Reference">
      <att type="string" name="GO:0006986" value="PMID:2527334"/>
      <att type="string" name="GO:0042470" value="GOA:spsl|GO_REF:0000023"/>
      <att type="string" name="GO:0030911" value="PMID:12526792"/>
      <att type="string" name="GO:0005575" value="UniProt:O75322"/>
      <att type="string" name="GO:0005524" value="PMID:11470816"/>
      <att type="string" name="GO:0042803" value="PMID:11470816"/>
      <att type="string" name="GO:0045429" value="UniProt:P07900"/>
      <att type="string" name="GO:0005829" value="PMID:10781589"/>
      <att type="string" name="GO:0042026" value="PMID:9660753"/>
      <att type="string" name="GO:0008150" value="UniProt:O75322"/>
      <att type="string" name="GO:0007165" value="PMID:11470816"/>
      <att type="string" name="GO:0003674" value="UniProt:O75322"/>
      <att type="string" name="GO:0005737" value="GOA:spkw|GO_REF:0000004"/>
      <att type="string" name="GO:0000166" value="PMID:11470816"/>
      <att type="string" name="GO:0006457" value="GOA:interpro|GO_REF:0000002"/>
      <att type="string" name="GO:0051082" value="GOA:interpro|GO_REF:0000002"/>
      <att type="string" name="GO:0030235" value="UniProt:P07900"/>
      <att type="string" name="GO:0006839" value="PMID:12526792"/>
    </att>
    <att type="integer" name="GeneID" value="3320"/>
    <att type="string" name="annotation.DB_Object_Name" value="HSP90AA1, HSP90A, HSPC1, HSPCA: Heat shock protein HSP 90-alpha"/>
    <att type="list" name="annotation.GO CELLULAR_COMPONENT">
      <att type="string" name="annotation.GO CELLULAR_COMPONENT" value="cellular_component"/>
      <att type="string" name="annotation.GO CELLULAR_COMPONENT" value="cytoplasm"/>
      <att type="string" name="annotation.GO CELLULAR_COMPONENT" value="cytosol"/>
      <att type="string" name="annotation.GO CELLULAR_COMPONENT" value="melanosome"/>
    </att>
    <att type="string" name="annotation.Date" value="20080612"/>
    <att type="list" name="cytoscape.alias.list">
      <att type="string" name="cytoscape.alias.list" value="IPI00784295"/>
      <att type="string" name="cytoscape.alias.list" value="P07900"/>
    </att>
    <att type="string" name="upkb_sp" value="P07900"/>
    <att type="string" name="canonicalName" value="NP_005339.2"/>
    <att type="real" name="MCODE_Score" value="0.0"/>
    <att type="string" name="annotation.With (or) From" value="SP_SL:SL-0161"/>
    <att type="map" name="annotation.Evidence">
      <att type="string" name="GO:0006986" value="NAS"/>
      <att type="string" name="GO:0042470" value="IEA"/>
      <att type="string" name="GO:0030911" value="TAS"/>
      <att type="string" name="GO:0005575" value="ND"/>
      <att type="string" name="GO:0005524" value="TAS"/>
      <att type="string" name="GO:0042803" value="TAS"/>
      <att type="string" name="GO:0045429" value="ISS"/>
      <att type="string" name="GO:0005829" value="EXP"/>
      <att type="string" name="GO:0042026" value="TAS"/>
      <att type="string" name="GO:0008150" value="ND"/>
      <att type="string" name="GO:0007165" value="NAS"/>
      <att type="string" name="GO:0003674" value="ND"/>
      <att type="string" name="GO:0005737" value="IEA"/>
      <att type="string" name="GO:0000166" value="TAS"/>
      <att type="string" name="GO:0006457" value="IEA"/>
      <att type="string" name="GO:0051082" value="IEA"/>
      <att type="string" name="GO:0030235" value="ISS"/>
      <att type="string" name="GO:0006839" value="TAS"/>
    </att>
    <att type="list" name="annotation.GO BIOLOGICAL_PROCESS">
      <att type="string" name="annotation.GO BIOLOGICAL_PROCESS" value="biological_process"/>
      <att type="string" name="annotation.GO BIOLOGICAL_PROCESS" value="mitochondrial transport"/>
      <att type="string" name="annotation.GO BIOLOGICAL_PROCESS" value="positive regulation of nitric oxide biosynthetic process"/>
      <att type="string" name="annotation.GO BIOLOGICAL_PROCESS" value="protein folding"/>
      <att type="string" name="annotation.GO BIOLOGICAL_PROCESS" value="protein refolding"/>
      <att type="string" name="annotation.GO BIOLOGICAL_PROCESS" value="response to unfolded protein"/>
      <att type="string" name="annotation.GO BIOLOGICAL_PROCESS" value="signal transduction"/>
    </att>
    <att type="string" name="Prot_Name" value="heat shock protein 90kDa alpha (cytosolic), class A member 1 isoform 2"/>
  </node>
  <node label="NP_067674.2" id="-679">
    <att type="string" name="annotation.DB_Object_ID" value="P12318"/>
    <att type="string" name="Column 4" value="2212"/>
    <att type="string" name="annotation.DB_Object_Type" value="protein"/>
    <att type="string" name="annotation.DB" value="UniProtKB"/>
    <att type="string" name="GeneID_String" value="2212"/>
    <att type="string" name="annotation.Qualifier" value=""/>
    <att type="string" name="MCODE_Node_Status" value="Unclustered"/>
    <att type="string" name="annotation.Taxon" value="Human"/>
    <att type="string" name="upkb_tr" value="Q8TEX8"/>
    <att type="string" name="Prot_Acc" value="NP_067674.2"/>
    <att type="string" name="type" value="human"/>
    <att type="string" name="annotation.Assigned_by" value="UniProtKB"/>
    <att type="list" name="annotation.GO MOLECULAR_FUNCTION">
      <att type="string" name="annotation.GO MOLECULAR_FUNCTION" value="IgG binding"/>
      <att type="string" name="annotation.GO MOLECULAR_FUNCTION" value="protein binding"/>
      <att type="string" name="annotation.GO MOLECULAR_FUNCTION" value="receptor activity"/>
    </att>
    <att type="map" name="annotation.DB:Reference">
      <att type="string" name="GO:0005515" value="PMID:17785206"/>
      <att type="string" name="GO:0005886" value="PMID:2139735"/>
      <att type="string" name="GO:0019864" value="GOA:spkw|GO_REF:0000004"/>
      <att type="string" name="GO:0004872" value="GOA:spkw|GO_REF:0000004"/>
      <att type="string" name="GO:0016021" value="GOA:spkw|GO_REF:0000004"/>
    </att>
    <att type="integer" name="GeneID" value="2212"/>
    <att type="string" name="annotation.DB_Object_Name" value="FCGR2A, CD32, FCG2, FCGR2A1, IGFR2: Low affinity immunoglobulin gamma Fc region receptor II-a precursor"/>
    <att type="list" name="annotation.GO CELLULAR_COMPONENT">
      <att type="string" name="annotation.GO CELLULAR_COMPONENT" value="integral to membrane"/>
      <att type="string" name="annotation.GO CELLULAR_COMPONENT" value="plasma membrane"/>
    </att>
    <att type="string" name="annotation.Date" value="20080616"/>
    <att type="list" name="cytoscape.alias.list">
      <att type="string" name="cytoscape.alias.list" value="IPI00023505"/>
      <att type="string" name="cytoscape.alias.list" value="P12318"/>
    </att>
    <att type="string" name="upkb_sp" value="P12318"/>
    <att type="string" name="canonicalName" value="NP_067674.2"/>
    <att type="real" name="MCODE_Score" value="0.0"/>
    <att type="string" name="annotation.With (or) From" value="SP_KW:KW-0812"/>
    <att type="map" name="annotation.Evidence">
      <att type="string" name="GO:0005515" value="IPI"/>
      <att type="string" name="GO:0005886" value="NAS"/>
      <att type="string" name="GO:0019864" value="IEA"/>
      <att type="string" name="GO:0004872" value="IEA"/>
      <att type="string" name="GO:0016021" value="IEA"/>
    </att>
    <att type="string" name="Prot_Name" value="Fc fragment of IgG, low affinity IIa, receptor for (CD32)"/>
  </node>
  <node label="NP_002373.3" id="-1130">
    <att type="string" name="annotation.DB_Object_ID" value="P61244"/>
    <att type="string" name="Column 4" value="4149"/>
    <att type="string" name="annotation.DB_Object_Type" value="protein"/>
    <att type="string" name="annotation.DB" value="UniProtKB"/>
    <att type="string" name="GeneID_String" value="4149"/>
    <att type="string" name="annotation.Qualifier" value=""/>
    <att type="string" name="MCODE_Node_Status" value="Unclustered"/>
    <att type="string" name="annotation.Taxon" value="Human"/>
    <att type="string" name="upkb_tr" value="A6NH73"/>
    <att type="string" name="Prot_Acc" value="NP_002373.3"/>
    <att type="string" name="type" value="human"/>
    <att type="string" name="annotation.Assigned_by" value="UniProtKB"/>
    <att type="list" name="annotation.GO MOLECULAR_FUNCTION">
      <att type="string" name="annotation.GO MOLECULAR_FUNCTION" value="protein binding"/>
      <att type="string" name="annotation.GO MOLECULAR_FUNCTION" value="transcription coactivator activity"/>
      <att type="string" name="annotation.GO MOLECULAR_FUNCTION" value="transcription factor activity"/>
      <att type="string" name="annotation.GO MOLECULAR_FUNCTION" value="transcription regulator activity"/>
    </att>
    <att type="map" name="annotation.DB:Reference">
      <att type="string" name="GO:0005515" value="PMID:17418410"/>
      <att type="string" name="GO:0006355" value="GOA:spkw|GO_REF:0000004"/>
      <att type="string" name="GO:0003700" value="PMID:2006410"/>
      <att type="string" name="GO:0006366" value="PMID:8425218"/>
      <att type="string" name="GO:0003713" value="PMID:2006410"/>
      <att type="string" name="GO:0030528" value="GOA:interpro|GO_REF:0000002"/>
      <att type="string" name="GO:0005634" value="GOA:interpro|GO_REF:0000002"/>
      <att type="string" name="GO:0045449" value="GOA:interpro|GO_REF:0000002"/>
    </att>
    <att type="integer" name="GeneID" value="4149"/>
    <att type="string" name="annotation.DB_Object_Name" value="MAX: Protein max"/>
    <att type="list" name="annotation.GO CELLULAR_COMPONENT">
      <att type="string" name="annotation.GO CELLULAR_COMPONENT" value="nucleus"/>
    </att>
    <att type="string" name="annotation.Date" value="20080613"/>
    <att type="list" name="cytoscape.alias.list">
      <att type="string" name="cytoscape.alias.list" value="IPI00018214"/>
      <att type="string" name="cytoscape.alias.list" value="P61244"/>
    </att>
    <att type="string" name="upkb_sp" value="P61244"/>
    <att type="string" name="canonicalName" value="NP_002373.3"/>
    <att type="real" name="MCODE_Score" value="0.0"/>
    <att type="string" name="annotation.With (or) From" value="InterPro:IPR001092"/>
    <att type="map" name="annotation.Evidence">
      <att type="string" name="GO:0005515" value="IPI"/>
      <att type="string" name="GO:0006355" value="IEA"/>
      <att type="string" name="GO:0003700" value="TAS"/>
      <att type="string" name="GO:0006366" value="TAS"/>
      <att type="string" name="GO:0003713" value="TAS"/>
      <att type="string" name="GO:0030528" value="IEA"/>
      <att type="string" name="GO:0005634" value="IEA"/>
      <att type="string" name="GO:0045449" value="IEA"/>
    </att>
    <att type="list" name="annotation.GO BIOLOGICAL_PROCESS">
      <att type="string" name="annotation.GO BIOLOGICAL_PROCESS" value="regulation of transcription"/>
      <att type="string" name="annotation.GO BIOLOGICAL_PROCESS" value="regulation of transcription, DNA-dependent"/>
      <att type="string" name="annotation.GO BIOLOGICAL_PROCESS" value="transcription from RNA polymerase II promoter"/>
    </att>
    <att type="string" name="Prot_Name" value="MAX protein isoform a"/>
  </node>
  <node label="NP_003692.1" id="-1319">
    <att type="string" name="annotation.DB_Object_ID" value="O14788"/>
    <att type="string" name="Column 4" value="8600"/>
    <att type="string" name="annotation.DB_Object_Type" value="protein"/>
    <att type="string" name="annotation.DB" value="UniProtKB"/>
    <att type="string" name="GeneID_String" value="8600"/>
    <att type="string" name="annotation.Qualifier" value=""/>
    <att type="string" name="MCODE_Node_Status" value="Unclustered"/>
    <att type="string" name="annotation.Taxon" value="Human"/>
    <att type="string" name="Prot_Acc" value="NP_003692.1"/>
    <att type="string" name="type" value="human"/>
    <att type="string" name="annotation.Assigned_by" value="UniProtKB"/>
    <att type="list" name="annotation.GO MOLECULAR_FUNCTION">
      <att type="string" name="annotation.GO MOLECULAR_FUNCTION" value="cytokine activity"/>
      <att type="string" name="annotation.GO MOLECULAR_FUNCTION" value="receptor activity"/>
      <att type="string" name="annotation.GO MOLECULAR_FUNCTION" value="tumor necrosis factor receptor binding"/>
    </att>
    <att type="map" name="annotation.DB:Reference">
      <att type="string" name="GO:0005164" value="PMID:9312132"/>
      <att type="string" name="GO:0005886" value="GOA:spsl|GO_REF:0000023"/>
      <att type="string" name="GO:0045672" value="PMID:17241109"/>
      <att type="string" name="GO:0005576" value="PMID:9568710"/>
      <att type="string" name="GO:0007275" value="GOA:spkw|GO_REF:0000004"/>
      <att type="string" name="GO:0005125" value="PMID:9568710"/>
      <att type="string" name="GO:0005615" value="GOA:spkw|GO_REF:0000004"/>
      <att type="string" name="GO:0030154" value="GOA:spkw|GO_REF:0000004"/>
      <att type="string" name="GO:0006955" value="PMID:9312132"/>
      <att type="string" name="GO:0005737" value="GOA:spkw|GO_REF:0000004"/>
      <att type="string" name="GO:0045780" value="PMID:17241109"/>
      <att type="string" name="GO:0005887" value="PMID:9312132"/>
      <att type="string" name="GO:0004872" value="GOA:spkw|GO_REF:0000004"/>
    </att>
    <att type="integer" name="GeneID" value="8600"/>
    <att type="string" name="annotation.DB_Object_Name" value="TNFSF11, OPGL, RANKL, TRANCE: Tumor necrosis factor ligand superfamily member 11"/>
    <att type="list" name="annotation.GO CELLULAR_COMPONENT">
      <att type="string" name="annotation.GO CELLULAR_COMPONENT" value="cytoplasm"/>
      <att type="string" name="annotation.GO CELLULAR_COMPONENT" value="extracellular region"/>
      <att type="string" name="annotation.GO CELLULAR_COMPONENT" value="extracellular space"/>
      <att type="string" name="annotation.GO CELLULAR_COMPONENT" value="integral to plasma membrane"/>
      <att type="string" name="annotation.GO CELLULAR_COMPONENT" value="plasma membrane"/>
    </att>
    <att type="string" name="annotation.Date" value="20011002"/>
    <att type="list" name="cytoscape.alias.list">
      <att type="string" name="cytoscape.alias.list" value="IPI00023732"/>
      <att type="string" name="cytoscape.alias.list" value="O14788"/>
    </att>
    <att type="string" name="upkb_sp" value="O14788"/>
    <att type="string" name="canonicalName" value="NP_003692.1"/>
    <att type="real" name="MCODE_Score" value="0.2222222222222222"/>
    <att type="string" name="annotation.With (or) From" value=""/>
    <att type="map" name="annotation.Evidence">
      <att type="string" name="GO:0005164" value="NAS"/>
      <att type="string" name="GO:0005886" value="IEA"/>
      <att type="string" name="GO:0045672" value="IDA"/>
      <att type="string" name="GO:0005576" value="NAS"/>
      <att type="string" name="GO:0007275" value="IEA"/>
      <att type="string" name="GO:0005125" value="NAS"/>
      <att type="string" name="GO:0005615" value="IEA"/>
      <att type="string" name="GO:0030154" value="IEA"/>
      <att type="string" name="GO:0006955" value="NAS"/>
      <att type="string" name="GO:0005737" value="IEA"/>
      <att type="string" name="GO:0045780" value="IDA"/>
      <att type="string" name="GO:0005887" value="NAS"/>
      <att type="string" name="GO:0004872" value="IEA"/>
    </att>
    <att type="list" name="annotation.GO BIOLOGICAL_PROCESS">
      <att type="string" name="annotation.GO BIOLOGICAL_PROCESS" value="cell differentiation"/>
      <att type="string" name="annotation.GO BIOLOGICAL_PROCESS" value="immune response"/>
      <att type="string" name="annotation.GO BIOLOGICAL_PROCESS" value="multicellular organismal development"/>
      <att type="string" name="annotation.GO BIOLOGICAL_PROCESS" value="positive regulation of bone resorption"/>
      <att type="string" name="annotation.GO BIOLOGICAL_PROCESS" value="positive regulation of osteoclast differentiation"/>
    </att>
    <att type="string" name="Prot_Name" value="tumor necrosis factor ligand superfamily, member 11 isoform 1"/>
  </node>
  <node label="NP_002284.2" id="-330">
    <att type="string" name="annotation.DB_Object_ID" value="P11047"/>
    <att type="string" name="Column 4" value="3915"/>
    <att type="string" name="annotation.DB_Object_Type" value="protein"/>
    <att type="string" name="annotation.DB" value="UniProtKB"/>
    <att type="string" name="GeneID_String" value="3915"/>
    <att type="string" name="annotation.Qualifier" value=""/>
    <att type="string" name="MCODE_Node_Status" value="Unclustered"/>
    <att type="string" name="annotation.Taxon" value="Human"/>
    <att type="string" name="upkb_tr" value="Q96BH6"/>
    <att type="string" name="Prot_Acc" value="NP_002284.2"/>
    <att type="string" name="type" value="human"/>
    <att type="string" name="annotation.Assigned_by" value="Ensembl"/>
    <att type="list" name="annotation.GO MOLECULAR_FUNCTION">
      <att type="string" name="annotation.GO MOLECULAR_FUNCTION" value="extracellular matrix structural constituent"/>
      <att type="string" name="annotation.GO MOLECULAR_FUNCTION" value="protein binding"/>
    </att>
    <att type="map" name="annotation.DB:Reference">
      <att type="string" name="GO:0005515" value="GOA:spkw|GO_REF:0000004"/>
      <att type="string" name="GO:0050679" value="PMID:14557481"/>
      <att type="string" name="GO:0005605" value="GOA:compara|GO_REF:0000019"/>
      <att type="string" name="GO:0005606" value="PMID:14557481"/>
      <att type="string" name="GO:0005576" value="GOA:spkw|GO_REF:0000004"/>
      <att type="string" name="GO:0043259" value="GOA:compara|GO_REF:0000019"/>
      <att type="string" name="GO:0006461" value="PMID:15159456"/>
      <att type="string" name="GO:0022617" value="PMID:15159456"/>
      <att type="string" name="GO:0007492" value="PMID:9885251"/>
      <att type="string" name="GO:0016477" value="PMID:15561105"/>
      <att type="string" name="GO:0031581" value="PMID:15159456"/>
      <att type="string" name="GO:0007155" value="PMID:15159456"/>
      <att type="string" name="GO:0005201" value="PMID:15159456"/>
    </att>
    <att type="integer" name="GeneID" value="3915"/>
    <att type="string" name="annotation.DB_Object_Name" value="LAMC1, LAMB2: Laminin subunit gamma-1 precursor"/>
    <att type="list" name="annotation.GO CELLULAR_COMPONENT">
      <att type="string" name="annotation.GO CELLULAR_COMPONENT" value="basal lamina"/>
      <att type="string" name="annotation.GO CELLULAR_COMPONENT" value="extracellular region"/>
      <att type="string" name="annotation.GO CELLULAR_COMPONENT" value="laminin-1 complex"/>
      <att type="string" name="annotation.GO CELLULAR_COMPONENT" value="laminin-10 complex"/>
    </att>
    <att type="string" name="annotation.Date" value="20080612"/>
    <att type="list" name="cytoscape.alias.list">
      <att type="string" name="cytoscape.alias.list" value="IPI00298281"/>
      <att type="string" name="cytoscape.alias.list" value="P11047"/>
    </att>
    <att type="string" name="upkb_sp" value="P11047"/>
    <att type="string" name="canonicalName" value="NP_002284.2"/>
    <att type="real" name="MCODE_Score" value="0.0"/>
    <att type="string" name="annotation.With (or) From" value="Ensembl:ENSMUSP00000027752"/>
    <att type="map" name="annotation.Evidence">
      <att type="string" name="GO:0005515" value="IEA"/>
      <att type="string" name="GO:0050679" value="TAS"/>
      <att type="string" name="GO:0005605" value="IEA"/>
      <att type="string" name="GO:0005606" value="TAS"/>
      <att type="string" name="GO:0005576" value="IEA"/>
      <att type="string" name="GO:0043259" value="IEA"/>
      <att type="string" name="GO:0006461" value="IDA"/>
      <att type="string" name="GO:0022617" value="IMP"/>
      <att type="string" name="GO:0007492" value="TAS"/>
      <att type="string" name="GO:0016477" value="IMP"/>
      <att type="string" name="GO:0031581" value="IMP"/>
      <att type="string" name="GO:0007155" value="IDA"/>
      <att type="string" name="GO:0005201" value="IMP"/>
    </att>
    <att type="list" name="annotation.GO BIOLOGICAL_PROCESS">
      <att type="string" name="annotation.GO BIOLOGICAL_PROCESS" value="cell adhesion"/>
      <att type="string" name="annotation.GO BIOLOGICAL_PROCESS" value="cell migration"/>
      <att type="string" name="annotation.GO BIOLOGICAL_PROCESS" value="endoderm development"/>
      <att type="string" name="annotation.GO BIOLOGICAL_PROCESS" value="extracellular matrix disassembly"/>
      <att type="string" name="annotation.GO BIOLOGICAL_PROCESS" value="hemidesmosome assembly"/>
      <att type="string" name="annotation.GO BIOLOGICAL_PROCESS" value="positive regulation of epithelial cell proliferation"/>
      <att type="string" name="annotation.GO BIOLOGICAL_PROCESS" value="protein complex assembly"/>
    </att>
    <att type="string" name="Prot_Name" value="laminin, gamma 1 precursor"/>
  </node>
  <node label="NP_002020.1" id="-1178">
    <att type="string" name="annotation.DB_Object_ID" value="P21462"/>
    <att type="string" name="Column 4" value="2357"/>
    <att type="string" name="annotation.DB_Object_Type" value="protein"/>
    <att type="string" name="annotation.DB" value="UniProtKB"/>
    <att type="string" name="GeneID_String" value="2357"/>
    <att type="string" name="annotation.Qualifier" value=""/>
    <att type="string" name="MCODE_Node_Status" value="Unclustered"/>
    <att type="string" name="annotation.Taxon" value="Human"/>
    <att type="string" name="Prot_Acc" value="NP_002020.1"/>
    <att type="string" name="type" value="human"/>
    <att type="string" name="annotation.Assigned_by" value="PINC"/>
    <att type="list" name="annotation.GO MOLECULAR_FUNCTION">
      <att type="string" name="annotation.GO MOLECULAR_FUNCTION" value="N-formyl peptide receptor activity"/>
      <att type="string" name="annotation.GO MOLECULAR_FUNCTION" value="receptor activity"/>
      <att type="string" name="annotation.GO MOLECULAR_FUNCTION" value="rhodopsin-like receptor activity"/>
    </att>
    <att type="map" name="annotation.DB:Reference">
      <att type="string" name="GO:0005886" value="PMID:10823817"/>
      <att type="string" name="GO:0007263" value="PMID:10861041"/>
      <att type="string" name="GO:0006928" value="PMID:10882119"/>
      <att type="string" name="GO:0004982" value="PMID:12218158"/>
      <att type="string" name="GO:0007165" value="PMID:10820279"/>
      <att type="string" name="GO:0000187" value="PMID:10857861"/>
      <att type="string" name="GO:0007186" value="PMID:10823817"/>
      <att type="string" name="GO:0006935" value="PMID:10857861"/>
      <att type="string" name="GO:0004872" value="PMID:10857861"/>
      <att type="string" name="GO:0007188" value="PMID:10889468"/>
      <att type="string" name="GO:0001584" value="GOA:interpro|GO_REF:0000002"/>
      <att type="string" name="GO:0016021" value="PMID:2161213"/>
      <att type="string" name="GO:0005768" value="PMID:10823817"/>
    </att>
    <att type="integer" name="GeneID" value="2357"/>
    <att type="string" name="annotation.DB_Object_Name" value="FPR1: fMet-Leu-Phe receptor"/>
    <att type="list" name="annotation.GO CELLULAR_COMPONENT">
      <att type="string" name="annotation.GO CELLULAR_COMPONENT" value="endosome"/>
      <att type="string" name="annotation.GO CELLULAR_COMPONENT" value="integral to membrane"/>
      <att type="string" name="annotation.GO CELLULAR_COMPONENT" value="plasma membrane"/>
    </att>
    <att type="string" name="annotation.Date" value="20030904"/>
    <att type="list" name="cytoscape.alias.list">
      <att type="string" name="cytoscape.alias.list" value="IPI00328644"/>
      <att type="string" name="cytoscape.alias.list" value="P21462"/>
    </att>
    <att type="string" name="upkb_sp" value="P21462"/>
    <att type="string" name="canonicalName" value="NP_002020.1"/>
    <att type="real" name="MCODE_Score" value="0.0"/>
    <att type="string" name="annotation.With (or) From" value=""/>
    <att type="integer" name="Degree" value="1"/>
    <att type="map" name="annotation.Evidence">
      <att type="string" name="GO:0005886" value="TAS"/>
      <att type="string" name="GO:0007263" value="TAS"/>
      <att type="string" name="GO:0006928" value="TAS"/>
      <att type="string" name="GO:0004982" value="IDA"/>
      <att type="string" name="GO:0007165" value="TAS"/>
      <att type="string" name="GO:0000187" value="TAS"/>
      <att type="string" name="GO:0007186" value="TAS"/>
      <att type="string" name="GO:0006935" value="TAS"/>
      <att type="string" name="GO:0004872" value="TAS"/>
      <att type="string" name="GO:0007188" value="TAS"/>
      <att type="string" name="GO:0001584" value="IEA"/>
      <att type="string" name="GO:0016021" value="TAS"/>
      <att type="string" name="GO:0005768" value="TAS"/>
    </att>
    <att type="list" name="annotation.GO BIOLOGICAL_PROCESS">
      <att type="string" name="annotation.GO BIOLOGICAL_PROCESS" value="G-protein coupled receptor protein signaling pathway"/>
      <att type="string" name="annotation.GO BIOLOGICAL_PROCESS" value="G-protein signaling, coupled to cAMP nucleotide second messenger"/>
      <att type="string" name="annotation.GO BIOLOGICAL_PROCESS" value="activation of MAPK activity"/>
      <att type="string" name="annotation.GO BIOLOGICAL_PROCESS" value="cell motility"/>
      <att type="string" name="annotation.GO BIOLOGICAL_PROCESS" value="chemotaxis"/>
      <att type="string" name="annotation.GO BIOLOGICAL_PROCESS" value="nitric oxide mediated signal transduction"/>
      <att type="string" name="annotation.GO BIOLOGICAL_PROCESS" value="signal transduction"/>
    </att>
    <att type="string" name="Prot_Name" value="formyl peptide receptor 1"/>
  </node>
  <node label="NP_066951.1" id="-1351">
    <att type="string" name="annotation.DB_Object_ID" value="P62875"/>
    <att type="string" name="Column 4" value="5441"/>
    <att type="string" name="annotation.DB_Object_Type" value="protein"/>
    <att type="string" name="annotation.DB" value="UniProtKB"/>
    <att type="string" name="GeneID_String" value="5441"/>
    <att type="string" name="annotation.Qualifier" value=""/>
    <att type="string" name="MCODE_Node_Status" value="Unclustered"/>
    <att type="string" name="annotation.Taxon" value="Human"/>
    <att type="string" name="Prot_Acc" value="NP_066951.1"/>
    <att type="string" name="type" value="human"/>
    <att type="string" name="annotation.Assigned_by" value="PINC"/>
    <att type="list" name="annotation.GO MOLECULAR_FUNCTION">
      <att type="string" name="annotation.GO MOLECULAR_FUNCTION" value="DNA binding"/>
      <att type="string" name="annotation.GO MOLECULAR_FUNCTION" value="DNA-directed RNA polymerase activity"/>
      <att type="string" name="annotation.GO MOLECULAR_FUNCTION" value="metal ion binding"/>
      <att type="string" name="annotation.GO MOLECULAR_FUNCTION" value="zinc ion binding"/>
    </att>
    <att type="map" name="annotation.DB:Reference">
      <att type="string" name="GO:0006368" value="PMID:9405375"/>
      <att type="string" name="GO:0006367" value="PMID:8946909"/>
      <att type="string" name="GO:0003899" value="PMID:8524256"/>
      <att type="string" name="GO:0006356" value="PMID:8786124"/>
      <att type="string" name="GO:0005634" value="GOA:spkw|GO_REF:0000004"/>
      <att type="string" name="GO:0003677" value="GOA:interpro|GO_REF:0000002"/>
      <att type="string" name="GO:0006383" value="PMID:8786124"/>
      <att type="string" name="GO:0046872" value="GOA:spkw|GO_REF:0000004"/>
      <att type="string" name="GO:0000398" value="PMID:12226669"/>
      <att type="string" name="GO:0005665" value="PMID:8786124"/>
      <att type="string" name="GO:0005654" value="PMID:9790902"/>
      <att type="string" name="GO:0008270" value="GOA:spkw|GO_REF:0000004"/>
      <att type="string" name="GO:0045449" value="GOA:interpro|GO_REF:0000002"/>
    </att>
    <att type="integer" name="GeneID" value="5441"/>
    <att type="string" name="annotation.DB_Object_Name" value="POLR2L: DNA-directed RNA polymerases I, II, and III subunit RPABC5"/>
    <att type="list" name="annotation.GO CELLULAR_COMPONENT">
      <att type="string" name="annotation.GO CELLULAR_COMPONENT" value="DNA-directed RNA polymerase II, core complex"/>
      <att type="string" name="annotation.GO CELLULAR_COMPONENT" value="nucleoplasm"/>
      <att type="string" name="annotation.GO CELLULAR_COMPONENT" value="nucleus"/>
    </att>
    <att type="string" name="annotation.Date" value="20061116"/>
    <att type="list" name="cytoscape.alias.list">
      <att type="string" name="cytoscape.alias.list" value="IPI00003311"/>
      <att type="string" name="cytoscape.alias.list" value="P62875"/>
    </att>
    <att type="string" name="upkb_sp" value="P62875"/>
    <att type="string" name="canonicalName" value="NP_066951.1"/>
    <att type="real" name="MCODE_Score" value="0.0"/>
    <att type="string" name="annotation.With (or) From" value=""/>
    <att type="integer" name="Degree" value="2"/>
    <att type="map" name="annotation.Evidence">
      <att type="string" name="GO:0006368" value="EXP"/>
      <att type="string" name="GO:0006367" value="EXP"/>
      <att type="string" name="GO:0003899" value="TAS"/>
      <att type="string" name="GO:0006356" value="TAS"/>
      <att type="string" name="GO:0005634" value="IEA"/>
      <att type="string" name="GO:0003677" value="IEA"/>
      <att type="string" name="GO:0006383" value="TAS"/>
      <att type="string" name="GO:0046872" value="IEA"/>
      <att type="string" name="GO:0000398" value="EXP"/>
      <att type="string" name="GO:0005665" value="TAS"/>
      <att type="string" name="GO:0005654" value="EXP"/>
      <att type="string" name="GO:0008270" value="IEA"/>
      <att type="string" name="GO:0045449" value="IEA"/>
    </att>
    <att type="list" name="annotation.GO BIOLOGICAL_PROCESS">
      <att type="string" name="annotation.GO BIOLOGICAL_PROCESS" value="RNA elongation from RNA polymerase II promoter"/>
      <att type="string" name="annotation.GO BIOLOGICAL_PROCESS" value="nuclear mRNA splicing, via spliceosome"/>
      <att type="string" name="annotation.GO BIOLOGICAL_PROCESS" value="regulation of transcription"/>
      <att type="string" name="annotation.GO BIOLOGICAL_PROCESS" value="regulation of transcription from RNA polymerase I promoter"/>
      <att type="string" name="annotation.GO BIOLOGICAL_PROCESS" value="transcription from RNA polymerase III promoter"/>
      <att type="string" name="annotation.GO BIOLOGICAL_PROCESS" value="transcription initiation from RNA polymerase II promoter"/>
    </att>
    <att type="string" name="Prot_Name" value="DNA directed RNA polymerase II polypeptide L"/>
  </node>
  <node label="NP_003370.2" id="-1258">
    <att type="string" name="annotation.DB_Object_ID" value="ENSP00000376016"/>
    <att type="string" name="Column 4" value="7430"/>
    <att type="string" name="annotation.DB_Object_Type" value="protein"/>
    <att type="string" name="upkb_ensemble" value="ENSP00000376016"/>
    <att type="string" name="annotation.DB" value="ENSEMBL"/>
    <att type="string" name="GeneID_String" value="7430"/>
    <att type="string" name="annotation.Qualifier" value=""/>
    <att type="string" name="MCODE_Node_Status" value="Unclustered"/>
    <att type="string" name="annotation.Taxon" value="Human"/>
    <att type="string" name="upkb_tr" value="Q9UK20"/>
    <att type="string" name="Prot_Acc" value="NP_003370.2"/>
    <att type="string" name="type" value="human"/>
    <att type="string" name="annotation.Assigned_by" value="UniProtKB"/>
    <att type="list" name="annotation.GO MOLECULAR_FUNCTION">
      <att type="string" name="annotation.GO MOLECULAR_FUNCTION" value="actin filament binding"/>
      <att type="string" name="annotation.GO MOLECULAR_FUNCTION" value="binding"/>
      <att type="string" name="annotation.GO MOLECULAR_FUNCTION" value="cytoskeletal protein binding"/>
      <att type="string" name="annotation.GO MOLECULAR_FUNCTION" value="protein self-association"/>
      <att type="string" name="annotation.GO MOLECULAR_FUNCTION" value="structural molecule activity"/>
    </att>
    <att type="map" name="annotation.DB:Reference">
      <att type="string" name="GO:0008092" value="GOA:interpro|GO_REF:0000002"/>
      <att type="string" name="GO:0005884" value="PMID:11598191"/>
      <att type="string" name="GO:0008360" value="GOA:spkw|GO_REF:0000004"/>
      <att type="string" name="GO:0043621" value="PMID:7844168"/>
      <att type="string" name="GO:0001726" value="PMID:9852149"/>
      <att type="string" name="GO:0005829" value="PMID:9852149"/>
      <att type="string" name="GO:0005902" value="PMID:10793131"/>
      <att type="string" name="GO:0005737" value="GOA:interpro|GO_REF:0000002"/>
      <att type="string" name="GO:0016324" value="GOA:spsl|GO_REF:0000023"/>
      <att type="string" name="GO:0051015" value="PMID:10793131"/>
      <att type="string" name="GO:0016020" value="GOA:spkw|GO_REF:0000004"/>
      <att type="string" name="GO:0005488" value="GOA:interpro|GO_REF:0000002"/>
      <att type="string" name="GO:0005198" value="GOA:spkw|GO_REF:0000004"/>
      <att type="string" name="GO:0030863" value="PMID:11598191"/>
      <att type="string" name="GO:0005856" value="GOA:interpro|GO_REF:0000002"/>
      <att type="string" name="GO:0051017" value="PMID:10793131"/>
      <att type="string" name="GO:0007016" value="PMID:10793131"/>
      <att type="string" name="GO:0019898" value="GOA:interpro|GO_REF:0000002"/>
    </att>
    <att type="integer" name="GeneID" value="7430"/>
    <att type="string" name="annotation.DB_Object_Name" value=""/>
    <att type="list" name="annotation.GO CELLULAR_COMPONENT">
      <att type="string" name="annotation.GO CELLULAR_COMPONENT" value="actin filament"/>
      <att type="string" name="annotation.GO CELLULAR_COMPONENT" value="apical plasma membrane"/>
      <att type="string" name="annotation.GO CELLULAR_COMPONENT" value="cortical cytoskeleton"/>
      <att type="string" name="annotation.GO CELLULAR_COMPONENT" value="cytoplasm"/>
      <att type="string" name="annotation.GO CELLULAR_COMPONENT" value="cytoskeleton"/>
      <att type="string" name="annotation.GO CELLULAR_COMPONENT" value="cytosol"/>
      <att type="string" name="annotation.GO CELLULAR_COMPONENT" value="extrinsic to membrane"/>
      <att type="string" name="annotation.GO CELLULAR_COMPONENT" value="membrane"/>
      <att type="string" name="annotation.GO CELLULAR_COMPONENT" value="microvillus"/>
      <att type="string" name="annotation.GO CELLULAR_COMPONENT" value="ruffle"/>
    </att>
    <att type="string" name="annotation.Date" value="20080613"/>
    <att type="list" name="cytoscape.alias.list">
      <att type="string" name="cytoscape.alias.list" value="ENSP00000376016"/>
      <att type="string" name="cytoscape.alias.list" value="IPI00872684"/>
    </att>
    <att type="string" name="upkb_sp" value="P15311"/>
    <att type="string" name="canonicalName" value="NP_003370.2"/>
    <att type="real" name="MCODE_Score" value="0.0"/>
    <att type="string" name="annotation.With (or) From" value="InterPro:IPR011259"/>
    <att type="map" name="annotation.Evidence">
      <att type="string" name="GO:0008092" value="IEA"/>
      <att type="string" name="GO:0005884" value="IDA"/>
      <att type="string" name="GO:0008360" value="IEA"/>
      <att type="string" name="GO:0043621" value="IPI"/>
      <att type="string" name="GO:0001726" value="IDA"/>
      <att type="string" name="GO:0005829" value="IDA"/>
      <att type="string" name="GO:0005902" value="NAS"/>
      <att type="string" name="GO:0005737" value="IEA"/>
      <att type="string" name="GO:0016324" value="IEA"/>
      <att type="string" name="GO:0051015" value="IDA"/>
      <att type="string" name="GO:0016020" value="IEA"/>
      <att type="string" name="GO:0005488" value="IEA"/>
      <att type="string" name="GO:0005198" value="IEA"/>
      <att type="string" name="GO:0030863" value="TAS"/>
      <att type="string" name="GO:0005856" value="IEA"/>
      <att type="string" name="GO:0051017" value="IDA"/>
      <att type="string" name="GO:0007016" value="NAS"/>
      <att type="string" name="GO:0019898" value="IEA"/>
    </att>
    <att type="list" name="annotation.GO BIOLOGICAL_PROCESS">
      <att type="string" name="annotation.GO BIOLOGICAL_PROCESS" value="actin filament bundle formation"/>
      <att type="string" name="annotation.GO BIOLOGICAL_PROCESS" value="cytoskeletal anchoring at plasma membrane"/>
      <att type="string" name="annotation.GO BIOLOGICAL_PROCESS" value="regulation of cell shape"/>
    </att>
    <att type="string" name="Prot_Name" value="villin 2"/>
  </node>
  <node label="NP_001829.1" id="-1160">
    <att type="string" name="annotation.DB_Object_ID" value="P32248"/>
    <att type="string" name="Column 4" value="1236"/>
    <att type="string" name="annotation.DB_Object_Type" value="protein"/>
    <att type="string" name="annotation.DB" value="UniProtKB"/>
    <att type="string" name="GeneID_String" value="1236"/>
    <att type="string" name="annotation.Qualifier" value=""/>
    <att type="string" name="MCODE_Node_Status" value="Unclustered"/>
    <att type="string" name="annotation.Taxon" value="Human"/>
    <att type="string" name="Prot_Acc" value="NP_001829.1"/>
    <att type="string" name="type" value="human"/>
    <att type="string" name="annotation.Assigned_by" value="PINC"/>
    <att type="list" name="annotation.GO MOLECULAR_FUNCTION">
      <att type="string" name="annotation.GO MOLECULAR_FUNCTION" value="C-C chemokine receptor activity"/>
      <att type="string" name="annotation.GO MOLECULAR_FUNCTION" value="receptor activity"/>
      <att type="string" name="annotation.GO MOLECULAR_FUNCTION" value="rhodopsin-like receptor activity"/>
    </att>
    <att type="map" name="annotation.DB:Reference">
      <att type="string" name="GO:0007165" value="GOA:spkw|GO_REF:0000004"/>
      <att type="string" name="GO:0006954" value="PMID:10741397"/>
      <att type="string" name="GO:0007186" value="GOA:interpro|GO_REF:0000002"/>
      <att type="string" name="GO:0006935" value="PMID:9153236"/>
      <att type="string" name="GO:0005886" value="PMID:10741397"/>
      <att type="string" name="GO:0005887" value="PMID:9153236"/>
      <att type="string" name="GO:0016493" value="GOA:interpro|GO_REF:0000002"/>
      <att type="string" name="GO:0001584" value="GOA:interpro|GO_REF:0000002"/>
      <att type="string" name="GO:0004872" value="GOA:spkw|GO_REF:0000004"/>
      <att type="string" name="GO:0007204" value="PMID:9153236"/>
    </att>
    <att type="integer" name="GeneID" value="1236"/>
    <att type="string" name="annotation.DB_Object_Name" value="CCR7, CMKBR7, EBI1, EVI1: C-C chemokine receptor type 7 precursor"/>
    <att type="list" name="annotation.GO CELLULAR_COMPONENT">
      <att type="string" name="annotation.GO CELLULAR_COMPONENT" value="integral to plasma membrane"/>
      <att type="string" name="annotation.GO CELLULAR_COMPONENT" value="plasma membrane"/>
    </att>
    <att type="string" name="annotation.Date" value="20030904"/>
    <att type="list" name="cytoscape.alias.list">
      <att type="string" name="cytoscape.alias.list" value="IPI00027687"/>
      <att type="string" name="cytoscape.alias.list" value="P32248"/>
    </att>
    <att type="string" name="upkb_sp" value="P32248"/>
    <att type="string" name="canonicalName" value="NP_001829.1"/>
    <att type="real" name="MCODE_Score" value="0.0"/>
    <att type="string" name="annotation.With (or) From" value=""/>
    <att type="integer" name="Degree" value="1"/>
    <att type="map" name="annotation.Evidence">
      <att type="string" name="GO:0007165" value="IEA"/>
      <att type="string" name="GO:0006954" value="TAS"/>
      <att type="string" name="GO:0007186" value="IEA"/>
      <att type="string" name="GO:0006935" value="TAS"/>
      <att type="string" name="GO:0005886" value="TAS"/>
      <att type="string" name="GO:0005887" value="TAS"/>
      <att type="string" name="GO:0016493" value="IEA"/>
      <att type="string" name="GO:0001584" value="IEA"/>
      <att type="string" name="GO:0004872" value="IEA"/>
      <att type="string" name="GO:0007204" value="TAS"/>
    </att>
    <att type="list" name="annotation.GO BIOLOGICAL_PROCESS">
      <att type="string" name="annotation.GO BIOLOGICAL_PROCESS" value="G-protein coupled receptor protein signaling pathway"/>
      <att type="string" name="annotation.GO BIOLOGICAL_PROCESS" value="chemotaxis"/>
      <att type="string" name="annotation.GO BIOLOGICAL_PROCESS" value="elevation of cytosolic calcium ion concentration"/>
      <att type="string" name="annotation.GO BIOLOGICAL_PROCESS" value="inflammatory response"/>
      <att type="string" name="annotation.GO BIOLOGICAL_PROCESS" value="signal transduction"/>
    </att>
    <att type="string" name="Prot_Name" value="chemokine (C-C motif) receptor 7 precursor"/>
  </node>
  <node label="NP_001035.1" id="-1438">
    <att type="string" name="annotation.DB_Object_ID" value="Q01959"/>
    <att type="string" name="Column 4" value="6531"/>
    <att type="string" name="annotation.DB_Object_Type" value="protein"/>
    <att type="string" name="annotation.DB" value="UniProtKB"/>
    <att type="string" name="GeneID_String" value="6531"/>
    <att type="string" name="annotation.Qualifier" value=""/>
    <att type="string" name="MCODE_Node_Status" value="Unclustered"/>
    <att type="string" name="annotation.Taxon" value="Human"/>
    <att type="string" name="upkb_tr" value="Q99494"/>
    <att type="string" name="Prot_Acc" value="NP_001035.1"/>
    <att type="string" name="type" value="human"/>
    <att type="string" name="annotation.Assigned_by" value="UniProtKB"/>
    <att type="list" name="annotation.GO MOLECULAR_FUNCTION">
      <att type="string" name="annotation.GO MOLECULAR_FUNCTION" value="dopamine:sodium symporter activity"/>
      <att type="string" name="annotation.GO MOLECULAR_FUNCTION" value="protein binding"/>
      <att type="string" name="annotation.GO MOLECULAR_FUNCTION" value="symporter activity"/>
    </att>
    <att type="map" name="annotation.DB:Reference">
      <att type="string" name="GO:0005515" value="PMID:11343649"/>
      <att type="string" name="GO:0021984" value="GOA:compara|GO_REF:0000019"/>
      <att type="string" name="GO:0007608" value="GOA:compara|GO_REF:0000019"/>
      <att type="string" name="GO:0005886" value="PMID:11343649"/>
      <att type="string" name="GO:0015872" value="GOA:compara|GO_REF:0000019"/>
      <att type="string" name="GO:0060134" value="GOA:compara|GO_REF:0000019"/>
      <att type="string" name="GO:0042053" value="GOA:compara|GO_REF:0000019"/>
      <att type="string" name="GO:0042416" value="GOA:compara|GO_REF:0000019"/>
      <att type="string" name="GO:0005737" value="PMID:10823899"/>
      <att type="string" name="GO:0007595" value="GOA:compara|GO_REF:0000019"/>
      <att type="string" name="GO:0005887" value="GOA:interpro|GO_REF:0000002"/>
      <att type="string" name="GO:0042420" value="GOA:compara|GO_REF:0000019"/>
      <att type="string" name="GO:0007626" value="GOA:compara|GO_REF:0000019"/>
      <att type="string" name="GO:0040018" value="GOA:compara|GO_REF:0000019"/>
      <att type="string" name="GO:0015844" value="PMID:16024787"/>
      <att type="string" name="GO:0005330" value="GOA:interpro|GO_REF:0000002"/>
      <att type="string" name="GO:0015293" value="GOA:spkw|GO_REF:0000004"/>
    </att>
    <att type="integer" name="GeneID" value="6531"/>
    <att type="string" name="annotation.DB_Object_Name" value="SLC6A3, DAT1: Sodium-dependent dopamine transporter"/>
    <att type="list" name="annotation.GO CELLULAR_COMPONENT">
      <att type="string" name="annotation.GO CELLULAR_COMPONENT" value="cytoplasm"/>
      <att type="string" name="annotation.GO CELLULAR_COMPONENT" value="integral to plasma membrane"/>
      <att type="string" name="annotation.GO CELLULAR_COMPONENT" value="plasma membrane"/>
    </att>
    <att type="string" name="annotation.Date" value="20080613"/>
    <att type="list" name="cytoscape.alias.list">
      <att type="string" name="cytoscape.alias.list" value="IPI00219765"/>
      <att type="string" name="cytoscape.alias.list" value="Q01959"/>
    </att>
    <att type="string" name="upkb_sp" value="Q01959"/>
    <att type="string" name="canonicalName" value="NP_001035.1"/>
    <att type="real" name="MCODE_Score" value="0.2222222222222222"/>
    <att type="string" name="annotation.With (or) From" value="InterPro:IPR002436"/>
    <att type="map" name="annotation.Evidence">
      <att type="string" name="GO:0005515" value="IPI"/>
      <att type="string" name="GO:0021984" value="IEA"/>
      <att type="string" name="GO:0007608" value="IEA"/>
      <att type="string" name="GO:0005886" value="IDA"/>
      <att type="string" name="GO:0015872" value="IEA"/>
      <att type="string" name="GO:0060134" value="IEA"/>
      <att type="string" name="GO:0042053" value="IEA"/>
      <att type="string" name="GO:0042416" value="IEA"/>
      <att type="string" name="GO:0005737" value="TAS"/>
      <att type="string" name="GO:0007595" value="IEA"/>
      <att type="string" name="GO:0005887" value="IEA"/>
      <att type="string" name="GO:0042420" value="IEA"/>
      <att type="string" name="GO:0007626" value="IEA"/>
      <att type="string" name="GO:0040018" value="IEA"/>
      <att type="string" name="GO:0015844" value="IDA"/>
      <att type="string" name="GO:0005330" value="IEA"/>
      <att type="string" name="GO:0015293" value="IEA"/>
    </att>
    <att type="list" name="annotation.GO BIOLOGICAL_PROCESS">
      <att type="string" name="annotation.GO BIOLOGICAL_PROCESS" value="adenohypophysis development"/>
      <att type="string" name="annotation.GO BIOLOGICAL_PROCESS" value="dopamine biosynthetic process"/>
      <att type="string" name="annotation.GO BIOLOGICAL_PROCESS" value="dopamine catabolic process"/>
      <att type="string" name="annotation.GO BIOLOGICAL_PROCESS" value="dopamine transport"/>
      <att type="string" name="annotation.GO BIOLOGICAL_PROCESS" value="lactation"/>
      <att type="string" name="annotation.GO BIOLOGICAL_PROCESS" value="locomotory behavior"/>
      <att type="string" name="annotation.GO BIOLOGICAL_PROCESS" value="monoamine transport"/>
      <att type="string" name="annotation.GO BIOLOGICAL_PROCESS" value="positive regulation of multicellular organism growth"/>
      <att type="string" name="annotation.GO BIOLOGICAL_PROCESS" value="prepulse inhibition"/>
      <att type="string" name="annotation.GO BIOLOGICAL_PROCESS" value="regulation of dopamine metabolic process"/>
      <att type="string" name="annotation.GO BIOLOGICAL_PROCESS" value="sensory perception of smell"/>
    </att>
    <att type="string" name="Prot_Name" value="solute carrier family 6 (neurotransmitter transporter, dopamine), member 3"/>
  </node>
  <node label="NP_004949.1" id="-889">
    <att type="string" name="annotation.DB_Object_ID" value="P42345"/>
    <att type="string" name="Column 4" value="2475"/>
    <att type="string" name="annotation.DB_Object_Type" value="protein"/>
    <att type="string" name="annotation.DB" value="UniProtKB"/>
    <att type="string" name="GeneID_String" value="2475"/>
    <att type="string" name="annotation.Qualifier" value=""/>
    <att type="string" name="MCODE_Node_Status" value="Unclustered"/>
    <att type="string" name="annotation.Taxon" value="Human"/>
    <att type="string" name="upkb_tr" value="B1AKQ2"/>
    <att type="string" name="Prot_Acc" value="NP_004949.1"/>
    <att type="string" name="type" value="human"/>
    <att type="string" name="annotation.Assigned_by" value="UniProtKB"/>
    <att type="list" name="annotation.GO MOLECULAR_FUNCTION">
      <att type="string" name="annotation.GO MOLECULAR_FUNCTION" value="kinase activity"/>
      <att type="string" name="annotation.GO MOLECULAR_FUNCTION" value="phosphoprotein binding"/>
      <att type="string" name="annotation.GO MOLECULAR_FUNCTION" value="phosphotransferase activity, alcohol group as acceptor"/>
      <att type="string" name="annotation.GO MOLECULAR_FUNCTION" value="protein serine/threonine kinase activity"/>
    </att>
    <att type="map" name="annotation.DB:Reference">
      <att type="string" name="GO:0051219" value="PMID:11853878"/>
      <att type="string" name="GO:0007584" value="PMID:15539461"/>
      <att type="string" name="GO:0005829" value="PMID:15718470"/>
      <att type="string" name="GO:0007165" value="PMID:15539461"/>
      <att type="string" name="GO:0030163" value="PMID:11853878"/>
      <att type="string" name="GO:0016310" value="PMID:11853878"/>
      <att type="string" name="GO:0005737" value="PMID:11853878"/>
      <att type="string" name="GO:0016020" value="PMID:11853878"/>
      <att type="string" name="GO:0004674" value="PMID:15718470"/>
      <att type="string" name="GO:0016301" value="PMID:11853878"/>
      <att type="string" name="GO:0016773" value="GOA:interpro|GO_REF:0000002"/>
      <att type="string" name="GO:0016049" value="PMID:11853878"/>
      <att type="string" name="GO:0005942" value="PMID:15539461"/>
    </att>
    <att type="integer" name="GeneID" value="2475"/>
    <att type="string" name="annotation.DB_Object_Name" value="FRAP1, FRAP, FRAP2: FKBP12-rapamycin complex-associated protein"/>
    <att type="list" name="annotation.GO CELLULAR_COMPONENT">
      <att type="string" name="annotation.GO CELLULAR_COMPONENT" value="cytoplasm"/>
      <att type="string" name="annotation.GO CELLULAR_COMPONENT" value="cytosol"/>
      <att type="string" name="annotation.GO CELLULAR_COMPONENT" value="membrane"/>
      <att type="string" name="annotation.GO CELLULAR_COMPONENT" value="phosphoinositide 3-kinase complex"/>
    </att>
    <att type="string" name="annotation.Date" value="20050428"/>
    <att type="list" name="cytoscape.alias.list">
      <att type="string" name="cytoscape.alias.list" value="IPI00031410"/>
      <att type="string" name="cytoscape.alias.list" value="P42345"/>
    </att>
    <att type="string" name="upkb_sp" value="P42345"/>
    <att type="string" name="canonicalName" value="NP_004949.1"/>
    <att type="real" name="MCODE_Score" value="0.0"/>
    <att type="string" name="annotation.With (or) From" value=""/>
    <att type="map" name="annotation.Evidence">
      <att type="string" name="GO:0051219" value="IPI"/>
      <att type="string" name="GO:0007584" value="NAS"/>
      <att type="string" name="GO:0005829" value="EXP"/>
      <att type="string" name="GO:0007165" value="NAS"/>
      <att type="string" name="GO:0030163" value="TAS"/>
      <att type="string" name="GO:0016310" value="IDA"/>
      <att type="string" name="GO:0005737" value="IDA"/>
      <att type="string" name="GO:0016020" value="IDA"/>
      <att type="string" name="GO:0004674" value="EXP"/>
      <att type="string" name="GO:0016301" value="TAS"/>
      <att type="string" name="GO:0016773" value="IEA"/>
      <att type="string" name="GO:0016049" value="TAS"/>
      <att type="string" name="GO:0005942" value="NAS"/>
    </att>
    <att type="list" name="annotation.GO BIOLOGICAL_PROCESS">
      <att type="string" name="annotation.GO BIOLOGICAL_PROCESS" value="cell growth"/>
      <att type="string" name="annotation.GO BIOLOGICAL_PROCESS" value="phosphorylation"/>
      <att type="string" name="annotation.GO BIOLOGICAL_PROCESS" value="protein catabolic process"/>
      <att type="string" name="annotation.GO BIOLOGICAL_PROCESS" value="response to nutrient"/>
      <att type="string" name="annotation.GO BIOLOGICAL_PROCESS" value="signal transduction"/>
    </att>
    <att type="string" name="Prot_Name" value="FK506 binding protein 12-rapamycin associated protein 1"/>
  </node>
  <node label="NP_005391.1" id="-1072">
    <att type="string" name="annotation.DB_Object_ID" value="Q02156"/>
    <att type="string" name="Column 4" value="5581"/>
    <att type="string" name="annotation.DB_Object_Type" value="protein"/>
    <att type="string" name="annotation.DB" value="UniProtKB"/>
    <att type="string" name="upkb_vega" value="OTTHUMP00000200380"/>
    <att type="string" name="GeneID_String" value="5581"/>
    <att type="string" name="annotation.Qualifier" value=""/>
    <att type="string" name="MCODE_Node_Status" value="Unclustered"/>
    <att type="string" name="annotation.Taxon" value="Human"/>
    <att type="string" name="upkb_tr" value="Q53RT0"/>
    <att type="string" name="Prot_Acc" value="NP_005391.1"/>
    <att type="string" name="type" value="human"/>
    <att type="string" name="annotation.Assigned_by" value="PINC"/>
    <att type="list" name="annotation.GO MOLECULAR_FUNCTION">
      <att type="string" name="annotation.GO MOLECULAR_FUNCTION" value="ATP binding"/>
      <att type="string" name="annotation.GO MOLECULAR_FUNCTION" value="diacylglycerol binding"/>
      <att type="string" name="annotation.GO MOLECULAR_FUNCTION" value="metal ion binding"/>
      <att type="string" name="annotation.GO MOLECULAR_FUNCTION" value="nucleotide binding"/>
      <att type="string" name="annotation.GO MOLECULAR_FUNCTION" value="protein binding"/>
      <att type="string" name="annotation.GO MOLECULAR_FUNCTION" value="protein kinase C activity"/>
      <att type="string" name="annotation.GO MOLECULAR_FUNCTION" value="protein serine/threonine kinase activity"/>
      <att type="string" name="annotation.GO MOLECULAR_FUNCTION" value="signal transducer activity"/>
      <att type="string" name="annotation.GO MOLECULAR_FUNCTION" value="transferase activity"/>
      <att type="string" name="annotation.GO MOLECULAR_FUNCTION" value="zinc ion binding"/>
    </att>
    <att type="map" name="annotation.DB:Reference">
      <att type="string" name="GO:0005515" value="PMID:17668322"/>
      <att type="string" name="GO:0007242" value="GOA:interpro|GO_REF:0000002"/>
      <att type="string" name="GO:0005624" value="PMID:7935319"/>
      <att type="string" name="GO:0006917" value="PMID:10438519"/>
      <att type="string" name="GO:0005524" value="GOA:interpro|GO_REF:0000002"/>
      <att type="string" name="GO:0046872" value="GOA:spkw|GO_REF:0000004"/>
      <att type="string" name="GO:0019992" value="GOA:spkw|GO_REF:0000004"/>
      <att type="string" name="GO:0000166" value="GOA:spkw|GO_REF:0000004"/>
      <att type="string" name="GO:0004674" value="GOA:spkw|GO_REF:0000004"/>
      <att type="string" name="GO:0006468" value="PMID:1382605"/>
      <att type="string" name="GO:0008270" value="GOA:spkw|GO_REF:0000004"/>
      <att type="string" name="GO:0004871" value="PMID:10438519"/>
      <att type="string" name="GO:0004697" value="PMID:1382605"/>
      <att type="string" name="GO:0016740" value="GOA:spkw|GO_REF:0000004"/>
    </att>
    <att type="integer" name="GeneID" value="5581"/>
    <att type="string" name="annotation.DB_Object_Name" value="PRKCE, PKCE: Protein kinase C epsilon type"/>
    <att type="list" name="annotation.GO CELLULAR_COMPONENT">
      <att type="string" name="annotation.GO CELLULAR_COMPONENT" value="membrane fraction"/>
    </att>
    <att type="string" name="annotation.Date" value="20030904"/>
    <att type="list" name="cytoscape.alias.list">
      <att type="string" name="cytoscape.alias.list" value="IPI00024539"/>
      <att type="string" name="cytoscape.alias.list" value="Q02156"/>
    </att>
    <att type="string" name="upkb_sp" value="Q02156"/>
    <att type="string" name="canonicalName" value="NP_005391.1"/>
    <att type="real" name="MCODE_Score" value="1.0"/>
    <att type="string" name="annotation.With (or) From" value=""/>
    <att type="integer" name="Degree" value="3"/>
    <att type="map" name="annotation.Evidence">
      <att type="string" name="GO:0005515" value="IPI"/>
      <att type="string" name="GO:0007242" value="IEA"/>
      <att type="string" name="GO:0005624" value="TAS"/>
      <att type="string" name="GO:0006917" value="TAS"/>
      <att type="string" name="GO:0005524" value="IEA"/>
      <att type="string" name="GO:0046872" value="IEA"/>
      <att type="string" name="GO:0019992" value="IEA"/>
      <att type="string" name="GO:0000166" value="IEA"/>
      <att type="string" name="GO:0004674" value="IEA"/>
      <att type="string" name="GO:0006468" value="TAS"/>
      <att type="string" name="GO:0008270" value="IEA"/>
      <att type="string" name="GO:0004871" value="TAS"/>
      <att type="string" name="GO:0004697" value="TAS"/>
      <att type="string" name="GO:0016740" value="IEA"/>
    </att>
    <att type="list" name="annotation.GO BIOLOGICAL_PROCESS">
      <att type="string" name="annotation.GO BIOLOGICAL_PROCESS" value="induction of apoptosis"/>
      <att type="string" name="annotation.GO BIOLOGICAL_PROCESS" value="intracellular signaling cascade"/>
      <att type="string" name="annotation.GO BIOLOGICAL_PROCESS" value="protein amino acid phosphorylation"/>
    </att>
    <att type="string" name="Prot_Name" value="protein kinase C, epsilon"/>
  </node>
  <node label="NP_997647.1" id="-936">
    <att type="string" name="annotation.DB_Object_ID" value="ENSP00000265313"/>
    <att type="string" name="Column 4" value="2335"/>
    <att type="string" name="annotation.DB_Object_Type" value="protein"/>
    <att type="string" name="upkb_ensemble" value="ENSP00000265313"/>
    <att type="string" name="annotation.DB" value="ENSEMBL"/>
    <att type="string" name="GeneID_String" value="2335"/>
    <att type="string" name="annotation.Qualifier" value=""/>
    <att type="string" name="MCODE_Node_Status" value="Unclustered"/>
    <att type="string" name="annotation.Taxon" value="Human"/>
    <att type="string" name="upkb_tr" value="O95608"/>
    <att type="string" name="Prot_Acc" value="NP_997647.1"/>
    <att type="string" name="type" value="human"/>
    <att type="string" name="annotation.Assigned_by" value="UniProtKB"/>
    <att type="list" name="annotation.GO MOLECULAR_FUNCTION">
      <att type="string" name="annotation.GO MOLECULAR_FUNCTION" value="collagen binding"/>
      <att type="string" name="annotation.GO MOLECULAR_FUNCTION" value="extracellular matrix structural constituent"/>
      <att type="string" name="annotation.GO MOLECULAR_FUNCTION" value="heparin binding"/>
      <att type="string" name="annotation.GO MOLECULAR_FUNCTION" value="oxidoreductase activity"/>
    </att>
    <att type="map" name="annotation.DB:Reference">
      <att type="string" name="GO:0005793" value="PMID:15308636"/>
      <att type="string" name="GO:0005518" value="PMID:3024962"/>
      <att type="string" name="GO:0005578" value="UniProt:Q9UMK2"/>
      <att type="string" name="GO:0009611" value="PMID:7989369"/>
      <att type="string" name="GO:0005576" value="GOA:interpro|GO_REF:0000002"/>
      <att type="string" name="GO:0006953" value="GOA:spkw|GO_REF:0000004"/>
      <att type="string" name="GO:0016477" value="UniProt:P02751"/>
      <att type="string" name="GO:0008152" value="GOA:interpro|GO_REF:0000002"/>
      <att type="string" name="GO:0016491" value="GOA:interpro|GO_REF:0000002"/>
      <att type="string" name="GO:0031093" value="PMID:444675"/>
      <att type="string" name="GO:0007155" value="PMID:1423622"/>
      <att type="string" name="GO:0007169" value="PMID:15609325"/>
      <att type="string" name="GO:0008201" value="PMID:10075919"/>
      <att type="string" name="GO:0005201" value="UniProt:P02751"/>
    </att>
    <att type="integer" name="GeneID" value="2335"/>
    <att type="string" name="annotation.DB_Object_Name" value=""/>
    <att type="string" name="upkb_refseq_reviewed" value="NP_997640"/>
    <att type="list" name="annotation.GO CELLULAR_COMPONENT">
      <att type="string" name="annotation.GO CELLULAR_COMPONENT" value="ER-Golgi intermediate compartment"/>
      <att type="string" name="annotation.GO CELLULAR_COMPONENT" value="extracellular region"/>
      <att type="string" name="annotation.GO CELLULAR_COMPONENT" value="platelet alpha granule lumen"/>
      <att type="string" name="annotation.GO CELLULAR_COMPONENT" value="proteinaceous extracellular matrix"/>
    </att>
    <att type="string" name="annotation.Date" value="20080613"/>
    <att type="list" name="cytoscape.alias.list">
      <att type="string" name="cytoscape.alias.list" value="ENSP00000265313"/>
      <att type="string" name="cytoscape.alias.list" value="IPI00873210"/>
    </att>
    <att type="string" name="upkb_sp" value="P02751"/>
    <att type="string" name="canonicalName" value="NP_997647.1"/>
    <att type="real" name="MCODE_Score" value="0.0"/>
    <att type="string" name="annotation.With (or) From" value="InterPro:IPR000083"/>
    <att type="map" name="annotation.Evidence">
      <att type="string" name="GO:0005793" value="IDA"/>
      <att type="string" name="GO:0005518" value="NAS"/>
      <att type="string" name="GO:0005578" value="NAS"/>
      <att type="string" name="GO:0009611" value="NAS"/>
      <att type="string" name="GO:0005576" value="IEA"/>
      <att type="string" name="GO:0006953" value="IEA"/>
      <att type="string" name="GO:0016477" value="NAS"/>
      <att type="string" name="GO:0008152" value="IEA"/>
      <att type="string" name="GO:0016491" value="IEA"/>
      <att type="string" name="GO:0031093" value="EXP"/>
      <att type="string" name="GO:0007155" value="NAS"/>
      <att type="string" name="GO:0007169" value="NAS"/>
      <att type="string" name="GO:0008201" value="NAS"/>
      <att type="string" name="GO:0005201" value="NAS"/>
    </att>
    <att type="list" name="annotation.GO BIOLOGICAL_PROCESS">
      <att type="string" name="annotation.GO BIOLOGICAL_PROCESS" value="acute-phase response"/>
      <att type="string" name="annotation.GO BIOLOGICAL_PROCESS" value="cell adhesion"/>
      <att type="string" name="annotation.GO BIOLOGICAL_PROCESS" value="cell migration"/>
      <att type="string" name="annotation.GO BIOLOGICAL_PROCESS" value="metabolic process"/>
      <att type="string" name="annotation.GO BIOLOGICAL_PROCESS" value="response to wounding"/>
      <att type="string" name="annotation.GO BIOLOGICAL_PROCESS" value="transmembrane receptor protein tyrosine kinase signaling pathway"/>
    </att>
    <att type="string" name="Prot_Name" value="fibronectin 1 isoform 1 preproprotein"/>
  </node>
  <node label="NP_000053.2" id="-588">
    <att type="string" name="annotation.DB_Object_ID" value="P05155"/>
    <att type="string" name="Column 4" value="710"/>
    <att type="string" name="annotation.DB_Object_Type" value="protein"/>
    <att type="string" name="upkb_ensemble" value="ENSP00000367574"/>
    <att type="string" name="annotation.DB" value="UniProtKB"/>
    <att type="string" name="upkb_vega" value="OTTHUMP00000197007"/>
    <att type="string" name="GeneID_String" value="710"/>
    <att type="string" name="annotation.Qualifier" value=""/>
    <att type="string" name="MCODE_Node_Status" value="Unclustered"/>
    <att type="string" name="annotation.Taxon" value="Human"/>
    <att type="string" name="upkb_tr" value="Q5UGI6"/>
    <att type="string" name="Prot_Acc" value="NP_000053.2"/>
    <att type="string" name="type" value="human"/>
    <att type="string" name="annotation.Assigned_by" value="Reactome"/>
    <att type="list" name="annotation.GO MOLECULAR_FUNCTION">
      <att type="string" name="annotation.GO MOLECULAR_FUNCTION" value="serine-type endopeptidase inhibitor activity"/>
    </att>
    <att type="map" name="annotation.DB:Reference">
      <att type="string" name="GO:0004867" value="PMID:1363816"/>
      <att type="string" name="GO:0007596" value="GOA:spkw|GO_REF:0000004"/>
      <att type="string" name="GO:0045087" value="GOA:spkw|GO_REF:0000004"/>
      <att type="string" name="GO:0008015" value="PMID:2365061"/>
      <att type="string" name="GO:0006958" value="GOA:spkw|GO_REF:0000004"/>
      <att type="string" name="GO:0031093" value="PMID:3965505"/>
      <att type="string" name="GO:0005576" value="PMID:3965505"/>
    </att>
    <att type="integer" name="GeneID" value="710"/>
    <att type="string" name="annotation.DB_Object_Name" value="SERPING1, C1IN, C1NH: Plasma protease C1 inhibitor precursor"/>
    <att type="list" name="annotation.GO CELLULAR_COMPONENT">
      <att type="string" name="annotation.GO CELLULAR_COMPONENT" value="extracellular region"/>
      <att type="string" name="annotation.GO CELLULAR_COMPONENT" value="platelet alpha granule lumen"/>
    </att>
    <att type="string" name="annotation.Date" value="20040809"/>
    <att type="list" name="cytoscape.alias.list">
      <att type="string" name="cytoscape.alias.list" value="IPI00291866"/>
      <att type="string" name="cytoscape.alias.list" value="P05155"/>
    </att>
    <att type="string" name="upkb_sp" value="P05155"/>
    <att type="string" name="canonicalName" value="NP_000053.2"/>
    <att type="real" name="MCODE_Score" value="0.0"/>
    <att type="string" name="annotation.With (or) From" value=""/>
    <att type="map" name="annotation.Evidence">
      <att type="string" name="GO:0004867" value="TAS"/>
      <att type="string" name="GO:0007596" value="IEA"/>
      <att type="string" name="GO:0045087" value="IEA"/>
      <att type="string" name="GO:0008015" value="TAS"/>
      <att type="string" name="GO:0006958" value="IEA"/>
      <att type="string" name="GO:0031093" value="EXP"/>
      <att type="string" name="GO:0005576" value="EXP"/>
    </att>
    <att type="list" name="annotation.GO BIOLOGICAL_PROCESS">
      <att type="string" name="annotation.GO BIOLOGICAL_PROCESS" value="blood circulation"/>
      <att type="string" name="annotation.GO BIOLOGICAL_PROCESS" value="blood coagulation"/>
      <att type="string" name="annotation.GO BIOLOGICAL_PROCESS" value="complement activation, classical pathway"/>
      <att type="string" name="annotation.GO BIOLOGICAL_PROCESS" value="innate immune response"/>
    </att>
    <att type="string" name="Prot_Name" value="complement component 1 inhibitor precursor"/>
  </node>
  <node label="NP_001219.2" id="-668">
    <att type="string" name="annotation.DB_Object_ID" value="Q14790"/>
    <att type="string" name="Column 4" value="841"/>
    <att type="string" name="annotation.DB_Object_Type" value="protein"/>
    <att type="string" name="annotation.DB" value="UniProtKB"/>
    <att type="string" name="GeneID_String" value="841"/>
    <att type="string" name="annotation.Qualifier" value=""/>
    <att type="string" name="MCODE_Node_Status" value="Unclustered"/>
    <att type="string" name="annotation.Taxon" value="Human"/>
    <att type="string" name="upkb_tr" value="Q9HBU4"/>
    <att type="string" name="Prot_Acc" value="NP_001219.2"/>
    <att type="string" name="type" value="human"/>
    <att type="string" name="annotation.Assigned_by" value="PINC"/>
    <att type="list" name="annotation.GO MOLECULAR_FUNCTION">
      <att type="string" name="annotation.GO MOLECULAR_FUNCTION" value="caspase activity"/>
      <att type="string" name="annotation.GO MOLECULAR_FUNCTION" value="cysteine-type peptidase activity"/>
      <att type="string" name="annotation.GO MOLECULAR_FUNCTION" value="identical protein binding"/>
      <att type="string" name="annotation.GO MOLECULAR_FUNCTION" value="signal transducer activity"/>
    </att>
    <att type="map" name="annotation.DB:Reference">
      <att type="string" name="GO:0008633" value="PMID:14644197"/>
      <att type="string" name="GO:0008624" value="PMID:11048727"/>
      <att type="string" name="GO:0042981" value="GOA:interpro|GO_REF:0000002"/>
      <att type="string" name="GO:0042802" value="PMID:11717445"/>
      <att type="string" name="GO:0005829" value="PMID:12887920"/>
      <att type="string" name="GO:0005739" value="PMID:10891503"/>
      <att type="string" name="GO:0005737" value="GOA:spkw|GO_REF:0000004"/>
      <att type="string" name="GO:0006508" value="PMID:12888622"/>
      <att type="string" name="GO:0004871" value="PMID:12761501"/>
      <att type="string" name="GO:0008234" value="PMID:8681376"/>
      <att type="string" name="GO:0043123" value="PMID:12761501"/>
      <att type="string" name="GO:0005856" value="PMID:10891503"/>
      <att type="string" name="GO:0030693" value="PMID:8681376"/>
    </att>
    <att type="integer" name="GeneID" value="841"/>
    <att type="string" name="annotation.DB_Object_Name" value="CASP8, MCH5: Caspase-8 precursor"/>
    <att type="list" name="annotation.GO CELLULAR_COMPONENT">
      <att type="string" name="annotation.GO CELLULAR_COMPONENT" value="cytoplasm"/>
      <att type="string" name="annotation.GO CELLULAR_COMPONENT" value="cytoskeleton"/>
      <att type="string" name="annotation.GO CELLULAR_COMPONENT" value="cytosol"/>
      <att type="string" name="annotation.GO CELLULAR_COMPONENT" value="mitochondrion"/>
    </att>
    <att type="string" name="annotation.Date" value="20030904"/>
    <att type="list" name="cytoscape.alias.list">
      <att type="string" name="cytoscape.alias.list" value="IPI00000149"/>
      <att type="string" name="cytoscape.alias.list" value="Q14790"/>
    </att>
    <att type="string" name="upkb_sp" value="Q14790"/>
    <att type="string" name="canonicalName" value="NP_001219.2"/>
    <att type="real" name="MCODE_Score" value="0.0"/>
    <att type="string" name="annotation.With (or) From" value=""/>
    <att type="integer" name="Degree" value="2"/>
    <att type="map" name="annotation.Evidence">
      <att type="string" name="GO:0008633" value="EXP"/>
      <att type="string" name="GO:0008624" value="EXP"/>
      <att type="string" name="GO:0042981" value="IEA"/>
      <att type="string" name="GO:0042802" value="IPI"/>
      <att type="string" name="GO:0005829" value="EXP"/>
      <att type="string" name="GO:0005739" value="TAS"/>
      <att type="string" name="GO:0005737" value="IEA"/>
      <att type="string" name="GO:0006508" value="IDA"/>
      <att type="string" name="GO:0004871" value="IEP"/>
      <att type="string" name="GO:0008234" value="TAS"/>
      <att type="string" name="GO:0043123" value="IEP"/>
      <att type="string" name="GO:0005856" value="TAS"/>
      <att type="string" name="GO:0030693" value="TAS"/>
    </att>
    <att type="list" name="annotation.GO BIOLOGICAL_PROCESS">
      <att type="string" name="annotation.GO BIOLOGICAL_PROCESS" value="activation of pro-apoptotic gene products"/>
      <att type="string" name="annotation.GO BIOLOGICAL_PROCESS" value="induction of apoptosis by extracellular signals"/>
      <att type="string" name="annotation.GO BIOLOGICAL_PROCESS" value="positive regulation of I-kappaB kinase/NF-kappaB cascade"/>
      <att type="string" name="annotation.GO BIOLOGICAL_PROCESS" value="proteolysis"/>
      <att type="string" name="annotation.GO BIOLOGICAL_PROCESS" value="regulation of apoptosis"/>
    </att>
    <att type="string" name="Prot_Name" value="caspase 8 isoform A precursor"/>
  </node>
  <node label="NP_000651.3" id="-838">
    <att type="string" name="annotation.DB_Object_ID" value="P01137"/>
    <att type="string" name="Column 4" value="7040"/>
    <att type="string" name="annotation.DB_Object_Type" value="protein"/>
    <att type="string" name="annotation.DB" value="UniProtKB"/>
    <att type="string" name="GeneID_String" value="7040"/>
    <att type="string" name="annotation.Qualifier" value=""/>
    <att type="string" name="MCODE_Node_Status" value="Unclustered"/>
    <att type="string" name="annotation.Taxon" value="Human"/>
    <att type="string" name="Prot_Acc" value="NP_000651.3"/>
    <att type="string" name="type" value="human"/>
    <att type="string" name="annotation.Assigned_by" value="Reactome"/>
    <att type="list" name="annotation.GO MOLECULAR_FUNCTION">
      <att type="string" name="annotation.GO MOLECULAR_FUNCTION" value="growth factor activity"/>
      <att type="string" name="annotation.GO MOLECULAR_FUNCTION" value="protein N-terminus binding"/>
      <att type="string" name="annotation.GO MOLECULAR_FUNCTION" value="transcription activator activity"/>
      <att type="string" name="annotation.GO MOLECULAR_FUNCTION" value="transforming growth factor beta receptor binding"/>
    </att>
    <att type="map" name="annotation.DB:Reference">
      <att type="string" name="GO:0008219" value="UniProt:P01137"/>
      <att type="string" name="GO:0030308" value="PMID:15334054"/>
      <att type="string" name="GO:0048298" value="PMID:14988498"/>
      <att type="string" name="GO:0050680" value="GOA:compara|GO_REF:0000019"/>
      <att type="string" name="GO:0006796" value="PMID:10513816"/>
      <att type="string" name="GO:0005615" value="UniProt:P01137"/>
      <att type="string" name="GO:0007406" value="GOA:compara|GO_REF:0000019"/>
      <att type="string" name="GO:0048535" value="UniProt:P01137"/>
      <att type="string" name="GO:0006754" value="PMID:10513816"/>
      <att type="string" name="GO:0009887" value="UniProt:P01137"/>
      <att type="string" name="GO:0016202" value="UniProt:P01137"/>
      <att type="string" name="GO:0016481" value="PMID:15702480"/>
      <att type="string" name="GO:0017015" value="PMID:15334054"/>
      <att type="string" name="GO:0050679" value="GOA:compara|GO_REF:0000019"/>
      <att type="string" name="GO:0005796" value="PMID:3457014"/>
      <att type="string" name="GO:0031536" value="GOA:compara|GO_REF:0000019"/>
      <att type="string" name="GO:0005160" value="UniProt:P01137"/>
      <att type="string" name="GO:0001501" value="UniProt:P01137"/>
      <att type="string" name="GO:0032967" value="PMID:9639571"/>
      <att type="string" name="GO:0050777" value="GOA:compara|GO_REF:0000019"/>
      <att type="string" name="GO:0045930" value="PMID:14555988"/>
      <att type="string" name="GO:0007184" value="GOA:compara|GO_REF:0000019"/>
      <att type="string" name="GO:0051101" value="UniProt:P01137"/>
      <att type="string" name="GO:0042060" value="GOA:compara|GO_REF:0000019"/>
      <att type="string" name="GO:0042306" value="UniProt:P01137"/>
      <att type="string" name="GO:0045893" value="UniProt:P01137"/>
      <att type="string" name="GO:0008083" value="GOA:interpro|GO_REF:0000002"/>
      <att type="string" name="GO:0030424" value="GOA:compara|GO_REF:0000019"/>
      <att type="string" name="GO:0031575" value="PMID:15334054"/>
      <att type="string" name="GO:0016563" value="UniProt:P01137"/>
      <att type="string" name="GO:0009817" value="GOA:compara|GO_REF:0000019"/>
      <att type="string" name="GO:0001837" value="PMID:14679171"/>
      <att type="string" name="GO:0050765" value="GOA:compara|GO_REF:0000019"/>
      <att type="string" name="GO:0030279" value="GOA:compara|GO_REF:0000019"/>
      <att type="string" name="GO:0006954" value="UniProt:P01137"/>
      <att type="string" name="GO:0051092" value="GOA:compara|GO_REF:0000019"/>
      <att type="string" name="GO:0007050" value="PMID:14555988"/>
      <att type="string" name="GO:0031093" value="PMID:3457014"/>
      <att type="string" name="GO:0051280" value="GOA:compara|GO_REF:0000019"/>
      <att type="string" name="GO:0030141" value="GOA:compara|GO_REF:0000019"/>
      <att type="string" name="GO:0001666" value="GOA:compara|GO_REF:0000019"/>
      <att type="string" name="GO:0008354" value="GOA:compara|GO_REF:0000019"/>
      <att type="string" name="GO:0010033" value="GOA:compara|GO_REF:0000019"/>
      <att type="string" name="GO:0035307" value="PMID:14555988"/>
      <att type="string" name="GO:0042493" value="GOA:compara|GO_REF:0000019"/>
      <att type="string" name="GO:0042552" value="GOA:compara|GO_REF:0000019"/>
      <att type="string" name="GO:0005578" value="UniProt:P01137"/>
      <att type="string" name="GO:0002248" value="PMID:9639571"/>
      <att type="string" name="GO:0005576" value="PMID:9934696"/>
      <att type="string" name="GO:0006917" value="PMID:15334054"/>
      <att type="string" name="GO:0047485" value="GOA:compara|GO_REF:0000019"/>
      <att type="string" name="GO:0045066" value="GOA:compara|GO_REF:0000019"/>
      <att type="string" name="GO:0019049" value="PMID:15334054"/>
      <att type="string" name="GO:0006468" value="UniProt:P01137"/>
      <att type="string" name="GO:0001763" value="GOA:compara|GO_REF:0000019"/>
    </att>
    <att type="integer" name="GeneID" value="7040"/>
    <att type="string" name="annotation.DB_Object_Name" value="TGFB1, TGFB: Transforming growth factor beta-1 precursor"/>
    <att type="list" name="annotation.GO CELLULAR_COMPONENT">
      <att type="string" name="annotation.GO CELLULAR_COMPONENT" value="Golgi lumen"/>
      <att type="string" name="annotation.GO CELLULAR_COMPONENT" value="axon"/>
      <att type="string" name="annotation.GO CELLULAR_COMPONENT" value="extracellular region"/>
      <att type="string" name="annotation.GO CELLULAR_COMPONENT" value="extracellular space"/>
      <att type="string" name="annotation.GO CELLULAR_COMPONENT" value="platelet alpha granule lumen"/>
      <att type="string" name="annotation.GO CELLULAR_COMPONENT" value="proteinaceous extracellular matrix"/>
      <att type="string" name="annotation.GO CELLULAR_COMPONENT" value="secretory granule"/>
    </att>
    <att type="string" name="annotation.Date" value="20040804"/>
    <att type="list" name="cytoscape.alias.list">
      <att type="string" name="cytoscape.alias.list" value="IPI00000075"/>
      <att type="string" name="cytoscape.alias.list" value="P01137"/>
    </att>
    <att type="string" name="upkb_sp" value="P01137"/>
    <att type="string" name="canonicalName" value="NP_000651.3"/>
    <att type="real" name="MCODE_Score" value="0.1875"/>
    <att type="string" name="annotation.With (or) From" value=""/>
    <att type="integer" name="Degree" value="1"/>
    <att type="map" name="annotation.Evidence">
      <att type="string" name="GO:0008219" value="ISS"/>
      <att type="string" name="GO:0030308" value="IDA"/>
      <att type="string" name="GO:0048298" value="IDA"/>
      <att type="string" name="GO:0050680" value="IEA"/>
      <att type="string" name="GO:0006796" value="IDA"/>
      <att type="string" name="GO:0005615" value="ISS"/>
      <att type="string" name="GO:0007406" value="IEA"/>
      <att type="string" name="GO:0048535" value="ISS"/>
      <att type="string" name="GO:0006754" value="IDA"/>
      <att type="string" name="GO:0009887" value="ISS"/>
      <att type="string" name="GO:0016202" value="ISS"/>
      <att type="string" name="GO:0016481" value="IDA"/>
      <att type="string" name="GO:0017015" value="IDA"/>
      <att type="string" name="GO:0050679" value="IEA"/>
      <att type="string" name="GO:0005796" value="EXP"/>
      <att type="string" name="GO:0031536" value="IEA"/>
      <att type="string" name="GO:0005160" value="ISS"/>
      <att type="string" name="GO:0001501" value="ISS"/>
      <att type="string" name="GO:0032967" value="TAS"/>
      <att type="string" name="GO:0050777" value="IEA"/>
      <att type="string" name="GO:0045930" value="IDA"/>
      <att type="string" name="GO:0007184" value="IEA"/>
      <att type="string" name="GO:0051101" value="ISS"/>
      <att type="string" name="GO:0042060" value="IEA"/>
      <att type="string" name="GO:0042306" value="ISS"/>
      <att type="string" name="GO:0045893" value="ISS"/>
      <att type="string" name="GO:0008083" value="IEA"/>
      <att type="string" name="GO:0030424" value="IEA"/>
      <att type="string" name="GO:0031575" value="IDA"/>
      <att type="string" name="GO:0016563" value="ISS"/>
      <att type="string" name="GO:0009817" value="IEA"/>
      <att type="string" name="GO:0001837" value="TAS"/>
      <att type="string" name="GO:0050765" value="IEA"/>
      <att type="string" name="GO:0030279" value="IEA"/>
      <att type="string" name="GO:0006954" value="ISS"/>
      <att type="string" name="GO:0051092" value="IEA"/>
      <att type="string" name="GO:0007050" value="IDA"/>
      <att type="string" name="GO:0031093" value="EXP"/>
      <att type="string" name="GO:0051280" value="IEA"/>
      <att type="string" name="GO:0030141" value="IEA"/>
      <att type="string" name="GO:0001666" value="IEA"/>
      <att type="string" name="GO:0008354" value="IEA"/>
      <att type="string" name="GO:0010033" value="IEA"/>
      <att type="string" name="GO:0035307" value="IDA"/>
      <att type="string" name="GO:0042493" value="IEA"/>
      <att type="string" name="GO:0042552" value="IEA"/>
      <att type="string" name="GO:0005578" value="ISS"/>
      <att type="string" name="GO:0002248" value="TAS"/>
      <att type="string" name="GO:0005576" value="EXP"/>
      <att type="string" name="GO:0006917" value="IDA"/>
      <att type="string" name="GO:0047485" value="IEA"/>
      <att type="string" name="GO:0045066" value="IEA"/>
      <att type="string" name="GO:0019049" value="IDA"/>
      <att type="string" name="GO:0006468" value="ISS"/>
      <att type="string" name="GO:0001763" value="IEA"/>
    </att>
    <att type="list" name="annotation.GO BIOLOGICAL_PROCESS">
      <att type="string" name="annotation.GO BIOLOGICAL_PROCESS" value="ATP biosynthetic process"/>
      <att type="string" name="annotation.GO BIOLOGICAL_PROCESS" value="G1/S transition checkpoint"/>
      <att type="string" name="annotation.GO BIOLOGICAL_PROCESS" value="SMAD protein nuclear translocation"/>
      <att type="string" name="annotation.GO BIOLOGICAL_PROCESS" value="cell cycle arrest"/>
      <att type="string" name="annotation.GO BIOLOGICAL_PROCESS" value="cell death"/>
      <att type="string" name="annotation.GO BIOLOGICAL_PROCESS" value="connective tissue replacement during inflammatory response"/>
      <att type="string" name="annotation.GO BIOLOGICAL_PROCESS" value="defense response to fungus, incompatible interaction"/>
      <att type="string" name="annotation.GO BIOLOGICAL_PROCESS" value="epithelial to mesenchymal transition"/>
      <att type="string" name="annotation.GO BIOLOGICAL_PROCESS" value="evasion of host defenses by virus"/>
      <att type="string" name="annotation.GO BIOLOGICAL_PROCESS" value="germ cell migration"/>
      <att type="string" name="annotation.GO BIOLOGICAL_PROCESS" value="induction of apoptosis"/>
      <att type="string" name="annotation.GO BIOLOGICAL_PROCESS" value="inflammatory response"/>
      <att type="string" name="annotation.GO BIOLOGICAL_PROCESS" value="lymph node development"/>
      <att type="string" name="annotation.GO BIOLOGICAL_PROCESS" value="morphogenesis of a branching structure"/>
      <att type="string" name="annotation.GO BIOLOGICAL_PROCESS" value="myelination"/>
      <att type="string" name="annotation.GO BIOLOGICAL_PROCESS" value="negative regulation of cell growth"/>
      <att type="string" name="annotation.GO BIOLOGICAL_PROCESS" value="negative regulation of epithelial cell proliferation"/>
      <att type="string" name="annotation.GO BIOLOGICAL_PROCESS" value="negative regulation of immune response"/>
      <att type="string" name="annotation.GO BIOLOGICAL_PROCESS" value="negative regulation of mitotic cell cycle"/>
      <att type="string" name="annotation.GO BIOLOGICAL_PROCESS" value="negative regulation of neuroblast proliferation"/>
      <att type="string" name="annotation.GO BIOLOGICAL_PROCESS" value="negative regulation of ossification"/>
      <att type="string" name="annotation.GO BIOLOGICAL_PROCESS" value="negative regulation of phagocytosis"/>
      <att type="string" name="annotation.GO BIOLOGICAL_PROCESS" value="negative regulation of release of sequestered calcium ion into cytosol"/>
      <att type="string" name="annotation.GO BIOLOGICAL_PROCESS" value="negative regulation of transcription"/>
      <att type="string" name="annotation.GO BIOLOGICAL_PROCESS" value="organ morphogenesis"/>
      <att type="string" name="annotation.GO BIOLOGICAL_PROCESS" value="phosphate metabolic process"/>
      <att type="string" name="annotation.GO BIOLOGICAL_PROCESS" value="positive regulation of NF-kappaB transcription factor activity"/>
      <att type="string" name="annotation.GO BIOLOGICAL_PROCESS" value="positive regulation of collagen biosynthetic process"/>
      <att type="string" name="annotation.GO BIOLOGICAL_PROCESS" value="positive regulation of epithelial cell proliferation"/>
      <att type="string" name="annotation.GO BIOLOGICAL_PROCESS" value="positive regulation of exit from mitosis"/>
      <att type="string" name="annotation.GO BIOLOGICAL_PROCESS" value="positive regulation of isotype switching to IgA isotypes"/>
      <att type="string" name="annotation.GO BIOLOGICAL_PROCESS" value="positive regulation of protein amino acid dephosphorylation"/>
      <att type="string" name="annotation.GO BIOLOGICAL_PROCESS" value="positive regulation of transcription, DNA-dependent"/>
      <att type="string" name="annotation.GO BIOLOGICAL_PROCESS" value="protein amino acid phosphorylation"/>
      <att type="string" name="annotation.GO BIOLOGICAL_PROCESS" value="regulation of DNA binding"/>
      <att type="string" name="annotation.GO BIOLOGICAL_PROCESS" value="regulation of protein import into nucleus"/>
      <att type="string" name="annotation.GO BIOLOGICAL_PROCESS" value="regulation of striated muscle development"/>
      <att type="string" name="annotation.GO BIOLOGICAL_PROCESS" value="regulation of transforming growth factor beta receptor signaling pathway"/>
      <att type="string" name="annotation.GO BIOLOGICAL_PROCESS" value="regulatory T cell differentiation"/>
      <att type="string" name="annotation.GO BIOLOGICAL_PROCESS" value="response to drug"/>
      <att type="string" name="annotation.GO BIOLOGICAL_PROCESS" value="response to hypoxia"/>
      <att type="string" name="annotation.GO BIOLOGICAL_PROCESS" value="response to organic substance"/>
      <att type="string" name="annotation.GO BIOLOGICAL_PROCESS" value="skeletal development"/>
      <att type="string" name="annotation.GO BIOLOGICAL_PROCESS" value="wound healing"/>
    </att>
    <att type="string" name="Prot_Name" value="transforming growth factor, beta 1"/>
  </node>
  <node label="NP_001759.3" id="-639">
    <att type="string" name="annotation.DB_Object_ID" value="P01732"/>
    <att type="string" name="Column 4" value="925"/>
    <att type="string" name="annotation.DB_Object_Type" value="protein"/>
    <att type="string" name="annotation.DB" value="UniProtKB"/>
    <att type="string" name="GeneID_String" value="925"/>
    <att type="string" name="annotation.Qualifier" value=""/>
    <att type="string" name="MCODE_Node_Status" value="Unclustered"/>
    <att type="string" name="annotation.Taxon" value="Human"/>
    <att type="string" name="upkb_tr" value="Q6ZVS2"/>
    <att type="string" name="Prot_Acc" value="NP_001759.3"/>
    <att type="string" name="type" value="human"/>
    <att type="string" name="annotation.Assigned_by" value="UniProtKB"/>
    <att type="list" name="annotation.GO MOLECULAR_FUNCTION">
      <att type="string" name="annotation.GO MOLECULAR_FUNCTION" value="MHC class I protein binding"/>
      <att type="string" name="annotation.GO MOLECULAR_FUNCTION" value="coreceptor activity"/>
      <att type="string" name="annotation.GO MOLECULAR_FUNCTION" value="protein binding"/>
    </att>
    <att type="map" name="annotation.DB:Reference">
      <att type="string" name="GO:0005515" value="PMID:2493728"/>
      <att type="string" name="GO:0042110" value="PMID:9830036"/>
      <att type="string" name="GO:0006955" value="PMID:11131152"/>
      <att type="string" name="GO:0042288" value="PMID:11131152"/>
      <att type="string" name="GO:0005886" value="GOA:spsl|GO_REF:0000023"/>
      <att type="string" name="GO:0005887" value="PMID:2496167"/>
      <att type="string" name="GO:0019882" value="PMID:2496167"/>
      <att type="string" name="GO:0042101" value="PMID:11131152"/>
      <att type="string" name="GO:0005576" value="GOA:spkw|GO_REF:0000004"/>
[truncated: 3,323,920 more chars]
