# Supplementary material for: Identifying potential survival strategies of HIV-1 through virus-host protein interaction networks
Source: BMC Syst Biol. 2010 Jul 15;4:96. doi: 10.1186/1752-0509-4-96 (PMC2913931; doi:10.1186/1752-0509-4-96)
Supplement: Additional file 5 — HIV-human connectivities for regulatory, activation/inhibition and binds interactions. A: Number of HIV-human interactions for each HIV protein, B: Normalized relative number of HIV-human interactions for each HIV protein. The y-axis enumerates the n-fold representation of interactions per HIV protein divided by the relative number of interactions of the respective protein in the total network. An n-fold representation of n > 1 shows an over-representation, whereas n < 1 signifies an under-representation. [file 1752-0509-4-96-S5.ZIP › CytoscapeSession-2009_11_26-13_56/downregulates.xgmml]

<?xml version="1.0" encoding="UTF-8" standalone="yes"?>
<graph label="downregulates" xmlns:dc="http://purl.org/dc/elements/1.1/" xmlns:xlink="http://www.w3.org/1999/xlink" xmlns:rdf="http://www.w3.org/1999/02/22-rdf-syntax-ns#" xmlns:cy="http://www.cytoscape.org" xmlns="http://www.cs.rpi.edu/XGMML"  directed="1">
  <att name="documentVersion" value="1.1"/>
  <att name="networkMetadata">
    <rdf:RDF>
      <rdf:Description rdf:about="http://www.cytoscape.org/">
        <dc:type>Protein-Protein Interaction</dc:type>
        <dc:description>N/A</dc:description>
        <dc:identifier>N/A</dc:identifier>
        <dc:date>2009-11-26 13:56:05</dc:date>
        <dc:title>downregulates</dc:title>
        <dc:source>http://www.cytoscape.org/</dc:source>
        <dc:format>Cytoscape-XGMML</dc:format>
      </rdf:Description>
    </rdf:RDF>
  </att>
  <att type="string" name="backgroundColor" value="#ffffff"/>
  <att type="real" name="GRAPH_VIEW_ZOOM" value="1.0"/>
  <att type="real" name="GRAPH_VIEW_CENTER_X" value="0.0"/>
  <att type="real" name="GRAPH_VIEW_CENTER_Y" value="0.0"/>
  <att type="string" name="__layoutAlgorithm" value="kamada-kawai" cy:hidden="true"/>
  <node label="NP_001604.1" id="-849">
    <att type="string" name="annotation.DB_Object_ID" value="P62736"/>
    <att type="string" name="Column 4" value="59"/>
    <att type="string" name="annotation.DB_Object_Type" value="protein"/>
    <att type="string" name="annotation.DB" value="UniProtKB"/>
    <att type="string" name="GeneID_String" value="59"/>
    <att type="string" name="annotation.Qualifier" value=""/>
    <att type="string" name="MCODE_Node_Status" value="Unclustered"/>
    <att type="string" name="annotation.Taxon" value="Human"/>
    <att type="string" name="upkb_tr" value="Q5T9N7"/>
    <att type="string" name="Prot_Acc" value="NP_001604.1"/>
    <att type="string" name="type" value="human"/>
    <att type="string" name="annotation.Assigned_by" value="UniProtKB"/>
    <att type="list" name="annotation.GO MOLECULAR_FUNCTION">
      <att type="string" name="annotation.GO MOLECULAR_FUNCTION" value="ATP binding"/>
      <att type="string" name="annotation.GO MOLECULAR_FUNCTION" value="nucleotide binding"/>
      <att type="string" name="annotation.GO MOLECULAR_FUNCTION" value="protein binding"/>
      <att type="string" name="annotation.GO MOLECULAR_FUNCTION" value="structural molecule activity"/>
    </att>
    <att type="map" name="annotation.DB:Reference">
      <att type="string" name="GO:0005515" value="GOA:interpro|GO_REF:0000002"/>
      <att type="string" name="GO:0005737" value="GOA:spkw|GO_REF:0000004"/>
      <att type="string" name="GO:0000166" value="GOA:spkw|GO_REF:0000004"/>
      <att type="string" name="GO:0005198" value="GOA:spkw|GO_REF:0000004"/>
      <att type="string" name="GO:0005856" value="GOA:spkw|GO_REF:0000004"/>
      <att type="string" name="GO:0005524" value="GOA:interpro|GO_REF:0000002"/>
    </att>
    <att type="integer" name="GeneID" value="59"/>
    <att type="string" name="annotation.DB_Object_Name" value="ACTA2, ACTSA, GIG46, ACTVS: Actin, aortic smooth muscle"/>
    <att type="list" name="annotation.GO CELLULAR_COMPONENT">
      <att type="string" name="annotation.GO CELLULAR_COMPONENT" value="cytoplasm"/>
      <att type="string" name="annotation.GO CELLULAR_COMPONENT" value="cytoskeleton"/>
    </att>
    <att type="string" name="annotation.Date" value="20080616"/>
    <att type="list" name="cytoscape.alias.list">
      <att type="string" name="cytoscape.alias.list" value="IPI00008603"/>
      <att type="string" name="cytoscape.alias.list" value="P62736"/>
    </att>
    <att type="string" name="upkb_sp" value="P62736"/>
    <att type="string" name="canonicalName" value="NP_001604.1"/>
    <att type="real" name="MCODE_Score" value="0.0"/>
    <att type="string" name="annotation.With (or) From" value="SP_KW:KW-0206"/>
    <att type="integer" name="Degree" value="1"/>
    <att type="map" name="annotation.Evidence">
      <att type="string" name="GO:0005515" value="IEA"/>
      <att type="string" name="GO:0005737" value="IEA"/>
      <att type="string" name="GO:0000166" value="IEA"/>
      <att type="string" name="GO:0005198" value="IEA"/>
      <att type="string" name="GO:0005856" value="IEA"/>
      <att type="string" name="GO:0005524" value="IEA"/>
    </att>
    <att type="string" name="Prot_Name" value="alpha 2 actin"/>
  </node>
  <node label="NP_705926.1" id="-1462">
    <att type="string" name="GeneID_String" value="155348"/>
    <att type="string" name="MCODE_Node_Status" value="Unclustered"/>
    <att type="string" name="Prot_Acc" value="NP_705926.1"/>
    <att type="string" name="type" value="hiv"/>
    <att type="integer" name="GeneID" value="155348"/>
    <att type="list" name="cytoscape.alias.list">
      <att type="string" name="cytoscape.alias.list" value="NP_705926.1"/>
    </att>
    <att type="string" name="canonicalName" value="NP_705926.1"/>
    <att type="real" name="MCODE_Score" value="0.0"/>
    <att type="integer" name="Degree" value="15"/>
    <att type="string" name="Prot_Name" value="retropepsin"/>
  </node>
  <node label="NP_004348.2" id="-1200">
    <att type="string" name="annotation.DB_Object_ID" value="P48509"/>
    <att type="string" name="Column 4" value="977"/>
    <att type="string" name="annotation.DB_Object_Type" value="protein"/>
    <att type="string" name="annotation.DB" value="UniProtKB"/>
    <att type="string" name="GeneID_String" value="977"/>
    <att type="string" name="annotation.Qualifier" value=""/>
    <att type="string" name="MCODE_Node_Status" value="Unclustered"/>
    <att type="string" name="annotation.Taxon" value="Human"/>
    <att type="string" name="upkb_tr" value="A8MWE5"/>
    <att type="string" name="Prot_Acc" value="NP_004348.2"/>
    <att type="string" name="type" value="human"/>
    <att type="string" name="annotation.Assigned_by" value="PINC"/>
    <att type="list" name="annotation.GO MOLECULAR_FUNCTION">
      <att type="string" name="annotation.GO MOLECULAR_FUNCTION" value="protein binding"/>
    </att>
    <att type="map" name="annotation.DB:Reference">
      <att type="string" name="GO:0005515" value="PMID:14676841"/>
      <att type="string" name="GO:0005886" value="PMID:9602068"/>
      <att type="string" name="GO:0016020" value="GOA:spkw|GO_REF:0000004"/>
      <att type="string" name="GO:0005887" value="PMID:8627808"/>
      <att type="string" name="GO:0007605" value="GOA:spkw|GO_REF:0000004"/>
      <att type="string" name="GO:0005624" value="PMID:8627808"/>
      <att type="string" name="GO:0016021" value="GOA:interpro|GO_REF:0000002"/>
      <att type="string" name="GO:0007155" value="PMID:9602068"/>
      <att type="string" name="GO:0007601" value="GOA:interpro|GO_REF:0000002"/>
    </att>
    <att type="integer" name="GeneID" value="977"/>
    <att type="string" name="annotation.DB_Object_Name" value="CD151, TSPAN24: CD151 antigen"/>
    <att type="list" name="annotation.GO CELLULAR_COMPONENT">
      <att type="string" name="annotation.GO CELLULAR_COMPONENT" value="integral to membrane"/>
      <att type="string" name="annotation.GO CELLULAR_COMPONENT" value="integral to plasma membrane"/>
      <att type="string" name="annotation.GO CELLULAR_COMPONENT" value="membrane"/>
      <att type="string" name="annotation.GO CELLULAR_COMPONENT" value="membrane fraction"/>
      <att type="string" name="annotation.GO CELLULAR_COMPONENT" value="plasma membrane"/>
    </att>
    <att type="string" name="annotation.Date" value="20030904"/>
    <att type="list" name="cytoscape.alias.list">
      <att type="string" name="cytoscape.alias.list" value="IPI00298851"/>
      <att type="string" name="cytoscape.alias.list" value="P48509"/>
    </att>
    <att type="string" name="upkb_sp" value="P48509"/>
    <att type="string" name="canonicalName" value="NP_004348.2"/>
    <att type="real" name="MCODE_Score" value="0.0"/>
    <att type="string" name="annotation.With (or) From" value=""/>
    <att type="map" name="annotation.Evidence">
      <att type="string" name="GO:0005515" value="IPI"/>
      <att type="string" name="GO:0005886" value="NAS"/>
      <att type="string" name="GO:0016020" value="IEA"/>
      <att type="string" name="GO:0005887" value="TAS"/>
      <att type="string" name="GO:0007605" value="IEA"/>
      <att type="string" name="GO:0005624" value="TAS"/>
      <att type="string" name="GO:0016021" value="IEA"/>
      <att type="string" name="GO:0007155" value="NAS"/>
      <att type="string" name="GO:0007601" value="IEA"/>
    </att>
    <att type="list" name="annotation.GO BIOLOGICAL_PROCESS">
      <att type="string" name="annotation.GO BIOLOGICAL_PROCESS" value="cell adhesion"/>
      <att type="string" name="annotation.GO BIOLOGICAL_PROCESS" value="sensory perception of sound"/>
      <att type="string" name="annotation.GO BIOLOGICAL_PROCESS" value="visual perception"/>
    </att>
    <att type="string" name="Prot_Name" value="CD151 antigen"/>
  </node>
  <node label="NP_002974.1" id="-1354">
    <att type="string" name="annotation.DB_Object_ID" value="P10147"/>
    <att type="string" name="Column 4" value="6348"/>
    <att type="string" name="annotation.DB_Object_Type" value="protein"/>
    <att type="string" name="annotation.DB" value="UniProtKB"/>
    <att type="string" name="GeneID_String" value="6348"/>
    <att type="string" name="annotation.Qualifier" value=""/>
    <att type="string" name="MCODE_Node_Status" value="Unclustered"/>
    <att type="string" name="annotation.Taxon" value="Human"/>
    <att type="string" name="Prot_Acc" value="NP_002974.1"/>
    <att type="string" name="type" value="human"/>
    <att type="string" name="annotation.Assigned_by" value="PINC"/>
    <att type="list" name="annotation.GO MOLECULAR_FUNCTION">
      <att type="string" name="annotation.GO MOLECULAR_FUNCTION" value="chemoattractant activity"/>
      <att type="string" name="annotation.GO MOLECULAR_FUNCTION" value="chemokine activity"/>
      <att type="string" name="annotation.GO MOLECULAR_FUNCTION" value="signal transducer activity"/>
    </att>
    <att type="map" name="annotation.DB:Reference">
      <att type="string" name="GO:0008009" value="PMID:10660125"/>
      <att type="string" name="GO:0007267" value="PMID:10679098"/>
      <att type="string" name="GO:0006874" value="PMID:10734056"/>
      <att type="string" name="GO:0006928" value="PMID:10660125"/>
      <att type="string" name="GO:0045069" value="PMID:10841574"/>
      <att type="string" name="GO:0005625" value="PMID:10706735"/>
      <att type="string" name="GO:0005576" value="GOA:interpro|GO_REF:0000002"/>
      <att type="string" name="GO:0006887" value="PMID:10734056"/>
      <att type="string" name="GO:0005615" value="GOA:spkw|GO_REF:0000004"/>
      <att type="string" name="GO:0042056" value="PMID:15001559"/>
      <att type="string" name="GO:0007165" value="PMID:10706735"/>
      <att type="string" name="GO:0006955" value="GOA:interpro|GO_REF:0000002"/>
      <att type="string" name="GO:0006954" value="PMID:10679098"/>
      <att type="string" name="GO:0007186" value="PMID:10734056"/>
      <att type="string" name="GO:0006935" value="PMID:10679098"/>
      <att type="string" name="GO:0007010" value="PMID:10072545"/>
      <att type="string" name="GO:0004871" value="PMID:10857861"/>
    </att>
    <att type="integer" name="GeneID" value="6348"/>
    <att type="string" name="annotation.DB_Object_Name" value="CCL3, G0S19-1, MIP1A, SCYA3: C-C motif chemokine 3 precursor"/>
    <att type="list" name="annotation.GO CELLULAR_COMPONENT">
      <att type="string" name="annotation.GO CELLULAR_COMPONENT" value="extracellular region"/>
      <att type="string" name="annotation.GO CELLULAR_COMPONENT" value="extracellular space"/>
      <att type="string" name="annotation.GO CELLULAR_COMPONENT" value="soluble fraction"/>
    </att>
    <att type="string" name="annotation.Date" value="20031106"/>
    <att type="list" name="cytoscape.alias.list">
      <att type="string" name="cytoscape.alias.list" value="IPI00019426"/>
      <att type="string" name="cytoscape.alias.list" value="P10147"/>
    </att>
    <att type="string" name="upkb_sp" value="P10147"/>
    <att type="string" name="canonicalName" value="NP_002974.1"/>
    <att type="real" name="MCODE_Score" value="1.0"/>
    <att type="string" name="annotation.With (or) From" value=""/>
    <att type="integer" name="Degree" value="1"/>
    <att type="map" name="annotation.Evidence">
      <att type="string" name="GO:0008009" value="TAS"/>
      <att type="string" name="GO:0007267" value="TAS"/>
      <att type="string" name="GO:0006874" value="TAS"/>
      <att type="string" name="GO:0006928" value="TAS"/>
      <att type="string" name="GO:0045069" value="TAS"/>
      <att type="string" name="GO:0005625" value="TAS"/>
      <att type="string" name="GO:0005576" value="IEA"/>
      <att type="string" name="GO:0006887" value="TAS"/>
      <att type="string" name="GO:0005615" value="IEA"/>
      <att type="string" name="GO:0042056" value="IDA"/>
      <att type="string" name="GO:0007165" value="TAS"/>
      <att type="string" name="GO:0006955" value="IEA"/>
      <att type="string" name="GO:0006954" value="TAS"/>
      <att type="string" name="GO:0007186" value="TAS"/>
      <att type="string" name="GO:0006935" value="TAS"/>
      <att type="string" name="GO:0007010" value="TAS"/>
      <att type="string" name="GO:0004871" value="TAS"/>
    </att>
    <att type="list" name="annotation.GO BIOLOGICAL_PROCESS">
      <att type="string" name="annotation.GO BIOLOGICAL_PROCESS" value="G-protein coupled receptor protein signaling pathway"/>
      <att type="string" name="annotation.GO BIOLOGICAL_PROCESS" value="cell motility"/>
      <att type="string" name="annotation.GO BIOLOGICAL_PROCESS" value="cell-cell signaling"/>
      <att type="string" name="annotation.GO BIOLOGICAL_PROCESS" value="cellular calcium ion homeostasis"/>
      <att type="string" name="annotation.GO BIOLOGICAL_PROCESS" value="chemotaxis"/>
      <att type="string" name="annotation.GO BIOLOGICAL_PROCESS" value="cytoskeleton organization and biogenesis"/>
      <att type="string" name="annotation.GO BIOLOGICAL_PROCESS" value="exocytosis"/>
      <att type="string" name="annotation.GO BIOLOGICAL_PROCESS" value="immune response"/>
      <att type="string" name="annotation.GO BIOLOGICAL_PROCESS" value="inflammatory response"/>
      <att type="string" name="annotation.GO BIOLOGICAL_PROCESS" value="regulation of viral genome replication"/>
      <att type="string" name="annotation.GO BIOLOGICAL_PROCESS" value="signal transduction"/>
    </att>
    <att type="string" name="Prot_Name" value="chemokine (C-C motif) ligand 3"/>
  </node>
  <node label="NP_000617.1" id="-908">
    <att type="string" name="annotation.DB_Object_ID" value="P40259"/>
    <att type="string" name="Column 4" value="974"/>
    <att type="string" name="annotation.DB_Object_Type" value="protein"/>
    <att type="string" name="annotation.DB" value="UniProtKB"/>
    <att type="string" name="upkb_vega" value="OTTHUMP00000182189"/>
    <att type="string" name="GeneID_String" value="974"/>
    <att type="string" name="annotation.Qualifier" value=""/>
    <att type="string" name="MCODE_Node_Status" value="Unclustered"/>
    <att type="string" name="annotation.Taxon" value="Human"/>
    <att type="string" name="upkb_tr" value="Q6PIS4"/>
    <att type="string" name="Prot_Acc" value="NP_000617.1"/>
    <att type="string" name="type" value="human"/>
    <att type="string" name="annotation.Assigned_by" value="PINC"/>
    <att type="list" name="annotation.GO MOLECULAR_FUNCTION">
      <att type="string" name="annotation.GO MOLECULAR_FUNCTION" value="transmembrane receptor activity"/>
    </att>
    <att type="map" name="annotation.DB:Reference">
      <att type="string" name="GO:0006955" value="PMID:8486355"/>
      <att type="string" name="GO:0005886" value="GOA:spsl|GO_REF:0000023"/>
      <att type="string" name="GO:0016020" value="GOA:interpro|GO_REF:0000002"/>
      <att type="string" name="GO:0005887" value="PMID:8486355"/>
      <att type="string" name="GO:0007166" value="GOA:interpro|GO_REF:0000002"/>
      <att type="string" name="GO:0004888" value="GOA:interpro|GO_REF:0000002"/>
    </att>
    <att type="integer" name="GeneID" value="974"/>
    <att type="string" name="annotation.DB_Object_Name" value="CD79B, B29, IGB: B-cell antigen receptor complex-associated protein beta-chain precursor"/>
    <att type="list" name="annotation.GO CELLULAR_COMPONENT">
      <att type="string" name="annotation.GO CELLULAR_COMPONENT" value="integral to plasma membrane"/>
      <att type="string" name="annotation.GO CELLULAR_COMPONENT" value="membrane"/>
      <att type="string" name="annotation.GO CELLULAR_COMPONENT" value="plasma membrane"/>
    </att>
    <att type="string" name="annotation.Date" value="20030904"/>
    <att type="list" name="cytoscape.alias.list">
      <att type="string" name="cytoscape.alias.list" value="IPI00027668"/>
      <att type="string" name="cytoscape.alias.list" value="P40259"/>
    </att>
    <att type="string" name="upkb_sp" value="P40259"/>
    <att type="string" name="canonicalName" value="NP_000617.1"/>
    <att type="real" name="MCODE_Score" value="0.0"/>
    <att type="string" name="annotation.With (or) From" value=""/>
    <att type="map" name="annotation.Evidence">
      <att type="string" name="GO:0006955" value="TAS"/>
      <att type="string" name="GO:0005886" value="IEA"/>
      <att type="string" name="GO:0016020" value="IEA"/>
      <att type="string" name="GO:0005887" value="TAS"/>
      <att type="string" name="GO:0007166" value="IEA"/>
      <att type="string" name="GO:0004888" value="IEA"/>
    </att>
    <att type="list" name="annotation.GO BIOLOGICAL_PROCESS">
      <att type="string" name="annotation.GO BIOLOGICAL_PROCESS" value="cell surface receptor linked signal transduction"/>
      <att type="string" name="annotation.GO BIOLOGICAL_PROCESS" value="immune response"/>
    </att>
    <att type="string" name="Prot_Name" value="CD79B antigen isoform 1 precursor"/>
  </node>
  <node label="NP_002791.1" id="-549">
    <att type="string" name="annotation.DB_Object_ID" value="P28065"/>
    <att type="string" name="Column 4" value="5698"/>
    <att type="string" name="annotation.DB_Object_Type" value="protein"/>
    <att type="string" name="annotation.DB" value="UniProtKB"/>
    <att type="string" name="GeneID_String" value="5698"/>
    <att type="string" name="annotation.Qualifier" value=""/>
    <att type="string" name="MCODE_Node_Status" value="Unclustered"/>
    <att type="string" name="annotation.Taxon" value="Human"/>
    <att type="string" name="upkb_tr" value="A2ACQ9"/>
    <att type="string" name="Prot_Acc" value="NP_002791.1"/>
    <att type="string" name="type" value="human"/>
    <att type="string" name="annotation.Assigned_by" value="UniProtKB"/>
    <att type="list" name="annotation.GO MOLECULAR_FUNCTION">
      <att type="string" name="annotation.GO MOLECULAR_FUNCTION" value="threonine endopeptidase activity"/>
    </att>
    <att type="map" name="annotation.DB:Reference">
      <att type="string" name="GO:0006511" value="GOA:interpro|GO_REF:0000002"/>
      <att type="string" name="GO:0005839" value="GOA:interpro|GO_REF:0000002"/>
      <att type="string" name="GO:0005737" value="GOA:spkw|GO_REF:0000004"/>
      <att type="string" name="GO:0006955" value="GOA:spkw|GO_REF:0000004"/>
      <att type="string" name="GO:0051437" value="PMID:12791267"/>
      <att type="string" name="GO:0005634" value="GOA:spkw|GO_REF:0000004"/>
      <att type="string" name="GO:0051436" value="PMID:15029244"/>
      <att type="string" name="GO:0031145" value="PMID:11285280"/>
      <att type="string" name="GO:0004298" value="GOA:interpro|GO_REF:0000002"/>
      <att type="string" name="GO:0005829" value="GOA:spkw|GO_REF:0000004"/>
    </att>
    <att type="integer" name="GeneID" value="5698"/>
    <att type="string" name="annotation.DB_Object_Name" value="PSMB9, LMP2, RING12: Proteasome subunit beta type-9 precursor"/>
    <att type="list" name="annotation.GO CELLULAR_COMPONENT">
      <att type="string" name="annotation.GO CELLULAR_COMPONENT" value="cytoplasm"/>
      <att type="string" name="annotation.GO CELLULAR_COMPONENT" value="cytosol"/>
      <att type="string" name="annotation.GO CELLULAR_COMPONENT" value="nucleus"/>
      <att type="string" name="annotation.GO CELLULAR_COMPONENT" value="proteasome core complex"/>
    </att>
    <att type="string" name="annotation.Date" value="20080613"/>
    <att type="list" name="cytoscape.alias.list">
      <att type="string" name="cytoscape.alias.list" value="IPI00000787"/>
      <att type="string" name="cytoscape.alias.list" value="P28065"/>
    </att>
    <att type="string" name="upkb_sp" value="P28065"/>
    <att type="string" name="canonicalName" value="NP_002791.1"/>
    <att type="real" name="MCODE_Score" value="0.0"/>
    <att type="string" name="annotation.With (or) From" value="InterPro:IPR000243"/>
    <att type="integer" name="Degree" value="1"/>
    <att type="map" name="annotation.Evidence">
      <att type="string" name="GO:0006511" value="IEA"/>
      <att type="string" name="GO:0005839" value="IEA"/>
      <att type="string" name="GO:0005737" value="IEA"/>
      <att type="string" name="GO:0006955" value="IEA"/>
      <att type="string" name="GO:0051437" value="EXP"/>
      <att type="string" name="GO:0005634" value="IEA"/>
      <att type="string" name="GO:0051436" value="EXP"/>
      <att type="string" name="GO:0031145" value="EXP"/>
      <att type="string" name="GO:0004298" value="IEA"/>
      <att type="string" name="GO:0005829" value="IEA"/>
    </att>
    <att type="list" name="annotation.GO BIOLOGICAL_PROCESS">
      <att type="string" name="annotation.GO BIOLOGICAL_PROCESS" value="anaphase-promoting complex-dependent proteasomal ubiquitin-dependent protein catabolic process"/>
      <att type="string" name="annotation.GO BIOLOGICAL_PROCESS" value="immune response"/>
      <att type="string" name="annotation.GO BIOLOGICAL_PROCESS" value="negative regulation of ubiquitin-protein ligase activity during mitotic cell cycle"/>
      <att type="string" name="annotation.GO BIOLOGICAL_PROCESS" value="positive regulation of ubiquitin-protein ligase activity during mitotic cell cycle"/>
      <att type="string" name="annotation.GO BIOLOGICAL_PROCESS" value="ubiquitin-dependent protein catabolic process"/>
    </att>
    <att type="string" name="Prot_Name" value="proteasome beta 9 subunit isoform 1 proprotein"/>
  </node>
  <node label="NP_003143.2" id="-1291">
    <att type="string" name="annotation.DB_Object_ID" value="P42229"/>
    <att type="string" name="Column 4" value="6776"/>
    <att type="string" name="annotation.DB_Object_Type" value="protein"/>
    <att type="string" name="annotation.DB" value="UniProtKB"/>
    <att type="string" name="upkb_vega" value="OTTHUMP00000198377"/>
    <att type="string" name="GeneID_String" value="6776"/>
    <att type="string" name="annotation.Qualifier" value=""/>
    <att type="string" name="MCODE_Node_Status" value="Unclustered"/>
    <att type="string" name="annotation.Taxon" value="Human"/>
    <att type="string" name="Prot_Acc" value="NP_003143.2"/>
    <att type="string" name="type" value="human"/>
    <att type="string" name="annotation.Assigned_by" value="UniProtKB"/>
    <att type="list" name="annotation.GO MOLECULAR_FUNCTION">
      <att type="string" name="annotation.GO MOLECULAR_FUNCTION" value="calcium ion binding"/>
      <att type="string" name="annotation.GO MOLECULAR_FUNCTION" value="protein binding"/>
      <att type="string" name="annotation.GO MOLECULAR_FUNCTION" value="signal transducer activity"/>
      <att type="string" name="annotation.GO MOLECULAR_FUNCTION" value="transcription factor activity"/>
    </att>
    <att type="map" name="annotation.DB:Reference">
      <att type="string" name="GO:0005515" value="PMID:16819511"/>
      <att type="string" name="GO:0008284" value="GOA:compara|GO_REF:0000019"/>
      <att type="string" name="GO:0003700" value="PMID:7719937"/>
      <att type="string" name="GO:0019915" value="GOA:compara|GO_REF:0000019"/>
      <att type="string" name="GO:0045579" value="GOA:compara|GO_REF:0000019"/>
      <att type="string" name="GO:0019221" value="GOA:compara|GO_REF:0000019"/>
      <att type="string" name="GO:0001553" value="GOA:compara|GO_REF:0000019"/>
      <att type="string" name="GO:0030879" value="GOA:compara|GO_REF:0000019"/>
      <att type="string" name="GO:0005634" value="GOA:interpro|GO_REF:0000002"/>
      <att type="string" name="GO:0030155" value="GOA:compara|GO_REF:0000019"/>
      <att type="string" name="GO:0042104" value="GOA:compara|GO_REF:0000019"/>
      <att type="string" name="GO:0005737" value="GOA:spkw|GO_REF:0000004"/>
      <att type="string" name="GO:0030856" value="GOA:compara|GO_REF:0000019"/>
      <att type="string" name="GO:0045944" value="GOA:compara|GO_REF:0000019"/>
      <att type="string" name="GO:0001779" value="GOA:compara|GO_REF:0000019"/>
      <att type="string" name="GO:0004871" value="GOA:interpro|GO_REF:0000002"/>
      <att type="string" name="GO:0040018" value="GOA:compara|GO_REF:0000019"/>
      <att type="string" name="GO:0043029" value="GOA:compara|GO_REF:0000019"/>
      <att type="string" name="GO:0045885" value="GOA:compara|GO_REF:0000019"/>
      <att type="string" name="GO:0043066" value="GOA:compara|GO_REF:0000019"/>
      <att type="string" name="GO:0007565" value="GOA:compara|GO_REF:0000019"/>
      <att type="string" name="GO:0046543" value="GOA:compara|GO_REF:0000019"/>
      <att type="string" name="GO:0006355" value="GOA:interpro|GO_REF:0000002"/>
      <att type="string" name="GO:0046544" value="GOA:compara|GO_REF:0000019"/>
      <att type="string" name="GO:0005509" value="GOA:interpro|GO_REF:0000002"/>
      <att type="string" name="GO:0007259" value="PMID:7719937"/>
      <att type="string" name="GO:0019218" value="GOA:compara|GO_REF:0000019"/>
      <att type="string" name="GO:0045086" value="GOA:compara|GO_REF:0000019"/>
      <att type="string" name="GO:0007165" value="GOA:interpro|GO_REF:0000002"/>
      <att type="string" name="GO:0045931" value="GOA:compara|GO_REF:0000019"/>
      <att type="string" name="GO:0007595" value="GOA:compara|GO_REF:0000019"/>
      <att type="string" name="GO:0045647" value="GOA:compara|GO_REF:0000019"/>
      <att type="string" name="GO:0050729" value="GOA:compara|GO_REF:0000019"/>
    </att>
    <att type="integer" name="GeneID" value="6776"/>
    <att type="string" name="annotation.DB_Object_Name" value="STAT5A, STAT5: Signal transducer and activator of transcription 5A"/>
    <att type="list" name="annotation.GO CELLULAR_COMPONENT">
      <att type="string" name="annotation.GO CELLULAR_COMPONENT" value="cytoplasm"/>
      <att type="string" name="annotation.GO CELLULAR_COMPONENT" value="nucleus"/>
    </att>
    <att type="string" name="annotation.Date" value="20080616"/>
    <att type="list" name="cytoscape.alias.list">
      <att type="string" name="cytoscape.alias.list" value="IPI00030783"/>
      <att type="string" name="cytoscape.alias.list" value="P42229"/>
    </att>
    <att type="string" name="upkb_sp" value="P42229"/>
    <att type="string" name="canonicalName" value="NP_003143.2"/>
    <att type="real" name="MCODE_Score" value="0.2222222222222222"/>
    <att type="string" name="annotation.With (or) From" value="SP_KW:KW-0963"/>
    <att type="map" name="annotation.Evidence">
      <att type="string" name="GO:0005515" value="IPI"/>
      <att type="string" name="GO:0008284" value="IEA"/>
      <att type="string" name="GO:0003700" value="TAS"/>
      <att type="string" name="GO:0019915" value="IEA"/>
      <att type="string" name="GO:0045579" value="IEA"/>
      <att type="string" name="GO:0019221" value="IEA"/>
      <att type="string" name="GO:0001553" value="IEA"/>
      <att type="string" name="GO:0030879" value="IEA"/>
      <att type="string" name="GO:0005634" value="IEA"/>
      <att type="string" name="GO:0030155" value="IEA"/>
      <att type="string" name="GO:0042104" value="IEA"/>
      <att type="string" name="GO:0005737" value="IEA"/>
      <att type="string" name="GO:0030856" value="IEA"/>
      <att type="string" name="GO:0045944" value="IEA"/>
      <att type="string" name="GO:0001779" value="IEA"/>
      <att type="string" name="GO:0004871" value="IEA"/>
      <att type="string" name="GO:0040018" value="IEA"/>
      <att type="string" name="GO:0043029" value="IEA"/>
      <att type="string" name="GO:0045885" value="IEA"/>
      <att type="string" name="GO:0043066" value="IEA"/>
      <att type="string" name="GO:0007565" value="IEA"/>
      <att type="string" name="GO:0046543" value="IEA"/>
      <att type="string" name="GO:0006355" value="IEA"/>
      <att type="string" name="GO:0046544" value="IEA"/>
      <att type="string" name="GO:0005509" value="IEA"/>
      <att type="string" name="GO:0007259" value="TAS"/>
      <att type="string" name="GO:0019218" value="IEA"/>
      <att type="string" name="GO:0045086" value="IEA"/>
      <att type="string" name="GO:0007165" value="IEA"/>
      <att type="string" name="GO:0045931" value="IEA"/>
      <att type="string" name="GO:0007595" value="IEA"/>
      <att type="string" name="GO:0045647" value="IEA"/>
      <att type="string" name="GO:0050729" value="IEA"/>
    </att>
    <att type="list" name="annotation.GO BIOLOGICAL_PROCESS">
      <att type="string" name="annotation.GO BIOLOGICAL_PROCESS" value="JAK-STAT cascade"/>
      <att type="string" name="annotation.GO BIOLOGICAL_PROCESS" value="T cell homeostasis"/>
      <att type="string" name="annotation.GO BIOLOGICAL_PROCESS" value="cytokine and chemokine mediated signaling pathway"/>
      <att type="string" name="annotation.GO BIOLOGICAL_PROCESS" value="development of secondary female sexual characteristics"/>
      <att type="string" name="annotation.GO BIOLOGICAL_PROCESS" value="development of secondary male sexual characteristics"/>
      <att type="string" name="annotation.GO BIOLOGICAL_PROCESS" value="female pregnancy"/>
      <att type="string" name="annotation.GO BIOLOGICAL_PROCESS" value="lactation"/>
      <att type="string" name="annotation.GO BIOLOGICAL_PROCESS" value="luteinization"/>
      <att type="string" name="annotation.GO BIOLOGICAL_PROCESS" value="mammary gland development"/>
      <att type="string" name="annotation.GO BIOLOGICAL_PROCESS" value="natural killer cell differentiation"/>
      <att type="string" name="annotation.GO BIOLOGICAL_PROCESS" value="negative regulation of apoptosis"/>
      <att type="string" name="annotation.GO BIOLOGICAL_PROCESS" value="negative regulation of erythrocyte differentiation"/>
      <att type="string" name="annotation.GO BIOLOGICAL_PROCESS" value="positive regulation of B cell differentiation"/>
      <att type="string" name="annotation.GO BIOLOGICAL_PROCESS" value="positive regulation of activated T cell proliferation"/>
      <att type="string" name="annotation.GO BIOLOGICAL_PROCESS" value="positive regulation of cell proliferation"/>
      <att type="string" name="annotation.GO BIOLOGICAL_PROCESS" value="positive regulation of inflammatory response"/>
      <att type="string" name="annotation.GO BIOLOGICAL_PROCESS" value="positive regulation of interleukin-2 biosynthetic process"/>
      <att type="string" name="annotation.GO BIOLOGICAL_PROCESS" value="positive regulation of mitotic cell cycle"/>
      <att type="string" name="annotation.GO BIOLOGICAL_PROCESS" value="positive regulation of multicellular organism growth"/>
      <att type="string" name="annotation.GO BIOLOGICAL_PROCESS" value="positive regulation of survival gene product expression"/>
      <att type="string" name="annotation.GO BIOLOGICAL_PROCESS" value="positive regulation of transcription from RNA polymerase II promoter"/>
      <att type="string" name="annotation.GO BIOLOGICAL_PROCESS" value="regulation of cell adhesion"/>
      <att type="string" name="annotation.GO BIOLOGICAL_PROCESS" value="regulation of epithelial cell differentiation"/>
      <att type="string" name="annotation.GO BIOLOGICAL_PROCESS" value="regulation of steroid metabolic process"/>
      <att type="string" name="annotation.GO BIOLOGICAL_PROCESS" value="regulation of transcription, DNA-dependent"/>
      <att type="string" name="annotation.GO BIOLOGICAL_PROCESS" value="sequestering of lipid"/>
      <att type="string" name="annotation.GO BIOLOGICAL_PROCESS" value="signal transduction"/>
    </att>
    <att type="string" name="Prot_Name" value="signal transducer and activator of transcription 5A"/>
  </node>
  <node label="NP_000873.2" id="-1117">
    <att type="string" name="annotation.DB_Object_ID" value="P29459"/>
    <att type="string" name="Column 4" value="3592"/>
    <att type="string" name="annotation.DB_Object_Type" value="protein"/>
    <att type="string" name="annotation.DB" value="UniProtKB"/>
    <att type="string" name="upkb_vega" value="OTTHUMP00000173388"/>
    <att type="string" name="GeneID_String" value="3592"/>
    <att type="string" name="annotation.Qualifier" value=""/>
    <att type="string" name="MCODE_Node_Status" value="Unclustered"/>
    <att type="string" name="annotation.Taxon" value="Human"/>
    <att type="string" name="Prot_Acc" value="NP_000873.2"/>
    <att type="string" name="type" value="human"/>
    <att type="string" name="annotation.Assigned_by" value="UniProtKB"/>
    <att type="list" name="annotation.GO MOLECULAR_FUNCTION">
      <att type="string" name="annotation.GO MOLECULAR_FUNCTION" value="cytokine activity"/>
      <att type="string" name="annotation.GO MOLECULAR_FUNCTION" value="interleukin-12 beta subunit binding"/>
      <att type="string" name="annotation.GO MOLECULAR_FUNCTION" value="interleukin-12 receptor binding"/>
      <att type="string" name="annotation.GO MOLECULAR_FUNCTION" value="interleukin-27 binding"/>
      <att type="string" name="annotation.GO MOLECULAR_FUNCTION" value="protein binding"/>
      <att type="string" name="annotation.GO MOLECULAR_FUNCTION" value="protein heterodimerization activity"/>
    </att>
    <att type="map" name="annotation.DB:Reference">
      <att type="string" name="GO:0032729" value="PMID:1674604"/>
      <att type="string" name="GO:0005515" value="PMID:10899108"/>
      <att type="string" name="GO:0042163" value="GOA:compara|GO_REF:0000019"/>
      <att type="string" name="GO:0005143" value="PMID:1674604"/>
      <att type="string" name="GO:0046982" value="PMID:1674604"/>
      <att type="string" name="GO:0050830" value="PMID:1357073"/>
      <att type="string" name="GO:0048662" value="PMID:16942485"/>
      <att type="string" name="GO:0005576" value="GOA:interpro|GO_REF:0000002"/>
      <att type="string" name="GO:0042520" value="PMID:12372421"/>
      <att type="string" name="GO:0005125" value="PMID:1673147"/>
      <att type="string" name="GO:0045785" value="PMID:7903063"/>
      <att type="string" name="GO:0032816" value="PMID:1674604"/>
      <att type="string" name="GO:0045513" value="PMID:9342359"/>
      <att type="string" name="GO:0006955" value="PMID:9789052"/>
      <att type="string" name="GO:0016477" value="PMID:7903063"/>
      <att type="string" name="GO:0010224" value="PMID:8992506"/>
      <att type="string" name="GO:0043514" value="PMID:14718574"/>
      <att type="string" name="GO:0001916" value="PMID:1674604"/>
      <att type="string" name="GO:0042102" value="GOA:compara|GO_REF:0000019"/>
      <att type="string" name="GO:0034393" value="PMID:16942485"/>
      <att type="string" name="GO:0032496" value="PMID:7605994"/>
      <att type="string" name="GO:0002860" value="PMID:7903063"/>
      <att type="string" name="GO:0007050" value="PMID:16942485"/>
    </att>
    <att type="integer" name="GeneID" value="3592"/>
    <att type="string" name="annotation.DB_Object_Name" value="IL12A, NKSF1: Interleukin-12 subunit alpha precursor"/>
    <att type="list" name="annotation.GO CELLULAR_COMPONENT">
      <att type="string" name="annotation.GO CELLULAR_COMPONENT" value="extracellular region"/>
      <att type="string" name="annotation.GO CELLULAR_COMPONENT" value="interleukin-12 complex"/>
    </att>
    <att type="string" name="annotation.Date" value="20051102"/>
    <att type="list" name="cytoscape.alias.list">
      <att type="string" name="cytoscape.alias.list" value="IPI00182737"/>
      <att type="string" name="cytoscape.alias.list" value="P29459"/>
    </att>
    <att type="string" name="upkb_sp" value="P29459"/>
    <att type="string" name="canonicalName" value="NP_000873.2"/>
    <att type="real" name="MCODE_Score" value="0.8888888888888888"/>
    <att type="string" name="annotation.With (or) From" value=""/>
    <att type="integer" name="Degree" value="1"/>
    <att type="map" name="annotation.Evidence">
      <att type="string" name="GO:0032729" value="IDA"/>
      <att type="string" name="GO:0005515" value="IPI"/>
      <att type="string" name="GO:0042163" value="IEA"/>
      <att type="string" name="GO:0005143" value="NAS"/>
      <att type="string" name="GO:0046982" value="IPI"/>
      <att type="string" name="GO:0050830" value="IEP"/>
      <att type="string" name="GO:0048662" value="IDA"/>
      <att type="string" name="GO:0005576" value="IEA"/>
      <att type="string" name="GO:0042520" value="IDA"/>
      <att type="string" name="GO:0005125" value="TAS"/>
      <att type="string" name="GO:0045785" value="IDA"/>
      <att type="string" name="GO:0032816" value="IDA"/>
      <att type="string" name="GO:0045513" value="IPI"/>
      <att type="string" name="GO:0006955" value="TAS"/>
      <att type="string" name="GO:0016477" value="IDA"/>
      <att type="string" name="GO:0010224" value="IDA"/>
      <att type="string" name="GO:0043514" value="NAS"/>
      <att type="string" name="GO:0001916" value="IDA"/>
      <att type="string" name="GO:0042102" value="IEA"/>
      <att type="string" name="GO:0034393" value="IDA"/>
      <att type="string" name="GO:0032496" value="IDA"/>
      <att type="string" name="GO:0002860" value="IDA"/>
      <att type="string" name="GO:0007050" value="IDA"/>
    </att>
    <att type="list" name="annotation.GO BIOLOGICAL_PROCESS">
      <att type="string" name="annotation.GO BIOLOGICAL_PROCESS" value="cell cycle arrest"/>
      <att type="string" name="annotation.GO BIOLOGICAL_PROCESS" value="cell migration"/>
      <att type="string" name="annotation.GO BIOLOGICAL_PROCESS" value="defense response to Gram-positive bacterium"/>
      <att type="string" name="annotation.GO BIOLOGICAL_PROCESS" value="immune response"/>
      <att type="string" name="annotation.GO BIOLOGICAL_PROCESS" value="negative regulation of smooth muscle cell proliferation"/>
      <att type="string" name="annotation.GO BIOLOGICAL_PROCESS" value="positive regulation of T cell mediated cytotoxicity"/>
      <att type="string" name="annotation.GO BIOLOGICAL_PROCESS" value="positive regulation of T cell proliferation"/>
      <att type="string" name="annotation.GO BIOLOGICAL_PROCESS" value="positive regulation of cell adhesion"/>
      <att type="string" name="annotation.GO BIOLOGICAL_PROCESS" value="positive regulation of interferon-gamma production"/>
      <att type="string" name="annotation.GO BIOLOGICAL_PROCESS" value="positive regulation of natural killer cell activation"/>
      <att type="string" name="annotation.GO BIOLOGICAL_PROCESS" value="positive regulation of natural killer cell mediated cytotoxicity directed against tumor cell target"/>
      <att type="string" name="annotation.GO BIOLOGICAL_PROCESS" value="positive regulation of smooth muscle cell apoptosis"/>
      <att type="string" name="annotation.GO BIOLOGICAL_PROCESS" value="positive regulation of tyrosine phosphorylation of Stat4 protein"/>
      <att type="string" name="annotation.GO BIOLOGICAL_PROCESS" value="response to UV-B"/>
      <att type="string" name="annotation.GO BIOLOGICAL_PROCESS" value="response to lipopolysaccharide"/>
    </att>
    <att type="string" name="Prot_Name" value="interleukin 12A precursor"/>
  </node>
  <node label="NP_001500.1" id="-245">
    <att type="string" name="annotation.DB_Object_ID" value="O75715"/>
    <att type="string" name="Column 4" value="2880"/>
    <att type="string" name="annotation.DB_Object_Type" value="protein"/>
    <att type="string" name="annotation.DB" value="UniProtKB"/>
    <att type="string" name="GeneID_String" value="2880"/>
    <att type="string" name="annotation.Qualifier" value=""/>
    <att type="string" name="MCODE_Node_Status" value="Unclustered"/>
    <att type="string" name="annotation.Taxon" value="Human"/>
    <att type="string" name="upkb_tr" value="A1A4Y0"/>
    <att type="string" name="Prot_Acc" value="NP_001500.1"/>
    <att type="string" name="type" value="human"/>
    <att type="string" name="annotation.Assigned_by" value="UniProtKB"/>
    <att type="list" name="annotation.GO MOLECULAR_FUNCTION">
      <att type="string" name="annotation.GO MOLECULAR_FUNCTION" value="glutathione peroxidase activity"/>
      <att type="string" name="annotation.GO MOLECULAR_FUNCTION" value="oxidoreductase activity"/>
    </att>
    <att type="map" name="annotation.DB:Reference">
      <att type="string" name="GO:0004602" value="GOA:interpro|GO_REF:0000002"/>
      <att type="string" name="GO:0006629" value="PMID:9639555"/>
      <att type="string" name="GO:0016491" value="GOA:spkw|GO_REF:0000004"/>
      <att type="string" name="GO:0005576" value="GOA:spkw|GO_REF:0000004"/>
      <att type="string" name="GO:0006979" value="GOA:interpro|GO_REF:0000002"/>
      <att type="string" name="GO:0055114" value="GOA:spkw|GO_REF:0000004"/>
    </att>
    <att type="integer" name="GeneID" value="2880"/>
    <att type="string" name="annotation.DB_Object_Name" value="GPX5: Epididymal secretory glutathione peroxidase precursor"/>
    <att type="list" name="annotation.GO CELLULAR_COMPONENT">
      <att type="string" name="annotation.GO CELLULAR_COMPONENT" value="extracellular region"/>
    </att>
    <att type="string" name="annotation.Date" value="20080616"/>
    <att type="list" name="cytoscape.alias.list">
      <att type="string" name="cytoscape.alias.list" value="IPI00026802"/>
      <att type="string" name="cytoscape.alias.list" value="O75715"/>
    </att>
    <att type="string" name="upkb_sp" value="O75715"/>
    <att type="string" name="canonicalName" value="NP_001500.1"/>
    <att type="real" name="MCODE_Score" value="0.0"/>
    <att type="string" name="annotation.With (or) From" value="SP_KW:KW-0964"/>
    <att type="map" name="annotation.Evidence">
      <att type="string" name="GO:0004602" value="IEA"/>
      <att type="string" name="GO:0006629" value="NAS"/>
      <att type="string" name="GO:0016491" value="IEA"/>
      <att type="string" name="GO:0005576" value="IEA"/>
      <att type="string" name="GO:0006979" value="IEA"/>
      <att type="string" name="GO:0055114" value="IEA"/>
    </att>
    <att type="list" name="annotation.GO BIOLOGICAL_PROCESS">
      <att type="string" name="annotation.GO BIOLOGICAL_PROCESS" value="lipid metabolic process"/>
      <att type="string" name="annotation.GO BIOLOGICAL_PROCESS" value="oxidation reduction"/>
      <att type="string" name="annotation.GO BIOLOGICAL_PROCESS" value="response to oxidative stress"/>
    </att>
    <att type="string" name="Prot_Name" value="glutathione peroxidase 5 precursor, isoform 1"/>
  </node>
  <node label="NP_004039.1" id="-402">
    <att type="string" name="annotation.DB_Object_ID" value="P61769"/>
    <att type="string" name="Column 4" value="567"/>
    <att type="string" name="annotation.DB_Object_Type" value="protein"/>
    <att type="string" name="annotation.DB" value="UniProtKB"/>
    <att type="string" name="upkb_vega" value="OTTHUMP00000175737"/>
    <att type="string" name="GeneID_String" value="567"/>
    <att type="string" name="annotation.Qualifier" value=""/>
    <att type="string" name="MCODE_Node_Status" value="Unclustered"/>
    <att type="string" name="annotation.Taxon" value="Human"/>
    <att type="string" name="upkb_tr" value="Q6IAT8"/>
    <att type="string" name="Prot_Acc" value="NP_004039.1"/>
    <att type="string" name="type" value="human"/>
    <att type="string" name="annotation.Assigned_by" value="UniProtKB"/>
    <att type="list" name="annotation.GO MOLECULAR_FUNCTION">
      <att type="string" name="annotation.GO MOLECULAR_FUNCTION" value="protein binding"/>
    </att>
    <att type="map" name="annotation.DB:Reference">
      <att type="string" name="GO:0005515" value="PMID:12118248"/>
      <att type="string" name="GO:0002474" value="GOA:spkw|GO_REF:0000004"/>
      <att type="string" name="GO:0006955" value="GOA:spkw|GO_REF:0000004"/>
      <att type="string" name="GO:0005886" value="PMID:11513152"/>
      <att type="string" name="GO:0000139" value="PMID:15569716"/>
      <att type="string" name="GO:0031901" value="PMID:15569716"/>
      <att type="string" name="GO:0042612" value="GOA:spkw|GO_REF:0000004"/>
      <att type="string" name="GO:0005576" value="GOA:spkw|GO_REF:0000004"/>
    </att>
    <att type="integer" name="GeneID" value="567"/>
    <att type="string" name="annotation.DB_Object_Name" value="B2M, CDABP0092, HDCMA22P: Beta-2-microglobulin precursor [Contains: Beta-2-microglobulin form pI 5.3]"/>
    <att type="list" name="annotation.GO CELLULAR_COMPONENT">
      <att type="string" name="annotation.GO CELLULAR_COMPONENT" value="Golgi membrane"/>
      <att type="string" name="annotation.GO CELLULAR_COMPONENT" value="MHC class I protein complex"/>
      <att type="string" name="annotation.GO CELLULAR_COMPONENT" value="early endosome membrane"/>
      <att type="string" name="annotation.GO CELLULAR_COMPONENT" value="extracellular region"/>
      <att type="string" name="annotation.GO CELLULAR_COMPONENT" value="plasma membrane"/>
    </att>
    <att type="string" name="annotation.Date" value="20080616"/>
    <att type="list" name="cytoscape.alias.list">
      <att type="string" name="cytoscape.alias.list" value="IPI00004656"/>
      <att type="string" name="cytoscape.alias.list" value="P61769"/>
    </att>
    <att type="string" name="upkb_sp" value="P61769"/>
    <att type="string" name="canonicalName" value="NP_004039.1"/>
    <att type="real" name="MCODE_Score" value="0.0"/>
    <att type="string" name="annotation.With (or) From" value="SP_KW:KW-0490"/>
    <att type="map" name="annotation.Evidence">
      <att type="string" name="GO:0005515" value="IPI"/>
      <att type="string" name="GO:0002474" value="IEA"/>
      <att type="string" name="GO:0006955" value="IEA"/>
      <att type="string" name="GO:0005886" value="EXP"/>
      <att type="string" name="GO:0000139" value="EXP"/>
      <att type="string" name="GO:0031901" value="EXP"/>
      <att type="string" name="GO:0042612" value="IEA"/>
      <att type="string" name="GO:0005576" value="IEA"/>
    </att>
    <att type="list" name="annotation.GO BIOLOGICAL_PROCESS">
      <att type="string" name="annotation.GO BIOLOGICAL_PROCESS" value="antigen processing and presentation of peptide antigen via MHC class I"/>
      <att type="string" name="annotation.GO BIOLOGICAL_PROCESS" value="immune response"/>
    </att>
    <att type="string" name="Prot_Name" value="beta-2-microglobulin precursor"/>
  </node>
  <node label="NP_001091.1" id="-1421">
    <att type="string" name="annotation.DB_Object_ID" value="P68133"/>
    <att type="string" name="Column 4" value="58"/>
    <att type="string" name="annotation.DB_Object_Type" value="protein"/>
    <att type="string" name="annotation.DB" value="UniProtKB"/>
    <att type="string" name="GeneID_String" value="58"/>
    <att type="string" name="annotation.Qualifier" value=""/>
    <att type="string" name="MCODE_Node_Status" value="Unclustered"/>
    <att type="string" name="annotation.Taxon" value="Human"/>
    <att type="string" name="upkb_tr" value="A6NL76"/>
    <att type="string" name="Prot_Acc" value="NP_001091.1"/>
    <att type="string" name="type" value="human"/>
    <att type="string" name="annotation.Assigned_by" value="UniProtKB"/>
    <att type="list" name="annotation.GO MOLECULAR_FUNCTION">
      <att type="string" name="annotation.GO MOLECULAR_FUNCTION" value="ADP binding"/>
      <att type="string" name="annotation.GO MOLECULAR_FUNCTION" value="ATP binding"/>
      <att type="string" name="annotation.GO MOLECULAR_FUNCTION" value="myosin binding"/>
      <att type="string" name="annotation.GO MOLECULAR_FUNCTION" value="nucleotide binding"/>
      <att type="string" name="annotation.GO MOLECULAR_FUNCTION" value="protein binding"/>
      <att type="string" name="annotation.GO MOLECULAR_FUNCTION" value="structural constituent of cytoskeleton"/>
    </att>
    <att type="map" name="annotation.DB:Reference">
      <att type="string" name="GO:0005515" value="PMID:12849983"/>
      <att type="string" name="GO:0030240" value="PMID:11333380"/>
      <att type="string" name="GO:0001725" value="PMID:15198992"/>
      <att type="string" name="GO:0005884" value="PMID:12849983"/>
      <att type="string" name="GO:0048741" value="UniProt:P68133"/>
      <att type="string" name="GO:0005524" value="PMID:10508519"/>
      <att type="string" name="GO:0005737" value="GOA:spkw|GO_REF:0000004"/>
      <att type="string" name="GO:0006936" value="PMID:10508519"/>
      <att type="string" name="GO:0000166" value="GOA:spkw|GO_REF:0000004"/>
      <att type="string" name="GO:0043531" value="PMID:10508519"/>
      <att type="string" name="GO:0005865" value="PMID:15198992"/>
      <att type="string" name="GO:0005200" value="PMID:10508519"/>
      <att type="string" name="GO:0017022" value="PMID:10508519"/>
      <att type="string" name="GO:0005856" value="GOA:spkw|GO_REF:0000004"/>
    </att>
    <att type="integer" name="GeneID" value="58"/>
    <att type="string" name="annotation.DB_Object_Name" value="ACTA1, ACTA: Actin, alpha skeletal muscle"/>
    <att type="list" name="annotation.GO CELLULAR_COMPONENT">
      <att type="string" name="annotation.GO CELLULAR_COMPONENT" value="actin filament"/>
      <att type="string" name="annotation.GO CELLULAR_COMPONENT" value="cytoplasm"/>
      <att type="string" name="annotation.GO CELLULAR_COMPONENT" value="cytoskeleton"/>
      <att type="string" name="annotation.GO CELLULAR_COMPONENT" value="stress fiber"/>
      <att type="string" name="annotation.GO CELLULAR_COMPONENT" value="striated muscle thin filament"/>
    </att>
    <att type="string" name="annotation.Date" value="20051122"/>
    <att type="list" name="cytoscape.alias.list">
      <att type="string" name="cytoscape.alias.list" value="IPI00021428"/>
      <att type="string" name="cytoscape.alias.list" value="P68133"/>
    </att>
    <att type="string" name="upkb_sp" value="P68133"/>
    <att type="string" name="canonicalName" value="NP_001091.1"/>
    <att type="real" name="MCODE_Score" value="0.0"/>
    <att type="string" name="annotation.With (or) From" value=""/>
    <att type="integer" name="Degree" value="1"/>
    <att type="map" name="annotation.Evidence">
      <att type="string" name="GO:0005515" value="IPI"/>
      <att type="string" name="GO:0030240" value="IMP"/>
      <att type="string" name="GO:0001725" value="IDA"/>
      <att type="string" name="GO:0005884" value="IDA"/>
      <att type="string" name="GO:0048741" value="ISS"/>
      <att type="string" name="GO:0005524" value="TAS"/>
      <att type="string" name="GO:0005737" value="IEA"/>
      <att type="string" name="GO:0006936" value="TAS"/>
      <att type="string" name="GO:0000166" value="IEA"/>
      <att type="string" name="GO:0043531" value="TAS"/>
      <att type="string" name="GO:0005865" value="IDA"/>
      <att type="string" name="GO:0005200" value="TAS"/>
      <att type="string" name="GO:0017022" value="TAS"/>
      <att type="string" name="GO:0005856" value="IEA"/>
    </att>
    <att type="list" name="annotation.GO BIOLOGICAL_PROCESS">
      <att type="string" name="annotation.GO BIOLOGICAL_PROCESS" value="muscle contraction"/>
      <att type="string" name="annotation.GO BIOLOGICAL_PROCESS" value="muscle thin filament assembly"/>
      <att type="string" name="annotation.GO BIOLOGICAL_PROCESS" value="skeletal muscle fiber development"/>
    </att>
    <att type="string" name="Prot_Name" value="alpha 1 actin precursor"/>
  </node>
  <node label="NP_821080.1" id="-114">
    <att type="string" name="annotation.DB_Object_ID" value="Q9BVA1"/>
    <att type="string" name="Column 4" value="347733"/>
    <att type="string" name="annotation.DB_Object_Type" value="protein"/>
    <att type="string" name="annotation.DB" value="UniProtKB"/>
    <att type="string" name="GeneID_String" value="347733"/>
    <att type="string" name="annotation.Qualifier" value=""/>
    <att type="string" name="MCODE_Node_Status" value="Unclustered"/>
    <att type="string" name="annotation.Taxon" value="Human"/>
    <att type="string" name="Prot_Acc" value="NP_821080.1"/>
    <att type="string" name="type" value="human"/>
    <att type="string" name="annotation.Assigned_by" value="UniProtKB"/>
    <att type="list" name="annotation.GO MOLECULAR_FUNCTION">
      <att type="string" name="annotation.GO MOLECULAR_FUNCTION" value="GTP binding"/>
      <att type="string" name="annotation.GO MOLECULAR_FUNCTION" value="GTPase activity"/>
      <att type="string" name="annotation.GO MOLECULAR_FUNCTION" value="nucleotide binding"/>
      <att type="string" name="annotation.GO MOLECULAR_FUNCTION" value="structural molecule activity"/>
    </att>
    <att type="map" name="annotation.DB:Reference">
      <att type="string" name="GO:0043234" value="GOA:interpro|GO_REF:0000002"/>
      <att type="string" name="GO:0051258" value="GOA:interpro|GO_REF:0000002"/>
      <att type="string" name="GO:0005737" value="GOA:interpro|GO_REF:0000002"/>
      <att type="string" name="GO:0007067" value="GOA:compara|GO_REF:0000019"/>
      <att type="string" name="GO:0000166" value="GOA:spkw|GO_REF:0000004"/>
      <att type="string" name="GO:0005198" value="GOA:interpro|GO_REF:0000002"/>
      <att type="string" name="GO:0030182" value="GOA:compara|GO_REF:0000019"/>
      <att type="string" name="GO:0005874" value="GOA:interpro|GO_REF:0000002"/>
      <att type="string" name="GO:0003924" value="GOA:interpro|GO_REF:0000002"/>
      <att type="string" name="GO:0005525" value="GOA:interpro|GO_REF:0000002"/>
      <att type="string" name="GO:0007018" value="GOA:interpro|GO_REF:0000002"/>
    </att>
    <att type="integer" name="GeneID" value="347733"/>
    <att type="string" name="annotation.DB_Object_Name" value="TUBB2B: Tubulin beta-2B chain"/>
    <att type="list" name="annotation.GO CELLULAR_COMPONENT">
      <att type="string" name="annotation.GO CELLULAR_COMPONENT" value="cytoplasm"/>
      <att type="string" name="annotation.GO CELLULAR_COMPONENT" value="microtubule"/>
      <att type="string" name="annotation.GO CELLULAR_COMPONENT" value="protein complex"/>
    </att>
    <att type="string" name="annotation.Date" value="20080613"/>
    <att type="list" name="cytoscape.alias.list">
      <att type="string" name="cytoscape.alias.list" value="IPI00031370"/>
      <att type="string" name="cytoscape.alias.list" value="Q9BVA1"/>
    </att>
    <att type="string" name="upkb_sp" value="Q9BVA1"/>
    <att type="string" name="canonicalName" value="NP_821080.1"/>
    <att type="real" name="MCODE_Score" value="0.0"/>
    <att type="string" name="annotation.With (or) From" value="InterPro:IPR003008"/>
    <att type="map" name="annotation.Evidence">
      <att type="string" name="GO:0043234" value="IEA"/>
      <att type="string" name="GO:0051258" value="IEA"/>
      <att type="string" name="GO:0005737" value="IEA"/>
      <att type="string" name="GO:0007067" value="IEA"/>
      <att type="string" name="GO:0000166" value="IEA"/>
      <att type="string" name="GO:0005198" value="IEA"/>
      <att type="string" name="GO:0030182" value="IEA"/>
      <att type="string" name="GO:0005874" value="IEA"/>
      <att type="string" name="GO:0003924" value="IEA"/>
      <att type="string" name="GO:0005525" value="IEA"/>
      <att type="string" name="GO:0007018" value="IEA"/>
    </att>
    <att type="list" name="annotation.GO BIOLOGICAL_PROCESS">
      <att type="string" name="annotation.GO BIOLOGICAL_PROCESS" value="microtubule-based movement"/>
      <att type="string" name="annotation.GO BIOLOGICAL_PROCESS" value="mitosis"/>
      <att type="string" name="annotation.GO BIOLOGICAL_PROCESS" value="neuron differentiation"/>
      <att type="string" name="annotation.GO BIOLOGICAL_PROCESS" value="protein polymerization"/>
    </att>
    <att type="string" name="Prot_Name" value="tubulin, beta 2B"/>
  </node>
  <node label="NP_001195.2" id="-289">
    <att type="string" name="annotation.DB_Object_ID" value="Q13873"/>
    <att type="string" name="Column 4" value="659"/>
    <att type="string" name="annotation.DB_Object_Type" value="protein"/>
    <att type="string" name="annotation.DB" value="UniProtKB"/>
    <att type="string" name="GeneID_String" value="659"/>
    <att type="string" name="annotation.Qualifier" value=""/>
    <att type="string" name="MCODE_Node_Status" value="Unclustered"/>
    <att type="string" name="annotation.Taxon" value="Human"/>
    <att type="string" name="upkb_tr" value="Q13161"/>
    <att type="string" name="Prot_Acc" value="NP_001195.2"/>
    <att type="string" name="type" value="human"/>
    <att type="string" name="annotation.Assigned_by" value="PINC"/>
    <att type="list" name="annotation.GO MOLECULAR_FUNCTION">
      <att type="string" name="annotation.GO MOLECULAR_FUNCTION" value="ATP binding"/>
      <att type="string" name="annotation.GO MOLECULAR_FUNCTION" value="magnesium ion binding"/>
      <att type="string" name="annotation.GO MOLECULAR_FUNCTION" value="manganese ion binding"/>
      <att type="string" name="annotation.GO MOLECULAR_FUNCTION" value="nucleotide binding"/>
      <att type="string" name="annotation.GO MOLECULAR_FUNCTION" value="protein binding"/>
      <att type="string" name="annotation.GO MOLECULAR_FUNCTION" value="protein kinase activity"/>
      <att type="string" name="annotation.GO MOLECULAR_FUNCTION" value="protein serine/threonine kinase activity"/>
      <att type="string" name="annotation.GO MOLECULAR_FUNCTION" value="receptor activity"/>
      <att type="string" name="annotation.GO MOLECULAR_FUNCTION" value="transferase activity"/>
      <att type="string" name="annotation.GO MOLECULAR_FUNCTION" value="transforming growth factor beta receptor activity"/>
    </att>
    <att type="map" name="annotation.DB:Reference">
      <att type="string" name="GO:0005515" value="PMID:15188402"/>
      <att type="string" name="GO:0030501" value="PMID:18436533"/>
      <att type="string" name="GO:0000287" value="GOA:spkw|GO_REF:0000004"/>
      <att type="string" name="GO:0030145" value="GOA:spkw|GO_REF:0000004"/>
      <att type="string" name="GO:0005886" value="PMID:17356069"/>
      <att type="string" name="GO:0030509" value="PMID:18436533"/>
      <att type="string" name="GO:0005524" value="GOA:interpro|GO_REF:0000002"/>
      <att type="string" name="GO:0045669" value="PMID:18436533"/>
      <att type="string" name="GO:0004672" value="GOA:interpro|GO_REF:0000002"/>
      <att type="string" name="GO:0016020" value="GOA:interpro|GO_REF:0000002"/>
      <att type="string" name="GO:0000166" value="GOA:spkw|GO_REF:0000004"/>
      <att type="string" name="GO:0004674" value="GOA:spkw|GO_REF:0000004"/>
      <att type="string" name="GO:0005887" value="PMID:7791754"/>
      <att type="string" name="GO:0042127" value="PMID:11502704"/>
      <att type="string" name="GO:0005024" value="GOA:interpro|GO_REF:0000002"/>
      <att type="string" name="GO:0007178" value="GOA:interpro|GO_REF:0000002"/>
      <att type="string" name="GO:0006468" value="GOA:interpro|GO_REF:0000002"/>
      <att type="string" name="GO:0004872" value="GOA:spkw|GO_REF:0000004"/>
      <att type="string" name="GO:0016740" value="GOA:spkw|GO_REF:0000004"/>
    </att>
    <att type="integer" name="GeneID" value="659"/>
    <att type="string" name="annotation.DB_Object_Name" value="BMPR2, PPH1: Bone morphogenetic protein receptor type-2 precursor"/>
    <att type="list" name="annotation.GO CELLULAR_COMPONENT">
      <att type="string" name="annotation.GO CELLULAR_COMPONENT" value="integral to plasma membrane"/>
      <att type="string" name="annotation.GO CELLULAR_COMPONENT" value="membrane"/>
      <att type="string" name="annotation.GO CELLULAR_COMPONENT" value="plasma membrane"/>
    </att>
    <att type="string" name="annotation.Date" value="20030904"/>
    <att type="list" name="cytoscape.alias.list">
      <att type="string" name="cytoscape.alias.list" value="IPI00783156"/>
      <att type="string" name="cytoscape.alias.list" value="Q13873"/>
    </att>
    <att type="string" name="upkb_sp" value="Q13873"/>
    <att type="string" name="canonicalName" value="NP_001195.2"/>
    <att type="real" name="MCODE_Score" value="0.0"/>
    <att type="string" name="annotation.With (or) From" value=""/>
    <att type="map" name="annotation.Evidence">
      <att type="string" name="GO:0005515" value="IPI"/>
      <att type="string" name="GO:0030501" value="IMP"/>
      <att type="string" name="GO:0000287" value="IEA"/>
      <att type="string" name="GO:0030145" value="IEA"/>
      <att type="string" name="GO:0005886" value="EXP"/>
      <att type="string" name="GO:0030509" value="IDA"/>
      <att type="string" name="GO:0005524" value="IEA"/>
      <att type="string" name="GO:0045669" value="IMP"/>
      <att type="string" name="GO:0004672" value="IEA"/>
      <att type="string" name="GO:0016020" value="IEA"/>
      <att type="string" name="GO:0000166" value="IEA"/>
      <att type="string" name="GO:0004674" value="IEA"/>
      <att type="string" name="GO:0005887" value="TAS"/>
      <att type="string" name="GO:0042127" value="IMP"/>
      <att type="string" name="GO:0005024" value="IEA"/>
      <att type="string" name="GO:0007178" value="IEA"/>
      <att type="string" name="GO:0006468" value="IEA"/>
      <att type="string" name="GO:0004872" value="IEA"/>
      <att type="string" name="GO:0016740" value="IEA"/>
    </att>
    <att type="list" name="annotation.GO BIOLOGICAL_PROCESS">
      <att type="string" name="annotation.GO BIOLOGICAL_PROCESS" value="BMP signaling pathway"/>
      <att type="string" name="annotation.GO BIOLOGICAL_PROCESS" value="positive regulation of bone mineralization"/>
      <att type="string" name="annotation.GO BIOLOGICAL_PROCESS" value="positive regulation of osteoblast differentiation"/>
      <att type="string" name="annotation.GO BIOLOGICAL_PROCESS" value="protein amino acid phosphorylation"/>
      <att type="string" name="annotation.GO BIOLOGICAL_PROCESS" value="regulation of cell proliferation"/>
      <att type="string" name="annotation.GO BIOLOGICAL_PROCESS" value="transmembrane receptor protein serine/threonine kinase signaling pathway"/>
    </att>
    <att type="string" name="Prot_Name" value="bone morphogenetic protein receptor type II precursor"/>
  </node>
  <node label="NP_000610.2" id="-1187">
    <att type="string" name="annotation.DB_Object_ID" value="P01579"/>
    <att type="string" name="Column 4" value="3458"/>
    <att type="string" name="annotation.DB_Object_Type" value="protein"/>
    <att type="string" name="annotation.DB" value="UniProtKB"/>
    <att type="string" name="GeneID_String" value="3458"/>
    <att type="string" name="annotation.Qualifier" value=""/>
    <att type="string" name="MCODE_Node_Status" value="Seed"/>
    <att type="string" name="annotation.Taxon" value="Human"/>
    <att type="string" name="Prot_Acc" value="NP_000610.2"/>
    <att type="string" name="type" value="human"/>
    <att type="string" name="annotation.Assigned_by" value="UniProtKB"/>
    <att type="list" name="MCODE_Cluster">
      <att type="string" name="MCODE_Cluster" value="Cluster 2"/>
    </att>
    <att type="list" name="annotation.GO MOLECULAR_FUNCTION">
      <att type="string" name="annotation.GO MOLECULAR_FUNCTION" value="cytokine activity"/>
      <att type="string" name="annotation.GO MOLECULAR_FUNCTION" value="interferon-gamma receptor binding"/>
    </att>
    <att type="map" name="annotation.DB:Reference">
      <att type="string" name="GO:0001781" value="GOA:compara|GO_REF:0000019"/>
      <att type="string" name="GO:0005133" value="PMID:10477596"/>
      <att type="string" name="GO:0006928" value="PMID:10477596"/>
      <att type="string" name="GO:0006925" value="GOA:compara|GO_REF:0000019"/>
      <att type="string" name="GO:0032735" value="PMID:8557999"/>
      <att type="string" name="GO:0001558" value="GOA:spkw|GO_REF:0000004"/>
      <att type="string" name="GO:0005615" value="GOA:spkw|GO_REF:0000004"/>
      <att type="string" name="GO:0030968" value="GOA:compara|GO_REF:0000019"/>
      <att type="string" name="GO:0045348" value="GOA:compara|GO_REF:0000019"/>
      <att type="string" name="GO:0019882" value="GOA:compara|GO_REF:0000019"/>
      <att type="string" name="GO:0050718" value="GOA:compara|GO_REF:0000019"/>
      <att type="string" name="GO:0007050" value="PMID:16942485"/>
      <att type="string" name="GO:0045449" value="GOA:compara|GO_REF:0000019"/>
      <att type="string" name="GO:0031642" value="GOA:compara|GO_REF:0000019"/>
      <att type="string" name="GO:0042742" value="GOA:compara|GO_REF:0000019"/>
      <att type="string" name="GO:0045410" value="GOA:compara|GO_REF:0000019"/>
      <att type="string" name="GO:0030593" value="GOA:compara|GO_REF:0000019"/>
      <att type="string" name="GO:0005576" value="GOA:interpro|GO_REF:0000002"/>
      <att type="string" name="GO:0048662" value="PMID:16942485"/>
      <att type="string" name="GO:0009615" value="GOA:spkw|GO_REF:0000004"/>
      <att type="string" name="GO:0005125" value="GOA:spkw|GO_REF:0000004"/>
      <att type="string" name="GO:0045084" value="GOA:compara|GO_REF:0000019"/>
      <att type="string" name="GO:0034393" value="PMID:16942485"/>
      <att type="string" name="GO:0050776" value="GOA:compara|GO_REF:0000019"/>
      <att type="string" name="GO:0045893" value="GOA:compara|GO_REF:0000019"/>
      <att type="string" name="GO:0048304" value="GOA:compara|GO_REF:0000019"/>
      <att type="string" name="GO:0007166" value="PMID:10477596"/>
      <att type="string" name="GO:0045080" value="GOA:compara|GO_REF:0000019"/>
    </att>
    <att type="integer" name="GeneID" value="3458"/>
    <att type="string" name="annotation.DB_Object_Name" value="IFNG: Interferon gamma precursor"/>
    <att type="list" name="annotation.GO CELLULAR_COMPONENT">
      <att type="string" name="annotation.GO CELLULAR_COMPONENT" value="extracellular region"/>
      <att type="string" name="annotation.GO CELLULAR_COMPONENT" value="extracellular space"/>
    </att>
    <att type="string" name="annotation.Date" value="20080616"/>
    <att type="list" name="cytoscape.alias.list">
      <att type="string" name="cytoscape.alias.list" value="IPI00307209"/>
      <att type="string" name="cytoscape.alias.list" value="P01579"/>
    </att>
    <att type="string" name="upkb_sp" value="P01579"/>
    <att type="string" name="canonicalName" value="NP_000610.2"/>
    <att type="real" name="MCODE_Score" value="0.64"/>
    <att type="string" name="annotation.With (or) From" value="SP_KW:KW-0202"/>
    <att type="integer" name="Degree" value="6"/>
    <att type="map" name="annotation.Evidence">
      <att type="string" name="GO:0001781" value="IEA"/>
      <att type="string" name="GO:0005133" value="TAS"/>
      <att type="string" name="GO:0006928" value="TAS"/>
      <att type="string" name="GO:0006925" value="IEA"/>
      <att type="string" name="GO:0032735" value="IDA"/>
      <att type="string" name="GO:0001558" value="IEA"/>
      <att type="string" name="GO:0005615" value="IEA"/>
      <att type="string" name="GO:0030968" value="IEA"/>
      <att type="string" name="GO:0045348" value="IEA"/>
      <att type="string" name="GO:0019882" value="IEA"/>
      <att type="string" name="GO:0050718" value="IEA"/>
      <att type="string" name="GO:0007050" value="IDA"/>
      <att type="string" name="GO:0045449" value="IEA"/>
      <att type="string" name="GO:0031642" value="IEA"/>
      <att type="string" name="GO:0042742" value="IEA"/>
      <att type="string" name="GO:0045410" value="IEA"/>
      <att type="string" name="GO:0030593" value="IEA"/>
      <att type="string" name="GO:0005576" value="IEA"/>
      <att type="string" name="GO:0048662" value="IDA"/>
      <att type="string" name="GO:0009615" value="IEA"/>
      <att type="string" name="GO:0005125" value="IEA"/>
      <att type="string" name="GO:0045084" value="IEA"/>
      <att type="string" name="GO:0034393" value="IDA"/>
      <att type="string" name="GO:0050776" value="IEA"/>
      <att type="string" name="GO:0045893" value="IEA"/>
      <att type="string" name="GO:0048304" value="IEA"/>
      <att type="string" name="GO:0007166" value="TAS"/>
      <att type="string" name="GO:0045080" value="IEA"/>
    </att>
    <att type="list" name="annotation.GO BIOLOGICAL_PROCESS">
      <att type="string" name="annotation.GO BIOLOGICAL_PROCESS" value="antigen processing and presentation"/>
      <att type="string" name="annotation.GO BIOLOGICAL_PROCESS" value="cell cycle arrest"/>
      <att type="string" name="annotation.GO BIOLOGICAL_PROCESS" value="cell motility"/>
      <att type="string" name="annotation.GO BIOLOGICAL_PROCESS" value="cell surface receptor linked signal transduction"/>
      <att type="string" name="annotation.GO BIOLOGICAL_PROCESS" value="defense response to bacterium"/>
      <att type="string" name="annotation.GO BIOLOGICAL_PROCESS" value="endoplasmic reticulum unfolded protein response"/>
      <att type="string" name="annotation.GO BIOLOGICAL_PROCESS" value="inflammatory cell apoptosis"/>
      <att type="string" name="annotation.GO BIOLOGICAL_PROCESS" value="negative regulation of myelination"/>
      <att type="string" name="annotation.GO BIOLOGICAL_PROCESS" value="negative regulation of smooth muscle cell proliferation"/>
      <att type="string" name="annotation.GO BIOLOGICAL_PROCESS" value="neutrophil apoptosis"/>
      <att type="string" name="annotation.GO BIOLOGICAL_PROCESS" value="neutrophil chemotaxis"/>
      <att type="string" name="annotation.GO BIOLOGICAL_PROCESS" value="positive regulation of MHC class II biosynthetic process"/>
      <att type="string" name="annotation.GO BIOLOGICAL_PROCESS" value="positive regulation of chemokine biosynthetic process"/>
      <att type="string" name="annotation.GO BIOLOGICAL_PROCESS" value="positive regulation of interleukin-1 beta secretion"/>
      <att type="string" name="annotation.GO BIOLOGICAL_PROCESS" value="positive regulation of interleukin-12 biosynthetic process"/>
      <att type="string" name="annotation.GO BIOLOGICAL_PROCESS" value="positive regulation of interleukin-12 production"/>
      <att type="string" name="annotation.GO BIOLOGICAL_PROCESS" value="positive regulation of interleukin-6 biosynthetic process"/>
      <att type="string" name="annotation.GO BIOLOGICAL_PROCESS" value="positive regulation of isotype switching to IgG isotypes"/>
      <att type="string" name="annotation.GO BIOLOGICAL_PROCESS" value="positive regulation of smooth muscle cell apoptosis"/>
      <att type="string" name="annotation.GO BIOLOGICAL_PROCESS" value="positive regulation of transcription, DNA-dependent"/>
      <att type="string" name="annotation.GO BIOLOGICAL_PROCESS" value="regulation of cell growth"/>
      <att type="string" name="annotation.GO BIOLOGICAL_PROCESS" value="regulation of immune response"/>
      <att type="string" name="annotation.GO BIOLOGICAL_PROCESS" value="regulation of transcription"/>
      <att type="string" name="annotation.GO BIOLOGICAL_PROCESS" value="response to virus"/>
    </att>
    <att type="string" name="Prot_Name" value="interferon, gamma"/>
  </node>
  <node label="NP_001789.2" id="-215">
    <att type="string" name="annotation.DB_Object_ID" value="P24941"/>
    <att type="string" name="Column 4" value="1017"/>
    <att type="string" name="annotation.DB_Object_Type" value="protein"/>
    <att type="string" name="annotation.DB" value="UniProtKB"/>
    <att type="string" name="upkb_vega" value="OTTHUMP00000167957"/>
    <att type="string" name="GeneID_String" value="1017"/>
    <att type="string" name="annotation.Qualifier" value=""/>
    <att type="string" name="MCODE_Node_Status" value="Unclustered"/>
    <att type="string" name="annotation.Taxon" value="Human"/>
    <att type="string" name="upkb_tr" value="O75100"/>
    <att type="string" name="Prot_Acc" value="NP_001789.2"/>
    <att type="string" name="type" value="human"/>
    <att type="string" name="annotation.Assigned_by" value="Reactome"/>
    <att type="list" name="annotation.GO MOLECULAR_FUNCTION">
      <att type="string" name="annotation.GO MOLECULAR_FUNCTION" value="ATP binding"/>
      <att type="string" name="annotation.GO MOLECULAR_FUNCTION" value="cyclin-dependent protein kinase activity"/>
      <att type="string" name="annotation.GO MOLECULAR_FUNCTION" value="histone kinase activity"/>
      <att type="string" name="annotation.GO MOLECULAR_FUNCTION" value="identical protein binding"/>
      <att type="string" name="annotation.GO MOLECULAR_FUNCTION" value="nucleotide binding"/>
      <att type="string" name="annotation.GO MOLECULAR_FUNCTION" value="protein serine/threonine kinase activity"/>
      <att type="string" name="annotation.GO MOLECULAR_FUNCTION" value="transferase activity"/>
    </att>
    <att type="map" name="annotation.DB:Reference">
      <att type="string" name="GO:0008284" value="PMID:10767298"/>
      <att type="string" name="GO:0005634" value="PMID:16109376"/>
      <att type="string" name="GO:0007089" value="PMID:9933170"/>
      <att type="string" name="GO:0005524" value="GOA:interpro|GO_REF:0000002"/>
      <att type="string" name="GO:0005829" value="PMID:1312467"/>
      <att type="string" name="GO:0042802" value="PMID:17353931"/>
      <att type="string" name="GO:0005737" value="PMID:10767298"/>
      <att type="string" name="GO:0035173" value="PMID:8692841"/>
      <att type="string" name="GO:0007067" value="GOA:spkw|GO_REF:0000004"/>
      <att type="string" name="GO:0007049" value="GOA:spkw|GO_REF:0000004"/>
      <att type="string" name="GO:0000166" value="GOA:spkw|GO_REF:0000004"/>
      <att type="string" name="GO:0004674" value="GOA:interpro|GO_REF:0000002"/>
      <att type="string" name="GO:0000086" value="PMID:1653904"/>
      <att type="string" name="GO:0000307" value="PMID:8692841"/>
      <att type="string" name="GO:0006468" value="GOA:interpro|GO_REF:0000002"/>
      <att type="string" name="GO:0005654" value="PMID:15707391"/>
      <att type="string" name="GO:0016740" value="GOA:spkw|GO_REF:0000004"/>
      <att type="string" name="GO:0006275" value="PMID:9933170"/>
      <att type="string" name="GO:0004693" value="PMID:1653904"/>
      <att type="string" name="GO:0051301" value="GOA:spkw|GO_REF:0000004"/>
    </att>
    <att type="integer" name="GeneID" value="1017"/>
    <att type="string" name="annotation.DB_Object_Name" value="CDK2: Cell division protein kinase 2"/>
    <att type="list" name="annotation.GO CELLULAR_COMPONENT">
      <att type="string" name="annotation.GO CELLULAR_COMPONENT" value="cyclin-dependent protein kinase holoenzyme complex"/>
      <att type="string" name="annotation.GO CELLULAR_COMPONENT" value="cytoplasm"/>
      <att type="string" name="annotation.GO CELLULAR_COMPONENT" value="cytosol"/>
      <att type="string" name="annotation.GO CELLULAR_COMPONENT" value="nucleoplasm"/>
      <att type="string" name="annotation.GO CELLULAR_COMPONENT" value="nucleus"/>
    </att>
    <att type="string" name="annotation.Date" value="20041230"/>
    <att type="list" name="cytoscape.alias.list">
      <att type="string" name="cytoscape.alias.list" value="IPI00031681"/>
      <att type="string" name="cytoscape.alias.list" value="P24941"/>
    </att>
    <att type="string" name="upkb_sp" value="P24941"/>
    <att type="string" name="canonicalName" value="NP_001789.2"/>
    <att type="real" name="MCODE_Score" value="0.0"/>
    <att type="string" name="annotation.With (or) From" value=""/>
    <att type="integer" name="Degree" value="1"/>
    <att type="map" name="annotation.Evidence">
      <att type="string" name="GO:0008284" value="TAS"/>
      <att type="string" name="GO:0005634" value="IDA"/>
      <att type="string" name="GO:0007089" value="TAS"/>
      <att type="string" name="GO:0005524" value="IEA"/>
      <att type="string" name="GO:0005829" value="EXP"/>
      <att type="string" name="GO:0042802" value="IPI"/>
      <att type="string" name="GO:0005737" value="TAS"/>
      <att type="string" name="GO:0035173" value="IDA"/>
      <att type="string" name="GO:0007067" value="IEA"/>
      <att type="string" name="GO:0007049" value="IEA"/>
      <att type="string" name="GO:0000166" value="IEA"/>
      <att type="string" name="GO:0004674" value="IEA"/>
      <att type="string" name="GO:0000086" value="TAS"/>
      <att type="string" name="GO:0000307" value="IDA"/>
      <att type="string" name="GO:0006468" value="IEA"/>
      <att type="string" name="GO:0005654" value="EXP"/>
      <att type="string" name="GO:0016740" value="IEA"/>
      <att type="string" name="GO:0006275" value="TAS"/>
      <att type="string" name="GO:0004693" value="TAS"/>
      <att type="string" name="GO:0051301" value="IEA"/>
    </att>
    <att type="list" name="annotation.GO BIOLOGICAL_PROCESS">
      <att type="string" name="annotation.GO BIOLOGICAL_PROCESS" value="G2/M transition of mitotic cell cycle"/>
      <att type="string" name="annotation.GO BIOLOGICAL_PROCESS" value="cell cycle"/>
      <att type="string" name="annotation.GO BIOLOGICAL_PROCESS" value="cell division"/>
      <att type="string" name="annotation.GO BIOLOGICAL_PROCESS" value="mitosis"/>
      <att type="string" name="annotation.GO BIOLOGICAL_PROCESS" value="positive regulation of cell proliferation"/>
      <att type="string" name="annotation.GO BIOLOGICAL_PROCESS" value="protein amino acid phosphorylation"/>
      <att type="string" name="annotation.GO BIOLOGICAL_PROCESS" value="regulation of DNA replication"/>
      <att type="string" name="annotation.GO BIOLOGICAL_PROCESS" value="traversing start control point of mitotic cell cycle"/>
    </att>
    <att type="string" name="Prot_Name" value="cyclin-dependent kinase 2 isoform 1"/>
  </node>
  <node label="NP_002115.1" id="-854">
    <att type="string" name="GeneID_String" value="3123"/>
    <att type="string" name="MCODE_Node_Status" value="Unclustered"/>
    <att type="string" name="Prot_Acc" value="NP_002115.1"/>
    <att type="string" name="type" value="human"/>
    <att type="integer" name="GeneID" value="3123"/>
    <att type="list" name="cytoscape.alias.list">
      <att type="string" name="cytoscape.alias.list" value="NP_002115.1"/>
    </att>
    <att type="string" name="canonicalName" value="NP_002115.1"/>
    <att type="real" name="MCODE_Score" value="1.0"/>
    <att type="integer" name="Degree" value="1"/>
    <att type="string" name="Prot_Name" value="major histocompatibility complex, class II, DR beta 1 precursor"/>
  </node>
  <node label="NP_872355.1" id="-1168">
    <att type="string" name="GeneID_String" value="3120"/>
    <att type="string" name="MCODE_Node_Status" value="Unclustered"/>
    <att type="string" name="Prot_Acc" value="NP_872355.1"/>
    <att type="string" name="type" value="human"/>
    <att type="integer" name="GeneID" value="3120"/>
    <att type="list" name="cytoscape.alias.list">
      <att type="string" name="cytoscape.alias.list" value="NP_872355.1"/>
    </att>
    <att type="string" name="canonicalName" value="NP_872355.1"/>
    <att type="real" name="MCODE_Score" value="0.2222222222222222"/>
    <att type="integer" name="Degree" value="1"/>
    <att type="string" name="Prot_Name" value="major histocompatibility complex, class II, DQ beta 2"/>
  </node>
  <node label="NP_000388.2" id="-753">
    <att type="string" name="annotation.DB_Object_ID" value="P04839"/>
    <att type="string" name="Column 4" value="1536"/>
    <att type="string" name="annotation.DB_Object_Type" value="protein"/>
    <att type="string" name="annotation.DB" value="UniProtKB"/>
    <att type="string" name="GeneID_String" value="1536"/>
    <att type="string" name="annotation.Qualifier" value=""/>
    <att type="string" name="MCODE_Node_Status" value="Unclustered"/>
    <att type="string" name="annotation.Taxon" value="Human"/>
    <att type="string" name="Prot_Acc" value="NP_000388.2"/>
    <att type="string" name="type" value="human"/>
    <att type="string" name="annotation.Assigned_by" value="UniProtKB"/>
    <att type="list" name="annotation.GO MOLECULAR_FUNCTION">
      <att type="string" name="annotation.GO MOLECULAR_FUNCTION" value="FAD binding"/>
      <att type="string" name="annotation.GO MOLECULAR_FUNCTION" value="electron carrier activity"/>
      <att type="string" name="annotation.GO MOLECULAR_FUNCTION" value="iron ion binding"/>
      <att type="string" name="annotation.GO MOLECULAR_FUNCTION" value="metal ion binding"/>
      <att type="string" name="annotation.GO MOLECULAR_FUNCTION" value="voltage-gated ion channel activity"/>
    </att>
    <att type="map" name="annotation.DB:Reference">
      <att type="string" name="GO:0005737" value="GOA:compara|GO_REF:0000019"/>
      <att type="string" name="GO:0006954" value="PMID:7719350"/>
      <att type="string" name="GO:0005244" value="GOA:spkw|GO_REF:0000004"/>
      <att type="string" name="GO:0005886" value="GOA:compara|GO_REF:0000019"/>
      <att type="string" name="GO:0005506" value="GOA:interpro|GO_REF:0000002"/>
      <att type="string" name="GO:0005887" value="PMID:15233623"/>
      <att type="string" name="GO:0050660" value="GOA:interpro|GO_REF:0000002"/>
      <att type="string" name="GO:0009055" value="GOA:interpro|GO_REF:0000002"/>
      <att type="string" name="GO:0046872" value="GOA:spkw|GO_REF:0000004"/>
      <att type="string" name="GO:0055114" value="GOA:spkw|GO_REF:0000004"/>
      <att type="string" name="GO:0006811" value="GOA:spkw|GO_REF:0000004"/>
    </att>
    <att type="integer" name="GeneID" value="1536"/>
    <att type="string" name="annotation.DB_Object_Name" value="CYBB, NOX2: Cytochrome b-245 heavy chain"/>
    <att type="list" name="annotation.GO CELLULAR_COMPONENT">
      <att type="string" name="annotation.GO CELLULAR_COMPONENT" value="cytoplasm"/>
      <att type="string" name="annotation.GO CELLULAR_COMPONENT" value="integral to plasma membrane"/>
      <att type="string" name="annotation.GO CELLULAR_COMPONENT" value="plasma membrane"/>
    </att>
    <att type="string" name="annotation.Date" value="20060428"/>
    <att type="list" name="cytoscape.alias.list">
      <att type="string" name="cytoscape.alias.list" value="IPI00218646"/>
      <att type="string" name="cytoscape.alias.list" value="P04839"/>
    </att>
    <att type="string" name="upkb_sp" value="P04839"/>
    <att type="string" name="canonicalName" value="NP_000388.2"/>
    <att type="real" name="MCODE_Score" value="0.0"/>
    <att type="string" name="annotation.With (or) From" value=""/>
    <att type="map" name="annotation.Evidence">
      <att type="string" name="GO:0005737" value="IEA"/>
      <att type="string" name="GO:0006954" value="TAS"/>
      <att type="string" name="GO:0005244" value="IEA"/>
      <att type="string" name="GO:0005886" value="IEA"/>
      <att type="string" name="GO:0005506" value="IEA"/>
      <att type="string" name="GO:0005887" value="IDA"/>
      <att type="string" name="GO:0050660" value="IEA"/>
      <att type="string" name="GO:0009055" value="IEA"/>
      <att type="string" name="GO:0046872" value="IEA"/>
      <att type="string" name="GO:0055114" value="IEA"/>
      <att type="string" name="GO:0006811" value="IEA"/>
    </att>
    <att type="list" name="annotation.GO BIOLOGICAL_PROCESS">
      <att type="string" name="annotation.GO BIOLOGICAL_PROCESS" value="inflammatory response"/>
      <att type="string" name="annotation.GO BIOLOGICAL_PROCESS" value="ion transport"/>
      <att type="string" name="annotation.GO BIOLOGICAL_PROCESS" value="oxidation reduction"/>
    </att>
    <att type="string" name="Prot_Name" value="cytochrome b-245, beta polypeptide (chronic granulomatous disease)"/>
  </node>
  <node label="NP_006752.1" id="-1122">
    <att type="string" name="annotation.DB_Object_ID" value="P62258"/>
    <att type="string" name="Column 4" value="7531"/>
    <att type="string" name="annotation.DB_Object_Type" value="protein"/>
    <att type="string" name="annotation.DB" value="UniProtKB"/>
    <att type="string" name="upkb_vega" value="OTTHUMP00000182973"/>
    <att type="string" name="GeneID_String" value="7531"/>
    <att type="string" name="annotation.Qualifier" value=""/>
    <att type="string" name="MCODE_Node_Status" value="Unclustered"/>
    <att type="string" name="annotation.Taxon" value="Human"/>
    <att type="string" name="Prot_Acc" value="NP_006752.1"/>
    <att type="string" name="type" value="human"/>
    <att type="string" name="annotation.Assigned_by" value="UniProtKB"/>
    <att type="list" name="annotation.GO MOLECULAR_FUNCTION">
      <att type="string" name="annotation.GO MOLECULAR_FUNCTION" value="enzyme binding"/>
      <att type="string" name="annotation.GO MOLECULAR_FUNCTION" value="protein domain specific binding"/>
    </att>
    <att type="map" name="annotation.DB:Reference">
      <att type="string" name="GO:0007242" value="PMID:7644510"/>
      <att type="string" name="GO:0042470" value="GOA:spsl|GO_REF:0000023"/>
      <att type="string" name="GO:0005737" value="GOA:spkw|GO_REF:0000004"/>
      <att type="string" name="GO:0044419" value="GOA:spkw|GO_REF:0000004"/>
      <att type="string" name="GO:0019904" value="GOA:interpro|GO_REF:0000002"/>
      <att type="string" name="GO:0019899" value="PMID:10788521"/>
    </att>
    <att type="integer" name="GeneID" value="7531"/>
    <att type="string" name="annotation.DB_Object_Name" value="YWHAE: 14-3-3 protein epsilon"/>
    <att type="list" name="annotation.GO CELLULAR_COMPONENT">
      <att type="string" name="annotation.GO CELLULAR_COMPONENT" value="cytoplasm"/>
      <att type="string" name="annotation.GO CELLULAR_COMPONENT" value="melanosome"/>
    </att>
    <att type="string" name="annotation.Date" value="20080612"/>
    <att type="list" name="cytoscape.alias.list">
      <att type="string" name="cytoscape.alias.list" value="IPI00000816"/>
      <att type="string" name="cytoscape.alias.list" value="P62258"/>
    </att>
    <att type="string" name="upkb_sp" value="P62258"/>
    <att type="string" name="canonicalName" value="NP_006752.1"/>
    <att type="real" name="MCODE_Score" value="0.0"/>
    <att type="string" name="annotation.With (or) From" value="SP_SL:SL-0161"/>
    <att type="integer" name="Degree" value="1"/>
    <att type="map" name="annotation.Evidence">
      <att type="string" name="GO:0007242" value="TAS"/>
      <att type="string" name="GO:0042470" value="IEA"/>
      <att type="string" name="GO:0005737" value="IEA"/>
      <att type="string" name="GO:0044419" value="IEA"/>
      <att type="string" name="GO:0019904" value="IEA"/>
      <att type="string" name="GO:0019899" value="IPI"/>
    </att>
    <att type="list" name="annotation.GO BIOLOGICAL_PROCESS">
      <att type="string" name="annotation.GO BIOLOGICAL_PROCESS" value="interspecies interaction between organisms"/>
      <att type="string" name="annotation.GO BIOLOGICAL_PROCESS" value="intracellular signaling cascade"/>
    </att>
    <att type="string" name="Prot_Name" value="tyrosine 3/tryptophan 5 -monooxygenase activation protein, epsilon polypeptide"/>
  </node>
  <node label="NP_002109.1" id="-1434">
    <att type="string" name="annotation.DB_Object_ID" value="P28068"/>
    <att type="string" name="Column 4" value="3109"/>
    <att type="string" name="annotation.DB_Object_Type" value="protein"/>
    <att type="string" name="annotation.DB" value="UniProtKB"/>
    <att type="string" name="upkb_vega" value="OTTHUMP00000195564"/>
    <att type="string" name="GeneID_String" value="3109"/>
    <att type="string" name="annotation.Qualifier" value=""/>
    <att type="string" name="MCODE_Node_Status" value="Unclustered"/>
    <att type="string" name="annotation.Taxon" value="Human"/>
    <att type="string" name="upkb_tr" value="Q5STC4"/>
    <att type="string" name="Prot_Acc" value="NP_002109.1"/>
    <att type="string" name="type" value="human"/>
    <att type="string" name="annotation.Assigned_by" value="UniProtKB"/>
    <att type="map" name="annotation.DB:Reference">
      <att type="string" name="GO:0006955" value="GOA:interpro|GO_REF:0000002"/>
      <att type="string" name="GO:0005886" value="PMID:11827988"/>
      <att type="string" name="GO:0016020" value="GOA:interpro|GO_REF:0000002"/>
      <att type="string" name="GO:0002504" value="GOA:spkw|GO_REF:0000004"/>
      <att type="string" name="GO:0031902" value="GOA:spsl|GO_REF:0000023"/>
      <att type="string" name="GO:0042613" value="GOA:interpro|GO_REF:0000002"/>
      <att type="string" name="GO:0016021" value="GOA:spkw|GO_REF:0000004"/>
      <att type="string" name="GO:0005765" value="GOA:spsl|GO_REF:0000023"/>
      <att type="string" name="GO:0005768" value="GOA:spkw|GO_REF:0000004"/>
    </att>
    <att type="integer" name="GeneID" value="3109"/>
    <att type="string" name="annotation.DB_Object_Name" value="HLA-DMB, DMB, RING7: HLA class II histocompatibility antigen, DM beta chain precursor"/>
    <att type="list" name="annotation.GO CELLULAR_COMPONENT">
      <att type="string" name="annotation.GO CELLULAR_COMPONENT" value="MHC class II protein complex"/>
      <att type="string" name="annotation.GO CELLULAR_COMPONENT" value="endosome"/>
      <att type="string" name="annotation.GO CELLULAR_COMPONENT" value="integral to membrane"/>
      <att type="string" name="annotation.GO CELLULAR_COMPONENT" value="late endosome membrane"/>
      <att type="string" name="annotation.GO CELLULAR_COMPONENT" value="lysosomal membrane"/>
      <att type="string" name="annotation.GO CELLULAR_COMPONENT" value="membrane"/>
      <att type="string" name="annotation.GO CELLULAR_COMPONENT" value="plasma membrane"/>
    </att>
    <att type="string" name="annotation.Date" value="20080613"/>
    <att type="list" name="cytoscape.alias.list">
      <att type="string" name="cytoscape.alias.list" value="IPI00000793"/>
      <att type="string" name="cytoscape.alias.list" value="P28068"/>
    </att>
    <att type="string" name="upkb_hinv" value="HIT000094002"/>
    <att type="string" name="upkb_sp" value="P28068"/>
    <att type="string" name="canonicalName" value="NP_002109.1"/>
    <att type="real" name="MCODE_Score" value="0.2222222222222222"/>
    <att type="string" name="annotation.With (or) From" value="InterPro:IPR000353"/>
    <att type="integer" name="Degree" value="1"/>
    <att type="map" name="annotation.Evidence">
      <att type="string" name="GO:0006955" value="IEA"/>
      <att type="string" name="GO:0005886" value="EXP"/>
      <att type="string" name="GO:0016020" value="IEA"/>
      <att type="string" name="GO:0002504" value="IEA"/>
      <att type="string" name="GO:0031902" value="IEA"/>
      <att type="string" name="GO:0042613" value="IEA"/>
      <att type="string" name="GO:0016021" value="IEA"/>
      <att type="string" name="GO:0005765" value="IEA"/>
      <att type="string" name="GO:0005768" value="IEA"/>
    </att>
    <att type="list" name="annotation.GO BIOLOGICAL_PROCESS">
      <att type="string" name="annotation.GO BIOLOGICAL_PROCESS" value="antigen processing and presentation of peptide or polysaccharide antigen via MHC class II"/>
      <att type="string" name="annotation.GO BIOLOGICAL_PROCESS" value="immune response"/>
    </att>
    <att type="string" name="Prot_Name" value="major histocompatibility complex, class II, DM beta precursor"/>
  </node>
  <node label="NP_000445.1" id="-954">
    <att type="string" name="annotation.DB_Object_ID" value="P00441"/>
    <att type="string" name="Column 4" value="6647"/>
    <att type="string" name="annotation.DB_Object_Type" value="protein"/>
    <att type="string" name="annotation.DB" value="UniProtKB"/>
    <att type="string" name="GeneID_String" value="6647"/>
    <att type="string" name="annotation.Qualifier" value=""/>
    <att type="string" name="MCODE_Node_Status" value="Unclustered"/>
    <att type="string" name="annotation.Taxon" value="Human"/>
    <att type="string" name="upkb_tr" value="A8MST3"/>
    <att type="string" name="Prot_Acc" value="NP_000445.1"/>
    <att type="string" name="type" value="human"/>
    <att type="string" name="annotation.Assigned_by" value="UniProtKB"/>
    <att type="list" name="annotation.GO MOLECULAR_FUNCTION">
      <att type="string" name="annotation.GO MOLECULAR_FUNCTION" value="antioxidant activity"/>
      <att type="string" name="annotation.GO MOLECULAR_FUNCTION" value="chaperone binding"/>
      <att type="string" name="annotation.GO MOLECULAR_FUNCTION" value="copper ion binding"/>
      <att type="string" name="annotation.GO MOLECULAR_FUNCTION" value="metal ion binding"/>
      <att type="string" name="annotation.GO MOLECULAR_FUNCTION" value="oxidoreductase activity"/>
      <att type="string" name="annotation.GO MOLECULAR_FUNCTION" value="protein homodimerization activity"/>
      <att type="string" name="annotation.GO MOLECULAR_FUNCTION" value="protein phosphatase 2B binding"/>
      <att type="string" name="annotation.GO MOLECULAR_FUNCTION" value="superoxide dismutase activity"/>
      <att type="string" name="annotation.GO MOLECULAR_FUNCTION" value="zinc ion binding"/>
    </att>
    <att type="map" name="annotation.DB:Reference">
      <att type="string" name="GO:0045859" value="PMID:16254550"/>
      <att type="string" name="GO:0042542" value="GO_REF:0000024"/>
      <att type="string" name="GO:0030346" value="PMID:17324120"/>
      <att type="string" name="GO:0060047" value="PMID:9539776"/>
      <att type="string" name="GO:0009408" value="GO_REF:0000024"/>
      <att type="string" name="GO:0007605" value="GO_REF:0000024"/>
      <att type="string" name="GO:0006801" value="GOA:interpro|GO_REF:0000002"/>
      <att type="string" name="GO:0060088" value="GO_REF:0000024"/>
      <att type="string" name="GO:0033081" value="PMID:16716898"/>
      <att type="string" name="GO:0006749" value="GO_REF:0000024"/>
      <att type="string" name="GO:0048538" value="PMID:16716898"/>
      <att type="string" name="GO:0001819" value="PMID:15544046"/>
      <att type="string" name="GO:0007283" value="GO_REF:0000024"/>
      <att type="string" name="GO:0019226" value="GO_REF:0000024"/>
      <att type="string" name="GO:0005615" value="PMID:7172448"/>
      <att type="string" name="GO:0048678" value="GO_REF:0000024"/>
      <att type="string" name="GO:0042803" value="PMID:10837872"/>
      <att type="string" name="GO:0060087" value="GO_REF:0000024"/>
      <att type="string" name="GO:0006879" value="GO_REF:0000024"/>
      <att type="string" name="GO:0043524" value="GO_REF:0000024"/>
      <att type="string" name="GO:0001895" value="GO_REF:0000024"/>
      <att type="string" name="GO:0005759" value="PMID:17008312"/>
      <att type="string" name="GO:0019430" value="GO_REF:0000024"/>
      <att type="string" name="GO:0043025" value="PMID:17324120"/>
      <att type="string" name="GO:0002262" value="GO_REF:0000024"/>
      <att type="string" name="GO:0006979" value="PMID:17512922"/>
      <att type="string" name="GO:0004784" value="PMID:17324120"/>
      <att type="string" name="GO:0016209" value="GOA:spkw|GO_REF:0000004"/>
      <att type="string" name="GO:0007566" value="GO_REF:0000024"/>
      <att type="string" name="GO:0005507" value="PMID:17008312"/>
      <att type="string" name="GO:0007569" value="PMID:12871978"/>
      <att type="string" name="GO:0001890" value="PMID:12485882"/>
      <att type="string" name="GO:0043085" value="PMID:17324120"/>
      <att type="string" name="GO:0043234" value="PMID:17324120"/>
      <att type="string" name="GO:0016491" value="GOA:spkw|GO_REF:0000004"/>
      <att type="string" name="GO:0008270" value="PMID:17381088"/>
      <att type="string" name="GO:0000303" value="PMID:16790527"/>
      <att type="string" name="GO:0055114" value="GOA:spkw|GO_REF:0000004"/>
      <att type="string" name="GO:0005886" value="PMID:17324120"/>
      <att type="string" name="GO:0045541" value="PMID:15473258"/>
      <att type="string" name="GO:0045471" value="GO_REF:0000024"/>
      <att type="string" name="GO:0051087" value="PMID:9726962"/>
      <att type="string" name="GO:0032839" value="PMID:17324120"/>
      <att type="string" name="GO:0005634" value="PMID:17504823"/>
      <att type="string" name="GO:0050665" value="GO_REF:0000024"/>
      <att type="string" name="GO:0046716" value="GO_REF:0000024"/>
      <att type="string" name="GO:0046872" value="GOA:interpro|GO_REF:0000002"/>
      <att type="string" name="GO:0006302" value="GO_REF:0000024"/>
      <att type="string" name="GO:0005829" value="PMID:16790527"/>
      <att type="string" name="GO:0005739" value="PMID:16790527"/>
      <att type="string" name="GO:0000187" value="GO_REF:0000024"/>
      <att type="string" name="GO:0001541" value="GO_REF:0000024"/>
      <att type="string" name="GO:0005737" value="PMID:17504823"/>
      <att type="string" name="GO:0040014" value="GO_REF:0000024"/>
      <att type="string" name="GO:0007626" value="GO_REF:0000024"/>
      <att type="string" name="GO:0005777" value="PMID:15766328"/>
      <att type="string" name="GO:0046620" value="PMID:16716898"/>
      <att type="string" name="GO:0060052" value="GO_REF:0000024"/>
      <att type="string" name="GO:0043065" value="PMID:16790527"/>
      <att type="string" name="GO:0042493" value="GO_REF:0000024"/>
      <att type="string" name="GO:0051881" value="PMID:16790527"/>
      <att type="string" name="GO:0031410" value="PMID:17077646"/>
      <att type="string" name="GO:0032287" value="GO_REF:0000024"/>
      <att type="string" name="GO:0031012" value="PMID:9699963"/>
      <att type="string" name="GO:0006309" value="GO_REF:0000024"/>
      <att type="string" name="GO:0008217" value="GO_REF:0000024"/>
    </att>
    <att type="integer" name="GeneID" value="6647"/>
    <att type="string" name="annotation.DB_Object_Name" value="SOD1: Superoxide dismutase [Cu-Zn]"/>
    <att type="list" name="annotation.GO CELLULAR_COMPONENT">
      <att type="string" name="annotation.GO CELLULAR_COMPONENT" value="cell soma"/>
      <att type="string" name="annotation.GO CELLULAR_COMPONENT" value="cytoplasm"/>
      <att type="string" name="annotation.GO CELLULAR_COMPONENT" value="cytoplasmic vesicle"/>
      <att type="string" name="annotation.GO CELLULAR_COMPONENT" value="cytosol"/>
      <att type="string" name="annotation.GO CELLULAR_COMPONENT" value="dendrite cytoplasm"/>
      <att type="string" name="annotation.GO CELLULAR_COMPONENT" value="extracellular matrix"/>
      <att type="string" name="annotation.GO CELLULAR_COMPONENT" value="extracellular space"/>
      <att type="string" name="annotation.GO CELLULAR_COMPONENT" value="mitochondrial matrix"/>
      <att type="string" name="annotation.GO CELLULAR_COMPONENT" value="mitochondrion"/>
      <att type="string" name="annotation.GO CELLULAR_COMPONENT" value="nucleus"/>
      <att type="string" name="annotation.GO CELLULAR_COMPONENT" value="peroxisome"/>
      <att type="string" name="annotation.GO CELLULAR_COMPONENT" value="plasma membrane"/>
      <att type="string" name="annotation.GO CELLULAR_COMPONENT" value="protein complex"/>
    </att>
    <att type="string" name="annotation.Date" value="20070810"/>
    <att type="list" name="cytoscape.alias.list">
      <att type="string" name="cytoscape.alias.list" value="IPI00218733"/>
      <att type="string" name="cytoscape.alias.list" value="P00441"/>
    </att>
    <att type="string" name="upkb_sp" value="P00441"/>
    <att type="string" name="canonicalName" value="NP_000445.1"/>
    <att type="real" name="MCODE_Score" value="0.0"/>
    <att type="string" name="annotation.With (or) From" value=""/>
    <att type="integer" name="Degree" value="2"/>
    <att type="map" name="annotation.Evidence">
      <att type="string" name="GO:0045859" value="IDA"/>
      <att type="string" name="GO:0042542" value="ISS"/>
      <att type="string" name="GO:0030346" value="IDA"/>
      <att type="string" name="GO:0060047" value="IDA"/>
      <att type="string" name="GO:0009408" value="ISS"/>
      <att type="string" name="GO:0007605" value="ISS"/>
      <att type="string" name="GO:0006801" value="IEA"/>
      <att type="string" name="GO:0060088" value="ISS"/>
      <att type="string" name="GO:0033081" value="NAS"/>
      <att type="string" name="GO:0006749" value="ISS"/>
      <att type="string" name="GO:0048538" value="NAS"/>
      <att type="string" name="GO:0001819" value="IDA"/>
      <att type="string" name="GO:0007283" value="ISS"/>
      <att type="string" name="GO:0019226" value="ISS"/>
      <att type="string" name="GO:0005615" value="IDA"/>
      <att type="string" name="GO:0048678" value="ISS"/>
      <att type="string" name="GO:0042803" value="NAS"/>
      <att type="string" name="GO:0060087" value="ISS"/>
      <att type="string" name="GO:0006879" value="ISS"/>
      <att type="string" name="GO:0043524" value="ISS"/>
      <att type="string" name="GO:0001895" value="ISS"/>
      <att type="string" name="GO:0005759" value="NAS"/>
      <att type="string" name="GO:0019430" value="ISS"/>
      <att type="string" name="GO:0043025" value="IDA"/>
      <att type="string" name="GO:0002262" value="ISS"/>
      <att type="string" name="GO:0006979" value="IEP"/>
      <att type="string" name="GO:0004784" value="IDA"/>
      <att type="string" name="GO:0016209" value="IEA"/>
      <att type="string" name="GO:0007566" value="ISS"/>
      <att type="string" name="GO:0005507" value="IDA"/>
      <att type="string" name="GO:0007569" value="IMP"/>
      <att type="string" name="GO:0001890" value="NAS"/>
      <att type="string" name="GO:0043085" value="IDA"/>
      <att type="string" name="GO:0043234" value="IDA"/>
      <att type="string" name="GO:0016491" value="IEA"/>
      <att type="string" name="GO:0008270" value="IDA"/>
      <att type="string" name="GO:0000303" value="IDA"/>
      <att type="string" name="GO:0055114" value="IEA"/>
      <att type="string" name="GO:0005886" value="IDA"/>
      <att type="string" name="GO:0045541" value="IDA"/>
      <att type="string" name="GO:0045471" value="ISS"/>
      <att type="string" name="GO:0051087" value="IPI"/>
      <att type="string" name="GO:0032839" value="IDA"/>
      <att type="string" name="GO:0005634" value="IDA"/>
      <att type="string" name="GO:0050665" value="ISS"/>
      <att type="string" name="GO:0046716" value="ISS"/>
      <att type="string" name="GO:0046872" value="IEA"/>
      <att type="string" name="GO:0006302" value="ISS"/>
      <att type="string" name="GO:0005829" value="IDA"/>
      <att type="string" name="GO:0005739" value="IDA"/>
      <att type="string" name="GO:0000187" value="ISS"/>
      <att type="string" name="GO:0001541" value="ISS"/>
      <att type="string" name="GO:0005737" value="IDA"/>
      <att type="string" name="GO:0040014" value="ISS"/>
      <att type="string" name="GO:0007626" value="ISS"/>
      <att type="string" name="GO:0005777" value="NAS"/>
      <att type="string" name="GO:0046620" value="NAS"/>
      <att type="string" name="GO:0060052" value="ISS"/>
      <att type="string" name="GO:0043065" value="IC"/>
      <att type="string" name="GO:0042493" value="ISS"/>
      <att type="string" name="GO:0051881" value="IMP"/>
      <att type="string" name="GO:0031410" value="IDA"/>
      <att type="string" name="GO:0032287" value="ISS"/>
      <att type="string" name="GO:0031012" value="IDA"/>
      <att type="string" name="GO:0006309" value="ISS"/>
      <att type="string" name="GO:0008217" value="ISS"/>
    </att>
    <att type="list" name="annotation.GO BIOLOGICAL_PROCESS">
      <att type="string" name="annotation.GO BIOLOGICAL_PROCESS" value="DNA fragmentation during apoptosis"/>
      <att type="string" name="annotation.GO BIOLOGICAL_PROCESS" value="activation of MAPK activity"/>
      <att type="string" name="annotation.GO BIOLOGICAL_PROCESS" value="auditory receptor cell stereocilium organization and biogenesis"/>
      <att type="string" name="annotation.GO BIOLOGICAL_PROCESS" value="cell aging"/>
      <att type="string" name="annotation.GO BIOLOGICAL_PROCESS" value="cellular iron ion homeostasis"/>
      <att type="string" name="annotation.GO BIOLOGICAL_PROCESS" value="double-strand break repair"/>
      <att type="string" name="annotation.GO BIOLOGICAL_PROCESS" value="embryo implantation"/>
      <att type="string" name="annotation.GO BIOLOGICAL_PROCESS" value="glutathione metabolic process"/>
      <att type="string" name="annotation.GO BIOLOGICAL_PROCESS" value="heart contraction"/>
      <att type="string" name="annotation.GO BIOLOGICAL_PROCESS" value="hydrogen peroxide biosynthetic process"/>
      <att type="string" name="annotation.GO BIOLOGICAL_PROCESS" value="locomotory behavior"/>
      <att type="string" name="annotation.GO BIOLOGICAL_PROCESS" value="muscle maintenance"/>
      <att type="string" name="annotation.GO BIOLOGICAL_PROCESS" value="myelin maintenance in the peripheral nervous system"/>
      <att type="string" name="annotation.GO BIOLOGICAL_PROCESS" value="myeloid cell homeostasis"/>
      <att type="string" name="annotation.GO BIOLOGICAL_PROCESS" value="negative regulation of cholesterol biosynthetic process"/>
      <att type="string" name="annotation.GO BIOLOGICAL_PROCESS" value="negative regulation of neuron apoptosis"/>
      <att type="string" name="annotation.GO BIOLOGICAL_PROCESS" value="neurofilament cytoskeleton organization and biogenesis"/>
      <att type="string" name="annotation.GO BIOLOGICAL_PROCESS" value="ovarian follicle development"/>
      <att type="string" name="annotation.GO BIOLOGICAL_PROCESS" value="oxidation reduction"/>
      <att type="string" name="annotation.GO BIOLOGICAL_PROCESS" value="placenta development"/>
      <att type="string" name="annotation.GO BIOLOGICAL_PROCESS" value="positive regulation of apoptosis"/>
      <att type="string" name="annotation.GO BIOLOGICAL_PROCESS" value="positive regulation of catalytic activity"/>
      <att type="string" name="annotation.GO BIOLOGICAL_PROCESS" value="positive regulation of cytokine production"/>
      <att type="string" name="annotation.GO BIOLOGICAL_PROCESS" value="regulation of T cell differentiation in the thymus"/>
      <att type="string" name="annotation.GO BIOLOGICAL_PROCESS" value="regulation of blood pressure"/>
      <att type="string" name="annotation.GO BIOLOGICAL_PROCESS" value="regulation of mitochondrial membrane potential"/>
      <att type="string" name="annotation.GO BIOLOGICAL_PROCESS" value="regulation of multicellular organism growth"/>
      <att type="string" name="annotation.GO BIOLOGICAL_PROCESS" value="regulation of organ growth"/>
      <att type="string" name="annotation.GO BIOLOGICAL_PROCESS" value="regulation of protein kinase activity"/>
      <att type="string" name="annotation.GO BIOLOGICAL_PROCESS" value="relaxation of vascular smooth muscle"/>
      <att type="string" name="annotation.GO BIOLOGICAL_PROCESS" value="removal of superoxide radicals"/>
      <att type="string" name="annotation.GO BIOLOGICAL_PROCESS" value="response to axon injury"/>
      <att type="string" name="annotation.GO BIOLOGICAL_PROCESS" value="response to drug"/>
      <att type="string" name="annotation.GO BIOLOGICAL_PROCESS" value="response to ethanol"/>
      <att type="string" name="annotation.GO BIOLOGICAL_PROCESS" value="response to heat"/>
      <att type="string" name="annotation.GO BIOLOGICAL_PROCESS" value="response to hydrogen peroxide"/>
      <att type="string" name="annotation.GO BIOLOGICAL_PROCESS" value="response to oxidative stress"/>
      <att type="string" name="annotation.GO BIOLOGICAL_PROCESS" value="response to superoxide"/>
      <att type="string" name="annotation.GO BIOLOGICAL_PROCESS" value="retina homeostasis"/>
      <att type="string" name="annotation.GO BIOLOGICAL_PROCESS" value="sensory perception of sound"/>
      <att type="string" name="annotation.GO BIOLOGICAL_PROCESS" value="spermatogenesis"/>
      <att type="string" name="annotation.GO BIOLOGICAL_PROCESS" value="superoxide metabolic process"/>
      <att type="string" name="annotation.GO BIOLOGICAL_PROCESS" value="thymus development"/>
      <att type="string" name="annotation.GO BIOLOGICAL_PROCESS" value="transmission of nerve impulse"/>
    </att>
    <att type="string" name="Prot_Name" value="superoxide dismutase 1, soluble"/>
  </node>
  <node label="NP_002116.2" id="-941">
    <att type="string" name="annotation.DB_Object_ID" value="XP_001722179"/>
    <att type="string" name="Column 4" value="3127"/>
    <att type="string" name="annotation.DB_Object_Type" value="protein"/>
    <att type="string" name="annotation.DB" value="RefSeq"/>
    <att type="string" name="upkb_vega" value="OTTHUMP00000193472"/>
    <att type="string" name="GeneID_String" value="3127"/>
    <att type="string" name="annotation.Qualifier" value=""/>
    <att type="string" name="MCODE_Node_Status" value="Unclustered"/>
    <att type="string" name="annotation.Taxon" value="Human"/>
    <att type="string" name="upkb_tr" value="B0S7X9"/>
    <att type="string" name="Prot_Acc" value="NP_002116.2"/>
    <att type="string" name="type" value="human"/>
    <att type="string" name="annotation.Assigned_by" value="UniProtKB"/>
    <att type="string" name="upkb_refseq_model" value="XP_001722179"/>
    <att type="map" name="annotation.DB:Reference">
      <att type="string" name="GO:0006955" value="GOA:interpro|GO_REF:0000002"/>
      <att type="string" name="GO:0016020" value="GOA:interpro|GO_REF:0000002"/>
      <att type="string" name="GO:0019882" value="GOA:interpro|GO_REF:0000002"/>
      <att type="string" name="GO:0002504" value="GOA:spkw|GO_REF:0000004"/>
      <att type="string" name="GO:0042613" value="GOA:interpro|GO_REF:0000002"/>
      <att type="string" name="GO:0016021" value="GOA:spkw|GO_REF:0000004"/>
    </att>
    <att type="integer" name="GeneID" value="3127"/>
    <att type="string" name="annotation.DB_Object_Name" value="similar to MHC class II antigen isoform 2"/>
    <att type="list" name="annotation.GO CELLULAR_COMPONENT">
      <att type="string" name="annotation.GO CELLULAR_COMPONENT" value="MHC class II protein complex"/>
      <att type="string" name="annotation.GO CELLULAR_COMPONENT" value="integral to membrane"/>
      <att type="string" name="annotation.GO CELLULAR_COMPONENT" value="membrane"/>
    </att>
    <att type="string" name="annotation.Date" value="20080613"/>
    <att type="list" name="cytoscape.alias.list">
      <att type="string" name="cytoscape.alias.list" value="IPI00887275"/>
      <att type="string" name="cytoscape.alias.list" value="XP_001722179"/>
    </att>
    <att type="string" name="upkb_sp" value="Q30167"/>
    <att type="string" name="canonicalName" value="NP_002116.2"/>
    <att type="real" name="MCODE_Score" value="1.0"/>
    <att type="string" name="annotation.With (or) From" value="InterPro:IPR014745"/>
    <att type="integer" name="Degree" value="1"/>
    <att type="map" name="annotation.Evidence">
      <att type="string" name="GO:0006955" value="IEA"/>
      <att type="string" name="GO:0016020" value="IEA"/>
      <att type="string" name="GO:0019882" value="IEA"/>
      <att type="string" name="GO:0002504" value="IEA"/>
      <att type="string" name="GO:0042613" value="IEA"/>
      <att type="string" name="GO:0016021" value="IEA"/>
    </att>
    <att type="list" name="annotation.GO BIOLOGICAL_PROCESS">
      <att type="string" name="annotation.GO BIOLOGICAL_PROCESS" value="antigen processing and presentation"/>
      <att type="string" name="annotation.GO BIOLOGICAL_PROCESS" value="antigen processing and presentation of peptide or polysaccharide antigen via MHC class II"/>
      <att type="string" name="annotation.GO BIOLOGICAL_PROCESS" value="immune response"/>
    </att>
    <att type="string" name="Prot_Name" value="major histocompatibility complex, class II, DR beta 5 precursor"/>
  </node>
  <node label="NP_006030.2" id="-1091">
    <att type="string" name="annotation.DB_Object_ID" value="Q9UBG0"/>
    <att type="string" name="Column 4" value="9902"/>
    <att type="string" name="annotation.DB_Object_Type" value="protein"/>
    <att type="string" name="annotation.DB" value="UniProtKB"/>
    <att type="string" name="GeneID_String" value="9902"/>
    <att type="string" name="annotation.Qualifier" value=""/>
    <att type="string" name="MCODE_Node_Status" value="Unclustered"/>
    <att type="string" name="annotation.Taxon" value="Human"/>
    <att type="string" name="Prot_Acc" value="NP_006030.2"/>
    <att type="string" name="type" value="human"/>
    <att type="string" name="annotation.Assigned_by" value="UniProtKB"/>
    <att type="list" name="annotation.GO MOLECULAR_FUNCTION">
      <att type="string" name="annotation.GO MOLECULAR_FUNCTION" value="binding"/>
      <att type="string" name="annotation.GO MOLECULAR_FUNCTION" value="calcium ion binding"/>
      <att type="string" name="annotation.GO MOLECULAR_FUNCTION" value="receptor activity"/>
      <att type="string" name="annotation.GO MOLECULAR_FUNCTION" value="sugar binding"/>
    </att>
    <att type="map" name="annotation.DB:Reference">
      <att type="string" name="GO:0016020" value="GOA:spkw|GO_REF:0000004"/>
      <att type="string" name="GO:0005488" value="GOA:interpro|GO_REF:0000002"/>
      <att type="string" name="GO:0005509" value="GOA:spkw|GO_REF:0000004"/>
      <att type="string" name="GO:0005529" value="GOA:interpro|GO_REF:0000002"/>
      <att type="string" name="GO:0004872" value="GOA:spkw|GO_REF:0000004"/>
      <att type="string" name="GO:0016021" value="GOA:spkw|GO_REF:0000004"/>
      <att type="string" name="GO:0006897" value="GOA:spkw|GO_REF:0000004"/>
    </att>
    <att type="integer" name="GeneID" value="9902"/>
    <att type="string" name="annotation.DB_Object_Name" value="MRC2, ENDO180, KIAA0709, UPARAP: Macrophage mannose receptor 2 precursor"/>
    <att type="list" name="annotation.GO CELLULAR_COMPONENT">
      <att type="string" name="annotation.GO CELLULAR_COMPONENT" value="integral to membrane"/>
      <att type="string" name="annotation.GO CELLULAR_COMPONENT" value="membrane"/>
    </att>
    <att type="string" name="annotation.Date" value="20080616"/>
    <att type="list" name="cytoscape.alias.list">
      <att type="string" name="cytoscape.alias.list" value="IPI00005707"/>
      <att type="string" name="cytoscape.alias.list" value="Q9UBG0"/>
    </att>
    <att type="string" name="upkb_sp" value="Q9UBG0"/>
    <att type="string" name="canonicalName" value="NP_006030.2"/>
    <att type="real" name="MCODE_Score" value="0.0"/>
    <att type="string" name="annotation.With (or) From" value="SP_KW:KW-0812"/>
    <att type="map" name="annotation.Evidence">
      <att type="string" name="GO:0016020" value="IEA"/>
      <att type="string" name="GO:0005488" value="IEA"/>
      <att type="string" name="GO:0005509" value="IEA"/>
      <att type="string" name="GO:0005529" value="IEA"/>
      <att type="string" name="GO:0004872" value="IEA"/>
      <att type="string" name="GO:0016021" value="IEA"/>
      <att type="string" name="GO:0006897" value="IEA"/>
    </att>
    <att type="list" name="annotation.GO BIOLOGICAL_PROCESS">
      <att type="string" name="annotation.GO BIOLOGICAL_PROCESS" value="endocytosis"/>
    </att>
    <att type="string" name="Prot_Name" value="mannose receptor, C type 2"/>
  </node>
  <node label="NP_003992.3" id="-647">
    <att type="string" name="annotation.DB_Object_ID" value="P31994"/>
    <att type="string" name="Column 4" value="2213"/>
    <att type="string" name="annotation.DB_Object_Type" value="protein"/>
    <att type="string" name="upkb_ensemble" value="ENSP00000343491"/>
    <att type="string" name="annotation.DB" value="UniProtKB"/>
    <att type="string" name="upkb_refseq_validated" value="NP_001002273"/>
    <att type="string" name="GeneID_String" value="2213"/>
    <att type="string" name="annotation.Qualifier" value=""/>
    <att type="string" name="MCODE_Node_Status" value="Unclustered"/>
    <att type="string" name="annotation.Taxon" value="Human"/>
    <att type="string" name="Prot_Acc" value="NP_003992.3"/>
    <att type="string" name="type" value="human"/>
    <att type="string" name="annotation.Assigned_by" value="UniProtKB"/>
    <att type="list" name="annotation.GO MOLECULAR_FUNCTION">
      <att type="string" name="annotation.GO MOLECULAR_FUNCTION" value="IgG binding"/>
      <att type="string" name="annotation.GO MOLECULAR_FUNCTION" value="protein binding"/>
      <att type="string" name="annotation.GO MOLECULAR_FUNCTION" value="receptor activity"/>
    </att>
    <att type="map" name="annotation.DB:Reference">
      <att type="string" name="GO:0005515" value="PMID:11567028"/>
      <att type="string" name="GO:0007165" value="PMID:2142460"/>
      <att type="string" name="GO:0006955" value="PMID:2142460"/>
      <att type="string" name="GO:0005886" value="PMID:2139735"/>
      <att type="string" name="GO:0019864" value="GOA:spkw|GO_REF:0000004"/>
      <att type="string" name="GO:0044419" value="GOA:spkw|GO_REF:0000004"/>
      <att type="string" name="GO:0004872" value="GOA:spkw|GO_REF:0000004"/>
      <att type="string" name="GO:0016021" value="GOA:spkw|GO_REF:0000004"/>
    </att>
    <att type="integer" name="GeneID" value="2213"/>
    <att type="string" name="annotation.DB_Object_Name" value="FCGR2B, CD32, FCG2, IGFR2: Low affinity immunoglobulin gamma Fc region receptor II-b precursor"/>
    <att type="list" name="annotation.GO CELLULAR_COMPONENT">
      <att type="string" name="annotation.GO CELLULAR_COMPONENT" value="integral to membrane"/>
      <att type="string" name="annotation.GO CELLULAR_COMPONENT" value="plasma membrane"/>
    </att>
    <att type="string" name="annotation.Date" value="20080616"/>
    <att type="list" name="cytoscape.alias.list">
      <att type="string" name="cytoscape.alias.list" value="IPI00013969"/>
      <att type="string" name="cytoscape.alias.list" value="P31994"/>
    </att>
    <att type="string" name="upkb_sp" value="P31994"/>
    <att type="string" name="canonicalName" value="NP_003992.3"/>
    <att type="real" name="MCODE_Score" value="0.0"/>
    <att type="string" name="annotation.With (or) From" value="SP_KW:KW-0812"/>
    <att type="map" name="annotation.Evidence">
      <att type="string" name="GO:0005515" value="IPI"/>
      <att type="string" name="GO:0007165" value="TAS"/>
      <att type="string" name="GO:0006955" value="TAS"/>
      <att type="string" name="GO:0005886" value="NAS"/>
      <att type="string" name="GO:0019864" value="IEA"/>
      <att type="string" name="GO:0044419" value="IEA"/>
      <att type="string" name="GO:0004872" value="IEA"/>
      <att type="string" name="GO:0016021" value="IEA"/>
    </att>
    <att type="list" name="annotation.GO BIOLOGICAL_PROCESS">
      <att type="string" name="annotation.GO BIOLOGICAL_PROCESS" value="immune response"/>
      <att type="string" name="annotation.GO BIOLOGICAL_PROCESS" value="interspecies interaction between organisms"/>
      <att type="string" name="annotation.GO BIOLOGICAL_PROCESS" value="signal transduction"/>
    </att>
    <att type="string" name="Prot_Name" value="Fc fragment of IgG, low affinity IIb, receptor for (CD32) isoform 1"/>
  </node>
  <node label="NP_002975.1" id="-1402">
    <att type="string" name="GeneID_String" value="6351"/>
    <att type="string" name="MCODE_Node_Status" value="Unclustered"/>
    <att type="string" name="Prot_Acc" value="NP_002975.1"/>
    <att type="string" name="type" value="human"/>
    <att type="integer" name="GeneID" value="6351"/>
    <att type="list" name="cytoscape.alias.list">
      <att type="string" name="cytoscape.alias.list" value="NP_002975.1"/>
    </att>
    <att type="string" name="canonicalName" value="NP_002975.1"/>
    <att type="real" name="MCODE_Score" value="0.16"/>
    <att type="integer" name="Degree" value="3"/>
    <att type="string" name="Prot_Name" value="chemokine C-C motif ligand 4 isoform 1 precursor"/>
  </node>
  <node label="NP_000469.3" id="-1068">
    <att type="string" name="annotation.DB_Object_ID" value="P05186"/>
    <att type="string" name="Column 4" value="249"/>
    <att type="string" name="annotation.DB_Object_Type" value="protein"/>
    <att type="string" name="annotation.DB" value="UniProtKB"/>
    <att type="string" name="GeneID_String" value="249"/>
    <att type="string" name="annotation.Qualifier" value=""/>
    <att type="string" name="MCODE_Node_Status" value="Unclustered"/>
    <att type="string" name="annotation.Taxon" value="Human"/>
    <att type="string" name="upkb_tr" value="B1ANL0"/>
    <att type="string" name="Prot_Acc" value="NP_000469.3"/>
    <att type="string" name="type" value="human"/>
    <att type="string" name="annotation.Assigned_by" value="UniProtKB"/>
    <att type="list" name="annotation.GO MOLECULAR_FUNCTION">
      <att type="string" name="annotation.GO MOLECULAR_FUNCTION" value="alkaline phosphatase activity"/>
      <att type="string" name="annotation.GO MOLECULAR_FUNCTION" value="catalytic activity"/>
      <att type="string" name="annotation.GO MOLECULAR_FUNCTION" value="hydrolase activity"/>
      <att type="string" name="annotation.GO MOLECULAR_FUNCTION" value="magnesium ion binding"/>
      <att type="string" name="annotation.GO MOLECULAR_FUNCTION" value="phosphatase activity"/>
      <att type="string" name="annotation.GO MOLECULAR_FUNCTION" value="zinc ion binding"/>
    </att>
    <att type="map" name="annotation.DB:Reference">
      <att type="string" name="GO:0016791" value="GOA:interpro|GO_REF:0000002"/>
      <att type="string" name="GO:0000287" value="GOA:spkw|GO_REF:0000004"/>
      <att type="string" name="GO:0005886" value="GOA:spsl|GO_REF:0000023"/>
      <att type="string" name="GO:0001503" value="GOA:spkw|GO_REF:0000004"/>
      <att type="string" name="GO:0004035" value="GOA:spec|GO_REF:0000003"/>
      <att type="string" name="GO:0016787" value="GOA:spkw|GO_REF:0000004"/>
      <att type="string" name="GO:0008152" value="GOA:interpro|GO_REF:0000002"/>
      <att type="string" name="GO:0008270" value="GOA:spkw|GO_REF:0000004"/>
      <att type="string" name="GO:0031225" value="GOA:spkw|GO_REF:0000004"/>
      <att type="string" name="GO:0016021" value="GOA:spkw|GO_REF:0000004"/>
      <att type="string" name="GO:0003824" value="GOA:interpro|GO_REF:0000002"/>
    </att>
    <att type="integer" name="GeneID" value="249"/>
    <att type="string" name="annotation.DB_Object_Name" value="ALPL: Alkaline phosphatase, tissue-nonspecific isozyme precursor"/>
    <att type="list" name="annotation.GO CELLULAR_COMPONENT">
      <att type="string" name="annotation.GO CELLULAR_COMPONENT" value="anchored to membrane"/>
      <att type="string" name="annotation.GO CELLULAR_COMPONENT" value="integral to membrane"/>
      <att type="string" name="annotation.GO CELLULAR_COMPONENT" value="plasma membrane"/>
    </att>
    <att type="string" name="annotation.Date" value="20080616"/>
    <att type="list" name="cytoscape.alias.list">
      <att type="string" name="cytoscape.alias.list" value="IPI00419916"/>
      <att type="string" name="cytoscape.alias.list" value="P05186"/>
    </att>
    <att type="string" name="upkb_sp" value="P05186"/>
    <att type="string" name="canonicalName" value="NP_000469.3"/>
    <att type="real" name="MCODE_Score" value="0.0"/>
    <att type="string" name="annotation.With (or) From" value="SP_KW:KW-0336"/>
    <att type="map" name="annotation.Evidence">
      <att type="string" name="GO:0016791" value="IEA"/>
      <att type="string" name="GO:0000287" value="IEA"/>
      <att type="string" name="GO:0005886" value="IEA"/>
      <att type="string" name="GO:0001503" value="IEA"/>
      <att type="string" name="GO:0004035" value="IEA"/>
      <att type="string" name="GO:0016787" value="IEA"/>
      <att type="string" name="GO:0008152" value="IEA"/>
      <att type="string" name="GO:0008270" value="IEA"/>
      <att type="string" name="GO:0031225" value="IEA"/>
      <att type="string" name="GO:0016021" value="IEA"/>
      <att type="string" name="GO:0003824" value="IEA"/>
    </att>
    <att type="list" name="annotation.GO BIOLOGICAL_PROCESS">
      <att type="string" name="annotation.GO BIOLOGICAL_PROCESS" value="metabolic process"/>
      <att type="string" name="annotation.GO BIOLOGICAL_PROCESS" value="ossification"/>
    </att>
    <att type="string" name="Prot_Name" value="ALPL: alkaline phosphomonoesterase, liver/bone/kidney"/>
  </node>
  <node label="NP_001622.1" id="-822">
    <att type="string" name="annotation.DB_Object_ID" value="P09923"/>
    <att type="string" name="Column 4" value="248"/>
    <att type="string" name="annotation.DB_Object_Type" value="protein"/>
    <att type="string" name="annotation.DB" value="UniProtKB"/>
    <att type="string" name="GeneID_String" value="248"/>
    <att type="string" name="annotation.Qualifier" value=""/>
    <att type="string" name="MCODE_Node_Status" value="Unclustered"/>
    <att type="string" name="annotation.Taxon" value="Human"/>
    <att type="string" name="Prot_Acc" value="NP_001622.1"/>
    <att type="string" name="type" value="human"/>
    <att type="string" name="annotation.Assigned_by" value="UniProtKB"/>
    <att type="list" name="annotation.GO MOLECULAR_FUNCTION">
      <att type="string" name="annotation.GO MOLECULAR_FUNCTION" value="alkaline phosphatase activity"/>
      <att type="string" name="annotation.GO MOLECULAR_FUNCTION" value="hydrolase activity"/>
      <att type="string" name="annotation.GO MOLECULAR_FUNCTION" value="magnesium ion binding"/>
      <att type="string" name="annotation.GO MOLECULAR_FUNCTION" value="zinc ion binding"/>
    </att>
    <att type="map" name="annotation.DB:Reference">
      <att type="string" name="GO:0016310" value="UniProt:P09923"/>
      <att type="string" name="GO:0000287" value="GOA:spkw|GO_REF:0000004"/>
      <att type="string" name="GO:0005886" value="GOA:spsl|GO_REF:0000023"/>
      <att type="string" name="GO:0004035" value="PMID:2841341"/>
      <att type="string" name="GO:0016787" value="GOA:spkw|GO_REF:0000004"/>
      <att type="string" name="GO:0008152" value="GOA:interpro|GO_REF:0000002"/>
      <att type="string" name="GO:0008270" value="GOA:spkw|GO_REF:0000004"/>
      <att type="string" name="GO:0031225" value="GOA:spkw|GO_REF:0000004"/>
      <att type="string" name="GO:0016021" value="GOA:spkw|GO_REF:0000004"/>
    </att>
    <att type="integer" name="GeneID" value="248"/>
    <att type="string" name="annotation.DB_Object_Name" value="ALPI: Intestinal alkaline phosphatase precursor"/>
    <att type="list" name="annotation.GO CELLULAR_COMPONENT">
      <att type="string" name="annotation.GO CELLULAR_COMPONENT" value="anchored to membrane"/>
      <att type="string" name="annotation.GO CELLULAR_COMPONENT" value="integral to membrane"/>
      <att type="string" name="annotation.GO CELLULAR_COMPONENT" value="plasma membrane"/>
    </att>
    <att type="string" name="annotation.Date" value="20080616"/>
    <att type="list" name="cytoscape.alias.list">
      <att type="string" name="cytoscape.alias.list" value="IPI00298622"/>
      <att type="string" name="cytoscape.alias.list" value="P09923"/>
    </att>
    <att type="string" name="upkb_sp" value="P09923"/>
    <att type="string" name="canonicalName" value="NP_001622.1"/>
    <att type="real" name="MCODE_Score" value="0.0"/>
    <att type="string" name="annotation.With (or) From" value="SP_KW:KW-0336"/>
    <att type="map" name="annotation.Evidence">
      <att type="string" name="GO:0016310" value="NAS"/>
      <att type="string" name="GO:0000287" value="IEA"/>
      <att type="string" name="GO:0005886" value="IEA"/>
      <att type="string" name="GO:0004035" value="NAS"/>
      <att type="string" name="GO:0016787" value="IEA"/>
      <att type="string" name="GO:0008152" value="IEA"/>
      <att type="string" name="GO:0008270" value="IEA"/>
      <att type="string" name="GO:0031225" value="IEA"/>
      <att type="string" name="GO:0016021" value="IEA"/>
    </att>
    <att type="list" name="annotation.GO BIOLOGICAL_PROCESS">
      <att type="string" name="annotation.GO BIOLOGICAL_PROCESS" value="metabolic process"/>
      <att type="string" name="annotation.GO BIOLOGICAL_PROCESS" value="phosphorylation"/>
    </att>
    <att type="string" name="Prot_Name" value="ALPI: alkaline phosphomonoesterase, intestinal"/>
  </node>
  <node label="NP_002118.1" id="-1166">
    <att type="string" name="annotation.DB_Object_ID" value="P17693"/>
    <att type="string" name="Column 4" value="3135"/>
    <att type="string" name="annotation.DB_Object_Type" value="protein"/>
    <att type="string" name="annotation.DB" value="UniProtKB"/>
    <att type="string" name="GeneID_String" value="3135"/>
    <att type="string" name="annotation.Qualifier" value=""/>
    <att type="string" name="MCODE_Node_Status" value="Unclustered"/>
    <att type="string" name="annotation.Taxon" value="Human"/>
    <att type="string" name="upkb_tr" value="B0V1N6"/>
    <att type="string" name="Prot_Acc" value="NP_002118.1"/>
    <att type="string" name="type" value="human"/>
    <att type="string" name="annotation.Assigned_by" value="UniProtKB"/>
    <att type="list" name="annotation.GO MOLECULAR_FUNCTION">
      <att type="string" name="annotation.GO MOLECULAR_FUNCTION" value="MHC class I receptor activity"/>
    </att>
    <att type="map" name="annotation.DB:Reference">
      <att type="string" name="GO:0002474" value="GOA:spkw|GO_REF:0000004"/>
      <att type="string" name="GO:0006968" value="PMID:9539768"/>
      <att type="string" name="GO:0006955" value="GOA:interpro|GO_REF:0000002"/>
      <att type="string" name="GO:0016020" value="GOA:interpro|GO_REF:0000002"/>
      <att type="string" name="GO:0019882" value="GOA:interpro|GO_REF:0000002"/>
      <att type="string" name="GO:0042612" value="GOA:interpro|GO_REF:0000002"/>
      <att type="string" name="GO:0016021" value="GOA:spkw|GO_REF:0000004"/>
      <att type="string" name="GO:0032393" value="PMID:9539768"/>
    </att>
    <att type="integer" name="GeneID" value="3135"/>
    <att type="string" name="annotation.DB_Object_Name" value="HLA-G, HLA-6.0, HLAG: HLA class I histocompatibility antigen, alpha chain G precursor"/>
    <att type="list" name="annotation.GO CELLULAR_COMPONENT">
      <att type="string" name="annotation.GO CELLULAR_COMPONENT" value="MHC class I protein complex"/>
      <att type="string" name="annotation.GO CELLULAR_COMPONENT" value="integral to membrane"/>
      <att type="string" name="annotation.GO CELLULAR_COMPONENT" value="membrane"/>
    </att>
    <att type="string" name="annotation.Date" value="20080613"/>
    <att type="list" name="cytoscape.alias.list">
      <att type="string" name="cytoscape.alias.list" value="IPI00015988"/>
      <att type="string" name="cytoscape.alias.list" value="P17693"/>
    </att>
    <att type="string" name="upkb_sp" value="P17693"/>
    <att type="string" name="canonicalName" value="NP_002118.1"/>
    <att type="real" name="MCODE_Score" value="1.0"/>
    <att type="string" name="annotation.With (or) From" value="InterPro:IPR001039"/>
    <att type="map" name="annotation.Evidence">
      <att type="string" name="GO:0002474" value="IEA"/>
      <att type="string" name="GO:0006968" value="TAS"/>
      <att type="string" name="GO:0006955" value="IEA"/>
      <att type="string" name="GO:0016020" value="IEA"/>
      <att type="string" name="GO:0019882" value="IEA"/>
      <att type="string" name="GO:0042612" value="IEA"/>
      <att type="string" name="GO:0016021" value="IEA"/>
      <att type="string" name="GO:0032393" value="TAS"/>
    </att>
    <att type="list" name="annotation.GO BIOLOGICAL_PROCESS">
      <att type="string" name="annotation.GO BIOLOGICAL_PROCESS" value="antigen processing and presentation"/>
      <att type="string" name="annotation.GO BIOLOGICAL_PROCESS" value="antigen processing and presentation of peptide antigen via MHC class I"/>
      <att type="string" name="annotation.GO BIOLOGICAL_PROCESS" value="cellular defense response"/>
      <att type="string" name="annotation.GO BIOLOGICAL_PROCESS" value="immune response"/>
    </att>
    <att type="string" name="Prot_Name" value="major histocompatibility complex, class I, G precursor"/>
  </node>
  <node label="NP_550433.1" id="-524">
    <att type="string" name="annotation.DB_Object_ID" value="P13051"/>
    <att type="string" name="Column 4" value="7374"/>
    <att type="string" name="annotation.DB_Object_Type" value="protein"/>
    <att type="string" name="annotation.DB" value="UniProtKB"/>
    <att type="string" name="GeneID_String" value="7374"/>
    <att type="string" name="annotation.Qualifier" value=""/>
    <att type="string" name="MCODE_Node_Status" value="Unclustered"/>
    <att type="string" name="annotation.Taxon" value="Human"/>
    <att type="string" name="Prot_Acc" value="NP_550433.1"/>
    <att type="string" name="type" value="human"/>
    <att type="string" name="annotation.Assigned_by" value="UniProtKB"/>
    <att type="list" name="annotation.GO MOLECULAR_FUNCTION">
      <att type="string" name="annotation.GO MOLECULAR_FUNCTION" value="hydrolase activity, acting on glycosyl bonds"/>
      <att type="string" name="annotation.GO MOLECULAR_FUNCTION" value="protein binding"/>
      <att type="string" name="annotation.GO MOLECULAR_FUNCTION" value="uracil DNA N-glycosylase activity"/>
    </att>
    <att type="map" name="annotation.DB:Reference">
      <att type="string" name="GO:0005739" value="GOA:spkw|GO_REF:0000004"/>
      <att type="string" name="GO:0004844" value="PMID:9016624"/>
      <att type="string" name="GO:0005515" value="PMID:7671300"/>
      <att type="string" name="GO:0044419" value="GOA:spkw|GO_REF:0000004"/>
      <att type="string" name="GO:0016798" value="GOA:spkw|GO_REF:0000004"/>
      <att type="string" name="GO:0006284" value="PMID:10805771"/>
      <att type="string" name="GO:0008152" value="GOA:spkw|GO_REF:0000004"/>
      <att type="string" name="GO:0005634" value="PMID:9016624"/>
    </att>
    <att type="integer" name="GeneID" value="7374"/>
    <att type="string" name="annotation.DB_Object_Name" value="UNG, DGU, UNG1, UNG15: Uracil-DNA glycosylase"/>
    <att type="list" name="annotation.GO CELLULAR_COMPONENT">
      <att type="string" name="annotation.GO CELLULAR_COMPONENT" value="mitochondrion"/>
      <att type="string" name="annotation.GO CELLULAR_COMPONENT" value="nucleus"/>
    </att>
    <att type="string" name="annotation.Date" value="20080616"/>
    <att type="list" name="cytoscape.alias.list">
      <att type="string" name="cytoscape.alias.list" value="IPI00006516"/>
      <att type="string" name="cytoscape.alias.list" value="P13051"/>
    </att>
    <att type="string" name="upkb_sp" value="P13051"/>
    <att type="string" name="canonicalName" value="NP_550433.1"/>
    <att type="real" name="MCODE_Score" value="0.0"/>
    <att type="string" name="annotation.With (or) From" value="SP_KW:KW-0496"/>
    <att type="map" name="annotation.Evidence">
      <att type="string" name="GO:0005739" value="IEA"/>
      <att type="string" name="GO:0004844" value="NAS"/>
      <att type="string" name="GO:0005515" value="IPI"/>
      <att type="string" name="GO:0044419" value="IEA"/>
      <att type="string" name="GO:0016798" value="IEA"/>
      <att type="string" name="GO:0006284" value="TAS"/>
      <att type="string" name="GO:0008152" value="IEA"/>
      <att type="string" name="GO:0005634" value="NAS"/>
    </att>
    <att type="list" name="annotation.GO BIOLOGICAL_PROCESS">
      <att type="string" name="annotation.GO BIOLOGICAL_PROCESS" value="base-excision repair"/>
      <att type="string" name="annotation.GO BIOLOGICAL_PROCESS" value="interspecies interaction between organisms"/>
      <att type="string" name="annotation.GO BIOLOGICAL_PROCESS" value="metabolic process"/>
    </att>
    <att type="string" name="Prot_Name" value="uracil-DNA glycosylase isoform UNG2"/>
  </node>
  <node label="NP_064424.3" id="-288">
    <att type="string" name="annotation.DB_Object_ID" value="NP_064424"/>
    <att type="string" name="Column 4" value="56604"/>
    <att type="string" name="annotation.DB_Object_Type" value="protein"/>
    <att type="string" name="annotation.DB" value="RefSeq"/>
    <att type="string" name="upkb_refseq_validated" value="NP_064424"/>
    <att type="string" name="GeneID_String" value="56604"/>
    <att type="string" name="annotation.Qualifier" value=""/>
    <att type="string" name="MCODE_Node_Status" value="Unclustered"/>
    <att type="string" name="annotation.Taxon" value="Human"/>
    <att type="string" name="Prot_Acc" value="NP_064424.3"/>
    <att type="string" name="type" value="human"/>
    <att type="string" name="annotation.Assigned_by" value="UniProtKB"/>
    <att type="list" name="annotation.GO MOLECULAR_FUNCTION">
      <att type="string" name="annotation.GO MOLECULAR_FUNCTION" value="GTP binding"/>
      <att type="string" name="annotation.GO MOLECULAR_FUNCTION" value="GTPase activity"/>
      <att type="string" name="annotation.GO MOLECULAR_FUNCTION" value="nucleotide binding"/>
      <att type="string" name="annotation.GO MOLECULAR_FUNCTION" value="structural molecule activity"/>
    </att>
    <att type="map" name="annotation.DB:Reference">
      <att type="string" name="GO:0043234" value="GOA:interpro|GO_REF:0000002"/>
      <att type="string" name="GO:0051258" value="GOA:interpro|GO_REF:0000002"/>
      <att type="string" name="GO:0000166" value="GOA:spkw|GO_REF:0000004"/>
      <att type="string" name="GO:0005198" value="GOA:interpro|GO_REF:0000002"/>
      <att type="string" name="GO:0005874" value="GOA:interpro|GO_REF:0000002"/>
      <att type="string" name="GO:0003924" value="GOA:interpro|GO_REF:0000002"/>
      <att type="string" name="GO:0005856" value="PMID:10828619"/>
      <att type="string" name="GO:0005525" value="GOA:interpro|GO_REF:0000002"/>
      <att type="string" name="GO:0007018" value="GOA:interpro|GO_REF:0000002"/>
    </att>
    <att type="integer" name="GeneID" value="56604"/>
    <att type="string" name="annotation.DB_Object_Name" value="tubulin, beta polypeptide 4, member Q"/>
    <att type="list" name="annotation.GO CELLULAR_COMPONENT">
      <att type="string" name="annotation.GO CELLULAR_COMPONENT" value="cytoskeleton"/>
      <att type="string" name="annotation.GO CELLULAR_COMPONENT" value="microtubule"/>
      <att type="string" name="annotation.GO CELLULAR_COMPONENT" value="protein complex"/>
    </att>
    <att type="string" name="annotation.Date" value="20080613"/>
    <att type="list" name="cytoscape.alias.list">
      <att type="string" name="cytoscape.alias.list" value="IPI00888887"/>
      <att type="string" name="cytoscape.alias.list" value="NP_064424"/>
    </att>
    <att type="string" name="upkb_sp" value="Q99867"/>
    <att type="string" name="canonicalName" value="NP_064424.3"/>
    <att type="real" name="MCODE_Score" value="0.0"/>
    <att type="string" name="annotation.With (or) From" value="InterPro:IPR003008"/>
    <att type="map" name="annotation.Evidence">
      <att type="string" name="GO:0043234" value="IEA"/>
      <att type="string" name="GO:0051258" value="IEA"/>
      <att type="string" name="GO:0000166" value="IEA"/>
      <att type="string" name="GO:0005198" value="IEA"/>
      <att type="string" name="GO:0005874" value="IEA"/>
      <att type="string" name="GO:0003924" value="IEA"/>
      <att type="string" name="GO:0005856" value="TAS"/>
      <att type="string" name="GO:0005525" value="IEA"/>
      <att type="string" name="GO:0007018" value="IEA"/>
    </att>
    <att type="list" name="annotation.GO BIOLOGICAL_PROCESS">
      <att type="string" name="annotation.GO BIOLOGICAL_PROCESS" value="microtubule-based movement"/>
      <att type="string" name="annotation.GO BIOLOGICAL_PROCESS" value="protein polymerization"/>
    </att>
    <att type="string" name="Prot_Name" value="TUBB4Q: tubulin, beta polypeptide 4, member Q"/>
  </node>
  <node label="NP_004370.1" id="-171">
    <att type="string" name="annotation.DB_Object_ID" value="P16220"/>
    <att type="string" name="Column 4" value="1385"/>
    <att type="string" name="annotation.DB_Object_Type" value="protein"/>
    <att type="string" name="annotation.DB" value="UniProtKB"/>
    <att type="string" name="GeneID_String" value="1385"/>
    <att type="string" name="annotation.Qualifier" value=""/>
    <att type="string" name="MCODE_Node_Status" value="Unclustered"/>
    <att type="string" name="annotation.Taxon" value="Human"/>
    <att type="string" name="upkb_tr" value="Q16367"/>
    <att type="string" name="Prot_Acc" value="NP_004370.1"/>
    <att type="string" name="type" value="human"/>
    <att type="string" name="annotation.Assigned_by" value="Reactome"/>
    <att type="list" name="annotation.GO MOLECULAR_FUNCTION">
      <att type="string" name="annotation.GO MOLECULAR_FUNCTION" value="protein dimerization activity"/>
      <att type="string" name="annotation.GO MOLECULAR_FUNCTION" value="sequence-specific DNA binding"/>
      <att type="string" name="annotation.GO MOLECULAR_FUNCTION" value="transcription cofactor activity"/>
      <att type="string" name="annotation.GO MOLECULAR_FUNCTION" value="transcription factor activity"/>
    </att>
    <att type="map" name="annotation.DB:Reference">
      <att type="string" name="GO:0003712" value="PMID:8552098"/>
      <att type="string" name="GO:0043565" value="GOA:interpro|GO_REF:0000002"/>
      <att type="string" name="GO:0007165" value="PMID:2974179"/>
      <att type="string" name="GO:0006355" value="GOA:interpro|GO_REF:0000002"/>
      <att type="string" name="GO:0003700" value="PMID:10909971"/>
      <att type="string" name="GO:0044419" value="GOA:spkw|GO_REF:0000004"/>
      <att type="string" name="GO:0046983" value="GOA:interpro|GO_REF:0000002"/>
      <att type="string" name="GO:0006468" value="PMID:8798441"/>
      <att type="string" name="GO:0005634" value="PMID:10909971"/>
      <att type="string" name="GO:0005654" value="PMID:9687510"/>
    </att>
    <att type="integer" name="GeneID" value="1385"/>
    <att type="string" name="annotation.DB_Object_Name" value="CREB1: cAMP response element-binding protein"/>
    <att type="list" name="annotation.GO CELLULAR_COMPONENT">
      <att type="string" name="annotation.GO CELLULAR_COMPONENT" value="nucleoplasm"/>
      <att type="string" name="annotation.GO CELLULAR_COMPONENT" value="nucleus"/>
    </att>
    <att type="string" name="annotation.Date" value="20041001"/>
    <att type="list" name="cytoscape.alias.list">
      <att type="string" name="cytoscape.alias.list" value="IPI00027713"/>
      <att type="string" name="cytoscape.alias.list" value="P16220"/>
    </att>
    <att type="string" name="upkb_sp" value="P16220"/>
    <att type="string" name="canonicalName" value="NP_004370.1"/>
    <att type="real" name="MCODE_Score" value="0.0"/>
    <att type="string" name="annotation.With (or) From" value=""/>
    <att type="integer" name="Degree" value="1"/>
    <att type="map" name="annotation.Evidence">
      <att type="string" name="GO:0003712" value="TAS"/>
      <att type="string" name="GO:0043565" value="IEA"/>
      <att type="string" name="GO:0007165" value="TAS"/>
      <att type="string" name="GO:0006355" value="IEA"/>
      <att type="string" name="GO:0003700" value="TAS"/>
      <att type="string" name="GO:0044419" value="IEA"/>
      <att type="string" name="GO:0046983" value="IEA"/>
      <att type="string" name="GO:0006468" value="IDA"/>
      <att type="string" name="GO:0005634" value="TAS"/>
      <att type="string" name="GO:0005654" value="EXP"/>
    </att>
    <att type="list" name="annotation.GO BIOLOGICAL_PROCESS">
      <att type="string" name="annotation.GO BIOLOGICAL_PROCESS" value="interspecies interaction between organisms"/>
      <att type="string" name="annotation.GO BIOLOGICAL_PROCESS" value="protein amino acid phosphorylation"/>
      <att type="string" name="annotation.GO BIOLOGICAL_PROCESS" value="regulation of transcription, DNA-dependent"/>
      <att type="string" name="annotation.GO BIOLOGICAL_PROCESS" value="signal transduction"/>
    </att>
    <att type="string" name="Prot_Name" value="cAMP responsive element binding protein 1 isoform A"/>
  </node>
  <node label="NP_002882.3" id="-987">
    <att type="string" name="annotation.DB_Object_ID" value="Q13972"/>
    <att type="string" name="Column 4" value="5923"/>
    <att type="string" name="annotation.DB_Object_Type" value="protein"/>
    <att type="string" name="annotation.DB" value="UniProtKB"/>
    <att type="string" name="GeneID_String" value="5923"/>
    <att type="string" name="annotation.Qualifier" value=""/>
    <att type="string" name="MCODE_Node_Status" value="Unclustered"/>
    <att type="string" name="annotation.Taxon" value="Human"/>
    <att type="string" name="upkb_tr" value="Q8IUU5"/>
    <att type="string" name="Prot_Acc" value="NP_002882.3"/>
    <att type="string" name="type" value="human"/>
    <att type="string" name="annotation.Assigned_by" value="HGNC"/>
    <att type="list" name="annotation.GO MOLECULAR_FUNCTION">
      <att type="string" name="annotation.GO MOLECULAR_FUNCTION" value="Rho guanyl-nucleotide exchange factor activity"/>
      <att type="string" name="annotation.GO MOLECULAR_FUNCTION" value="guanyl-nucleotide exchange factor activity"/>
      <att type="string" name="annotation.GO MOLECULAR_FUNCTION" value="protein binding"/>
    </att>
    <att type="map" name="annotation.DB:Reference">
      <att type="string" name="GO:0005515" value="GO_REF:0000024"/>
      <att type="string" name="GO:0051056" value="GOA:interpro|GO_REF:0000002"/>
      <att type="string" name="GO:0035020" value="GO_REF:0000024"/>
      <att type="string" name="GO:0005886" value="PMID:10918068"/>
      <att type="string" name="GO:0007616" value="PMID:10918068"/>
      <att type="string" name="GO:0035023" value="GOA:interpro|GO_REF:0000002"/>
      <att type="string" name="GO:0032863" value="GO_REF:0000024"/>
      <att type="string" name="GO:0031175" value="GO_REF:0000024"/>
      <att type="string" name="GO:0030426" value="GO_REF:0000024"/>
      <att type="string" name="GO:0005829" value="GO_REF:0000024"/>
      <att type="string" name="GO:0005622" value="GOA:interpro|GO_REF:0000002"/>
      <att type="string" name="GO:0005085" value="GOA:interpro|GO_REF:0000002"/>
      <att type="string" name="GO:0032320" value="GO_REF:0000024"/>
      <att type="string" name="GO:0005089" value="GOA:interpro|GO_REF:0000002"/>
      <att type="string" name="GO:0019717" value="PMID:10918068"/>
    </att>
    <att type="integer" name="GeneID" value="5923"/>
    <att type="string" name="annotation.DB_Object_Name" value="RASGRF1, CDC25, GNRP, GRF1: Ras-specific guanine nucleotide-releasing factor 1"/>
    <att type="list" name="annotation.GO CELLULAR_COMPONENT">
      <att type="string" name="annotation.GO CELLULAR_COMPONENT" value="cytosol"/>
      <att type="string" name="annotation.GO CELLULAR_COMPONENT" value="growth cone"/>
      <att type="string" name="annotation.GO CELLULAR_COMPONENT" value="intracellular"/>
      <att type="string" name="annotation.GO CELLULAR_COMPONENT" value="plasma membrane"/>
      <att type="string" name="annotation.GO CELLULAR_COMPONENT" value="synaptosome"/>
    </att>
    <att type="string" name="annotation.Date" value="20071023"/>
    <att type="list" name="cytoscape.alias.list">
      <att type="string" name="cytoscape.alias.list" value="IPI00016784"/>
      <att type="string" name="cytoscape.alias.list" value="Q13972"/>
    </att>
    <att type="string" name="upkb_sp" value="Q13972"/>
    <att type="string" name="canonicalName" value="NP_002882.3"/>
    <att type="real" name="MCODE_Score" value="0.0"/>
    <att type="string" name="annotation.With (or) From" value="UniProtKB:P27671"/>
    <att type="map" name="annotation.Evidence">
      <att type="string" name="GO:0005515" value="ISS"/>
      <att type="string" name="GO:0051056" value="IEA"/>
      <att type="string" name="GO:0035020" value="ISS"/>
      <att type="string" name="GO:0005886" value="NAS"/>
      <att type="string" name="GO:0007616" value="NAS"/>
      <att type="string" name="GO:0035023" value="IEA"/>
      <att type="string" name="GO:0032863" value="ISS"/>
      <att type="string" name="GO:0031175" value="ISS"/>
      <att type="string" name="GO:0030426" value="ISS"/>
      <att type="string" name="GO:0005829" value="ISS"/>
      <att type="string" name="GO:0005622" value="IEA"/>
      <att type="string" name="GO:0005085" value="IEA"/>
      <att type="string" name="GO:0032320" value="ISS"/>
      <att type="string" name="GO:0005089" value="IEA"/>
      <att type="string" name="GO:0019717" value="NAS"/>
    </att>
    <att type="list" name="annotation.GO BIOLOGICAL_PROCESS">
      <att type="string" name="annotation.GO BIOLOGICAL_PROCESS" value="activation of Rac GTPase activity"/>
      <att type="string" name="annotation.GO BIOLOGICAL_PROCESS" value="long-term memory"/>
      <att type="string" name="annotation.GO BIOLOGICAL_PROCESS" value="neurite development"/>
      <att type="string" name="annotation.GO BIOLOGICAL_PROCESS" value="positive regulation of Ras GTPase activity"/>
      <att type="string" name="annotation.GO BIOLOGICAL_PROCESS" value="regulation of Rac protein signal transduction"/>
      <att type="string" name="annotation.GO BIOLOGICAL_PROCESS" value="regulation of Rho protein signal transduction"/>
      <att type="string" name="annotation.GO BIOLOGICAL_PROCESS" value="regulation of small GTPase mediated signal transduction"/>
    </att>
    <att type="string" name="Prot_Name" value="RASGRF1: Ras protein-specific guanine nucleotide-releasing factor 1"/>
  </node>
  <node label="NP_002178.2" id="-1174">
    <att type="string" name="annotation.DB_Object_ID" value="P29460"/>
    <att type="string" name="Column 4" value="3593"/>
    <att type="string" name="annotation.DB_Object_Type" value="protein"/>
    <att type="string" name="annotation.DB" value="UniProtKB"/>
    <att type="string" name="GeneID_String" value="3593"/>
    <att type="string" name="annotation.Qualifier" value=""/>
    <att type="string" name="MCODE_Node_Status" value="Unclustered"/>
    <att type="string" name="annotation.Taxon" value="Human"/>
    <att type="string" name="Prot_Acc" value="NP_002178.2"/>
    <att type="string" name="type" value="human"/>
    <att type="string" name="annotation.Assigned_by" value="UniProtKB"/>
    <att type="list" name="annotation.GO MOLECULAR_FUNCTION">
      <att type="string" name="annotation.GO MOLECULAR_FUNCTION" value="cytokine activity"/>
      <att type="string" name="annotation.GO MOLECULAR_FUNCTION" value="hematopoietin/interferon-class (D200-domain) cytokine receptor activity"/>
      <att type="string" name="annotation.GO MOLECULAR_FUNCTION" value="interleukin-12 alpha subunit binding"/>
      <att type="string" name="annotation.GO MOLECULAR_FUNCTION" value="interleukin-12 receptor binding"/>
      <att type="string" name="annotation.GO MOLECULAR_FUNCTION" value="protein binding"/>
      <att type="string" name="annotation.GO MOLECULAR_FUNCTION" value="protein heterodimerization activity"/>
      <att type="string" name="annotation.GO MOLECULAR_FUNCTION" value="protein homodimerization activity"/>
      <att type="string" name="annotation.GO MOLECULAR_FUNCTION" value="signal transducer activity"/>
    </att>
    <att type="map" name="annotation.DB:Reference">
      <att type="string" name="GO:0005515" value="PMID:10899108"/>
      <att type="string" name="GO:0042088" value="PMID:1673147"/>
      <att type="string" name="GO:0042803" value="GOA:compara|GO_REF:0000019"/>
      <att type="string" name="GO:0032816" value="PMID:1674604"/>
      <att type="string" name="GO:0042093" value="PMID:1673147"/>
      <att type="string" name="GO:0042104" value="PMID:1674604"/>
      <att type="string" name="GO:0045078" value="PMID:1673147"/>
      <att type="string" name="GO:0007050" value="PMID:16942485"/>
      <att type="string" name="GO:0004871" value="PMID:9789052"/>
      <att type="string" name="GO:0002323" value="GOA:compara|GO_REF:0000019"/>
      <att type="string" name="GO:0032729" value="PMID:1674604"/>
      <att type="string" name="GO:0004896" value="GOA:interpro|GO_REF:0000002"/>
      <att type="string" name="GO:0046982" value="PMID:1674604"/>
      <att type="string" name="GO:0005143" value="PMID:1674604"/>
      <att type="string" name="GO:0042164" value="GOA:compara|GO_REF:0000019"/>
      <att type="string" name="GO:0050671" value="PMID:1674604"/>
      <att type="string" name="GO:0005576" value="GOA:spkw|GO_REF:0000004"/>
      <att type="string" name="GO:0048662" value="PMID:16942485"/>
      <att type="string" name="GO:0005125" value="PMID:1674604"/>
      <att type="string" name="GO:0019233" value="GOA:compara|GO_REF:0000019"/>
      <att type="string" name="GO:0045785" value="PMID:7903063"/>
      <att type="string" name="GO:0042035" value="PMID:1673147"/>
      <att type="string" name="GO:0016020" value="GOA:interpro|GO_REF:0000002"/>
      <att type="string" name="GO:0016477" value="PMID:7903063"/>
      <att type="string" name="GO:0043514" value="PMID:1674604"/>
      <att type="string" name="GO:0010224" value="PMID:8992506"/>
      <att type="string" name="GO:0034393" value="PMID:16942485"/>
      <att type="string" name="GO:0002860" value="PMID:7903063"/>
      <att type="string" name="GO:0007166" value="GOA:compara|GO_REF:0000019"/>
    </att>
    <att type="integer" name="GeneID" value="3593"/>
    <att type="string" name="annotation.DB_Object_Name" value="IL12B, NKSF2: Interleukin-12 subunit beta precursor"/>
    <att type="list" name="annotation.GO CELLULAR_COMPONENT">
      <att type="string" name="annotation.GO CELLULAR_COMPONENT" value="extracellular region"/>
      <att type="string" name="annotation.GO CELLULAR_COMPONENT" value="interleukin-12 complex"/>
      <att type="string" name="annotation.GO CELLULAR_COMPONENT" value="membrane"/>
    </att>
    <att type="string" name="annotation.Date" value="20071025"/>
    <att type="list" name="cytoscape.alias.list">
      <att type="string" name="cytoscape.alias.list" value="IPI00021798"/>
      <att type="string" name="cytoscape.alias.list" value="P29460"/>
    </att>
    <att type="string" name="upkb_sp" value="P29460"/>
    <att type="string" name="canonicalName" value="NP_002178.2"/>
    <att type="real" name="MCODE_Score" value="0.8888888888888888"/>
    <att type="string" name="annotation.With (or) From" value=""/>
    <att type="integer" name="Degree" value="1"/>
    <att type="map" name="annotation.Evidence">
      <att type="string" name="GO:0005515" value="IPI"/>
      <att type="string" name="GO:0042088" value="TAS"/>
      <att type="string" name="GO:0042803" value="IEA"/>
      <att type="string" name="GO:0032816" value="IDA"/>
      <att type="string" name="GO:0042093" value="IDA"/>
      <att type="string" name="GO:0042104" value="IDA"/>
      <att type="string" name="GO:0045078" value="TAS"/>
      <att type="string" name="GO:0007050" value="IDA"/>
      <att type="string" name="GO:0004871" value="TAS"/>
      <att type="string" name="GO:0002323" value="IEA"/>
      <att type="string" name="GO:0032729" value="IDA"/>
      <att type="string" name="GO:0004896" value="IEA"/>
      <att type="string" name="GO:0046982" value="IPI"/>
      <att type="string" name="GO:0005143" value="TAS"/>
      <att type="string" name="GO:0042164" value="IEA"/>
      <att type="string" name="GO:0050671" value="IDA"/>
      <att type="string" name="GO:0005576" value="IEA"/>
      <att type="string" name="GO:0048662" value="IDA"/>
      <att type="string" name="GO:0005125" value="IDA"/>
      <att type="string" name="GO:0019233" value="IEA"/>
      <att type="string" name="GO:0045785" value="IDA"/>
      <att type="string" name="GO:0042035" value="TAS"/>
      <att type="string" name="GO:0016020" value="IEA"/>
      <att type="string" name="GO:0016477" value="IDA"/>
      <att type="string" name="GO:0043514" value="IEP"/>
      <att type="string" name="GO:0010224" value="IDA"/>
      <att type="string" name="GO:0034393" value="IDA"/>
      <att type="string" name="GO:0002860" value="IDA"/>
      <att type="string" name="GO:0007166" value="IEA"/>
    </att>
    <att type="list" name="annotation.GO BIOLOGICAL_PROCESS">
      <att type="string" name="annotation.GO BIOLOGICAL_PROCESS" value="T-helper 1 type immune response"/>
      <att type="string" name="annotation.GO BIOLOGICAL_PROCESS" value="T-helper cell differentiation"/>
      <att type="string" name="annotation.GO BIOLOGICAL_PROCESS" value="cell cycle arrest"/>
      <att type="string" name="annotation.GO BIOLOGICAL_PROCESS" value="cell migration"/>
      <att type="string" name="annotation.GO BIOLOGICAL_PROCESS" value="cell surface receptor linked signal transduction"/>
      <att type="string" name="annotation.GO BIOLOGICAL_PROCESS" value="natural killer cell activation during immune response"/>
      <att type="string" name="annotation.GO BIOLOGICAL_PROCESS" value="negative regulation of smooth muscle cell proliferation"/>
      <att type="string" name="annotation.GO BIOLOGICAL_PROCESS" value="positive regulation of activated T cell proliferation"/>
      <att type="string" name="annotation.GO BIOLOGICAL_PROCESS" value="positive regulation of cell adhesion"/>
      <att type="string" name="annotation.GO BIOLOGICAL_PROCESS" value="positive regulation of interferon-gamma biosynthetic process"/>
      <att type="string" name="annotation.GO BIOLOGICAL_PROCESS" value="positive regulation of interferon-gamma production"/>
      <att type="string" name="annotation.GO BIOLOGICAL_PROCESS" value="positive regulation of lymphocyte proliferation"/>
      <att type="string" name="annotation.GO BIOLOGICAL_PROCESS" value="positive regulation of natural killer cell activation"/>
      <att type="string" name="annotation.GO BIOLOGICAL_PROCESS" value="positive regulation of natural killer cell mediated cytotoxicity directed against tumor cell target"/>
      <att type="string" name="annotation.GO BIOLOGICAL_PROCESS" value="positive regulation of smooth muscle cell apoptosis"/>
      <att type="string" name="annotation.GO BIOLOGICAL_PROCESS" value="regulation of cytokine biosynthetic process"/>
      <att type="string" name="annotation.GO BIOLOGICAL_PROCESS" value="response to UV-B"/>
      <att type="string" name="annotation.GO BIOLOGICAL_PROCESS" value="sensory perception of pain"/>
    </att>
    <att type="string" name="Prot_Name" value="interleukin 12B precursor"/>
  </node>
  <node label="NP_821133.1" id="-406">
    <att type="string" name="annotation.DB_Object_ID" value="P07437"/>
    <att type="string" name="Column 4" value="203068"/>
    <att type="string" name="annotation.DB_Object_Type" value="protein"/>
    <att type="string" name="annotation.DB" value="UniProtKB"/>
    <att type="string" name="GeneID_String" value="203068"/>
    <att type="string" name="annotation.Qualifier" value=""/>
    <att type="string" name="MCODE_Node_Status" value="Unclustered"/>
    <att type="string" name="annotation.Taxon" value="Human"/>
    <att type="string" name="upkb_tr" value="Q5ST81"/>
    <att type="string" name="Prot_Acc" value="NP_821133.1"/>
    <att type="string" name="type" value="human"/>
    <att type="string" name="annotation.Assigned_by" value="UniProtKB"/>
    <att type="list" name="annotation.GO MOLECULAR_FUNCTION">
      <att type="string" name="annotation.GO MOLECULAR_FUNCTION" value="GTP binding"/>
      <att type="string" name="annotation.GO MOLECULAR_FUNCTION" value="GTPase activity"/>
      <att type="string" name="annotation.GO MOLECULAR_FUNCTION" value="MHC class I protein binding"/>
      <att type="string" name="annotation.GO MOLECULAR_FUNCTION" value="nucleotide binding"/>
      <att type="string" name="annotation.GO MOLECULAR_FUNCTION" value="structural molecule activity"/>
    </att>
    <att type="map" name="annotation.DB:Reference">
      <att type="string" name="GO:0051258" value="GOA:interpro|GO_REF:0000002"/>
      <att type="string" name="GO:0042288" value="PMID:11120798"/>
      <att type="string" name="GO:0042267" value="PMID:11120798"/>
      <att type="string" name="GO:0005874" value="GOA:interpro|GO_REF:0000002"/>
      <att type="string" name="GO:0003924" value="GOA:interpro|GO_REF:0000002"/>
      <att type="string" name="GO:0006928" value="PMID:16130169"/>
      <att type="string" name="GO:0005525" value="GOA:interpro|GO_REF:0000002"/>
      <att type="string" name="GO:0043234" value="GOA:interpro|GO_REF:0000002"/>
      <att type="string" name="GO:0005737" value="GOA:interpro|GO_REF:0000002"/>
      <att type="string" name="GO:0000166" value="GOA:spkw|GO_REF:0000004"/>
      <att type="string" name="GO:0005198" value="GOA:interpro|GO_REF:0000002"/>
      <att type="string" name="GO:0005856" value="PMID:16130169"/>
      <att type="string" name="GO:0007018" value="GOA:interpro|GO_REF:0000002"/>
    </att>
    <att type="integer" name="GeneID" value="203068"/>
    <att type="string" name="annotation.DB_Object_Name" value="TUBB, TUBB5, OK/SW-cl.56: Tubulin beta chain"/>
    <att type="list" name="annotation.GO CELLULAR_COMPONENT">
      <att type="string" name="annotation.GO CELLULAR_COMPONENT" value="cytoplasm"/>
      <att type="string" name="annotation.GO CELLULAR_COMPONENT" value="cytoskeleton"/>
      <att type="string" name="annotation.GO CELLULAR_COMPONENT" value="microtubule"/>
      <att type="string" name="annotation.GO CELLULAR_COMPONENT" value="protein complex"/>
    </att>
    <att type="string" name="annotation.Date" value="20080613"/>
    <att type="list" name="cytoscape.alias.list">
      <att type="string" name="cytoscape.alias.list" value="IPI00011654"/>
      <att type="string" name="cytoscape.alias.list" value="P07437"/>
    </att>
    <att type="string" name="upkb_sp" value="P07437"/>
    <att type="string" name="canonicalName" value="NP_821133.1"/>
    <att type="real" name="MCODE_Score" value="0.0"/>
    <att type="string" name="annotation.With (or) From" value="InterPro:IPR003008"/>
    <att type="map" name="annotation.Evidence">
      <att type="string" name="GO:0051258" value="IEA"/>
      <att type="string" name="GO:0042288" value="IEP"/>
      <att type="string" name="GO:0042267" value="NAS"/>
      <att type="string" name="GO:0005874" value="IEA"/>
      <att type="string" name="GO:0003924" value="IEA"/>
      <att type="string" name="GO:0006928" value="TAS"/>
      <att type="string" name="GO:0005525" value="IEA"/>
      <att type="string" name="GO:0043234" value="IEA"/>
      <att type="string" name="GO:0005737" value="IEA"/>
      <att type="string" name="GO:0000166" value="IEA"/>
      <att type="string" name="GO:0005198" value="IEA"/>
      <att type="string" name="GO:0005856" value="TAS"/>
      <att type="string" name="GO:0007018" value="IEA"/>
    </att>
    <att type="list" name="annotation.GO BIOLOGICAL_PROCESS">
      <att type="string" name="annotation.GO BIOLOGICAL_PROCESS" value="cell motility"/>
      <att type="string" name="annotation.GO BIOLOGICAL_PROCESS" value="microtubule-based movement"/>
      <att type="string" name="annotation.GO BIOLOGICAL_PROCESS" value="natural killer cell mediated cytotoxicity"/>
      <att type="string" name="annotation.GO BIOLOGICAL_PROCESS" value="protein polymerization"/>
    </att>
    <att type="string" name="Prot_Name" value="tubulin, beta"/>
  </node>
  <node label="NP_001781.1" id="-98">
    <att type="string" name="annotation.DB_Object_ID" value="P30307"/>
    <att type="string" name="Column 4" value="995"/>
    <att type="string" name="annotation.DB_Object_Type" value="protein"/>
    <att type="string" name="annotation.DB" value="UniProtKB"/>
    <att type="string" name="GeneID_String" value="995"/>
    <att type="string" name="annotation.Qualifier" value=""/>
    <att type="string" name="MCODE_Node_Status" value="Unclustered"/>
    <att type="string" name="annotation.Taxon" value="Human"/>
    <att type="string" name="upkb_tr" value="Q9H2F0"/>
    <att type="string" name="Prot_Acc" value="NP_001781.1"/>
    <att type="string" name="type" value="human"/>
    <att type="string" name="annotation.Assigned_by" value="Reactome"/>
    <att type="list" name="annotation.GO MOLECULAR_FUNCTION">
      <att type="string" name="annotation.GO MOLECULAR_FUNCTION" value="hydrolase activity"/>
      <att type="string" name="annotation.GO MOLECULAR_FUNCTION" value="protein binding"/>
      <att type="string" name="annotation.GO MOLECULAR_FUNCTION" value="protein tyrosine phosphatase activity"/>
    </att>
    <att type="map" name="annotation.DB:Reference">
      <att type="string" name="GO:0005515" value="PMID:16330544"/>
      <att type="string" name="GO:0007088" value="PMID:1828290"/>
      <att type="string" name="GO:0008283" value="PMID:11139144"/>
      <att type="string" name="GO:0005634" value="GOA:spkw|GO_REF:0000004"/>
      <att type="string" name="GO:0005575" value="UniProt:P30307"/>
      <att type="string" name="GO:0000079" value="PMID:11139144"/>
      <att type="string" name="GO:0007089" value="PMID:2195549"/>
      <att type="string" name="GO:0005829" value="PMID:10330186"/>
      <att type="string" name="GO:0005622" value="GOA:interpro|GO_REF:0000002"/>
      <att type="string" name="GO:0006260" value="PMID:12791985"/>
      <att type="string" name="GO:0007049" value="GOA:spkw|GO_REF:0000004"/>
      <att type="string" name="GO:0006470" value="GOA:interpro|GO_REF:0000002"/>
      <att type="string" name="GO:0016787" value="GOA:spkw|GO_REF:0000004"/>
      <att type="string" name="GO:0044419" value="GOA:spkw|GO_REF:0000004"/>
      <att type="string" name="GO:0000087" value="GOA:interpro|GO_REF:0000002"/>
      <att type="string" name="GO:0005654" value="PMID:12766774"/>
      <att type="string" name="GO:0004725" value="PMID:11078813"/>
      <att type="string" name="GO:0051301" value="GOA:spkw|GO_REF:0000004"/>
    </att>
    <att type="integer" name="GeneID" value="995"/>
    <att type="string" name="annotation.DB_Object_Name" value="CDC25C: M-phase inducer phosphatase 3"/>
    <att type="list" name="annotation.GO CELLULAR_COMPONENT">
      <att type="string" name="annotation.GO CELLULAR_COMPONENT" value="cellular_component"/>
      <att type="string" name="annotation.GO CELLULAR_COMPONENT" value="cytosol"/>
      <att type="string" name="annotation.GO CELLULAR_COMPONENT" value="intracellular"/>
      <att type="string" name="annotation.GO CELLULAR_COMPONENT" value="nucleoplasm"/>
      <att type="string" name="annotation.GO CELLULAR_COMPONENT" value="nucleus"/>
    </att>
    <att type="string" name="annotation.Date" value="20041228"/>
    <att type="list" name="cytoscape.alias.list">
      <att type="string" name="cytoscape.alias.list" value="IPI00216683"/>
      <att type="string" name="cytoscape.alias.list" value="P30307"/>
    </att>
    <att type="string" name="upkb_sp" value="P30307"/>
    <att type="string" name="canonicalName" value="NP_001781.1"/>
    <att type="real" name="MCODE_Score" value="0.0"/>
    <att type="string" name="annotation.With (or) From" value=""/>
    <att type="map" name="annotation.Evidence">
      <att type="string" name="GO:0005515" value="IPI"/>
      <att type="string" name="GO:0007088" value="TAS"/>
      <att type="string" name="GO:0008283" value="TAS"/>
      <att type="string" name="GO:0005634" value="IEA"/>
      <att type="string" name="GO:0005575" value="ND"/>
      <att type="string" name="GO:0000079" value="TAS"/>
      <att type="string" name="GO:0007089" value="TAS"/>
      <att type="string" name="GO:0005829" value="EXP"/>
      <att type="string" name="GO:0005622" value="IEA"/>
      <att type="string" name="GO:0006260" value="EXP"/>
      <att type="string" name="GO:0007049" value="IEA"/>
      <att type="string" name="GO:0006470" value="IEA"/>
      <att type="string" name="GO:0016787" value="IEA"/>
      <att type="string" name="GO:0044419" value="IEA"/>
      <att type="string" name="GO:0000087" value="IEA"/>
      <att type="string" name="GO:0005654" value="EXP"/>
      <att type="string" name="GO:0004725" value="NAS"/>
      <att type="string" name="GO:0051301" value="IEA"/>
    </att>
    <att type="list" name="annotation.GO BIOLOGICAL_PROCESS">
      <att type="string" name="annotation.GO BIOLOGICAL_PROCESS" value="DNA replication"/>
      <att type="string" name="annotation.GO BIOLOGICAL_PROCESS" value="M phase of mitotic cell cycle"/>
      <att type="string" name="annotation.GO BIOLOGICAL_PROCESS" value="cell cycle"/>
      <att type="string" name="annotation.GO BIOLOGICAL_PROCESS" value="cell division"/>
      <att type="string" name="annotation.GO BIOLOGICAL_PROCESS" value="cell proliferation"/>
      <att type="string" name="annotation.GO BIOLOGICAL_PROCESS" value="interspecies interaction between organisms"/>
      <att type="string" name="annotation.GO BIOLOGICAL_PROCESS" value="protein amino acid dephosphorylation"/>
      <att type="string" name="annotation.GO BIOLOGICAL_PROCESS" value="regulation of cyclin-dependent protein kinase activity"/>
      <att type="string" name="annotation.GO BIOLOGICAL_PROCESS" value="regulation of mitosis"/>
      <att type="string" name="annotation.GO BIOLOGICAL_PROCESS" value="traversing start control point of mitotic cell cycle"/>
    </att>
    <att type="string" name="Prot_Name" value="cell division cycle 25C protein isoform a"/>
  </node>
  <node label="NP_000567.1" id="-1196">
    <att type="string" name="annotation.DB_Object_ID" value="P01584"/>
    <att type="string" name="Column 4" value="3553"/>
    <att type="string" name="annotation.DB_Object_Type" value="protein"/>
    <att type="string" name="annotation.DB" value="UniProtKB"/>
    <att type="string" name="GeneID_String" value="3553"/>
    <att type="string" name="annotation.Qualifier" value=""/>
    <att type="string" name="MCODE_Node_Status" value="Unclustered"/>
    <att type="string" name="annotation.Taxon" value="Human"/>
    <att type="string" name="Prot_Acc" value="NP_000567.1"/>
    <att type="string" name="type" value="human"/>
    <att type="string" name="annotation.Assigned_by" value="PINC"/>
    <att type="list" name="annotation.GO MOLECULAR_FUNCTION">
      <att type="string" name="annotation.GO MOLECULAR_FUNCTION" value="interleukin-1 receptor binding"/>
      <att type="string" name="annotation.GO MOLECULAR_FUNCTION" value="protein binding"/>
      <att type="string" name="annotation.GO MOLECULAR_FUNCTION" value="signal transducer activity"/>
    </att>
    <att type="map" name="annotation.DB:Reference">
      <att type="string" name="GO:0032755" value="GOA:compara|GO_REF:0000019"/>
      <att type="string" name="GO:0005515" value="PMID:9062193"/>
      <att type="string" name="GO:0008285" value="PMID:3493774"/>
      <att type="string" name="GO:0019221" value="GOA:compara|GO_REF:0000019"/>
      <att type="string" name="GO:0007267" value="PMID:2989698"/>
      <att type="string" name="GO:0046330" value="GOA:compara|GO_REF:0000019"/>
      <att type="string" name="GO:0050900" value="GOA:compara|GO_REF:0000019"/>
      <att type="string" name="GO:0007204" value="GOA:compara|GO_REF:0000019"/>
      <att type="string" name="GO:0005615" value="PMID:3493774"/>
      <att type="string" name="GO:0000187" value="PMID:10748004"/>
      <att type="string" name="GO:0006955" value="GOA:interpro|GO_REF:0000002"/>
      <att type="string" name="GO:0051091" value="PMID:10748004"/>
      <att type="string" name="GO:0006954" value="PMID:1919436"/>
      <att type="string" name="GO:0001660" value="GOA:spkw|GO_REF:0000004"/>
      <att type="string" name="GO:0004871" value="PMID:10786823"/>
      <att type="string" name="GO:0043123" value="GOA:compara|GO_REF:0000019"/>
      <att type="string" name="GO:0045410" value="GOA:compara|GO_REF:0000019"/>
      <att type="string" name="GO:0005149" value="PMID:1919436"/>
      <att type="string" name="GO:0030593" value="GOA:compara|GO_REF:0000019"/>
      <att type="string" name="GO:0006915" value="PMID:9218611"/>
      <att type="string" name="GO:0006916" value="PMID:10748004"/>
      <att type="string" name="GO:0005576" value="PMID:1919436"/>
      <att type="string" name="GO:0001525" value="GOA:compara|GO_REF:0000019"/>
      <att type="string" name="GO:0007165" value="PMID:9218611"/>
      <att type="string" name="GO:0001934" value="PMID:10748004"/>
      <att type="string" name="GO:0045080" value="GOA:compara|GO_REF:0000019"/>
    </att>
    <att type="integer" name="GeneID" value="3553"/>
    <att type="string" name="annotation.DB_Object_Name" value="IL1B, IL1F2: Interleukin-1 beta precursor"/>
    <att type="list" name="annotation.GO CELLULAR_COMPONENT">
      <att type="string" name="annotation.GO CELLULAR_COMPONENT" value="extracellular region"/>
      <att type="string" name="annotation.GO CELLULAR_COMPONENT" value="extracellular space"/>
    </att>
    <att type="string" name="annotation.Date" value="20030904"/>
    <att type="list" name="cytoscape.alias.list">
      <att type="string" name="cytoscape.alias.list" value="IPI00307223"/>
      <att type="string" name="cytoscape.alias.list" value="P01584"/>
    </att>
    <att type="string" name="upkb_sp" value="P01584"/>
    <att type="string" name="canonicalName" value="NP_000567.1"/>
    <att type="real" name="MCODE_Score" value="1.0"/>
    <att type="string" name="annotation.With (or) From" value=""/>
    <att type="map" name="annotation.Evidence">
      <att type="string" name="GO:0032755" value="IEA"/>
      <att type="string" name="GO:0005515" value="IPI"/>
      <att type="string" name="GO:0008285" value="TAS"/>
      <att type="string" name="GO:0019221" value="IEA"/>
      <att type="string" name="GO:0007267" value="TAS"/>
      <att type="string" name="GO:0046330" value="IEA"/>
      <att type="string" name="GO:0050900" value="IEA"/>
      <att type="string" name="GO:0007204" value="IEA"/>
      <att type="string" name="GO:0005615" value="TAS"/>
      <att type="string" name="GO:0000187" value="IDA"/>
      <att type="string" name="GO:0006955" value="IEA"/>
      <att type="string" name="GO:0051091" value="IDA"/>
      <att type="string" name="GO:0006954" value="NAS"/>
      <att type="string" name="GO:0001660" value="IEA"/>
      <att type="string" name="GO:0004871" value="TAS"/>
      <att type="string" name="GO:0043123" value="IEA"/>
      <att type="string" name="GO:0045410" value="IEA"/>
      <att type="string" name="GO:0005149" value="NAS"/>
      <att type="string" name="GO:0030593" value="IEA"/>
      <att type="string" name="GO:0006915" value="TAS"/>
      <att type="string" name="GO:0006916" value="IDA"/>
      <att type="string" name="GO:0005576" value="NAS"/>
      <att type="string" name="GO:0001525" value="IEA"/>
      <att type="string" name="GO:0007165" value="TAS"/>
      <att type="string" name="GO:0001934" value="IDA"/>
      <att type="string" name="GO:0045080" value="IEA"/>
    </att>
    <att type="list" name="annotation.GO BIOLOGICAL_PROCESS">
      <att type="string" name="annotation.GO BIOLOGICAL_PROCESS" value="activation of MAPK activity"/>
      <att type="string" name="annotation.GO BIOLOGICAL_PROCESS" value="angiogenesis"/>
      <att type="string" name="annotation.GO BIOLOGICAL_PROCESS" value="anti-apoptosis"/>
      <att type="string" name="annotation.GO BIOLOGICAL_PROCESS" value="apoptosis"/>
      <att type="string" name="annotation.GO BIOLOGICAL_PROCESS" value="cell-cell signaling"/>
      <att type="string" name="annotation.GO BIOLOGICAL_PROCESS" value="cytokine and chemokine mediated signaling pathway"/>
      <att type="string" name="annotation.GO BIOLOGICAL_PROCESS" value="elevation of cytosolic calcium ion concentration"/>
      <att type="string" name="annotation.GO BIOLOGICAL_PROCESS" value="fever"/>
      <att type="string" name="annotation.GO BIOLOGICAL_PROCESS" value="immune response"/>
      <att type="string" name="annotation.GO BIOLOGICAL_PROCESS" value="inflammatory response"/>
      <att type="string" name="annotation.GO BIOLOGICAL_PROCESS" value="leukocyte migration"/>
      <att type="string" name="annotation.GO BIOLOGICAL_PROCESS" value="negative regulation of cell proliferation"/>
      <att type="string" name="annotation.GO BIOLOGICAL_PROCESS" value="neutrophil chemotaxis"/>
      <att type="string" name="annotation.GO BIOLOGICAL_PROCESS" value="positive regulation of I-kappaB kinase/NF-kappaB cascade"/>
      <att type="string" name="annotation.GO BIOLOGICAL_PROCESS" value="positive regulation of JNK cascade"/>
      <att type="string" name="annotation.GO BIOLOGICAL_PROCESS" value="positive regulation of chemokine biosynthetic process"/>
      <att type="string" name="annotation.GO BIOLOGICAL_PROCESS" value="positive regulation of interleukin-6 biosynthetic process"/>
      <att type="string" name="annotation.GO BIOLOGICAL_PROCESS" value="positive regulation of interleukin-6 production"/>
      <att type="string" name="annotation.GO BIOLOGICAL_PROCESS" value="positive regulation of protein amino acid phosphorylation"/>
      <att type="string" name="annotation.GO BIOLOGICAL_PROCESS" value="positive regulation of transcription factor activity"/>
      <att type="string" name="annotation.GO BIOLOGICAL_PROCESS" value="signal transduction"/>
    </att>
    <att type="string" name="Prot_Name" value="interleukin 1, beta proprotein"/>
  </node>
  <node label="NP_000580.1" id="-1330">
    <att type="string" name="annotation.DB_Object_ID" value="P05112"/>
    <att type="string" name="Column 4" value="3565"/>
    <att type="string" name="annotation.DB_Object_Type" value="protein"/>
    <att type="string" name="annotation.DB" value="UniProtKB"/>
    <att type="string" name="GeneID_String" value="3565"/>
    <att type="string" name="annotation.Qualifier" value=""/>
    <att type="string" name="MCODE_Node_Status" value="Unclustered"/>
    <att type="string" name="annotation.Taxon" value="Human"/>
    <att type="string" name="Prot_Acc" value="NP_000580.1"/>
    <att type="string" name="type" value="human"/>
    <att type="string" name="annotation.Assigned_by" value="UniProtKB"/>
    <att type="list" name="annotation.GO MOLECULAR_FUNCTION">
      <att type="string" name="annotation.GO MOLECULAR_FUNCTION" value="interleukin-4 receptor binding"/>
      <att type="string" name="annotation.GO MOLECULAR_FUNCTION" value="protein binding"/>
    </att>
    <att type="map" name="annotation.DB:Reference">
      <att type="string" name="GO:0005515" value="PMID:8266078"/>
      <att type="string" name="GO:0005136" value="PMID:11418631"/>
      <att type="string" name="GO:0043066" value="UniProt:P05112"/>
      <att type="string" name="GO:0048295" value="UniProt:P05112"/>
      <att type="string" name="GO:0045191" value="PMID:11418631"/>
      <att type="string" name="GO:0030890" value="UniProt:P05112"/>
      <att type="string" name="GO:0045671" value="UniProt:P05112"/>
      <att type="string" name="GO:0005576" value="GOA:interpro|GO_REF:0000002"/>
      <att type="string" name="GO:0045189" value="PMID:11967989"/>
      <att type="string" name="GO:0005615" value="PMID:11418631"/>
      <att type="string" name="GO:0045348" value="UniProt:P05112"/>
      <att type="string" name="GO:0042325" value="UniProt:P05112"/>
      <att type="string" name="GO:0042092" value="PMID:11676128"/>
      <att type="string" name="GO:0006968" value="PMID:10725748"/>
      <att type="string" name="GO:0006935" value="PMID:10725748"/>
      <att type="string" name="GO:0045944" value="UniProt:P05112"/>
      <att type="string" name="GO:0030183" value="PMID:11418631"/>
      <att type="string" name="GO:0042102" value="UniProt:P05112"/>
      <att type="string" name="GO:0050776" value="UniProt:P05112"/>
      <att type="string" name="GO:0048304" value="UniProt:P05112"/>
      <att type="string" name="GO:0008203" value="PMID:11971948"/>
    </att>
    <att type="integer" name="GeneID" value="3565"/>
    <att type="string" name="annotation.DB_Object_Name" value="IL4: Interleukin-4 precursor"/>
    <att type="list" name="annotation.GO CELLULAR_COMPONENT">
      <att type="string" name="annotation.GO CELLULAR_COMPONENT" value="extracellular region"/>
      <att type="string" name="annotation.GO CELLULAR_COMPONENT" value="extracellular space"/>
    </att>
    <att type="string" name="annotation.Date" value="20020618"/>
    <att type="list" name="cytoscape.alias.list">
      <att type="string" name="cytoscape.alias.list" value="IPI00007081"/>
      <att type="string" name="cytoscape.alias.list" value="P05112"/>
    </att>
    <att type="string" name="upkb_sp" value="P05112"/>
    <att type="string" name="canonicalName" value="NP_000580.1"/>
    <att type="real" name="MCODE_Score" value="1.0"/>
    <att type="string" name="annotation.With (or) From" value=""/>
    <att type="integer" name="Degree" value="2"/>
    <att type="map" name="annotation.Evidence">
      <att type="string" name="GO:0005515" value="IPI"/>
      <att type="string" name="GO:0005136" value="TAS"/>
      <att type="string" name="GO:0043066" value="ISS"/>
      <att type="string" name="GO:0048295" value="ISS"/>
      <att type="string" name="GO:0045191" value="TAS"/>
      <att type="string" name="GO:0030890" value="ISS"/>
      <att type="string" name="GO:0045671" value="ISS"/>
      <att type="string" name="GO:0005576" value="IEA"/>
      <att type="string" name="GO:0045189" value="TAS"/>
      <att type="string" name="GO:0005615" value="TAS"/>
      <att type="string" name="GO:0045348" value="ISS"/>
      <att type="string" name="GO:0042325" value="ISS"/>
      <att type="string" name="GO:0042092" value="TAS"/>
      <att type="string" name="GO:0006968" value="TAS"/>
      <att type="string" name="GO:0006935" value="TAS"/>
      <att type="string" name="GO:0045944" value="ISS"/>
      <att type="string" name="GO:0030183" value="TAS"/>
      <att type="string" name="GO:0042102" value="ISS"/>
      <att type="string" name="GO:0050776" value="ISS"/>
      <att type="string" name="GO:0048304" value="ISS"/>
      <att type="string" name="GO:0008203" value="ISS"/>
    </att>
    <att type="list" name="annotation.GO BIOLOGICAL_PROCESS">
      <att type="string" name="annotation.GO BIOLOGICAL_PROCESS" value="B cell differentiation"/>
      <att type="string" name="annotation.GO BIOLOGICAL_PROCESS" value="T-helper 2 type immune response"/>
      <att type="string" name="annotation.GO BIOLOGICAL_PROCESS" value="cellular defense response"/>
      <att type="string" name="annotation.GO BIOLOGICAL_PROCESS" value="chemotaxis"/>
      <att type="string" name="annotation.GO BIOLOGICAL_PROCESS" value="cholesterol metabolic process"/>
      <att type="string" name="annotation.GO BIOLOGICAL_PROCESS" value="connective tissue growth factor biosynthetic process"/>
      <att type="string" name="annotation.GO BIOLOGICAL_PROCESS" value="negative regulation of apoptosis"/>
      <att type="string" name="annotation.GO BIOLOGICAL_PROCESS" value="negative regulation of osteoclast differentiation"/>
      <att type="string" name="annotation.GO BIOLOGICAL_PROCESS" value="positive regulation of B cell proliferation"/>
      <att type="string" name="annotation.GO BIOLOGICAL_PROCESS" value="positive regulation of MHC class II biosynthetic process"/>
      <att type="string" name="annotation.GO BIOLOGICAL_PROCESS" value="positive regulation of T cell proliferation"/>
      <att type="string" name="annotation.GO BIOLOGICAL_PROCESS" value="positive regulation of isotype switching to IgE isotypes"/>
      <att type="string" name="annotation.GO BIOLOGICAL_PROCESS" value="positive regulation of isotype switching to IgG isotypes"/>
      <att type="string" name="annotation.GO BIOLOGICAL_PROCESS" value="positive regulation of transcription from RNA polymerase II promoter"/>
      <att type="string" name="annotation.GO BIOLOGICAL_PROCESS" value="regulation of immune response"/>
      <att type="string" name="annotation.GO BIOLOGICAL_PROCESS" value="regulation of isotype switching"/>
      <att type="string" name="annotation.GO BIOLOGICAL_PROCESS" value="regulation of phosphorylation"/>
    </att>
    <att type="string" name="Prot_Name" value="interleukin 4 isoform 1 precursor"/>
  </node>
  <node label="NP_001754.2" id="-650">
    <att type="string" name="annotation.DB_Object_ID" value="P06126"/>
    <att type="string" name="Column 4" value="909"/>
    <att type="string" name="annotation.DB_Object_Type" value="protein"/>
    <att type="string" name="annotation.DB" value="UniProtKB"/>
    <att type="string" name="GeneID_String" value="909"/>
    <att type="string" name="annotation.Qualifier" value=""/>
    <att type="string" name="MCODE_Node_Status" value="Unclustered"/>
    <att type="string" name="annotation.Taxon" value="Human"/>
    <att type="string" name="Prot_Acc" value="NP_001754.2"/>
    <att type="string" name="type" value="human"/>
    <att type="string" name="annotation.Assigned_by" value="UniProtKB"/>
    <att type="map" name="annotation.DB:Reference">
      <att type="string" name="GO:0006955" value="PMID:2447586"/>
      <att type="string" name="GO:0016020" value="GOA:interpro|GO_REF:0000002"/>
      <att type="string" name="GO:0005887" value="PMID:2447586"/>
      <att type="string" name="GO:0019882" value="GOA:interpro|GO_REF:0000002"/>
      <att type="string" name="GO:0042612" value="GOA:interpro|GO_REF:0000002"/>
      <att type="string" name="GO:0005768" value="GOA:spkw|GO_REF:0000004"/>
    </att>
    <att type="integer" name="GeneID" value="909"/>
    <att type="string" name="annotation.DB_Object_Name" value="CD1A: T-cell surface glycoprotein CD1a precursor"/>
    <att type="list" name="annotation.GO CELLULAR_COMPONENT">
      <att type="string" name="annotation.GO CELLULAR_COMPONENT" value="MHC class I protein complex"/>
      <att type="string" name="annotation.GO CELLULAR_COMPONENT" value="endosome"/>
      <att type="string" name="annotation.GO CELLULAR_COMPONENT" value="integral to plasma membrane"/>
      <att type="string" name="annotation.GO CELLULAR_COMPONENT" value="membrane"/>
    </att>
    <att type="string" name="annotation.Date" value="20080613"/>
    <att type="list" name="cytoscape.alias.list">
      <att type="string" name="cytoscape.alias.list" value="IPI00025382"/>
      <att type="string" name="cytoscape.alias.list" value="P06126"/>
    </att>
    <att type="string" name="upkb_sp" value="P06126"/>
    <att type="string" name="canonicalName" value="NP_001754.2"/>
    <att type="real" name="MCODE_Score" value="0.0"/>
    <att type="string" name="annotation.With (or) From" value="InterPro:IPR001039"/>
    <att type="map" name="annotation.Evidence">
      <att type="string" name="GO:0006955" value="NAS"/>
      <att type="string" name="GO:0016020" value="IEA"/>
      <att type="string" name="GO:0005887" value="NAS"/>
      <att type="string" name="GO:0019882" value="IEA"/>
      <att type="string" name="GO:0042612" value="IEA"/>
      <att type="string" name="GO:0005768" value="IEA"/>
    </att>
    <att type="list" name="annotation.GO BIOLOGICAL_PROCESS">
      <att type="string" name="annotation.GO BIOLOGICAL_PROCESS" value="antigen processing and presentation"/>
      <att type="string" name="annotation.GO BIOLOGICAL_PROCESS" value="immune response"/>
    </att>
    <att type="string" name="Prot_Name" value="CD1A antigen precursor"/>
  </node>
  <node label="NP_001727.1" id="-1432">
    <att type="string" name="annotation.DB_Object_ID" value="P21730"/>
    <att type="string" name="Column 4" value="728"/>
    <att type="string" name="annotation.DB_Object_Type" value="protein"/>
    <att type="string" name="annotation.DB" value="UniProtKB"/>
    <att type="string" name="GeneID_String" value="728"/>
    <att type="string" name="annotation.Qualifier" value=""/>
    <att type="string" name="MCODE_Node_Status" value="Unclustered"/>
    <att type="string" name="annotation.Taxon" value="Human"/>
    <att type="string" name="Prot_Acc" value="NP_001727.1"/>
    <att type="string" name="type" value="human"/>
    <att type="string" name="annotation.Assigned_by" value="PINC"/>
    <att type="list" name="annotation.GO MOLECULAR_FUNCTION">
      <att type="string" name="annotation.GO MOLECULAR_FUNCTION" value="C5a anaphylatoxin receptor activity"/>
      <att type="string" name="annotation.GO MOLECULAR_FUNCTION" value="receptor activity"/>
      <att type="string" name="annotation.GO MOLECULAR_FUNCTION" value="rhodopsin-like receptor activity"/>
    </att>
    <att type="map" name="annotation.DB:Reference">
      <att type="string" name="GO:0004944" value="PMID:10352266"/>
      <att type="string" name="GO:0005886" value="PMID:2007135"/>
      <att type="string" name="GO:0007606" value="PMID:9590258"/>
      <att type="string" name="GO:0007202" value="PMID:7649993"/>
      <att type="string" name="GO:0007204" value="PMID:8702752"/>
      <att type="string" name="GO:0007165" value="PMID:2007135"/>
      <att type="string" name="GO:0000187" value="PMID:7649993"/>
      <att type="string" name="GO:0006955" value="PMID:9590258"/>
      <att type="string" name="GO:0006968" value="PMID:8779720"/>
      <att type="string" name="GO:0007186" value="GOA:interpro|GO_REF:0000002"/>
      <att type="string" name="GO:0006935" value="PMID:10352266"/>
      <att type="string" name="GO:0005887" value="PMID:2007135"/>
      <att type="string" name="GO:0004872" value="GOA:spkw|GO_REF:0000004"/>
      <att type="string" name="GO:0001584" value="GOA:interpro|GO_REF:0000002"/>
    </att>
    <att type="integer" name="GeneID" value="728"/>
    <att type="string" name="annotation.DB_Object_Name" value="C5AR1, C5AR, C5R1: C5a anaphylatoxin chemotactic receptor"/>
    <att type="list" name="annotation.GO CELLULAR_COMPONENT">
      <att type="string" name="annotation.GO CELLULAR_COMPONENT" value="integral to plasma membrane"/>
      <att type="string" name="annotation.GO CELLULAR_COMPONENT" value="plasma membrane"/>
    </att>
    <att type="string" name="annotation.Date" value="20030904"/>
    <att type="list" name="cytoscape.alias.list">
      <att type="string" name="cytoscape.alias.list" value="IPI00010308"/>
      <att type="string" name="cytoscape.alias.list" value="P21730"/>
    </att>
    <att type="string" name="upkb_sp" value="P21730"/>
    <att type="string" name="canonicalName" value="NP_001727.1"/>
    <att type="real" name="MCODE_Score" value="0.2222222222222222"/>
    <att type="string" name="annotation.With (or) From" value=""/>
    <att type="map" name="annotation.Evidence">
      <att type="string" name="GO:0004944" value="TAS"/>
      <att type="string" name="GO:0005886" value="TAS"/>
      <att type="string" name="GO:0007606" value="TAS"/>
      <att type="string" name="GO:0007202" value="TAS"/>
      <att type="string" name="GO:0007204" value="TAS"/>
      <att type="string" name="GO:0007165" value="TAS"/>
      <att type="string" name="GO:0000187" value="TAS"/>
      <att type="string" name="GO:0006955" value="TAS"/>
      <att type="string" name="GO:0006968" value="TAS"/>
      <att type="string" name="GO:0007186" value="IEA"/>
      <att type="string" name="GO:0006935" value="TAS"/>
      <att type="string" name="GO:0005887" value="TAS"/>
      <att type="string" name="GO:0004872" value="IEA"/>
      <att type="string" name="GO:0001584" value="IEA"/>
    </att>
    <att type="list" name="annotation.GO BIOLOGICAL_PROCESS">
      <att type="string" name="annotation.GO BIOLOGICAL_PROCESS" value="G-protein coupled receptor protein signaling pathway"/>
      <att type="string" name="annotation.GO BIOLOGICAL_PROCESS" value="activation of MAPK activity"/>
      <att type="string" name="annotation.GO BIOLOGICAL_PROCESS" value="activation of phospholipase C activity"/>
      <att type="string" name="annotation.GO BIOLOGICAL_PROCESS" value="cellular defense response"/>
      <att type="string" name="annotation.GO BIOLOGICAL_PROCESS" value="chemotaxis"/>
      <att type="string" name="annotation.GO BIOLOGICAL_PROCESS" value="elevation of cytosolic calcium ion concentration"/>
      <att type="string" name="annotation.GO BIOLOGICAL_PROCESS" value="immune response"/>
      <att type="string" name="annotation.GO BIOLOGICAL_PROCESS" value="sensory perception of chemical stimulus"/>
      <att type="string" name="annotation.GO BIOLOGICAL_PROCESS" value="signal transduction"/>
    </att>
    <att type="string" name="Prot_Name" value="complement component 5 receptor 1 (C5a ligand)"/>
  </node>
  <node label="NP_001241.1" id="-869">
    <att type="string" name="annotation.DB_Object_ID" value="P25942"/>
    <att type="string" name="Column 4" value="958"/>
    <att type="string" name="annotation.DB_Object_Type" value="protein"/>
    <att type="string" name="annotation.DB" value="UniProtKB"/>
    <att type="string" name="GeneID_String" value="958"/>
    <att type="string" name="annotation.Qualifier" value=""/>
    <att type="string" name="MCODE_Node_Status" value="Unclustered"/>
    <att type="string" name="annotation.Taxon" value="Human"/>
    <att type="string" name="upkb_tr" value="Q59F01"/>
    <att type="string" name="Prot_Acc" value="NP_001241.1"/>
    <att type="string" name="type" value="human"/>
    <att type="string" name="annotation.Assigned_by" value="PINC"/>
    <att type="list" name="annotation.GO MOLECULAR_FUNCTION">
      <att type="string" name="annotation.GO MOLECULAR_FUNCTION" value="enzyme binding"/>
      <att type="string" name="annotation.GO MOLECULAR_FUNCTION" value="transmembrane receptor activity"/>
    </att>
    <att type="map" name="annotation.DB:Reference">
      <att type="string" name="GO:0005886" value="PMID:10748139"/>
      <att type="string" name="GO:0030168" value="PMID:9468137"/>
      <att type="string" name="GO:0006915" value="GOA:interpro|GO_REF:0000002"/>
      <att type="string" name="GO:0005576" value="GOA:spkw|GO_REF:0000004"/>
      <att type="string" name="GO:0007165" value="GOA:interpro|GO_REF:0000002"/>
      <att type="string" name="GO:0006955" value="GOA:interpro|GO_REF:0000002"/>
      <att type="string" name="GO:0006954" value="PMID:2475341"/>
      <att type="string" name="GO:0006461" value="PMID:10748139"/>
      <att type="string" name="GO:0042100" value="PMID:8605945"/>
      <att type="string" name="GO:0005887" value="PMID:10748139"/>
      <att type="string" name="GO:0043123" value="PMID:12761501"/>
      <att type="string" name="GO:0019899" value="PMID:12223522"/>
      <att type="string" name="GO:0004888" value="GOA:interpro|GO_REF:0000002"/>
    </att>
    <att type="integer" name="GeneID" value="958"/>
    <att type="string" name="annotation.DB_Object_Name" value="CD40, TNFRSF5: Tumor necrosis factor receptor superfamily member 5 precursor"/>
    <att type="list" name="annotation.GO CELLULAR_COMPONENT">
      <att type="string" name="annotation.GO CELLULAR_COMPONENT" value="extracellular region"/>
      <att type="string" name="annotation.GO CELLULAR_COMPONENT" value="integral to plasma membrane"/>
      <att type="string" name="annotation.GO CELLULAR_COMPONENT" value="plasma membrane"/>
    </att>
    <att type="string" name="annotation.Date" value="20030904"/>
    <att type="list" name="cytoscape.alias.list">
      <att type="string" name="cytoscape.alias.list" value="IPI00018282"/>
      <att type="string" name="cytoscape.alias.list" value="P25942"/>
    </att>
    <att type="string" name="upkb_sp" value="P25942"/>
    <att type="string" name="canonicalName" value="NP_001241.1"/>
    <att type="real" name="MCODE_Score" value="0.16"/>
    <att type="string" name="annotation.With (or) From" value=""/>
    <att type="integer" name="Degree" value="1"/>
    <att type="map" name="annotation.Evidence">
      <att type="string" name="GO:0005886" value="TAS"/>
      <att type="string" name="GO:0030168" value="NAS"/>
      <att type="string" name="GO:0006915" value="IEA"/>
      <att type="string" name="GO:0005576" value="IEA"/>
      <att type="string" name="GO:0007165" value="IEA"/>
      <att type="string" name="GO:0006955" value="IEA"/>
      <att type="string" name="GO:0006954" value="TAS"/>
      <att type="string" name="GO:0006461" value="TAS"/>
      <att type="string" name="GO:0042100" value="NAS"/>
      <att type="string" name="GO:0005887" value="TAS"/>
      <att type="string" name="GO:0043123" value="IEP"/>
      <att type="string" name="GO:0019899" value="IPI"/>
      <att type="string" name="GO:0004888" value="IEA"/>
    </att>
    <att type="list" name="annotation.GO BIOLOGICAL_PROCESS">
      <att type="string" name="annotation.GO BIOLOGICAL_PROCESS" value="B cell proliferation"/>
      <att type="string" name="annotation.GO BIOLOGICAL_PROCESS" value="apoptosis"/>
      <att type="string" name="annotation.GO BIOLOGICAL_PROCESS" value="immune response"/>
      <att type="string" name="annotation.GO BIOLOGICAL_PROCESS" value="inflammatory response"/>
      <att type="string" name="annotation.GO BIOLOGICAL_PROCESS" value="platelet activation"/>
      <att type="string" name="annotation.GO BIOLOGICAL_PROCESS" value="positive regulation of I-kappaB kinase/NF-kappaB cascade"/>
      <att type="string" name="annotation.GO BIOLOGICAL_PROCESS" value="protein complex assembly"/>
      <att type="string" name="annotation.GO BIOLOGICAL_PROCESS" value="signal transduction"/>
    </att>
    <att type="string" name="Prot_Name" value="CD40 antigen isoform 1 precursor"/>
  </node>
  <node label="NP_005498.1" id="-754">
    <att type="string" name="annotation.DB_Object_ID" value="P23528"/>
    <att type="string" name="Column 4" value="1072"/>
    <att type="string" name="annotation.DB_Object_Type" value="protein"/>
    <att type="string" name="annotation.DB" value="UniProtKB"/>
    <att type="string" name="GeneID_String" value="1072"/>
    <att type="string" name="annotation.Qualifier" value=""/>
    <att type="string" name="MCODE_Node_Status" value="Unclustered"/>
    <att type="string" name="annotation.Taxon" value="Human"/>
    <att type="string" name="Prot_Acc" value="NP_005498.1"/>
    <att type="string" name="type" value="human"/>
    <att type="string" name="annotation.Assigned_by" value="UniProtKB"/>
    <att type="list" name="annotation.GO MOLECULAR_FUNCTION">
      <att type="string" name="annotation.GO MOLECULAR_FUNCTION" value="actin binding"/>
      <att type="string" name="annotation.GO MOLECULAR_FUNCTION" value="protein binding"/>
    </att>
    <att type="map" name="annotation.DB:Reference">
      <att type="string" name="GO:0005622" value="GOA:interpro|GO_REF:0000002"/>
      <att type="string" name="GO:0005515" value="PMID:12361576"/>
      <att type="string" name="GO:0005737" value="PMID:16130169"/>
      <att type="string" name="GO:0030036" value="PMID:10436159"/>
      <att type="string" name="GO:0003779" value="GOA:interpro|GO_REF:0000002"/>
      <att type="string" name="GO:0006916" value="PMID:16130169"/>
      <att type="string" name="GO:0005634" value="PMID:16130169"/>
      <att type="string" name="GO:0007266" value="PMID:10436159"/>
      <att type="string" name="GO:0005856" value="GOA:spkw|GO_REF:0000004"/>
      <att type="string" name="GO:0016363" value="GOA:spsl|GO_REF:0000023"/>
    </att>
    <att type="integer" name="GeneID" value="1072"/>
    <att type="string" name="annotation.DB_Object_Name" value="CFL1, CFL: Cofilin-1"/>
    <att type="list" name="annotation.GO CELLULAR_COMPONENT">
      <att type="string" name="annotation.GO CELLULAR_COMPONENT" value="cytoplasm"/>
      <att type="string" name="annotation.GO CELLULAR_COMPONENT" value="cytoskeleton"/>
      <att type="string" name="annotation.GO CELLULAR_COMPONENT" value="intracellular"/>
      <att type="string" name="annotation.GO CELLULAR_COMPONENT" value="nuclear matrix"/>
      <att type="string" name="annotation.GO CELLULAR_COMPONENT" value="nucleus"/>
    </att>
    <att type="string" name="annotation.Date" value="20080612"/>
    <att type="list" name="cytoscape.alias.list">
      <att type="string" name="cytoscape.alias.list" value="IPI00012011"/>
      <att type="string" name="cytoscape.alias.list" value="P23528"/>
    </att>
    <att type="string" name="upkb_sp" value="P23528"/>
    <att type="string" name="canonicalName" value="NP_005498.1"/>
    <att type="real" name="MCODE_Score" value="0.0"/>
    <att type="string" name="annotation.With (or) From" value="SP_SL:SL-0181"/>
    <att type="map" name="annotation.Evidence">
      <att type="string" name="GO:0005622" value="IEA"/>
      <att type="string" name="GO:0005515" value="IPI"/>
      <att type="string" name="GO:0005737" value="TAS"/>
      <att type="string" name="GO:0030036" value="TAS"/>
      <att type="string" name="GO:0003779" value="IEA"/>
      <att type="string" name="GO:0006916" value="TAS"/>
      <att type="string" name="GO:0005634" value="TAS"/>
      <att type="string" name="GO:0007266" value="TAS"/>
      <att type="string" name="GO:0005856" value="IEA"/>
      <att type="string" name="GO:0016363" value="IEA"/>
    </att>
    <att type="list" name="annotation.GO BIOLOGICAL_PROCESS">
      <att type="string" name="annotation.GO BIOLOGICAL_PROCESS" value="Rho protein signal transduction"/>
      <att type="string" name="annotation.GO BIOLOGICAL_PROCESS" value="actin cytoskeleton organization and biogenesis"/>
      <att type="string" name="annotation.GO BIOLOGICAL_PROCESS" value="anti-apoptosis"/>
    </att>
    <att type="string" name="Prot_Name" value="cofilin 1 (non-muscle)"/>
  </node>
  <node label="NP_001229.1" id="-1452">
    <att type="string" name="annotation.DB_Object_ID" value="P24864"/>
    <att type="string" name="Column 4" value="898"/>
    <att type="string" name="annotation.DB_Object_Type" value="protein"/>
    <att type="string" name="annotation.DB" value="UniProtKB"/>
    <att type="string" name="upkb_vega" value="OTTHUMP00000076205"/>
    <att type="string" name="GeneID_String" value="898"/>
    <att type="string" name="annotation.Qualifier" value=""/>
    <att type="string" name="MCODE_Node_Status" value="Unclustered"/>
    <att type="string" name="annotation.Taxon" value="Human"/>
    <att type="string" name="Prot_Acc" value="NP_001229.1"/>
    <att type="string" name="type" value="human"/>
    <att type="string" name="annotation.Assigned_by" value="Reactome"/>
    <att type="list" name="annotation.GO MOLECULAR_FUNCTION">
      <att type="string" name="annotation.GO MOLECULAR_FUNCTION" value="androgen receptor binding"/>
      <att type="string" name="annotation.GO MOLECULAR_FUNCTION" value="protein binding"/>
      <att type="string" name="annotation.GO MOLECULAR_FUNCTION" value="transcription coactivator activity"/>
    </att>
    <att type="map" name="annotation.DB:Reference">
      <att type="string" name="GO:0005515" value="PMID:9891079"/>
      <att type="string" name="GO:0007049" value="GOA:spkw|GO_REF:0000004"/>
      <att type="string" name="GO:0000082" value="PMID:8207080"/>
      <att type="string" name="GO:0003713" value="PMID:15572661"/>
      <att type="string" name="GO:0005634" value="UniProt:P24864"/>
      <att type="string" name="GO:0005654" value="PMID:10454565"/>
      <att type="string" name="GO:0050681" value="PMID:15572661"/>
      <att type="string" name="GO:0045893" value="PMID:15572661"/>
      <att type="string" name="GO:0030521" value="PMID:15572661"/>
      <att type="string" name="GO:0051301" value="GOA:spkw|GO_REF:0000004"/>
      <att type="string" name="GO:0005829" value="PMID:11907280"/>
    </att>
    <att type="integer" name="GeneID" value="898"/>
    <att type="string" name="annotation.DB_Object_Name" value="CCNE1, CCNE: G1/S-specific cyclin-E1"/>
    <att type="list" name="annotation.GO CELLULAR_COMPONENT">
      <att type="string" name="annotation.GO CELLULAR_COMPONENT" value="cytosol"/>
      <att type="string" name="annotation.GO CELLULAR_COMPONENT" value="nucleoplasm"/>
      <att type="string" name="annotation.GO CELLULAR_COMPONENT" value="nucleus"/>
    </att>
    <att type="string" name="annotation.Date" value="20041230"/>
    <att type="list" name="cytoscape.alias.list">
      <att type="string" name="cytoscape.alias.list" value="IPI00031077"/>
      <att type="string" name="cytoscape.alias.list" value="P24864"/>
    </att>
    <att type="string" name="upkb_sp" value="P24864"/>
    <att type="string" name="canonicalName" value="NP_001229.1"/>
    <att type="real" name="MCODE_Score" value="0.1875"/>
    <att type="string" name="annotation.With (or) From" value=""/>
    <att type="integer" name="Degree" value="1"/>
    <att type="map" name="annotation.Evidence">
      <att type="string" name="GO:0005515" value="IPI"/>
      <att type="string" name="GO:0007049" value="IEA"/>
      <att type="string" name="GO:0000082" value="NAS"/>
      <att type="string" name="GO:0003713" value="NAS"/>
      <att type="string" name="GO:0005634" value="NAS"/>
      <att type="string" name="GO:0005654" value="EXP"/>
      <att type="string" name="GO:0050681" value="NAS"/>
      <att type="string" name="GO:0045893" value="NAS"/>
      <att type="string" name="GO:0030521" value="NAS"/>
      <att type="string" name="GO:0051301" value="IEA"/>
      <att type="string" name="GO:0005829" value="EXP"/>
    </att>
    <att type="list" name="annotation.GO BIOLOGICAL_PROCESS">
      <att type="string" name="annotation.GO BIOLOGICAL_PROCESS" value="G1/S transition of mitotic cell cycle"/>
      <att type="string" name="annotation.GO BIOLOGICAL_PROCESS" value="androgen receptor signaling pathway"/>
      <att type="string" name="annotation.GO BIOLOGICAL_PROCESS" value="cell cycle"/>
      <att type="string" name="annotation.GO BIOLOGICAL_PROCESS" value="cell division"/>
      <att type="string" name="annotation.GO BIOLOGICAL_PROCESS" value="positive regulation of transcription, DNA-dependent"/>
    </att>
    <att type="string" name="Prot_Name" value="cyclin E1 isoform 1"/>
  </node>
  <node label="NP_003989.2" id="-958">
    <att type="string" name="annotation.DB_Object_ID" value="P19838"/>
    <att type="string" name="Column 4" value="4790"/>
    <att type="string" name="annotation.DB_Object_Type" value="protein"/>
    <att type="string" name="annotation.DB" value="UniProtKB"/>
    <att type="string" name="GeneID_String" value="4790"/>
    <att type="string" name="annotation.Qualifier" value=""/>
    <att type="string" name="MCODE_Node_Status" value="Unclustered"/>
    <att type="string" name="annotation.Taxon" value="Human"/>
    <att type="string" name="Prot_Acc" value="NP_003989.2"/>
    <att type="string" name="type" value="human"/>
    <att type="string" name="annotation.Assigned_by" value="Reactome"/>
    <att type="list" name="annotation.GO MOLECULAR_FUNCTION">
      <att type="string" name="annotation.GO MOLECULAR_FUNCTION" value="protein binding"/>
      <att type="string" name="annotation.GO MOLECULAR_FUNCTION" value="transcription factor activity"/>
    </att>
    <att type="map" name="annotation.DB:Reference">
      <att type="string" name="GO:0005515" value="PMID:11526476"/>
      <att type="string" name="GO:0006355" value="GOA:interpro|GO_REF:0000002"/>
      <att type="string" name="GO:0003700" value="PMID:10928981"/>
      <att type="string" name="GO:0006366" value="PMID:1992489"/>
      <att type="string" name="GO:0006915" value="GOA:spkw|GO_REF:0000004"/>
      <att type="string" name="GO:0005634" value="PMID:11819787"/>
      <att type="string" name="GO:0006916" value="PMID:10811897"/>
      <att type="string" name="GO:0005829" value="PMID:10723127"/>
      <att type="string" name="GO:0007165" value="GOA:interpro|GO_REF:0000002"/>
      <att type="string" name="GO:0005737" value="PMID:11819787"/>
      <att type="string" name="GO:0006954" value="PMID:1992489"/>
      <att type="string" name="GO:0045941" value="PMID:8096091"/>
      <att type="string" name="GO:0005654" value="PMID:10723127"/>
    </att>
    <att type="integer" name="GeneID" value="4790"/>
    <att type="string" name="annotation.DB_Object_Name" value="NFKB1: Nuclear factor NF-kappa-B p105 subunit"/>
    <att type="list" name="annotation.GO CELLULAR_COMPONENT">
      <att type="string" name="annotation.GO CELLULAR_COMPONENT" value="cytoplasm"/>
      <att type="string" name="annotation.GO CELLULAR_COMPONENT" value="cytosol"/>
      <att type="string" name="annotation.GO CELLULAR_COMPONENT" value="nucleoplasm"/>
      <att type="string" name="annotation.GO CELLULAR_COMPONENT" value="nucleus"/>
    </att>
    <att type="string" name="annotation.Date" value="20060106"/>
    <att type="list" name="cytoscape.alias.list">
      <att type="string" name="cytoscape.alias.list" value="IPI00788987"/>
      <att type="string" name="cytoscape.alias.list" value="P19838"/>
    </att>
    <att type="string" name="upkb_sp" value="P19838"/>
    <att type="string" name="canonicalName" value="NP_003989.2"/>
    <att type="real" name="MCODE_Score" value="1.0"/>
    <att type="string" name="annotation.With (or) From" value=""/>
    <att type="integer" name="Degree" value="8"/>
    <att type="map" name="annotation.Evidence">
      <att type="string" name="GO:0005515" value="IPI"/>
      <att type="string" name="GO:0006355" value="IEA"/>
      <att type="string" name="GO:0003700" value="TAS"/>
      <att type="string" name="GO:0006366" value="TAS"/>
      <att type="string" name="GO:0006915" value="IEA"/>
      <att type="string" name="GO:0005634" value="IDA"/>
      <att type="string" name="GO:0006916" value="TAS"/>
      <att type="string" name="GO:0005829" value="EXP"/>
      <att type="string" name="GO:0007165" value="IEA"/>
      <att type="string" name="GO:0005737" value="IDA"/>
      <att type="string" name="GO:0006954" value="TAS"/>
      <att type="string" name="GO:0045941" value="NAS"/>
      <att type="string" name="GO:0005654" value="EXP"/>
    </att>
    <att type="list" name="annotation.GO BIOLOGICAL_PROCESS">
      <att type="string" name="annotation.GO BIOLOGICAL_PROCESS" value="anti-apoptosis"/>
      <att type="string" name="annotation.GO BIOLOGICAL_PROCESS" value="apoptosis"/>
      <att type="string" name="annotation.GO BIOLOGICAL_PROCESS" value="inflammatory response"/>
      <att type="string" name="annotation.GO BIOLOGICAL_PROCESS" value="positive regulation of transcription"/>
      <att type="string" name="annotation.GO BIOLOGICAL_PROCESS" value="regulation of transcription, DNA-dependent"/>
      <att type="string" name="annotation.GO BIOLOGICAL_PROCESS" value="signal transduction"/>
      <att type="string" name="annotation.GO BIOLOGICAL_PROCESS" value="transcription from RNA polymerase II promoter"/>
    </att>
    <att type="string" name="Prot_Name" value="nuclear factor kappa-B, subunit 1"/>
  </node>
  <node label="NP_002458.2" id="-1069">
    <att type="string" name="annotation.DB_Object_ID" value="NP_002458"/>
    <att type="string" name="Column 4" value="4609"/>
    <att type="string" name="annotation.DB_Object_Type" value="protein"/>
    <att type="string" name="annotation.DB" value="RefSeq"/>
    <att type="string" name="GeneID_String" value="4609"/>
    <att type="string" name="annotation.Qualifier" value=""/>
    <att type="string" name="MCODE_Node_Status" value="Unclustered"/>
    <att type="string" name="annotation.Taxon" value="Human"/>
    <att type="string" name="upkb_tr" value="Q14901"/>
    <att type="string" name="Prot_Acc" value="NP_002458.2"/>
    <att type="string" name="type" value="human"/>
    <att type="string" name="annotation.Assigned_by" value="UniProtKB"/>
    <att type="list" name="annotation.GO MOLECULAR_FUNCTION">
      <att type="string" name="annotation.GO MOLECULAR_FUNCTION" value="DNA binding"/>
      <att type="string" name="annotation.GO MOLECULAR_FUNCTION" value="protein binding"/>
      <att type="string" name="annotation.GO MOLECULAR_FUNCTION" value="transcription factor activity"/>
    </att>
    <att type="map" name="annotation.DB:Reference">
      <att type="string" name="GO:0006879" value="PMID:9924025"/>
      <att type="string" name="GO:0005515" value="PMID:12706874"/>
      <att type="string" name="GO:0008284" value="PMID:15994933"/>
      <att type="string" name="GO:0006355" value="GOA:interpro|GO_REF:0000002"/>
      <att type="string" name="GO:0003700" value="GOA:interpro|GO_REF:0000002"/>
      <att type="string" name="GO:0006357" value="PMID:9924025"/>
      <att type="string" name="GO:0007050" value="PMID:10962037"/>
      <att type="string" name="GO:0005634" value="GOA:interpro|GO_REF:0000002"/>
      <att type="string" name="GO:0003677" value="PMID:2834731"/>
    </att>
    <att type="integer" name="GeneID" value="4609"/>
    <att type="string" name="annotation.DB_Object_Name" value="myc proto-oncogene protein"/>
    <att type="string" name="upkb_refseq_reviewed" value="NP_002458"/>
    <att type="list" name="annotation.GO CELLULAR_COMPONENT">
      <att type="string" name="annotation.GO CELLULAR_COMPONENT" value="nucleus"/>
    </att>
    <att type="string" name="annotation.Date" value="20080613"/>
    <att type="list" name="cytoscape.alias.list">
      <att type="string" name="cytoscape.alias.list" value="IPI00033016"/>
      <att type="string" name="cytoscape.alias.list" value="NP_002458"/>
    </att>
    <att type="string" name="upkb_sp" value="P01106"/>
    <att type="string" name="canonicalName" value="NP_002458.2"/>
    <att type="real" name="MCODE_Score" value="0.2222222222222222"/>
    <att type="string" name="annotation.With (or) From" value="InterPro:IPR002418"/>
    <att type="map" name="annotation.Evidence">
      <att type="string" name="GO:0006879" value="TAS"/>
      <att type="string" name="GO:0005515" value="IPI"/>
      <att type="string" name="GO:0008284" value="IDA"/>
      <att type="string" name="GO:0006355" value="IEA"/>
      <att type="string" name="GO:0003700" value="IEA"/>
      <att type="string" name="GO:0006357" value="TAS"/>
      <att type="string" name="GO:0007050" value="TAS"/>
      <att type="string" name="GO:0005634" value="IEA"/>
      <att type="string" name="GO:0003677" value="NAS"/>
    </att>
    <att type="list" name="annotation.GO BIOLOGICAL_PROCESS">
      <att type="string" name="annotation.GO BIOLOGICAL_PROCESS" value="cell cycle arrest"/>
      <att type="string" name="annotation.GO BIOLOGICAL_PROCESS" value="cellular iron ion homeostasis"/>
      <att type="string" name="annotation.GO BIOLOGICAL_PROCESS" value="positive regulation of cell proliferation"/>
      <att type="string" name="annotation.GO BIOLOGICAL_PROCESS" value="regulation of transcription from RNA polymerase II promoter"/>
      <att type="string" name="annotation.GO BIOLOGICAL_PROCESS" value="regulation of transcription, DNA-dependent"/>
    </att>
    <att type="string" name="Prot_Name" value="myc proto-oncogene protein"/>
  </node>
  <node label="NP_003248.3" id="-1410">
    <att type="string" name="annotation.DB_Object_ID" value="Q07157"/>
    <att type="string" name="Column 4" value="7082"/>
    <att type="string" name="annotation.DB_Object_Type" value="protein"/>
    <att type="string" name="annotation.DB" value="UniProtKB"/>
    <att type="string" name="upkb_vega" value="OTTHUMP00000176122"/>
    <att type="string" name="GeneID_String" value="7082"/>
    <att type="string" name="annotation.Qualifier" value=""/>
    <att type="string" name="MCODE_Node_Status" value="Unclustered"/>
    <att type="string" name="annotation.Taxon" value="Human"/>
    <att type="string" name="upkb_tr" value="Q6MZU1"/>
    <att type="string" name="Prot_Acc" value="NP_003248.3"/>
    <att type="string" name="type" value="human"/>
    <att type="string" name="annotation.Assigned_by" value="UniProtKB"/>
    <att type="list" name="annotation.GO MOLECULAR_FUNCTION">
      <att type="string" name="annotation.GO MOLECULAR_FUNCTION" value="protein binding"/>
    </att>
    <att type="map" name="annotation.DB:Reference">
      <att type="string" name="GO:0005515" value="PMID:12154091"/>
      <att type="string" name="GO:0016323" value="PMID:16427635"/>
      <att type="string" name="GO:0005913" value="PMID:8486731"/>
      <att type="string" name="GO:0030054" value="GOA:spkw|GO_REF:0000004"/>
      <att type="string" name="GO:0005886" value="GOA:spsl|GO_REF:0000023"/>
      <att type="string" name="GO:0007043" value="PMID:8486731"/>
      <att type="string" name="GO:0005923" value="PMID:8486731"/>
    </att>
    <att type="integer" name="GeneID" value="7082"/>
    <att type="string" name="annotation.DB_Object_Name" value="TJP1, ZO1: Tight junction protein ZO-1"/>
    <att type="list" name="annotation.GO CELLULAR_COMPONENT">
      <att type="string" name="annotation.GO CELLULAR_COMPONENT" value="basolateral plasma membrane"/>
      <att type="string" name="annotation.GO CELLULAR_COMPONENT" value="cell junction"/>
      <att type="string" name="annotation.GO CELLULAR_COMPONENT" value="cell-cell adherens junction"/>
      <att type="string" name="annotation.GO CELLULAR_COMPONENT" value="plasma membrane"/>
      <att type="string" name="annotation.GO CELLULAR_COMPONENT" value="tight junction"/>
    </att>
    <att type="string" name="annotation.Date" value="20080616"/>
    <att type="list" name="cytoscape.alias.list">
      <att type="string" name="cytoscape.alias.list" value="IPI00216219"/>
      <att type="string" name="cytoscape.alias.list" value="Q07157"/>
    </att>
    <att type="string" name="upkb_sp" value="Q07157"/>
    <att type="string" name="canonicalName" value="NP_003248.3"/>
    <att type="real" name="MCODE_Score" value="0.0"/>
    <att type="string" name="annotation.With (or) From" value="SP_KW:KW-0965"/>
    <att type="map" name="annotation.Evidence">
      <att type="string" name="GO:0005515" value="IPI"/>
      <att type="string" name="GO:0016323" value="IDA"/>
      <att type="string" name="GO:0005913" value="TAS"/>
      <att type="string" name="GO:0030054" value="IEA"/>
      <att type="string" name="GO:0005886" value="IEA"/>
      <att type="string" name="GO:0007043" value="TAS"/>
      <att type="string" name="GO:0005923" value="TAS"/>
    </att>
    <att type="list" name="annotation.GO BIOLOGICAL_PROCESS">
      <att type="string" name="annotation.GO BIOLOGICAL_PROCESS" value="cell-cell junction assembly"/>
    </att>
    <att type="string" name="Prot_Name" value="tight junction protein 1 isoform a"/>
  </node>
  <node label="NP_002787.2" id="-646">
    <att type="string" name="annotation.DB_Object_ID" value="P28070"/>
    <att type="string" name="Column 4" value="5692"/>
    <att type="string" name="annotation.DB_Object_Type" value="protein"/>
    <att type="string" name="annotation.DB" value="UniProtKB"/>
    <att type="string" name="GeneID_String" value="5692"/>
    <att type="string" name="annotation.Qualifier" value=""/>
    <att type="string" name="MCODE_Node_Status" value="Unclustered"/>
    <att type="string" name="annotation.Taxon" value="Human"/>
    <att type="string" name="Prot_Acc" value="NP_002787.2"/>
    <att type="string" name="type" value="human"/>
    <att type="string" name="annotation.Assigned_by" value="UniProtKB"/>
    <att type="list" name="annotation.GO MOLECULAR_FUNCTION">
      <att type="string" name="annotation.GO MOLECULAR_FUNCTION" value="peptidase activity"/>
      <att type="string" name="annotation.GO MOLECULAR_FUNCTION" value="threonine endopeptidase activity"/>
    </att>
    <att type="map" name="annotation.DB:Reference">
      <att type="string" name="GO:0006511" value="GOA:interpro|GO_REF:0000002"/>
      <att type="string" name="GO:0005839" value="GOA:interpro|GO_REF:0000002"/>
      <att type="string" name="GO:0005737" value="GOA:spkw|GO_REF:0000004"/>
      <att type="string" name="GO:0051437" value="PMID:12791267"/>
      <att type="string" name="GO:0008233" value="GOA:spkw|GO_REF:0000004"/>
      <att type="string" name="GO:0005634" value="PMID:16130169"/>
      <att type="string" name="GO:0051436" value="PMID:15029244"/>
      <att type="string" name="GO:0031145" value="PMID:11285280"/>
      <att type="string" name="GO:0004298" value="GOA:interpro|GO_REF:0000002"/>
      <att type="string" name="GO:0005829" value="GOA:spkw|GO_REF:0000004"/>
    </att>
    <att type="integer" name="GeneID" value="5692"/>
    <att type="string" name="annotation.DB_Object_Name" value="PSMB4: Proteasome subunit beta type-4 precursor"/>
    <att type="list" name="annotation.GO CELLULAR_COMPONENT">
      <att type="string" name="annotation.GO CELLULAR_COMPONENT" value="cytoplasm"/>
      <att type="string" name="annotation.GO CELLULAR_COMPONENT" value="cytosol"/>
      <att type="string" name="annotation.GO CELLULAR_COMPONENT" value="nucleus"/>
      <att type="string" name="annotation.GO CELLULAR_COMPONENT" value="proteasome core complex"/>
    </att>
    <att type="string" name="annotation.Date" value="20080613"/>
    <att type="list" name="cytoscape.alias.list">
      <att type="string" name="cytoscape.alias.list" value="IPI00555956"/>
      <att type="string" name="cytoscape.alias.list" value="P28070"/>
    </att>
    <att type="string" name="upkb_sp" value="P28070"/>
    <att type="string" name="canonicalName" value="NP_002787.2"/>
    <att type="real" name="MCODE_Score" value="0.0"/>
    <att type="string" name="annotation.With (or) From" value="InterPro:IPR001353"/>
    <att type="integer" name="Degree" value="1"/>
    <att type="map" name="annotation.Evidence">
      <att type="string" name="GO:0006511" value="IEA"/>
      <att type="string" name="GO:0005839" value="IEA"/>
      <att type="string" name="GO:0005737" value="IEA"/>
      <att type="string" name="GO:0051437" value="EXP"/>
      <att type="string" name="GO:0008233" value="IEA"/>
      <att type="string" name="GO:0005634" value="TAS"/>
      <att type="string" name="GO:0051436" value="EXP"/>
      <att type="string" name="GO:0031145" value="EXP"/>
      <att type="string" name="GO:0004298" value="IEA"/>
      <att type="string" name="GO:0005829" value="IEA"/>
    </att>
    <att type="list" name="annotation.GO BIOLOGICAL_PROCESS">
      <att type="string" name="annotation.GO BIOLOGICAL_PROCESS" value="anaphase-promoting complex-dependent proteasomal ubiquitin-dependent protein catabolic process"/>
      <att type="string" name="annotation.GO BIOLOGICAL_PROCESS" value="negative regulation of ubiquitin-protein ligase activity during mitotic cell cycle"/>
      <att type="string" name="annotation.GO BIOLOGICAL_PROCESS" value="positive regulation of ubiquitin-protein ligase activity during mitotic cell cycle"/>
      <att type="string" name="annotation.GO BIOLOGICAL_PROCESS" value="ubiquitin-dependent protein catabolic process"/>
    </att>
    <att type="string" name="Prot_Name" value="proteasome beta 4 subunit"/>
  </node>
  <node label="NP_004300.1" id="-92">
    <att type="string" name="annotation.DB_Object_ID" value="P52565"/>
    <att type="string" name="Column 4" value="396"/>
    <att type="string" name="annotation.DB_Object_Type" value="protein"/>
    <att type="string" name="annotation.DB" value="UniProtKB"/>
    <att type="string" name="upkb_vega" value="OTTHUMP00000182662"/>
    <att type="string" name="GeneID_String" value="396"/>
    <att type="string" name="annotation.Qualifier" value=""/>
    <att type="string" name="MCODE_Node_Status" value="Unclustered"/>
    <att type="string" name="annotation.Taxon" value="Human"/>
    <att type="string" name="Prot_Acc" value="NP_004300.1"/>
    <att type="string" name="type" value="human"/>
    <att type="string" name="annotation.Assigned_by" value="UniProtKB"/>
    <att type="list" name="annotation.GO MOLECULAR_FUNCTION">
      <att type="string" name="annotation.GO MOLECULAR_FUNCTION" value="GTPase activator activity"/>
      <att type="string" name="annotation.GO MOLECULAR_FUNCTION" value="Rho GDP-dissociation inhibitor activity"/>
      <att type="string" name="annotation.GO MOLECULAR_FUNCTION" value="identical protein binding"/>
    </att>
    <att type="map" name="annotation.DB:Reference">
      <att type="string" name="GO:0007162" value="PMID:8262133"/>
      <att type="string" name="GO:0005737" value="GOA:interpro|GO_REF:0000002"/>
      <att type="string" name="GO:0006928" value="PMID:16130169"/>
      <att type="string" name="GO:0006916" value="PMID:16130169"/>
      <att type="string" name="GO:0007266" value="PMID:8262133"/>
      <att type="string" name="GO:0005856" value="PMID:16130169"/>
      <att type="string" name="GO:0005094" value="PMID:8262133"/>
      <att type="string" name="GO:0005096" value="GOA:spkw|GO_REF:0000004"/>
      <att type="string" name="GO:0042802" value="PMID:17353931"/>
    </att>
    <att type="integer" name="GeneID" value="396"/>
    <att type="string" name="annotation.DB_Object_Name" value="ARHGDIA, GDIA1: Rho GDP-dissociation inhibitor 1"/>
    <att type="list" name="annotation.GO CELLULAR_COMPONENT">
      <att type="string" name="annotation.GO CELLULAR_COMPONENT" value="cytoplasm"/>
      <att type="string" name="annotation.GO CELLULAR_COMPONENT" value="cytoskeleton"/>
    </att>
    <att type="string" name="annotation.Date" value="20051221"/>
    <att type="list" name="cytoscape.alias.list">
      <att type="string" name="cytoscape.alias.list" value="IPI00003815"/>
      <att type="string" name="cytoscape.alias.list" value="P52565"/>
    </att>
    <att type="string" name="upkb_sp" value="P52565"/>
    <att type="string" name="canonicalName" value="NP_004300.1"/>
    <att type="real" name="MCODE_Score" value="0.2222222222222222"/>
    <att type="string" name="annotation.With (or) From" value=""/>
    <att type="map" name="annotation.Evidence">
      <att type="string" name="GO:0007162" value="TAS"/>
      <att type="string" name="GO:0005737" value="IEA"/>
      <att type="string" name="GO:0006928" value="TAS"/>
      <att type="string" name="GO:0006916" value="TAS"/>
      <att type="string" name="GO:0007266" value="TAS"/>
      <att type="string" name="GO:0005856" value="TAS"/>
      <att type="string" name="GO:0005094" value="TAS"/>
      <att type="string" name="GO:0005096" value="IEA"/>
      <att type="string" name="GO:0042802" value="IPI"/>
    </att>
    <att type="list" name="annotation.GO BIOLOGICAL_PROCESS">
      <att type="string" name="annotation.GO BIOLOGICAL_PROCESS" value="Rho protein signal transduction"/>
      <att type="string" name="annotation.GO BIOLOGICAL_PROCESS" value="anti-apoptosis"/>
      <att type="string" name="annotation.GO BIOLOGICAL_PROCESS" value="cell motility"/>
      <att type="string" name="annotation.GO BIOLOGICAL_PROCESS" value="negative regulation of cell adhesion"/>
    </att>
    <att type="string" name="Prot_Name" value="Rho GDP dissociation inhibitor (GDI) alpha"/>
  </node>
  <node label="NP_006111.2" id="-1343">
    <att type="string" name="annotation.DB_Object_ID" value="P28067"/>
    <att type="string" name="Column 4" value="3108"/>
    <att type="string" name="annotation.DB_Object_Type" value="protein"/>
    <att type="string" name="annotation.DB" value="UniProtKB"/>
    <att type="string" name="upkb_vega" value="OTTHUMP00000195553"/>
    <att type="string" name="GeneID_String" value="3108"/>
    <att type="string" name="annotation.Qualifier" value=""/>
    <att type="string" name="MCODE_Node_Status" value="Unclustered"/>
    <att type="string" name="annotation.Taxon" value="Human"/>
    <att type="string" name="upkb_tr" value="A2AAT5"/>
    <att type="string" name="Prot_Acc" value="NP_006111.2"/>
    <att type="string" name="type" value="human"/>
    <att type="string" name="annotation.Assigned_by" value="UniProtKB"/>
    <att type="list" name="annotation.GO MOLECULAR_FUNCTION">
      <att type="string" name="annotation.GO MOLECULAR_FUNCTION" value="protein binding"/>
    </att>
    <att type="map" name="annotation.DB:Reference">
      <att type="string" name="GO:0005515" value="PMID:10631952"/>
      <att type="string" name="GO:0006955" value="GOA:interpro|GO_REF:0000002"/>
      <att type="string" name="GO:0005886" value="PMID:11048639"/>
      <att type="string" name="GO:0016020" value="GOA:interpro|GO_REF:0000002"/>
      <att type="string" name="GO:0002504" value="GOA:spkw|GO_REF:0000004"/>
      <att type="string" name="GO:0031902" value="GOA:spsl|GO_REF:0000023"/>
      <att type="string" name="GO:0042613" value="GOA:interpro|GO_REF:0000002"/>
      <att type="string" name="GO:0016021" value="GOA:spkw|GO_REF:0000004"/>
      <att type="string" name="GO:0005765" value="GOA:spsl|GO_REF:0000023"/>
      <att type="string" name="GO:0005768" value="GOA:spkw|GO_REF:0000004"/>
    </att>
    <att type="integer" name="GeneID" value="3108"/>
    <att type="string" name="annotation.DB_Object_Name" value="HLA-DMA, DMA, RING6: HLA class II histocompatibility antigen, DM alpha chain precursor"/>
    <att type="list" name="annotation.GO CELLULAR_COMPONENT">
      <att type="string" name="annotation.GO CELLULAR_COMPONENT" value="MHC class II protein complex"/>
      <att type="string" name="annotation.GO CELLULAR_COMPONENT" value="endosome"/>
      <att type="string" name="annotation.GO CELLULAR_COMPONENT" value="integral to membrane"/>
      <att type="string" name="annotation.GO CELLULAR_COMPONENT" value="late endosome membrane"/>
      <att type="string" name="annotation.GO CELLULAR_COMPONENT" value="lysosomal membrane"/>
      <att type="string" name="annotation.GO CELLULAR_COMPONENT" value="membrane"/>
      <att type="string" name="annotation.GO CELLULAR_COMPONENT" value="plasma membrane"/>
    </att>
    <att type="string" name="annotation.Date" value="20080613"/>
    <att type="list" name="cytoscape.alias.list">
      <att type="string" name="cytoscape.alias.list" value="IPI00291924"/>
      <att type="string" name="cytoscape.alias.list" value="P28067"/>
    </att>
    <att type="string" name="upkb_sp" value="P28067"/>
    <att type="string" name="canonicalName" value="NP_006111.2"/>
    <att type="real" name="MCODE_Score" value="0.2222222222222222"/>
    <att type="string" name="annotation.With (or) From" value="InterPro:IPR014745"/>
    <att type="integer" name="Degree" value="1"/>
    <att type="map" name="annotation.Evidence">
      <att type="string" name="GO:0005515" value="TAS"/>
      <att type="string" name="GO:0006955" value="IEA"/>
      <att type="string" name="GO:0005886" value="EXP"/>
      <att type="string" name="GO:0016020" value="IEA"/>
      <att type="string" name="GO:0002504" value="IEA"/>
      <att type="string" name="GO:0031902" value="IEA"/>
      <att type="string" name="GO:0042613" value="IEA"/>
      <att type="string" name="GO:0016021" value="IEA"/>
      <att type="string" name="GO:0005765" value="IEA"/>
      <att type="string" name="GO:0005768" value="IEA"/>
    </att>
    <att type="list" name="annotation.GO BIOLOGICAL_PROCESS">
      <att type="string" name="annotation.GO BIOLOGICAL_PROCESS" value="antigen processing and presentation of peptide or polysaccharide antigen via MHC class II"/>
      <att type="string" name="annotation.GO BIOLOGICAL_PROCESS" value="immune response"/>
    </att>
    <att type="string" name="Prot_Name" value="major histocompatibility complex, class II, DM alpha precursor"/>
  </node>
  <node label="NP_005649.1" id="-4">
    <att type="string" name="annotation.DB_Object_ID" value="Q13077"/>
    <att type="string" name="Column 4" value="7185"/>
    <att type="string" name="annotation.DB_Object_Type" value="protein"/>
    <att type="string" name="annotation.DB" value="UniProtKB"/>
    <att type="string" name="GeneID_String" value="7185"/>
    <att type="string" name="annotation.Qualifier" value=""/>
    <att type="string" name="MCODE_Node_Status" value="Unclustered"/>
    <att type="string" name="annotation.Taxon" value="Human"/>
    <att type="string" name="Prot_Acc" value="NP_005649.1"/>
    <att type="string" name="type" value="human"/>
    <att type="string" name="annotation.Assigned_by" value="PINC"/>
    <att type="list" name="annotation.GO MOLECULAR_FUNCTION">
      <att type="string" name="annotation.GO MOLECULAR_FUNCTION" value="protein binding"/>
      <att type="string" name="annotation.GO MOLECULAR_FUNCTION" value="zinc ion binding"/>
    </att>
    <att type="map" name="annotation.DB:Reference">
      <att type="string" name="GO:0005515" value="PMID:9162022"/>
      <att type="string" name="GO:0007165" value="GOA:interpro|GO_REF:0000002"/>
      <att type="string" name="GO:0005737" value="PMID:8069916"/>
      <att type="string" name="GO:0006461" value="PMID:8069916"/>
      <att type="string" name="GO:0042981" value="GOA:interpro|GO_REF:0000002"/>
      <att type="string" name="GO:0008270" value="GOA:interpro|GO_REF:0000002"/>
    </att>
    <att type="integer" name="GeneID" value="7185"/>
    <att type="string" name="annotation.DB_Object_Name" value="TRAF1, EBI6: TNF receptor-associated factor 1"/>
    <att type="list" name="annotation.GO CELLULAR_COMPONENT">
      <att type="string" name="annotation.GO CELLULAR_COMPONENT" value="cytoplasm"/>
    </att>
    <att type="string" name="annotation.Date" value="20030904"/>
    <att type="list" name="cytoscape.alias.list">
      <att type="string" name="cytoscape.alias.list" value="IPI00011549"/>
      <att type="string" name="cytoscape.alias.list" value="Q13077"/>
    </att>
    <att type="string" name="upkb_sp" value="Q13077"/>
    <att type="string" name="canonicalName" value="NP_005649.1"/>
    <att type="real" name="MCODE_Score" value="0.0"/>
    <att type="string" name="annotation.With (or) From" value=""/>
    <att type="map" name="annotation.Evidence">
      <att type="string" name="GO:0005515" value="IPI"/>
      <att type="string" name="GO:0007165" value="IEA"/>
      <att type="string" name="GO:0005737" value="TAS"/>
      <att type="string" name="GO:0006461" value="TAS"/>
      <att type="string" name="GO:0042981" value="IEA"/>
      <att type="string" name="GO:0008270" value="IEA"/>
    </att>
    <att type="list" name="annotation.GO BIOLOGICAL_PROCESS">
      <att type="string" name="annotation.GO BIOLOGICAL_PROCESS" value="protein complex assembly"/>
      <att type="string" name="annotation.GO BIOLOGICAL_PROCESS" value="regulation of apoptosis"/>
      <att type="string" name="annotation.GO BIOLOGICAL_PROCESS" value="signal transduction"/>
    </att>
    <att type="string" name="Prot_Name" value="TNF receptor-associated factor 1"/>
  </node>
  <node label="NP_000064.1" id="-1414">
    <att type="string" name="annotation.DB_Object_ID" value="P09693"/>
    <att type="string" name="Column 4" value="917"/>
    <att type="string" name="annotation.DB_Object_Type" value="protein"/>
    <att type="string" name="annotation.DB" value="UniProtKB"/>
    <att type="string" name="GeneID_String" value="917"/>
    <att type="string" name="annotation.Qualifier" value=""/>
    <att type="string" name="MCODE_Node_Status" value="Unclustered"/>
    <att type="string" name="annotation.Taxon" value="Human"/>
    <att type="string" name="upkb_tr" value="A8MUH3"/>
    <att type="string" name="Prot_Acc" value="NP_000064.1"/>
    <att type="string" name="type" value="human"/>
    <att type="string" name="annotation.Assigned_by" value="UniProtKB"/>
    <att type="list" name="annotation.GO MOLECULAR_FUNCTION">
      <att type="string" name="annotation.GO MOLECULAR_FUNCTION" value="T cell receptor binding"/>
      <att type="string" name="annotation.GO MOLECULAR_FUNCTION" value="protein heterodimerization activity"/>
      <att type="string" name="annotation.GO MOLECULAR_FUNCTION" value="receptor signaling complex scaffold activity"/>
      <att type="string" name="annotation.GO MOLECULAR_FUNCTION" value="transmembrane receptor activity"/>
    </att>
    <att type="map" name="annotation.DB:Reference">
      <att type="string" name="GO:0046982" value="PMID:9485181"/>
      <att type="string" name="GO:0005886" value="PMID:11827988"/>
      <att type="string" name="GO:0030159" value="PMID:12794121"/>
      <att type="string" name="GO:0042981" value="PMID:12407027"/>
      <att type="string" name="GO:0015031" value="PMID:12794121"/>
      <att type="string" name="GO:0042110" value="PMID:12407027"/>
      <att type="string" name="GO:0042608" value="PMID:11186279"/>
      <att type="string" name="GO:0007163" value="PMID:12407027"/>
      <att type="string" name="GO:0006461" value="PMID:12794121"/>
      <att type="string" name="GO:0016020" value="GOA:interpro|GO_REF:0000002"/>
      <att type="string" name="GO:0005887" value="PMID:9485181"/>
      <att type="string" name="GO:0042101" value="PMID:9485181"/>
      <att type="string" name="GO:0007166" value="PMID:12407027"/>
      <att type="string" name="GO:0004888" value="PMID:12794121"/>
    </att>
    <att type="integer" name="GeneID" value="917"/>
    <att type="string" name="annotation.DB_Object_Name" value="CD3G, T3G: T-cell surface glycoprotein CD3 gamma chain precursor"/>
    <att type="list" name="annotation.GO CELLULAR_COMPONENT">
      <att type="string" name="annotation.GO CELLULAR_COMPONENT" value="T cell receptor complex"/>
      <att type="string" name="annotation.GO CELLULAR_COMPONENT" value="integral to plasma membrane"/>
      <att type="string" name="annotation.GO CELLULAR_COMPONENT" value="membrane"/>
      <att type="string" name="annotation.GO CELLULAR_COMPONENT" value="plasma membrane"/>
    </att>
    <att type="string" name="annotation.Date" value="20031107"/>
    <att type="list" name="cytoscape.alias.list">
      <att type="string" name="cytoscape.alias.list" value="IPI00016020"/>
      <att type="string" name="cytoscape.alias.list" value="P09693"/>
    </att>
    <att type="string" name="upkb_sp" value="P09693"/>
    <att type="string" name="canonicalName" value="NP_000064.1"/>
    <att type="real" name="MCODE_Score" value="0.0"/>
    <att type="string" name="annotation.With (or) From" value=""/>
    <att type="integer" name="Degree" value="3"/>
    <att type="map" name="annotation.Evidence">
      <att type="string" name="GO:0046982" value="IPI"/>
      <att type="string" name="GO:0005886" value="EXP"/>
      <att type="string" name="GO:0030159" value="NAS"/>
      <att type="string" name="GO:0042981" value="IMP"/>
      <att type="string" name="GO:0015031" value="IMP"/>
      <att type="string" name="GO:0042110" value="NAS"/>
      <att type="string" name="GO:0042608" value="NAS"/>
      <att type="string" name="GO:0007163" value="IMP"/>
      <att type="string" name="GO:0006461" value="NAS"/>
      <att type="string" name="GO:0016020" value="IEA"/>
      <att type="string" name="GO:0005887" value="NAS"/>
      <att type="string" name="GO:0042101" value="NAS"/>
      <att type="string" name="GO:0007166" value="IMP"/>
      <att type="string" name="GO:0004888" value="IMP"/>
    </att>
    <att type="list" name="annotation.GO BIOLOGICAL_PROCESS">
      <att type="string" name="annotation.GO BIOLOGICAL_PROCESS" value="T cell activation"/>
      <att type="string" name="annotation.GO BIOLOGICAL_PROCESS" value="cell surface receptor linked signal transduction"/>
      <att type="string" name="annotation.GO BIOLOGICAL_PROCESS" value="establishment and/or maintenance of cell polarity"/>
      <att type="string" name="annotation.GO BIOLOGICAL_PROCESS" value="protein complex assembly"/>
      <att type="string" name="annotation.GO BIOLOGICAL_PROCESS" value="protein transport"/>
      <att type="string" name="annotation.GO BIOLOGICAL_PROCESS" value="regulation of apoptosis"/>
    </att>
    <att type="string" name="Prot_Name" value="CD3G gamma precursor"/>
  </node>
  <node label="NP_579894.2" id="-1471">
    <att type="string" name="GeneID_String" value="155971"/>
    <att type="string" name="MCODE_Node_Status" value="Unclustered"/>
    <att type="string" name="Prot_Acc" value="NP_579894.2"/>
    <att type="string" name="type" value="hiv"/>
    <att type="integer" name="GeneID" value="155971"/>
    <att type="list" name="cytoscape.alias.list">
      <att type="string" name="cytoscape.alias.list" value="NP_579894.2"/>
    </att>
    <att type="string" name="canonicalName" value="NP_579894.2"/>
    <att type="real" name="MCODE_Score" value="0.1536"/>
    <att type="integer" name="Degree" value="199"/>
    <att type="string" name="Prot_Name" value="gp120"/>
  </node>
  <node label="NP_000572.2" id="-1132">
    <att type="string" name="annotation.DB_Object_ID" value="NP_958799"/>
    <att type="string" name="Column 4" value="2876"/>
    <att type="string" name="annotation.DB_Object_Type" value="protein"/>
    <att type="string" name="annotation.DB" value="RefSeq"/>
    <att type="string" name="GeneID_String" value="2876"/>
    <att type="string" name="annotation.Qualifier" value=""/>
    <att type="string" name="MCODE_Node_Status" value="Unclustered"/>
    <att type="string" name="annotation.Taxon" value="Human"/>
    <att type="string" name="Prot_Acc" value="NP_000572.2"/>
    <att type="string" name="type" value="human"/>
    <att type="string" name="annotation.Assigned_by" value="UniProtKB"/>
    <att type="list" name="annotation.GO MOLECULAR_FUNCTION">
      <att type="string" name="annotation.GO MOLECULAR_FUNCTION" value="SH3 domain binding"/>
      <att type="string" name="annotation.GO MOLECULAR_FUNCTION" value="glutathione binding"/>
      <att type="string" name="annotation.GO MOLECULAR_FUNCTION" value="glutathione peroxidase activity"/>
      <att type="string" name="annotation.GO MOLECULAR_FUNCTION" value="oxidoreductase activity"/>
      <att type="string" name="annotation.GO MOLECULAR_FUNCTION" value="proteasome inhibitor activity"/>
      <att type="string" name="annotation.GO MOLECULAR_FUNCTION" value="selenium binding"/>
    </att>
    <att type="map" name="annotation.DB:Reference">
      <att type="string" name="GO:0009650" value="PMID:17097614"/>
      <att type="string" name="GO:0060047" value="PMID:14573732"/>
      <att type="string" name="GO:0017124" value="PMID:12893824"/>
      <att type="string" name="GO:0008631" value="GOA:compara|GO_REF:0000019"/>
      <att type="string" name="GO:0006749" value="PMID:12829378"/>
      <att type="string" name="GO:0010269" value="PMID:12810669"/>
      <att type="string" name="GO:0001836" value="PMID:12221075"/>
      <att type="string" name="GO:0006916" value="PMID:12221075"/>
      <att type="string" name="GO:0030503" value="PMID:12829378"/>
      <att type="string" name="GO:0005829" value="PMID:8428933"/>
      <att type="string" name="GO:0008539" value="PMID:12751788"/>
      <att type="string" name="GO:0033599" value="PMID:16945136"/>
      <att type="string" name="GO:0005739" value="GOA:compara|GO_REF:0000019"/>
      <att type="string" name="GO:0004602" value="GOA:interpro|GO_REF:0000002"/>
      <att type="string" name="GO:0043295" value="PMID:12829378"/>
      <att type="string" name="GO:0005737" value="GOA:spkw|GO_REF:0000004"/>
      <att type="string" name="GO:0008430" value="GOA:spkw|GO_REF:0000004"/>
      <att type="string" name="GO:0016491" value="GOA:spkw|GO_REF:0000004"/>
      <att type="string" name="GO:0040029" value="PMID:16132718"/>
      <att type="string" name="GO:0043154" value="PMID:12221075"/>
      <att type="string" name="GO:0042744" value="GOA:compara|GO_REF:0000019"/>
      <att type="string" name="GO:0006979" value="GOA:interpro|GO_REF:0000002"/>
      <att type="string" name="GO:0055114" value="GOA:spkw|GO_REF:0000004"/>
    </att>
    <att type="integer" name="GeneID" value="2876"/>
    <att type="string" name="annotation.DB_Object_Name" value="glutathione peroxidase 1 isoform 2"/>
    <att type="string" name="upkb_refseq_reviewed" value="NP_958799"/>
    <att type="list" name="annotation.GO CELLULAR_COMPONENT">
      <att type="string" name="annotation.GO CELLULAR_COMPONENT" value="cytoplasm"/>
      <att type="string" name="annotation.GO CELLULAR_COMPONENT" value="cytosol"/>
      <att type="string" name="annotation.GO CELLULAR_COMPONENT" value="mitochondrion"/>
    </att>
    <att type="string" name="annotation.Date" value="20080613"/>
    <att type="list" name="cytoscape.alias.list">
      <att type="string" name="cytoscape.alias.list" value="IPI00398780"/>
      <att type="string" name="cytoscape.alias.list" value="NP_958799"/>
    </att>
    <att type="string" name="upkb_sp" value="P07203"/>
    <att type="string" name="canonicalName" value="NP_000572.2"/>
    <att type="real" name="MCODE_Score" value="0.0"/>
    <att type="string" name="annotation.With (or) From" value="InterPro:IPR000889"/>
    <att type="integer" name="Degree" value="1"/>
    <att type="map" name="annotation.Evidence">
      <att type="string" name="GO:0009650" value="IMP"/>
      <att type="string" name="GO:0060047" value="IMP"/>
      <att type="string" name="GO:0017124" value="IPI"/>
      <att type="string" name="GO:0008631" value="IEA"/>
      <att type="string" name="GO:0006749" value="IDA"/>
      <att type="string" name="GO:0010269" value="IMP"/>
      <att type="string" name="GO:0001836" value="IMP"/>
      <att type="string" name="GO:0006916" value="IMP"/>
      <att type="string" name="GO:0030503" value="IDA"/>
      <att type="string" name="GO:0005829" value="EXP"/>
      <att type="string" name="GO:0008539" value="IDA"/>
      <att type="string" name="GO:0033599" value="IMP"/>
      <att type="string" name="GO:0005739" value="IEA"/>
      <att type="string" name="GO:0004602" value="IEA"/>
      <att type="string" name="GO:0043295" value="IC"/>
      <att type="string" name="GO:0005737" value="IEA"/>
      <att type="string" name="GO:0008430" value="IEA"/>
      <att type="string" name="GO:0016491" value="IEA"/>
      <att type="string" name="GO:0040029" value="IDA"/>
      <att type="string" name="GO:0043154" value="IMP"/>
      <att type="string" name="GO:0042744" value="IEA"/>
      <att type="string" name="GO:0006979" value="IEA"/>
      <att type="string" name="GO:0055114" value="IEA"/>
    </att>
    <att type="list" name="annotation.GO BIOLOGICAL_PROCESS">
      <att type="string" name="annotation.GO BIOLOGICAL_PROCESS" value="UV protection"/>
      <att type="string" name="annotation.GO BIOLOGICAL_PROCESS" value="anti-apoptosis"/>
      <att type="string" name="annotation.GO BIOLOGICAL_PROCESS" value="glutathione metabolic process"/>
      <att type="string" name="annotation.GO BIOLOGICAL_PROCESS" value="heart contraction"/>
      <att type="string" name="annotation.GO BIOLOGICAL_PROCESS" value="hydrogen peroxide catabolic process"/>
      <att type="string" name="annotation.GO BIOLOGICAL_PROCESS" value="induction of apoptosis by oxidative stress"/>
      <att type="string" name="annotation.GO BIOLOGICAL_PROCESS" value="negative regulation of caspase activity"/>
      <att type="string" name="annotation.GO BIOLOGICAL_PROCESS" value="oxidation reduction"/>
      <att type="string" name="annotation.GO BIOLOGICAL_PROCESS" value="regulation of cell redox homeostasis"/>
      <att type="string" name="annotation.GO BIOLOGICAL_PROCESS" value="regulation of gene expression, epigenetic"/>
      <att type="string" name="annotation.GO BIOLOGICAL_PROCESS" value="regulation of mammary gland epithelial cell proliferation"/>
      <att type="string" name="annotation.GO BIOLOGICAL_PROCESS" value="release of cytochrome c from mitochondria"/>
      <att type="string" name="annotation.GO BIOLOGICAL_PROCESS" value="response to oxidative stress"/>
      <att type="string" name="annotation.GO BIOLOGICAL_PROCESS" value="response to selenium ion"/>
    </att>
    <att type="string" name="Prot_Name" value="glutathione peroxidase 1 isoform 1"/>
  </node>
  <node label="NP_000586.2" id="-1095">
    <att type="string" name="annotation.DB_Object_ID" value="P01374"/>
    <att type="string" name="Column 4" value="4049"/>
    <att type="string" name="annotation.DB_Object_Type" value="protein"/>
    <att type="string" name="annotation.DB" value="UniProtKB"/>
    <att type="string" name="GeneID_String" value="4049"/>
    <att type="string" name="annotation.Qualifier" value=""/>
    <att type="string" name="MCODE_Node_Status" value="Unclustered"/>
    <att type="string" name="annotation.Taxon" value="Human"/>
    <att type="string" name="upkb_tr" value="Q6FG55"/>
    <att type="string" name="Prot_Acc" value="NP_000586.2"/>
    <att type="string" name="type" value="human"/>
    <att type="string" name="annotation.Assigned_by" value="Ensembl"/>
    <att type="list" name="annotation.GO MOLECULAR_FUNCTION">
      <att type="string" name="annotation.GO MOLECULAR_FUNCTION" value="cytokine activity"/>
      <att type="string" name="annotation.GO MOLECULAR_FUNCTION" value="tumor necrosis factor receptor binding"/>
    </att>
    <att type="map" name="annotation.DB:Reference">
      <att type="string" name="GO:0005164" value="GOA:interpro|GO_REF:0000002"/>
      <att type="string" name="GO:0008285" value="GOA:compara|GO_REF:0000019"/>
      <att type="string" name="GO:0019722" value="GOA:compara|GO_REF:0000019"/>
      <att type="string" name="GO:0007267" value="PMID:6334807"/>
      <att type="string" name="GO:0006915" value="GOA:compara|GO_REF:0000019"/>
      <att type="string" name="GO:0045840" value="GOA:compara|GO_REF:0000019"/>
      <att type="string" name="GO:0005576" value="GOA:spkw|GO_REF:0000004"/>
      <att type="string" name="GO:0006917" value="PMID:6334807"/>
      <att type="string" name="GO:0005125" value="GOA:spkw|GO_REF:0000004"/>
      <att type="string" name="GO:0005615" value="GOA:spkw|GO_REF:0000004"/>
      <att type="string" name="GO:0051222" value="GOA:compara|GO_REF:0000019"/>
      <att type="string" name="GO:0048535" value="GOA:compara|GO_REF:0000019"/>
      <att type="string" name="GO:0009612" value="GOA:compara|GO_REF:0000019"/>
      <att type="string" name="GO:0007165" value="PMID:6334807"/>
      <att type="string" name="GO:0006955" value="GOA:interpro|GO_REF:0000002"/>
      <att type="string" name="GO:0002037" value="GOA:compara|GO_REF:0000019"/>
      <att type="string" name="GO:0043525" value="GOA:compara|GO_REF:0000019"/>
      <att type="string" name="GO:0016020" value="GOA:interpro|GO_REF:0000002"/>
      <att type="string" name="GO:0006959" value="GOA:compara|GO_REF:0000019"/>
      <att type="string" name="GO:0050806" value="GOA:compara|GO_REF:0000019"/>
      <att type="string" name="GO:0046325" value="GOA:compara|GO_REF:0000019"/>
      <att type="string" name="GO:0016021" value="GOA:compara|GO_REF:0000019"/>
      <att type="string" name="GO:0043123" value="GOA:compara|GO_REF:0000019"/>
      <att type="string" name="GO:0001775" value="GOA:compara|GO_REF:0000019"/>
    </att>
    <att type="integer" name="GeneID" value="4049"/>
    <att type="string" name="annotation.DB_Object_Name" value="LTA, TNFB, TNFSF1: Lymphotoxin-alpha precursor"/>
    <att type="list" name="annotation.GO CELLULAR_COMPONENT">
      <att type="string" name="annotation.GO CELLULAR_COMPONENT" value="extracellular region"/>
      <att type="string" name="annotation.GO CELLULAR_COMPONENT" value="extracellular space"/>
      <att type="string" name="annotation.GO CELLULAR_COMPONENT" value="integral to membrane"/>
      <att type="string" name="annotation.GO CELLULAR_COMPONENT" value="membrane"/>
    </att>
    <att type="string" name="annotation.Date" value="20080612"/>
    <att type="list" name="cytoscape.alias.list">
      <att type="string" name="cytoscape.alias.list" value="IPI00001670"/>
      <att type="string" name="cytoscape.alias.list" value="P01374"/>
    </att>
    <att type="string" name="upkb_sp" value="P01374"/>
    <att type="string" name="canonicalName" value="NP_000586.2"/>
    <att type="real" name="MCODE_Score" value="1.0"/>
    <att type="string" name="annotation.With (or) From" value="Ensembl:ENSRNOP00000001111"/>
    <att type="map" name="annotation.Evidence">
      <att type="string" name="GO:0005164" value="IEA"/>
      <att type="string" name="GO:0008285" value="IEA"/>
      <att type="string" name="GO:0019722" value="IEA"/>
      <att type="string" name="GO:0007267" value="TAS"/>
      <att type="string" name="GO:0006915" value="IEA"/>
      <att type="string" name="GO:0045840" value="IEA"/>
      <att type="string" name="GO:0005576" value="IEA"/>
      <att type="string" name="GO:0006917" value="TAS"/>
      <att type="string" name="GO:0005125" value="IEA"/>
      <att type="string" name="GO:0005615" value="IEA"/>
      <att type="string" name="GO:0051222" value="IEA"/>
      <att type="string" name="GO:0048535" value="IEA"/>
      <att type="string" name="GO:0009612" value="IEA"/>
      <att type="string" name="GO:0007165" value="TAS"/>
      <att type="string" name="GO:0006955" value="IEA"/>
      <att type="string" name="GO:0002037" value="IEA"/>
      <att type="string" name="GO:0043525" value="IEA"/>
      <att type="string" name="GO:0016020" value="IEA"/>
      <att type="string" name="GO:0006959" value="IEA"/>
      <att type="string" name="GO:0050806" value="IEA"/>
      <att type="string" name="GO:0046325" value="IEA"/>
      <att type="string" name="GO:0016021" value="IEA"/>
      <att type="string" name="GO:0043123" value="IEA"/>
      <att type="string" name="GO:0001775" value="IEA"/>
    </att>
    <att type="list" name="annotation.GO BIOLOGICAL_PROCESS">
      <att type="string" name="annotation.GO BIOLOGICAL_PROCESS" value="apoptosis"/>
      <att type="string" name="annotation.GO BIOLOGICAL_PROCESS" value="calcium-mediated signaling"/>
      <att type="string" name="annotation.GO BIOLOGICAL_PROCESS" value="cell activation"/>
      <att type="string" name="annotation.GO BIOLOGICAL_PROCESS" value="cell-cell signaling"/>
      <att type="string" name="annotation.GO BIOLOGICAL_PROCESS" value="humoral immune response"/>
      <att type="string" name="annotation.GO BIOLOGICAL_PROCESS" value="immune response"/>
      <att type="string" name="annotation.GO BIOLOGICAL_PROCESS" value="induction of apoptosis"/>
      <att type="string" name="annotation.GO BIOLOGICAL_PROCESS" value="lymph node development"/>
      <att type="string" name="annotation.GO BIOLOGICAL_PROCESS" value="negative regulation of L-glutamate transport"/>
      <att type="string" name="annotation.GO BIOLOGICAL_PROCESS" value="negative regulation of cell proliferation"/>
      <att type="string" name="annotation.GO BIOLOGICAL_PROCESS" value="negative regulation of glucose import"/>
      <att type="string" name="annotation.GO BIOLOGICAL_PROCESS" value="positive regulation of I-kappaB kinase/NF-kappaB cascade"/>
      <att type="string" name="annotation.GO BIOLOGICAL_PROCESS" value="positive regulation of mitosis"/>
      <att type="string" name="annotation.GO BIOLOGICAL_PROCESS" value="positive regulation of neuron apoptosis"/>
      <att type="string" name="annotation.GO BIOLOGICAL_PROCESS" value="positive regulation of protein transport"/>
      <att type="string" name="annotation.GO BIOLOGICAL_PROCESS" value="positive regulation of synaptic transmission"/>
      <att type="string" name="annotation.GO BIOLOGICAL_PROCESS" value="response to mechanical stimulus"/>
      <att type="string" name="annotation.GO BIOLOGICAL_PROCESS" value="signal transduction"/>
    </att>
    <att type="string" name="Prot_Name" value="lymphotoxin alpha precursor"/>
  </node>
  <node label="NP_874360.1" id="-475">
    <att type="string" name="annotation.DB_Object_ID" value="P59796"/>
    <att type="string" name="Column 4" value="257202"/>
    <att type="string" name="annotation.DB_Object_Type" value="protein"/>
    <att type="string" name="annotation.DB" value="UniProtKB"/>
    <att type="string" name="GeneID_String" value="257202"/>
    <att type="string" name="annotation.Qualifier" value=""/>
    <att type="string" name="MCODE_Node_Status" value="Unclustered"/>
    <att type="string" name="annotation.Taxon" value="Human"/>
    <att type="string" name="upkb_tr" value="A8MZ65"/>
    <att type="string" name="Prot_Acc" value="NP_874360.1"/>
    <att type="string" name="type" value="human"/>
    <att type="string" name="annotation.Assigned_by" value="UniProtKB"/>
    <att type="list" name="annotation.GO MOLECULAR_FUNCTION">
      <att type="string" name="annotation.GO MOLECULAR_FUNCTION" value="glutathione peroxidase activity"/>
      <att type="string" name="annotation.GO MOLECULAR_FUNCTION" value="oxidoreductase activity"/>
      <att type="string" name="annotation.GO MOLECULAR_FUNCTION" value="selenium binding"/>
    </att>
    <att type="map" name="annotation.DB:Reference">
      <att type="string" name="GO:0004602" value="GOA:interpro|GO_REF:0000002"/>
      <att type="string" name="GO:0008430" value="GOA:spkw|GO_REF:0000004"/>
      <att type="string" name="GO:0016491" value="GOA:spkw|GO_REF:0000004"/>
      <att type="string" name="GO:0005576" value="GOA:spkw|GO_REF:0000004"/>
      <att type="string" name="GO:0006979" value="GOA:interpro|GO_REF:0000002"/>
      <att type="string" name="GO:0055114" value="GOA:spkw|GO_REF:0000004"/>
    </att>
    <att type="integer" name="GeneID" value="257202"/>
    <att type="string" name="annotation.DB_Object_Name" value="GPX6: Glutathione peroxidase 6 precursor"/>
    <att type="list" name="annotation.GO CELLULAR_COMPONENT">
      <att type="string" name="annotation.GO CELLULAR_COMPONENT" value="extracellular region"/>
    </att>
    <att type="string" name="annotation.Date" value="20080616"/>
    <att type="list" name="cytoscape.alias.list">
      <att type="string" name="cytoscape.alias.list" value="IPI00335668"/>
      <att type="string" name="cytoscape.alias.list" value="P59796"/>
    </att>
    <att type="string" name="upkb_sp" value="P59796"/>
    <att type="string" name="canonicalName" value="NP_874360.1"/>
    <att type="real" name="MCODE_Score" value="0.0"/>
    <att type="string" name="annotation.With (or) From" value="SP_KW:KW-0964"/>
    <att type="map" name="annotation.Evidence">
      <att type="string" name="GO:0004602" value="IEA"/>
      <att type="string" name="GO:0008430" value="IEA"/>
      <att type="string" name="GO:0016491" value="IEA"/>
      <att type="string" name="GO:0005576" value="IEA"/>
      <att type="string" name="GO:0006979" value="IEA"/>
      <att type="string" name="GO:0055114" value="IEA"/>
    </att>
    <att type="list" name="annotation.GO BIOLOGICAL_PROCESS">
      <att type="string" name="annotation.GO BIOLOGICAL_PROCESS" value="oxidation reduction"/>
      <att type="string" name="annotation.GO BIOLOGICAL_PROCESS" value="response to oxidative stress"/>
    </att>
    <att type="string" name="Prot_Name" value="glutathione peroxidase 6"/>
  </node>
  <node label="NP_002074.2" id="-221">
    <att type="string" name="annotation.DB_Object_ID" value="P18283"/>
    <att type="string" name="Column 4" value="2877"/>
    <att type="string" name="annotation.DB_Object_Type" value="protein"/>
    <att type="string" name="annotation.DB" value="UniProtKB"/>
    <att type="string" name="GeneID_String" value="2877"/>
    <att type="string" name="annotation.Qualifier" value=""/>
    <att type="string" name="MCODE_Node_Status" value="Unclustered"/>
    <att type="string" name="annotation.Taxon" value="Human"/>
    <att type="string" name="Prot_Acc" value="NP_002074.2"/>
    <att type="string" name="type" value="human"/>
    <att type="string" name="annotation.Assigned_by" value="PINC"/>
    <att type="list" name="annotation.GO MOLECULAR_FUNCTION">
      <att type="string" name="annotation.GO MOLECULAR_FUNCTION" value="electron carrier activity"/>
      <att type="string" name="annotation.GO MOLECULAR_FUNCTION" value="glutathione peroxidase activity"/>
      <att type="string" name="annotation.GO MOLECULAR_FUNCTION" value="selenium binding"/>
    </att>
    <att type="map" name="annotation.DB:Reference">
      <att type="string" name="GO:0004602" value="PMID:8428933"/>
      <att type="string" name="GO:0005737" value="PMID:8428933"/>
      <att type="string" name="GO:0008430" value="GOA:spkw|GO_REF:0000004"/>
      <att type="string" name="GO:0009055" value="PMID:8428933"/>
      <att type="string" name="GO:0006979" value="GOA:interpro|GO_REF:0000002"/>
      <att type="string" name="GO:0055114" value="GOA:spkw|GO_REF:0000004"/>
    </att>
    <att type="integer" name="GeneID" value="2877"/>
    <att type="string" name="annotation.DB_Object_Name" value="GPX2: Glutathione peroxidase 2"/>
    <att type="list" name="annotation.GO CELLULAR_COMPONENT">
      <att type="string" name="annotation.GO CELLULAR_COMPONENT" value="cytoplasm"/>
    </att>
    <att type="string" name="annotation.Date" value="20030904"/>
    <att type="list" name="cytoscape.alias.list">
      <att type="string" name="cytoscape.alias.list" value="IPI00298176"/>
      <att type="string" name="cytoscape.alias.list" value="P18283"/>
    </att>
    <att type="string" name="upkb_sp" value="P18283"/>
    <att type="string" name="canonicalName" value="NP_002074.2"/>
    <att type="real" name="MCODE_Score" value="0.0"/>
    <att type="string" name="annotation.With (or) From" value=""/>
    <att type="map" name="annotation.Evidence">
      <att type="string" name="GO:0004602" value="TAS"/>
      <att type="string" name="GO:0005737" value="TAS"/>
      <att type="string" name="GO:0008430" value="IEA"/>
      <att type="string" name="GO:0009055" value="TAS"/>
      <att type="string" name="GO:0006979" value="IEA"/>
      <att type="string" name="GO:0055114" value="IEA"/>
    </att>
    <att type="list" name="annotation.GO BIOLOGICAL_PROCESS">
      <att type="string" name="annotation.GO BIOLOGICAL_PROCESS" value="oxidation reduction"/>
      <att type="string" name="annotation.GO BIOLOGICAL_PROCESS" value="response to oxidative stress"/>
    </att>
    <att type="string" name="Prot_Name" value="gastrointestinal glutathione peroxidase 2"/>
  </node>
  <node label="NP_002076.2" id="-197">
    <att type="string" name="annotation.DB_Object_ID" value="NP_001034937"/>
    <att type="string" name="Column 4" value="2879"/>
    <att type="string" name="annotation.DB_Object_Type" value="protein"/>
    <att type="string" name="annotation.DB" value="RefSeq"/>
    <att type="string" name="GeneID_String" value="2879"/>
    <att type="string" name="annotation.Qualifier" value=""/>
    <att type="string" name="MCODE_Node_Status" value="Unclustered"/>
    <att type="string" name="annotation.Taxon" value="Human"/>
    <att type="string" name="Prot_Acc" value="NP_002076.2"/>
    <att type="string" name="type" value="human"/>
    <att type="string" name="annotation.Assigned_by" value="UniProtKB"/>
    <att type="list" name="annotation.GO MOLECULAR_FUNCTION">
      <att type="string" name="annotation.GO MOLECULAR_FUNCTION" value="glutathione binding"/>
      <att type="string" name="annotation.GO MOLECULAR_FUNCTION" value="glutathione peroxidase activity"/>
      <att type="string" name="annotation.GO MOLECULAR_FUNCTION" value="oxidoreductase activity"/>
      <att type="string" name="annotation.GO MOLECULAR_FUNCTION" value="phospholipid-hydroperoxide glutathione peroxidase activity"/>
      <att type="string" name="annotation.GO MOLECULAR_FUNCTION" value="selenium binding"/>
    </att>
    <att type="map" name="annotation.DB:Reference">
      <att type="string" name="GO:0050727" value="GOA:compara|GO_REF:0000019"/>
      <att type="string" name="GO:0006325" value="GOA:compara|GO_REF:0000019"/>
      <att type="string" name="GO:0005743" value="GOA:compara|GO_REF:0000019"/>
      <att type="string" name="GO:0006749" value="GOA:compara|GO_REF:0000019"/>
      <att type="string" name="GO:0005625" value="GOA:compara|GO_REF:0000019"/>
      <att type="string" name="GO:0007275" value="GOA:spkw|GO_REF:0000004"/>
      <att type="string" name="GO:0005634" value="GOA:compara|GO_REF:0000019"/>
      <att type="string" name="GO:0005635" value="GOA:compara|GO_REF:0000019"/>
      <att type="string" name="GO:0007283" value="GOA:compara|GO_REF:0000019"/>
      <att type="string" name="GO:0005829" value="GOA:compara|GO_REF:0000019"/>
      <att type="string" name="GO:0004602" value="GOA:interpro|GO_REF:0000002"/>
      <att type="string" name="GO:0005739" value="PMID:9705830"/>
      <att type="string" name="GO:0043295" value="GOA:compara|GO_REF:0000019"/>
      <att type="string" name="GO:0005737" value="GOA:spkw|GO_REF:0000004"/>
      <att type="string" name="GO:0008430" value="GOA:spkw|GO_REF:0000004"/>
      <att type="string" name="GO:0047066" value="GOA:spec|GO_REF:0000003"/>
      <att type="string" name="GO:0016491" value="GOA:spkw|GO_REF:0000004"/>
      <att type="string" name="GO:0042744" value="GOA:compara|GO_REF:0000019"/>
      <att type="string" name="GO:0006644" value="PMID:8039723"/>
      <att type="string" name="GO:0006979" value="GOA:interpro|GO_REF:0000002"/>
      <att type="string" name="GO:0055114" value="PMID:9705830"/>
    </att>
    <att type="integer" name="GeneID" value="2879"/>
    <att type="string" name="annotation.DB_Object_Name" value="glutathione peroxidase 4 isoform C precursor"/>
    <att type="string" name="upkb_refseq_reviewed" value="NP_001034937"/>
    <att type="list" name="annotation.GO CELLULAR_COMPONENT">
      <att type="string" name="annotation.GO CELLULAR_COMPONENT" value="cytoplasm"/>
      <att type="string" name="annotation.GO CELLULAR_COMPONENT" value="cytosol"/>
      <att type="string" name="annotation.GO CELLULAR_COMPONENT" value="mitochondrial inner membrane"/>
      <att type="string" name="annotation.GO CELLULAR_COMPONENT" value="mitochondrion"/>
      <att type="string" name="annotation.GO CELLULAR_COMPONENT" value="nuclear envelope"/>
      <att type="string" name="annotation.GO CELLULAR_COMPONENT" value="nucleus"/>
      <att type="string" name="annotation.GO CELLULAR_COMPONENT" value="soluble fraction"/>
    </att>
    <att type="string" name="annotation.Date" value="20080613"/>
    <att type="list" name="cytoscape.alias.list">
      <att type="string" name="cytoscape.alias.list" value="IPI00884192"/>
      <att type="string" name="cytoscape.alias.list" value="NP_001034937"/>
    </att>
    <att type="string" name="upkb_sp" value="P36969"/>
    <att type="string" name="canonicalName" value="NP_002076.2"/>
    <att type="real" name="MCODE_Score" value="0.0"/>
    <att type="string" name="annotation.With (or) From" value="InterPro:IPR000889"/>
    <att type="map" name="annotation.Evidence">
      <att type="string" name="GO:0050727" value="IEA"/>
      <att type="string" name="GO:0006325" value="IEA"/>
      <att type="string" name="GO:0005743" value="IEA"/>
      <att type="string" name="GO:0006749" value="IEA"/>
      <att type="string" name="GO:0005625" value="IEA"/>
      <att type="string" name="GO:0007275" value="IEA"/>
      <att type="string" name="GO:0005634" value="IEA"/>
      <att type="string" name="GO:0005635" value="IEA"/>
      <att type="string" name="GO:0007283" value="IEA"/>
      <att type="string" name="GO:0005829" value="IEA"/>
      <att type="string" name="GO:0004602" value="IEA"/>
      <att type="string" name="GO:0005739" value="TAS"/>
      <att type="string" name="GO:0043295" value="IEA"/>
      <att type="string" name="GO:0005737" value="IEA"/>
      <att type="string" name="GO:0008430" value="IEA"/>
      <att type="string" name="GO:0047066" value="IEA"/>
      <att type="string" name="GO:0016491" value="IEA"/>
      <att type="string" name="GO:0042744" value="IEA"/>
      <att type="string" name="GO:0006644" value="TAS"/>
      <att type="string" name="GO:0006979" value="IEA"/>
      <att type="string" name="GO:0055114" value="TAS"/>
    </att>
    <att type="list" name="annotation.GO BIOLOGICAL_PROCESS">
      <att type="string" name="annotation.GO BIOLOGICAL_PROCESS" value="establishment and/or maintenance of chromatin architecture"/>
      <att type="string" name="annotation.GO BIOLOGICAL_PROCESS" value="glutathione metabolic process"/>
      <att type="string" name="annotation.GO BIOLOGICAL_PROCESS" value="hydrogen peroxide catabolic process"/>
      <att type="string" name="annotation.GO BIOLOGICAL_PROCESS" value="multicellular organismal development"/>
      <att type="string" name="annotation.GO BIOLOGICAL_PROCESS" value="oxidation reduction"/>
      <att type="string" name="annotation.GO BIOLOGICAL_PROCESS" value="phospholipid metabolic process"/>
      <att type="string" name="annotation.GO BIOLOGICAL_PROCESS" value="regulation of inflammatory response"/>
      <att type="string" name="annotation.GO BIOLOGICAL_PROCESS" value="response to oxidative stress"/>
      <att type="string" name="annotation.GO BIOLOGICAL_PROCESS" value="spermatogenesis"/>
    </att>
    <att type="string" name="Prot_Name" value="glutathione peroxidase 4 isoform A precursor"/>
  </node>
  <node label="NP_005557.1" id="-1303">
    <att type="string" name="annotation.DB_Object_ID" value="P00338"/>
    <att type="string" name="Column 4" value="3939"/>
    <att type="string" name="annotation.DB_Object_Type" value="protein"/>
    <att type="string" name="annotation.DB" value="UniProtKB"/>
    <att type="string" name="GeneID_String" value="3939"/>
    <att type="string" name="annotation.Qualifier" value=""/>
    <att type="string" name="MCODE_Node_Status" value="Unclustered"/>
    <att type="string" name="annotation.Taxon" value="Human"/>
    <att type="string" name="upkb_tr" value="A8MXQ4"/>
    <att type="string" name="Prot_Acc" value="NP_005557.1"/>
    <att type="string" name="type" value="human"/>
    <att type="string" name="annotation.Assigned_by" value="PINC"/>
    <att type="list" name="annotation.GO MOLECULAR_FUNCTION">
      <att type="string" name="annotation.GO MOLECULAR_FUNCTION" value="L-lactate dehydrogenase activity"/>
      <att type="string" name="annotation.GO MOLECULAR_FUNCTION" value="binding"/>
      <att type="string" name="annotation.GO MOLECULAR_FUNCTION" value="oxidoreductase activity"/>
      <att type="string" name="annotation.GO MOLECULAR_FUNCTION" value="protein binding"/>
    </att>
    <att type="map" name="annotation.DB:Reference">
      <att type="string" name="GO:0019642" value="GOA:interpro|GO_REF:0000002"/>
      <att type="string" name="GO:0005515" value="PMID:15231747"/>
      <att type="string" name="GO:0005737" value="GOA:interpro|GO_REF:0000002"/>
      <att type="string" name="GO:0044262" value="GOA:interpro|GO_REF:0000002"/>
      <att type="string" name="GO:0004459" value="PMID:2334430"/>
      <att type="string" name="GO:0005488" value="GOA:interpro|GO_REF:0000002"/>
      <att type="string" name="GO:0016491" value="GOA:interpro|GO_REF:0000002"/>
      <att type="string" name="GO:0006096" value="GOA:interpro|GO_REF:0000002"/>
      <att type="string" name="GO:0055114" value="GOA:spkw|GO_REF:0000004"/>
      <att type="string" name="GO:0005829" value="PMID:2434947"/>
    </att>
    <att type="integer" name="GeneID" value="3939"/>
    <att type="string" name="annotation.DB_Object_Name" value="LDHA, PIG19: L-lactate dehydrogenase A chain"/>
    <att type="list" name="annotation.GO CELLULAR_COMPONENT">
      <att type="string" name="annotation.GO CELLULAR_COMPONENT" value="cytoplasm"/>
      <att type="string" name="annotation.GO CELLULAR_COMPONENT" value="cytosol"/>
    </att>
    <att type="string" name="annotation.Date" value="20030904"/>
    <att type="list" name="cytoscape.alias.list">
      <att type="string" name="cytoscape.alias.list" value="IPI00217966"/>
      <att type="string" name="cytoscape.alias.list" value="P00338"/>
    </att>
    <att type="string" name="upkb_sp" value="P00338"/>
    <att type="string" name="canonicalName" value="NP_005557.1"/>
    <att type="real" name="MCODE_Score" value="0.0"/>
    <att type="string" name="annotation.With (or) From" value=""/>
    <att type="map" name="annotation.Evidence">
      <att type="string" name="GO:0019642" value="IEA"/>
      <att type="string" name="GO:0005515" value="IPI"/>
      <att type="string" name="GO:0005737" value="IEA"/>
      <att type="string" name="GO:0044262" value="IEA"/>
      <att type="string" name="GO:0004459" value="TAS"/>
      <att type="string" name="GO:0005488" value="IEA"/>
      <att type="string" name="GO:0016491" value="IEA"/>
      <att type="string" name="GO:0006096" value="IEA"/>
      <att type="string" name="GO:0055114" value="IEA"/>
      <att type="string" name="GO:0005829" value="TAS"/>
    </att>
    <att type="list" name="annotation.GO BIOLOGICAL_PROCESS">
      <att type="string" name="annotation.GO BIOLOGICAL_PROCESS" value="anaerobic glycolysis"/>
      <att type="string" name="annotation.GO BIOLOGICAL_PROCESS" value="cellular carbohydrate metabolic process"/>
      <att type="string" name="annotation.GO BIOLOGICAL_PROCESS" value="glycolysis"/>
      <att type="string" name="annotation.GO BIOLOGICAL_PROCESS" value="oxidation reduction"/>
    </att>
    <att type="string" name="Prot_Name" value="lactate dehydrogenase A"/>
  </node>
  <node label="NP_579895.1" id="-1469">
    <att type="string" name="GeneID_String" value="155971"/>
    <att type="string" name="MCODE_Node_Status" value="Unclustered"/>
    <att type="string" name="Prot_Acc" value="NP_579895.1"/>
    <att type="string" name="type" value="hiv"/>
    <att type="integer" name="GeneID" value="155971"/>
    <att type="list" name="cytoscape.alias.list">
      <att type="string" name="cytoscape.alias.list" value="NP_579895.1"/>
    </att>
    <att type="string" name="canonicalName" value="NP_579895.1"/>
    <att type="real" name="MCODE_Score" value="0.021266540642722116"/>
    <att type="integer" name="Degree" value="50"/>
    <att type="string" name="Prot_Name" value="gp41"/>
  </node>
  <node label="NP_061823.1" id="-1238">
    <att type="string" name="annotation.DB_Object_ID" value="P30511"/>
    <att type="string" name="Column 4" value="3134"/>
    <att type="string" name="annotation.DB_Object_Type" value="protein"/>
    <att type="string" name="annotation.DB" value="UniProtKB"/>
    <att type="string" name="upkb_vega" value="OTTHUMP00000195794"/>
    <att type="string" name="GeneID_String" value="3134"/>
    <att type="string" name="annotation.Qualifier" value=""/>
    <att type="string" name="MCODE_Node_Status" value="Unclustered"/>
    <att type="string" name="annotation.Taxon" value="Human"/>
    <att type="string" name="upkb_tr" value="Q8MGQ1"/>
    <att type="string" name="Prot_Acc" value="NP_061823.1"/>
    <att type="string" name="type" value="human"/>
    <att type="string" name="annotation.Assigned_by" value="UniProtKB"/>
    <att type="list" name="annotation.GO MOLECULAR_FUNCTION">
      <att type="string" name="annotation.GO MOLECULAR_FUNCTION" value="MHC class I receptor activity"/>
    </att>
    <att type="map" name="annotation.DB:Reference">
      <att type="string" name="GO:0002474" value="GOA:spkw|GO_REF:0000004"/>
      <att type="string" name="GO:0006955" value="GOA:interpro|GO_REF:0000002"/>
      <att type="string" name="GO:0016020" value="GOA:interpro|GO_REF:0000002"/>
      <att type="string" name="GO:0019882" value="GOA:interpro|GO_REF:0000002"/>
      <att type="string" name="GO:0042612" value="GOA:interpro|GO_REF:0000002"/>
      <att type="string" name="GO:0016021" value="GOA:spkw|GO_REF:0000004"/>
      <att type="string" name="GO:0032393" value="PMID:1688605"/>
    </att>
    <att type="integer" name="GeneID" value="3134"/>
    <att type="string" name="annotation.DB_Object_Name" value="HLA-F, HLA-5.4, HLAF: HLA class I histocompatibility antigen, alpha chain F precursor"/>
    <att type="list" name="annotation.GO CELLULAR_COMPONENT">
      <att type="string" name="annotation.GO CELLULAR_COMPONENT" value="MHC class I protein complex"/>
      <att type="string" name="annotation.GO CELLULAR_COMPONENT" value="integral to membrane"/>
      <att type="string" name="annotation.GO CELLULAR_COMPONENT" value="membrane"/>
    </att>
    <att type="string" name="annotation.Date" value="20080613"/>
    <att type="list" name="cytoscape.alias.list">
      <att type="string" name="cytoscape.alias.list" value="IPI00646822"/>
      <att type="string" name="cytoscape.alias.list" value="P30511"/>
    </att>
    <att type="string" name="upkb_sp" value="P30511"/>
    <att type="string" name="canonicalName" value="NP_061823.1"/>
    <att type="real" name="MCODE_Score" value="1.0"/>
    <att type="string" name="annotation.With (or) From" value="InterPro:IPR001039"/>
    <att type="map" name="annotation.Evidence">
      <att type="string" name="GO:0002474" value="IEA"/>
      <att type="string" name="GO:0006955" value="IEA"/>
      <att type="string" name="GO:0016020" value="IEA"/>
      <att type="string" name="GO:0019882" value="IEA"/>
      <att type="string" name="GO:0042612" value="IEA"/>
      <att type="string" name="GO:0016021" value="IEA"/>
      <att type="string" name="GO:0032393" value="TAS"/>
    </att>
    <att type="list" name="annotation.GO BIOLOGICAL_PROCESS">
      <att type="string" name="annotation.GO BIOLOGICAL_PROCESS" value="antigen processing and presentation"/>
      <att type="string" name="annotation.GO BIOLOGICAL_PROCESS" value="antigen processing and presentation of peptide antigen via MHC class I"/>
      <att type="string" name="annotation.GO BIOLOGICAL_PROCESS" value="immune response"/>
    </att>
    <att type="string" name="Prot_Name" value="major histocompatibility complex, class I, F precursor"/>
  </node>
  <node label="NP_001757.1" id="-966">
    <att type="string" name="annotation.DB_Object_ID" value="P15813"/>
    <att type="string" name="Column 4" value="912"/>
    <att type="string" name="annotation.DB_Object_Type" value="protein"/>
    <att type="string" name="annotation.DB" value="UniProtKB"/>
    <att type="string" name="GeneID_String" value="912"/>
    <att type="string" name="annotation.Qualifier" value=""/>
    <att type="string" name="MCODE_Node_Status" value="Unclustered"/>
    <att type="string" name="annotation.Taxon" value="Human"/>
    <att type="string" name="Prot_Acc" value="NP_001757.1"/>
    <att type="string" name="type" value="human"/>
    <att type="string" name="annotation.Assigned_by" value="UniProtKB"/>
    <att type="list" name="annotation.GO MOLECULAR_FUNCTION">
      <att type="string" name="annotation.GO MOLECULAR_FUNCTION" value="beta-2-microglobulin binding"/>
      <att type="string" name="annotation.GO MOLECULAR_FUNCTION" value="exogenous lipid antigen binding"/>
      <att type="string" name="annotation.GO MOLECULAR_FUNCTION" value="protein heterodimerization activity"/>
      <att type="string" name="annotation.GO MOLECULAR_FUNCTION" value="receptor activity"/>
    </att>
    <att type="map" name="annotation.DB:Reference">
      <att type="string" name="GO:0030881" value="PMID:14500461"/>
      <att type="string" name="GO:0046982" value="PMID:14500461"/>
      <att type="string" name="GO:0030884" value="PMID:10523605"/>
      <att type="string" name="GO:0005764" value="GOA:spkw|GO_REF:0000004"/>
      <att type="string" name="GO:0045058" value="PMID:14500461"/>
      <att type="string" name="GO:0045089" value="PMID:14500461"/>
      <att type="string" name="GO:0016020" value="GOA:interpro|GO_REF:0000002"/>
      <att type="string" name="GO:0019882" value="GOA:interpro|GO_REF:0000002"/>
      <att type="string" name="GO:0005887" value="PMID:11315191"/>
      <att type="string" name="GO:0044419" value="GOA:spkw|GO_REF:0000004"/>
      <att type="string" name="GO:0048006" value="PMID:10523605"/>
      <att type="string" name="GO:0004872" value="PMID:11315191"/>
      <att type="string" name="GO:0016045" value="PMID:14500461"/>
      <att type="string" name="GO:0005768" value="GOA:spkw|GO_REF:0000004"/>
    </att>
    <att type="integer" name="GeneID" value="912"/>
    <att type="string" name="annotation.DB_Object_Name" value="CD1D: T-cell surface glycoprotein CD1d precursor"/>
    <att type="list" name="annotation.GO CELLULAR_COMPONENT">
      <att type="string" name="annotation.GO CELLULAR_COMPONENT" value="endosome"/>
      <att type="string" name="annotation.GO CELLULAR_COMPONENT" value="integral to plasma membrane"/>
      <att type="string" name="annotation.GO CELLULAR_COMPONENT" value="lysosome"/>
      <att type="string" name="annotation.GO CELLULAR_COMPONENT" value="membrane"/>
    </att>
    <att type="string" name="annotation.Date" value="20080613"/>
    <att type="list" name="cytoscape.alias.list">
      <att type="string" name="cytoscape.alias.list" value="IPI00013435"/>
      <att type="string" name="cytoscape.alias.list" value="P15813"/>
    </att>
    <att type="string" name="upkb_sp" value="P15813"/>
    <att type="string" name="canonicalName" value="NP_001757.1"/>
    <att type="real" name="MCODE_Score" value="0.2222222222222222"/>
    <att type="string" name="annotation.With (or) From" value="InterPro:IPR011162"/>
    <att type="map" name="annotation.Evidence">
      <att type="string" name="GO:0030881" value="TAS"/>
      <att type="string" name="GO:0046982" value="IPI"/>
      <att type="string" name="GO:0030884" value="IDA"/>
      <att type="string" name="GO:0005764" value="IEA"/>
      <att type="string" name="GO:0045058" value="TAS"/>
      <att type="string" name="GO:0045089" value="TAS"/>
      <att type="string" name="GO:0016020" value="IEA"/>
      <att type="string" name="GO:0019882" value="IEA"/>
      <att type="string" name="GO:0005887" value="TAS"/>
      <att type="string" name="GO:0044419" value="IEA"/>
      <att type="string" name="GO:0048006" value="IDA"/>
      <att type="string" name="GO:0004872" value="IC"/>
      <att type="string" name="GO:0016045" value="TAS"/>
      <att type="string" name="GO:0005768" value="IEA"/>
    </att>
    <att type="list" name="annotation.GO BIOLOGICAL_PROCESS">
      <att type="string" name="annotation.GO BIOLOGICAL_PROCESS" value="T cell selection"/>
      <att type="string" name="annotation.GO BIOLOGICAL_PROCESS" value="antigen processing and presentation"/>
      <att type="string" name="annotation.GO BIOLOGICAL_PROCESS" value="antigen processing and presentation, endogenous lipid antigen via MHC class Ib"/>
      <att type="string" name="annotation.GO BIOLOGICAL_PROCESS" value="detection of bacterium"/>
      <att type="string" name="annotation.GO BIOLOGICAL_PROCESS" value="interspecies interaction between organisms"/>
      <att type="string" name="annotation.GO BIOLOGICAL_PROCESS" value="positive regulation of innate immune response"/>
    </att>
    <att type="string" name="Prot_Name" value="CD1D antigen precursor"/>
  </node>
  <node label="NP_000575.1" id="-948">
    <att type="string" name="annotation.DB_Object_ID" value="ENSP00000379121"/>
    <att type="string" name="Column 4" value="3576"/>
    <att type="string" name="annotation.DB_Object_Type" value="protein"/>
    <att type="string" name="upkb_ensemble" value="ENSP00000379121"/>
    <att type="string" name="annotation.DB" value="ENSEMBL"/>
    <att type="string" name="upkb_vega" value="OTTHUMP00000199825"/>
    <att type="string" name="GeneID_String" value="3576"/>
    <att type="string" name="annotation.Qualifier" value=""/>
    <att type="string" name="MCODE_Node_Status" value="Unclustered"/>
    <att type="string" name="annotation.Taxon" value="Human"/>
    <att type="string" name="upkb_tr" value="Q6LDS6"/>
    <att type="string" name="Prot_Acc" value="NP_000575.1"/>
    <att type="string" name="type" value="human"/>
    <att type="string" name="annotation.Assigned_by" value="UniProtKB"/>
    <att type="list" name="annotation.GO MOLECULAR_FUNCTION">
      <att type="string" name="annotation.GO MOLECULAR_FUNCTION" value="chemokine activity"/>
      <att type="string" name="annotation.GO MOLECULAR_FUNCTION" value="interleukin-8 receptor binding"/>
      <att type="string" name="annotation.GO MOLECULAR_FUNCTION" value="protein binding"/>
    </att>
    <att type="map" name="annotation.DB:Reference">
      <att type="string" name="GO:0005515" value="PMID:10880251"/>
      <att type="string" name="GO:0008009" value="GOA:interpro|GO_REF:0000002"/>
      <att type="string" name="GO:0007242" value="PMID:10734056"/>
      <att type="string" name="GO:0008285" value="PMID:9551928"/>
      <att type="string" name="GO:0019722" value="PMID:11877327"/>
      <att type="string" name="GO:0005153" value="PMID:1840701"/>
      <att type="string" name="GO:0030593" value="PMID:11564821"/>
      <att type="string" name="GO:0007267" value="PMID:10881932"/>
      <att type="string" name="GO:0006928" value="PMID:10820279"/>
      <att type="string" name="GO:0005576" value="GOA:interpro|GO_REF:0000002"/>
      <att type="string" name="GO:0001525" value="PMID:11483765"/>
      <att type="string" name="GO:0005615" value="PMID:10823949"/>
      <att type="string" name="GO:0030155" value="PMID:2007144"/>
      <att type="string" name="GO:0045091" value="PMID:11483765"/>
      <att type="string" name="GO:0050930" value="PMID:11564821"/>
      <att type="string" name="GO:0006955" value="GOA:interpro|GO_REF:0000002"/>
      <att type="string" name="GO:0006954" value="PMID:11483765"/>
      <att type="string" name="GO:0006935" value="PMID:10620615"/>
      <att type="string" name="GO:0007186" value="PMID:8381837"/>
      <att type="string" name="GO:0007050" value="PMID:11564821"/>
      <att type="string" name="GO:0042119" value="PMID:11483765"/>
    </att>
    <att type="integer" name="GeneID" value="3576"/>
    <att type="string" name="annotation.DB_Object_Name" value=""/>
    <att type="list" name="annotation.GO CELLULAR_COMPONENT">
      <att type="string" name="annotation.GO CELLULAR_COMPONENT" value="extracellular region"/>
      <att type="string" name="annotation.GO CELLULAR_COMPONENT" value="extracellular space"/>
    </att>
    <att type="string" name="annotation.Date" value="20080613"/>
    <att type="list" name="cytoscape.alias.list">
      <att type="string" name="cytoscape.alias.list" value="ENSP00000379121"/>
      <att type="string" name="cytoscape.alias.list" value="IPI00873454"/>
    </att>
    <att type="string" name="upkb_sp" value="P10145"/>
    <att type="string" name="canonicalName" value="NP_000575.1"/>
    <att type="real" name="MCODE_Score" value="1.0"/>
    <att type="string" name="annotation.With (or) From" value="InterPro:IPR001811"/>
    <att type="integer" name="Degree" value="1"/>
    <att type="map" name="annotation.Evidence">
      <att type="string" name="GO:0005515" value="IPI"/>
      <att type="string" name="GO:0008009" value="IEA"/>
      <att type="string" name="GO:0007242" value="TAS"/>
      <att type="string" name="GO:0008285" value="TAS"/>
      <att type="string" name="GO:0019722" value="TAS"/>
      <att type="string" name="GO:0005153" value="IPI"/>
      <att type="string" name="GO:0030593" value="IGI"/>
      <att type="string" name="GO:0007267" value="IC"/>
      <att type="string" name="GO:0006928" value="TAS"/>
      <att type="string" name="GO:0005576" value="IEA"/>
      <att type="string" name="GO:0001525" value="TAS"/>
      <att type="string" name="GO:0005615" value="TAS"/>
      <att type="string" name="GO:0030155" value="IDA"/>
      <att type="string" name="GO:0045091" value="IDA"/>
      <att type="string" name="GO:0050930" value="IGI"/>
      <att type="string" name="GO:0006955" value="IEA"/>
      <att type="string" name="GO:0006954" value="TAS"/>
      <att type="string" name="GO:0006935" value="TAS"/>
      <att type="string" name="GO:0007186" value="TAS"/>
      <att type="string" name="GO:0007050" value="IDA"/>
      <att type="string" name="GO:0042119" value="TAS"/>
    </att>
    <att type="list" name="annotation.GO BIOLOGICAL_PROCESS">
      <att type="string" name="annotation.GO BIOLOGICAL_PROCESS" value="G-protein coupled receptor protein signaling pathway"/>
      <att type="string" name="annotation.GO BIOLOGICAL_PROCESS" value="angiogenesis"/>
      <att type="string" name="annotation.GO BIOLOGICAL_PROCESS" value="calcium-mediated signaling"/>
      <att type="string" name="annotation.GO BIOLOGICAL_PROCESS" value="cell cycle arrest"/>
      <att type="string" name="annotation.GO BIOLOGICAL_PROCESS" value="cell motility"/>
      <att type="string" name="annotation.GO BIOLOGICAL_PROCESS" value="cell-cell signaling"/>
      <att type="string" name="annotation.GO BIOLOGICAL_PROCESS" value="chemotaxis"/>
      <att type="string" name="annotation.GO BIOLOGICAL_PROCESS" value="immune response"/>
      <att type="string" name="annotation.GO BIOLOGICAL_PROCESS" value="induction of positive chemotaxis"/>
      <att type="string" name="annotation.GO BIOLOGICAL_PROCESS" value="inflammatory response"/>
      <att type="string" name="annotation.GO BIOLOGICAL_PROCESS" value="intracellular signaling cascade"/>
      <att type="string" name="annotation.GO BIOLOGICAL_PROCESS" value="negative regulation of cell proliferation"/>
      <att type="string" name="annotation.GO BIOLOGICAL_PROCESS" value="neutrophil activation"/>
      <att type="string" name="annotation.GO BIOLOGICAL_PROCESS" value="neutrophil chemotaxis"/>
      <att type="string" name="annotation.GO BIOLOGICAL_PROCESS" value="regulation of cell adhesion"/>
      <att type="string" name="annotation.GO BIOLOGICAL_PROCESS" value="regulation of retroviral genome replication"/>
    </att>
    <att type="string" name="Prot_Name" value="interleukin 8 precursor"/>
  </node>
  <node label="NP_000577.2" id="-1106">
    <att type="string" name="annotation.DB_Object_ID" value="Q13169"/>
    <att type="string" name="Column 4" value="3558"/>
    <att type="string" name="annotation.DB_Object_Type" value="protein"/>
    <att type="string" name="annotation.DB" value="UniProtKB"/>
    <att type="string" name="GeneID_String" value="3558"/>
    <att type="string" name="annotation.Qualifier" value=""/>
    <att type="string" name="MCODE_Node_Status" value="Unclustered"/>
    <att type="string" name="annotation.Taxon" value="Human"/>
    <att type="string" name="upkb_tr" value="Q13169"/>
    <att type="string" name="Prot_Acc" value="NP_000577.2"/>
    <att type="string" name="type" value="human"/>
    <att type="string" name="annotation.Assigned_by" value="UniProtKB"/>
    <att type="list" name="annotation.GO MOLECULAR_FUNCTION">
      <att type="string" name="annotation.GO MOLECULAR_FUNCTION" value="interleukin-2 receptor binding"/>
      <att type="string" name="annotation.GO MOLECULAR_FUNCTION" value="kinase activator activity"/>
    </att>
    <att type="map" name="annotation.DB:Reference">
      <att type="string" name="GO:0008284" value="PMID:8476561"/>
      <att type="string" name="GO:0019209" value="PMID:8476561"/>
      <att type="string" name="GO:0006955" value="PMID:8476561"/>
      <att type="string" name="GO:0005134" value="PMID:8476561"/>
      <att type="string" name="GO:0030217" value="PMID:8476561"/>
      <att type="string" name="GO:0030101" value="PMID:8476561"/>
      <att type="string" name="GO:0030307" value="PMID:8476561"/>
      <att type="string" name="GO:0007267" value="PMID:8476561"/>
      <att type="string" name="GO:0006916" value="PMID:8476561"/>
      <att type="string" name="GO:0005576" value="PMID:8476561"/>
    </att>
    <att type="integer" name="GeneID" value="3558"/>
    <att type="string" name="annotation.DB_Object_Name" value="IL2: Interleukin 2"/>
    <att type="list" name="annotation.GO CELLULAR_COMPONENT">
      <att type="string" name="annotation.GO CELLULAR_COMPONENT" value="extracellular region"/>
    </att>
    <att type="string" name="annotation.Date" value="20040128"/>
    <att type="list" name="cytoscape.alias.list">
      <att type="string" name="cytoscape.alias.list" value="IPI00003099"/>
      <att type="string" name="cytoscape.alias.list" value="Q13169"/>
    </att>
    <att type="string" name="canonicalName" value="NP_000577.2"/>
    <att type="real" name="MCODE_Score" value="0.75"/>
    <att type="string" name="annotation.With (or) From" value=""/>
    <att type="integer" name="Degree" value="5"/>
    <att type="map" name="annotation.Evidence">
      <att type="string" name="GO:0008284" value="TAS"/>
      <att type="string" name="GO:0019209" value="TAS"/>
      <att type="string" name="GO:0006955" value="TAS"/>
      <att type="string" name="GO:0005134" value="TAS"/>
      <att type="string" name="GO:0030217" value="TAS"/>
      <att type="string" name="GO:0030101" value="TAS"/>
      <att type="string" name="GO:0030307" value="TAS"/>
      <att type="string" name="GO:0007267" value="TAS"/>
      <att type="string" name="GO:0006916" value="TAS"/>
      <att type="string" name="GO:0005576" value="TAS"/>
    </att>
    <att type="list" name="annotation.GO BIOLOGICAL_PROCESS">
      <att type="string" name="annotation.GO BIOLOGICAL_PROCESS" value="T cell differentiation"/>
      <att type="string" name="annotation.GO BIOLOGICAL_PROCESS" value="anti-apoptosis"/>
      <att type="string" name="annotation.GO BIOLOGICAL_PROCESS" value="cell-cell signaling"/>
      <att type="string" name="annotation.GO BIOLOGICAL_PROCESS" value="immune response"/>
      <att type="string" name="annotation.GO BIOLOGICAL_PROCESS" value="natural killer cell activation"/>
      <att type="string" name="annotation.GO BIOLOGICAL_PROCESS" value="positive regulation of cell growth"/>
      <att type="string" name="annotation.GO BIOLOGICAL_PROCESS" value="positive regulation of cell proliferation"/>
    </att>
    <att type="string" name="Prot_Name" value="interleukin 2 precursor"/>
  </node>
  <node label="NP_057855.1" id="-1205">
    <att type="string" name="GeneID_String" value="155945"/>
    <att type="string" name="MCODE_Node_Status" value="Clustered"/>
    <att type="string" name="Prot_Acc" value="NP_057855.1"/>
    <att type="string" name="type" value="hiv"/>
    <att type="list" name="MCODE_Cluster">
      <att type="string" name="MCODE_Cluster" value="Cluster 1"/>
    </att>
    <att type="integer" name="GeneID" value="155945"/>
    <att type="list" name="cytoscape.alias.list">
      <att type="string" name="cytoscape.alias.list" value="NP_057855.1"/>
    </att>
    <att type="string" name="canonicalName" value="NP_057855.1"/>
    <att type="real" name="MCODE_Score" value="1.0"/>
    <att type="integer" name="Degree" value="4"/>
    <att type="string" name="Prot_Name" value="Vpu"/>
  </node>
  <node label="NP_002863.1" id="-687">
    <att type="string" name="annotation.DB_Object_ID" value="P15153"/>
    <att type="string" name="Column 4" value="5880"/>
    <att type="string" name="annotation.DB_Object_Type" value="protein"/>
    <att type="string" name="annotation.DB" value="UniProtKB"/>
    <att type="string" name="upkb_vega" value="OTTHUMP00000197776"/>
    <att type="string" name="GeneID_String" value="5880"/>
    <att type="string" name="annotation.Qualifier" value=""/>
    <att type="string" name="MCODE_Node_Status" value="Unclustered"/>
    <att type="string" name="annotation.Taxon" value="Human"/>
    <att type="string" name="upkb_tr" value="B1AH80"/>
    <att type="string" name="Prot_Acc" value="NP_002863.1"/>
    <att type="string" name="type" value="human"/>
    <att type="string" name="annotation.Assigned_by" value="UniProtKB"/>
    <att type="list" name="annotation.GO MOLECULAR_FUNCTION">
      <att type="string" name="annotation.GO MOLECULAR_FUNCTION" value="GTP binding"/>
      <att type="string" name="annotation.GO MOLECULAR_FUNCTION" value="GTPase activity"/>
      <att type="string" name="annotation.GO MOLECULAR_FUNCTION" value="nucleotide binding"/>
      <att type="string" name="annotation.GO MOLECULAR_FUNCTION" value="protein binding"/>
    </att>
    <att type="map" name="annotation.DB:Reference">
      <att type="string" name="GO:0005515" value="PMID:11090627"/>
      <att type="string" name="GO:0008284" value="GOA:compara|GO_REF:0000019"/>
      <att type="string" name="GO:0030036" value="GOA:compara|GO_REF:0000019"/>
      <att type="string" name="GO:0007264" value="GOA:interpro|GO_REF:0000002"/>
      <att type="string" name="GO:0003924" value="PMID:2674130"/>
      <att type="string" name="GO:0005624" value="GOA:compara|GO_REF:0000019"/>
      <att type="string" name="GO:0005635" value="GOA:compara|GO_REF:0000019"/>
      <att type="string" name="GO:0005525" value="GOA:interpro|GO_REF:0000002"/>
      <att type="string" name="GO:0005622" value="GOA:interpro|GO_REF:0000002"/>
      <att type="string" name="GO:0007165" value="PMID:2674130"/>
      <att type="string" name="GO:0005737" value="GOA:spkw|GO_REF:0000004"/>
      <att type="string" name="GO:0000166" value="GOA:spkw|GO_REF:0000004"/>
      <att type="string" name="GO:0006935" value="GOA:compara|GO_REF:0000019"/>
      <att type="string" name="GO:0030031" value="GOA:compara|GO_REF:0000019"/>
    </att>
    <att type="integer" name="GeneID" value="5880"/>
    <att type="string" name="annotation.DB_Object_Name" value="RAC2: Ras-related C3 botulinum toxin substrate 2 precursor"/>
    <att type="list" name="annotation.GO CELLULAR_COMPONENT">
      <att type="string" name="annotation.GO CELLULAR_COMPONENT" value="cytoplasm"/>
      <att type="string" name="annotation.GO CELLULAR_COMPONENT" value="intracellular"/>
      <att type="string" name="annotation.GO CELLULAR_COMPONENT" value="membrane fraction"/>
      <att type="string" name="annotation.GO CELLULAR_COMPONENT" value="nuclear envelope"/>
    </att>
    <att type="string" name="annotation.Date" value="20080616"/>
    <att type="list" name="cytoscape.alias.list">
      <att type="string" name="cytoscape.alias.list" value="IPI00010270"/>
      <att type="string" name="cytoscape.alias.list" value="P15153"/>
    </att>
    <att type="string" name="upkb_sp" value="P15153"/>
    <att type="string" name="canonicalName" value="NP_002863.1"/>
    <att type="real" name="MCODE_Score" value="0.0"/>
    <att type="string" name="annotation.With (or) From" value="SP_KW:KW-0963"/>
    <att type="integer" name="Degree" value="1"/>
    <att type="map" name="annotation.Evidence">
      <att type="string" name="GO:0005515" value="IPI"/>
      <att type="string" name="GO:0008284" value="IEA"/>
      <att type="string" name="GO:0030036" value="IEA"/>
      <att type="string" name="GO:0007264" value="IEA"/>
      <att type="string" name="GO:0003924" value="TAS"/>
      <att type="string" name="GO:0005624" value="IEA"/>
      <att type="string" name="GO:0005635" value="IEA"/>
      <att type="string" name="GO:0005525" value="IEA"/>
      <att type="string" name="GO:0005622" value="IEA"/>
      <att type="string" name="GO:0007165" value="TAS"/>
      <att type="string" name="GO:0005737" value="IEA"/>
      <att type="string" name="GO:0000166" value="IEA"/>
      <att type="string" name="GO:0006935" value="IEA"/>
      <att type="string" name="GO:0030031" value="IEA"/>
    </att>
    <att type="list" name="annotation.GO BIOLOGICAL_PROCESS">
      <att type="string" name="annotation.GO BIOLOGICAL_PROCESS" value="actin cytoskeleton organization and biogenesis"/>
      <att type="string" name="annotation.GO BIOLOGICAL_PROCESS" value="cell projection biogenesis"/>
      <att type="string" name="annotation.GO BIOLOGICAL_PROCESS" value="chemotaxis"/>
      <att type="string" name="annotation.GO BIOLOGICAL_PROCESS" value="positive regulation of cell proliferation"/>
      <att type="string" name="annotation.GO BIOLOGICAL_PROCESS" value="signal transduction"/>
      <att type="string" name="annotation.GO BIOLOGICAL_PROCESS" value="small GTPase mediated signal transduction"/>
    </att>
    <att type="string" name="Prot_Name" value="ras-related C3 botulinum toxin substrate 2"/>
  </node>
  <node label="NP_003783.1" id="-192">
    <att type="string" name="annotation.DB_Object_ID" value="O60869"/>
    <att type="string" name="Column 4" value="8721"/>
    <att type="string" name="annotation.DB_Object_Type" value="protein"/>
    <att type="string" name="annotation.DB" value="UniProtKB"/>
    <att type="string" name="upkb_vega" value="OTTHUMP00000022618"/>
    <att type="string" name="GeneID_String" value="8721"/>
    <att type="string" name="annotation.Qualifier" value=""/>
    <att type="string" name="MCODE_Node_Status" value="Unclustered"/>
    <att type="string" name="annotation.Taxon" value="Human"/>
    <att type="string" name="Prot_Acc" value="NP_003783.1"/>
    <att type="string" name="type" value="human"/>
    <att type="string" name="annotation.Assigned_by" value="UniProtKB"/>
    <att type="list" name="annotation.GO MOLECULAR_FUNCTION">
      <att type="string" name="annotation.GO MOLECULAR_FUNCTION" value="calmodulin binding"/>
      <att type="string" name="annotation.GO MOLECULAR_FUNCTION" value="histone acetyltransferase activity"/>
      <att type="string" name="annotation.GO MOLECULAR_FUNCTION" value="methyltransferase activity"/>
      <att type="string" name="annotation.GO MOLECULAR_FUNCTION" value="sequence-specific DNA binding"/>
      <att type="string" name="annotation.GO MOLECULAR_FUNCTION" value="transcription coactivator activity"/>
      <att type="string" name="annotation.GO MOLECULAR_FUNCTION" value="transcription factor activity"/>
    </att>
    <att type="map" name="annotation.DB:Reference">
      <att type="string" name="GO:0005516" value="GOA:spkw|GO_REF:0000004"/>
      <att type="string" name="GO:0006355" value="PMID:8164657"/>
      <att type="string" name="GO:0005669" value="PMID:12040021"/>
      <att type="string" name="GO:0003700" value="PMID:12040021"/>
      <att type="string" name="GO:0008168" value="PMID:12040021"/>
      <att type="string" name="GO:0003713" value="PMID:12040021"/>
      <att type="string" name="GO:0007275" value="PMID:9813014"/>
      <att type="string" name="GO:0005634" value="PMID:8164657"/>
      <att type="string" name="GO:0019216" value="PMID:12040021"/>
      <att type="string" name="GO:0005622" value="PMID:9813014"/>
      <att type="string" name="GO:0043565" value="GOA:interpro|GO_REF:0000002"/>
      <att type="string" name="GO:0005737" value="PMID:10567391"/>
      <att type="string" name="GO:0043388" value="PMID:10567391"/>
      <att type="string" name="GO:0045446" value="PMID:12040021"/>
      <att type="string" name="GO:0004402" value="PMID:12040021"/>
    </att>
    <att type="integer" name="GeneID" value="8721"/>
    <att type="string" name="annotation.DB_Object_Name" value="EDF1: Endothelial differentiation-related factor 1"/>
    <att type="list" name="annotation.GO CELLULAR_COMPONENT">
      <att type="string" name="annotation.GO CELLULAR_COMPONENT" value="cytoplasm"/>
      <att type="string" name="annotation.GO CELLULAR_COMPONENT" value="intracellular"/>
      <att type="string" name="annotation.GO CELLULAR_COMPONENT" value="nucleus"/>
      <att type="string" name="annotation.GO CELLULAR_COMPONENT" value="transcription factor TFIID complex"/>
    </att>
    <att type="string" name="annotation.Date" value="20060118"/>
    <att type="list" name="cytoscape.alias.list">
      <att type="string" name="cytoscape.alias.list" value="IPI00021570"/>
      <att type="string" name="cytoscape.alias.list" value="O60869"/>
    </att>
    <att type="string" name="upkb_sp" value="O60869"/>
    <att type="string" name="canonicalName" value="NP_003783.1"/>
    <att type="real" name="MCODE_Score" value="0.0"/>
    <att type="string" name="annotation.With (or) From" value=""/>
    <att type="map" name="annotation.Evidence">
      <att type="string" name="GO:0005516" value="IEA"/>
      <att type="string" name="GO:0006355" value="TAS"/>
      <att type="string" name="GO:0005669" value="IDA"/>
      <att type="string" name="GO:0003700" value="IMP"/>
      <att type="string" name="GO:0008168" value="IDA"/>
      <att type="string" name="GO:0003713" value="IMP"/>
      <att type="string" name="GO:0007275" value="TAS"/>
      <att type="string" name="GO:0005634" value="NAS"/>
      <att type="string" name="GO:0019216" value="TAS"/>
      <att type="string" name="GO:0005622" value="TAS"/>
      <att type="string" name="GO:0043565" value="IEA"/>
      <att type="string" name="GO:0005737" value="IDA"/>
      <att type="string" name="GO:0043388" value="IDA"/>
      <att type="string" name="GO:0045446" value="TAS"/>
      <att type="string" name="GO:0004402" value="IDA"/>
    </att>
    <att type="list" name="annotation.GO BIOLOGICAL_PROCESS">
      <att type="string" name="annotation.GO BIOLOGICAL_PROCESS" value="endothelial cell differentiation"/>
      <att type="string" name="annotation.GO BIOLOGICAL_PROCESS" value="multicellular organismal development"/>
      <att type="string" name="annotation.GO BIOLOGICAL_PROCESS" value="positive regulation of DNA binding"/>
      <att type="string" name="annotation.GO BIOLOGICAL_PROCESS" value="regulation of lipid metabolic process"/>
      <att type="string" name="annotation.GO BIOLOGICAL_PROCESS" value="regulation of transcription, DNA-dependent"/>
    </att>
    <att type="string" name="Prot_Name" value="endothelial differentiation-related factor 1 isoform alpha"/>
  </node>
  <node label="NP_742097.1" id="-689">
    <att type="string" name="annotation.DB_Object_ID" value="P10966"/>
    <att type="string" name="Column 4" value="926"/>
    <att type="string" name="annotation.DB_Object_Type" value="protein"/>
    <att type="string" name="annotation.DB" value="UniProtKB"/>
    <att type="string" name="upkb_vega" value="OTTHUMP00000198673"/>
    <att type="string" name="GeneID_String" value="926"/>
    <att type="string" name="annotation.Qualifier" value=""/>
    <att type="string" name="MCODE_Node_Status" value="Unclustered"/>
    <att type="string" name="annotation.Taxon" value="Human"/>
    <att type="string" name="upkb_tr" value="Q496E2"/>
    <att type="string" name="Prot_Acc" value="NP_742097.1"/>
    <att type="string" name="type" value="human"/>
    <att type="string" name="annotation.Assigned_by" value="UniProtKB"/>
    <att type="list" name="annotation.GO MOLECULAR_FUNCTION">
      <att type="string" name="annotation.GO MOLECULAR_FUNCTION" value="MHC class I protein binding"/>
      <att type="string" name="annotation.GO MOLECULAR_FUNCTION" value="coreceptor activity"/>
      <att type="string" name="annotation.GO MOLECULAR_FUNCTION" value="protein binding"/>
    </att>
    <att type="map" name="annotation.DB:Reference">
      <att type="string" name="GO:0005515" value="PMID:2493728"/>
      <att type="string" name="GO:0042110" value="PMID:9830036"/>
      <att type="string" name="GO:0006955" value="PMID:11131152"/>
      <att type="string" name="GO:0042288" value="PMID:11131152"/>
      <att type="string" name="GO:0005886" value="PMID:3145195"/>
      <att type="string" name="GO:0005887" value="PMID:3145195"/>
      <att type="string" name="GO:0042101" value="PMID:11131152"/>
      <att type="string" name="GO:0005576" value="GOA:spkw|GO_REF:0000004"/>
      <att type="string" name="GO:0015026" value="PMID:11131152"/>
      <att type="string" name="GO:0007169" value="PMID:9830036"/>
      <att type="string" name="GO:0005769" value="PMID:16103193"/>
      <att type="string" name="GO:0050690" value="PMID:16103193"/>
    </att>
    <att type="integer" name="GeneID" value="926"/>
    <att type="string" name="annotation.DB_Object_Name" value="CD8B, CD8B1: T-cell surface glycoprotein CD8 beta chain precursor"/>
    <att type="string" name="upkb_refseq_reviewed" value="NP_742097"/>
    <att type="list" name="annotation.GO CELLULAR_COMPONENT">
      <att type="string" name="annotation.GO CELLULAR_COMPONENT" value="T cell receptor complex"/>
      <att type="string" name="annotation.GO CELLULAR_COMPONENT" value="early endosome"/>
      <att type="string" name="annotation.GO CELLULAR_COMPONENT" value="extracellular region"/>
      <att type="string" name="annotation.GO CELLULAR_COMPONENT" value="integral to plasma membrane"/>
      <att type="string" name="annotation.GO CELLULAR_COMPONENT" value="plasma membrane"/>
    </att>
    <att type="string" name="annotation.Date" value="20021018"/>
    <att type="list" name="cytoscape.alias.list">
      <att type="string" name="cytoscape.alias.list" value="IPI00023641"/>
      <att type="string" name="cytoscape.alias.list" value="P10966"/>
    </att>
    <att type="string" name="upkb_sp" value="P10966"/>
    <att type="string" name="canonicalName" value="NP_742097.1"/>
    <att type="real" name="MCODE_Score" value="0.0"/>
    <att type="string" name="annotation.With (or) From" value=""/>
    <att type="map" name="annotation.Evidence">
      <att type="string" name="GO:0005515" value="IPI"/>
      <att type="string" name="GO:0042110" value="NAS"/>
      <att type="string" name="GO:0006955" value="NAS"/>
      <att type="string" name="GO:0042288" value="NAS"/>
      <att type="string" name="GO:0005886" value="TAS"/>
      <att type="string" name="GO:0005887" value="TAS"/>
      <att type="string" name="GO:0042101" value="NAS"/>
      <att type="string" name="GO:0005576" value="IEA"/>
      <att type="string" name="GO:0015026" value="NAS"/>
      <att type="string" name="GO:0007169" value="NAS"/>
      <att type="string" name="GO:0005769" value="EXP"/>
      <att type="string" name="GO:0050690" value="EXP"/>
    </att>
    <att type="list" name="annotation.GO BIOLOGICAL_PROCESS">
      <att type="string" name="annotation.GO BIOLOGICAL_PROCESS" value="T cell activation"/>
      <att type="string" name="annotation.GO BIOLOGICAL_PROCESS" value="immune response"/>
      <att type="string" name="annotation.GO BIOLOGICAL_PROCESS" value="regulation of defense response to virus by virus"/>
      <att type="string" name="annotation.GO BIOLOGICAL_PROCESS" value="transmembrane receptor protein tyrosine kinase signaling pathway"/>
    </att>
    <att type="string" name="Prot_Name" value="CD8b antigen isoform 1 precursor"/>
  </node>
  <node label="NP_002429.1" id="-1368">
    <att type="string" name="annotation.DB_Object_ID" value="P22897"/>
    <att type="string" name="Column 4" value="4360"/>
    <att type="string" name="annotation.DB_Object_Type" value="protein"/>
    <att type="string" name="annotation.DB" value="UniProtKB"/>
    <att type="string" name="GeneID_String" value="4360"/>
    <att type="string" name="annotation.Qualifier" value=""/>
    <att type="string" name="MCODE_Node_Status" value="Unclustered"/>
    <att type="string" name="annotation.Taxon" value="Human"/>
    <att type="string" name="upkb_tr" value="Q0Z8D6"/>
    <att type="string" name="Prot_Acc" value="NP_002429.1"/>
    <att type="string" name="type" value="human"/>
    <att type="string" name="annotation.Assigned_by" value="PINC"/>
    <att type="list" name="annotation.GO MOLECULAR_FUNCTION">
      <att type="string" name="annotation.GO MOLECULAR_FUNCTION" value="binding"/>
      <att type="string" name="annotation.GO MOLECULAR_FUNCTION" value="calcium ion binding"/>
      <att type="string" name="annotation.GO MOLECULAR_FUNCTION" value="mannose binding"/>
      <att type="string" name="annotation.GO MOLECULAR_FUNCTION" value="receptor activity"/>
      <att type="string" name="annotation.GO MOLECULAR_FUNCTION" value="sugar binding"/>
    </att>
    <att type="map" name="annotation.DB:Reference">
      <att type="string" name="GO:0005886" value="PMID:2373685"/>
      <att type="string" name="GO:0016020" value="GOA:spkw|GO_REF:0000004"/>
      <att type="string" name="GO:0005488" value="GOA:interpro|GO_REF:0000002"/>
      <att type="string" name="GO:0005887" value="PMID:1294118"/>
      <att type="string" name="GO:0005509" value="GOA:spkw|GO_REF:0000004"/>
      <att type="string" name="GO:0005529" value="GOA:interpro|GO_REF:0000002"/>
      <att type="string" name="GO:0004872" value="PMID:2373685"/>
      <att type="string" name="GO:0016021" value="GOA:spkw|GO_REF:0000004"/>
      <att type="string" name="GO:0005537" value="PMID:2373685"/>
      <att type="string" name="GO:0006898" value="PMID:2373685"/>
    </att>
    <att type="integer" name="GeneID" value="4360"/>
    <att type="string" name="annotation.DB_Object_Name" value="MRC1, CLEC13D: Macrophage mannose receptor 1 precursor"/>
    <att type="list" name="annotation.GO CELLULAR_COMPONENT">
      <att type="string" name="annotation.GO CELLULAR_COMPONENT" value="integral to membrane"/>
      <att type="string" name="annotation.GO CELLULAR_COMPONENT" value="integral to plasma membrane"/>
      <att type="string" name="annotation.GO CELLULAR_COMPONENT" value="membrane"/>
      <att type="string" name="annotation.GO CELLULAR_COMPONENT" value="plasma membrane"/>
    </att>
    <att type="string" name="annotation.Date" value="20030904"/>
    <att type="list" name="cytoscape.alias.list">
      <att type="string" name="cytoscape.alias.list" value="IPI00027848"/>
      <att type="string" name="cytoscape.alias.list" value="P22897"/>
    </att>
    <att type="string" name="upkb_sp" value="P22897"/>
    <att type="string" name="canonicalName" value="NP_002429.1"/>
    <att type="real" name="MCODE_Score" value="0.2222222222222222"/>
    <att type="string" name="annotation.With (or) From" value=""/>
    <att type="map" name="annotation.Evidence">
      <att type="string" name="GO:0005886" value="TAS"/>
      <att type="string" name="GO:0016020" value="IEA"/>
      <att type="string" name="GO:0005488" value="IEA"/>
      <att type="string" name="GO:0005887" value="TAS"/>
      <att type="string" name="GO:0005509" value="IEA"/>
      <att type="string" name="GO:0005529" value="IEA"/>
      <att type="string" name="GO:0004872" value="TAS"/>
      <att type="string" name="GO:0016021" value="IEA"/>
      <att type="string" name="GO:0005537" value="TAS"/>
      <att type="string" name="GO:0006898" value="TAS"/>
    </att>
    <att type="list" name="annotation.GO BIOLOGICAL_PROCESS">
      <att type="string" name="annotation.GO BIOLOGICAL_PROCESS" value="receptor-mediated endocytosis"/>
    </att>
    <att type="string" name="Prot_Name" value="mannose receptor C type 1 precursor"/>
  </node>
  <node label="NP_000475.1" id="-1360">
    <att type="string" name="annotation.DB_Object_ID" value="P05067"/>
    <att type="string" name="Column 4" value="351"/>
    <att type="string" name="annotation.DB_Object_Type" value="protein"/>
    <att type="string" name="annotation.DB" value="UniProtKB"/>
    <att type="string" name="GeneID_String" value="351"/>
    <att type="string" name="annotation.Qualifier" value=""/>
    <att type="string" name="MCODE_Node_Status" value="Unclustered"/>
    <att type="string" name="annotation.Taxon" value="Human"/>
    <att type="string" name="Prot_Acc" value="NP_000475.1"/>
    <att type="string" name="type" value="human"/>
    <att type="string" name="annotation.Assigned_by" value="Reactome"/>
    <att type="list" name="annotation.GO MOLECULAR_FUNCTION">
      <att type="string" name="annotation.GO MOLECULAR_FUNCTION" value="acetylcholine receptor binding"/>
      <att type="string" name="annotation.GO MOLECULAR_FUNCTION" value="copper ion binding"/>
      <att type="string" name="annotation.GO MOLECULAR_FUNCTION" value="heparin binding"/>
      <att type="string" name="annotation.GO MOLECULAR_FUNCTION" value="identical protein binding"/>
      <att type="string" name="annotation.GO MOLECULAR_FUNCTION" value="iron ion binding"/>
      <att type="string" name="annotation.GO MOLECULAR_FUNCTION" value="metal ion binding"/>
      <att type="string" name="annotation.GO MOLECULAR_FUNCTION" value="serine-type endopeptidase inhibitor activity"/>
      <att type="string" name="annotation.GO MOLECULAR_FUNCTION" value="zinc ion binding"/>
    </att>
    <att type="map" name="annotation.DB:Reference">
      <att type="string" name="GO:0009986" value="PMID:7593229"/>
      <att type="string" name="GO:0005506" value="GOA:spkw|GO_REF:0000004"/>
      <att type="string" name="GO:0005507" value="GOA:spkw|GO_REF:0000004"/>
      <att type="string" name="GO:0004867" value="PMID:11279603"/>
      <att type="string" name="GO:0006915" value="GOA:spkw|GO_REF:0000004"/>
      <att type="string" name="GO:0033130" value="PMID:10681545"/>
      <att type="string" name="GO:0005576" value="PMID:10806211"/>
      <att type="string" name="GO:0046872" value="GOA:spkw|GO_REF:0000004"/>
      <att type="string" name="GO:0006897" value="GOA:spkw|GO_REF:0000004"/>
      <att type="string" name="GO:0042802" value="PMID:16286452"/>
      <att type="string" name="GO:0050905" value="PMID:7593229"/>
      <att type="string" name="GO:0005905" value="GOA:spkw|GO_REF:0000004"/>
      <att type="string" name="GO:0006878" value="PMID:15910549"/>
      <att type="string" name="GO:0007219" value="GOA:spkw|GO_REF:0000004"/>
      <att type="string" name="GO:0016020" value="GOA:spkw|GO_REF:0000004"/>
      <att type="string" name="GO:0005887" value="PMID:10806211"/>
      <att type="string" name="GO:0008270" value="GOA:spkw|GO_REF:0000004"/>
      <att type="string" name="GO:0031093" value="PMID:2110384"/>
      <att type="string" name="GO:0007155" value="GOA:spkw|GO_REF:0000004"/>
      <att type="string" name="GO:0008201" value="GOA:spkw|GO_REF:0000004"/>
    </att>
    <att type="integer" name="GeneID" value="351"/>
    <att type="string" name="annotation.DB_Object_Name" value="APP, A4, AD1: Amyloid beta A4 protein precursor"/>
    <att type="list" name="annotation.GO CELLULAR_COMPONENT">
      <att type="string" name="annotation.GO CELLULAR_COMPONENT" value="cell surface"/>
      <att type="string" name="annotation.GO CELLULAR_COMPONENT" value="coated pit"/>
      <att type="string" name="annotation.GO CELLULAR_COMPONENT" value="extracellular region"/>
      <att type="string" name="annotation.GO CELLULAR_COMPONENT" value="integral to plasma membrane"/>
      <att type="string" name="annotation.GO CELLULAR_COMPONENT" value="membrane"/>
      <att type="string" name="annotation.GO CELLULAR_COMPONENT" value="platelet alpha granule lumen"/>
    </att>
    <att type="string" name="annotation.Date" value="20041004"/>
    <att type="list" name="cytoscape.alias.list">
      <att type="string" name="cytoscape.alias.list" value="IPI00006608"/>
      <att type="string" name="cytoscape.alias.list" value="P05067"/>
    </att>
    <att type="string" name="upkb_sp" value="P05067"/>
    <att type="string" name="canonicalName" value="NP_000475.1"/>
    <att type="real" name="MCODE_Score" value="0.2222222222222222"/>
    <att type="string" name="annotation.With (or) From" value=""/>
    <att type="integer" name="Degree" value="2"/>
    <att type="map" name="annotation.Evidence">
      <att type="string" name="GO:0009986" value="IDA"/>
      <att type="string" name="GO:0005506" value="IEA"/>
      <att type="string" name="GO:0005507" value="IEA"/>
      <att type="string" name="GO:0004867" value="NAS"/>
      <att type="string" name="GO:0006915" value="IEA"/>
      <att type="string" name="GO:0033130" value="IPI"/>
      <att type="string" name="GO:0005576" value="TAS"/>
      <att type="string" name="GO:0046872" value="IEA"/>
      <att type="string" name="GO:0006897" value="IEA"/>
      <att type="string" name="GO:0042802" value="IPI"/>
      <att type="string" name="GO:0050905" value="NAS"/>
      <att type="string" name="GO:0005905" value="IEA"/>
      <att type="string" name="GO:0006878" value="TAS"/>
      <att type="string" name="GO:0007219" value="IEA"/>
      <att type="string" name="GO:0016020" value="IEA"/>
      <att type="string" name="GO:0005887" value="TAS"/>
      <att type="string" name="GO:0008270" value="IEA"/>
      <att type="string" name="GO:0031093" value="EXP"/>
      <att type="string" name="GO:0007155" value="IEA"/>
      <att type="string" name="GO:0008201" value="IEA"/>
    </att>
    <att type="list" name="annotation.GO BIOLOGICAL_PROCESS">
      <att type="string" name="annotation.GO BIOLOGICAL_PROCESS" value="Notch signaling pathway"/>
      <att type="string" name="annotation.GO BIOLOGICAL_PROCESS" value="apoptosis"/>
      <att type="string" name="annotation.GO BIOLOGICAL_PROCESS" value="cell adhesion"/>
      <att type="string" name="annotation.GO BIOLOGICAL_PROCESS" value="cellular copper ion homeostasis"/>
      <att type="string" name="annotation.GO BIOLOGICAL_PROCESS" value="endocytosis"/>
      <att type="string" name="annotation.GO BIOLOGICAL_PROCESS" value="neuromuscular process"/>
    </att>
    <att type="string" name="Prot_Name" value="amyloid beta A4 protein precursor, isoform a"/>
  </node>
  <node label="NP_000594.2" id="-913">
    <att type="string" name="annotation.DB_Object_ID" value="P29474"/>
    <att type="string" name="Column 4" value="4846"/>
    <att type="string" name="annotation.DB_Object_Type" value="protein"/>
    <att type="string" name="annotation.DB" value="UniProtKB"/>
    <att type="string" name="GeneID_String" value="4846"/>
    <att type="string" name="annotation.Qualifier" value=""/>
    <att type="string" name="MCODE_Node_Status" value="Unclustered"/>
    <att type="string" name="annotation.Taxon" value="Human"/>
    <att type="string" name="Prot_Acc" value="NP_000594.2"/>
    <att type="string" name="type" value="human"/>
    <att type="string" name="annotation.Assigned_by" value="Ensembl"/>
    <att type="list" name="annotation.GO MOLECULAR_FUNCTION">
      <att type="string" name="annotation.GO MOLECULAR_FUNCTION" value="FAD binding"/>
      <att type="string" name="annotation.GO MOLECULAR_FUNCTION" value="FMN binding"/>
      <att type="string" name="annotation.GO MOLECULAR_FUNCTION" value="NADP binding"/>
      <att type="string" name="annotation.GO MOLECULAR_FUNCTION" value="calcium ion binding"/>
      <att type="string" name="annotation.GO MOLECULAR_FUNCTION" value="calmodulin binding"/>
      <att type="string" name="annotation.GO MOLECULAR_FUNCTION" value="electron carrier activity"/>
      <att type="string" name="annotation.GO MOLECULAR_FUNCTION" value="heme binding"/>
      <att type="string" name="annotation.GO MOLECULAR_FUNCTION" value="iron ion binding"/>
      <att type="string" name="annotation.GO MOLECULAR_FUNCTION" value="nitric-oxide synthase activity"/>
      <att type="string" name="annotation.GO MOLECULAR_FUNCTION" value="zinc ion binding"/>
    </att>
    <att type="map" name="annotation.DB:Reference">
      <att type="string" name="GO:0050661" value="GOA:interpro|GO_REF:0000002"/>
      <att type="string" name="GO:0005516" value="GOA:interpro|GO_REF:0000002"/>
      <att type="string" name="GO:0030324" value="GOA:compara|GO_REF:0000019"/>
      <att type="string" name="GO:0010181" value="GOA:interpro|GO_REF:0000002"/>
      <att type="string" name="GO:0050660" value="GOA:interpro|GO_REF:0000002"/>
      <att type="string" name="GO:0043267" value="GOA:compara|GO_REF:0000019"/>
      <att type="string" name="GO:0006928" value="PMID:8999856"/>
      <att type="string" name="GO:0006809" value="GOA:interpro|GO_REF:0000002"/>
      <att type="string" name="GO:0005829" value="PMID:7512951"/>
      <att type="string" name="GO:0005737" value="PMID:9794441"/>
      <att type="string" name="GO:0051926" value="GOA:compara|GO_REF:0000019"/>
      <att type="string" name="GO:0007612" value="GOA:compara|GO_REF:0000019"/>
      <att type="string" name="GO:0005856" value="GOA:spkw|GO_REF:0000004"/>
      <att type="string" name="GO:0031663" value="GOA:compara|GO_REF:0000019"/>
      <att type="string" name="GO:0005794" value="GOA:spkw|GO_REF:0000004"/>
      <att type="string" name="GO:0005506" value="GOA:interpro|GO_REF:0000002"/>
      <att type="string" name="GO:0051346" value="GOA:compara|GO_REF:0000019"/>
      <att type="string" name="GO:0005509" value="GOA:spkw|GO_REF:0000004"/>
      <att type="string" name="GO:0009055" value="GOA:interpro|GO_REF:0000002"/>
      <att type="string" name="GO:0045177" value="GOA:compara|GO_REF:0000019"/>
      <att type="string" name="GO:0005625" value="GOA:compara|GO_REF:0000019"/>
      <att type="string" name="GO:0048662" value="GOA:compara|GO_REF:0000019"/>
      <att type="string" name="GO:0001542" value="GOA:compara|GO_REF:0000019"/>
      <att type="string" name="GO:0001525" value="GOA:compara|GO_REF:0000019"/>
      <att type="string" name="GO:0004517" value="PMID:10376603"/>
      <att type="string" name="GO:0007165" value="GOA:compara|GO_REF:0000019"/>
      <att type="string" name="GO:0016020" value="GOA:spkw|GO_REF:0000004"/>
      <att type="string" name="GO:0000139" value="PMID:9580552"/>
      <att type="string" name="GO:0005901" value="PMID:17848177"/>
      <att type="string" name="GO:0002028" value="GOA:compara|GO_REF:0000019"/>
      <att type="string" name="GO:0008270" value="GOA:spkw|GO_REF:0000004"/>
      <att type="string" name="GO:0055114" value="GOA:spkw|GO_REF:0000004"/>
      <att type="string" name="GO:0020037" value="GOA:interpro|GO_REF:0000002"/>
    </att>
    <att type="integer" name="GeneID" value="4846"/>
    <att type="string" name="annotation.DB_Object_Name" value="NOS3: Nitric oxide synthase, endothelial"/>
    <att type="list" name="annotation.GO CELLULAR_COMPONENT">
      <att type="string" name="annotation.GO CELLULAR_COMPONENT" value="Golgi apparatus"/>
      <att type="string" name="annotation.GO CELLULAR_COMPONENT" value="Golgi membrane"/>
      <att type="string" name="annotation.GO CELLULAR_COMPONENT" value="apical part of cell"/>
      <att type="string" name="annotation.GO CELLULAR_COMPONENT" value="caveola"/>
      <att type="string" name="annotation.GO CELLULAR_COMPONENT" value="cytoplasm"/>
      <att type="string" name="annotation.GO CELLULAR_COMPONENT" value="cytoskeleton"/>
      <att type="string" name="annotation.GO CELLULAR_COMPONENT" value="cytosol"/>
      <att type="string" name="annotation.GO CELLULAR_COMPONENT" value="membrane"/>
      <att type="string" name="annotation.GO CELLULAR_COMPONENT" value="soluble fraction"/>
    </att>
    <att type="string" name="annotation.Date" value="20080612"/>
    <att type="list" name="cytoscape.alias.list">
      <att type="string" name="cytoscape.alias.list" value="IPI00218845"/>
      <att type="string" name="cytoscape.alias.list" value="P29474"/>
    </att>
    <att type="string" name="upkb_sp" value="P29474"/>
    <att type="string" name="canonicalName" value="NP_000594.2"/>
    <att type="real" name="MCODE_Score" value="1.0"/>
    <att type="string" name="annotation.With (or) From" value="Ensembl:ENSRNOP00000013058"/>
    <att type="map" name="annotation.Evidence">
      <att type="string" name="GO:0050661" value="IEA"/>
      <att type="string" name="GO:0005516" value="IEA"/>
      <att type="string" name="GO:0030324" value="IEA"/>
      <att type="string" name="GO:0010181" value="IEA"/>
      <att type="string" name="GO:0050660" value="IEA"/>
      <att type="string" name="GO:0043267" value="IEA"/>
      <att type="string" name="GO:0006928" value="TAS"/>
      <att type="string" name="GO:0006809" value="IEA"/>
      <att type="string" name="GO:0005829" value="EXP"/>
      <att type="string" name="GO:0005737" value="TAS"/>
      <att type="string" name="GO:0051926" value="IEA"/>
      <att type="string" name="GO:0007612" value="IEA"/>
      <att type="string" name="GO:0005856" value="IEA"/>
      <att type="string" name="GO:0031663" value="IEA"/>
      <att type="string" name="GO:0005794" value="IEA"/>
      <att type="string" name="GO:0005506" value="IEA"/>
      <att type="string" name="GO:0051346" value="IEA"/>
      <att type="string" name="GO:0005509" value="IEA"/>
      <att type="string" name="GO:0009055" value="IEA"/>
      <att type="string" name="GO:0045177" value="IEA"/>
      <att type="string" name="GO:0005625" value="IEA"/>
      <att type="string" name="GO:0048662" value="IEA"/>
      <att type="string" name="GO:0001542" value="IEA"/>
      <att type="string" name="GO:0001525" value="IEA"/>
      <att type="string" name="GO:0004517" value="TAS"/>
      <att type="string" name="GO:0007165" value="IEA"/>
      <att type="string" name="GO:0016020" value="IEA"/>
      <att type="string" name="GO:0000139" value="EXP"/>
      <att type="string" name="GO:0005901" value="IDA"/>
      <att type="string" name="GO:0002028" value="IEA"/>
      <att type="string" name="GO:0008270" value="IEA"/>
      <att type="string" name="GO:0055114" value="IEA"/>
      <att type="string" name="GO:0020037" value="IEA"/>
    </att>
    <att type="list" name="annotation.GO BIOLOGICAL_PROCESS">
      <att type="string" name="annotation.GO BIOLOGICAL_PROCESS" value="angiogenesis"/>
      <att type="string" name="annotation.GO BIOLOGICAL_PROCESS" value="cell motility"/>
      <att type="string" name="annotation.GO BIOLOGICAL_PROCESS" value="learning"/>
      <att type="string" name="annotation.GO BIOLOGICAL_PROCESS" value="lipopolysaccharide-mediated signaling pathway"/>
      <att type="string" name="annotation.GO BIOLOGICAL_PROCESS" value="lung development"/>
      <att type="string" name="annotation.GO BIOLOGICAL_PROCESS" value="negative regulation of calcium ion transport"/>
      <att type="string" name="annotation.GO BIOLOGICAL_PROCESS" value="negative regulation of hydrolase activity"/>
      <att type="string" name="annotation.GO BIOLOGICAL_PROCESS" value="negative regulation of potassium ion transport"/>
      <att type="string" name="annotation.GO BIOLOGICAL_PROCESS" value="negative regulation of smooth muscle cell proliferation"/>
      <att type="string" name="annotation.GO BIOLOGICAL_PROCESS" value="nitric oxide biosynthetic process"/>
      <att type="string" name="annotation.GO BIOLOGICAL_PROCESS" value="ovulation from ovarian follicle"/>
      <att type="string" name="annotation.GO BIOLOGICAL_PROCESS" value="oxidation reduction"/>
      <att type="string" name="annotation.GO BIOLOGICAL_PROCESS" value="regulation of sodium ion transport"/>
      <att type="string" name="annotation.GO BIOLOGICAL_PROCESS" value="signal transduction"/>
    </att>
    <att type="string" name="Prot_Name" value="nitric oxide synthase 3 (endothelial cell)"/>
  </node>
  <node label="NP_002114.2" id="-961">
    <att type="string" name="GeneID_String" value="3119"/>
    <att type="string" name="MCODE_Node_Status" value="Unclustered"/>
    <att type="string" name="Prot_Acc" value="NP_002114.2"/>
    <att type="string" name="type" value="human"/>
    <att type="integer" name="GeneID" value="3119"/>
    <att type="list" name="cytoscape.alias.list">
      <att type="string" name="cytoscape.alias.list" value="NP_002114.2"/>
    </att>
    <att type="string" name="canonicalName" value="NP_002114.2"/>
    <att type="real" name="MCODE_Score" value="0.2222222222222222"/>
    <att type="integer" name="Degree" value="1"/>
    <att type="string" name="Prot_Name" value="major histocompatibility complex, class II, DQ beta 1 precursor"/>
  </node>
  <node label="NP_006078.2" id="-513">
    <att type="string" name="annotation.DB_Object_ID" value="P04350"/>
    <att type="string" name="Column 4" value="10382"/>
    <att type="string" name="annotation.DB_Object_Type" value="protein"/>
    <att type="string" name="annotation.DB" value="UniProtKB"/>
    <att type="string" name="GeneID_String" value="10382"/>
    <att type="string" name="annotation.Qualifier" value=""/>
    <att type="string" name="MCODE_Node_Status" value="Unclustered"/>
    <att type="string" name="annotation.Taxon" value="Human"/>
    <att type="string" name="Prot_Acc" value="NP_006078.2"/>
    <att type="string" name="type" value="human"/>
    <att type="string" name="annotation.Assigned_by" value="UniProtKB"/>
    <att type="list" name="annotation.GO MOLECULAR_FUNCTION">
      <att type="string" name="annotation.GO MOLECULAR_FUNCTION" value="GTP binding"/>
      <att type="string" name="annotation.GO MOLECULAR_FUNCTION" value="GTPase activity"/>
      <att type="string" name="annotation.GO MOLECULAR_FUNCTION" value="nucleotide binding"/>
      <att type="string" name="annotation.GO MOLECULAR_FUNCTION" value="structural molecule activity"/>
    </att>
    <att type="map" name="annotation.DB:Reference">
      <att type="string" name="GO:0043234" value="GOA:interpro|GO_REF:0000002"/>
      <att type="string" name="GO:0005929" value="GOA:compara|GO_REF:0000019"/>
      <att type="string" name="GO:0051258" value="GOA:interpro|GO_REF:0000002"/>
      <att type="string" name="GO:0000166" value="GOA:spkw|GO_REF:0000004"/>
      <att type="string" name="GO:0005198" value="GOA:interpro|GO_REF:0000002"/>
      <att type="string" name="GO:0005874" value="GOA:interpro|GO_REF:0000002"/>
      <att type="string" name="GO:0003924" value="GOA:interpro|GO_REF:0000002"/>
      <att type="string" name="GO:0005525" value="GOA:interpro|GO_REF:0000002"/>
      <att type="string" name="GO:0007018" value="GOA:interpro|GO_REF:0000002"/>
    </att>
    <att type="integer" name="GeneID" value="10382"/>
    <att type="string" name="annotation.DB_Object_Name" value="TUBB4, TUBB5: Tubulin beta-4 chain"/>
    <att type="list" name="annotation.GO CELLULAR_COMPONENT">
      <att type="string" name="annotation.GO CELLULAR_COMPONENT" value="cilium"/>
      <att type="string" name="annotation.GO CELLULAR_COMPONENT" value="microtubule"/>
      <att type="string" name="annotation.GO CELLULAR_COMPONENT" value="protein complex"/>
    </att>
    <att type="string" name="annotation.Date" value="20080613"/>
    <att type="list" name="cytoscape.alias.list">
      <att type="string" name="cytoscape.alias.list" value="IPI00023598"/>
      <att type="string" name="cytoscape.alias.list" value="P04350"/>
    </att>
    <att type="string" name="upkb_sp" value="P04350"/>
    <att type="string" name="canonicalName" value="NP_006078.2"/>
    <att type="real" name="MCODE_Score" value="0.0"/>
    <att type="string" name="annotation.With (or) From" value="InterPro:IPR008280"/>
    <att type="map" name="annotation.Evidence">
      <att type="string" name="GO:0043234" value="IEA"/>
      <att type="string" name="GO:0005929" value="IEA"/>
      <att type="string" name="GO:0051258" value="IEA"/>
      <att type="string" name="GO:0000166" value="IEA"/>
      <att type="string" name="GO:0005198" value="IEA"/>
      <att type="string" name="GO:0005874" value="IEA"/>
      <att type="string" name="GO:0003924" value="IEA"/>
      <att type="string" name="GO:0005525" value="IEA"/>
      <att type="string" name="GO:0007018" value="IEA"/>
    </att>
    <att type="list" name="annotation.GO BIOLOGICAL_PROCESS">
      <att type="string" name="annotation.GO BIOLOGICAL_PROCESS" value="microtubule-based movement"/>
      <att type="string" name="annotation.GO BIOLOGICAL_PROCESS" value="protein polymerization"/>
    </att>
    <att type="string" name="Prot_Name" value="tubulin, beta 4"/>
  </node>
  <node label="NP_055449.1" id="-273">
    <att type="string" name="annotation.DB_Object_ID" value="P49593"/>
    <att type="string" name="Column 4" value="9647"/>
    <att type="string" name="annotation.DB_Object_Type" value="protein"/>
    <att type="string" name="annotation.DB" value="UniProtKB"/>
    <att type="string" name="upkb_vega" value="OTTHUMP00000198596"/>
    <att type="string" name="GeneID_String" value="9647"/>
    <att type="string" name="annotation.Qualifier" value=""/>
    <att type="string" name="MCODE_Node_Status" value="Unclustered"/>
    <att type="string" name="annotation.Taxon" value="Human"/>
    <att type="string" name="upkb_tr" value="Q0VGL7"/>
    <att type="string" name="Prot_Acc" value="NP_055449.1"/>
    <att type="string" name="type" value="human"/>
    <att type="string" name="annotation.Assigned_by" value="UniProtKB"/>
    <att type="list" name="annotation.GO MOLECULAR_FUNCTION">
      <att type="string" name="annotation.GO MOLECULAR_FUNCTION" value="catalytic activity"/>
      <att type="string" name="annotation.GO MOLECULAR_FUNCTION" value="hydrolase activity"/>
      <att type="string" name="annotation.GO MOLECULAR_FUNCTION" value="magnesium ion binding"/>
      <att type="string" name="annotation.GO MOLECULAR_FUNCTION" value="manganese ion binding"/>
      <att type="string" name="annotation.GO MOLECULAR_FUNCTION" value="protein serine/threonine phosphatase activity"/>
    </att>
    <att type="map" name="annotation.DB:Reference">
      <att type="string" name="GO:0008287" value="GOA:interpro|GO_REF:0000002"/>
      <att type="string" name="GO:0006470" value="GOA:interpro|GO_REF:0000002"/>
      <att type="string" name="GO:0000287" value="GOA:spkw|GO_REF:0000004"/>
      <att type="string" name="GO:0030145" value="GOA:spkw|GO_REF:0000004"/>
      <att type="string" name="GO:0016787" value="GOA:spkw|GO_REF:0000004"/>
      <att type="string" name="GO:0006915" value="GOA:spkw|GO_REF:0000004"/>
      <att type="string" name="GO:0004722" value="GOA:interpro|GO_REF:0000002"/>
      <att type="string" name="GO:0003824" value="GOA:interpro|GO_REF:0000002"/>
    </att>
    <att type="integer" name="GeneID" value="9647"/>
    <att type="string" name="annotation.DB_Object_Name" value="PPM1F, KIAA0015, POPX2: Protein phosphatase 1F"/>
    <att type="list" name="annotation.GO CELLULAR_COMPONENT">
      <att type="string" name="annotation.GO CELLULAR_COMPONENT" value="protein serine/threonine phosphatase complex"/>
    </att>
    <att type="string" name="annotation.Date" value="20080613"/>
    <att type="list" name="cytoscape.alias.list">
      <att type="string" name="cytoscape.alias.list" value="IPI00291412"/>
      <att type="string" name="cytoscape.alias.list" value="P49593"/>
    </att>
    <att type="string" name="upkb_sp" value="P49593"/>
    <att type="string" name="canonicalName" value="NP_055449.1"/>
    <att type="real" name="MCODE_Score" value="0.0"/>
    <att type="string" name="annotation.With (or) From" value="InterPro:IPR000222"/>
    <att type="map" name="annotation.Evidence">
      <att type="string" name="GO:0008287" value="IEA"/>
      <att type="string" name="GO:0006470" value="IEA"/>
      <att type="string" name="GO:0000287" value="IEA"/>
      <att type="string" name="GO:0030145" value="IEA"/>
      <att type="string" name="GO:0016787" value="IEA"/>
      <att type="string" name="GO:0006915" value="IEA"/>
      <att type="string" name="GO:0004722" value="IEA"/>
      <att type="string" name="GO:0003824" value="IEA"/>
    </att>
    <att type="list" name="annotation.GO BIOLOGICAL_PROCESS">
      <att type="string" name="annotation.GO BIOLOGICAL_PROCESS" value="apoptosis"/>
      <att type="string" name="annotation.GO BIOLOGICAL_PROCESS" value="protein amino acid dephosphorylation"/>
    </att>
    <att type="string" name="Prot_Name" value="protein phosphatase 1F"/>
  </node>
  <node label="NP_004224.1" id="-263">
    <att type="string" name="annotation.DB_Object_ID" value="Q01151"/>
    <att type="string" name="Column 4" value="9308"/>
    <att type="string" name="annotation.DB_Object_Type" value="protein"/>
    <att type="string" name="annotation.DB" value="UniProtKB"/>
    <att type="string" name="upkb_refseq_validated" value="NP_001035370"/>
    <att type="string" name="GeneID_String" value="9308"/>
    <att type="string" name="annotation.Qualifier" value=""/>
    <att type="string" name="MCODE_Node_Status" value="Unclustered"/>
    <att type="string" name="annotation.Taxon" value="Human"/>
    <att type="string" name="Prot_Acc" value="NP_004224.1"/>
    <att type="string" name="type" value="human"/>
    <att type="string" name="annotation.Assigned_by" value="PINC"/>
    <att type="map" name="annotation.DB:Reference">
      <att type="string" name="GO:0007165" value="PMID:9310491"/>
      <att type="string" name="GO:0005886" value="PMID:9310491"/>
      <att type="string" name="GO:0005887" value="PMID:8422464"/>
      <att type="string" name="GO:0006959" value="PMID:8422464"/>
      <att type="string" name="GO:0006952" value="PMID:1378080"/>
    </att>
    <att type="integer" name="GeneID" value="9308"/>
    <att type="string" name="annotation.DB_Object_Name" value="CD83: CD83 antigen precursor"/>
    <att type="list" name="annotation.GO CELLULAR_COMPONENT">
      <att type="string" name="annotation.GO CELLULAR_COMPONENT" value="integral to plasma membrane"/>
      <att type="string" name="annotation.GO CELLULAR_COMPONENT" value="plasma membrane"/>
    </att>
    <att type="string" name="annotation.Date" value="20030904"/>
    <att type="list" name="cytoscape.alias.list">
      <att type="string" name="cytoscape.alias.list" value="IPI00006003"/>
      <att type="string" name="cytoscape.alias.list" value="Q01151"/>
    </att>
    <att type="string" name="upkb_sp" value="Q01151"/>
    <att type="string" name="canonicalName" value="NP_004224.1"/>
    <att type="real" name="MCODE_Score" value="0.2222222222222222"/>
    <att type="string" name="annotation.With (or) From" value=""/>
    <att type="map" name="annotation.Evidence">
      <att type="string" name="GO:0007165" value="TAS"/>
      <att type="string" name="GO:0005886" value="TAS"/>
      <att type="string" name="GO:0005887" value="TAS"/>
      <att type="string" name="GO:0006959" value="TAS"/>
      <att type="string" name="GO:0006952" value="TAS"/>
    </att>
    <att type="list" name="annotation.GO BIOLOGICAL_PROCESS">
      <att type="string" name="annotation.GO BIOLOGICAL_PROCESS" value="defense response"/>
      <att type="string" name="annotation.GO BIOLOGICAL_PROCESS" value="humoral immune response"/>
      <att type="string" name="annotation.GO BIOLOGICAL_PROCESS" value="signal transduction"/>
    </att>
    <att type="string" name="Prot_Name" value="CD83 antigen isoform a"/>
  </node>
  <node label="NP_001763.2" id="-8">
    <att type="string" name="annotation.DB_Object_ID" value="P20138"/>
    <att type="string" name="Column 4" value="945"/>
    <att type="string" name="annotation.DB_Object_Type" value="protein"/>
    <att type="string" name="annotation.DB" value="UniProtKB"/>
    <att type="string" name="upkb_vega" value="OTTHUMP00000076228"/>
    <att type="string" name="upkb_refseq_validated" value="NP_001076087"/>
    <att type="string" name="GeneID_String" value="945"/>
    <att type="string" name="annotation.Qualifier" value=""/>
    <att type="string" name="MCODE_Node_Status" value="Unclustered"/>
    <att type="string" name="annotation.Taxon" value="Human"/>
    <att type="string" name="upkb_tr" value="Q8NF11"/>
    <att type="string" name="Prot_Acc" value="NP_001763.2"/>
    <att type="string" name="type" value="human"/>
    <att type="string" name="annotation.Assigned_by" value="PINC"/>
    <att type="list" name="annotation.GO MOLECULAR_FUNCTION">
      <att type="string" name="annotation.GO MOLECULAR_FUNCTION" value="protein binding"/>
      <att type="string" name="annotation.GO MOLECULAR_FUNCTION" value="receptor activity"/>
      <att type="string" name="annotation.GO MOLECULAR_FUNCTION" value="sugar binding"/>
    </att>
    <att type="map" name="annotation.DB:Reference">
      <att type="string" name="GO:0005515" value="GOA:spkw|GO_REF:0000004"/>
      <att type="string" name="GO:0007165" value="PMID:10611343"/>
      <att type="string" name="GO:0008285" value="PMID:10611343"/>
      <att type="string" name="GO:0005886" value="PMID:3139766"/>
      <att type="string" name="GO:0005887" value="PMID:3139766"/>
      <att type="string" name="GO:0007267" value="PMID:10611343"/>
      <att type="string" name="GO:0005529" value="GOA:spkw|GO_REF:0000004"/>
      <att type="string" name="GO:0004872" value="PMID:10611343"/>
      <att type="string" name="GO:0007155" value="PMID:10611343"/>
    </att>
    <att type="integer" name="GeneID" value="945"/>
    <att type="string" name="annotation.DB_Object_Name" value="CD33, SIGLEC3: Myeloid cell surface antigen CD33 precursor"/>
    <att type="list" name="annotation.GO CELLULAR_COMPONENT">
      <att type="string" name="annotation.GO CELLULAR_COMPONENT" value="integral to plasma membrane"/>
      <att type="string" name="annotation.GO CELLULAR_COMPONENT" value="plasma membrane"/>
    </att>
    <att type="string" name="annotation.Date" value="20030904"/>
    <att type="list" name="cytoscape.alias.list">
      <att type="string" name="cytoscape.alias.list" value="IPI00022203"/>
      <att type="string" name="cytoscape.alias.list" value="P20138"/>
    </att>
    <att type="string" name="upkb_sp" value="P20138"/>
    <att type="string" name="canonicalName" value="NP_001763.2"/>
    <att type="real" name="MCODE_Score" value="0.0"/>
    <att type="string" name="annotation.With (or) From" value=""/>
    <att type="map" name="annotation.Evidence">
      <att type="string" name="GO:0005515" value="IEA"/>
      <att type="string" name="GO:0007165" value="TAS"/>
      <att type="string" name="GO:0008285" value="TAS"/>
      <att type="string" name="GO:0005886" value="TAS"/>
      <att type="string" name="GO:0005887" value="TAS"/>
      <att type="string" name="GO:0007267" value="TAS"/>
      <att type="string" name="GO:0005529" value="IEA"/>
      <att type="string" name="GO:0004872" value="TAS"/>
      <att type="string" name="GO:0007155" value="NAS"/>
    </att>
    <att type="list" name="annotation.GO BIOLOGICAL_PROCESS">
      <att type="string" name="annotation.GO BIOLOGICAL_PROCESS" value="cell adhesion"/>
      <att type="string" name="annotation.GO BIOLOGICAL_PROCESS" value="cell-cell signaling"/>
      <att type="string" name="annotation.GO BIOLOGICAL_PROCESS" value="negative regulation of cell proliferation"/>
      <att type="string" name="annotation.GO BIOLOGICAL_PROCESS" value="signal transduction"/>
    </att>
    <att type="string" name="Prot_Name" value="CD33 antigen (gp67)"/>
  </node>
  <node label="NP_005150.1" id="-861">
    <att type="string" name="annotation.DB_Object_ID" value="P68032"/>
    <att type="string" name="Column 4" value="70"/>
    <att type="string" name="annotation.DB_Object_Type" value="protein"/>
    <att type="string" name="annotation.DB" value="UniProtKB"/>
    <att type="string" name="GeneID_String" value="70"/>
    <att type="string" name="annotation.Qualifier" value=""/>
    <att type="string" name="MCODE_Node_Status" value="Unclustered"/>
    <att type="string" name="annotation.Taxon" value="Human"/>
    <att type="string" name="Prot_Acc" value="NP_005150.1"/>
    <att type="string" name="type" value="human"/>
    <att type="string" name="annotation.Assigned_by" value="UniProtKB"/>
    <att type="list" name="annotation.GO MOLECULAR_FUNCTION">
      <att type="string" name="annotation.GO MOLECULAR_FUNCTION" value="ATP binding"/>
      <att type="string" name="annotation.GO MOLECULAR_FUNCTION" value="ATPase activity"/>
      <att type="string" name="annotation.GO MOLECULAR_FUNCTION" value="myosin binding"/>
      <att type="string" name="annotation.GO MOLECULAR_FUNCTION" value="nucleotide binding"/>
      <att type="string" name="annotation.GO MOLECULAR_FUNCTION" value="protein binding"/>
      <att type="string" name="annotation.GO MOLECULAR_FUNCTION" value="structural molecule activity"/>
    </att>
    <att type="map" name="annotation.DB:Reference">
      <att type="string" name="GO:0030240" value="GO_REF:0000024"/>
      <att type="string" name="GO:0005515" value="GOA:interpro|GO_REF:0000002"/>
      <att type="string" name="GO:0030048" value="PMID:16611632"/>
      <att type="string" name="GO:0042643" value="PMID:16611632"/>
      <att type="string" name="GO:0060047" value="PMID:9563954"/>
      <att type="string" name="GO:0006915" value="GO_REF:0000024"/>
      <att type="string" name="GO:0031032" value="GO_REF:0000024"/>
      <att type="string" name="GO:0005524" value="PMID:16611632"/>
      <att type="string" name="GO:0005737" value="GOA:spkw|GO_REF:0000004"/>
      <att type="string" name="GO:0000166" value="GOA:spkw|GO_REF:0000004"/>
      <att type="string" name="GO:0005198" value="GOA:spkw|GO_REF:0000004"/>
      <att type="string" name="GO:0055003" value="GO_REF:0000024"/>
      <att type="string" name="GO:0017022" value="PMID:16611632"/>
      <att type="string" name="GO:0005856" value="GOA:spkw|GO_REF:0000004"/>
      <att type="string" name="GO:0016887" value="PMID:16611632"/>
      <att type="string" name="GO:0055008" value="GO_REF:0000024"/>
      <att type="string" name="GO:0031674" value="GO_REF:0000024"/>
    </att>
    <att type="integer" name="GeneID" value="70"/>
    <att type="string" name="annotation.DB_Object_Name" value="ACTC1, ACTC: Actin, alpha cardiac muscle 1"/>
    <att type="list" name="annotation.GO CELLULAR_COMPONENT">
      <att type="string" name="annotation.GO CELLULAR_COMPONENT" value="I band"/>
      <att type="string" name="annotation.GO CELLULAR_COMPONENT" value="actomyosin, actin part"/>
      <att type="string" name="annotation.GO CELLULAR_COMPONENT" value="cytoplasm"/>
      <att type="string" name="annotation.GO CELLULAR_COMPONENT" value="cytoskeleton"/>
    </att>
    <att type="string" name="annotation.Date" value="20080606"/>
    <att type="list" name="cytoscape.alias.list">
      <att type="string" name="cytoscape.alias.list" value="IPI00023006"/>
      <att type="string" name="cytoscape.alias.list" value="P68032"/>
    </att>
    <att type="string" name="upkb_sp" value="P68032"/>
    <att type="string" name="canonicalName" value="NP_005150.1"/>
    <att type="real" name="MCODE_Score" value="0.0"/>
    <att type="string" name="annotation.With (or) From" value=""/>
    <att type="integer" name="Degree" value="1"/>
    <att type="map" name="annotation.Evidence">
      <att type="string" name="GO:0030240" value="ISS"/>
      <att type="string" name="GO:0005515" value="IEA"/>
      <att type="string" name="GO:0030048" value="IDA"/>
      <att type="string" name="GO:0042643" value="IDA"/>
      <att type="string" name="GO:0060047" value="IMP"/>
      <att type="string" name="GO:0006915" value="ISS"/>
      <att type="string" name="GO:0031032" value="ISS"/>
      <att type="string" name="GO:0005524" value="IDA"/>
      <att type="string" name="GO:0005737" value="IEA"/>
      <att type="string" name="GO:0000166" value="IEA"/>
      <att type="string" name="GO:0005198" value="IEA"/>
      <att type="string" name="GO:0055003" value="ISS"/>
      <att type="string" name="GO:0017022" value="IPI"/>
      <att type="string" name="GO:0005856" value="IEA"/>
      <att type="string" name="GO:0016887" value="IDA"/>
      <att type="string" name="GO:0055008" value="ISS"/>
      <att type="string" name="GO:0031674" value="ISS"/>
    </att>
    <att type="list" name="annotation.GO BIOLOGICAL_PROCESS">
      <att type="string" name="annotation.GO BIOLOGICAL_PROCESS" value="actin filament-based movement"/>
      <att type="string" name="annotation.GO BIOLOGICAL_PROCESS" value="actomyosin structure organization and biogenesis"/>
      <att type="string" name="annotation.GO BIOLOGICAL_PROCESS" value="apoptosis"/>
      <att type="string" name="annotation.GO BIOLOGICAL_PROCESS" value="cardiac muscle morphogenesis"/>
      <att type="string" name="annotation.GO BIOLOGICAL_PROCESS" value="cardiac myofibril assembly"/>
      <att type="string" name="annotation.GO BIOLOGICAL_PROCESS" value="heart contraction"/>
      <att type="string" name="annotation.GO BIOLOGICAL_PROCESS" value="muscle thin filament assembly"/>
    </att>
    <att type="string" name="Prot_Name" value="cardiac muscle alpha actin 1 proprotein"/>
  </node>
  <node label="NP_001759.3" id="-639">
    <att type="string" name="annotation.DB_Object_ID" value="P01732"/>
    <att type="string" name="Column 4" value="925"/>
    <att type="string" name="annotation.DB_Object_Type" value="protein"/>
    <att type="string" name="annotation.DB" value="UniProtKB"/>
    <att type="string" name="GeneID_String" value="925"/>
    <att type="string" name="annotation.Qualifier" value=""/>
    <att type="string" name="MCODE_Node_Status" value="Unclustered"/>
    <att type="string" name="annotation.Taxon" value="Human"/>
    <att type="string" name="upkb_tr" value="Q6ZVS2"/>
    <att type="string" name="Prot_Acc" value="NP_001759.3"/>
    <att type="string" name="type" value="human"/>
    <att type="string" name="annotation.Assigned_by" value="UniProtKB"/>
    <att type="list" name="annotation.GO MOLECULAR_FUNCTION">
      <att type="string" name="annotation.GO MOLECULAR_FUNCTION" value="MHC class I protein binding"/>
      <att type="string" name="annotation.GO MOLECULAR_FUNCTION" value="coreceptor activity"/>
      <att type="string" name="annotation.GO MOLECULAR_FUNCTION" value="protein binding"/>
    </att>
    <att type="map" name="annotation.DB:Reference">
      <att type="string" name="GO:0005515" value="PMID:2493728"/>
      <att type="string" name="GO:0042110" value="PMID:9830036"/>
      <att type="string" name="GO:0006955" value="PMID:11131152"/>
      <att type="string" name="GO:0042288" value="PMID:11131152"/>
      <att type="string" name="GO:0005886" value="GOA:spsl|GO_REF:0000023"/>
      <att type="string" name="GO:0005887" value="PMID:2496167"/>
      <att type="string" name="GO:0019882" value="PMID:2496167"/>
      <att type="string" name="GO:0042101" value="PMID:11131152"/>
      <att type="string" name="GO:0005576" value="GOA:spkw|GO_REF:0000004"/>
      <att type="string" name="GO:0015026" value="PMID:11131152"/>
      <att type="string" name="GO:0007169" value="PMID:9830036"/>
    </att>
    <att type="integer" name="GeneID" value="925"/>
    <att type="string" name="annotation.DB_Object_Name" value="CD8A, MAL: T-cell surface glycoprotein CD8 alpha chain precursor"/>
    <att type="list" name="annotation.GO CELLULAR_COMPONENT">
      <att type="string" name="annotation.GO CELLULAR_COMPONENT" value="T cell receptor complex"/>
      <att type="string" name="annotation.GO CELLULAR_COMPONENT" value="extracellular region"/>
      <att type="string" name="annotation.GO CELLULAR_COMPONENT" value="integral to plasma membrane"/>
      <att type="string" name="annotation.GO CELLULAR_COMPONENT" value="plasma membrane"/>
    </att>
    <att type="string" name="annotation.Date" value="20021018"/>
    <att type="list" name="cytoscape.alias.list">
      <att type="string" name="cytoscape.alias.list" value="IPI00438278"/>
      <att type="string" name="cytoscape.alias.list" value="P01732"/>
    </att>
    <att type="string" name="upkb_sp" value="P01732"/>
    <att type="string" name="canonicalName" value="NP_001759.3"/>
    <att type="real" name="MCODE_Score" value="0.0"/>
    <att type="string" name="annotation.With (or) From" value=""/>
    <att type="map" name="annotation.Evidence">
      <att type="string" name="GO:0005515" value="IPI"/>
      <att type="string" name="GO:0042110" value="NAS"/>
      <att type="string" name="GO:0006955" value="NAS"/>
      <att type="string" name="GO:0042288" value="NAS"/>
      <att type="string" name="GO:0005886" value="IEA"/>
      <att type="string" name="GO:0005887" value="NAS"/>
      <att type="string" name="GO:0019882" value="NAS"/>
      <att type="string" name="GO:0042101" value="NAS"/>
      <att type="string" name="GO:0005576" value="IEA"/>
      <att type="string" name="GO:0015026" value="NAS"/>
      <att type="string" name="GO:0007169" value="NAS"/>
    </att>
    <att type="list" name="annotation.GO BIOLOGICAL_PROCESS">
      <att type="string" name="annotation.GO BIOLOGICAL_PROCESS" value="T cell activation"/>
      <att type="string" name="annotation.GO BIOLOGICAL_PROCESS" value="antigen processing and presentation"/>
      <att type="string" name="annotation.GO BIOLOGICAL_PROCESS" value="immune response"/>
      <att type="string" name="annotation.GO BIOLOGICAL_PROCESS" value="transmembrane receptor protein tyrosine kinase signaling pathway"/>
    </att>
    <att type="string" name="Prot_Name" value="CD8 antigen alpha polypeptide isoform 1 precursor"/>
  </node>
  <node label="NP_000869.1" id="-831">
    <att type="string" name="annotation.DB_Object_ID" value="P14784"/>
    <att type="string" name="Column 4" value="3560"/>
    <att type="string" name="annotation.DB_Object_Type" value="protein"/>
    <att type="string" name="annotation.DB" value="UniProtKB"/>
    <att type="string" name="upkb_vega" value="OTTHUMP00000197765"/>
    <att type="string" name="GeneID_String" value="3560"/>
    <att type="string" name="annotation.Qualifier" value=""/>
    <att type="string" name="MCODE_Node_Status" value="Unclustered"/>
    <att type="string" name="annotation.Taxon" value="Human"/>
    <att type="string" name="upkb_tr" value="B0QYC1"/>
    <att type="string" name="Prot_Acc" value="NP_000869.1"/>
    <att type="string" name="type" value="human"/>
    <att type="string" name="annotation.Assigned_by" value="UniProtKB"/>
    <att type="list" name="annotation.GO MOLECULAR_FUNCTION">
      <att type="string" name="annotation.GO MOLECULAR_FUNCTION" value="hematopoietin/interferon-class (D200-domain) cytokine receptor activity"/>
      <att type="string" name="annotation.GO MOLECULAR_FUNCTION" value="interleukin-2 receptor activity"/>
      <att type="string" name="annotation.GO MOLECULAR_FUNCTION" value="receptor activity"/>
    </att>
    <att type="map" name="annotation.DB:Reference">
      <att type="string" name="GO:0045885" value="PMID:7736574"/>
      <att type="string" name="GO:0007165" value="PMID:2785715"/>
      <att type="string" name="GO:0004911" value="PMID:2467293"/>
      <att type="string" name="GO:0006461" value="PMID:2467293"/>
      <att type="string" name="GO:0004896" value="GOA:interpro|GO_REF:0000002"/>
      <att type="string" name="GO:0005886" value="PMID:2467293"/>
      <att type="string" name="GO:0005887" value="PMID:8514792"/>
      <att type="string" name="GO:0044419" value="GOA:spkw|GO_REF:0000004"/>
      <att type="string" name="GO:0019221" value="PMID:7736574"/>
      <att type="string" name="GO:0004872" value="GOA:spkw|GO_REF:0000004"/>
      <att type="string" name="GO:0009897" value="UniProt:P14784"/>
    </att>
    <att type="integer" name="GeneID" value="3560"/>
    <att type="string" name="annotation.DB_Object_Name" value="IL2RB: Interleukin-2 receptor subunit beta precursor"/>
    <att type="list" name="annotation.GO CELLULAR_COMPONENT">
      <att type="string" name="annotation.GO CELLULAR_COMPONENT" value="external side of plasma membrane"/>
      <att type="string" name="annotation.GO CELLULAR_COMPONENT" value="integral to plasma membrane"/>
      <att type="string" name="annotation.GO CELLULAR_COMPONENT" value="plasma membrane"/>
    </att>
    <att type="string" name="annotation.Date" value="20051209"/>
    <att type="list" name="cytoscape.alias.list">
      <att type="string" name="cytoscape.alias.list" value="IPI00027510"/>
      <att type="string" name="cytoscape.alias.list" value="P14784"/>
    </att>
    <att type="string" name="upkb_sp" value="P14784"/>
    <att type="string" name="canonicalName" value="NP_000869.1"/>
    <att type="real" name="MCODE_Score" value="0.2222222222222222"/>
    <att type="string" name="annotation.With (or) From" value="UniProtKB:P16297"/>
    <att type="map" name="annotation.Evidence">
      <att type="string" name="GO:0045885" value="IDA"/>
      <att type="string" name="GO:0007165" value="TAS"/>
      <att type="string" name="GO:0004911" value="TAS"/>
      <att type="string" name="GO:0006461" value="TAS"/>
      <att type="string" name="GO:0004896" value="IEA"/>
      <att type="string" name="GO:0005886" value="TAS"/>
      <att type="string" name="GO:0005887" value="TAS"/>
      <att type="string" name="GO:0044419" value="IEA"/>
      <att type="string" name="GO:0019221" value="IDA"/>
      <att type="string" name="GO:0004872" value="IEA"/>
      <att type="string" name="GO:0009897" value="ISS"/>
    </att>
    <att type="list" name="annotation.GO BIOLOGICAL_PROCESS">
      <att type="string" name="annotation.GO BIOLOGICAL_PROCESS" value="cytokine and chemokine mediated signaling pathway"/>
      <att type="string" name="annotation.GO BIOLOGICAL_PROCESS" value="interspecies interaction between organisms"/>
      <att type="string" name="annotation.GO BIOLOGICAL_PROCESS" value="positive regulation of survival gene product expression"/>
      <att type="string" name="annotation.GO BIOLOGICAL_PROCESS" value="protein complex assembly"/>
      <att type="string" name="annotation.GO BIOLOGICAL_PROCESS" value="signal transduction"/>
    </att>
    <att type="string" name="Prot_Name" value="interleukin 2 receptor beta precursor"/>
  </node>
  <node label="NP_937983.2" id="-978">
    <att type="string" name="annotation.DB_Object_ID" value="O14746"/>
    <att type="string" name="Column 4" value="7015"/>
    <att type="string" name="annotation.DB_Object_Type" value="protein"/>
    <att type="string" name="annotation.DB" value="UniProtKB"/>
    <att type="string" name="GeneID_String" value="7015"/>
    <att type="string" name="annotation.Qualifier" value=""/>
    <att type="string" name="MCODE_Node_Status" value="Unclustered"/>
    <att type="string" name="annotation.Taxon" value="Human"/>
    <att type="string" name="Prot_Acc" value="NP_937983.2"/>
    <att type="string" name="type" value="human"/>
    <att type="string" name="annotation.Assigned_by" value="UniProtKB"/>
    <att type="list" name="annotation.GO MOLECULAR_FUNCTION">
      <att type="string" name="annotation.GO MOLECULAR_FUNCTION" value="DNA binding"/>
      <att type="string" name="annotation.GO MOLECULAR_FUNCTION" value="RNA binding"/>
      <att type="string" name="annotation.GO MOLECULAR_FUNCTION" value="nucleotidyltransferase activity"/>
      <att type="string" name="annotation.GO MOLECULAR_FUNCTION" value="protein binding"/>
      <att type="string" name="annotation.GO MOLECULAR_FUNCTION" value="telomeric DNA binding"/>
      <att type="string" name="annotation.GO MOLECULAR_FUNCTION" value="telomeric template RNA reverse transcriptase activity"/>
      <att type="string" name="annotation.GO MOLECULAR_FUNCTION" value="transferase activity"/>
    </att>
    <att type="map" name="annotation.DB:Reference">
      <att type="string" name="GO:0005515" value="PMID:18358808"/>
      <att type="string" name="GO:0000781" value="PMID:12135483"/>
      <att type="string" name="GO:0005697" value="PMID:12135483"/>
      <att type="string" name="GO:0003721" value="PMID:14991929"/>
      <att type="string" name="GO:0005694" value="GOA:spkw|GO_REF:0000004"/>
      <att type="string" name="GO:0003723" value="GOA:interpro|GO_REF:0000002"/>
      <att type="string" name="GO:0042162" value="PMID:9288757"/>
      <att type="string" name="GO:0016779" value="GOA:spkw|GO_REF:0000004"/>
      <att type="string" name="GO:0005634" value="GOA:interpro|GO_REF:0000002"/>
      <att type="string" name="GO:0003677" value="GOA:interpro|GO_REF:0000002"/>
      <att type="string" name="GO:0000723" value="PMID:12135483"/>
      <att type="string" name="GO:0005654" value="PMID:15060173"/>
      <att type="string" name="GO:0006278" value="GOA:interpro|GO_REF:0000002"/>
      <att type="string" name="GO:0016740" value="GOA:spkw|GO_REF:0000004"/>
    </att>
    <att type="integer" name="GeneID" value="7015"/>
    <att type="string" name="annotation.DB_Object_Name" value="TERT, EST2, TCS1, TRT: Telomerase reverse transcriptase"/>
    <att type="list" name="annotation.GO CELLULAR_COMPONENT">
      <att type="string" name="annotation.GO CELLULAR_COMPONENT" value="chromosome"/>
      <att type="string" name="annotation.GO CELLULAR_COMPONENT" value="chromosome, telomeric region"/>
      <att type="string" name="annotation.GO CELLULAR_COMPONENT" value="nucleoplasm"/>
      <att type="string" name="annotation.GO CELLULAR_COMPONENT" value="nucleus"/>
      <att type="string" name="annotation.GO CELLULAR_COMPONENT" value="telomerase holoenzyme complex"/>
    </att>
    <att type="string" name="annotation.Date" value="20040427"/>
    <att type="list" name="cytoscape.alias.list">
      <att type="string" name="cytoscape.alias.list" value="IPI00298218"/>
      <att type="string" name="cytoscape.alias.list" value="O14746"/>
    </att>
    <att type="string" name="upkb_sp" value="O14746"/>
    <att type="string" name="canonicalName" value="NP_937983.2"/>
    <att type="real" name="MCODE_Score" value="0.2222222222222222"/>
    <att type="string" name="annotation.With (or) From" value=""/>
    <att type="map" name="annotation.Evidence">
      <att type="string" name="GO:0005515" value="IPI"/>
      <att type="string" name="GO:0000781" value="IC"/>
      <att type="string" name="GO:0005697" value="IDA"/>
      <att type="string" name="GO:0003721" value="TAS"/>
      <att type="string" name="GO:0005694" value="IEA"/>
      <att type="string" name="GO:0003723" value="IEA"/>
      <att type="string" name="GO:0042162" value="TAS"/>
      <att type="string" name="GO:0016779" value="IEA"/>
      <att type="string" name="GO:0005634" value="IEA"/>
      <att type="string" name="GO:0003677" value="IEA"/>
      <att type="string" name="GO:0000723" value="TAS"/>
      <att type="string" name="GO:0005654" value="EXP"/>
      <att type="string" name="GO:0006278" value="IEA"/>
      <att type="string" name="GO:0016740" value="IEA"/>
    </att>
    <att type="list" name="annotation.GO BIOLOGICAL_PROCESS">
      <att type="string" name="annotation.GO BIOLOGICAL_PROCESS" value="RNA-dependent DNA replication"/>
      <att type="string" name="annotation.GO BIOLOGICAL_PROCESS" value="telomere maintenance"/>
    </att>
    <att type="string" name="Prot_Name" value="telomerase reverse transcriptase isoform 1"/>
  </node>
  <node label="NP_005391.1" id="-1072">
    <att type="string" name="annotation.DB_Object_ID" value="Q02156"/>
    <att type="string" name="Column 4" value="5581"/>
    <att type="string" name="annotation.DB_Object_Type" value="protein"/>
    <att type="string" name="annotation.DB" value="UniProtKB"/>
    <att type="string" name="upkb_vega" value="OTTHUMP00000200380"/>
    <att type="string" name="GeneID_String" value="5581"/>
    <att type="string" name="annotation.Qualifier" value=""/>
    <att type="string" name="MCODE_Node_Status" value="Unclustered"/>
    <att type="string" name="annotation.Taxon" value="Human"/>
    <att type="string" name="upkb_tr" value="Q53RT0"/>
    <att type="string" name="Prot_Acc" value="NP_005391.1"/>
    <att type="string" name="type" value="human"/>
    <att type="string" name="annotation.Assigned_by" value="PINC"/>
    <att type="list" name="annotation.GO MOLECULAR_FUNCTION">
      <att type="string" name="annotation.GO MOLECULAR_FUNCTION" value="ATP binding"/>
      <att type="string" name="annotation.GO MOLECULAR_FUNCTION" value="diacylglycerol binding"/>
      <att type="string" name="annotation.GO MOLECULAR_FUNCTION" value="metal ion binding"/>
      <att type="string" name="annotation.GO MOLECULAR_FUNCTION" value="nucleotide binding"/>
      <att type="string" name="annotation.GO MOLECULAR_FUNCTION" value="protein binding"/>
      <att type="string" name="annotation.GO MOLECULAR_FUNCTION" value="protein kinase C activity"/>
      <att type="string" name="annotation.GO MOLECULAR_FUNCTION" value="protein serine/threonine kinase activity"/>
      <att type="string" name="annotation.GO MOLECULAR_FUNCTION" value="signal transducer activity"/>
      <att type="string" name="annotation.GO MOLECULAR_FUNCTION" value="transferase activity"/>
      <att type="string" name="annotation.GO MOLECULAR_FUNCTION" value="zinc ion binding"/>
    </att>
    <att type="map" name="annotation.DB:Reference">
      <att type="string" name="GO:0005515" value="PMID:17668322"/>
      <att type="string" name="GO:0007242" value="GOA:interpro|GO_REF:0000002"/>
      <att type="string" name="GO:0005624" value="PMID:7935319"/>
      <att type="string" name="GO:0006917" value="PMID:10438519"/>
      <att type="string" name="GO:0005524" value="GOA:interpro|GO_REF:0000002"/>
      <att type="string" name="GO:0046872" value="GOA:spkw|GO_REF:0000004"/>
      <att type="string" name="GO:0019992" value="GOA:spkw|GO_REF:0000004"/>
      <att type="string" name="GO:0000166" value="GOA:spkw|GO_REF:0000004"/>
      <att type="string" name="GO:0004674" value="GOA:spkw|GO_REF:0000004"/>
      <att type="string" name="GO:0006468" value="PMID:1382605"/>
      <att type="string" name="GO:0008270" value="GOA:spkw|GO_REF:0000004"/>
      <att type="string" name="GO:0004871" value="PMID:10438519"/>
      <att type="string" name="GO:0004697" value="PMID:1382605"/>
      <att type="string" name="GO:0016740" value="GOA:spkw|GO_REF:0000004"/>
    </att>
    <att type="integer" name="GeneID" value="5581"/>
    <att type="string" name="annotation.DB_Object_Name" value="PRKCE, PKCE: Protein kinase C epsilon type"/>
    <att type="list" name="annotation.GO CELLULAR_COMPONENT">
      <att type="string" name="annotation.GO CELLULAR_COMPONENT" value="membrane fraction"/>
    </att>
    <att type="string" name="annotation.Date" value="20030904"/>
    <att type="list" name="cytoscape.alias.list">
      <att type="string" name="cytoscape.alias.list" value="IPI00024539"/>
      <att type="string" name="cytoscape.alias.list" value="Q02156"/>
    </att>
    <att type="string" name="upkb_sp" value="Q02156"/>
    <att type="string" name="canonicalName" value="NP_005391.1"/>
    <att type="real" name="MCODE_Score" value="1.0"/>
    <att type="string" name="annotation.With (or) From" value=""/>
    <att type="integer" name="Degree" value="3"/>
    <att type="map" name="annotation.Evidence">
      <att type="string" name="GO:0005515" value="IPI"/>
      <att type="string" name="GO:0007242" value="IEA"/>
      <att type="string" name="GO:0005624" value="TAS"/>
      <att type="string" name="GO:0006917" value="TAS"/>
      <att type="string" name="GO:0005524" value="IEA"/>
      <att type="string" name="GO:0046872" value="IEA"/>
      <att type="string" name="GO:0019992" value="IEA"/>
      <att type="string" name="GO:0000166" value="IEA"/>
      <att type="string" name="GO:0004674" value="IEA"/>
      <att type="string" name="GO:0006468" value="TAS"/>
      <att type="string" name="GO:0008270" value="IEA"/>
      <att type="string" name="GO:0004871" value="TAS"/>
      <att type="string" name="GO:0004697" value="TAS"/>
      <att type="string" name="GO:0016740" value="IEA"/>
    </att>
    <att type="list" name="annotation.GO BIOLOGICAL_PROCESS">
      <att type="string" name="annotation.GO BIOLOGICAL_PROCESS" value="induction of apoptosis"/>
      <att type="string" name="annotation.GO BIOLOGICAL_PROCESS" value="intracellular signaling cascade"/>
      <att type="string" name="annotation.GO BIOLOGICAL_PROCESS" value="protein amino acid phosphorylation"/>
    </att>
    <att type="string" name="Prot_Name" value="protein kinase C, epsilon"/>
  </node>
  <node label="NP_064440.1" id="-837">
    <att type="string" name="annotation.DB_Object_ID" value="P01906"/>
    <att type="string" name="Column 4" value="3118"/>
    <att type="string" name="annotation.DB_Object_Type" value="protein"/>
    <att type="string" name="annotation.DB" value="UniProtKB"/>
    <att type="string" name="GeneID_String" value="3118"/>
    <att type="string" name="annotation.Qualifier" value=""/>
    <att type="string" name="MCODE_Node_Status" value="Unclustered"/>
    <att type="string" name="annotation.Taxon" value="Human"/>
    <att type="string" name="upkb_tr" value="Q30087"/>
    <att type="string" name="Prot_Acc" value="NP_064440.1"/>
    <att type="string" name="type" value="human"/>
    <att type="string" name="annotation.Assigned_by" value="UniProtKB"/>
    <att type="list" name="annotation.GO MOLECULAR_FUNCTION">
      <att type="string" name="annotation.GO MOLECULAR_FUNCTION" value="MHC class II receptor activity"/>
    </att>
    <att type="map" name="annotation.DB:Reference">
      <att type="string" name="GO:0006955" value="PMID:3036828"/>
      <att type="string" name="GO:0005886" value="PMID:15489916"/>
      <att type="string" name="GO:0016020" value="GOA:interpro|GO_REF:0000002"/>
      <att type="string" name="GO:0005887" value="PMID:3036828"/>
      <att type="string" name="GO:0019882" value="GOA:interpro|GO_REF:0000002"/>
      <att type="string" name="GO:0002504" value="GOA:spkw|GO_REF:0000004"/>
      <att type="string" name="GO:0042613" value="GOA:interpro|GO_REF:0000002"/>
      <att type="string" name="GO:0032395" value="PMID:3036828"/>
    </att>
    <att type="integer" name="GeneID" value="3118"/>
    <att type="string" name="annotation.DB_Object_Name" value="HLA-DQA2, HLA-DXA: HLA class II histocompatibility antigen, DQ(6) alpha chain precursor"/>
    <att type="list" name="annotation.GO CELLULAR_COMPONENT">
      <att type="string" name="annotation.GO CELLULAR_COMPONENT" value="MHC class II protein complex"/>
      <att type="string" name="annotation.GO CELLULAR_COMPONENT" value="integral to plasma membrane"/>
      <att type="string" name="annotation.GO CELLULAR_COMPONENT" value="membrane"/>
      <att type="string" name="annotation.GO CELLULAR_COMPONENT" value="plasma membrane"/>
    </att>
    <att type="string" name="annotation.Date" value="20080613"/>
    <att type="list" name="cytoscape.alias.list">
      <att type="string" name="cytoscape.alias.list" value="IPI00005172"/>
      <att type="string" name="cytoscape.alias.list" value="P01906"/>
    </att>
    <att type="string" name="upkb_sp" value="P01906"/>
    <att type="string" name="canonicalName" value="NP_064440.1"/>
    <att type="real" name="MCODE_Score" value="0.2222222222222222"/>
    <att type="string" name="annotation.With (or) From" value="InterPro:IPR001003"/>
    <att type="integer" name="Degree" value="1"/>
    <att type="map" name="annotation.Evidence">
      <att type="string" name="GO:0006955" value="NAS"/>
      <att type="string" name="GO:0005886" value="EXP"/>
      <att type="string" name="GO:0016020" value="IEA"/>
      <att type="string" name="GO:0005887" value="NAS"/>
      <att type="string" name="GO:0019882" value="IEA"/>
      <att type="string" name="GO:0002504" value="IEA"/>
      <att type="string" name="GO:0042613" value="IEA"/>
      <att type="string" name="GO:0032395" value="NAS"/>
    </att>
    <att type="list" name="annotation.GO BIOLOGICAL_PROCESS">
      <att type="string" name="annotation.GO BIOLOGICAL_PROCESS" value="antigen processing and presentation"/>
      <att type="string" name="annotation.GO BIOLOGICAL_PROCESS" value="antigen processing and presentation of peptide or polysaccharide antigen via MHC class II"/>
      <att type="string" name="annotation.GO BIOLOGICAL_PROCESS" value="immune response"/>
    </att>
    <att type="string" name="Prot_Name" value="major histocompatibility complex, class II, DQ alpha 2"/>
  </node>
  <node label="NP_005505.2" id="-825">
    <att type="string" name="GeneID_String" value="3106"/>
    <att type="string" name="MCODE_Node_Status" value="Unclustered"/>
    <att type="string" name="Prot_Acc" value="NP_005505.2"/>
    <att type="string" name="type" value="human"/>
    <att type="integer" name="GeneID" value="3106"/>
    <att type="list" name="cytoscape.alias.list">
      <att type="string" name="cytoscape.alias.list" value="NP_005505.2"/>
    </att>
    <att type="string" name="canonicalName" value="NP_005505.2"/>
    <att type="real" name="MCODE_Score" value="1.0"/>
    <att type="string" name="Prot_Name" value="major histocompatibility complex, class I, B"/>
  </node>
  <node label="NP_002972.1" id="-404">
    <att type="string" name="annotation.DB_Object_ID" value="P22362"/>
    <att type="string" name="Column 4" value="6346"/>
    <att type="string" name="annotation.DB_Object_Type" value="protein"/>
    <att type="string" name="annotation.DB" value="UniProtKB"/>
    <att type="string" name="GeneID_String" value="6346"/>
    <att type="string" name="annotation.Qualifier" value=""/>
    <att type="string" name="MCODE_Node_Status" value="Unclustered"/>
    <att type="string" name="annotation.Taxon" value="Human"/>
    <att type="string" name="Prot_Acc" value="NP_002972.1"/>
    <att type="string" name="type" value="human"/>
    <att type="string" name="annotation.Assigned_by" value="PINC"/>
    <att type="list" name="annotation.GO MOLECULAR_FUNCTION">
      <att type="string" name="annotation.GO MOLECULAR_FUNCTION" value="chemokine activity"/>
      <att type="string" name="annotation.GO MOLECULAR_FUNCTION" value="protein binding"/>
    </att>
    <att type="map" name="annotation.DB:Reference">
      <att type="string" name="GO:0005515" value="GOA:compara|GO_REF:0000019"/>
      <att type="string" name="GO:0007165" value="PMID:9417093"/>
      <att type="string" name="GO:0008009" value="PMID:9417093"/>
      <att type="string" name="GO:0006955" value="GOA:interpro|GO_REF:0000002"/>
      <att type="string" name="GO:0006935" value="PMID:9417093"/>
      <att type="string" name="GO:0006874" value="PMID:9417093"/>
      <att type="string" name="GO:0016032" value="PMID:9417093"/>
      <att type="string" name="GO:0005576" value="GOA:interpro|GO_REF:0000002"/>
      <att type="string" name="GO:0005615" value="PMID:2212659"/>
    </att>
    <att type="integer" name="GeneID" value="6346"/>
    <att type="string" name="annotation.DB_Object_Name" value="CCL1, SCYA1: C-C motif chemokine 1 precursor"/>
    <att type="list" name="annotation.GO CELLULAR_COMPONENT">
      <att type="string" name="annotation.GO CELLULAR_COMPONENT" value="extracellular region"/>
      <att type="string" name="annotation.GO CELLULAR_COMPONENT" value="extracellular space"/>
    </att>
    <att type="string" name="annotation.Date" value="20030904"/>
    <att type="list" name="cytoscape.alias.list">
      <att type="string" name="cytoscape.alias.list" value="IPI00026221"/>
      <att type="string" name="cytoscape.alias.list" value="P22362"/>
    </att>
    <att type="string" name="upkb_sp" value="P22362"/>
    <att type="string" name="canonicalName" value="NP_002972.1"/>
    <att type="real" name="MCODE_Score" value="0.0"/>
    <att type="string" name="annotation.With (or) From" value=""/>
    <att type="integer" name="Degree" value="1"/>
    <att type="map" name="annotation.Evidence">
      <att type="string" name="GO:0005515" value="IEA"/>
      <att type="string" name="GO:0007165" value="TAS"/>
      <att type="string" name="GO:0008009" value="TAS"/>
      <att type="string" name="GO:0006955" value="IEA"/>
      <att type="string" name="GO:0006935" value="TAS"/>
      <att type="string" name="GO:0006874" value="TAS"/>
      <att type="string" name="GO:0016032" value="TAS"/>
      <att type="string" name="GO:0005576" value="IEA"/>
      <att type="string" name="GO:0005615" value="TAS"/>
    </att>
    <att type="list" name="annotation.GO BIOLOGICAL_PROCESS">
      <att type="string" name="annotation.GO BIOLOGICAL_PROCESS" value="cellular calcium ion homeostasis"/>
      <att type="string" name="annotation.GO BIOLOGICAL_PROCESS" value="chemotaxis"/>
      <att type="string" name="annotation.GO BIOLOGICAL_PROCESS" value="immune response"/>
      <att type="string" name="annotation.GO BIOLOGICAL_PROCESS" value="signal transduction"/>
      <att type="string" name="annotation.GO BIOLOGICAL_PROCESS" value="viral reproduction"/>
    </att>
    <att type="string" name="Prot_Name" value="small inducible cytokine A1 precursor"/>
  </node>
  <node label="NP_002164.1" id="-905">
    <att type="string" name="annotation.DB_Object_ID" value="P05015"/>
    <att type="string" name="Column 4" value="3449"/>
    <att type="string" name="annotation.DB_Object_Type" value="protein"/>
    <att type="string" name="annotation.DB" value="UniProtKB"/>
    <att type="string" name="GeneID_String" value="3449"/>
    <att type="string" name="annotation.Qualifier" value=""/>
    <att type="string" name="MCODE_Node_Status" value="Unclustered"/>
    <att type="string" name="annotation.Taxon" value="Human"/>
    <att type="string" name="Prot_Acc" value="NP_002164.1"/>
    <att type="string" name="type" value="human"/>
    <att type="string" name="annotation.Assigned_by" value="UniProtKB"/>
    <att type="list" name="annotation.GO MOLECULAR_FUNCTION">
      <att type="string" name="annotation.GO MOLECULAR_FUNCTION" value="interferon-alpha/beta receptor binding"/>
    </att>
    <att type="map" name="annotation.DB:Reference">
      <att type="string" name="GO:0005132" value="PMID:6548765"/>
      <att type="string" name="GO:0005576" value="GOA:interpro|GO_REF:0000002"/>
      <att type="string" name="GO:0006952" value="GOA:interpro|GO_REF:0000002"/>
      <att type="string" name="GO:0009615" value="GOA:spkw|GO_REF:0000004"/>
      <att type="string" name="GO:0005615" value="GOA:spkw|GO_REF:0000004"/>
    </att>
    <att type="integer" name="GeneID" value="3449"/>
    <att type="string" name="annotation.DB_Object_Name" value="IFNA16: Interferon alpha-16 precursor"/>
    <att type="list" name="annotation.GO CELLULAR_COMPONENT">
      <att type="string" name="annotation.GO CELLULAR_COMPONENT" value="extracellular region"/>
      <att type="string" name="annotation.GO CELLULAR_COMPONENT" value="extracellular space"/>
    </att>
    <att type="string" name="annotation.Date" value="20080616"/>
    <att type="list" name="cytoscape.alias.list">
      <att type="string" name="cytoscape.alias.list" value="IPI00006456"/>
      <att type="string" name="cytoscape.alias.list" value="P05015"/>
    </att>
    <att type="string" name="upkb_sp" value="P05015"/>
    <att type="string" name="canonicalName" value="NP_002164.1"/>
    <att type="real" name="MCODE_Score" value="1.0"/>
    <att type="string" name="annotation.With (or) From" value="SP_KW:KW-0202"/>
    <att type="integer" name="Degree" value="3"/>
    <att type="map" name="annotation.Evidence">
      <att type="string" name="GO:0005132" value="TAS"/>
      <att type="string" name="GO:0005576" value="IEA"/>
      <att type="string" name="GO:0006952" value="IEA"/>
      <att type="string" name="GO:0009615" value="IEA"/>
      <att type="string" name="GO:0005615" value="IEA"/>
    </att>
    <att type="list" name="annotation.GO BIOLOGICAL_PROCESS">
      <att type="string" name="annotation.GO BIOLOGICAL_PROCESS" value="defense response"/>
      <att type="string" name="annotation.GO BIOLOGICAL_PROCESS" value="response to virus"/>
    </att>
    <att type="string" name="Prot_Name" value="interferon, alpha 16"/>
  </node>
  <node label="NP_000570.1" id="-973">
    <att type="string" name="annotation.DB_Object_ID" value="O14694"/>
    <att type="string" name="Column 4" value="1234"/>
    <att type="string" name="annotation.DB_Object_Type" value="protein"/>
    <att type="string" name="annotation.DB" value="UniProtKB"/>
    <att type="string" name="GeneID_String" value="1234"/>
    <att type="string" name="annotation.Qualifier" value=""/>
    <att type="string" name="MCODE_Node_Status" value="Unclustered"/>
    <att type="string" name="annotation.Taxon" value="Human"/>
    <att type="string" name="upkb_tr" value="O14694"/>
    <att type="string" name="Prot_Acc" value="NP_000570.1"/>
    <att type="string" name="type" value="human"/>
    <att type="string" name="annotation.Assigned_by" value="UniProtKB"/>
    <att type="list" name="annotation.GO MOLECULAR_FUNCTION">
      <att type="string" name="annotation.GO MOLECULAR_FUNCTION" value="C-C chemokine receptor activity"/>
      <att type="string" name="annotation.GO MOLECULAR_FUNCTION" value="receptor activity"/>
      <att type="string" name="annotation.GO MOLECULAR_FUNCTION" value="rhodopsin-like receptor activity"/>
    </att>
    <att type="map" name="annotation.DB:Reference">
      <att type="string" name="GO:0007165" value="GOA:spkw|GO_REF:0000004"/>
      <att type="string" name="GO:0007186" value="GOA:interpro|GO_REF:0000002"/>
      <att type="string" name="GO:0005886" value="GOA:spsl|GO_REF:0000023"/>
      <att type="string" name="GO:0016493" value="GOA:interpro|GO_REF:0000002"/>
      <att type="string" name="GO:0001584" value="GOA:interpro|GO_REF:0000002"/>
      <att type="string" name="GO:0004872" value="GOA:spkw|GO_REF:0000004"/>
      <att type="string" name="GO:0016021" value="GOA:interpro|GO_REF:0000002"/>
    </att>
    <att type="integer" name="GeneID" value="1234"/>
    <att type="string" name="annotation.DB_Object_Name" value="CCR5: CCR5 receptor (Fragment)"/>
    <att type="list" name="annotation.GO CELLULAR_COMPONENT">
      <att type="string" name="annotation.GO CELLULAR_COMPONENT" value="integral to membrane"/>
      <att type="string" name="annotation.GO CELLULAR_COMPONENT" value="plasma membrane"/>
    </att>
    <att type="string" name="annotation.Date" value="20080613"/>
    <att type="list" name="cytoscape.alias.list">
      <att type="string" name="cytoscape.alias.list" value="IPI00023213"/>
      <att type="string" name="cytoscape.alias.list" value="O14694"/>
    </att>
    <att type="string" name="canonicalName" value="NP_000570.1"/>
    <att type="real" name="MCODE_Score" value="1.0"/>
    <att type="string" name="annotation.With (or) From" value="InterPro:IPR000355"/>
    <att type="integer" name="Degree" value="3"/>
    <att type="map" name="annotation.Evidence">
      <att type="string" name="GO:0007165" value="IEA"/>
      <att type="string" name="GO:0007186" value="IEA"/>
      <att type="string" name="GO:0005886" value="IEA"/>
      <att type="string" name="GO:0016493" value="IEA"/>
      <att type="string" name="GO:0001584" value="IEA"/>
      <att type="string" name="GO:0004872" value="IEA"/>
      <att type="string" name="GO:0016021" value="IEA"/>
    </att>
    <att type="list" name="annotation.GO BIOLOGICAL_PROCESS">
      <att type="string" name="annotation.GO BIOLOGICAL_PROCESS" value="G-protein coupled receptor protein signaling pathway"/>
      <att type="string" name="annotation.GO BIOLOGICAL_PROCESS" value="signal transduction"/>
    </att>
    <att type="string" name="Prot_Name" value="chemokine (C-C motif) receptor 5"/>
  </node>
  <node label="NP_005573.1" id="-131">
    <att type="string" name="annotation.DB_Object_ID" value="Q99467"/>
    <att type="string" name="Column 4" value="4064"/>
    <att type="string" name="annotation.DB_Object_Type" value="protein"/>
    <att type="string" name="annotation.DB" value="UniProtKB"/>
    <att type="string" name="GeneID_String" value="4064"/>
    <att type="string" name="annotation.Qualifier" value=""/>
    <att type="string" name="MCODE_Node_Status" value="Unclustered"/>
    <att type="string" name="annotation.Taxon" value="Human"/>
    <att type="string" name="Prot_Acc" value="NP_005573.1"/>
    <att type="string" name="type" value="human"/>
    <att type="string" name="annotation.Assigned_by" value="UniProtKB"/>
    <att type="list" name="annotation.GO MOLECULAR_FUNCTION">
      <att type="string" name="annotation.GO MOLECULAR_FUNCTION" value="protein binding"/>
      <att type="string" name="annotation.GO MOLECULAR_FUNCTION" value="receptor activity"/>
    </att>
    <att type="map" name="annotation.DB:Reference">
      <att type="string" name="GO:0005515" value="PMID:8975706"/>
      <att type="string" name="GO:0006954" value="GOA:spkw|GO_REF:0000004"/>
      <att type="string" name="GO:0005886" value="GOA:spsl|GO_REF:0000023"/>
      <att type="string" name="GO:0045087" value="GOA:spkw|GO_REF:0000004"/>
      <att type="string" name="GO:0004872" value="GOA:spkw|GO_REF:0000004"/>
      <att type="string" name="GO:0016021" value="GOA:spkw|GO_REF:0000004"/>
    </att>
    <att type="integer" name="GeneID" value="4064"/>
    <att type="string" name="annotation.DB_Object_Name" value="CD180, LY64, RP105: CD180 antigen precursor"/>
    <att type="list" name="annotation.GO CELLULAR_COMPONENT">
      <att type="string" name="annotation.GO CELLULAR_COMPONENT" value="integral to membrane"/>
      <att type="string" name="annotation.GO CELLULAR_COMPONENT" value="plasma membrane"/>
    </att>
    <att type="string" name="annotation.Date" value="20080616"/>
    <att type="list" name="cytoscape.alias.list">
      <att type="string" name="cytoscape.alias.list" value="IPI00023722"/>
      <att type="string" name="cytoscape.alias.list" value="Q99467"/>
    </att>
    <att type="string" name="upkb_sp" value="Q99467"/>
    <att type="string" name="canonicalName" value="NP_005573.1"/>
    <att type="real" name="MCODE_Score" value="0.0"/>
    <att type="string" name="annotation.With (or) From" value="SP_KW:KW-0812"/>
    <att type="map" name="annotation.Evidence">
      <att type="string" name="GO:0005515" value="TAS"/>
      <att type="string" name="GO:0006954" value="IEA"/>
      <att type="string" name="GO:0005886" value="IEA"/>
      <att type="string" name="GO:0045087" value="IEA"/>
      <att type="string" name="GO:0004872" value="IEA"/>
      <att type="string" name="GO:0016021" value="IEA"/>
    </att>
    <att type="list" name="annotation.GO BIOLOGICAL_PROCESS">
      <att type="string" name="annotation.GO BIOLOGICAL_PROCESS" value="inflammatory response"/>
      <att type="string" name="annotation.GO BIOLOGICAL_PROCESS" value="innate immune response"/>
    </att>
    <att type="string" name="Prot_Name" value="CD180 antigen"/>
  </node>
  <node label="NP_068733.1" id="-387">
    <att type="string" name="annotation.DB_Object_ID" value="Q9Y281"/>
    <att type="string" name="Column 4" value="1073"/>
    <att type="string" name="annotation.DB_Object_Type" value="protein"/>
    <att type="string" name="annotation.DB" value="UniProtKB"/>
    <att type="string" name="upkb_vega" value="OTTHUMP00000200373"/>
    <att type="string" name="GeneID_String" value="1073"/>
    <att type="string" name="annotation.Qualifier" value=""/>
    <att type="string" name="MCODE_Node_Status" value="Unclustered"/>
    <att type="string" name="annotation.Taxon" value="Human"/>
    <att type="string" name="Prot_Acc" value="NP_068733.1"/>
    <att type="string" name="type" value="human"/>
    <att type="string" name="annotation.Assigned_by" value="UniProtKB"/>
    <att type="list" name="annotation.GO MOLECULAR_FUNCTION">
      <att type="string" name="annotation.GO MOLECULAR_FUNCTION" value="actin binding"/>
      <att type="string" name="annotation.GO MOLECULAR_FUNCTION" value="protein binding"/>
    </att>
    <att type="map" name="annotation.DB:Reference">
      <att type="string" name="GO:0005622" value="GOA:interpro|GO_REF:0000002"/>
      <att type="string" name="GO:0005515" value="PMID:16189514"/>
      <att type="string" name="GO:0005737" value="GOA:spkw|GO_REF:0000004"/>
      <att type="string" name="GO:0003779" value="GOA:interpro|GO_REF:0000002"/>
      <att type="string" name="GO:0005634" value="GOA:spkw|GO_REF:0000004"/>
      <att type="string" name="GO:0005856" value="GOA:spkw|GO_REF:0000004"/>
      <att type="string" name="GO:0016363" value="GOA:spsl|GO_REF:0000023"/>
    </att>
    <att type="integer" name="GeneID" value="1073"/>
    <att type="string" name="annotation.DB_Object_Name" value="CFL2: Cofilin-2"/>
    <att type="list" name="annotation.GO CELLULAR_COMPONENT">
      <att type="string" name="annotation.GO CELLULAR_COMPONENT" value="cytoplasm"/>
      <att type="string" name="annotation.GO CELLULAR_COMPONENT" value="cytoskeleton"/>
      <att type="string" name="annotation.GO CELLULAR_COMPONENT" value="intracellular"/>
      <att type="string" name="annotation.GO CELLULAR_COMPONENT" value="nuclear matrix"/>
      <att type="string" name="annotation.GO CELLULAR_COMPONENT" value="nucleus"/>
    </att>
    <att type="string" name="annotation.Date" value="20080612"/>
    <att type="list" name="cytoscape.alias.list">
      <att type="string" name="cytoscape.alias.list" value="IPI00413344"/>
      <att type="string" name="cytoscape.alias.list" value="Q9Y281"/>
    </att>
    <att type="string" name="upkb_sp" value="Q9Y281"/>
    <att type="string" name="canonicalName" value="NP_068733.1"/>
    <att type="real" name="MCODE_Score" value="0.0"/>
    <att type="string" name="annotation.With (or) From" value="SP_SL:SL-0181"/>
    <att type="map" name="annotation.Evidence">
      <att type="string" name="GO:0005622" value="IEA"/>
      <att type="string" name="GO:0005515" value="IPI"/>
      <att type="string" name="GO:0005737" value="IEA"/>
      <att type="string" name="GO:0003779" value="IEA"/>
      <att type="string" name="GO:0005634" value="IEA"/>
      <att type="string" name="GO:0005856" value="IEA"/>
      <att type="string" name="GO:0016363" value="IEA"/>
    </att>
    <att type="string" name="Prot_Name" value="cofilin 2 (muscle)"/>
  </node>
  <node label="NP_061984.2" id="-938">
    <att type="string" name="annotation.DB_Object_ID" value="P01903"/>
    <att type="string" name="Column 4" value="3122"/>
    <att type="string" name="annotation.DB_Object_Type" value="protein"/>
    <att type="string" name="annotation.DB" value="UniProtKB"/>
    <att type="string" name="upkb_vega" value="OTTHUMP00000029406"/>
    <att type="string" name="GeneID_String" value="3122"/>
    <att type="string" name="annotation.Qualifier" value=""/>
    <att type="string" name="MCODE_Node_Status" value="Unclustered"/>
    <att type="string" name="annotation.Taxon" value="Human"/>
    <att type="string" name="upkb_tr" value="Q30118"/>
    <att type="string" name="Prot_Acc" value="NP_061984.2"/>
    <att type="string" name="type" value="human"/>
    <att type="string" name="annotation.Assigned_by" value="UniProtKB"/>
    <att type="list" name="annotation.GO MOLECULAR_FUNCTION">
      <att type="string" name="annotation.GO MOLECULAR_FUNCTION" value="MHC class II receptor activity"/>
    </att>
    <att type="map" name="annotation.DB:Reference">
      <att type="string" name="GO:0006955" value="PMID:6304715"/>
      <att type="string" name="GO:0005886" value="PMID:8890155"/>
      <att type="string" name="GO:0016020" value="GOA:interpro|GO_REF:0000002"/>
      <att type="string" name="GO:0005887" value="PMID:6304715"/>
      <att type="string" name="GO:0019882" value="GOA:interpro|GO_REF:0000002"/>
      <att type="string" name="GO:0002504" value="GOA:spkw|GO_REF:0000004"/>
      <att type="string" name="GO:0042613" value="GOA:interpro|GO_REF:0000002"/>
      <att type="string" name="GO:0032395" value="PMID:6812963"/>
      <att type="string" name="GO:0005764" value="PMID:8890155"/>
    </att>
    <att type="integer" name="GeneID" value="3122"/>
    <att type="string" name="annotation.DB_Object_Name" value="HLA-DRA, HLA-DRA1: HLA class II histocompatibility antigen, DR alpha chain precursor"/>
    <att type="list" name="annotation.GO CELLULAR_COMPONENT">
      <att type="string" name="annotation.GO CELLULAR_COMPONENT" value="MHC class II protein complex"/>
      <att type="string" name="annotation.GO CELLULAR_COMPONENT" value="integral to plasma membrane"/>
      <att type="string" name="annotation.GO CELLULAR_COMPONENT" value="lysosome"/>
      <att type="string" name="annotation.GO CELLULAR_COMPONENT" value="membrane"/>
      <att type="string" name="annotation.GO CELLULAR_COMPONENT" value="plasma membrane"/>
    </att>
    <att type="string" name="annotation.Date" value="20080613"/>
    <att type="list" name="cytoscape.alias.list">
      <att type="string" name="cytoscape.alias.list" value="IPI00005171"/>
      <att type="string" name="cytoscape.alias.list" value="P01903"/>
    </att>
    <att type="string" name="upkb_sp" value="P01903"/>
    <att type="string" name="canonicalName" value="NP_061984.2"/>
    <att type="real" name="MCODE_Score" value="1.0"/>
    <att type="string" name="annotation.With (or) From" value="InterPro:IPR001003"/>
    <att type="integer" name="Degree" value="2"/>
    <att type="map" name="annotation.Evidence">
      <att type="string" name="GO:0006955" value="NAS"/>
      <att type="string" name="GO:0005886" value="IDA"/>
      <att type="string" name="GO:0016020" value="IEA"/>
      <att type="string" name="GO:0005887" value="NAS"/>
      <att type="string" name="GO:0019882" value="IEA"/>
      <att type="string" name="GO:0002504" value="IEA"/>
      <att type="string" name="GO:0042613" value="IEA"/>
      <att type="string" name="GO:0032395" value="NAS"/>
      <att type="string" name="GO:0005764" value="IDA"/>
    </att>
    <att type="list" name="annotation.GO BIOLOGICAL_PROCESS">
      <att type="string" name="annotation.GO BIOLOGICAL_PROCESS" value="antigen processing and presentation"/>
      <att type="string" name="annotation.GO BIOLOGICAL_PROCESS" value="antigen processing and presentation of peptide or polysaccharide antigen via MHC class II"/>
      <att type="string" name="annotation.GO BIOLOGICAL_PROCESS" value="immune response"/>
    </att>
    <att type="string" name="Prot_Name" value="major histocompatibility complex, class II, DR alpha precursor"/>
  </node>
  <node label="NP_000602.1" id="-1403">
    <att type="string" name="annotation.DB_Object_ID" value="P13987"/>
    <att type="string" name="Column 4" value="966"/>
    <att type="string" name="annotation.DB_Object_Type" value="protein"/>
    <att type="string" name="annotation.DB" value="UniProtKB"/>
    <att type="string" name="GeneID_String" value="966"/>
    <att type="string" name="annotation.Qualifier" value=""/>
    <att type="string" name="MCODE_Node_Status" value="Unclustered"/>
    <att type="string" name="annotation.Taxon" value="Human"/>
    <att type="string" name="Prot_Acc" value="NP_000602.1"/>
    <att type="string" name="type" value="human"/>
    <att type="string" name="annotation.Assigned_by" value="UniProtKB"/>
    <att type="list" name="annotation.GO MOLECULAR_FUNCTION">
      <att type="string" name="annotation.GO MOLECULAR_FUNCTION" value="protein binding"/>
    </att>
    <att type="map" name="annotation.DB:Reference">
      <att type="string" name="GO:0005515" value="PMID:12577067"/>
      <att type="string" name="GO:0005886" value="PMID:1381503"/>
      <att type="string" name="GO:0007596" value="PMID:1381503"/>
      <att type="string" name="GO:0005624" value="PMID:1381503"/>
      <att type="string" name="GO:0005576" value="GOA:spkw|GO_REF:0000004"/>
      <att type="string" name="GO:0031225" value="GOA:spkw|GO_REF:0000004"/>
      <att type="string" name="GO:0007166" value="PMID:7691713"/>
    </att>
    <att type="integer" name="GeneID" value="966"/>
    <att type="string" name="annotation.DB_Object_Name" value="CD59, MIC11, MIN1, MIN2, MIN3, MSK21: CD59 glycoprotein precursor"/>
    <att type="list" name="annotation.GO CELLULAR_COMPONENT">
      <att type="string" name="annotation.GO CELLULAR_COMPONENT" value="anchored to membrane"/>
      <att type="string" name="annotation.GO CELLULAR_COMPONENT" value="extracellular region"/>
      <att type="string" name="annotation.GO CELLULAR_COMPONENT" value="membrane fraction"/>
      <att type="string" name="annotation.GO CELLULAR_COMPONENT" value="plasma membrane"/>
    </att>
    <att type="string" name="annotation.Date" value="20080616"/>
    <att type="list" name="cytoscape.alias.list">
      <att type="string" name="cytoscape.alias.list" value="IPI00011302"/>
      <att type="string" name="cytoscape.alias.list" value="P13987"/>
    </att>
    <att type="string" name="upkb_sp" value="P13987"/>
    <att type="string" name="canonicalName" value="NP_000602.1"/>
    <att type="real" name="MCODE_Score" value="0.0"/>
    <att type="string" name="annotation.With (or) From" value="SP_KW:KW-0336"/>
    <att type="map" name="annotation.Evidence">
      <att type="string" name="GO:0005515" value="IPI"/>
[truncated: 643,335 more chars]
