# Supplementary material for: Identifying potential survival strategies of HIV-1 through virus-host protein interaction networks
Source: BMC Syst Biol. 2010 Jul 15;4:96. doi: 10.1186/1752-0509-4-96 (PMC2913931; doi:10.1186/1752-0509-4-96)
Supplement: Additional file 5 — HIV-human connectivities for regulatory, activation/inhibition and binds interactions. A: Number of HIV-human interactions for each HIV protein, B: Normalized relative number of HIV-human interactions for each HIV protein. The y-axis enumerates the n-fold representation of interactions per HIV protein divided by the relative number of interactions of the respective protein in the total network. An n-fold representation of n > 1 shows an over-representation, whereas n < 1 signifies an under-representation. [file 1752-0509-4-96-S5.ZIP › CytoscapeSession-2009_11_26-13_56/upregulates.xgmml]

<?xml version="1.0" encoding="UTF-8" standalone="yes"?>
<graph label="upregulates" xmlns:dc="http://purl.org/dc/elements/1.1/" xmlns:xlink="http://www.w3.org/1999/xlink" xmlns:rdf="http://www.w3.org/1999/02/22-rdf-syntax-ns#" xmlns:cy="http://www.cytoscape.org" xmlns="http://www.cs.rpi.edu/XGMML"  directed="1">
  <att name="documentVersion" value="1.1"/>
  <att name="networkMetadata">
    <rdf:RDF>
      <rdf:Description rdf:about="http://www.cytoscape.org/">
        <dc:type>Protein-Protein Interaction</dc:type>
        <dc:description>N/A</dc:description>
        <dc:identifier>N/A</dc:identifier>
        <dc:date>2009-11-26 13:56:06</dc:date>
        <dc:title>upregulates</dc:title>
        <dc:source>http://www.cytoscape.org/</dc:source>
        <dc:format>Cytoscape-XGMML</dc:format>
      </rdf:Description>
    </rdf:RDF>
  </att>
  <att type="string" name="backgroundColor" value="#ffffff"/>
  <att type="real" name="GRAPH_VIEW_ZOOM" value="1.0"/>
  <att type="real" name="GRAPH_VIEW_CENTER_X" value="0.0"/>
  <att type="real" name="GRAPH_VIEW_CENTER_Y" value="0.0"/>
  <att type="string" name="__layoutAlgorithm" value="kamada-kawai" cy:hidden="true"/>
  <node label="NP_001782.1" id="-702">
    <att type="string" name="annotation.DB_Object_ID" value="P60953"/>
    <att type="string" name="Column 4" value="998"/>
    <att type="string" name="annotation.DB_Object_Type" value="protein"/>
    <att type="string" name="annotation.DB" value="UniProtKB"/>
    <att type="string" name="GeneID_String" value="998"/>
    <att type="string" name="annotation.Qualifier" value=""/>
    <att type="string" name="MCODE_Node_Status" value="Unclustered"/>
    <att type="string" name="annotation.Taxon" value="Human"/>
    <att type="string" name="upkb_tr" value="Q5JYX0"/>
    <att type="string" name="Prot_Acc" value="NP_001782.1"/>
    <att type="string" name="type" value="human"/>
    <att type="string" name="annotation.Assigned_by" value="UniProtKB"/>
    <att type="list" name="annotation.GO MOLECULAR_FUNCTION">
      <att type="string" name="annotation.GO MOLECULAR_FUNCTION" value="GTP binding"/>
      <att type="string" name="annotation.GO MOLECULAR_FUNCTION" value="GTP-dependent protein binding"/>
      <att type="string" name="annotation.GO MOLECULAR_FUNCTION" value="GTPase activity"/>
      <att type="string" name="annotation.GO MOLECULAR_FUNCTION" value="nucleotide binding"/>
    </att>
    <att type="map" name="annotation.DB:Reference">
      <att type="string" name="GO:0030036" value="PMID:11035016"/>
      <att type="string" name="GO:0005886" value="PMID:11260256"/>
      <att type="string" name="GO:0007264" value="GOA:interpro|GO_REF:0000002"/>
      <att type="string" name="GO:0007097" value="GOA:compara|GO_REF:0000019"/>
      <att type="string" name="GO:0003924" value="PMID:11035016"/>
      <att type="string" name="GO:0030175" value="PMID:11035016"/>
      <att type="string" name="GO:0005525" value="GOA:interpro|GO_REF:0000002"/>
      <att type="string" name="GO:0005829" value="PMID:14505571"/>
      <att type="string" name="GO:0005622" value="GOA:interpro|GO_REF:0000002"/>
      <att type="string" name="GO:0005737" value="PMID:11260256"/>
      <att type="string" name="GO:0030742" value="GOA:compara|GO_REF:0000019"/>
      <att type="string" name="GO:0007163" value="PMID:11260256"/>
      <att type="string" name="GO:0043552" value="GOA:compara|GO_REF:0000019"/>
      <att type="string" name="GO:0031333" value="PMID:11584266"/>
      <att type="string" name="GO:0000166" value="GOA:spkw|GO_REF:0000004"/>
      <att type="string" name="GO:0031274" value="PMID:11035016"/>
      <att type="string" name="GO:0030225" value="PMID:11260256"/>
      <att type="string" name="GO:0046847" value="GOA:compara|GO_REF:0000019"/>
      <att type="string" name="GO:0051301" value="GOA:spkw|GO_REF:0000004"/>
    </att>
    <att type="integer" name="GeneID" value="998"/>
    <att type="string" name="annotation.DB_Object_Name" value="CDC42: Cell division control protein 42 homolog precursor"/>
    <att type="list" name="annotation.GO CELLULAR_COMPONENT">
      <att type="string" name="annotation.GO CELLULAR_COMPONENT" value="cytoplasm"/>
      <att type="string" name="annotation.GO CELLULAR_COMPONENT" value="cytosol"/>
      <att type="string" name="annotation.GO CELLULAR_COMPONENT" value="filopodium"/>
      <att type="string" name="annotation.GO CELLULAR_COMPONENT" value="intracellular"/>
      <att type="string" name="annotation.GO CELLULAR_COMPONENT" value="plasma membrane"/>
    </att>
    <att type="string" name="annotation.Date" value="20050923"/>
    <att type="list" name="cytoscape.alias.list">
      <att type="string" name="cytoscape.alias.list" value="IPI00007189"/>
      <att type="string" name="cytoscape.alias.list" value="P60953"/>
    </att>
    <att type="string" name="upkb_sp" value="P60953"/>
    <att type="string" name="canonicalName" value="NP_001782.1"/>
    <att type="real" name="MCODE_Score" value="0.0"/>
    <att type="string" name="annotation.With (or) From" value=""/>
    <att type="integer" name="Degree" value="1"/>
    <att type="map" name="annotation.Evidence">
      <att type="string" name="GO:0030036" value="IDA"/>
      <att type="string" name="GO:0005886" value="IDA"/>
      <att type="string" name="GO:0007264" value="IEA"/>
      <att type="string" name="GO:0007097" value="IEA"/>
      <att type="string" name="GO:0003924" value="TAS"/>
      <att type="string" name="GO:0030175" value="IDA"/>
      <att type="string" name="GO:0005525" value="IEA"/>
      <att type="string" name="GO:0005829" value="EXP"/>
      <att type="string" name="GO:0005622" value="IEA"/>
      <att type="string" name="GO:0005737" value="IDA"/>
      <att type="string" name="GO:0030742" value="IEA"/>
      <att type="string" name="GO:0007163" value="TAS"/>
      <att type="string" name="GO:0043552" value="IEA"/>
      <att type="string" name="GO:0031333" value="IPI"/>
      <att type="string" name="GO:0000166" value="IEA"/>
      <att type="string" name="GO:0031274" value="IDA"/>
      <att type="string" name="GO:0030225" value="TAS"/>
      <att type="string" name="GO:0046847" value="IEA"/>
      <att type="string" name="GO:0051301" value="IEA"/>
    </att>
    <att type="list" name="annotation.GO BIOLOGICAL_PROCESS">
      <att type="string" name="annotation.GO BIOLOGICAL_PROCESS" value="actin cytoskeleton organization and biogenesis"/>
      <att type="string" name="annotation.GO BIOLOGICAL_PROCESS" value="cell division"/>
      <att type="string" name="annotation.GO BIOLOGICAL_PROCESS" value="establishment and/or maintenance of cell polarity"/>
      <att type="string" name="annotation.GO BIOLOGICAL_PROCESS" value="filopodium formation"/>
      <att type="string" name="annotation.GO BIOLOGICAL_PROCESS" value="macrophage differentiation"/>
      <att type="string" name="annotation.GO BIOLOGICAL_PROCESS" value="negative regulation of protein complex assembly"/>
      <att type="string" name="annotation.GO BIOLOGICAL_PROCESS" value="nuclear migration"/>
      <att type="string" name="annotation.GO BIOLOGICAL_PROCESS" value="positive regulation of phosphoinositide 3-kinase activity"/>
      <att type="string" name="annotation.GO BIOLOGICAL_PROCESS" value="positive regulation of pseudopodium formation"/>
      <att type="string" name="annotation.GO BIOLOGICAL_PROCESS" value="small GTPase mediated signal transduction"/>
    </att>
    <att type="string" name="Prot_Name" value="cell division cycle 42 isoform 1"/>
  </node>
  <node label="NP_001502.1" id="-1015">
    <att type="string" name="annotation.DB_Object_ID" value="P09341"/>
    <att type="string" name="Column 4" value="2919"/>
    <att type="string" name="annotation.DB_Object_Type" value="protein"/>
    <att type="string" name="annotation.DB" value="UniProtKB"/>
    <att type="string" name="GeneID_String" value="2919"/>
    <att type="string" name="annotation.Qualifier" value=""/>
    <att type="string" name="MCODE_Node_Status" value="Unclustered"/>
    <att type="string" name="annotation.Taxon" value="Human"/>
    <att type="string" name="Prot_Acc" value="NP_001502.1"/>
    <att type="string" name="type" value="human"/>
    <att type="string" name="annotation.Assigned_by" value="PINC"/>
    <att type="list" name="annotation.GO MOLECULAR_FUNCTION">
      <att type="string" name="annotation.GO MOLECULAR_FUNCTION" value="chemokine activity"/>
      <att type="string" name="annotation.GO MOLECULAR_FUNCTION" value="enzyme activator activity"/>
      <att type="string" name="annotation.GO MOLECULAR_FUNCTION" value="growth factor activity"/>
    </att>
    <att type="map" name="annotation.DB:Reference">
      <att type="string" name="GO:0007242" value="PMID:9551928"/>
      <att type="string" name="GO:0008009" value="PMID:10820279"/>
      <att type="string" name="GO:0030036" value="PMID:9725262"/>
      <att type="string" name="GO:0008285" value="PMID:9551928"/>
      <att type="string" name="GO:0005576" value="GOA:interpro|GO_REF:0000002"/>
      <att type="string" name="GO:0005615" value="PMID:10881932"/>
      <att type="string" name="GO:0007399" value="PMID:9058825"/>
      <att type="string" name="GO:0006955" value="GOA:interpro|GO_REF:0000002"/>
      <att type="string" name="GO:0006954" value="PMID:9725262"/>
      <att type="string" name="GO:0007186" value="PMID:10820279"/>
      <att type="string" name="GO:0006935" value="PMID:10820279"/>
      <att type="string" name="GO:0008047" value="PMID:9079638"/>
      <att type="string" name="GO:0008083" value="GOA:spkw|GO_REF:0000004"/>
    </att>
    <att type="integer" name="GeneID" value="2919"/>
    <att type="string" name="annotation.DB_Object_Name" value="CXCL1, GRO, GRO1, GROA, MGSA, SCYB1: Growth-regulated alpha protein precursor"/>
    <att type="list" name="annotation.GO CELLULAR_COMPONENT">
      <att type="string" name="annotation.GO CELLULAR_COMPONENT" value="extracellular region"/>
      <att type="string" name="annotation.GO CELLULAR_COMPONENT" value="extracellular space"/>
    </att>
    <att type="string" name="annotation.Date" value="20030904"/>
    <att type="list" name="cytoscape.alias.list">
      <att type="string" name="cytoscape.alias.list" value="IPI00013874"/>
      <att type="string" name="cytoscape.alias.list" value="P09341"/>
    </att>
    <att type="string" name="upkb_sp" value="P09341"/>
    <att type="string" name="canonicalName" value="NP_001502.1"/>
    <att type="real" name="MCODE_Score" value="0.0"/>
    <att type="string" name="annotation.With (or) From" value=""/>
    <att type="map" name="annotation.Evidence">
      <att type="string" name="GO:0007242" value="TAS"/>
      <att type="string" name="GO:0008009" value="TAS"/>
      <att type="string" name="GO:0030036" value="TAS"/>
      <att type="string" name="GO:0008285" value="TAS"/>
      <att type="string" name="GO:0005576" value="IEA"/>
      <att type="string" name="GO:0005615" value="TAS"/>
      <att type="string" name="GO:0007399" value="TAS"/>
      <att type="string" name="GO:0006955" value="IEA"/>
      <att type="string" name="GO:0006954" value="TAS"/>
      <att type="string" name="GO:0007186" value="TAS"/>
      <att type="string" name="GO:0006935" value="TAS"/>
      <att type="string" name="GO:0008047" value="TAS"/>
      <att type="string" name="GO:0008083" value="IEA"/>
    </att>
    <att type="list" name="annotation.GO BIOLOGICAL_PROCESS">
      <att type="string" name="annotation.GO BIOLOGICAL_PROCESS" value="G-protein coupled receptor protein signaling pathway"/>
      <att type="string" name="annotation.GO BIOLOGICAL_PROCESS" value="actin cytoskeleton organization and biogenesis"/>
      <att type="string" name="annotation.GO BIOLOGICAL_PROCESS" value="chemotaxis"/>
      <att type="string" name="annotation.GO BIOLOGICAL_PROCESS" value="immune response"/>
      <att type="string" name="annotation.GO BIOLOGICAL_PROCESS" value="inflammatory response"/>
      <att type="string" name="annotation.GO BIOLOGICAL_PROCESS" value="intracellular signaling cascade"/>
      <att type="string" name="annotation.GO BIOLOGICAL_PROCESS" value="negative regulation of cell proliferation"/>
      <att type="string" name="annotation.GO BIOLOGICAL_PROCESS" value="nervous system development"/>
    </att>
    <att type="string" name="Prot_Name" value="chemokine (C-X-C motif) ligand 1"/>
  </node>
  <node label="NP_002125.3" id="-1454">
    <att type="string" name="annotation.DB_Object_ID" value="P30519"/>
    <att type="string" name="Column 4" value="3163"/>
    <att type="string" name="annotation.DB_Object_Type" value="protein"/>
    <att type="string" name="annotation.DB" value="UniProtKB"/>
    <att type="string" name="GeneID_String" value="3163"/>
    <att type="string" name="annotation.Qualifier" value=""/>
    <att type="string" name="MCODE_Node_Status" value="Unclustered"/>
    <att type="string" name="annotation.Taxon" value="Human"/>
    <att type="string" name="Prot_Acc" value="NP_002125.3"/>
    <att type="string" name="type" value="human"/>
    <att type="string" name="annotation.Assigned_by" value="UniProtKB"/>
    <att type="list" name="annotation.GO MOLECULAR_FUNCTION">
      <att type="string" name="annotation.GO MOLECULAR_FUNCTION" value="electron carrier activity"/>
      <att type="string" name="annotation.GO MOLECULAR_FUNCTION" value="heme oxygenase (decyclizing) activity"/>
      <att type="string" name="annotation.GO MOLECULAR_FUNCTION" value="iron ion binding"/>
      <att type="string" name="annotation.GO MOLECULAR_FUNCTION" value="metal ion binding"/>
      <att type="string" name="annotation.GO MOLECULAR_FUNCTION" value="protein binding"/>
    </att>
    <att type="map" name="annotation.DB:Reference">
      <att type="string" name="GO:0005515" value="PMID:15528406"/>
      <att type="string" name="GO:0001666" value="PMID:15528406"/>
      <att type="string" name="GO:0005792" value="GOA:spkw|GO_REF:0000004"/>
      <att type="string" name="GO:0005886" value="PMID:15528406"/>
      <att type="string" name="GO:0005506" value="GOA:spkw|GO_REF:0000004"/>
      <att type="string" name="GO:0005783" value="GOA:spkw|GO_REF:0000004"/>
      <att type="string" name="GO:0004392" value="PMID:1575508"/>
      <att type="string" name="GO:0009055" value="PMID:1575508"/>
      <att type="string" name="GO:0006788" value="GOA:interpro|GO_REF:0000002"/>
      <att type="string" name="GO:0046872" value="GOA:spkw|GO_REF:0000004"/>
      <att type="string" name="GO:0055114" value="GOA:spkw|GO_REF:0000004"/>
    </att>
    <att type="integer" name="GeneID" value="3163"/>
    <att type="string" name="annotation.DB_Object_Name" value="HMOX2, HO2: Heme oxygenase 2"/>
    <att type="list" name="annotation.GO CELLULAR_COMPONENT">
      <att type="string" name="annotation.GO CELLULAR_COMPONENT" value="endoplasmic reticulum"/>
      <att type="string" name="annotation.GO CELLULAR_COMPONENT" value="microsome"/>
      <att type="string" name="annotation.GO CELLULAR_COMPONENT" value="plasma membrane"/>
    </att>
    <att type="string" name="annotation.Date" value="20080520"/>
    <att type="list" name="cytoscape.alias.list">
      <att type="string" name="cytoscape.alias.list" value="IPI00026824"/>
      <att type="string" name="cytoscape.alias.list" value="P30519"/>
    </att>
    <att type="string" name="upkb_sp" value="P30519"/>
    <att type="string" name="canonicalName" value="NP_002125.3"/>
    <att type="real" name="MCODE_Score" value="0.0"/>
    <att type="string" name="annotation.With (or) From" value=""/>
    <att type="map" name="annotation.Evidence">
      <att type="string" name="GO:0005515" value="IPI"/>
      <att type="string" name="GO:0001666" value="IDA"/>
      <att type="string" name="GO:0005792" value="IEA"/>
      <att type="string" name="GO:0005886" value="IDA"/>
      <att type="string" name="GO:0005506" value="IEA"/>
      <att type="string" name="GO:0005783" value="IEA"/>
      <att type="string" name="GO:0004392" value="IDA"/>
      <att type="string" name="GO:0009055" value="IDA"/>
      <att type="string" name="GO:0006788" value="IEA"/>
      <att type="string" name="GO:0046872" value="IEA"/>
      <att type="string" name="GO:0055114" value="IEA"/>
    </att>
    <att type="list" name="annotation.GO BIOLOGICAL_PROCESS">
      <att type="string" name="annotation.GO BIOLOGICAL_PROCESS" value="heme oxidation"/>
      <att type="string" name="annotation.GO BIOLOGICAL_PROCESS" value="oxidation reduction"/>
      <att type="string" name="annotation.GO BIOLOGICAL_PROCESS" value="response to hypoxia"/>
    </att>
    <att type="string" name="Prot_Name" value="heme oxygenase (decyclizing) 2"/>
  </node>
  <node label="NP_002195.1" id="-1070">
    <att type="string" name="annotation.DB_Object_ID" value="P26006"/>
    <att type="string" name="Column 4" value="3675"/>
    <att type="string" name="annotation.DB_Object_Type" value="protein"/>
    <att type="string" name="annotation.DB" value="UniProtKB"/>
    <att type="string" name="GeneID_String" value="3675"/>
    <att type="string" name="annotation.Qualifier" value=""/>
    <att type="string" name="MCODE_Node_Status" value="Unclustered"/>
    <att type="string" name="annotation.Taxon" value="Human"/>
    <att type="string" name="upkb_tr" value="Q59F03"/>
    <att type="string" name="Prot_Acc" value="NP_002195.1"/>
    <att type="string" name="type" value="human"/>
    <att type="string" name="annotation.Assigned_by" value="UniProtKB"/>
    <att type="list" name="annotation.GO MOLECULAR_FUNCTION">
      <att type="string" name="annotation.GO MOLECULAR_FUNCTION" value="calcium ion binding"/>
      <att type="string" name="annotation.GO MOLECULAR_FUNCTION" value="protein binding"/>
      <att type="string" name="annotation.GO MOLECULAR_FUNCTION" value="receptor activity"/>
    </att>
    <att type="map" name="annotation.DB:Reference">
      <att type="string" name="GO:0005515" value="PMID:14676841"/>
      <att type="string" name="GO:0008305" value="PMID:1655803"/>
      <att type="string" name="GO:0007160" value="PMID:1655803"/>
      <att type="string" name="GO:0016020" value="GOA:spkw|GO_REF:0000004"/>
      <att type="string" name="GO:0007229" value="GOA:spkw|GO_REF:0000004"/>
      <att type="string" name="GO:0005509" value="GOA:spkw|GO_REF:0000004"/>
      <att type="string" name="GO:0004872" value="GOA:spkw|GO_REF:0000004"/>
      <att type="string" name="GO:0016021" value="GOA:spkw|GO_REF:0000004"/>
      <att type="string" name="GO:0007155" value="GOA:interpro|GO_REF:0000002"/>
    </att>
    <att type="integer" name="GeneID" value="3675"/>
    <att type="string" name="annotation.DB_Object_Name" value="ITGA3, MSK18: Integrin alpha-3 precursor"/>
    <att type="list" name="annotation.GO CELLULAR_COMPONENT">
      <att type="string" name="annotation.GO CELLULAR_COMPONENT" value="integral to membrane"/>
      <att type="string" name="annotation.GO CELLULAR_COMPONENT" value="integrin complex"/>
      <att type="string" name="annotation.GO CELLULAR_COMPONENT" value="membrane"/>
    </att>
    <att type="string" name="annotation.Date" value="20080616"/>
    <att type="list" name="cytoscape.alias.list">
      <att type="string" name="cytoscape.alias.list" value="IPI00290043"/>
      <att type="string" name="cytoscape.alias.list" value="P26006"/>
    </att>
    <att type="string" name="upkb_sp" value="P26006"/>
    <att type="string" name="canonicalName" value="NP_002195.1"/>
    <att type="real" name="MCODE_Score" value="0.0"/>
    <att type="string" name="annotation.With (or) From" value="SP_KW:KW-0812"/>
    <att type="integer" name="Degree" value="1"/>
    <att type="map" name="annotation.Evidence">
      <att type="string" name="GO:0005515" value="IPI"/>
      <att type="string" name="GO:0008305" value="TAS"/>
      <att type="string" name="GO:0007160" value="TAS"/>
      <att type="string" name="GO:0016020" value="IEA"/>
      <att type="string" name="GO:0007229" value="IEA"/>
      <att type="string" name="GO:0005509" value="IEA"/>
      <att type="string" name="GO:0004872" value="IEA"/>
      <att type="string" name="GO:0016021" value="IEA"/>
      <att type="string" name="GO:0007155" value="IEA"/>
    </att>
    <att type="list" name="annotation.GO BIOLOGICAL_PROCESS">
      <att type="string" name="annotation.GO BIOLOGICAL_PROCESS" value="cell adhesion"/>
      <att type="string" name="annotation.GO BIOLOGICAL_PROCESS" value="cell-matrix adhesion"/>
      <att type="string" name="annotation.GO BIOLOGICAL_PROCESS" value="integrin-mediated signaling pathway"/>
    </att>
    <att type="string" name="Prot_Name" value="integrin alpha 3 isoform a precursor"/>
  </node>
  <node label="NP_002974.1" id="-1354">
    <att type="string" name="annotation.DB_Object_ID" value="P10147"/>
    <att type="string" name="Column 4" value="6348"/>
    <att type="string" name="annotation.DB_Object_Type" value="protein"/>
    <att type="string" name="annotation.DB" value="UniProtKB"/>
    <att type="string" name="GeneID_String" value="6348"/>
    <att type="string" name="annotation.Qualifier" value=""/>
    <att type="string" name="MCODE_Node_Status" value="Unclustered"/>
    <att type="string" name="annotation.Taxon" value="Human"/>
    <att type="string" name="Prot_Acc" value="NP_002974.1"/>
    <att type="string" name="type" value="human"/>
    <att type="string" name="annotation.Assigned_by" value="PINC"/>
    <att type="list" name="annotation.GO MOLECULAR_FUNCTION">
      <att type="string" name="annotation.GO MOLECULAR_FUNCTION" value="chemoattractant activity"/>
      <att type="string" name="annotation.GO MOLECULAR_FUNCTION" value="chemokine activity"/>
      <att type="string" name="annotation.GO MOLECULAR_FUNCTION" value="signal transducer activity"/>
    </att>
    <att type="map" name="annotation.DB:Reference">
      <att type="string" name="GO:0008009" value="PMID:10660125"/>
      <att type="string" name="GO:0007267" value="PMID:10679098"/>
      <att type="string" name="GO:0006874" value="PMID:10734056"/>
      <att type="string" name="GO:0006928" value="PMID:10660125"/>
      <att type="string" name="GO:0045069" value="PMID:10841574"/>
      <att type="string" name="GO:0005625" value="PMID:10706735"/>
      <att type="string" name="GO:0005576" value="GOA:interpro|GO_REF:0000002"/>
      <att type="string" name="GO:0006887" value="PMID:10734056"/>
      <att type="string" name="GO:0005615" value="GOA:spkw|GO_REF:0000004"/>
      <att type="string" name="GO:0042056" value="PMID:15001559"/>
      <att type="string" name="GO:0007165" value="PMID:10706735"/>
      <att type="string" name="GO:0006955" value="GOA:interpro|GO_REF:0000002"/>
      <att type="string" name="GO:0006954" value="PMID:10679098"/>
      <att type="string" name="GO:0007186" value="PMID:10734056"/>
      <att type="string" name="GO:0006935" value="PMID:10679098"/>
      <att type="string" name="GO:0007010" value="PMID:10072545"/>
      <att type="string" name="GO:0004871" value="PMID:10857861"/>
    </att>
    <att type="integer" name="GeneID" value="6348"/>
    <att type="string" name="annotation.DB_Object_Name" value="CCL3, G0S19-1, MIP1A, SCYA3: C-C motif chemokine 3 precursor"/>
    <att type="list" name="annotation.GO CELLULAR_COMPONENT">
      <att type="string" name="annotation.GO CELLULAR_COMPONENT" value="extracellular region"/>
      <att type="string" name="annotation.GO CELLULAR_COMPONENT" value="extracellular space"/>
      <att type="string" name="annotation.GO CELLULAR_COMPONENT" value="soluble fraction"/>
    </att>
    <att type="string" name="annotation.Date" value="20031106"/>
    <att type="list" name="cytoscape.alias.list">
      <att type="string" name="cytoscape.alias.list" value="IPI00019426"/>
      <att type="string" name="cytoscape.alias.list" value="P10147"/>
    </att>
    <att type="string" name="upkb_sp" value="P10147"/>
    <att type="string" name="canonicalName" value="NP_002974.1"/>
    <att type="real" name="MCODE_Score" value="1.0"/>
    <att type="string" name="annotation.With (or) From" value=""/>
    <att type="integer" name="Degree" value="1"/>
    <att type="map" name="annotation.Evidence">
      <att type="string" name="GO:0008009" value="TAS"/>
      <att type="string" name="GO:0007267" value="TAS"/>
      <att type="string" name="GO:0006874" value="TAS"/>
      <att type="string" name="GO:0006928" value="TAS"/>
      <att type="string" name="GO:0045069" value="TAS"/>
      <att type="string" name="GO:0005625" value="TAS"/>
      <att type="string" name="GO:0005576" value="IEA"/>
      <att type="string" name="GO:0006887" value="TAS"/>
      <att type="string" name="GO:0005615" value="IEA"/>
      <att type="string" name="GO:0042056" value="IDA"/>
      <att type="string" name="GO:0007165" value="TAS"/>
      <att type="string" name="GO:0006955" value="IEA"/>
      <att type="string" name="GO:0006954" value="TAS"/>
      <att type="string" name="GO:0007186" value="TAS"/>
      <att type="string" name="GO:0006935" value="TAS"/>
      <att type="string" name="GO:0007010" value="TAS"/>
      <att type="string" name="GO:0004871" value="TAS"/>
    </att>
    <att type="list" name="annotation.GO BIOLOGICAL_PROCESS">
      <att type="string" name="annotation.GO BIOLOGICAL_PROCESS" value="G-protein coupled receptor protein signaling pathway"/>
      <att type="string" name="annotation.GO BIOLOGICAL_PROCESS" value="cell motility"/>
      <att type="string" name="annotation.GO BIOLOGICAL_PROCESS" value="cell-cell signaling"/>
      <att type="string" name="annotation.GO BIOLOGICAL_PROCESS" value="cellular calcium ion homeostasis"/>
      <att type="string" name="annotation.GO BIOLOGICAL_PROCESS" value="chemotaxis"/>
      <att type="string" name="annotation.GO BIOLOGICAL_PROCESS" value="cytoskeleton organization and biogenesis"/>
      <att type="string" name="annotation.GO BIOLOGICAL_PROCESS" value="exocytosis"/>
      <att type="string" name="annotation.GO BIOLOGICAL_PROCESS" value="immune response"/>
      <att type="string" name="annotation.GO BIOLOGICAL_PROCESS" value="inflammatory response"/>
      <att type="string" name="annotation.GO BIOLOGICAL_PROCESS" value="regulation of viral genome replication"/>
      <att type="string" name="annotation.GO BIOLOGICAL_PROCESS" value="signal transduction"/>
    </att>
    <att type="string" name="Prot_Name" value="chemokine (C-C motif) ligand 3"/>
  </node>
  <node label="NP_000192.1" id="-1325">
    <att type="string" name="annotation.DB_Object_ID" value="P05362"/>
    <att type="string" name="Column 4" value="3383"/>
    <att type="string" name="annotation.DB_Object_Type" value="protein"/>
    <att type="string" name="annotation.DB" value="UniProtKB"/>
    <att type="string" name="upkb_vega" value="OTTHUMP00000076841"/>
    <att type="string" name="GeneID_String" value="3383"/>
    <att type="string" name="annotation.Qualifier" value=""/>
    <att type="string" name="MCODE_Node_Status" value="Unclustered"/>
    <att type="string" name="annotation.Taxon" value="Human"/>
    <att type="string" name="upkb_tr" value="Q99930"/>
    <att type="string" name="Prot_Acc" value="NP_000192.1"/>
    <att type="string" name="type" value="human"/>
    <att type="string" name="annotation.Assigned_by" value="Ensembl"/>
    <att type="list" name="annotation.GO MOLECULAR_FUNCTION">
      <att type="string" name="annotation.GO MOLECULAR_FUNCTION" value="protein binding"/>
      <att type="string" name="annotation.GO MOLECULAR_FUNCTION" value="transmembrane receptor activity"/>
    </att>
    <att type="map" name="annotation.DB:Reference">
      <att type="string" name="GO:0005515" value="GOA:spkw|GO_REF:0000004"/>
      <att type="string" name="GO:0016337" value="GOA:interpro|GO_REF:0000002"/>
      <att type="string" name="GO:0005886" value="PMID:3349522"/>
      <att type="string" name="GO:0016020" value="GOA:interpro|GO_REF:0000002"/>
      <att type="string" name="GO:0005887" value="PMID:2538243"/>
      <att type="string" name="GO:0044419" value="GOA:spkw|GO_REF:0000004"/>
      <att type="string" name="GO:0030155" value="GOA:compara|GO_REF:0000019"/>
      <att type="string" name="GO:0009897" value="GOA:compara|GO_REF:0000019"/>
      <att type="string" name="GO:0004888" value="PMID:2538243"/>
    </att>
    <att type="integer" name="GeneID" value="3383"/>
    <att type="string" name="annotation.DB_Object_Name" value="ICAM1: Intercellular adhesion molecule 1 precursor"/>
    <att type="list" name="annotation.GO CELLULAR_COMPONENT">
      <att type="string" name="annotation.GO CELLULAR_COMPONENT" value="external side of plasma membrane"/>
      <att type="string" name="annotation.GO CELLULAR_COMPONENT" value="integral to plasma membrane"/>
      <att type="string" name="annotation.GO CELLULAR_COMPONENT" value="membrane"/>
      <att type="string" name="annotation.GO CELLULAR_COMPONENT" value="plasma membrane"/>
    </att>
    <att type="string" name="annotation.Date" value="20080612"/>
    <att type="list" name="cytoscape.alias.list">
      <att type="string" name="cytoscape.alias.list" value="IPI00008494"/>
      <att type="string" name="cytoscape.alias.list" value="P05362"/>
    </att>
    <att type="string" name="upkb_sp" value="P05362"/>
    <att type="string" name="canonicalName" value="NP_000192.1"/>
    <att type="real" name="MCODE_Score" value="0.1875"/>
    <att type="string" name="annotation.With (or) From" value="Ensembl:ENSMUSP00000083587"/>
    <att type="map" name="annotation.Evidence">
      <att type="string" name="GO:0005515" value="IEA"/>
      <att type="string" name="GO:0016337" value="IEA"/>
      <att type="string" name="GO:0005886" value="NAS"/>
      <att type="string" name="GO:0016020" value="IEA"/>
      <att type="string" name="GO:0005887" value="TAS"/>
      <att type="string" name="GO:0044419" value="IEA"/>
      <att type="string" name="GO:0030155" value="IEA"/>
      <att type="string" name="GO:0009897" value="IEA"/>
      <att type="string" name="GO:0004888" value="TAS"/>
    </att>
    <att type="list" name="annotation.GO BIOLOGICAL_PROCESS">
      <att type="string" name="annotation.GO BIOLOGICAL_PROCESS" value="cell-cell adhesion"/>
      <att type="string" name="annotation.GO BIOLOGICAL_PROCESS" value="interspecies interaction between organisms"/>
      <att type="string" name="annotation.GO BIOLOGICAL_PROCESS" value="regulation of cell adhesion"/>
    </att>
    <att type="string" name="Prot_Name" value="intercellular adhesion molecule 1 precursor"/>
  </node>
  <node label="NP_000611.1" id="-1005">
    <att type="string" name="annotation.DB_Object_ID" value="P29475"/>
    <att type="string" name="Column 4" value="4842"/>
    <att type="string" name="annotation.DB_Object_Type" value="protein"/>
    <att type="string" name="annotation.DB" value="UniProtKB"/>
    <att type="string" name="upkb_vega" value="OTTHUMP00000169393"/>
    <att type="string" name="GeneID_String" value="4842"/>
    <att type="string" name="annotation.Qualifier" value=""/>
    <att type="string" name="MCODE_Node_Status" value="Unclustered"/>
    <att type="string" name="annotation.Taxon" value="Human"/>
    <att type="string" name="upkb_tr" value="A8MYP2"/>
    <att type="string" name="Prot_Acc" value="NP_000611.1"/>
    <att type="string" name="type" value="human"/>
    <att type="string" name="annotation.Assigned_by" value="UniProtKB"/>
    <att type="list" name="annotation.GO MOLECULAR_FUNCTION">
      <att type="string" name="annotation.GO MOLECULAR_FUNCTION" value="FAD binding"/>
      <att type="string" name="annotation.GO MOLECULAR_FUNCTION" value="FMN binding"/>
      <att type="string" name="annotation.GO MOLECULAR_FUNCTION" value="NADP binding"/>
      <att type="string" name="annotation.GO MOLECULAR_FUNCTION" value="calmodulin binding"/>
      <att type="string" name="annotation.GO MOLECULAR_FUNCTION" value="electron carrier activity"/>
      <att type="string" name="annotation.GO MOLECULAR_FUNCTION" value="heme binding"/>
      <att type="string" name="annotation.GO MOLECULAR_FUNCTION" value="iron ion binding"/>
      <att type="string" name="annotation.GO MOLECULAR_FUNCTION" value="metal ion binding"/>
      <att type="string" name="annotation.GO MOLECULAR_FUNCTION" value="nitric-oxide synthase activity"/>
    </att>
    <att type="map" name="annotation.DB:Reference">
      <att type="string" name="GO:0050661" value="GOA:interpro|GO_REF:0000002"/>
      <att type="string" name="GO:0005516" value="GOA:interpro|GO_REF:0000002"/>
      <att type="string" name="GO:0005506" value="GOA:interpro|GO_REF:0000002"/>
      <att type="string" name="GO:0010181" value="GOA:interpro|GO_REF:0000002"/>
      <att type="string" name="GO:0050660" value="GOA:interpro|GO_REF:0000002"/>
      <att type="string" name="GO:0009055" value="GOA:interpro|GO_REF:0000002"/>
      <att type="string" name="GO:0005624" value="PMID:7545544"/>
      <att type="string" name="GO:0042995" value="GOA:spkw|GO_REF:0000004"/>
      <att type="string" name="GO:0046872" value="GOA:spkw|GO_REF:0000004"/>
      <att type="string" name="GO:0006809" value="GOA:interpro|GO_REF:0000002"/>
      <att type="string" name="GO:0004517" value="PMID:7545544"/>
      <att type="string" name="GO:0006936" value="PMID:7545544"/>
      <att type="string" name="GO:0016020" value="GOA:spkw|GO_REF:0000004"/>
      <att type="string" name="GO:0055114" value="GOA:spkw|GO_REF:0000004"/>
      <att type="string" name="GO:0020037" value="GOA:interpro|GO_REF:0000002"/>
    </att>
    <att type="integer" name="GeneID" value="4842"/>
    <att type="string" name="annotation.DB_Object_Name" value="NOS1: Nitric oxide synthase, brain"/>
    <att type="list" name="annotation.GO CELLULAR_COMPONENT">
      <att type="string" name="annotation.GO CELLULAR_COMPONENT" value="cell projection"/>
      <att type="string" name="annotation.GO CELLULAR_COMPONENT" value="membrane"/>
      <att type="string" name="annotation.GO CELLULAR_COMPONENT" value="membrane fraction"/>
    </att>
    <att type="string" name="annotation.Date" value="20080616"/>
    <att type="list" name="cytoscape.alias.list">
      <att type="string" name="cytoscape.alias.list" value="IPI00217225"/>
      <att type="string" name="cytoscape.alias.list" value="P29475"/>
    </att>
    <att type="string" name="upkb_sp" value="P29475"/>
    <att type="string" name="canonicalName" value="NP_000611.1"/>
    <att type="real" name="MCODE_Score" value="0.0"/>
    <att type="string" name="annotation.With (or) From" value="SP_KW:KW-0966"/>
    <att type="map" name="annotation.Evidence">
      <att type="string" name="GO:0050661" value="IEA"/>
      <att type="string" name="GO:0005516" value="IEA"/>
      <att type="string" name="GO:0005506" value="IEA"/>
      <att type="string" name="GO:0010181" value="IEA"/>
      <att type="string" name="GO:0050660" value="IEA"/>
      <att type="string" name="GO:0009055" value="IEA"/>
      <att type="string" name="GO:0005624" value="TAS"/>
      <att type="string" name="GO:0042995" value="IEA"/>
      <att type="string" name="GO:0046872" value="IEA"/>
      <att type="string" name="GO:0006809" value="IEA"/>
      <att type="string" name="GO:0004517" value="TAS"/>
      <att type="string" name="GO:0006936" value="TAS"/>
      <att type="string" name="GO:0016020" value="IEA"/>
      <att type="string" name="GO:0055114" value="IEA"/>
      <att type="string" name="GO:0020037" value="IEA"/>
    </att>
    <att type="list" name="annotation.GO BIOLOGICAL_PROCESS">
      <att type="string" name="annotation.GO BIOLOGICAL_PROCESS" value="muscle contraction"/>
      <att type="string" name="annotation.GO BIOLOGICAL_PROCESS" value="nitric oxide biosynthetic process"/>
      <att type="string" name="annotation.GO BIOLOGICAL_PROCESS" value="oxidation reduction"/>
    </att>
    <att type="string" name="Prot_Name" value="nitric oxide synthase 1 (neuronal)"/>
  </node>
  <node label="NP_006224.1" id="-910">
    <att type="string" name="annotation.DB_Object_ID" value="P36954"/>
    <att type="string" name="Column 4" value="5438"/>
    <att type="string" name="annotation.DB_Object_Type" value="protein"/>
    <att type="string" name="annotation.DB" value="UniProtKB"/>
    <att type="string" name="GeneID_String" value="5438"/>
    <att type="string" name="annotation.Qualifier" value=""/>
    <att type="string" name="MCODE_Node_Status" value="Unclustered"/>
    <att type="string" name="annotation.Taxon" value="Human"/>
    <att type="string" name="Prot_Acc" value="NP_006224.1"/>
    <att type="string" name="type" value="human"/>
    <att type="string" name="annotation.Assigned_by" value="Reactome"/>
    <att type="list" name="annotation.GO MOLECULAR_FUNCTION">
      <att type="string" name="annotation.GO MOLECULAR_FUNCTION" value="DNA binding"/>
      <att type="string" name="annotation.GO MOLECULAR_FUNCTION" value="DNA-directed RNA polymerase activity"/>
      <att type="string" name="annotation.GO MOLECULAR_FUNCTION" value="metal ion binding"/>
      <att type="string" name="annotation.GO MOLECULAR_FUNCTION" value="transcription regulator activity"/>
      <att type="string" name="annotation.GO MOLECULAR_FUNCTION" value="zinc ion binding"/>
    </att>
    <att type="map" name="annotation.DB:Reference">
      <att type="string" name="GO:0006368" value="PMID:9405375"/>
      <att type="string" name="GO:0006367" value="PMID:8946909"/>
      <att type="string" name="GO:0003899" value="PMID:8265347"/>
      <att type="string" name="GO:0000398" value="PMID:12226669"/>
      <att type="string" name="GO:0030528" value="GOA:interpro|GO_REF:0000002"/>
      <att type="string" name="GO:0008270" value="PMID:8265347"/>
      <att type="string" name="GO:0005634" value="GOA:spkw|GO_REF:0000004"/>
      <att type="string" name="GO:0005654" value="PMID:8946909"/>
      <att type="string" name="GO:0003677" value="GOA:interpro|GO_REF:0000002"/>
      <att type="string" name="GO:0045449" value="GOA:interpro|GO_REF:0000002"/>
      <att type="string" name="GO:0046872" value="GOA:spkw|GO_REF:0000004"/>
    </att>
    <att type="integer" name="GeneID" value="5438"/>
    <att type="string" name="annotation.DB_Object_Name" value="POLR2I: DNA-directed RNA polymerase II subunit RPB9"/>
    <att type="list" name="annotation.GO CELLULAR_COMPONENT">
      <att type="string" name="annotation.GO CELLULAR_COMPONENT" value="nucleoplasm"/>
      <att type="string" name="annotation.GO CELLULAR_COMPONENT" value="nucleus"/>
    </att>
    <att type="string" name="annotation.Date" value="20040609"/>
    <att type="list" name="cytoscape.alias.list">
      <att type="string" name="cytoscape.alias.list" value="IPI00006113"/>
      <att type="string" name="cytoscape.alias.list" value="P36954"/>
    </att>
    <att type="string" name="upkb_sp" value="P36954"/>
    <att type="string" name="canonicalName" value="NP_006224.1"/>
    <att type="real" name="MCODE_Score" value="0.0"/>
    <att type="string" name="annotation.With (or) From" value=""/>
    <att type="integer" name="Degree" value="1"/>
    <att type="map" name="annotation.Evidence">
      <att type="string" name="GO:0006368" value="EXP"/>
      <att type="string" name="GO:0006367" value="EXP"/>
      <att type="string" name="GO:0003899" value="TAS"/>
      <att type="string" name="GO:0000398" value="EXP"/>
      <att type="string" name="GO:0030528" value="IEA"/>
      <att type="string" name="GO:0008270" value="TAS"/>
      <att type="string" name="GO:0005634" value="IEA"/>
      <att type="string" name="GO:0005654" value="EXP"/>
      <att type="string" name="GO:0003677" value="IEA"/>
      <att type="string" name="GO:0045449" value="IEA"/>
      <att type="string" name="GO:0046872" value="IEA"/>
    </att>
    <att type="list" name="annotation.GO BIOLOGICAL_PROCESS">
      <att type="string" name="annotation.GO BIOLOGICAL_PROCESS" value="RNA elongation from RNA polymerase II promoter"/>
      <att type="string" name="annotation.GO BIOLOGICAL_PROCESS" value="nuclear mRNA splicing, via spliceosome"/>
      <att type="string" name="annotation.GO BIOLOGICAL_PROCESS" value="regulation of transcription"/>
      <att type="string" name="annotation.GO BIOLOGICAL_PROCESS" value="transcription initiation from RNA polymerase II promoter"/>
    </att>
    <att type="string" name="Prot_Name" value="DNA directed RNA polymerase II polypeptide I"/>
  </node>
  <node label="NP_002649.1" id="-1034">
    <att type="string" name="annotation.DB_Object_ID" value="P00749"/>
    <att type="string" name="Column 4" value="5328"/>
    <att type="string" name="annotation.DB_Object_Type" value="protein"/>
    <att type="string" name="annotation.DB" value="UniProtKB"/>
    <att type="string" name="GeneID_String" value="5328"/>
    <att type="string" name="annotation.Qualifier" value=""/>
    <att type="string" name="MCODE_Node_Status" value="Unclustered"/>
    <att type="string" name="annotation.Taxon" value="Human"/>
    <att type="string" name="upkb_tr" value="Q5SWW8"/>
    <att type="string" name="Prot_Acc" value="NP_002649.1"/>
    <att type="string" name="type" value="human"/>
    <att type="string" name="annotation.Assigned_by" value="Reactome"/>
    <att type="list" name="annotation.GO MOLECULAR_FUNCTION">
      <att type="string" name="annotation.GO MOLECULAR_FUNCTION" value="kinase activity"/>
      <att type="string" name="annotation.GO MOLECULAR_FUNCTION" value="peptidase activity"/>
      <att type="string" name="annotation.GO MOLECULAR_FUNCTION" value="plasminogen activator activity"/>
      <att type="string" name="annotation.GO MOLECULAR_FUNCTION" value="serine-type endopeptidase activity"/>
    </att>
    <att type="map" name="annotation.DB:Reference">
      <att type="string" name="GO:0007165" value="PMID:10749881"/>
      <att type="string" name="GO:0006935" value="PMID:10749881"/>
      <att type="string" name="GO:0005886" value="PMID:2544876"/>
      <att type="string" name="GO:0004252" value="GOA:interpro|GO_REF:0000002"/>
      <att type="string" name="GO:0016301" value="GOA:spkw|GO_REF:0000004"/>
      <att type="string" name="GO:0007596" value="GOA:spkw|GO_REF:0000004"/>
      <att type="string" name="GO:0006508" value="PMID:6589620"/>
      <att type="string" name="GO:0008243" value="GOA:spkw|GO_REF:0000004"/>
      <att type="string" name="GO:0008233" value="GOA:spkw|GO_REF:0000004"/>
      <att type="string" name="GO:0005576" value="GOA:spkw|GO_REF:0000004"/>
      <att type="string" name="GO:0042730" value="GOA:spkw|GO_REF:0000004"/>
    </att>
    <att type="integer" name="GeneID" value="5328"/>
    <att type="string" name="annotation.DB_Object_Name" value="PLAU: Urokinase-type plasminogen activator precursor"/>
    <att type="list" name="annotation.GO CELLULAR_COMPONENT">
      <att type="string" name="annotation.GO CELLULAR_COMPONENT" value="extracellular region"/>
      <att type="string" name="annotation.GO CELLULAR_COMPONENT" value="plasma membrane"/>
    </att>
    <att type="string" name="annotation.Date" value="20050214"/>
    <att type="list" name="cytoscape.alias.list">
      <att type="string" name="cytoscape.alias.list" value="IPI00296180"/>
      <att type="string" name="cytoscape.alias.list" value="P00749"/>
    </att>
    <att type="string" name="upkb_sp" value="P00749"/>
    <att type="string" name="canonicalName" value="NP_002649.1"/>
    <att type="real" name="MCODE_Score" value="0.0"/>
    <att type="string" name="annotation.With (or) From" value=""/>
    <att type="integer" name="Degree" value="1"/>
    <att type="map" name="annotation.Evidence">
      <att type="string" name="GO:0007165" value="TAS"/>
      <att type="string" name="GO:0006935" value="TAS"/>
      <att type="string" name="GO:0005886" value="EXP"/>
      <att type="string" name="GO:0004252" value="IEA"/>
      <att type="string" name="GO:0016301" value="IEA"/>
      <att type="string" name="GO:0007596" value="IEA"/>
      <att type="string" name="GO:0006508" value="TAS"/>
      <att type="string" name="GO:0008243" value="IEA"/>
      <att type="string" name="GO:0008233" value="IEA"/>
      <att type="string" name="GO:0005576" value="IEA"/>
      <att type="string" name="GO:0042730" value="IEA"/>
    </att>
    <att type="list" name="annotation.GO BIOLOGICAL_PROCESS">
      <att type="string" name="annotation.GO BIOLOGICAL_PROCESS" value="blood coagulation"/>
      <att type="string" name="annotation.GO BIOLOGICAL_PROCESS" value="chemotaxis"/>
      <att type="string" name="annotation.GO BIOLOGICAL_PROCESS" value="fibrinolysis"/>
      <att type="string" name="annotation.GO BIOLOGICAL_PROCESS" value="proteolysis"/>
      <att type="string" name="annotation.GO BIOLOGICAL_PROCESS" value="signal transduction"/>
    </att>
    <att type="string" name="Prot_Name" value="urokinase plasminogen activator preproprotein"/>
  </node>
  <node label="NP_001871.2" id="-1353">
    <att type="string" name="annotation.DB_Object_ID" value="P15336"/>
    <att type="string" name="Column 4" value="1386"/>
    <att type="string" name="annotation.DB_Object_Type" value="protein"/>
    <att type="string" name="annotation.DB" value="UniProtKB"/>
    <att type="string" name="GeneID_String" value="1386"/>
    <att type="string" name="annotation.Qualifier" value=""/>
    <att type="string" name="MCODE_Node_Status" value="Unclustered"/>
    <att type="string" name="annotation.Taxon" value="Human"/>
    <att type="string" name="upkb_tr" value="Q96JT8"/>
    <att type="string" name="Prot_Acc" value="NP_001871.2"/>
    <att type="string" name="type" value="human"/>
    <att type="string" name="annotation.Assigned_by" value="Reactome"/>
    <att type="list" name="annotation.GO MOLECULAR_FUNCTION">
      <att type="string" name="annotation.GO MOLECULAR_FUNCTION" value="RNA polymerase II transcription factor activity"/>
      <att type="string" name="annotation.GO MOLECULAR_FUNCTION" value="metal ion binding"/>
      <att type="string" name="annotation.GO MOLECULAR_FUNCTION" value="protein dimerization activity"/>
      <att type="string" name="annotation.GO MOLECULAR_FUNCTION" value="sequence-specific DNA binding"/>
      <att type="string" name="annotation.GO MOLECULAR_FUNCTION" value="transcription coactivator activity"/>
      <att type="string" name="annotation.GO MOLECULAR_FUNCTION" value="transcription factor activity"/>
      <att type="string" name="annotation.GO MOLECULAR_FUNCTION" value="zinc ion binding"/>
    </att>
    <att type="map" name="annotation.DB:Reference">
      <att type="string" name="GO:0005622" value="GOA:interpro|GO_REF:0000002"/>
      <att type="string" name="GO:0043565" value="GOA:interpro|GO_REF:0000002"/>
      <att type="string" name="GO:0006355" value="GOA:interpro|GO_REF:0000002"/>
      <att type="string" name="GO:0003700" value="GOA:interpro|GO_REF:0000002"/>
      <att type="string" name="GO:0003702" value="PMID:10909971"/>
      <att type="string" name="GO:0003713" value="PMID:2529117"/>
      <att type="string" name="GO:0046983" value="GOA:interpro|GO_REF:0000002"/>
      <att type="string" name="GO:0008270" value="GOA:interpro|GO_REF:0000002"/>
      <att type="string" name="GO:0005634" value="GOA:interpro|GO_REF:0000002"/>
      <att type="string" name="GO:0046872" value="GOA:spkw|GO_REF:0000004"/>
      <att type="string" name="GO:0005829" value="PMID:10878576"/>
      <att type="string" name="GO:0006350" value="GOA:spkw|GO_REF:0000004"/>
    </att>
    <att type="integer" name="GeneID" value="1386"/>
    <att type="string" name="annotation.DB_Object_Name" value="ATF2, CREB2, CREBP1: Cyclic AMP-dependent transcription factor ATF-2"/>
    <att type="list" name="annotation.GO CELLULAR_COMPONENT">
      <att type="string" name="annotation.GO CELLULAR_COMPONENT" value="cytosol"/>
      <att type="string" name="annotation.GO CELLULAR_COMPONENT" value="intracellular"/>
      <att type="string" name="annotation.GO CELLULAR_COMPONENT" value="nucleus"/>
    </att>
    <att type="string" name="annotation.Date" value="20060407"/>
    <att type="list" name="cytoscape.alias.list">
      <att type="string" name="cytoscape.alias.list" value="IPI00234446"/>
      <att type="string" name="cytoscape.alias.list" value="P15336"/>
    </att>
    <att type="string" name="upkb_sp" value="P15336"/>
    <att type="string" name="canonicalName" value="NP_001871.2"/>
    <att type="real" name="MCODE_Score" value="0.0"/>
    <att type="string" name="annotation.With (or) From" value=""/>
    <att type="map" name="annotation.Evidence">
      <att type="string" name="GO:0005622" value="IEA"/>
      <att type="string" name="GO:0043565" value="IEA"/>
      <att type="string" name="GO:0006355" value="IEA"/>
      <att type="string" name="GO:0003700" value="IEA"/>
      <att type="string" name="GO:0003702" value="TAS"/>
      <att type="string" name="GO:0003713" value="TAS"/>
      <att type="string" name="GO:0046983" value="IEA"/>
      <att type="string" name="GO:0008270" value="IEA"/>
      <att type="string" name="GO:0005634" value="IEA"/>
      <att type="string" name="GO:0046872" value="IEA"/>
      <att type="string" name="GO:0005829" value="EXP"/>
      <att type="string" name="GO:0006350" value="IEA"/>
    </att>
    <att type="list" name="annotation.GO BIOLOGICAL_PROCESS">
      <att type="string" name="annotation.GO BIOLOGICAL_PROCESS" value="regulation of transcription, DNA-dependent"/>
      <att type="string" name="annotation.GO BIOLOGICAL_PROCESS" value="transcription"/>
    </att>
    <att type="string" name="Prot_Name" value="activating transcription factor 2"/>
  </node>
  <node label="NP_003143.2" id="-1291">
    <att type="string" name="annotation.DB_Object_ID" value="P42229"/>
    <att type="string" name="Column 4" value="6776"/>
    <att type="string" name="annotation.DB_Object_Type" value="protein"/>
    <att type="string" name="annotation.DB" value="UniProtKB"/>
    <att type="string" name="upkb_vega" value="OTTHUMP00000198377"/>
    <att type="string" name="GeneID_String" value="6776"/>
    <att type="string" name="annotation.Qualifier" value=""/>
    <att type="string" name="MCODE_Node_Status" value="Unclustered"/>
    <att type="string" name="annotation.Taxon" value="Human"/>
    <att type="string" name="Prot_Acc" value="NP_003143.2"/>
    <att type="string" name="type" value="human"/>
    <att type="string" name="annotation.Assigned_by" value="UniProtKB"/>
    <att type="list" name="annotation.GO MOLECULAR_FUNCTION">
      <att type="string" name="annotation.GO MOLECULAR_FUNCTION" value="calcium ion binding"/>
      <att type="string" name="annotation.GO MOLECULAR_FUNCTION" value="protein binding"/>
      <att type="string" name="annotation.GO MOLECULAR_FUNCTION" value="signal transducer activity"/>
      <att type="string" name="annotation.GO MOLECULAR_FUNCTION" value="transcription factor activity"/>
    </att>
    <att type="map" name="annotation.DB:Reference">
      <att type="string" name="GO:0005515" value="PMID:16819511"/>
      <att type="string" name="GO:0008284" value="GOA:compara|GO_REF:0000019"/>
      <att type="string" name="GO:0003700" value="PMID:7719937"/>
      <att type="string" name="GO:0019915" value="GOA:compara|GO_REF:0000019"/>
      <att type="string" name="GO:0045579" value="GOA:compara|GO_REF:0000019"/>
      <att type="string" name="GO:0019221" value="GOA:compara|GO_REF:0000019"/>
      <att type="string" name="GO:0001553" value="GOA:compara|GO_REF:0000019"/>
      <att type="string" name="GO:0030879" value="GOA:compara|GO_REF:0000019"/>
      <att type="string" name="GO:0005634" value="GOA:interpro|GO_REF:0000002"/>
      <att type="string" name="GO:0030155" value="GOA:compara|GO_REF:0000019"/>
      <att type="string" name="GO:0042104" value="GOA:compara|GO_REF:0000019"/>
      <att type="string" name="GO:0005737" value="GOA:spkw|GO_REF:0000004"/>
      <att type="string" name="GO:0030856" value="GOA:compara|GO_REF:0000019"/>
      <att type="string" name="GO:0045944" value="GOA:compara|GO_REF:0000019"/>
      <att type="string" name="GO:0001779" value="GOA:compara|GO_REF:0000019"/>
      <att type="string" name="GO:0004871" value="GOA:interpro|GO_REF:0000002"/>
      <att type="string" name="GO:0040018" value="GOA:compara|GO_REF:0000019"/>
      <att type="string" name="GO:0043029" value="GOA:compara|GO_REF:0000019"/>
      <att type="string" name="GO:0045885" value="GOA:compara|GO_REF:0000019"/>
      <att type="string" name="GO:0043066" value="GOA:compara|GO_REF:0000019"/>
      <att type="string" name="GO:0007565" value="GOA:compara|GO_REF:0000019"/>
      <att type="string" name="GO:0046543" value="GOA:compara|GO_REF:0000019"/>
      <att type="string" name="GO:0006355" value="GOA:interpro|GO_REF:0000002"/>
      <att type="string" name="GO:0046544" value="GOA:compara|GO_REF:0000019"/>
      <att type="string" name="GO:0005509" value="GOA:interpro|GO_REF:0000002"/>
      <att type="string" name="GO:0007259" value="PMID:7719937"/>
      <att type="string" name="GO:0019218" value="GOA:compara|GO_REF:0000019"/>
      <att type="string" name="GO:0045086" value="GOA:compara|GO_REF:0000019"/>
      <att type="string" name="GO:0007165" value="GOA:interpro|GO_REF:0000002"/>
      <att type="string" name="GO:0045931" value="GOA:compara|GO_REF:0000019"/>
      <att type="string" name="GO:0007595" value="GOA:compara|GO_REF:0000019"/>
      <att type="string" name="GO:0045647" value="GOA:compara|GO_REF:0000019"/>
      <att type="string" name="GO:0050729" value="GOA:compara|GO_REF:0000019"/>
    </att>
    <att type="integer" name="GeneID" value="6776"/>
    <att type="string" name="annotation.DB_Object_Name" value="STAT5A, STAT5: Signal transducer and activator of transcription 5A"/>
    <att type="list" name="annotation.GO CELLULAR_COMPONENT">
      <att type="string" name="annotation.GO CELLULAR_COMPONENT" value="cytoplasm"/>
      <att type="string" name="annotation.GO CELLULAR_COMPONENT" value="nucleus"/>
    </att>
    <att type="string" name="annotation.Date" value="20080616"/>
    <att type="list" name="cytoscape.alias.list">
      <att type="string" name="cytoscape.alias.list" value="IPI00030783"/>
      <att type="string" name="cytoscape.alias.list" value="P42229"/>
    </att>
    <att type="string" name="upkb_sp" value="P42229"/>
    <att type="string" name="canonicalName" value="NP_003143.2"/>
    <att type="real" name="MCODE_Score" value="0.2222222222222222"/>
    <att type="string" name="annotation.With (or) From" value="SP_KW:KW-0963"/>
    <att type="map" name="annotation.Evidence">
      <att type="string" name="GO:0005515" value="IPI"/>
      <att type="string" name="GO:0008284" value="IEA"/>
      <att type="string" name="GO:0003700" value="TAS"/>
      <att type="string" name="GO:0019915" value="IEA"/>
      <att type="string" name="GO:0045579" value="IEA"/>
      <att type="string" name="GO:0019221" value="IEA"/>
      <att type="string" name="GO:0001553" value="IEA"/>
      <att type="string" name="GO:0030879" value="IEA"/>
      <att type="string" name="GO:0005634" value="IEA"/>
      <att type="string" name="GO:0030155" value="IEA"/>
      <att type="string" name="GO:0042104" value="IEA"/>
      <att type="string" name="GO:0005737" value="IEA"/>
      <att type="string" name="GO:0030856" value="IEA"/>
      <att type="string" name="GO:0045944" value="IEA"/>
      <att type="string" name="GO:0001779" value="IEA"/>
      <att type="string" name="GO:0004871" value="IEA"/>
      <att type="string" name="GO:0040018" value="IEA"/>
      <att type="string" name="GO:0043029" value="IEA"/>
      <att type="string" name="GO:0045885" value="IEA"/>
      <att type="string" name="GO:0043066" value="IEA"/>
      <att type="string" name="GO:0007565" value="IEA"/>
      <att type="string" name="GO:0046543" value="IEA"/>
      <att type="string" name="GO:0006355" value="IEA"/>
      <att type="string" name="GO:0046544" value="IEA"/>
      <att type="string" name="GO:0005509" value="IEA"/>
      <att type="string" name="GO:0007259" value="TAS"/>
      <att type="string" name="GO:0019218" value="IEA"/>
      <att type="string" name="GO:0045086" value="IEA"/>
      <att type="string" name="GO:0007165" value="IEA"/>
      <att type="string" name="GO:0045931" value="IEA"/>
      <att type="string" name="GO:0007595" value="IEA"/>
      <att type="string" name="GO:0045647" value="IEA"/>
      <att type="string" name="GO:0050729" value="IEA"/>
    </att>
    <att type="list" name="annotation.GO BIOLOGICAL_PROCESS">
      <att type="string" name="annotation.GO BIOLOGICAL_PROCESS" value="JAK-STAT cascade"/>
      <att type="string" name="annotation.GO BIOLOGICAL_PROCESS" value="T cell homeostasis"/>
      <att type="string" name="annotation.GO BIOLOGICAL_PROCESS" value="cytokine and chemokine mediated signaling pathway"/>
      <att type="string" name="annotation.GO BIOLOGICAL_PROCESS" value="development of secondary female sexual characteristics"/>
      <att type="string" name="annotation.GO BIOLOGICAL_PROCESS" value="development of secondary male sexual characteristics"/>
      <att type="string" name="annotation.GO BIOLOGICAL_PROCESS" value="female pregnancy"/>
      <att type="string" name="annotation.GO BIOLOGICAL_PROCESS" value="lactation"/>
      <att type="string" name="annotation.GO BIOLOGICAL_PROCESS" value="luteinization"/>
      <att type="string" name="annotation.GO BIOLOGICAL_PROCESS" value="mammary gland development"/>
      <att type="string" name="annotation.GO BIOLOGICAL_PROCESS" value="natural killer cell differentiation"/>
      <att type="string" name="annotation.GO BIOLOGICAL_PROCESS" value="negative regulation of apoptosis"/>
      <att type="string" name="annotation.GO BIOLOGICAL_PROCESS" value="negative regulation of erythrocyte differentiation"/>
      <att type="string" name="annotation.GO BIOLOGICAL_PROCESS" value="positive regulation of B cell differentiation"/>
      <att type="string" name="annotation.GO BIOLOGICAL_PROCESS" value="positive regulation of activated T cell proliferation"/>
      <att type="string" name="annotation.GO BIOLOGICAL_PROCESS" value="positive regulation of cell proliferation"/>
      <att type="string" name="annotation.GO BIOLOGICAL_PROCESS" value="positive regulation of inflammatory response"/>
      <att type="string" name="annotation.GO BIOLOGICAL_PROCESS" value="positive regulation of interleukin-2 biosynthetic process"/>
      <att type="string" name="annotation.GO BIOLOGICAL_PROCESS" value="positive regulation of mitotic cell cycle"/>
      <att type="string" name="annotation.GO BIOLOGICAL_PROCESS" value="positive regulation of multicellular organism growth"/>
      <att type="string" name="annotation.GO BIOLOGICAL_PROCESS" value="positive regulation of survival gene product expression"/>
      <att type="string" name="annotation.GO BIOLOGICAL_PROCESS" value="positive regulation of transcription from RNA polymerase II promoter"/>
      <att type="string" name="annotation.GO BIOLOGICAL_PROCESS" value="regulation of cell adhesion"/>
      <att type="string" name="annotation.GO BIOLOGICAL_PROCESS" value="regulation of epithelial cell differentiation"/>
      <att type="string" name="annotation.GO BIOLOGICAL_PROCESS" value="regulation of steroid metabolic process"/>
      <att type="string" name="annotation.GO BIOLOGICAL_PROCESS" value="regulation of transcription, DNA-dependent"/>
      <att type="string" name="annotation.GO BIOLOGICAL_PROCESS" value="sequestering of lipid"/>
      <att type="string" name="annotation.GO BIOLOGICAL_PROCESS" value="signal transduction"/>
    </att>
    <att type="string" name="Prot_Name" value="signal transducer and activator of transcription 5A"/>
  </node>
  <node label="NP_000873.2" id="-1117">
    <att type="string" name="annotation.DB_Object_ID" value="P29459"/>
    <att type="string" name="Column 4" value="3592"/>
    <att type="string" name="annotation.DB_Object_Type" value="protein"/>
    <att type="string" name="annotation.DB" value="UniProtKB"/>
    <att type="string" name="upkb_vega" value="OTTHUMP00000173388"/>
    <att type="string" name="GeneID_String" value="3592"/>
    <att type="string" name="annotation.Qualifier" value=""/>
    <att type="string" name="MCODE_Node_Status" value="Unclustered"/>
    <att type="string" name="annotation.Taxon" value="Human"/>
    <att type="string" name="Prot_Acc" value="NP_000873.2"/>
    <att type="string" name="type" value="human"/>
    <att type="string" name="annotation.Assigned_by" value="UniProtKB"/>
    <att type="list" name="annotation.GO MOLECULAR_FUNCTION">
      <att type="string" name="annotation.GO MOLECULAR_FUNCTION" value="cytokine activity"/>
      <att type="string" name="annotation.GO MOLECULAR_FUNCTION" value="interleukin-12 beta subunit binding"/>
      <att type="string" name="annotation.GO MOLECULAR_FUNCTION" value="interleukin-12 receptor binding"/>
      <att type="string" name="annotation.GO MOLECULAR_FUNCTION" value="interleukin-27 binding"/>
      <att type="string" name="annotation.GO MOLECULAR_FUNCTION" value="protein binding"/>
      <att type="string" name="annotation.GO MOLECULAR_FUNCTION" value="protein heterodimerization activity"/>
    </att>
    <att type="map" name="annotation.DB:Reference">
      <att type="string" name="GO:0032729" value="PMID:1674604"/>
      <att type="string" name="GO:0005515" value="PMID:10899108"/>
      <att type="string" name="GO:0042163" value="GOA:compara|GO_REF:0000019"/>
      <att type="string" name="GO:0005143" value="PMID:1674604"/>
      <att type="string" name="GO:0046982" value="PMID:1674604"/>
      <att type="string" name="GO:0050830" value="PMID:1357073"/>
      <att type="string" name="GO:0048662" value="PMID:16942485"/>
      <att type="string" name="GO:0005576" value="GOA:interpro|GO_REF:0000002"/>
      <att type="string" name="GO:0042520" value="PMID:12372421"/>
      <att type="string" name="GO:0005125" value="PMID:1673147"/>
      <att type="string" name="GO:0045785" value="PMID:7903063"/>
      <att type="string" name="GO:0032816" value="PMID:1674604"/>
      <att type="string" name="GO:0045513" value="PMID:9342359"/>
      <att type="string" name="GO:0006955" value="PMID:9789052"/>
      <att type="string" name="GO:0016477" value="PMID:7903063"/>
      <att type="string" name="GO:0010224" value="PMID:8992506"/>
      <att type="string" name="GO:0043514" value="PMID:14718574"/>
      <att type="string" name="GO:0001916" value="PMID:1674604"/>
      <att type="string" name="GO:0042102" value="GOA:compara|GO_REF:0000019"/>
      <att type="string" name="GO:0034393" value="PMID:16942485"/>
      <att type="string" name="GO:0032496" value="PMID:7605994"/>
      <att type="string" name="GO:0002860" value="PMID:7903063"/>
      <att type="string" name="GO:0007050" value="PMID:16942485"/>
    </att>
    <att type="integer" name="GeneID" value="3592"/>
    <att type="string" name="annotation.DB_Object_Name" value="IL12A, NKSF1: Interleukin-12 subunit alpha precursor"/>
    <att type="list" name="annotation.GO CELLULAR_COMPONENT">
      <att type="string" name="annotation.GO CELLULAR_COMPONENT" value="extracellular region"/>
      <att type="string" name="annotation.GO CELLULAR_COMPONENT" value="interleukin-12 complex"/>
    </att>
    <att type="string" name="annotation.Date" value="20051102"/>
    <att type="list" name="cytoscape.alias.list">
      <att type="string" name="cytoscape.alias.list" value="IPI00182737"/>
      <att type="string" name="cytoscape.alias.list" value="P29459"/>
    </att>
    <att type="string" name="upkb_sp" value="P29459"/>
    <att type="string" name="canonicalName" value="NP_000873.2"/>
    <att type="real" name="MCODE_Score" value="0.8888888888888888"/>
    <att type="string" name="annotation.With (or) From" value=""/>
    <att type="integer" name="Degree" value="1"/>
    <att type="map" name="annotation.Evidence">
      <att type="string" name="GO:0032729" value="IDA"/>
      <att type="string" name="GO:0005515" value="IPI"/>
      <att type="string" name="GO:0042163" value="IEA"/>
      <att type="string" name="GO:0005143" value="NAS"/>
      <att type="string" name="GO:0046982" value="IPI"/>
      <att type="string" name="GO:0050830" value="IEP"/>
      <att type="string" name="GO:0048662" value="IDA"/>
      <att type="string" name="GO:0005576" value="IEA"/>
      <att type="string" name="GO:0042520" value="IDA"/>
      <att type="string" name="GO:0005125" value="TAS"/>
      <att type="string" name="GO:0045785" value="IDA"/>
      <att type="string" name="GO:0032816" value="IDA"/>
      <att type="string" name="GO:0045513" value="IPI"/>
      <att type="string" name="GO:0006955" value="TAS"/>
      <att type="string" name="GO:0016477" value="IDA"/>
      <att type="string" name="GO:0010224" value="IDA"/>
      <att type="string" name="GO:0043514" value="NAS"/>
      <att type="string" name="GO:0001916" value="IDA"/>
      <att type="string" name="GO:0042102" value="IEA"/>
      <att type="string" name="GO:0034393" value="IDA"/>
      <att type="string" name="GO:0032496" value="IDA"/>
      <att type="string" name="GO:0002860" value="IDA"/>
      <att type="string" name="GO:0007050" value="IDA"/>
    </att>
    <att type="list" name="annotation.GO BIOLOGICAL_PROCESS">
      <att type="string" name="annotation.GO BIOLOGICAL_PROCESS" value="cell cycle arrest"/>
      <att type="string" name="annotation.GO BIOLOGICAL_PROCESS" value="cell migration"/>
      <att type="string" name="annotation.GO BIOLOGICAL_PROCESS" value="defense response to Gram-positive bacterium"/>
      <att type="string" name="annotation.GO BIOLOGICAL_PROCESS" value="immune response"/>
      <att type="string" name="annotation.GO BIOLOGICAL_PROCESS" value="negative regulation of smooth muscle cell proliferation"/>
      <att type="string" name="annotation.GO BIOLOGICAL_PROCESS" value="positive regulation of T cell mediated cytotoxicity"/>
      <att type="string" name="annotation.GO BIOLOGICAL_PROCESS" value="positive regulation of T cell proliferation"/>
      <att type="string" name="annotation.GO BIOLOGICAL_PROCESS" value="positive regulation of cell adhesion"/>
      <att type="string" name="annotation.GO BIOLOGICAL_PROCESS" value="positive regulation of interferon-gamma production"/>
      <att type="string" name="annotation.GO BIOLOGICAL_PROCESS" value="positive regulation of natural killer cell activation"/>
      <att type="string" name="annotation.GO BIOLOGICAL_PROCESS" value="positive regulation of natural killer cell mediated cytotoxicity directed against tumor cell target"/>
      <att type="string" name="annotation.GO BIOLOGICAL_PROCESS" value="positive regulation of smooth muscle cell apoptosis"/>
      <att type="string" name="annotation.GO BIOLOGICAL_PROCESS" value="positive regulation of tyrosine phosphorylation of Stat4 protein"/>
      <att type="string" name="annotation.GO BIOLOGICAL_PROCESS" value="response to UV-B"/>
      <att type="string" name="annotation.GO BIOLOGICAL_PROCESS" value="response to lipopolysaccharide"/>
    </att>
    <att type="string" name="Prot_Name" value="interleukin 12A precursor"/>
  </node>
  <node label="NP_002728.1" id="-1123">
    <att type="string" name="annotation.DB_Object_ID" value="P17252"/>
    <att type="string" name="Column 4" value="5578"/>
    <att type="string" name="annotation.DB_Object_Type" value="protein"/>
    <att type="string" name="annotation.DB" value="UniProtKB"/>
    <att type="string" name="GeneID_String" value="5578"/>
    <att type="string" name="annotation.Qualifier" value=""/>
    <att type="string" name="MCODE_Node_Status" value="Unclustered"/>
    <att type="string" name="annotation.Taxon" value="Human"/>
    <att type="string" name="upkb_tr" value="Q7Z727"/>
    <att type="string" name="Prot_Acc" value="NP_002728.1"/>
    <att type="string" name="type" value="human"/>
    <att type="string" name="annotation.Assigned_by" value="Reactome"/>
    <att type="list" name="annotation.GO MOLECULAR_FUNCTION">
      <att type="string" name="annotation.GO MOLECULAR_FUNCTION" value="ATP binding"/>
      <att type="string" name="annotation.GO MOLECULAR_FUNCTION" value="calcium ion binding"/>
      <att type="string" name="annotation.GO MOLECULAR_FUNCTION" value="calcium-dependent protein kinase C activity"/>
      <att type="string" name="annotation.GO MOLECULAR_FUNCTION" value="diacylglycerol binding"/>
      <att type="string" name="annotation.GO MOLECULAR_FUNCTION" value="metal ion binding"/>
      <att type="string" name="annotation.GO MOLECULAR_FUNCTION" value="nucleotide binding"/>
      <att type="string" name="annotation.GO MOLECULAR_FUNCTION" value="protein binding"/>
      <att type="string" name="annotation.GO MOLECULAR_FUNCTION" value="transferase activity"/>
      <att type="string" name="annotation.GO MOLECULAR_FUNCTION" value="zinc ion binding"/>
    </att>
    <att type="map" name="annotation.DB:Reference">
      <att type="string" name="GO:0005515" value="PMID:12893243"/>
      <att type="string" name="GO:0008624" value="PMID:10825394"/>
      <att type="string" name="GO:0007242" value="GOA:interpro|GO_REF:0000002"/>
      <att type="string" name="GO:0005886" value="PMID:10194441"/>
      <att type="string" name="GO:0050730" value="GOA:compara|GO_REF:0000019"/>
      <att type="string" name="GO:0005634" value="GOA:compara|GO_REF:0000019"/>
      <att type="string" name="GO:0046872" value="GOA:spkw|GO_REF:0000004"/>
      <att type="string" name="GO:0005829" value="PMID:9814702"/>
      <att type="string" name="GO:0000188" value="GOA:compara|GO_REF:0000019"/>
      <att type="string" name="GO:0005739" value="GOA:compara|GO_REF:0000019"/>
      <att type="string" name="GO:0005737" value="GOA:compara|GO_REF:0000019"/>
      <att type="string" name="GO:0006937" value="GOA:compara|GO_REF:0000019"/>
      <att type="string" name="GO:0000166" value="GOA:spkw|GO_REF:0000004"/>
      <att type="string" name="GO:0046325" value="GOA:compara|GO_REF:0000019"/>
      <att type="string" name="GO:0046627" value="GOA:compara|GO_REF:0000019"/>
      <att type="string" name="GO:0030593" value="GOA:compara|GO_REF:0000019"/>
      <att type="string" name="GO:0005509" value="GOA:spkw|GO_REF:0000004"/>
      <att type="string" name="GO:0006874" value="GOA:compara|GO_REF:0000019"/>
      <att type="string" name="GO:0005624" value="PMID:17983652"/>
      <att type="string" name="GO:0005524" value="GOA:interpro|GO_REF:0000002"/>
      <att type="string" name="GO:0019992" value="GOA:spkw|GO_REF:0000004"/>
      <att type="string" name="GO:0050930" value="GOA:compara|GO_REF:0000019"/>
      <att type="string" name="GO:0002026" value="GOA:compara|GO_REF:0000019"/>
      <att type="string" name="GO:0050729" value="GOA:compara|GO_REF:0000019"/>
      <att type="string" name="GO:0001934" value="GOA:compara|GO_REF:0000019"/>
      <att type="string" name="GO:0001933" value="GOA:compara|GO_REF:0000019"/>
      <att type="string" name="GO:0004698" value="GOA:compara|GO_REF:0000019"/>
      <att type="string" name="GO:0008270" value="GOA:spkw|GO_REF:0000004"/>
      <att type="string" name="GO:0006469" value="GOA:compara|GO_REF:0000019"/>
      <att type="string" name="GO:0016740" value="GOA:spkw|GO_REF:0000004"/>
      <att type="string" name="GO:0008629" value="GOA:compara|GO_REF:0000019"/>
    </att>
    <att type="integer" name="GeneID" value="5578"/>
    <att type="string" name="annotation.DB_Object_Name" value="PRKCA, PKCA, PRKACA: Protein kinase C alpha type"/>
    <att type="list" name="annotation.GO CELLULAR_COMPONENT">
      <att type="string" name="annotation.GO CELLULAR_COMPONENT" value="cytoplasm"/>
      <att type="string" name="annotation.GO CELLULAR_COMPONENT" value="cytosol"/>
      <att type="string" name="annotation.GO CELLULAR_COMPONENT" value="membrane fraction"/>
      <att type="string" name="annotation.GO CELLULAR_COMPONENT" value="mitochondrion"/>
      <att type="string" name="annotation.GO CELLULAR_COMPONENT" value="nucleus"/>
      <att type="string" name="annotation.GO CELLULAR_COMPONENT" value="plasma membrane"/>
    </att>
    <att type="string" name="annotation.Date" value="20041116"/>
    <att type="list" name="cytoscape.alias.list">
      <att type="string" name="cytoscape.alias.list" value="IPI00385449"/>
      <att type="string" name="cytoscape.alias.list" value="P17252"/>
    </att>
    <att type="string" name="upkb_sp" value="P17252"/>
    <att type="string" name="canonicalName" value="NP_002728.1"/>
    <att type="real" name="MCODE_Score" value="1.0"/>
    <att type="string" name="annotation.With (or) From" value=""/>
    <att type="integer" name="Degree" value="3"/>
    <att type="map" name="annotation.Evidence">
      <att type="string" name="GO:0005515" value="IPI"/>
      <att type="string" name="GO:0008624" value="TAS"/>
      <att type="string" name="GO:0007242" value="IEA"/>
      <att type="string" name="GO:0005886" value="EXP"/>
      <att type="string" name="GO:0050730" value="IEA"/>
      <att type="string" name="GO:0005634" value="IEA"/>
      <att type="string" name="GO:0046872" value="IEA"/>
      <att type="string" name="GO:0005829" value="EXP"/>
      <att type="string" name="GO:0000188" value="IEA"/>
      <att type="string" name="GO:0005739" value="IEA"/>
      <att type="string" name="GO:0005737" value="IEA"/>
      <att type="string" name="GO:0006937" value="IEA"/>
      <att type="string" name="GO:0000166" value="IEA"/>
      <att type="string" name="GO:0046325" value="IEA"/>
      <att type="string" name="GO:0046627" value="IEA"/>
      <att type="string" name="GO:0030593" value="IEA"/>
      <att type="string" name="GO:0005509" value="IEA"/>
      <att type="string" name="GO:0006874" value="IEA"/>
      <att type="string" name="GO:0005624" value="IDA"/>
      <att type="string" name="GO:0005524" value="IEA"/>
      <att type="string" name="GO:0019992" value="IEA"/>
      <att type="string" name="GO:0050930" value="IEA"/>
      <att type="string" name="GO:0002026" value="IEA"/>
      <att type="string" name="GO:0050729" value="IEA"/>
      <att type="string" name="GO:0001934" value="IEA"/>
      <att type="string" name="GO:0001933" value="IEA"/>
      <att type="string" name="GO:0004698" value="IEA"/>
      <att type="string" name="GO:0008270" value="IEA"/>
      <att type="string" name="GO:0006469" value="IEA"/>
      <att type="string" name="GO:0016740" value="IEA"/>
      <att type="string" name="GO:0008629" value="IEA"/>
    </att>
    <att type="list" name="annotation.GO BIOLOGICAL_PROCESS">
      <att type="string" name="annotation.GO BIOLOGICAL_PROCESS" value="cellular calcium ion homeostasis"/>
      <att type="string" name="annotation.GO BIOLOGICAL_PROCESS" value="inactivation of MAPK activity"/>
      <att type="string" name="annotation.GO BIOLOGICAL_PROCESS" value="induction of apoptosis by extracellular signals"/>
      <att type="string" name="annotation.GO BIOLOGICAL_PROCESS" value="induction of apoptosis by intracellular signals"/>
      <att type="string" name="annotation.GO BIOLOGICAL_PROCESS" value="induction of positive chemotaxis"/>
      <att type="string" name="annotation.GO BIOLOGICAL_PROCESS" value="intracellular signaling cascade"/>
      <att type="string" name="annotation.GO BIOLOGICAL_PROCESS" value="negative regulation of glucose import"/>
      <att type="string" name="annotation.GO BIOLOGICAL_PROCESS" value="negative regulation of insulin receptor signaling pathway"/>
      <att type="string" name="annotation.GO BIOLOGICAL_PROCESS" value="negative regulation of protein amino acid phosphorylation"/>
      <att type="string" name="annotation.GO BIOLOGICAL_PROCESS" value="negative regulation of protein kinase activity"/>
      <att type="string" name="annotation.GO BIOLOGICAL_PROCESS" value="neutrophil chemotaxis"/>
      <att type="string" name="annotation.GO BIOLOGICAL_PROCESS" value="positive regulation of inflammatory response"/>
      <att type="string" name="annotation.GO BIOLOGICAL_PROCESS" value="positive regulation of protein amino acid phosphorylation"/>
      <att type="string" name="annotation.GO BIOLOGICAL_PROCESS" value="regulation of muscle contraction"/>
      <att type="string" name="annotation.GO BIOLOGICAL_PROCESS" value="regulation of peptidyl-tyrosine phosphorylation"/>
      <att type="string" name="annotation.GO BIOLOGICAL_PROCESS" value="regulation of the force of heart contraction"/>
    </att>
    <att type="string" name="Prot_Name" value="protein kinase C, alpha"/>
  </node>
  <node label="NP_055315.2" id="-693">
    <att type="string" name="annotation.DB_Object_ID" value="O43719"/>
    <att type="string" name="Column 4" value="27336"/>
    <att type="string" name="annotation.DB_Object_Type" value="protein"/>
    <att type="string" name="annotation.DB" value="UniProtKB"/>
    <att type="string" name="GeneID_String" value="27336"/>
    <att type="string" name="annotation.Qualifier" value=""/>
    <att type="string" name="MCODE_Node_Status" value="Unclustered"/>
    <att type="string" name="annotation.Taxon" value="Human"/>
    <att type="string" name="upkb_tr" value="Q5H919"/>
    <att type="string" name="Prot_Acc" value="NP_055315.2"/>
    <att type="string" name="type" value="human"/>
    <att type="string" name="annotation.Assigned_by" value="PINC"/>
    <att type="list" name="annotation.GO MOLECULAR_FUNCTION">
      <att type="string" name="annotation.GO MOLECULAR_FUNCTION" value="RNA binding"/>
      <att type="string" name="annotation.GO MOLECULAR_FUNCTION" value="RNA polymerase II transcription factor activity"/>
      <att type="string" name="annotation.GO MOLECULAR_FUNCTION" value="nucleic acid binding"/>
      <att type="string" name="annotation.GO MOLECULAR_FUNCTION" value="nucleotide binding"/>
      <att type="string" name="annotation.GO MOLECULAR_FUNCTION" value="protein binding"/>
      <att type="string" name="annotation.GO MOLECULAR_FUNCTION" value="transcription elongation regulator activity"/>
    </att>
    <att type="map" name="annotation.DB:Reference">
      <att type="string" name="GO:0005515" value="PMID:17353931"/>
      <att type="string" name="GO:0003711" value="PMID:10454543"/>
      <att type="string" name="GO:0000166" value="GOA:interpro|GO_REF:0000002"/>
      <att type="string" name="GO:0006357" value="PMID:10454543"/>
      <att type="string" name="GO:0003702" value="PMID:10454543"/>
      <att type="string" name="GO:0003723" value="GOA:spkw|GO_REF:0000004"/>
      <att type="string" name="GO:0005634" value="PMID:10454543"/>
      <att type="string" name="GO:0003676" value="GOA:interpro|GO_REF:0000002"/>
      <att type="string" name="GO:0019079" value="PMID:10454543"/>
      <att type="string" name="GO:0006350" value="GOA:spkw|GO_REF:0000004"/>
    </att>
    <att type="integer" name="GeneID" value="27336"/>
    <att type="string" name="annotation.DB_Object_Name" value="HTATSF1: HIV Tat-specific factor 1"/>
    <att type="list" name="annotation.GO CELLULAR_COMPONENT">
      <att type="string" name="annotation.GO CELLULAR_COMPONENT" value="nucleus"/>
    </att>
    <att type="string" name="annotation.Date" value="20030904"/>
    <att type="list" name="cytoscape.alias.list">
      <att type="string" name="cytoscape.alias.list" value="IPI00013788"/>
      <att type="string" name="cytoscape.alias.list" value="O43719"/>
    </att>
    <att type="string" name="upkb_sp" value="O43719"/>
    <att type="string" name="canonicalName" value="NP_055315.2"/>
    <att type="real" name="MCODE_Score" value="0.0"/>
    <att type="string" name="annotation.With (or) From" value=""/>
    <att type="map" name="annotation.Evidence">
      <att type="string" name="GO:0005515" value="IPI"/>
      <att type="string" name="GO:0003711" value="TAS"/>
      <att type="string" name="GO:0000166" value="IEA"/>
      <att type="string" name="GO:0006357" value="TAS"/>
      <att type="string" name="GO:0003702" value="TAS"/>
      <att type="string" name="GO:0003723" value="IEA"/>
      <att type="string" name="GO:0005634" value="TAS"/>
      <att type="string" name="GO:0003676" value="IEA"/>
      <att type="string" name="GO:0019079" value="TAS"/>
      <att type="string" name="GO:0006350" value="IEA"/>
    </att>
    <att type="list" name="annotation.GO BIOLOGICAL_PROCESS">
      <att type="string" name="annotation.GO BIOLOGICAL_PROCESS" value="regulation of transcription from RNA polymerase II promoter"/>
      <att type="string" name="annotation.GO BIOLOGICAL_PROCESS" value="transcription"/>
      <att type="string" name="annotation.GO BIOLOGICAL_PROCESS" value="viral genome replication"/>
    </att>
    <att type="string" name="Prot_Name" value="HIV TAT specific factor 1"/>
  </node>
  <node label="NP_000380.1" id="-1282">
    <att type="string" name="annotation.DB_Object_ID" value="P38936"/>
    <att type="string" name="Column 4" value="1026"/>
    <att type="string" name="annotation.DB_Object_Type" value="protein"/>
    <att type="string" name="annotation.DB" value="UniProtKB"/>
    <att type="string" name="GeneID_String" value="1026"/>
    <att type="string" name="annotation.Qualifier" value=""/>
    <att type="string" name="MCODE_Node_Status" value="Unclustered"/>
    <att type="string" name="annotation.Taxon" value="Human"/>
    <att type="string" name="upkb_tr" value="Q96LE1"/>
    <att type="string" name="Prot_Acc" value="NP_000380.1"/>
    <att type="string" name="type" value="human"/>
    <att type="string" name="annotation.Assigned_by" value="Reactome"/>
    <att type="list" name="annotation.GO MOLECULAR_FUNCTION">
      <att type="string" name="annotation.GO MOLECULAR_FUNCTION" value="cyclin binding"/>
      <att type="string" name="annotation.GO MOLECULAR_FUNCTION" value="cyclin-dependent protein kinase inhibitor activity"/>
      <att type="string" name="annotation.GO MOLECULAR_FUNCTION" value="kinase activity"/>
      <att type="string" name="annotation.GO MOLECULAR_FUNCTION" value="metal ion binding"/>
      <att type="string" name="annotation.GO MOLECULAR_FUNCTION" value="protein kinase inhibitor activity"/>
      <att type="string" name="annotation.GO MOLECULAR_FUNCTION" value="zinc ion binding"/>
    </att>
    <att type="map" name="annotation.DB:Reference">
      <att type="string" name="GO:0030308" value="PMID:10208428"/>
      <att type="string" name="GO:0008285" value="GOA:compara|GO_REF:0000019"/>
      <att type="string" name="GO:0030890" value="GOA:compara|GO_REF:0000019"/>
      <att type="string" name="GO:0045736" value="GOA:compara|GO_REF:0000019"/>
      <att type="string" name="GO:0005634" value="GOA:interpro|GO_REF:0000002"/>
      <att type="string" name="GO:0048146" value="PMID:17420273"/>
      <att type="string" name="GO:0043071" value="GOA:compara|GO_REF:0000019"/>
      <att type="string" name="GO:0046872" value="GOA:spkw|GO_REF:0000004"/>
      <att type="string" name="GO:0005829" value="PMID:9106657"/>
      <att type="string" name="GO:0000082" value="PMID:10208428"/>
      <att type="string" name="GO:0005737" value="GOA:spkw|GO_REF:0000004"/>
      <att type="string" name="GO:0016301" value="GOA:spkw|GO_REF:0000004"/>
      <att type="string" name="GO:0000086" value="PMID:17553787"/>
      <att type="string" name="GO:0031668" value="PMID:17553787"/>
      <att type="string" name="GO:0007050" value="GOA:interpro|GO_REF:0000002"/>
      <att type="string" name="GO:0009411" value="GOA:compara|GO_REF:0000019"/>
      <att type="string" name="GO:0043066" value="GOA:compara|GO_REF:0000019"/>
      <att type="string" name="GO:0030332" value="GOA:compara|GO_REF:0000019"/>
      <att type="string" name="GO:0006974" value="GOA:compara|GO_REF:0000019"/>
      <att type="string" name="GO:0042326" value="PMID:10208428"/>
      <att type="string" name="GO:0007049" value="GOA:spkw|GO_REF:0000004"/>
      <att type="string" name="GO:0000307" value="GOA:compara|GO_REF:0000019"/>
      <att type="string" name="GO:0004861" value="PMID:8242751"/>
      <att type="string" name="GO:0004860" value="GOA:spkw|GO_REF:0000004"/>
      <att type="string" name="GO:0005654" value="PMID:9632134"/>
      <att type="string" name="GO:0008270" value="GOA:spkw|GO_REF:0000004"/>
      <att type="string" name="GO:0008629" value="PMID:9660939"/>
    </att>
    <att type="integer" name="GeneID" value="1026"/>
    <att type="string" name="annotation.DB_Object_Name" value="CDKN1A, CAP20, CDKN1, CIP1, MDA6, PIC1, SDI1, WAF1: Cyclin-dependent kinase inhibitor 1"/>
    <att type="list" name="annotation.GO CELLULAR_COMPONENT">
      <att type="string" name="annotation.GO CELLULAR_COMPONENT" value="cyclin-dependent protein kinase holoenzyme complex"/>
      <att type="string" name="annotation.GO CELLULAR_COMPONENT" value="cytoplasm"/>
      <att type="string" name="annotation.GO CELLULAR_COMPONENT" value="cytosol"/>
      <att type="string" name="annotation.GO CELLULAR_COMPONENT" value="nucleoplasm"/>
      <att type="string" name="annotation.GO CELLULAR_COMPONENT" value="nucleus"/>
    </att>
    <att type="string" name="annotation.Date" value="20060710"/>
    <att type="list" name="cytoscape.alias.list">
      <att type="string" name="cytoscape.alias.list" value="IPI00009384"/>
      <att type="string" name="cytoscape.alias.list" value="P38936"/>
    </att>
    <att type="string" name="upkb_sp" value="P38936"/>
    <att type="string" name="canonicalName" value="NP_000380.1"/>
    <att type="real" name="MCODE_Score" value="0.2222222222222222"/>
    <att type="string" name="annotation.With (or) From" value=""/>
    <att type="integer" name="Degree" value="2"/>
    <att type="map" name="annotation.Evidence">
      <att type="string" name="GO:0030308" value="IDA"/>
      <att type="string" name="GO:0008285" value="IEA"/>
      <att type="string" name="GO:0030890" value="IEA"/>
      <att type="string" name="GO:0045736" value="IEA"/>
      <att type="string" name="GO:0005634" value="IEA"/>
      <att type="string" name="GO:0048146" value="IMP"/>
      <att type="string" name="GO:0043071" value="IEA"/>
      <att type="string" name="GO:0046872" value="IEA"/>
      <att type="string" name="GO:0005829" value="EXP"/>
      <att type="string" name="GO:0000082" value="IDA"/>
      <att type="string" name="GO:0005737" value="IEA"/>
      <att type="string" name="GO:0016301" value="IEA"/>
      <att type="string" name="GO:0000086" value="IMP"/>
      <att type="string" name="GO:0031668" value="IMP"/>
      <att type="string" name="GO:0007050" value="IEA"/>
      <att type="string" name="GO:0009411" value="IEA"/>
      <att type="string" name="GO:0043066" value="IEA"/>
      <att type="string" name="GO:0030332" value="IEA"/>
      <att type="string" name="GO:0006974" value="IEA"/>
      <att type="string" name="GO:0042326" value="IDA"/>
      <att type="string" name="GO:0007049" value="IEA"/>
      <att type="string" name="GO:0000307" value="IEA"/>
      <att type="string" name="GO:0004861" value="TAS"/>
      <att type="string" name="GO:0004860" value="IEA"/>
      <att type="string" name="GO:0005654" value="EXP"/>
      <att type="string" name="GO:0008270" value="IEA"/>
      <att type="string" name="GO:0008629" value="TAS"/>
    </att>
    <att type="list" name="annotation.GO BIOLOGICAL_PROCESS">
      <att type="string" name="annotation.GO BIOLOGICAL_PROCESS" value="G1/S transition of mitotic cell cycle"/>
      <att type="string" name="annotation.GO BIOLOGICAL_PROCESS" value="G2/M transition of mitotic cell cycle"/>
      <att type="string" name="annotation.GO BIOLOGICAL_PROCESS" value="cell cycle"/>
      <att type="string" name="annotation.GO BIOLOGICAL_PROCESS" value="cell cycle arrest"/>
      <att type="string" name="annotation.GO BIOLOGICAL_PROCESS" value="cellular response to extracellular stimulus"/>
      <att type="string" name="annotation.GO BIOLOGICAL_PROCESS" value="induction of apoptosis by intracellular signals"/>
      <att type="string" name="annotation.GO BIOLOGICAL_PROCESS" value="negative regulation of apoptosis"/>
      <att type="string" name="annotation.GO BIOLOGICAL_PROCESS" value="negative regulation of cell growth"/>
      <att type="string" name="annotation.GO BIOLOGICAL_PROCESS" value="negative regulation of cell proliferation"/>
      <att type="string" name="annotation.GO BIOLOGICAL_PROCESS" value="negative regulation of cyclin-dependent protein kinase activity"/>
      <att type="string" name="annotation.GO BIOLOGICAL_PROCESS" value="negative regulation of phosphorylation"/>
      <att type="string" name="annotation.GO BIOLOGICAL_PROCESS" value="positive regulation of B cell proliferation"/>
      <att type="string" name="annotation.GO BIOLOGICAL_PROCESS" value="positive regulation of fibroblast proliferation"/>
      <att type="string" name="annotation.GO BIOLOGICAL_PROCESS" value="positive regulation of non-apoptotic programmed cell death"/>
      <att type="string" name="annotation.GO BIOLOGICAL_PROCESS" value="response to DNA damage stimulus"/>
      <att type="string" name="annotation.GO BIOLOGICAL_PROCESS" value="response to UV"/>
    </att>
    <att type="string" name="Prot_Name" value="cyclin-dependent kinase inhibitor 1A"/>
  </node>
  <node label="NP_001420.2" id="-1371">
    <att type="string" name="annotation.DB_Object_ID" value="Q09472"/>
    <att type="string" name="Column 4" value="2033"/>
    <att type="string" name="annotation.DB_Object_Type" value="protein"/>
    <att type="string" name="annotation.DB" value="UniProtKB"/>
    <att type="string" name="GeneID_String" value="2033"/>
    <att type="string" name="annotation.Qualifier" value=""/>
    <att type="string" name="MCODE_Node_Status" value="Unclustered"/>
    <att type="string" name="annotation.Taxon" value="Human"/>
    <att type="string" name="Prot_Acc" value="NP_001420.2"/>
    <att type="string" name="type" value="human"/>
    <att type="string" name="annotation.Assigned_by" value="UniProtKB"/>
    <att type="list" name="annotation.GO MOLECULAR_FUNCTION">
      <att type="string" name="annotation.GO MOLECULAR_FUNCTION" value="acetyltransferase activity"/>
      <att type="string" name="annotation.GO MOLECULAR_FUNCTION" value="histone acetyltransferase activity"/>
      <att type="string" name="annotation.GO MOLECULAR_FUNCTION" value="metal ion binding"/>
      <att type="string" name="annotation.GO MOLECULAR_FUNCTION" value="peroxisome proliferator activated receptor binding"/>
      <att type="string" name="annotation.GO MOLECULAR_FUNCTION" value="protein C-terminus binding"/>
      <att type="string" name="annotation.GO MOLECULAR_FUNCTION" value="transcription coactivator activity"/>
      <att type="string" name="annotation.GO MOLECULAR_FUNCTION" value="transcription factor activity"/>
      <att type="string" name="annotation.GO MOLECULAR_FUNCTION" value="transferase activity"/>
      <att type="string" name="annotation.GO MOLECULAR_FUNCTION" value="zinc ion binding"/>
    </att>
    <att type="map" name="annotation.DB:Reference">
      <att type="string" name="GO:0003700" value="PMID:10893273"/>
      <att type="string" name="GO:0030324" value="GOA:compara|GO_REF:0000019"/>
      <att type="string" name="GO:0001756" value="GOA:compara|GO_REF:0000019"/>
      <att type="string" name="GO:0005634" value="PMID:9194565"/>
      <att type="string" name="GO:0018076" value="PMID:12435739"/>
      <att type="string" name="GO:0042975" value="GOA:compara|GO_REF:0000019"/>
      <att type="string" name="GO:0046872" value="GOA:spkw|GO_REF:0000004"/>
      <att type="string" name="GO:0007507" value="GOA:compara|GO_REF:0000019"/>
      <att type="string" name="GO:0051091" value="PMID:10518217"/>
      <att type="string" name="GO:0044419" value="GOA:spkw|GO_REF:0000004"/>
      <att type="string" name="GO:0045944" value="GOA:compara|GO_REF:0000019"/>
      <att type="string" name="GO:0000123" value="GOA:interpro|GO_REF:0000002"/>
      <att type="string" name="GO:0009887" value="GOA:compara|GO_REF:0000019"/>
      <att type="string" name="GO:0004402" value="PMID:12040021"/>
      <att type="string" name="GO:0001666" value="PMID:15261140"/>
      <att type="string" name="GO:0006355" value="GOA:interpro|GO_REF:0000002"/>
      <att type="string" name="GO:0016573" value="GOA:interpro|GO_REF:0000002"/>
      <att type="string" name="GO:0003713" value="PMID:12435739"/>
      <att type="string" name="GO:0006915" value="PMID:9194565"/>
      <att type="string" name="GO:0042592" value="PMID:15261140"/>
      <att type="string" name="GO:0008022" value="PMID:10205054"/>
      <att type="string" name="GO:0007399" value="PMID:10205054"/>
      <att type="string" name="GO:0007165" value="PMID:15261140"/>
      <att type="string" name="GO:0007049" value="GOA:spkw|GO_REF:0000004"/>
      <att type="string" name="GO:0007519" value="GOA:compara|GO_REF:0000019"/>
      <att type="string" name="GO:0016407" value="PMID:12435739"/>
      <att type="string" name="GO:0008270" value="GOA:interpro|GO_REF:0000002"/>
      <att type="string" name="GO:0016740" value="GOA:spkw|GO_REF:0000004"/>
    </att>
    <att type="integer" name="GeneID" value="2033"/>
    <att type="string" name="annotation.DB_Object_Name" value="EP300, P300: Histone acetyltransferase p300"/>
    <att type="list" name="annotation.GO CELLULAR_COMPONENT">
      <att type="string" name="annotation.GO CELLULAR_COMPONENT" value="histone acetyltransferase complex"/>
      <att type="string" name="annotation.GO CELLULAR_COMPONENT" value="nucleus"/>
    </att>
    <att type="string" name="annotation.Date" value="20040623"/>
    <att type="list" name="cytoscape.alias.list">
      <att type="string" name="cytoscape.alias.list" value="IPI00020985"/>
      <att type="string" name="cytoscape.alias.list" value="Q09472"/>
    </att>
    <att type="string" name="upkb_sp" value="Q09472"/>
    <att type="string" name="canonicalName" value="NP_001420.2"/>
    <att type="real" name="MCODE_Score" value="1.0"/>
    <att type="string" name="annotation.With (or) From" value=""/>
    <att type="integer" name="Degree" value="2"/>
    <att type="map" name="annotation.Evidence">
      <att type="string" name="GO:0003700" value="TAS"/>
      <att type="string" name="GO:0030324" value="IEA"/>
      <att type="string" name="GO:0001756" value="IEA"/>
      <att type="string" name="GO:0005634" value="IDA"/>
      <att type="string" name="GO:0018076" value="IDA"/>
      <att type="string" name="GO:0042975" value="IEA"/>
      <att type="string" name="GO:0046872" value="IEA"/>
      <att type="string" name="GO:0007507" value="IEA"/>
      <att type="string" name="GO:0051091" value="IDA"/>
      <att type="string" name="GO:0044419" value="IEA"/>
      <att type="string" name="GO:0045944" value="IEA"/>
      <att type="string" name="GO:0000123" value="IEA"/>
      <att type="string" name="GO:0009887" value="IEA"/>
      <att type="string" name="GO:0004402" value="IDA"/>
      <att type="string" name="GO:0001666" value="IDA"/>
      <att type="string" name="GO:0006355" value="IEA"/>
      <att type="string" name="GO:0016573" value="IEA"/>
      <att type="string" name="GO:0003713" value="IDA"/>
      <att type="string" name="GO:0006915" value="IMP"/>
      <att type="string" name="GO:0042592" value="TAS"/>
      <att type="string" name="GO:0008022" value="TAS"/>
      <att type="string" name="GO:0007399" value="TAS"/>
      <att type="string" name="GO:0007165" value="NAS"/>
      <att type="string" name="GO:0007049" value="IEA"/>
      <att type="string" name="GO:0007519" value="IEA"/>
      <att type="string" name="GO:0016407" value="IMP"/>
      <att type="string" name="GO:0008270" value="IEA"/>
      <att type="string" name="GO:0016740" value="IEA"/>
    </att>
    <att type="list" name="annotation.GO BIOLOGICAL_PROCESS">
      <att type="string" name="annotation.GO BIOLOGICAL_PROCESS" value="N-terminal peptidyl-lysine acetylation"/>
      <att type="string" name="annotation.GO BIOLOGICAL_PROCESS" value="apoptosis"/>
      <att type="string" name="annotation.GO BIOLOGICAL_PROCESS" value="cell cycle"/>
      <att type="string" name="annotation.GO BIOLOGICAL_PROCESS" value="heart development"/>
      <att type="string" name="annotation.GO BIOLOGICAL_PROCESS" value="histone acetylation"/>
      <att type="string" name="annotation.GO BIOLOGICAL_PROCESS" value="homeostatic process"/>
      <att type="string" name="annotation.GO BIOLOGICAL_PROCESS" value="interspecies interaction between organisms"/>
      <att type="string" name="annotation.GO BIOLOGICAL_PROCESS" value="lung development"/>
      <att type="string" name="annotation.GO BIOLOGICAL_PROCESS" value="nervous system development"/>
      <att type="string" name="annotation.GO BIOLOGICAL_PROCESS" value="organ morphogenesis"/>
      <att type="string" name="annotation.GO BIOLOGICAL_PROCESS" value="positive regulation of transcription factor activity"/>
      <att type="string" name="annotation.GO BIOLOGICAL_PROCESS" value="positive regulation of transcription from RNA polymerase II promoter"/>
      <att type="string" name="annotation.GO BIOLOGICAL_PROCESS" value="regulation of transcription, DNA-dependent"/>
      <att type="string" name="annotation.GO BIOLOGICAL_PROCESS" value="response to hypoxia"/>
      <att type="string" name="annotation.GO BIOLOGICAL_PROCESS" value="signal transduction"/>
      <att type="string" name="annotation.GO BIOLOGICAL_PROCESS" value="skeletal muscle development"/>
      <att type="string" name="annotation.GO BIOLOGICAL_PROCESS" value="somitogenesis"/>
    </att>
    <att type="string" name="Prot_Name" value="E1A binding protein p300"/>
  </node>
  <node label="NP_002283.3" id="-445">
    <att type="string" name="annotation.DB_Object_ID" value="HIT000323764"/>
    <att type="string" name="Column 4" value="3913"/>
    <att type="string" name="annotation.DB_Object_Type" value="protein"/>
    <att type="string" name="annotation.DB" value="H-invDB"/>
    <att type="string" name="upkb_vega" value="OTTHUMP00000171230"/>
    <att type="string" name="GeneID_String" value="3913"/>
    <att type="string" name="annotation.Qualifier" value=""/>
    <att type="string" name="MCODE_Node_Status" value="Unclustered"/>
    <att type="string" name="annotation.Taxon" value="Human"/>
    <att type="string" name="Prot_Acc" value="NP_002283.3"/>
    <att type="string" name="type" value="human"/>
    <att type="string" name="annotation.Assigned_by" value="UniProtKB"/>
    <att type="list" name="annotation.GO MOLECULAR_FUNCTION">
      <att type="string" name="annotation.GO MOLECULAR_FUNCTION" value="protein binding"/>
      <att type="string" name="annotation.GO MOLECULAR_FUNCTION" value="structural molecule activity"/>
    </att>
    <att type="map" name="annotation.DB:Reference">
      <att type="string" name="GO:0005515" value="GOA:spkw|GO_REF:0000004"/>
      <att type="string" name="GO:0005198" value="PMID:7698745"/>
      <att type="string" name="GO:0005578" value="GOA:interpro|GO_REF:0000002"/>
      <att type="string" name="GO:0005605" value="PMID:7698745"/>
      <att type="string" name="GO:0005576" value="GOA:spkw|GO_REF:0000004"/>
      <att type="string" name="GO:0007155" value="GOA:spkw|GO_REF:0000004"/>
    </att>
    <att type="integer" name="GeneID" value="3913"/>
    <att type="string" name="annotation.DB_Object_Name" value="Similar to S-laminin"/>
    <att type="list" name="annotation.GO CELLULAR_COMPONENT">
      <att type="string" name="annotation.GO CELLULAR_COMPONENT" value="basal lamina"/>
      <att type="string" name="annotation.GO CELLULAR_COMPONENT" value="extracellular region"/>
      <att type="string" name="annotation.GO CELLULAR_COMPONENT" value="proteinaceous extracellular matrix"/>
    </att>
    <att type="string" name="annotation.Date" value="20080613"/>
    <att type="list" name="cytoscape.alias.list">
      <att type="string" name="cytoscape.alias.list" value="HIT000323764"/>
      <att type="string" name="cytoscape.alias.list" value="IPI00743203"/>
    </att>
    <att type="string" name="upkb_hinv" value="HIT000323764"/>
    <att type="string" name="upkb_sp" value="P55268"/>
    <att type="string" name="canonicalName" value="NP_002283.3"/>
    <att type="real" name="MCODE_Score" value="0.0"/>
    <att type="string" name="annotation.With (or) From" value="InterPro:IPR008211"/>
    <att type="map" name="annotation.Evidence">
      <att type="string" name="GO:0005515" value="IEA"/>
      <att type="string" name="GO:0005198" value="NAS"/>
      <att type="string" name="GO:0005578" value="IEA"/>
      <att type="string" name="GO:0005605" value="TAS"/>
      <att type="string" name="GO:0005576" value="IEA"/>
      <att type="string" name="GO:0007155" value="IEA"/>
    </att>
    <att type="list" name="annotation.GO BIOLOGICAL_PROCESS">
      <att type="string" name="annotation.GO BIOLOGICAL_PROCESS" value="cell adhesion"/>
    </att>
    <att type="string" name="Prot_Name" value="laminin, beta 2 precursor"/>
  </node>
  <node label="NP_004610.1" id="-1094">
    <att type="string" name="annotation.DB_Object_ID" value="O00463"/>
    <att type="string" name="Column 4" value="7188"/>
    <att type="string" name="annotation.DB_Object_Type" value="protein"/>
    <att type="string" name="annotation.DB" value="UniProtKB"/>
    <att type="string" name="GeneID_String" value="7188"/>
    <att type="string" name="annotation.Qualifier" value=""/>
    <att type="string" name="MCODE_Node_Status" value="Unclustered"/>
    <att type="string" name="annotation.Taxon" value="Human"/>
    <att type="string" name="upkb_tr" value="Q4G123"/>
    <att type="string" name="Prot_Acc" value="NP_004610.1"/>
    <att type="string" name="type" value="human"/>
    <att type="string" name="annotation.Assigned_by" value="UniProtKB"/>
    <att type="list" name="annotation.GO MOLECULAR_FUNCTION">
      <att type="string" name="annotation.GO MOLECULAR_FUNCTION" value="metal ion binding"/>
      <att type="string" name="annotation.GO MOLECULAR_FUNCTION" value="protein binding"/>
      <att type="string" name="annotation.GO MOLECULAR_FUNCTION" value="signal transducer activity"/>
      <att type="string" name="annotation.GO MOLECULAR_FUNCTION" value="zinc ion binding"/>
    </att>
    <att type="map" name="annotation.DB:Reference">
      <att type="string" name="GO:0005515" value="PMID:9153189"/>
      <att type="string" name="GO:0007165" value="PMID:9511754"/>
      <att type="string" name="GO:0008284" value="GOA:compara|GO_REF:0000019"/>
      <att type="string" name="GO:0005737" value="GOA:spkw|GO_REF:0000004"/>
      <att type="string" name="GO:0042981" value="GOA:interpro|GO_REF:0000002"/>
      <att type="string" name="GO:0008270" value="GOA:interpro|GO_REF:0000002"/>
      <att type="string" name="GO:0004871" value="PMID:12761501"/>
      <att type="string" name="GO:0043123" value="PMID:12761501"/>
      <att type="string" name="GO:0046872" value="GOA:spkw|GO_REF:0000004"/>
    </att>
    <att type="integer" name="GeneID" value="7188"/>
    <att type="string" name="annotation.DB_Object_Name" value="TRAF5, RNF84: TNF receptor-associated factor 5"/>
    <att type="list" name="annotation.GO CELLULAR_COMPONENT">
      <att type="string" name="annotation.GO CELLULAR_COMPONENT" value="cytoplasm"/>
    </att>
    <att type="string" name="annotation.Date" value="20080616"/>
    <att type="list" name="cytoscape.alias.list">
      <att type="string" name="cytoscape.alias.list" value="IPI00005760"/>
      <att type="string" name="cytoscape.alias.list" value="O00463"/>
    </att>
    <att type="string" name="upkb_sp" value="O00463"/>
    <att type="string" name="canonicalName" value="NP_004610.1"/>
    <att type="real" name="MCODE_Score" value="0.0"/>
    <att type="string" name="annotation.With (or) From" value="SP_KW:KW-0963"/>
    <att type="map" name="annotation.Evidence">
      <att type="string" name="GO:0005515" value="IPI"/>
      <att type="string" name="GO:0007165" value="TAS"/>
      <att type="string" name="GO:0008284" value="IEA"/>
      <att type="string" name="GO:0005737" value="IEA"/>
      <att type="string" name="GO:0042981" value="IEA"/>
      <att type="string" name="GO:0008270" value="IEA"/>
      <att type="string" name="GO:0004871" value="IEP"/>
      <att type="string" name="GO:0043123" value="IEP"/>
      <att type="string" name="GO:0046872" value="IEA"/>
    </att>
    <att type="list" name="annotation.GO BIOLOGICAL_PROCESS">
      <att type="string" name="annotation.GO BIOLOGICAL_PROCESS" value="positive regulation of I-kappaB kinase/NF-kappaB cascade"/>
      <att type="string" name="annotation.GO BIOLOGICAL_PROCESS" value="positive regulation of cell proliferation"/>
      <att type="string" name="annotation.GO BIOLOGICAL_PROCESS" value="regulation of apoptosis"/>
      <att type="string" name="annotation.GO BIOLOGICAL_PROCESS" value="signal transduction"/>
    </att>
    <att type="string" name="Prot_Name" value="TNF receptor-associated factor 5"/>
  </node>
  <node label="NP_000409.1" id="-146">
    <att type="string" name="annotation.DB_Object_ID" value="P24394"/>
    <att type="string" name="Column 4" value="3566"/>
    <att type="string" name="annotation.DB_Object_Type" value="protein"/>
    <att type="string" name="annotation.DB" value="UniProtKB"/>
    <att type="string" name="GeneID_String" value="3566"/>
    <att type="string" name="annotation.Qualifier" value=""/>
    <att type="string" name="MCODE_Node_Status" value="Unclustered"/>
    <att type="string" name="annotation.Taxon" value="Human"/>
    <att type="string" name="upkb_tr" value="Q5FC08"/>
    <att type="string" name="Prot_Acc" value="NP_000409.1"/>
    <att type="string" name="type" value="human"/>
    <att type="string" name="annotation.Assigned_by" value="PINC"/>
    <att type="list" name="annotation.GO MOLECULAR_FUNCTION">
      <att type="string" name="annotation.GO MOLECULAR_FUNCTION" value="hematopoietin/interferon-class (D200-domain) cytokine receptor activity"/>
      <att type="string" name="annotation.GO MOLECULAR_FUNCTION" value="interleukin-4 receptor activity"/>
      <att type="string" name="annotation.GO MOLECULAR_FUNCTION" value="protein binding"/>
      <att type="string" name="annotation.GO MOLECULAR_FUNCTION" value="receptor activity"/>
      <att type="string" name="annotation.GO MOLECULAR_FUNCTION" value="receptor signaling protein activity"/>
    </att>
    <att type="map" name="annotation.DB:Reference">
      <att type="string" name="GO:0005515" value="PMID:8266078"/>
      <att type="string" name="GO:0007165" value="PMID:2307934"/>
      <att type="string" name="GO:0006955" value="PMID:2307934"/>
      <att type="string" name="GO:0004896" value="GOA:interpro|GO_REF:0000002"/>
      <att type="string" name="GO:0004913" value="PMID:2307934"/>
      <att type="string" name="GO:0005886" value="GOA:spsl|GO_REF:0000023"/>
      <att type="string" name="GO:0005887" value="PMID:2307934"/>
      <att type="string" name="GO:0005576" value="GOA:spkw|GO_REF:0000004"/>
      <att type="string" name="GO:0004872" value="GOA:spkw|GO_REF:0000004"/>
      <att type="string" name="GO:0005057" value="PMID:2307934"/>
    </att>
    <att type="integer" name="GeneID" value="3566"/>
    <att type="string" name="annotation.DB_Object_Name" value="IL4R, 582J2.1, IL4RA: Interleukin-4 receptor alpha chain precursor"/>
    <att type="list" name="annotation.GO CELLULAR_COMPONENT">
      <att type="string" name="annotation.GO CELLULAR_COMPONENT" value="extracellular region"/>
      <att type="string" name="annotation.GO CELLULAR_COMPONENT" value="integral to plasma membrane"/>
      <att type="string" name="annotation.GO CELLULAR_COMPONENT" value="plasma membrane"/>
    </att>
    <att type="string" name="annotation.Date" value="20030904"/>
    <att type="list" name="cytoscape.alias.list">
      <att type="string" name="cytoscape.alias.list" value="IPI00444383"/>
      <att type="string" name="cytoscape.alias.list" value="P24394"/>
    </att>
    <att type="string" name="upkb_sp" value="P24394"/>
    <att type="string" name="canonicalName" value="NP_000409.1"/>
    <att type="real" name="MCODE_Score" value="0.0"/>
    <att type="string" name="annotation.With (or) From" value=""/>
    <att type="map" name="annotation.Evidence">
      <att type="string" name="GO:0005515" value="IPI"/>
      <att type="string" name="GO:0007165" value="TAS"/>
      <att type="string" name="GO:0006955" value="TAS"/>
      <att type="string" name="GO:0004896" value="IEA"/>
      <att type="string" name="GO:0004913" value="TAS"/>
      <att type="string" name="GO:0005886" value="IEA"/>
      <att type="string" name="GO:0005887" value="TAS"/>
      <att type="string" name="GO:0005576" value="IEA"/>
      <att type="string" name="GO:0004872" value="IEA"/>
      <att type="string" name="GO:0005057" value="TAS"/>
    </att>
    <att type="list" name="annotation.GO BIOLOGICAL_PROCESS">
      <att type="string" name="annotation.GO BIOLOGICAL_PROCESS" value="immune response"/>
      <att type="string" name="annotation.GO BIOLOGICAL_PROCESS" value="signal transduction"/>
    </att>
    <att type="string" name="Prot_Name" value="interleukin 4 receptor alpha chain isoform a precursor"/>
  </node>
  <node label="NP_001828.1" id="-1357">
    <att type="string" name="annotation.DB_Object_ID" value="P51677"/>
    <att type="string" name="Column 4" value="1232"/>
    <att type="string" name="annotation.DB_Object_Type" value="protein"/>
    <att type="string" name="annotation.DB" value="UniProtKB"/>
    <att type="string" name="upkb_vega" value="OTTHUMP00000170928"/>
    <att type="string" name="GeneID_String" value="1232"/>
    <att type="string" name="annotation.Qualifier" value=""/>
    <att type="string" name="MCODE_Node_Status" value="Unclustered"/>
    <att type="string" name="annotation.Taxon" value="Human"/>
    <att type="string" name="upkb_tr" value="Q8TDP4"/>
    <att type="string" name="Prot_Acc" value="NP_001828.1"/>
    <att type="string" name="type" value="human"/>
    <att type="string" name="annotation.Assigned_by" value="PINC"/>
    <att type="list" name="annotation.GO MOLECULAR_FUNCTION">
      <att type="string" name="annotation.GO MOLECULAR_FUNCTION" value="C-C chemokine receptor activity"/>
      <att type="string" name="annotation.GO MOLECULAR_FUNCTION" value="protein binding"/>
      <att type="string" name="annotation.GO MOLECULAR_FUNCTION" value="receptor activity"/>
      <att type="string" name="annotation.GO MOLECULAR_FUNCTION" value="rhodopsin-like receptor activity"/>
    </att>
    <att type="map" name="annotation.DB:Reference">
      <att type="string" name="GO:0005515" value="GOA:compara|GO_REF:0000019"/>
      <att type="string" name="GO:0005886" value="PMID:9302298"/>
      <att type="string" name="GO:0007204" value="PMID:9302298"/>
      <att type="string" name="GO:0007165" value="GOA:spkw|GO_REF:0000004"/>
      <att type="string" name="GO:0006968" value="PMID:10713092"/>
      <att type="string" name="GO:0006954" value="PMID:9302298"/>
      <att type="string" name="GO:0007186" value="GOA:interpro|GO_REF:0000002"/>
      <att type="string" name="GO:0006935" value="PMID:10201960"/>
      <att type="string" name="GO:0005887" value="PMID:9302298"/>
      <att type="string" name="GO:0044419" value="GOA:spkw|GO_REF:0000004"/>
      <att type="string" name="GO:0004872" value="GOA:spkw|GO_REF:0000004"/>
      <att type="string" name="GO:0007188" value="PMID:10201960"/>
      <att type="string" name="GO:0016493" value="GOA:interpro|GO_REF:0000002"/>
      <att type="string" name="GO:0001584" value="GOA:interpro|GO_REF:0000002"/>
      <att type="string" name="GO:0007155" value="PMID:10201960"/>
    </att>
    <att type="integer" name="GeneID" value="1232"/>
    <att type="string" name="annotation.DB_Object_Name" value="CCR3, CMKBR3: C-C chemokine receptor type 3"/>
    <att type="list" name="annotation.GO CELLULAR_COMPONENT">
      <att type="string" name="annotation.GO CELLULAR_COMPONENT" value="integral to plasma membrane"/>
      <att type="string" name="annotation.GO CELLULAR_COMPONENT" value="plasma membrane"/>
    </att>
    <att type="string" name="annotation.Date" value="20030904"/>
    <att type="list" name="cytoscape.alias.list">
      <att type="string" name="cytoscape.alias.list" value="IPI00019957"/>
      <att type="string" name="cytoscape.alias.list" value="P51677"/>
    </att>
    <att type="string" name="upkb_sp" value="P51677"/>
    <att type="string" name="canonicalName" value="NP_001828.1"/>
    <att type="real" name="MCODE_Score" value="0.0"/>
    <att type="string" name="annotation.With (or) From" value=""/>
    <att type="map" name="annotation.Evidence">
      <att type="string" name="GO:0005515" value="IEA"/>
      <att type="string" name="GO:0005886" value="TAS"/>
      <att type="string" name="GO:0007204" value="TAS"/>
      <att type="string" name="GO:0007165" value="IEA"/>
      <att type="string" name="GO:0006968" value="TAS"/>
      <att type="string" name="GO:0006954" value="TAS"/>
      <att type="string" name="GO:0007186" value="IEA"/>
      <att type="string" name="GO:0006935" value="TAS"/>
      <att type="string" name="GO:0005887" value="TAS"/>
      <att type="string" name="GO:0044419" value="IEA"/>
      <att type="string" name="GO:0004872" value="IEA"/>
      <att type="string" name="GO:0007188" value="TAS"/>
      <att type="string" name="GO:0016493" value="IEA"/>
      <att type="string" name="GO:0001584" value="IEA"/>
      <att type="string" name="GO:0007155" value="TAS"/>
    </att>
    <att type="list" name="annotation.GO BIOLOGICAL_PROCESS">
      <att type="string" name="annotation.GO BIOLOGICAL_PROCESS" value="G-protein coupled receptor protein signaling pathway"/>
      <att type="string" name="annotation.GO BIOLOGICAL_PROCESS" value="G-protein signaling, coupled to cAMP nucleotide second messenger"/>
      <att type="string" name="annotation.GO BIOLOGICAL_PROCESS" value="cell adhesion"/>
      <att type="string" name="annotation.GO BIOLOGICAL_PROCESS" value="cellular defense response"/>
      <att type="string" name="annotation.GO BIOLOGICAL_PROCESS" value="chemotaxis"/>
      <att type="string" name="annotation.GO BIOLOGICAL_PROCESS" value="elevation of cytosolic calcium ion concentration"/>
      <att type="string" name="annotation.GO BIOLOGICAL_PROCESS" value="inflammatory response"/>
      <att type="string" name="annotation.GO BIOLOGICAL_PROCESS" value="interspecies interaction between organisms"/>
      <att type="string" name="annotation.GO BIOLOGICAL_PROCESS" value="signal transduction"/>
    </att>
    <att type="string" name="Prot_Name" value="CC chemokine receptor 3"/>
  </node>
  <node label="NP_036472.2" id="-1176">
    <att type="string" name="annotation.DB_Object_ID" value="ENSP00000360622"/>
    <att type="string" name="Column 4" value="4773"/>
    <att type="string" name="annotation.DB_Object_Type" value="protein"/>
    <att type="string" name="upkb_ensemble" value="ENSP00000360622"/>
    <att type="string" name="annotation.DB" value="ENSEMBL"/>
    <att type="string" name="GeneID_String" value="4773"/>
    <att type="string" name="annotation.Qualifier" value=""/>
    <att type="string" name="MCODE_Node_Status" value="Unclustered"/>
    <att type="string" name="annotation.Taxon" value="Human"/>
    <att type="string" name="Prot_Acc" value="NP_036472.2"/>
    <att type="string" name="type" value="human"/>
    <att type="string" name="annotation.Assigned_by" value="UniProtKB"/>
    <att type="list" name="annotation.GO MOLECULAR_FUNCTION">
      <att type="string" name="annotation.GO MOLECULAR_FUNCTION" value="protein binding"/>
      <att type="string" name="annotation.GO MOLECULAR_FUNCTION" value="transcription activator activity"/>
      <att type="string" name="annotation.GO MOLECULAR_FUNCTION" value="transcription factor activity"/>
    </att>
    <att type="map" name="annotation.DB:Reference">
      <att type="string" name="GO:0005515" value="PMID:16873067"/>
      <att type="string" name="GO:0006355" value="GOA:interpro|GO_REF:0000002"/>
      <att type="string" name="GO:0005737" value="PMID:8668213"/>
      <att type="string" name="GO:0045941" value="PMID:15790681"/>
      <att type="string" name="GO:0003700" value="GOA:interpro|GO_REF:0000002"/>
      <att type="string" name="GO:0016563" value="PMID:15790681"/>
      <att type="string" name="GO:0005634" value="GOA:interpro|GO_REF:0000002"/>
    </att>
    <att type="integer" name="GeneID" value="4773"/>
    <att type="string" name="annotation.DB_Object_Name" value=""/>
    <att type="list" name="annotation.GO CELLULAR_COMPONENT">
      <att type="string" name="annotation.GO CELLULAR_COMPONENT" value="cytoplasm"/>
      <att type="string" name="annotation.GO CELLULAR_COMPONENT" value="nucleus"/>
    </att>
    <att type="string" name="annotation.Date" value="20080613"/>
    <att type="list" name="cytoscape.alias.list">
      <att type="string" name="cytoscape.alias.list" value="ENSP00000360622"/>
      <att type="string" name="cytoscape.alias.list" value="IPI00871770"/>
    </att>
    <att type="string" name="upkb_sp" value="Q13469"/>
    <att type="string" name="canonicalName" value="NP_036472.2"/>
    <att type="real" name="MCODE_Score" value="0.0"/>
    <att type="string" name="annotation.With (or) From" value="InterPro:IPR011539"/>
    <att type="integer" name="Degree" value="3"/>
    <att type="map" name="annotation.Evidence">
      <att type="string" name="GO:0005515" value="IPI"/>
      <att type="string" name="GO:0006355" value="IEA"/>
      <att type="string" name="GO:0005737" value="TAS"/>
      <att type="string" name="GO:0045941" value="IDA"/>
      <att type="string" name="GO:0003700" value="IEA"/>
      <att type="string" name="GO:0016563" value="IDA"/>
      <att type="string" name="GO:0005634" value="IEA"/>
    </att>
    <att type="list" name="annotation.GO BIOLOGICAL_PROCESS">
      <att type="string" name="annotation.GO BIOLOGICAL_PROCESS" value="positive regulation of transcription"/>
      <att type="string" name="annotation.GO BIOLOGICAL_PROCESS" value="regulation of transcription, DNA-dependent"/>
    </att>
    <att type="string" name="Prot_Name" value="nuclear factor of activated T-cells, cytoplasmic, calcineurin-dependent 2 isoform B"/>
  </node>
  <node label="NP_001915.1" id="-11">
    <att type="string" name="annotation.DB_Object_ID" value="P24522"/>
    <att type="string" name="Column 4" value="1647"/>
    <att type="string" name="annotation.DB_Object_Type" value="protein"/>
    <att type="string" name="annotation.DB" value="UniProtKB"/>
    <att type="string" name="upkb_vega" value="OTTHUMP00000010981"/>
    <att type="string" name="GeneID_String" value="1647"/>
    <att type="string" name="annotation.Qualifier" value=""/>
    <att type="string" name="MCODE_Node_Status" value="Unclustered"/>
    <att type="string" name="annotation.Taxon" value="Human"/>
    <att type="string" name="Prot_Acc" value="NP_001915.1"/>
    <att type="string" name="type" value="human"/>
    <att type="string" name="annotation.Assigned_by" value="PINC"/>
    <att type="map" name="annotation.DB:Reference">
      <att type="string" name="GO:0007049" value="GOA:spkw|GO_REF:0000004"/>
      <att type="string" name="GO:0006281" value="PMID:7973727"/>
      <att type="string" name="GO:0006915" value="PMID:10828065"/>
      <att type="string" name="GO:0007050" value="PMID:10747892"/>
      <att type="string" name="GO:0005634" value="PMID:7798274"/>
      <att type="string" name="GO:0000079" value="PMID:10747892"/>
    </att>
    <att type="integer" name="GeneID" value="1647"/>
    <att type="string" name="annotation.DB_Object_Name" value="GADD45A, DDIT1, GADD45: Growth arrest and DNA-damage-inducible protein GADD45 alpha"/>
    <att type="list" name="annotation.GO CELLULAR_COMPONENT">
      <att type="string" name="annotation.GO CELLULAR_COMPONENT" value="nucleus"/>
    </att>
    <att type="string" name="annotation.Date" value="20030904"/>
    <att type="list" name="cytoscape.alias.list">
      <att type="string" name="cytoscape.alias.list" value="IPI00029104"/>
      <att type="string" name="cytoscape.alias.list" value="P24522"/>
    </att>
    <att type="string" name="upkb_sp" value="P24522"/>
    <att type="string" name="canonicalName" value="NP_001915.1"/>
    <att type="real" name="MCODE_Score" value="0.0"/>
    <att type="string" name="annotation.With (or) From" value=""/>
    <att type="map" name="annotation.Evidence">
      <att type="string" name="GO:0007049" value="IEA"/>
      <att type="string" name="GO:0006281" value="TAS"/>
      <att type="string" name="GO:0006915" value="TAS"/>
      <att type="string" name="GO:0007050" value="TAS"/>
      <att type="string" name="GO:0005634" value="TAS"/>
      <att type="string" name="GO:0000079" value="TAS"/>
    </att>
    <att type="list" name="annotation.GO BIOLOGICAL_PROCESS">
      <att type="string" name="annotation.GO BIOLOGICAL_PROCESS" value="DNA repair"/>
      <att type="string" name="annotation.GO BIOLOGICAL_PROCESS" value="apoptosis"/>
      <att type="string" name="annotation.GO BIOLOGICAL_PROCESS" value="cell cycle"/>
      <att type="string" name="annotation.GO BIOLOGICAL_PROCESS" value="cell cycle arrest"/>
      <att type="string" name="annotation.GO BIOLOGICAL_PROCESS" value="regulation of cyclin-dependent protein kinase activity"/>
    </att>
    <att type="string" name="Prot_Name" value="growth arrest and DNA-damage-inducible, alpha"/>
  </node>
  <node label="NP_000576.1" id="-891">
    <att type="string" name="annotation.DB_Object_ID" value="ENSP00000377713"/>
    <att type="string" name="Column 4" value="3600"/>
    <att type="string" name="annotation.DB_Object_Type" value="protein"/>
    <att type="string" name="upkb_ensemble" value="ENSP00000377713"/>
    <att type="string" name="annotation.DB" value="ENSEMBL"/>
    <att type="string" name="GeneID_String" value="3600"/>
    <att type="string" name="annotation.Qualifier" value=""/>
    <att type="string" name="MCODE_Node_Status" value="Unclustered"/>
    <att type="string" name="annotation.Taxon" value="Human"/>
    <att type="string" name="upkb_tr" value="A8MY73"/>
    <att type="string" name="Prot_Acc" value="NP_000576.1"/>
    <att type="string" name="type" value="human"/>
    <att type="string" name="annotation.Assigned_by" value="UniProtKB"/>
    <att type="list" name="annotation.GO MOLECULAR_FUNCTION">
      <att type="string" name="annotation.GO MOLECULAR_FUNCTION" value="hematopoietin/interferon-class (D200-domain) cytokine receptor binding"/>
      <att type="string" name="annotation.GO MOLECULAR_FUNCTION" value="protein binding"/>
      <att type="string" name="annotation.GO MOLECULAR_FUNCTION" value="signal transducer activity"/>
    </att>
    <att type="map" name="annotation.DB:Reference">
      <att type="string" name="GO:0005515" value="PMID:16284400"/>
      <att type="string" name="GO:0008284" value="PMID:10851076"/>
      <att type="string" name="GO:0005794" value="PMID:10851076"/>
      <att type="string" name="GO:0007267" value="PMID:7759105"/>
      <att type="string" name="GO:0005624" value="PMID:10851076"/>
      <att type="string" name="GO:0005576" value="GOA:interpro|GO_REF:0000002"/>
      <att type="string" name="GO:0005634" value="GOA:spkw|GO_REF:0000004"/>
      <att type="string" name="GO:0005615" value="PMID:10851076"/>
      <att type="string" name="GO:0005126" value="GOA:interpro|GO_REF:0000002"/>
      <att type="string" name="GO:0007165" value="PMID:8178155"/>
      <att type="string" name="GO:0006955" value="GOA:interpro|GO_REF:0000002"/>
      <att type="string" name="GO:0005737" value="PMID:10851076"/>
      <att type="string" name="GO:0005887" value="PMID:10851076"/>
      <att type="string" name="GO:0004871" value="PMID:10851076"/>
      <att type="string" name="GO:0005768" value="PMID:10851076"/>
    </att>
    <att type="integer" name="GeneID" value="3600"/>
    <att type="string" name="annotation.DB_Object_Name" value=""/>
    <att type="list" name="annotation.GO CELLULAR_COMPONENT">
      <att type="string" name="annotation.GO CELLULAR_COMPONENT" value="Golgi apparatus"/>
      <att type="string" name="annotation.GO CELLULAR_COMPONENT" value="cytoplasm"/>
      <att type="string" name="annotation.GO CELLULAR_COMPONENT" value="endosome"/>
      <att type="string" name="annotation.GO CELLULAR_COMPONENT" value="extracellular region"/>
      <att type="string" name="annotation.GO CELLULAR_COMPONENT" value="extracellular space"/>
      <att type="string" name="annotation.GO CELLULAR_COMPONENT" value="integral to plasma membrane"/>
      <att type="string" name="annotation.GO CELLULAR_COMPONENT" value="membrane fraction"/>
      <att type="string" name="annotation.GO CELLULAR_COMPONENT" value="nucleus"/>
    </att>
    <att type="string" name="annotation.Date" value="20080613"/>
    <att type="list" name="cytoscape.alias.list">
      <att type="string" name="cytoscape.alias.list" value="ENSP00000377713"/>
      <att type="string" name="cytoscape.alias.list" value="IPI00871752"/>
    </att>
    <att type="string" name="upkb_sp" value="P40933"/>
    <att type="string" name="canonicalName" value="NP_000576.1"/>
    <att type="real" name="MCODE_Score" value="0.0"/>
    <att type="string" name="annotation.With (or) From" value="InterPro:IPR003443"/>
    <att type="integer" name="Degree" value="1"/>
    <att type="map" name="annotation.Evidence">
      <att type="string" name="GO:0005515" value="IPI"/>
      <att type="string" name="GO:0008284" value="TAS"/>
      <att type="string" name="GO:0005794" value="TAS"/>
      <att type="string" name="GO:0007267" value="TAS"/>
      <att type="string" name="GO:0005624" value="TAS"/>
      <att type="string" name="GO:0005576" value="IEA"/>
      <att type="string" name="GO:0005634" value="IEA"/>
      <att type="string" name="GO:0005615" value="TAS"/>
      <att type="string" name="GO:0005126" value="IEA"/>
      <att type="string" name="GO:0007165" value="TAS"/>
      <att type="string" name="GO:0006955" value="IEA"/>
      <att type="string" name="GO:0005737" value="TAS"/>
      <att type="string" name="GO:0005887" value="TAS"/>
      <att type="string" name="GO:0004871" value="TAS"/>
      <att type="string" name="GO:0005768" value="TAS"/>
    </att>
    <att type="list" name="annotation.GO BIOLOGICAL_PROCESS">
      <att type="string" name="annotation.GO BIOLOGICAL_PROCESS" value="cell-cell signaling"/>
      <att type="string" name="annotation.GO BIOLOGICAL_PROCESS" value="immune response"/>
      <att type="string" name="annotation.GO BIOLOGICAL_PROCESS" value="positive regulation of cell proliferation"/>
      <att type="string" name="annotation.GO BIOLOGICAL_PROCESS" value="signal transduction"/>
    </att>
    <att type="string" name="Prot_Name" value="interleukin 15 preproprotein"/>
  </node>
  <node label="NP_003833.3" id="-1146">
    <att type="string" name="annotation.DB_Object_ID" value="O14763"/>
    <att type="string" name="Column 4" value="8795"/>
    <att type="string" name="annotation.DB_Object_Type" value="protein"/>
    <att type="string" name="annotation.DB" value="UniProtKB"/>
    <att type="string" name="upkb_vega" value="OTTHUMP00000177270"/>
    <att type="string" name="GeneID_String" value="8795"/>
    <att type="string" name="annotation.Qualifier" value=""/>
    <att type="string" name="MCODE_Node_Status" value="Unclustered"/>
    <att type="string" name="annotation.Taxon" value="Human"/>
    <att type="string" name="upkb_tr" value="Q9BY82"/>
    <att type="string" name="Prot_Acc" value="NP_003833.3"/>
    <att type="string" name="type" value="human"/>
    <att type="string" name="annotation.Assigned_by" value="UniProtKB"/>
    <att type="list" name="annotation.GO MOLECULAR_FUNCTION">
      <att type="string" name="annotation.GO MOLECULAR_FUNCTION" value="TRAIL binding"/>
      <att type="string" name="annotation.GO MOLECULAR_FUNCTION" value="caspase activator activity"/>
      <att type="string" name="annotation.GO MOLECULAR_FUNCTION" value="receptor activity"/>
    </att>
    <att type="map" name="annotation.DB:Reference">
      <att type="string" name="GO:0008625" value="PMID:9311998"/>
      <att type="string" name="GO:0008633" value="PMID:14644197"/>
      <att type="string" name="GO:0005886" value="PMID:10894160"/>
      <att type="string" name="GO:0045569" value="PMID:9373179"/>
      <att type="string" name="GO:0007250" value="PMID:11464292"/>
      <att type="string" name="GO:0006919" value="UniProt:O14763"/>
      <att type="string" name="GO:0042981" value="PMID:10549288"/>
      <att type="string" name="GO:0004872" value="PMID:9311998"/>
      <att type="string" name="GO:0016021" value="PMID:9311998"/>
      <att type="string" name="GO:0043123" value="PMID:12761501"/>
      <att type="string" name="GO:0008656" value="UniProt:O14763"/>
      <att type="string" name="GO:0007166" value="PMID:9311998"/>
    </att>
    <att type="integer" name="GeneID" value="8795"/>
    <att type="string" name="annotation.DB_Object_Name" value="TNFRSF10B, DR5, UNQ160/PRO186, KILLER, TRAILR2, TRICK2, ZTNFR9: Tumor necrosis factor receptor superfamily member 10B precursor"/>
    <att type="list" name="annotation.GO CELLULAR_COMPONENT">
      <att type="string" name="annotation.GO CELLULAR_COMPONENT" value="integral to membrane"/>
      <att type="string" name="annotation.GO CELLULAR_COMPONENT" value="plasma membrane"/>
    </att>
    <att type="string" name="annotation.Date" value="20040225"/>
    <att type="list" name="cytoscape.alias.list">
      <att type="string" name="cytoscape.alias.list" value="IPI00296379"/>
      <att type="string" name="cytoscape.alias.list" value="O14763"/>
    </att>
    <att type="string" name="upkb_sp" value="O14763"/>
    <att type="string" name="canonicalName" value="NP_003833.3"/>
    <att type="real" name="MCODE_Score" value="0.0"/>
    <att type="string" name="annotation.With (or) From" value="GO:0004872"/>
    <att type="map" name="annotation.Evidence">
      <att type="string" name="GO:0008625" value="NAS"/>
      <att type="string" name="GO:0008633" value="EXP"/>
      <att type="string" name="GO:0005886" value="EXP"/>
      <att type="string" name="GO:0045569" value="NAS"/>
      <att type="string" name="GO:0007250" value="NAS"/>
      <att type="string" name="GO:0006919" value="NAS"/>
      <att type="string" name="GO:0042981" value="NAS"/>
      <att type="string" name="GO:0004872" value="NAS"/>
      <att type="string" name="GO:0016021" value="IC"/>
      <att type="string" name="GO:0043123" value="IEP"/>
      <att type="string" name="GO:0008656" value="NAS"/>
      <att type="string" name="GO:0007166" value="TAS"/>
    </att>
    <att type="list" name="annotation.GO BIOLOGICAL_PROCESS">
      <att type="string" name="annotation.GO BIOLOGICAL_PROCESS" value="activation of NF-kappaB-inducing kinase activity"/>
      <att type="string" name="annotation.GO BIOLOGICAL_PROCESS" value="activation of pro-apoptotic gene products"/>
      <att type="string" name="annotation.GO BIOLOGICAL_PROCESS" value="caspase activation"/>
      <att type="string" name="annotation.GO BIOLOGICAL_PROCESS" value="cell surface receptor linked signal transduction"/>
      <att type="string" name="annotation.GO BIOLOGICAL_PROCESS" value="induction of apoptosis via death domain receptors"/>
      <att type="string" name="annotation.GO BIOLOGICAL_PROCESS" value="positive regulation of I-kappaB kinase/NF-kappaB cascade"/>
      <att type="string" name="annotation.GO BIOLOGICAL_PROCESS" value="regulation of apoptosis"/>
    </att>
    <att type="string" name="Prot_Name" value="tumor necrosis factor receptor superfamily, member 10b isoform 1 precursor"/>
  </node>
  <node label="NP_000929.1" id="-915">
    <att type="string" name="annotation.DB_Object_ID" value="P30876"/>
    <att type="string" name="Column 4" value="5431"/>
    <att type="string" name="annotation.DB_Object_Type" value="protein"/>
    <att type="string" name="annotation.DB" value="UniProtKB"/>
    <att type="string" name="upkb_vega" value="OTTHUMP00000201827"/>
    <att type="string" name="GeneID_String" value="5431"/>
    <att type="string" name="annotation.Qualifier" value=""/>
    <att type="string" name="MCODE_Node_Status" value="Unclustered"/>
    <att type="string" name="annotation.Taxon" value="Human"/>
    <att type="string" name="upkb_tr" value="A8MW88"/>
    <att type="string" name="Prot_Acc" value="NP_000929.1"/>
    <att type="string" name="type" value="human"/>
    <att type="string" name="annotation.Assigned_by" value="PINC"/>
    <att type="list" name="annotation.GO MOLECULAR_FUNCTION">
      <att type="string" name="annotation.GO MOLECULAR_FUNCTION" value="DNA binding"/>
      <att type="string" name="annotation.GO MOLECULAR_FUNCTION" value="DNA-directed RNA polymerase activity"/>
      <att type="string" name="annotation.GO MOLECULAR_FUNCTION" value="magnesium ion binding"/>
      <att type="string" name="annotation.GO MOLECULAR_FUNCTION" value="nucleotidyltransferase activity"/>
      <att type="string" name="annotation.GO MOLECULAR_FUNCTION" value="protein binding"/>
      <att type="string" name="annotation.GO MOLECULAR_FUNCTION" value="transferase activity"/>
      <att type="string" name="annotation.GO MOLECULAR_FUNCTION" value="zinc ion binding"/>
    </att>
    <att type="map" name="annotation.DB:Reference">
      <att type="string" name="GO:0005515" value="PMID:17353931"/>
      <att type="string" name="GO:0006368" value="PMID:9405375"/>
      <att type="string" name="GO:0000287" value="GOA:spkw|GO_REF:0000004"/>
      <att type="string" name="GO:0006367" value="PMID:8946909"/>
      <att type="string" name="GO:0003899" value="GOA:interpro|GO_REF:0000002"/>
      <att type="string" name="GO:0016779" value="GOA:spkw|GO_REF:0000004"/>
      <att type="string" name="GO:0005634" value="GOA:spkw|GO_REF:0000004"/>
      <att type="string" name="GO:0003677" value="PMID:1518060"/>
      <att type="string" name="GO:0006350" value="GOA:interpro|GO_REF:0000002"/>
      <att type="string" name="GO:0000398" value="PMID:12226669"/>
      <att type="string" name="GO:0005665" value="PMID:1518060"/>
      <att type="string" name="GO:0008270" value="GOA:spkw|GO_REF:0000004"/>
      <att type="string" name="GO:0005654" value="PMID:9409616"/>
      <att type="string" name="GO:0016740" value="GOA:spkw|GO_REF:0000004"/>
    </att>
    <att type="integer" name="GeneID" value="5431"/>
    <att type="string" name="annotation.DB_Object_Name" value="POLR2B: DNA-directed RNA polymerase II subunit RPB2"/>
    <att type="list" name="annotation.GO CELLULAR_COMPONENT">
      <att type="string" name="annotation.GO CELLULAR_COMPONENT" value="DNA-directed RNA polymerase II, core complex"/>
      <att type="string" name="annotation.GO CELLULAR_COMPONENT" value="nucleoplasm"/>
      <att type="string" name="annotation.GO CELLULAR_COMPONENT" value="nucleus"/>
    </att>
    <att type="string" name="annotation.Date" value="20030904"/>
    <att type="list" name="cytoscape.alias.list">
      <att type="string" name="cytoscape.alias.list" value="IPI00027808"/>
      <att type="string" name="cytoscape.alias.list" value="P30876"/>
    </att>
    <att type="string" name="upkb_sp" value="P30876"/>
    <att type="string" name="canonicalName" value="NP_000929.1"/>
    <att type="real" name="MCODE_Score" value="0.0"/>
    <att type="string" name="annotation.With (or) From" value=""/>
    <att type="integer" name="Degree" value="1"/>
    <att type="map" name="annotation.Evidence">
      <att type="string" name="GO:0005515" value="IPI"/>
      <att type="string" name="GO:0006368" value="EXP"/>
      <att type="string" name="GO:0000287" value="IEA"/>
      <att type="string" name="GO:0006367" value="EXP"/>
      <att type="string" name="GO:0003899" value="IEA"/>
      <att type="string" name="GO:0016779" value="IEA"/>
      <att type="string" name="GO:0005634" value="IEA"/>
      <att type="string" name="GO:0003677" value="TAS"/>
      <att type="string" name="GO:0006350" value="IEA"/>
      <att type="string" name="GO:0000398" value="EXP"/>
      <att type="string" name="GO:0005665" value="TAS"/>
      <att type="string" name="GO:0008270" value="IEA"/>
      <att type="string" name="GO:0005654" value="EXP"/>
      <att type="string" name="GO:0016740" value="IEA"/>
    </att>
    <att type="list" name="annotation.GO BIOLOGICAL_PROCESS">
      <att type="string" name="annotation.GO BIOLOGICAL_PROCESS" value="RNA elongation from RNA polymerase II promoter"/>
      <att type="string" name="annotation.GO BIOLOGICAL_PROCESS" value="nuclear mRNA splicing, via spliceosome"/>
      <att type="string" name="annotation.GO BIOLOGICAL_PROCESS" value="transcription"/>
      <att type="string" name="annotation.GO BIOLOGICAL_PROCESS" value="transcription initiation from RNA polymerase II promoter"/>
    </att>
    <att type="string" name="Prot_Name" value="DNA directed RNA polymerase II polypeptide B"/>
  </node>
  <node label="NP_000610.2" id="-1187">
    <att type="string" name="annotation.DB_Object_ID" value="P01579"/>
    <att type="string" name="Column 4" value="3458"/>
    <att type="string" name="annotation.DB_Object_Type" value="protein"/>
    <att type="string" name="annotation.DB" value="UniProtKB"/>
    <att type="string" name="GeneID_String" value="3458"/>
    <att type="string" name="annotation.Qualifier" value=""/>
    <att type="string" name="MCODE_Node_Status" value="Seed"/>
    <att type="string" name="annotation.Taxon" value="Human"/>
    <att type="string" name="Prot_Acc" value="NP_000610.2"/>
    <att type="string" name="type" value="human"/>
    <att type="string" name="annotation.Assigned_by" value="UniProtKB"/>
    <att type="list" name="MCODE_Cluster">
      <att type="string" name="MCODE_Cluster" value="Cluster 2"/>
    </att>
    <att type="list" name="annotation.GO MOLECULAR_FUNCTION">
      <att type="string" name="annotation.GO MOLECULAR_FUNCTION" value="cytokine activity"/>
      <att type="string" name="annotation.GO MOLECULAR_FUNCTION" value="interferon-gamma receptor binding"/>
    </att>
    <att type="map" name="annotation.DB:Reference">
      <att type="string" name="GO:0001781" value="GOA:compara|GO_REF:0000019"/>
      <att type="string" name="GO:0005133" value="PMID:10477596"/>
      <att type="string" name="GO:0006928" value="PMID:10477596"/>
      <att type="string" name="GO:0006925" value="GOA:compara|GO_REF:0000019"/>
      <att type="string" name="GO:0032735" value="PMID:8557999"/>
      <att type="string" name="GO:0001558" value="GOA:spkw|GO_REF:0000004"/>
      <att type="string" name="GO:0005615" value="GOA:spkw|GO_REF:0000004"/>
      <att type="string" name="GO:0030968" value="GOA:compara|GO_REF:0000019"/>
      <att type="string" name="GO:0045348" value="GOA:compara|GO_REF:0000019"/>
      <att type="string" name="GO:0019882" value="GOA:compara|GO_REF:0000019"/>
      <att type="string" name="GO:0050718" value="GOA:compara|GO_REF:0000019"/>
      <att type="string" name="GO:0007050" value="PMID:16942485"/>
      <att type="string" name="GO:0045449" value="GOA:compara|GO_REF:0000019"/>
      <att type="string" name="GO:0031642" value="GOA:compara|GO_REF:0000019"/>
      <att type="string" name="GO:0042742" value="GOA:compara|GO_REF:0000019"/>
      <att type="string" name="GO:0045410" value="GOA:compara|GO_REF:0000019"/>
      <att type="string" name="GO:0030593" value="GOA:compara|GO_REF:0000019"/>
      <att type="string" name="GO:0005576" value="GOA:interpro|GO_REF:0000002"/>
      <att type="string" name="GO:0048662" value="PMID:16942485"/>
      <att type="string" name="GO:0009615" value="GOA:spkw|GO_REF:0000004"/>
      <att type="string" name="GO:0005125" value="GOA:spkw|GO_REF:0000004"/>
      <att type="string" name="GO:0045084" value="GOA:compara|GO_REF:0000019"/>
      <att type="string" name="GO:0034393" value="PMID:16942485"/>
      <att type="string" name="GO:0050776" value="GOA:compara|GO_REF:0000019"/>
      <att type="string" name="GO:0045893" value="GOA:compara|GO_REF:0000019"/>
      <att type="string" name="GO:0048304" value="GOA:compara|GO_REF:0000019"/>
      <att type="string" name="GO:0007166" value="PMID:10477596"/>
      <att type="string" name="GO:0045080" value="GOA:compara|GO_REF:0000019"/>
    </att>
    <att type="integer" name="GeneID" value="3458"/>
    <att type="string" name="annotation.DB_Object_Name" value="IFNG: Interferon gamma precursor"/>
    <att type="list" name="annotation.GO CELLULAR_COMPONENT">
      <att type="string" name="annotation.GO CELLULAR_COMPONENT" value="extracellular region"/>
      <att type="string" name="annotation.GO CELLULAR_COMPONENT" value="extracellular space"/>
    </att>
    <att type="string" name="annotation.Date" value="20080616"/>
    <att type="list" name="cytoscape.alias.list">
      <att type="string" name="cytoscape.alias.list" value="IPI00307209"/>
      <att type="string" name="cytoscape.alias.list" value="P01579"/>
    </att>
    <att type="string" name="upkb_sp" value="P01579"/>
    <att type="string" name="canonicalName" value="NP_000610.2"/>
    <att type="real" name="MCODE_Score" value="0.64"/>
    <att type="string" name="annotation.With (or) From" value="SP_KW:KW-0202"/>
    <att type="integer" name="Degree" value="6"/>
    <att type="map" name="annotation.Evidence">
      <att type="string" name="GO:0001781" value="IEA"/>
      <att type="string" name="GO:0005133" value="TAS"/>
      <att type="string" name="GO:0006928" value="TAS"/>
      <att type="string" name="GO:0006925" value="IEA"/>
      <att type="string" name="GO:0032735" value="IDA"/>
      <att type="string" name="GO:0001558" value="IEA"/>
      <att type="string" name="GO:0005615" value="IEA"/>
      <att type="string" name="GO:0030968" value="IEA"/>
      <att type="string" name="GO:0045348" value="IEA"/>
      <att type="string" name="GO:0019882" value="IEA"/>
      <att type="string" name="GO:0050718" value="IEA"/>
      <att type="string" name="GO:0007050" value="IDA"/>
      <att type="string" name="GO:0045449" value="IEA"/>
      <att type="string" name="GO:0031642" value="IEA"/>
      <att type="string" name="GO:0042742" value="IEA"/>
      <att type="string" name="GO:0045410" value="IEA"/>
      <att type="string" name="GO:0030593" value="IEA"/>
      <att type="string" name="GO:0005576" value="IEA"/>
      <att type="string" name="GO:0048662" value="IDA"/>
      <att type="string" name="GO:0009615" value="IEA"/>
      <att type="string" name="GO:0005125" value="IEA"/>
      <att type="string" name="GO:0045084" value="IEA"/>
      <att type="string" name="GO:0034393" value="IDA"/>
      <att type="string" name="GO:0050776" value="IEA"/>
      <att type="string" name="GO:0045893" value="IEA"/>
      <att type="string" name="GO:0048304" value="IEA"/>
      <att type="string" name="GO:0007166" value="TAS"/>
      <att type="string" name="GO:0045080" value="IEA"/>
    </att>
    <att type="list" name="annotation.GO BIOLOGICAL_PROCESS">
      <att type="string" name="annotation.GO BIOLOGICAL_PROCESS" value="antigen processing and presentation"/>
      <att type="string" name="annotation.GO BIOLOGICAL_PROCESS" value="cell cycle arrest"/>
      <att type="string" name="annotation.GO BIOLOGICAL_PROCESS" value="cell motility"/>
      <att type="string" name="annotation.GO BIOLOGICAL_PROCESS" value="cell surface receptor linked signal transduction"/>
      <att type="string" name="annotation.GO BIOLOGICAL_PROCESS" value="defense response to bacterium"/>
      <att type="string" name="annotation.GO BIOLOGICAL_PROCESS" value="endoplasmic reticulum unfolded protein response"/>
      <att type="string" name="annotation.GO BIOLOGICAL_PROCESS" value="inflammatory cell apoptosis"/>
      <att type="string" name="annotation.GO BIOLOGICAL_PROCESS" value="negative regulation of myelination"/>
      <att type="string" name="annotation.GO BIOLOGICAL_PROCESS" value="negative regulation of smooth muscle cell proliferation"/>
      <att type="string" name="annotation.GO BIOLOGICAL_PROCESS" value="neutrophil apoptosis"/>
      <att type="string" name="annotation.GO BIOLOGICAL_PROCESS" value="neutrophil chemotaxis"/>
      <att type="string" name="annotation.GO BIOLOGICAL_PROCESS" value="positive regulation of MHC class II biosynthetic process"/>
      <att type="string" name="annotation.GO BIOLOGICAL_PROCESS" value="positive regulation of chemokine biosynthetic process"/>
      <att type="string" name="annotation.GO BIOLOGICAL_PROCESS" value="positive regulation of interleukin-1 beta secretion"/>
      <att type="string" name="annotation.GO BIOLOGICAL_PROCESS" value="positive regulation of interleukin-12 biosynthetic process"/>
      <att type="string" name="annotation.GO BIOLOGICAL_PROCESS" value="positive regulation of interleukin-12 production"/>
      <att type="string" name="annotation.GO BIOLOGICAL_PROCESS" value="positive regulation of interleukin-6 biosynthetic process"/>
      <att type="string" name="annotation.GO BIOLOGICAL_PROCESS" value="positive regulation of isotype switching to IgG isotypes"/>
      <att type="string" name="annotation.GO BIOLOGICAL_PROCESS" value="positive regulation of smooth muscle cell apoptosis"/>
      <att type="string" name="annotation.GO BIOLOGICAL_PROCESS" value="positive regulation of transcription, DNA-dependent"/>
      <att type="string" name="annotation.GO BIOLOGICAL_PROCESS" value="regulation of cell growth"/>
      <att type="string" name="annotation.GO BIOLOGICAL_PROCESS" value="regulation of immune response"/>
      <att type="string" name="annotation.GO BIOLOGICAL_PROCESS" value="regulation of transcription"/>
      <att type="string" name="annotation.GO BIOLOGICAL_PROCESS" value="response to virus"/>
    </att>
    <att type="string" name="Prot_Name" value="interferon, gamma"/>
  </node>
  <node label="NP_002398.1" id="-108">
    <att type="string" name="annotation.DB_Object_ID" value="O75556"/>
    <att type="string" name="Column 4" value="4246"/>
    <att type="string" name="annotation.DB_Object_Type" value="protein"/>
    <att type="string" name="annotation.DB" value="UniProtKB"/>
    <att type="string" name="GeneID_String" value="4246"/>
    <att type="string" name="annotation.Qualifier" value=""/>
    <att type="string" name="MCODE_Node_Status" value="Unclustered"/>
    <att type="string" name="annotation.Taxon" value="Human"/>
    <att type="string" name="Prot_Acc" value="NP_002398.1"/>
    <att type="string" name="type" value="human"/>
    <att type="string" name="annotation.Assigned_by" value="UniProtKB"/>
    <att type="list" name="annotation.GO MOLECULAR_FUNCTION">
      <att type="string" name="annotation.GO MOLECULAR_FUNCTION" value="androgen binding"/>
      <att type="string" name="annotation.GO MOLECULAR_FUNCTION" value="binding"/>
    </att>
    <att type="map" name="annotation.DB:Reference">
      <att type="string" name="GO:0008150" value="UniProt:O75556"/>
      <att type="string" name="GO:0005488" value="GOA:interpro|GO_REF:0000002"/>
      <att type="string" name="GO:0005576" value="GOA:interpro|GO_REF:0000002"/>
      <att type="string" name="GO:0005497" value="UniProt:O75556"/>
    </att>
    <att type="integer" name="GeneID" value="4246"/>
    <att type="string" name="annotation.DB_Object_Name" value="SCGB2A1, LIPHC, MGB2, UGB3: Mammaglobin-B precursor"/>
    <att type="list" name="annotation.GO CELLULAR_COMPONENT">
      <att type="string" name="annotation.GO CELLULAR_COMPONENT" value="extracellular region"/>
    </att>
    <att type="string" name="annotation.Date" value="20080613"/>
    <att type="list" name="cytoscape.alias.list">
      <att type="string" name="cytoscape.alias.list" value="IPI00026126"/>
      <att type="string" name="cytoscape.alias.list" value="O75556"/>
    </att>
    <att type="string" name="upkb_sp" value="O75556"/>
    <att type="string" name="canonicalName" value="NP_002398.1"/>
    <att type="real" name="MCODE_Score" value="0.0"/>
    <att type="string" name="annotation.With (or) From" value="InterPro:IPR006038"/>
    <att type="map" name="annotation.Evidence">
      <att type="string" name="GO:0008150" value="ND"/>
      <att type="string" name="GO:0005488" value="IEA"/>
      <att type="string" name="GO:0005576" value="IEA"/>
      <att type="string" name="GO:0005497" value="NAS"/>
    </att>
    <att type="list" name="annotation.GO BIOLOGICAL_PROCESS">
      <att type="string" name="annotation.GO BIOLOGICAL_PROCESS" value="biological_process"/>
    </att>
    <att type="string" name="Prot_Name" value="secretoglobin, family 2A, member 1"/>
  </node>
  <node label="NP_997647.1" id="-936">
    <att type="string" name="annotation.DB_Object_ID" value="ENSP00000265313"/>
    <att type="string" name="Column 4" value="2335"/>
    <att type="string" name="annotation.DB_Object_Type" value="protein"/>
    <att type="string" name="upkb_ensemble" value="ENSP00000265313"/>
    <att type="string" name="annotation.DB" value="ENSEMBL"/>
    <att type="string" name="GeneID_String" value="2335"/>
    <att type="string" name="annotation.Qualifier" value=""/>
    <att type="string" name="MCODE_Node_Status" value="Unclustered"/>
    <att type="string" name="annotation.Taxon" value="Human"/>
    <att type="string" name="upkb_tr" value="O95608"/>
    <att type="string" name="Prot_Acc" value="NP_997647.1"/>
    <att type="string" name="type" value="human"/>
    <att type="string" name="annotation.Assigned_by" value="UniProtKB"/>
    <att type="list" name="annotation.GO MOLECULAR_FUNCTION">
      <att type="string" name="annotation.GO MOLECULAR_FUNCTION" value="collagen binding"/>
      <att type="string" name="annotation.GO MOLECULAR_FUNCTION" value="extracellular matrix structural constituent"/>
      <att type="string" name="annotation.GO MOLECULAR_FUNCTION" value="heparin binding"/>
      <att type="string" name="annotation.GO MOLECULAR_FUNCTION" value="oxidoreductase activity"/>
    </att>
    <att type="map" name="annotation.DB:Reference">
      <att type="string" name="GO:0005793" value="PMID:15308636"/>
      <att type="string" name="GO:0005518" value="PMID:3024962"/>
      <att type="string" name="GO:0005578" value="UniProt:Q9UMK2"/>
      <att type="string" name="GO:0009611" value="PMID:7989369"/>
      <att type="string" name="GO:0005576" value="GOA:interpro|GO_REF:0000002"/>
      <att type="string" name="GO:0006953" value="GOA:spkw|GO_REF:0000004"/>
      <att type="string" name="GO:0016477" value="UniProt:P02751"/>
      <att type="string" name="GO:0008152" value="GOA:interpro|GO_REF:0000002"/>
      <att type="string" name="GO:0016491" value="GOA:interpro|GO_REF:0000002"/>
      <att type="string" name="GO:0031093" value="PMID:444675"/>
      <att type="string" name="GO:0007155" value="PMID:1423622"/>
      <att type="string" name="GO:0007169" value="PMID:15609325"/>
      <att type="string" name="GO:0008201" value="PMID:10075919"/>
      <att type="string" name="GO:0005201" value="UniProt:P02751"/>
    </att>
    <att type="integer" name="GeneID" value="2335"/>
    <att type="string" name="annotation.DB_Object_Name" value=""/>
    <att type="string" name="upkb_refseq_reviewed" value="NP_997640"/>
    <att type="list" name="annotation.GO CELLULAR_COMPONENT">
      <att type="string" name="annotation.GO CELLULAR_COMPONENT" value="ER-Golgi intermediate compartment"/>
      <att type="string" name="annotation.GO CELLULAR_COMPONENT" value="extracellular region"/>
      <att type="string" name="annotation.GO CELLULAR_COMPONENT" value="platelet alpha granule lumen"/>
      <att type="string" name="annotation.GO CELLULAR_COMPONENT" value="proteinaceous extracellular matrix"/>
    </att>
    <att type="string" name="annotation.Date" value="20080613"/>
    <att type="list" name="cytoscape.alias.list">
      <att type="string" name="cytoscape.alias.list" value="ENSP00000265313"/>
      <att type="string" name="cytoscape.alias.list" value="IPI00873210"/>
    </att>
    <att type="string" name="upkb_sp" value="P02751"/>
    <att type="string" name="canonicalName" value="NP_997647.1"/>
    <att type="real" name="MCODE_Score" value="0.0"/>
    <att type="string" name="annotation.With (or) From" value="InterPro:IPR000083"/>
    <att type="map" name="annotation.Evidence">
      <att type="string" name="GO:0005793" value="IDA"/>
      <att type="string" name="GO:0005518" value="NAS"/>
      <att type="string" name="GO:0005578" value="NAS"/>
      <att type="string" name="GO:0009611" value="NAS"/>
      <att type="string" name="GO:0005576" value="IEA"/>
      <att type="string" name="GO:0006953" value="IEA"/>
      <att type="string" name="GO:0016477" value="NAS"/>
      <att type="string" name="GO:0008152" value="IEA"/>
      <att type="string" name="GO:0016491" value="IEA"/>
      <att type="string" name="GO:0031093" value="EXP"/>
      <att type="string" name="GO:0007155" value="NAS"/>
      <att type="string" name="GO:0007169" value="NAS"/>
      <att type="string" name="GO:0008201" value="NAS"/>
      <att type="string" name="GO:0005201" value="NAS"/>
    </att>
    <att type="list" name="annotation.GO BIOLOGICAL_PROCESS">
      <att type="string" name="annotation.GO BIOLOGICAL_PROCESS" value="acute-phase response"/>
      <att type="string" name="annotation.GO BIOLOGICAL_PROCESS" value="cell adhesion"/>
      <att type="string" name="annotation.GO BIOLOGICAL_PROCESS" value="cell migration"/>
      <att type="string" name="annotation.GO BIOLOGICAL_PROCESS" value="metabolic process"/>
      <att type="string" name="annotation.GO BIOLOGICAL_PROCESS" value="response to wounding"/>
      <att type="string" name="annotation.GO BIOLOGICAL_PROCESS" value="transmembrane receptor protein tyrosine kinase signaling pathway"/>
    </att>
    <att type="string" name="Prot_Name" value="fibronectin 1 isoform 1 preproprotein"/>
  </node>
  <node label="NP_068810.2" id="-421">
    <att type="string" name="annotation.DB_Object_ID" value="Q04206"/>
    <att type="string" name="Column 4" value="5970"/>
    <att type="string" name="annotation.DB_Object_Type" value="protein"/>
    <att type="string" name="annotation.DB" value="UniProtKB"/>
    <att type="string" name="GeneID_String" value="5970"/>
    <att type="string" name="annotation.Qualifier" value=""/>
    <att type="string" name="MCODE_Node_Status" value="Unclustered"/>
    <att type="string" name="annotation.Taxon" value="Human"/>
    <att type="string" name="upkb_tr" value="Q96CP1"/>
    <att type="string" name="Prot_Acc" value="NP_068810.2"/>
    <att type="string" name="type" value="human"/>
    <att type="string" name="annotation.Assigned_by" value="Reactome"/>
    <att type="list" name="annotation.GO MOLECULAR_FUNCTION">
      <att type="string" name="annotation.GO MOLECULAR_FUNCTION" value="NF-kappaB binding"/>
      <att type="string" name="annotation.GO MOLECULAR_FUNCTION" value="RNA polymerase II transcription factor activity, enhancer binding"/>
      <att type="string" name="annotation.GO MOLECULAR_FUNCTION" value="identical protein binding"/>
      <att type="string" name="annotation.GO MOLECULAR_FUNCTION" value="phosphate binding"/>
      <att type="string" name="annotation.GO MOLECULAR_FUNCTION" value="protein N-terminus binding"/>
      <att type="string" name="annotation.GO MOLECULAR_FUNCTION" value="protein kinase binding"/>
      <att type="string" name="annotation.GO MOLECULAR_FUNCTION" value="signal transducer activity"/>
      <att type="string" name="annotation.GO MOLECULAR_FUNCTION" value="transcription factor activity"/>
    </att>
    <att type="map" name="annotation.DB:Reference">
      <att type="string" name="GO:0005667" value="PMID:12048232"/>
      <att type="string" name="GO:0006355" value="GOA:interpro|GO_REF:0000002"/>
      <att type="string" name="GO:0010033" value="PMID:10747850"/>
      <att type="string" name="GO:0003700" value="GOA:interpro|GO_REF:0000002"/>
      <att type="string" name="GO:0051059" value="PMID:8441377"/>
      <att type="string" name="GO:0019901" value="PMID:10521409"/>
      <att type="string" name="GO:0003705" value="PMID:3091258"/>
      <att type="string" name="GO:0019221" value="PMID:15876188"/>
      <att type="string" name="GO:0006916" value="PMID:10747850"/>
      <att type="string" name="GO:0005634" value="PMID:3140380"/>
      <att type="string" name="GO:0005829" value="PMID:10723127"/>
      <att type="string" name="GO:0042802" value="PMID:9437432"/>
      <att type="string" name="GO:0051607" value="PMID:8717528"/>
      <att type="string" name="GO:0005737" value="PMID:3140380"/>
      <att type="string" name="GO:0006968" value="PMID:8717528"/>
      <att type="string" name="GO:0047485" value="PMID:7739562"/>
      <att type="string" name="GO:0006954" value="PMID:12924514"/>
      <att type="string" name="GO:0051092" value="PMID:15790681"/>
      <att type="string" name="GO:0010224" value="PMID:15616591"/>
      <att type="string" name="GO:0042301" value="PMID:10521409"/>
      <att type="string" name="GO:0005654" value="PMID:10723127"/>
      <att type="string" name="GO:0004871" value="PMID:12761501"/>
      <att type="string" name="GO:0043123" value="PMID:12761501"/>
    </att>
    <att type="integer" name="GeneID" value="5970"/>
    <att type="string" name="annotation.DB_Object_Name" value="RELA, NFKB3: Transcription factor p65"/>
    <att type="list" name="annotation.GO CELLULAR_COMPONENT">
      <att type="string" name="annotation.GO CELLULAR_COMPONENT" value="cytoplasm"/>
      <att type="string" name="annotation.GO CELLULAR_COMPONENT" value="cytosol"/>
      <att type="string" name="annotation.GO CELLULAR_COMPONENT" value="nucleoplasm"/>
      <att type="string" name="annotation.GO CELLULAR_COMPONENT" value="nucleus"/>
      <att type="string" name="annotation.GO CELLULAR_COMPONENT" value="transcription factor complex"/>
    </att>
    <att type="string" name="annotation.Date" value="20060106"/>
    <att type="list" name="cytoscape.alias.list">
      <att type="string" name="cytoscape.alias.list" value="IPI00386448"/>
      <att type="string" name="cytoscape.alias.list" value="Q04206"/>
    </att>
    <att type="string" name="upkb_sp" value="Q04206"/>
    <att type="string" name="canonicalName" value="NP_068810.2"/>
    <att type="real" name="MCODE_Score" value="0.0"/>
    <att type="string" name="annotation.With (or) From" value=""/>
    <att type="integer" name="Degree" value="3"/>
    <att type="map" name="annotation.Evidence">
      <att type="string" name="GO:0005667" value="IDA"/>
      <att type="string" name="GO:0006355" value="IEA"/>
      <att type="string" name="GO:0010033" value="IDA"/>
      <att type="string" name="GO:0003700" value="IEA"/>
      <att type="string" name="GO:0051059" value="IPI"/>
      <att type="string" name="GO:0019901" value="IPI"/>
      <att type="string" name="GO:0003705" value="IDA"/>
      <att type="string" name="GO:0019221" value="IDA"/>
      <att type="string" name="GO:0006916" value="IDA"/>
      <att type="string" name="GO:0005634" value="IDA"/>
      <att type="string" name="GO:0005829" value="EXP"/>
      <att type="string" name="GO:0042802" value="IDA"/>
      <att type="string" name="GO:0051607" value="NAS"/>
      <att type="string" name="GO:0005737" value="IDA"/>
      <att type="string" name="GO:0006968" value="NAS"/>
      <att type="string" name="GO:0047485" value="IPI"/>
      <att type="string" name="GO:0006954" value="IDA"/>
      <att type="string" name="GO:0051092" value="IDA"/>
      <att type="string" name="GO:0010224" value="IDA"/>
      <att type="string" name="GO:0042301" value="IDA"/>
      <att type="string" name="GO:0005654" value="EXP"/>
      <att type="string" name="GO:0004871" value="IEP"/>
      <att type="string" name="GO:0043123" value="IEP"/>
    </att>
    <att type="list" name="annotation.GO BIOLOGICAL_PROCESS">
      <att type="string" name="annotation.GO BIOLOGICAL_PROCESS" value="anti-apoptosis"/>
      <att type="string" name="annotation.GO BIOLOGICAL_PROCESS" value="cellular defense response"/>
      <att type="string" name="annotation.GO BIOLOGICAL_PROCESS" value="cytokine and chemokine mediated signaling pathway"/>
      <att type="string" name="annotation.GO BIOLOGICAL_PROCESS" value="defense response to virus"/>
      <att type="string" name="annotation.GO BIOLOGICAL_PROCESS" value="inflammatory response"/>
      <att type="string" name="annotation.GO BIOLOGICAL_PROCESS" value="positive regulation of I-kappaB kinase/NF-kappaB cascade"/>
      <att type="string" name="annotation.GO BIOLOGICAL_PROCESS" value="positive regulation of NF-kappaB transcription factor activity"/>
      <att type="string" name="annotation.GO BIOLOGICAL_PROCESS" value="regulation of transcription, DNA-dependent"/>
      <att type="string" name="annotation.GO BIOLOGICAL_PROCESS" value="response to UV-B"/>
      <att type="string" name="annotation.GO BIOLOGICAL_PROCESS" value="response to organic substance"/>
    </att>
    <att type="string" name="Prot_Name" value="v-rel reticuloendotheliosis viral oncogene homolog A, nuclear factor of kappa light polypeptide gene enhancer in B-cells 3, p65"/>
  </node>
  <node label="NP_001556.1" id="-1342">
    <att type="string" name="annotation.DB_Object_ID" value="P02778"/>
    <att type="string" name="Column 4" value="3627"/>
    <att type="string" name="annotation.DB_Object_Type" value="protein"/>
    <att type="string" name="annotation.DB" value="UniProtKB"/>
    <att type="string" name="GeneID_String" value="3627"/>
    <att type="string" name="annotation.Qualifier" value=""/>
    <att type="string" name="MCODE_Node_Status" value="Unclustered"/>
    <att type="string" name="annotation.Taxon" value="Human"/>
    <att type="string" name="upkb_tr" value="A8MVL0"/>
    <att type="string" name="Prot_Acc" value="NP_001556.1"/>
    <att type="string" name="type" value="human"/>
    <att type="string" name="annotation.Assigned_by" value="UniProtKB"/>
    <att type="list" name="annotation.GO MOLECULAR_FUNCTION">
      <att type="string" name="annotation.GO MOLECULAR_FUNCTION" value="cAMP-dependent protein kinase regulator activity"/>
      <att type="string" name="annotation.GO MOLECULAR_FUNCTION" value="chemokine activity"/>
    </att>
    <att type="map" name="annotation.DB:Reference">
      <att type="string" name="GO:0008009" value="PMID:10903763"/>
      <att type="string" name="GO:0008284" value="PMID:8798675"/>
      <att type="string" name="GO:0006955" value="GOA:interpro|GO_REF:0000002"/>
      <att type="string" name="GO:0007517" value="PMID:8798675"/>
      <att type="string" name="GO:0006954" value="PMID:10903763"/>
      <att type="string" name="GO:0008603" value="PMID:10903763"/>
      <att type="string" name="GO:0006935" value="PMID:10903763"/>
      <att type="string" name="GO:0008015" value="PMID:8798675"/>
      <att type="string" name="GO:0007267" value="PMID:3925348"/>
      <att type="string" name="GO:0005576" value="GOA:interpro|GO_REF:0000002"/>
      <att type="string" name="GO:0005615" value="GOA:spkw|GO_REF:0000004"/>
      <att type="string" name="GO:0007166" value="PMID:10903763"/>
    </att>
    <att type="integer" name="GeneID" value="3627"/>
    <att type="string" name="annotation.DB_Object_Name" value="CXCL10, INP10, SCYB10: C-X-C motif chemokine 10 precursor"/>
    <att type="list" name="annotation.GO CELLULAR_COMPONENT">
      <att type="string" name="annotation.GO CELLULAR_COMPONENT" value="extracellular region"/>
      <att type="string" name="annotation.GO CELLULAR_COMPONENT" value="extracellular space"/>
    </att>
    <att type="string" name="annotation.Date" value="20080616"/>
    <att type="list" name="cytoscape.alias.list">
      <att type="string" name="cytoscape.alias.list" value="IPI00022448"/>
      <att type="string" name="cytoscape.alias.list" value="P02778"/>
    </att>
    <att type="string" name="upkb_sp" value="P02778"/>
    <att type="string" name="canonicalName" value="NP_001556.1"/>
    <att type="real" name="MCODE_Score" value="0.1875"/>
    <att type="string" name="annotation.With (or) From" value="SP_KW:KW-0202"/>
    <att type="integer" name="Degree" value="1"/>
    <att type="map" name="annotation.Evidence">
      <att type="string" name="GO:0008009" value="TAS"/>
      <att type="string" name="GO:0008284" value="TAS"/>
      <att type="string" name="GO:0006955" value="IEA"/>
      <att type="string" name="GO:0007517" value="TAS"/>
      <att type="string" name="GO:0006954" value="TAS"/>
      <att type="string" name="GO:0008603" value="TAS"/>
      <att type="string" name="GO:0006935" value="TAS"/>
      <att type="string" name="GO:0008015" value="TAS"/>
      <att type="string" name="GO:0007267" value="TAS"/>
      <att type="string" name="GO:0005576" value="IEA"/>
      <att type="string" name="GO:0005615" value="IEA"/>
      <att type="string" name="GO:0007166" value="TAS"/>
    </att>
    <att type="list" name="annotation.GO BIOLOGICAL_PROCESS">
      <att type="string" name="annotation.GO BIOLOGICAL_PROCESS" value="blood circulation"/>
      <att type="string" name="annotation.GO BIOLOGICAL_PROCESS" value="cell surface receptor linked signal transduction"/>
      <att type="string" name="annotation.GO BIOLOGICAL_PROCESS" value="cell-cell signaling"/>
      <att type="string" name="annotation.GO BIOLOGICAL_PROCESS" value="chemotaxis"/>
      <att type="string" name="annotation.GO BIOLOGICAL_PROCESS" value="immune response"/>
      <att type="string" name="annotation.GO BIOLOGICAL_PROCESS" value="inflammatory response"/>
      <att type="string" name="annotation.GO BIOLOGICAL_PROCESS" value="muscle development"/>
      <att type="string" name="annotation.GO BIOLOGICAL_PROCESS" value="positive regulation of cell proliferation"/>
    </att>
    <att type="string" name="Prot_Name" value="small inducible cytokine B10 precursor"/>
  </node>
  <node label="NP_002115.1" id="-854">
    <att type="string" name="GeneID_String" value="3123"/>
    <att type="string" name="MCODE_Node_Status" value="Unclustered"/>
    <att type="string" name="Prot_Acc" value="NP_002115.1"/>
    <att type="string" name="type" value="human"/>
    <att type="integer" name="GeneID" value="3123"/>
    <att type="list" name="cytoscape.alias.list">
      <att type="string" name="cytoscape.alias.list" value="NP_002115.1"/>
    </att>
    <att type="string" name="canonicalName" value="NP_002115.1"/>
    <att type="real" name="MCODE_Score" value="1.0"/>
    <att type="integer" name="Degree" value="1"/>
    <att type="string" name="Prot_Name" value="major histocompatibility complex, class II, DR beta 1 precursor"/>
  </node>
  <node label="NP_789846.1" id="-337">
    <att type="string" name="annotation.DB_Object_ID" value="Q8N339"/>
    <att type="string" name="Column 4" value="4499"/>
    <att type="string" name="annotation.DB_Object_Type" value="protein"/>
    <att type="string" name="annotation.DB" value="UniProtKB"/>
    <att type="string" name="GeneID_String" value="4499"/>
    <att type="string" name="annotation.Qualifier" value=""/>
    <att type="string" name="MCODE_Node_Status" value="Unclustered"/>
    <att type="string" name="annotation.Taxon" value="Human"/>
    <att type="string" name="Prot_Acc" value="NP_789846.1"/>
    <att type="string" name="type" value="human"/>
    <att type="string" name="annotation.Assigned_by" value="UniProtKB"/>
    <att type="list" name="annotation.GO MOLECULAR_FUNCTION">
      <att type="string" name="annotation.GO MOLECULAR_FUNCTION" value="cadmium ion binding"/>
      <att type="string" name="annotation.GO MOLECULAR_FUNCTION" value="copper ion binding"/>
      <att type="string" name="annotation.GO MOLECULAR_FUNCTION" value="metal ion binding"/>
      <att type="string" name="annotation.GO MOLECULAR_FUNCTION" value="zinc ion binding"/>
    </att>
    <att type="map" name="annotation.DB:Reference">
      <att type="string" name="GO:0005507" value="GOA:spkw|GO_REF:0000004"/>
      <att type="string" name="GO:0008270" value="GOA:spkw|GO_REF:0000004"/>
      <att type="string" name="GO:0046870" value="GOA:spkw|GO_REF:0000004"/>
      <att type="string" name="GO:0046872" value="GOA:interpro|GO_REF:0000002"/>
    </att>
    <att type="integer" name="GeneID" value="4499"/>
    <att type="string" name="annotation.DB_Object_Name" value="MT1M, MT1K: Metallothionein-1M"/>
    <att type="string" name="annotation.Date" value="20080613"/>
    <att type="list" name="cytoscape.alias.list">
      <att type="string" name="cytoscape.alias.list" value="IPI00642651"/>
      <att type="string" name="cytoscape.alias.list" value="Q8N339"/>
    </att>
    <att type="string" name="upkb_sp" value="Q8N339"/>
    <att type="string" name="canonicalName" value="NP_789846.1"/>
    <att type="real" name="MCODE_Score" value="0.0"/>
    <att type="string" name="annotation.With (or) From" value="InterPro:IPR000006"/>
    <att type="map" name="annotation.Evidence">
      <att type="string" name="GO:0005507" value="IEA"/>
      <att type="string" name="GO:0008270" value="IEA"/>
      <att type="string" name="GO:0046870" value="IEA"/>
      <att type="string" name="GO:0046872" value="IEA"/>
    </att>
    <att type="string" name="Prot_Name" value="metallothionein 1M"/>
  </node>
  <node label="NP_001540.2" id="-326">
    <att type="string" name="annotation.DB_Object_ID" value="O14879"/>
    <att type="string" name="Column 4" value="3437"/>
    <att type="string" name="annotation.DB_Object_Type" value="protein"/>
    <att type="string" name="annotation.DB" value="UniProtKB"/>
    <att type="string" name="GeneID_String" value="3437"/>
    <att type="string" name="annotation.Qualifier" value=""/>
    <att type="string" name="MCODE_Node_Status" value="Unclustered"/>
    <att type="string" name="annotation.Taxon" value="Human"/>
    <att type="string" name="Prot_Acc" value="NP_001540.2"/>
    <att type="string" name="type" value="human"/>
    <att type="string" name="annotation.Assigned_by" value="UniProtKB"/>
    <att type="list" name="annotation.GO MOLECULAR_FUNCTION">
      <att type="string" name="annotation.GO MOLECULAR_FUNCTION" value="binding"/>
    </att>
    <att type="map" name="annotation.DB:Reference">
      <att type="string" name="GO:0008150" value="UniProt:O14879"/>
      <att type="string" name="GO:0005488" value="GOA:interpro|GO_REF:0000002"/>
      <att type="string" name="GO:0005575" value="UniProt:O14879"/>
    </att>
    <att type="integer" name="GeneID" value="3437"/>
    <att type="string" name="annotation.DB_Object_Name" value="IFI60, IFIT3, IFIT4: Interferon-induced protein with tetratricopeptide repeats 3"/>
    <att type="list" name="annotation.GO CELLULAR_COMPONENT">
      <att type="string" name="annotation.GO CELLULAR_COMPONENT" value="cellular_component"/>
    </att>
    <att type="string" name="annotation.Date" value="20061026"/>
    <att type="list" name="cytoscape.alias.list">
      <att type="string" name="cytoscape.alias.list" value="IPI00024254"/>
      <att type="string" name="cytoscape.alias.list" value="O14879"/>
    </att>
    <att type="string" name="upkb_sp" value="O14879"/>
    <att type="string" name="canonicalName" value="NP_001540.2"/>
    <att type="real" name="MCODE_Score" value="0.0"/>
    <att type="string" name="annotation.With (or) From" value=""/>
    <att type="map" name="annotation.Evidence">
      <att type="string" name="GO:0008150" value="ND"/>
      <att type="string" name="GO:0005488" value="IEA"/>
      <att type="string" name="GO:0005575" value="ND"/>
    </att>
    <att type="list" name="annotation.GO BIOLOGICAL_PROCESS">
      <att type="string" name="annotation.GO BIOLOGICAL_PROCESS" value="biological_process"/>
    </att>
    <att type="string" name="Prot_Name" value="interferon-induced protein with tetratricopeptide repeats 3"/>
  </node>
  <node label="NP_872355.1" id="-1168">
    <att type="string" name="GeneID_String" value="3120"/>
    <att type="string" name="MCODE_Node_Status" value="Unclustered"/>
    <att type="string" name="Prot_Acc" value="NP_872355.1"/>
    <att type="string" name="type" value="human"/>
    <att type="integer" name="GeneID" value="3120"/>
    <att type="list" name="cytoscape.alias.list">
      <att type="string" name="cytoscape.alias.list" value="NP_872355.1"/>
    </att>
    <att type="string" name="canonicalName" value="NP_872355.1"/>
    <att type="real" name="MCODE_Score" value="0.2222222222222222"/>
    <att type="integer" name="Degree" value="1"/>
    <att type="string" name="Prot_Name" value="major histocompatibility complex, class II, DQ beta 2"/>
  </node>
  <node label="NP_000081.1" id="-231">
    <att type="string" name="annotation.DB_Object_ID" value="P02461"/>
    <att type="string" name="Column 4" value="1281"/>
    <att type="string" name="annotation.DB_Object_Type" value="protein"/>
    <att type="string" name="annotation.DB" value="UniProtKB"/>
    <att type="string" name="GeneID_String" value="1281"/>
    <att type="string" name="annotation.Qualifier" value=""/>
    <att type="string" name="MCODE_Node_Status" value="Unclustered"/>
    <att type="string" name="annotation.Taxon" value="Human"/>
    <att type="string" name="Prot_Acc" value="NP_000081.1"/>
    <att type="string" name="type" value="human"/>
    <att type="string" name="annotation.Assigned_by" value="UniProtKB"/>
    <att type="list" name="annotation.GO MOLECULAR_FUNCTION">
      <att type="string" name="annotation.GO MOLECULAR_FUNCTION" value="extracellular matrix structural constituent"/>
      <att type="string" name="annotation.GO MOLECULAR_FUNCTION" value="integrin binding"/>
      <att type="string" name="annotation.GO MOLECULAR_FUNCTION" value="protein binding"/>
    </att>
    <att type="map" name="annotation.DB:Reference">
      <att type="string" name="GO:0009314" value="PMID:14736764"/>
      <att type="string" name="GO:0005515" value="PMID:16754721"/>
      <att type="string" name="GO:0005581" value="GOA:interpro|GO_REF:0000002"/>
      <att type="string" name="GO:0005586" value="PMID:7487954"/>
      <att type="string" name="GO:0030168" value="PMID:9573018"/>
      <att type="string" name="GO:0005576" value="GOA:spkw|GO_REF:0000004"/>
      <att type="string" name="GO:0005615" value="PMID:9036918"/>
      <att type="string" name="GO:0007507" value="PMID:7546986"/>
      <att type="string" name="GO:0005737" value="GOA:interpro|GO_REF:0000002"/>
      <att type="string" name="GO:0005178" value="PMID:14970208"/>
      <att type="string" name="GO:0018149" value="PMID:16754721"/>
      <att type="string" name="GO:0050777" value="PMID:16754721"/>
      <att type="string" name="GO:0007160" value="PMID:16912226"/>
      <att type="string" name="GO:0007229" value="PMID:14970208"/>
      <att type="string" name="GO:0030199" value="PMID:1672129"/>
      <att type="string" name="GO:0042060" value="PMID:14736764"/>
      <att type="string" name="GO:0006817" value="GOA:interpro|GO_REF:0000002"/>
      <att type="string" name="GO:0043588" value="PMID:9036918"/>
      <att type="string" name="GO:0007179" value="PMID:16360482"/>
      <att type="string" name="GO:0032964" value="PMID:9036918"/>
      <att type="string" name="GO:0034097" value="PMID:9076960"/>
      <att type="string" name="GO:0005201" value="PMID:9036918"/>
    </att>
    <att type="integer" name="GeneID" value="1281"/>
    <att type="string" name="annotation.DB_Object_Name" value="COL3A1: Collagen alpha-1(III) chain precursor"/>
    <att type="list" name="annotation.GO CELLULAR_COMPONENT">
      <att type="string" name="annotation.GO CELLULAR_COMPONENT" value="collagen"/>
      <att type="string" name="annotation.GO CELLULAR_COMPONENT" value="collagen type III"/>
      <att type="string" name="annotation.GO CELLULAR_COMPONENT" value="cytoplasm"/>
      <att type="string" name="annotation.GO CELLULAR_COMPONENT" value="extracellular region"/>
      <att type="string" name="annotation.GO CELLULAR_COMPONENT" value="extracellular space"/>
    </att>
    <att type="string" name="annotation.Date" value="20080613"/>
    <att type="list" name="cytoscape.alias.list">
      <att type="string" name="cytoscape.alias.list" value="IPI00021033"/>
      <att type="string" name="cytoscape.alias.list" value="P02461"/>
    </att>
    <att type="string" name="upkb_sp" value="P02461"/>
    <att type="string" name="canonicalName" value="NP_000081.1"/>
    <att type="real" name="MCODE_Score" value="0.0"/>
    <att type="string" name="annotation.With (or) From" value="InterPro:IPR008160"/>
    <att type="map" name="annotation.Evidence">
      <att type="string" name="GO:0009314" value="IDA"/>
      <att type="string" name="GO:0005515" value="IPI"/>
      <att type="string" name="GO:0005581" value="IEA"/>
      <att type="string" name="GO:0005586" value="IMP"/>
      <att type="string" name="GO:0030168" value="NAS"/>
      <att type="string" name="GO:0005576" value="IEA"/>
      <att type="string" name="GO:0005615" value="NAS"/>
      <att type="string" name="GO:0007507" value="IMP"/>
      <att type="string" name="GO:0005737" value="IEA"/>
      <att type="string" name="GO:0005178" value="NAS"/>
      <att type="string" name="GO:0018149" value="IDA"/>
      <att type="string" name="GO:0050777" value="IMP"/>
      <att type="string" name="GO:0007160" value="IDA"/>
      <att type="string" name="GO:0007229" value="IMP"/>
      <att type="string" name="GO:0030199" value="NAS"/>
      <att type="string" name="GO:0042060" value="NAS"/>
      <att type="string" name="GO:0006817" value="IEA"/>
      <att type="string" name="GO:0043588" value="IMP"/>
      <att type="string" name="GO:0007179" value="IDA"/>
      <att type="string" name="GO:0032964" value="IMP"/>
      <att type="string" name="GO:0034097" value="IDA"/>
      <att type="string" name="GO:0005201" value="IMP"/>
    </att>
    <att type="list" name="annotation.GO BIOLOGICAL_PROCESS">
      <att type="string" name="annotation.GO BIOLOGICAL_PROCESS" value="cell-matrix adhesion"/>
      <att type="string" name="annotation.GO BIOLOGICAL_PROCESS" value="collagen biosynthetic process"/>
      <att type="string" name="annotation.GO BIOLOGICAL_PROCESS" value="collagen fibril organization"/>
      <att type="string" name="annotation.GO BIOLOGICAL_PROCESS" value="heart development"/>
      <att type="string" name="annotation.GO BIOLOGICAL_PROCESS" value="integrin-mediated signaling pathway"/>
      <att type="string" name="annotation.GO BIOLOGICAL_PROCESS" value="negative regulation of immune response"/>
      <att type="string" name="annotation.GO BIOLOGICAL_PROCESS" value="peptide cross-linking"/>
      <att type="string" name="annotation.GO BIOLOGICAL_PROCESS" value="phosphate transport"/>
      <att type="string" name="annotation.GO BIOLOGICAL_PROCESS" value="platelet activation"/>
      <att type="string" name="annotation.GO BIOLOGICAL_PROCESS" value="response to cytokine stimulus"/>
      <att type="string" name="annotation.GO BIOLOGICAL_PROCESS" value="response to radiation"/>
      <att type="string" name="annotation.GO BIOLOGICAL_PROCESS" value="skin development"/>
      <att type="string" name="annotation.GO BIOLOGICAL_PROCESS" value="transforming growth factor beta receptor signaling pathway"/>
      <att type="string" name="annotation.GO BIOLOGICAL_PROCESS" value="wound healing"/>
    </att>
    <att type="string" name="Prot_Name" value="collagen, type III, alpha 1 preproprotein"/>
  </node>
  <node label="NP_612482.2" id="-723">
    <att type="string" name="annotation.DB_Object_ID" value="P08047"/>
    <att type="string" name="Column 4" value="6667"/>
    <att type="string" name="annotation.DB_Object_Type" value="protein"/>
    <att type="string" name="annotation.DB" value="UniProtKB"/>
    <att type="string" name="upkb_vega" value="OTTHUMP00000167680"/>
    <att type="string" name="GeneID_String" value="6667"/>
    <att type="string" name="annotation.Qualifier" value=""/>
    <att type="string" name="MCODE_Node_Status" value="Unclustered"/>
    <att type="string" name="annotation.Taxon" value="Human"/>
    <att type="string" name="upkb_tr" value="Q96ER4"/>
    <att type="string" name="Prot_Acc" value="NP_612482.2"/>
    <att type="string" name="type" value="human"/>
    <att type="string" name="annotation.Assigned_by" value="UniProtKB"/>
    <att type="list" name="annotation.GO MOLECULAR_FUNCTION">
      <att type="string" name="annotation.GO MOLECULAR_FUNCTION" value="RNA polymerase II transcription factor activity"/>
      <att type="string" name="annotation.GO MOLECULAR_FUNCTION" value="double-stranded DNA binding"/>
      <att type="string" name="annotation.GO MOLECULAR_FUNCTION" value="metal ion binding"/>
      <att type="string" name="annotation.GO MOLECULAR_FUNCTION" value="protein C-terminus binding"/>
      <att type="string" name="annotation.GO MOLECULAR_FUNCTION" value="protein homodimerization activity"/>
      <att type="string" name="annotation.GO MOLECULAR_FUNCTION" value="sequence-specific DNA binding"/>
      <att type="string" name="annotation.GO MOLECULAR_FUNCTION" value="transcription activator activity"/>
      <att type="string" name="annotation.GO MOLECULAR_FUNCTION" value="transcription factor activity"/>
      <att type="string" name="annotation.GO MOLECULAR_FUNCTION" value="zinc ion binding"/>
    </att>
    <att type="map" name="annotation.DB:Reference">
      <att type="string" name="GO:0003700" value="PMID:12560508"/>
      <att type="string" name="GO:0006357" value="GOA:compara|GO_REF:0000019"/>
      <att type="string" name="GO:0003702" value="PMID:3139301"/>
      <att type="string" name="GO:0016563" value="PMID:14580349"/>
      <att type="string" name="GO:0005634" value="PMID:3139301"/>
      <att type="string" name="GO:0008022" value="PMID:10816420"/>
      <att type="string" name="GO:0042803" value="PMID:10393239"/>
      <att type="string" name="GO:0046872" value="GOA:spkw|GO_REF:0000004"/>
      <att type="string" name="GO:0006350" value="GOA:spkw|GO_REF:0000004"/>
      <att type="string" name="GO:0005622" value="GOA:interpro|GO_REF:0000002"/>
      <att type="string" name="GO:0043565" value="PMID:12169688"/>
      <att type="string" name="GO:0003690" value="GOA:compara|GO_REF:0000019"/>
      <att type="string" name="GO:0045817" value="PMID:12169688"/>
      <att type="string" name="GO:0044419" value="GOA:spkw|GO_REF:0000004"/>
      <att type="string" name="GO:0008270" value="GOA:interpro|GO_REF:0000002"/>
      <att type="string" name="GO:0045893" value="PMID:14580349"/>
    </att>
    <att type="integer" name="GeneID" value="6667"/>
    <att type="string" name="annotation.DB_Object_Name" value="SP1, TSFP1: Transcription factor Sp1"/>
    <att type="list" name="annotation.GO CELLULAR_COMPONENT">
      <att type="string" name="annotation.GO CELLULAR_COMPONENT" value="intracellular"/>
      <att type="string" name="annotation.GO CELLULAR_COMPONENT" value="nucleus"/>
    </att>
    <att type="string" name="annotation.Date" value="20061006"/>
    <att type="list" name="cytoscape.alias.list">
      <att type="string" name="cytoscape.alias.list" value="IPI00465152"/>
      <att type="string" name="cytoscape.alias.list" value="P08047"/>
    </att>
    <att type="string" name="upkb_sp" value="P08047"/>
    <att type="string" name="canonicalName" value="NP_612482.2"/>
    <att type="real" name="MCODE_Score" value="0.0"/>
    <att type="string" name="annotation.With (or) From" value="GO:0006355"/>
    <att type="integer" name="Degree" value="2"/>
    <att type="map" name="annotation.Evidence">
      <att type="string" name="GO:0003700" value="IDA"/>
      <att type="string" name="GO:0006357" value="IEA"/>
      <att type="string" name="GO:0003702" value="NAS"/>
      <att type="string" name="GO:0016563" value="IDA"/>
      <att type="string" name="GO:0005634" value="IC"/>
      <att type="string" name="GO:0008022" value="IPI"/>
      <att type="string" name="GO:0042803" value="IDA"/>
      <att type="string" name="GO:0046872" value="IEA"/>
      <att type="string" name="GO:0006350" value="IEA"/>
      <att type="string" name="GO:0005622" value="IEA"/>
      <att type="string" name="GO:0043565" value="IDA"/>
      <att type="string" name="GO:0003690" value="IEA"/>
      <att type="string" name="GO:0045817" value="IDA"/>
      <att type="string" name="GO:0044419" value="IEA"/>
      <att type="string" name="GO:0008270" value="IEA"/>
      <att type="string" name="GO:0045893" value="IDA"/>
    </att>
    <att type="list" name="annotation.GO BIOLOGICAL_PROCESS">
      <att type="string" name="annotation.GO BIOLOGICAL_PROCESS" value="interspecies interaction between organisms"/>
      <att type="string" name="annotation.GO BIOLOGICAL_PROCESS" value="positive regulation of transcription from RNA polymerase II promoter, global"/>
      <att type="string" name="annotation.GO BIOLOGICAL_PROCESS" value="positive regulation of transcription, DNA-dependent"/>
      <att type="string" name="annotation.GO BIOLOGICAL_PROCESS" value="regulation of transcription from RNA polymerase II promoter"/>
      <att type="string" name="annotation.GO BIOLOGICAL_PROCESS" value="transcription"/>
    </att>
    <att type="string" name="Prot_Name" value="Sp1 transcription factor"/>
  </node>
  <node label="NP_002109.1" id="-1434">
    <att type="string" name="annotation.DB_Object_ID" value="P28068"/>
    <att type="string" name="Column 4" value="3109"/>
    <att type="string" name="annotation.DB_Object_Type" value="protein"/>
    <att type="string" name="annotation.DB" value="UniProtKB"/>
    <att type="string" name="upkb_vega" value="OTTHUMP00000195564"/>
    <att type="string" name="GeneID_String" value="3109"/>
    <att type="string" name="annotation.Qualifier" value=""/>
    <att type="string" name="MCODE_Node_Status" value="Unclustered"/>
    <att type="string" name="annotation.Taxon" value="Human"/>
    <att type="string" name="upkb_tr" value="Q5STC4"/>
    <att type="string" name="Prot_Acc" value="NP_002109.1"/>
    <att type="string" name="type" value="human"/>
    <att type="string" name="annotation.Assigned_by" value="UniProtKB"/>
    <att type="map" name="annotation.DB:Reference">
      <att type="string" name="GO:0006955" value="GOA:interpro|GO_REF:0000002"/>
      <att type="string" name="GO:0005886" value="PMID:11827988"/>
      <att type="string" name="GO:0016020" value="GOA:interpro|GO_REF:0000002"/>
      <att type="string" name="GO:0002504" value="GOA:spkw|GO_REF:0000004"/>
      <att type="string" name="GO:0031902" value="GOA:spsl|GO_REF:0000023"/>
      <att type="string" name="GO:0042613" value="GOA:interpro|GO_REF:0000002"/>
      <att type="string" name="GO:0016021" value="GOA:spkw|GO_REF:0000004"/>
      <att type="string" name="GO:0005765" value="GOA:spsl|GO_REF:0000023"/>
      <att type="string" name="GO:0005768" value="GOA:spkw|GO_REF:0000004"/>
    </att>
    <att type="integer" name="GeneID" value="3109"/>
    <att type="string" name="annotation.DB_Object_Name" value="HLA-DMB, DMB, RING7: HLA class II histocompatibility antigen, DM beta chain precursor"/>
    <att type="list" name="annotation.GO CELLULAR_COMPONENT">
      <att type="string" name="annotation.GO CELLULAR_COMPONENT" value="MHC class II protein complex"/>
      <att type="string" name="annotation.GO CELLULAR_COMPONENT" value="endosome"/>
      <att type="string" name="annotation.GO CELLULAR_COMPONENT" value="integral to membrane"/>
      <att type="string" name="annotation.GO CELLULAR_COMPONENT" value="late endosome membrane"/>
      <att type="string" name="annotation.GO CELLULAR_COMPONENT" value="lysosomal membrane"/>
      <att type="string" name="annotation.GO CELLULAR_COMPONENT" value="membrane"/>
      <att type="string" name="annotation.GO CELLULAR_COMPONENT" value="plasma membrane"/>
    </att>
    <att type="string" name="annotation.Date" value="20080613"/>
    <att type="list" name="cytoscape.alias.list">
      <att type="string" name="cytoscape.alias.list" value="IPI00000793"/>
      <att type="string" name="cytoscape.alias.list" value="P28068"/>
    </att>
    <att type="string" name="upkb_hinv" value="HIT000094002"/>
    <att type="string" name="upkb_sp" value="P28068"/>
    <att type="string" name="canonicalName" value="NP_002109.1"/>
    <att type="real" name="MCODE_Score" value="0.2222222222222222"/>
    <att type="string" name="annotation.With (or) From" value="InterPro:IPR000353"/>
    <att type="integer" name="Degree" value="1"/>
    <att type="map" name="annotation.Evidence">
      <att type="string" name="GO:0006955" value="IEA"/>
      <att type="string" name="GO:0005886" value="EXP"/>
      <att type="string" name="GO:0016020" value="IEA"/>
      <att type="string" name="GO:0002504" value="IEA"/>
      <att type="string" name="GO:0031902" value="IEA"/>
      <att type="string" name="GO:0042613" value="IEA"/>
      <att type="string" name="GO:0016021" value="IEA"/>
      <att type="string" name="GO:0005765" value="IEA"/>
      <att type="string" name="GO:0005768" value="IEA"/>
    </att>
    <att type="list" name="annotation.GO BIOLOGICAL_PROCESS">
      <att type="string" name="annotation.GO BIOLOGICAL_PROCESS" value="antigen processing and presentation of peptide or polysaccharide antigen via MHC class II"/>
      <att type="string" name="annotation.GO BIOLOGICAL_PROCESS" value="immune response"/>
    </att>
    <att type="string" name="Prot_Name" value="major histocompatibility complex, class II, DM beta precursor"/>
  </node>
  <node label="NP_002116.2" id="-941">
    <att type="string" name="annotation.DB_Object_ID" value="XP_001722179"/>
    <att type="string" name="Column 4" value="3127"/>
    <att type="string" name="annotation.DB_Object_Type" value="protein"/>
    <att type="string" name="annotation.DB" value="RefSeq"/>
    <att type="string" name="upkb_vega" value="OTTHUMP00000193472"/>
    <att type="string" name="GeneID_String" value="3127"/>
    <att type="string" name="annotation.Qualifier" value=""/>
    <att type="string" name="MCODE_Node_Status" value="Unclustered"/>
    <att type="string" name="annotation.Taxon" value="Human"/>
    <att type="string" name="upkb_tr" value="B0S7X9"/>
    <att type="string" name="Prot_Acc" value="NP_002116.2"/>
    <att type="string" name="type" value="human"/>
    <att type="string" name="annotation.Assigned_by" value="UniProtKB"/>
    <att type="string" name="upkb_refseq_model" value="XP_001722179"/>
    <att type="map" name="annotation.DB:Reference">
      <att type="string" name="GO:0006955" value="GOA:interpro|GO_REF:0000002"/>
      <att type="string" name="GO:0016020" value="GOA:interpro|GO_REF:0000002"/>
      <att type="string" name="GO:0019882" value="GOA:interpro|GO_REF:0000002"/>
      <att type="string" name="GO:0002504" value="GOA:spkw|GO_REF:0000004"/>
      <att type="string" name="GO:0042613" value="GOA:interpro|GO_REF:0000002"/>
      <att type="string" name="GO:0016021" value="GOA:spkw|GO_REF:0000004"/>
    </att>
    <att type="integer" name="GeneID" value="3127"/>
    <att type="string" name="annotation.DB_Object_Name" value="similar to MHC class II antigen isoform 2"/>
    <att type="list" name="annotation.GO CELLULAR_COMPONENT">
      <att type="string" name="annotation.GO CELLULAR_COMPONENT" value="MHC class II protein complex"/>
      <att type="string" name="annotation.GO CELLULAR_COMPONENT" value="integral to membrane"/>
      <att type="string" name="annotation.GO CELLULAR_COMPONENT" value="membrane"/>
    </att>
    <att type="string" name="annotation.Date" value="20080613"/>
    <att type="list" name="cytoscape.alias.list">
      <att type="string" name="cytoscape.alias.list" value="IPI00887275"/>
      <att type="string" name="cytoscape.alias.list" value="XP_001722179"/>
    </att>
    <att type="string" name="upkb_sp" value="Q30167"/>
    <att type="string" name="canonicalName" value="NP_002116.2"/>
    <att type="real" name="MCODE_Score" value="1.0"/>
    <att type="string" name="annotation.With (or) From" value="InterPro:IPR014745"/>
    <att type="integer" name="Degree" value="1"/>
    <att type="map" name="annotation.Evidence">
      <att type="string" name="GO:0006955" value="IEA"/>
      <att type="string" name="GO:0016020" value="IEA"/>
      <att type="string" name="GO:0019882" value="IEA"/>
      <att type="string" name="GO:0002504" value="IEA"/>
      <att type="string" name="GO:0042613" value="IEA"/>
      <att type="string" name="GO:0016021" value="IEA"/>
    </att>
    <att type="list" name="annotation.GO BIOLOGICAL_PROCESS">
      <att type="string" name="annotation.GO BIOLOGICAL_PROCESS" value="antigen processing and presentation"/>
      <att type="string" name="annotation.GO BIOLOGICAL_PROCESS" value="antigen processing and presentation of peptide or polysaccharide antigen via MHC class II"/>
      <att type="string" name="annotation.GO BIOLOGICAL_PROCESS" value="immune response"/>
    </att>
    <att type="string" name="Prot_Name" value="major histocompatibility complex, class II, DR beta 5 precursor"/>
  </node>
  <node label="NP_002282.1" id="-408">
    <att type="string" name="annotation.DB_Object_ID" value="P07942"/>
    <att type="string" name="Column 4" value="3912"/>
    <att type="string" name="annotation.DB_Object_Type" value="protein"/>
    <att type="string" name="annotation.DB" value="UniProtKB"/>
    <att type="string" name="upkb_vega" value="OTTHUMP00000195575"/>
    <att type="string" name="GeneID_String" value="3912"/>
    <att type="string" name="annotation.Qualifier" value=""/>
    <att type="string" name="MCODE_Node_Status" value="Unclustered"/>
    <att type="string" name="annotation.Taxon" value="Human"/>
    <att type="string" name="upkb_tr" value="Q75MC8"/>
    <att type="string" name="Prot_Acc" value="NP_002282.1"/>
    <att type="string" name="type" value="human"/>
    <att type="string" name="annotation.Assigned_by" value="UniProtKB"/>
    <att type="list" name="annotation.GO MOLECULAR_FUNCTION">
      <att type="string" name="annotation.GO MOLECULAR_FUNCTION" value="extracellular matrix structural constituent"/>
      <att type="string" name="annotation.GO MOLECULAR_FUNCTION" value="protein binding"/>
    </att>
    <att type="map" name="annotation.DB:Reference">
      <att type="string" name="GO:0005515" value="UniProt:P07942"/>
      <att type="string" name="GO:0050679" value="PMID:14557481"/>
      <att type="string" name="GO:0048471" value="UniProt:P07942"/>
      <att type="string" name="GO:0030335" value="PMID:16289578"/>
      <att type="string" name="GO:0005578" value="GOA:interpro|GO_REF:0000002"/>
      <att type="string" name="GO:0005606" value="PMID:16289578"/>
      <att type="string" name="GO:0005607" value="PMID:15894315"/>
      <att type="string" name="GO:0005576" value="GOA:spkw|GO_REF:0000004"/>
      <att type="string" name="GO:0031175" value="PMID:15894315"/>
      <att type="string" name="GO:0005604" value="PMID:3493487"/>
      <att type="string" name="GO:0043259" value="PMID:16289578"/>
      <att type="string" name="GO:0043257" value="PMID:15894315"/>
      <att type="string" name="GO:0042476" value="PMID:15894315"/>
      <att type="string" name="GO:0007155" value="PMID:14557481"/>
      <att type="string" name="GO:0005201" value="PMID:16289578"/>
    </att>
    <att type="integer" name="GeneID" value="3912"/>
    <att type="string" name="annotation.DB_Object_Name" value="LAMB1: Laminin subunit beta-1 precursor"/>
    <att type="list" name="annotation.GO CELLULAR_COMPONENT">
      <att type="string" name="annotation.GO CELLULAR_COMPONENT" value="basement membrane"/>
      <att type="string" name="annotation.GO CELLULAR_COMPONENT" value="extracellular region"/>
      <att type="string" name="annotation.GO CELLULAR_COMPONENT" value="laminin-1 complex"/>
      <att type="string" name="annotation.GO CELLULAR_COMPONENT" value="laminin-10 complex"/>
      <att type="string" name="annotation.GO CELLULAR_COMPONENT" value="laminin-2 complex"/>
      <att type="string" name="annotation.GO CELLULAR_COMPONENT" value="laminin-8 complex"/>
      <att type="string" name="annotation.GO CELLULAR_COMPONENT" value="perinuclear region of cytoplasm"/>
      <att type="string" name="annotation.GO CELLULAR_COMPONENT" value="proteinaceous extracellular matrix"/>
    </att>
    <att type="string" name="annotation.Date" value="20060815"/>
    <att type="list" name="cytoscape.alias.list">
      <att type="string" name="cytoscape.alias.list" value="IPI00013976"/>
      <att type="string" name="cytoscape.alias.list" value="P07942"/>
    </att>
    <att type="string" name="upkb_sp" value="P07942"/>
    <att type="string" name="canonicalName" value="NP_002282.1"/>
    <att type="real" name="MCODE_Score" value="0.0"/>
    <att type="string" name="annotation.With (or) From" value="UniProtKB:P02469"/>
    <att type="map" name="annotation.Evidence">
      <att type="string" name="GO:0005515" value="ISS"/>
      <att type="string" name="GO:0050679" value="TAS"/>
      <att type="string" name="GO:0048471" value="ISS"/>
      <att type="string" name="GO:0030335" value="IDA"/>
      <att type="string" name="GO:0005578" value="IEA"/>
      <att type="string" name="GO:0005606" value="IDA"/>
      <att type="string" name="GO:0005607" value="TAS"/>
      <att type="string" name="GO:0005576" value="IEA"/>
      <att type="string" name="GO:0031175" value="IDA"/>
      <att type="string" name="GO:0005604" value="TAS"/>
      <att type="string" name="GO:0043259" value="IDA"/>
      <att type="string" name="GO:0043257" value="TAS"/>
      <att type="string" name="GO:0042476" value="IDA"/>
      <att type="string" name="GO:0007155" value="TAS"/>
      <att type="string" name="GO:0005201" value="IDA"/>
    </att>
    <att type="list" name="annotation.GO BIOLOGICAL_PROCESS">
      <att type="string" name="annotation.GO BIOLOGICAL_PROCESS" value="cell adhesion"/>
      <att type="string" name="annotation.GO BIOLOGICAL_PROCESS" value="neurite development"/>
      <att type="string" name="annotation.GO BIOLOGICAL_PROCESS" value="odontogenesis"/>
      <att type="string" name="annotation.GO BIOLOGICAL_PROCESS" value="positive regulation of cell migration"/>
      <att type="string" name="annotation.GO BIOLOGICAL_PROCESS" value="positive regulation of epithelial cell proliferation"/>
    </att>
    <att type="string" name="Prot_Name" value="laminin, beta 1 precursor"/>
  </node>
  <node label="NP_006234.1" id="-741">
    <att type="string" name="annotation.DB_Object_ID" value="Q15172"/>
    <att type="string" name="Column 4" value="5525"/>
    <att type="string" name="annotation.DB_Object_Type" value="protein"/>
    <att type="string" name="annotation.DB" value="UniProtKB"/>
    <att type="string" name="GeneID_String" value="5525"/>
    <att type="string" name="annotation.Qualifier" value=""/>
    <att type="string" name="MCODE_Node_Status" value="Unclustered"/>
    <att type="string" name="annotation.Taxon" value="Human"/>
    <att type="string" name="Prot_Acc" value="NP_006234.1"/>
    <att type="string" name="type" value="human"/>
    <att type="string" name="annotation.Assigned_by" value="PINC"/>
    <att type="list" name="annotation.GO MOLECULAR_FUNCTION">
      <att type="string" name="annotation.GO MOLECULAR_FUNCTION" value="protein binding"/>
      <att type="string" name="annotation.GO MOLECULAR_FUNCTION" value="protein phosphatase type 2A regulator activity"/>
    </att>
    <att type="map" name="annotation.DB:Reference">
      <att type="string" name="GO:0005515" value="PMID:9847399"/>
      <att type="string" name="GO:0007165" value="GOA:interpro|GO_REF:0000002"/>
      <att type="string" name="GO:0005737" value="PMID:8703017"/>
      <att type="string" name="GO:0008601" value="PMID:8703017"/>
      <att type="string" name="GO:0000159" value="GOA:interpro|GO_REF:0000002"/>
    </att>
    <att type="integer" name="GeneID" value="5525"/>
    <att type="string" name="annotation.DB_Object_Name" value="PPP2R5A: Serine/threonine-protein phosphatase 2A 56 kDa regulatory subunit alpha isoform"/>
    <att type="list" name="annotation.GO CELLULAR_COMPONENT">
      <att type="string" name="annotation.GO CELLULAR_COMPONENT" value="cytoplasm"/>
      <att type="string" name="annotation.GO CELLULAR_COMPONENT" value="protein phosphatase type 2A complex"/>
    </att>
    <att type="string" name="annotation.Date" value="20030904"/>
    <att type="list" name="cytoscape.alias.list">
      <att type="string" name="cytoscape.alias.list" value="IPI00014978"/>
      <att type="string" name="cytoscape.alias.list" value="Q15172"/>
    </att>
    <att type="string" name="upkb_sp" value="Q15172"/>
    <att type="string" name="canonicalName" value="NP_006234.1"/>
    <att type="real" name="MCODE_Score" value="0.2222222222222222"/>
    <att type="string" name="annotation.With (or) From" value=""/>
    <att type="integer" name="Degree" value="2"/>
    <att type="map" name="annotation.Evidence">
      <att type="string" name="GO:0005515" value="IPI"/>
      <att type="string" name="GO:0007165" value="IEA"/>
      <att type="string" name="GO:0005737" value="TAS"/>
      <att type="string" name="GO:0008601" value="TAS"/>
      <att type="string" name="GO:0000159" value="IEA"/>
    </att>
    <att type="list" name="annotation.GO BIOLOGICAL_PROCESS">
      <att type="string" name="annotation.GO BIOLOGICAL_PROCESS" value="signal transduction"/>
    </att>
    <att type="string" name="Prot_Name" value="protein phosphatase 2, regulatory subunit B (B56), alpha isoform"/>
  </node>
  <node label="NP_002975.1" id="-1402">
    <att type="string" name="GeneID_String" value="6351"/>
    <att type="string" name="MCODE_Node_Status" value="Unclustered"/>
    <att type="string" name="Prot_Acc" value="NP_002975.1"/>
    <att type="string" name="type" value="human"/>
    <att type="integer" name="GeneID" value="6351"/>
    <att type="list" name="cytoscape.alias.list">
      <att type="string" name="cytoscape.alias.list" value="NP_002975.1"/>
    </att>
    <att type="string" name="canonicalName" value="NP_002975.1"/>
    <att type="real" name="MCODE_Score" value="0.16"/>
    <att type="integer" name="Degree" value="3"/>
    <att type="string" name="Prot_Name" value="chemokine C-C motif ligand 4 isoform 1 precursor"/>
  </node>
  <node label="NP_001697.2" id="-312">
    <att type="string" name="annotation.DB_Object_ID" value="P41182"/>
    <att type="string" name="Column 4" value="604"/>
    <att type="string" name="annotation.DB_Object_Type" value="protein"/>
    <att type="string" name="annotation.DB" value="UniProtKB"/>
    <att type="string" name="upkb_vega" value="OTTHUMP00000173982"/>
    <att type="string" name="GeneID_String" value="604"/>
    <att type="string" name="annotation.Qualifier" value="colocalizes_with"/>
    <att type="string" name="MCODE_Node_Status" value="Unclustered"/>
    <att type="string" name="annotation.Taxon" value="Human"/>
    <att type="string" name="upkb_tr" value="Q15924"/>
    <att type="string" name="Prot_Acc" value="NP_001697.2"/>
    <att type="string" name="type" value="human"/>
    <att type="string" name="annotation.Assigned_by" value="UniProtKB"/>
    <att type="list" name="annotation.GO MOLECULAR_FUNCTION">
      <att type="string" name="annotation.GO MOLECULAR_FUNCTION" value="DNA binding"/>
      <att type="string" name="annotation.GO MOLECULAR_FUNCTION" value="chromatin binding"/>
      <att type="string" name="annotation.GO MOLECULAR_FUNCTION" value="metal ion binding"/>
      <att type="string" name="annotation.GO MOLECULAR_FUNCTION" value="protein binding"/>
      <att type="string" name="annotation.GO MOLECULAR_FUNCTION" value="sequence-specific DNA binding"/>
      <att type="string" name="annotation.GO MOLECULAR_FUNCTION" value="transcription repressor activity"/>
      <att type="string" name="annotation.GO MOLECULAR_FUNCTION" value="zinc ion binding"/>
    </att>
    <att type="map" name="annotation.DB:Reference">
      <att type="string" name="GO:0016564" value="PMID:9135990"/>
      <att type="string" name="GO:0005515" value="PMID:10898795"/>
      <att type="string" name="GO:0030308" value="PMID:10490843"/>
      <att type="string" name="GO:0030036" value="GOA:compara|GO_REF:0000019"/>
      <att type="string" name="GO:0008285" value="GOA:compara|GO_REF:0000019"/>
      <att type="string" name="GO:0030890" value="GOA:compara|GO_REF:0000019"/>
      <att type="string" name="GO:0035024" value="GOA:compara|GO_REF:0000019"/>
      <att type="string" name="GO:0005657" value="PMID:10490843"/>
      <att type="string" name="GO:0005634" value="PMID:10898795"/>
      <att type="string" name="GO:0007283" value="GOA:compara|GO_REF:0000019"/>
      <att type="string" name="GO:0048294" value="GOA:compara|GO_REF:0000019"/>
      <att type="string" name="GO:0046872" value="GOA:spkw|GO_REF:0000004"/>
      <att type="string" name="GO:0005622" value="GOA:interpro|GO_REF:0000002"/>
      <att type="string" name="GO:0043380" value="GOA:compara|GO_REF:0000019"/>
      <att type="string" name="GO:0008104" value="GOA:compara|GO_REF:0000019"/>
      <att type="string" name="GO:0002829" value="GOA:compara|GO_REF:0000019"/>
      <att type="string" name="GO:0048821" value="GOA:compara|GO_REF:0000019"/>
      <att type="string" name="GO:0002903" value="PMID:15577913"/>
      <att type="string" name="GO:0030183" value="GOA:compara|GO_REF:0000019"/>
      <att type="string" name="GO:0032319" value="GOA:compara|GO_REF:0000019"/>
      <att type="string" name="GO:0002634" value="PMID:7795255"/>
      <att type="string" name="GO:0000060" value="PMID:11821949"/>
      <att type="string" name="GO:0032764" value="GOA:compara|GO_REF:0000019"/>
      <att type="string" name="GO:0006355" value="GOA:spkw|GO_REF:0000004"/>
      <att type="string" name="GO:0043065" value="PMID:10490843"/>
      <att type="string" name="GO:0050727" value="GOA:compara|GO_REF:0000019"/>
      <att type="string" name="GO:0000122" value="PMID:15577913"/>
      <att type="string" name="GO:0003677" value="GOA:spkw|GO_REF:0000004"/>
      <att type="string" name="GO:0006974" value="PMID:15577913"/>
      <att type="string" name="GO:0045749" value="PMID:10490843"/>
      <att type="string" name="GO:0006350" value="GOA:spkw|GO_REF:0000004"/>
      <att type="string" name="GO:0043565" value="PMID:15577913"/>
      <att type="string" name="GO:0000902" value="GOA:compara|GO_REF:0000019"/>
      <att type="string" name="GO:0045629" value="GOA:compara|GO_REF:0000019"/>
      <att type="string" name="GO:0003682" value="PMID:12097386"/>
      <att type="string" name="GO:0050776" value="PMID:16455075"/>
      <att type="string" name="GO:0008270" value="GOA:interpro|GO_REF:0000002"/>
      <att type="string" name="GO:0045596" value="GOA:compara|GO_REF:0000019"/>
      <att type="string" name="GO:0051272" value="GOA:compara|GO_REF:0000019"/>
      <att type="string" name="GO:0001953" value="GOA:compara|GO_REF:0000019"/>
    </att>
    <att type="integer" name="GeneID" value="604"/>
    <att type="string" name="annotation.DB_Object_Name" value="BCL6, BCL5, LAZ3, ZBTB27, ZNF51: B-cell lymphoma 6 protein"/>
    <att type="list" name="annotation.GO CELLULAR_COMPONENT">
      <att type="string" name="annotation.GO CELLULAR_COMPONENT" value="intracellular"/>
      <att type="string" name="annotation.GO CELLULAR_COMPONENT" value="nucleus"/>
      <att type="string" name="annotation.GO CELLULAR_COMPONENT" value="replication fork"/>
    </att>
    <att type="string" name="annotation.Date" value="20070521"/>
    <att type="list" name="cytoscape.alias.list">
      <att type="string" name="cytoscape.alias.list" value="IPI00012820"/>
      <att type="string" name="cytoscape.alias.list" value="P41182"/>
    </att>
    <att type="string" name="upkb_sp" value="P41182"/>
    <att type="string" name="canonicalName" value="NP_001697.2"/>
    <att type="real" name="MCODE_Score" value="0.0"/>
    <att type="string" name="annotation.With (or) From" value=""/>
    <att type="map" name="annotation.Evidence">
      <att type="string" name="GO:0016564" value="NAS"/>
      <att type="string" name="GO:0005515" value="IPI"/>
      <att type="string" name="GO:0030308" value="IDA"/>
      <att type="string" name="GO:0030036" value="IEA"/>
      <att type="string" name="GO:0008285" value="IEA"/>
      <att type="string" name="GO:0030890" value="IEA"/>
      <att type="string" name="GO:0035024" value="IEA"/>
      <att type="string" name="GO:0005657" value="IDA"/>
      <att type="string" name="GO:0005634" value="IDA"/>
      <att type="string" name="GO:0007283" value="IEA"/>
      <att type="string" name="GO:0048294" value="IEA"/>
      <att type="string" name="GO:0046872" value="IEA"/>
      <att type="string" name="GO:0005622" value="IEA"/>
      <att type="string" name="GO:0043380" value="IEA"/>
      <att type="string" name="GO:0008104" value="IEA"/>
      <att type="string" name="GO:0002829" value="IEA"/>
      <att type="string" name="GO:0048821" value="IEA"/>
      <att type="string" name="GO:0002903" value="NAS"/>
      <att type="string" name="GO:0030183" value="IEA"/>
      <att type="string" name="GO:0032319" value="IEA"/>
      <att type="string" name="GO:0002634" value="NAS"/>
      <att type="string" name="GO:0000060" value="IGI"/>
      <att type="string" name="GO:0032764" value="IEA"/>
      <att type="string" name="GO:0006355" value="IEA"/>
      <att type="string" name="GO:0043065" value="IDA"/>
      <att type="string" name="GO:0050727" value="IEA"/>
      <att type="string" name="GO:0000122" value="IDA"/>
      <att type="string" name="GO:0003677" value="IEA"/>
      <att type="string" name="GO:0006974" value="IDA"/>
      <att type="string" name="GO:0045749" value="NAS"/>
      <att type="string" name="GO:0006350" value="IEA"/>
      <att type="string" name="GO:0043565" value="IDA"/>
      <att type="string" name="GO:0000902" value="IEA"/>
      <att type="string" name="GO:0045629" value="IEA"/>
      <att type="string" name="GO:0003682" value="IDA"/>
      <att type="string" name="GO:0050776" value="NAS"/>
      <att type="string" name="GO:0008270" value="IEA"/>
      <att type="string" name="GO:0045596" value="IEA"/>
      <att type="string" name="GO:0051272" value="IEA"/>
      <att type="string" name="GO:0001953" value="IEA"/>
    </att>
    <att type="list" name="annotation.GO BIOLOGICAL_PROCESS">
      <att type="string" name="annotation.GO BIOLOGICAL_PROCESS" value="B cell differentiation"/>
      <att type="string" name="annotation.GO BIOLOGICAL_PROCESS" value="actin cytoskeleton organization and biogenesis"/>
      <att type="string" name="annotation.GO BIOLOGICAL_PROCESS" value="cell morphogenesis"/>
      <att type="string" name="annotation.GO BIOLOGICAL_PROCESS" value="erythrocyte development"/>
      <att type="string" name="annotation.GO BIOLOGICAL_PROCESS" value="negative regulation of B cell apoptosis"/>
      <att type="string" name="annotation.GO BIOLOGICAL_PROCESS" value="negative regulation of Rho protein signal transduction"/>
      <att type="string" name="annotation.GO BIOLOGICAL_PROCESS" value="negative regulation of S phase of mitotic cell cycle"/>
      <att type="string" name="annotation.GO BIOLOGICAL_PROCESS" value="negative regulation of T-helper 2 cell differentiation"/>
      <att type="string" name="annotation.GO BIOLOGICAL_PROCESS" value="negative regulation of T-helper 2 type immune response"/>
      <att type="string" name="annotation.GO BIOLOGICAL_PROCESS" value="negative regulation of cell differentiation"/>
      <att type="string" name="annotation.GO BIOLOGICAL_PROCESS" value="negative regulation of cell growth"/>
      <att type="string" name="annotation.GO BIOLOGICAL_PROCESS" value="negative regulation of cell proliferation"/>
      <att type="string" name="annotation.GO BIOLOGICAL_PROCESS" value="negative regulation of cell-matrix adhesion"/>
      <att type="string" name="annotation.GO BIOLOGICAL_PROCESS" value="negative regulation of isotype switching to IgE isotypes"/>
      <att type="string" name="annotation.GO BIOLOGICAL_PROCESS" value="negative regulation of mast cell cytokine production"/>
      <att type="string" name="annotation.GO BIOLOGICAL_PROCESS" value="negative regulation of transcription from RNA polymerase II promoter"/>
      <att type="string" name="annotation.GO BIOLOGICAL_PROCESS" value="positive regulation of B cell proliferation"/>
      <att type="string" name="annotation.GO BIOLOGICAL_PROCESS" value="positive regulation of apoptosis"/>
      <att type="string" name="annotation.GO BIOLOGICAL_PROCESS" value="positive regulation of cell motility"/>
      <att type="string" name="annotation.GO BIOLOGICAL_PROCESS" value="protein import into nucleus, translocation"/>
      <att type="string" name="annotation.GO BIOLOGICAL_PROCESS" value="protein localization"/>
      <att type="string" name="annotation.GO BIOLOGICAL_PROCESS" value="regulation of Rho GTPase activity"/>
      <att type="string" name="annotation.GO BIOLOGICAL_PROCESS" value="regulation of germinal center formation"/>
      <att type="string" name="annotation.GO BIOLOGICAL_PROCESS" value="regulation of immune response"/>
      <att type="string" name="annotation.GO BIOLOGICAL_PROCESS" value="regulation of inflammatory response"/>
      <att type="string" name="annotation.GO BIOLOGICAL_PROCESS" value="regulation of memory T cell differentiation"/>
      <att type="string" name="annotation.GO BIOLOGICAL_PROCESS" value="regulation of transcription, DNA-dependent"/>
      <att type="string" name="annotation.GO BIOLOGICAL_PROCESS" value="response to DNA damage stimulus"/>
      <att type="string" name="annotation.GO BIOLOGICAL_PROCESS" value="spermatogenesis"/>
      <att type="string" name="annotation.GO BIOLOGICAL_PROCESS" value="transcription"/>
    </att>
    <att type="string" name="Prot_Name" value="B-cell lymphoma 6 protein"/>
  </node>
  <node label="NP_054702.1" id="-1355">
    <att type="string" name="annotation.DB_Object_ID" value="P20366"/>
    <att type="string" name="Column 4" value="6863"/>
    <att type="string" name="annotation.DB_Object_Type" value="protein"/>
    <att type="string" name="annotation.DB" value="UniProtKB"/>
    <att type="string" name="GeneID_String" value="6863"/>
    <att type="string" name="annotation.Qualifier" value=""/>
    <att type="string" name="MCODE_Node_Status" value="Unclustered"/>
    <att type="string" name="annotation.Taxon" value="Human"/>
    <att type="string" name="Prot_Acc" value="NP_054702.1"/>
    <att type="string" name="type" value="human"/>
    <att type="string" name="annotation.Assigned_by" value="PINC"/>
    <att type="map" name="annotation.DB:Reference">
      <att type="string" name="GO:0007320" value="PMID:1708336"/>
      <att type="string" name="GO:0009582" value="PMID:9482938"/>
      <att type="string" name="GO:0007218" value="GOA:spkw|GO_REF:0000004"/>
      <att type="string" name="GO:0007217" value="GOA:interpro|GO_REF:0000002"/>
      <att type="string" name="GO:0007268" value="GOA:interpro|GO_REF:0000002"/>
      <att type="string" name="GO:0005576" value="GOA:spkw|GO_REF:0000004"/>
      <att type="string" name="GO:0007204" value="PMID:8957234"/>
      <att type="string" name="GO:0005615" value="PMID:9548509"/>
    </att>
    <att type="integer" name="GeneID" value="6863"/>
    <att type="string" name="annotation.DB_Object_Name" value="TAC1, NKA, NKNA, TAC2: Protachykinin-1 precursor"/>
    <att type="list" name="annotation.GO CELLULAR_COMPONENT">
      <att type="string" name="annotation.GO CELLULAR_COMPONENT" value="extracellular region"/>
      <att type="string" name="annotation.GO CELLULAR_COMPONENT" value="extracellular space"/>
    </att>
    <att type="string" name="annotation.Date" value="20030904"/>
    <att type="list" name="cytoscape.alias.list">
      <att type="string" name="cytoscape.alias.list" value="IPI00023571"/>
      <att type="string" name="cytoscape.alias.list" value="P20366"/>
    </att>
    <att type="string" name="upkb_sp" value="P20366"/>
    <att type="string" name="canonicalName" value="NP_054702.1"/>
    <att type="real" name="MCODE_Score" value="0.0"/>
    <att type="string" name="annotation.With (or) From" value=""/>
    <att type="map" name="annotation.Evidence">
      <att type="string" name="GO:0007320" value="TAS"/>
      <att type="string" name="GO:0009582" value="TAS"/>
      <att type="string" name="GO:0007218" value="IEA"/>
      <att type="string" name="GO:0007217" value="IEA"/>
      <att type="string" name="GO:0007268" value="IEA"/>
      <att type="string" name="GO:0005576" value="IEA"/>
      <att type="string" name="GO:0007204" value="IDA"/>
      <att type="string" name="GO:0005615" value="TAS"/>
    </att>
    <att type="list" name="annotation.GO BIOLOGICAL_PROCESS">
      <att type="string" name="annotation.GO BIOLOGICAL_PROCESS" value="detection of abiotic stimulus"/>
      <att type="string" name="annotation.GO BIOLOGICAL_PROCESS" value="elevation of cytosolic calcium ion concentration"/>
      <att type="string" name="annotation.GO BIOLOGICAL_PROCESS" value="insemination"/>
      <att type="string" name="annotation.GO BIOLOGICAL_PROCESS" value="neuropeptide signaling pathway"/>
      <att type="string" name="annotation.GO BIOLOGICAL_PROCESS" value="synaptic transmission"/>
      <att type="string" name="annotation.GO BIOLOGICAL_PROCESS" value="tachykinin signaling pathway"/>
    </att>
    <att type="string" name="Prot_Name" value="TAC1: tachykinin, precursor 1 isoform alpha  (substance K, substance P, neurokinin 1, neurokinin 2, neuromedin L, neurokinin alpha, neuropeptide K, neuropeptide gamma)"/>
  </node>
  <node label="NP_004500.2" id="-452">
    <att type="string" name="annotation.DB_Object_ID" value="Q9HB58"/>
    <att type="string" name="Column 4" value="3431"/>
    <att type="string" name="annotation.DB_Object_Type" value="protein"/>
    <att type="string" name="annotation.DB" value="UniProtKB"/>
    <att type="string" name="upkb_vega" value="OTTHUMP00000164264"/>
    <att type="string" name="GeneID_String" value="3431"/>
    <att type="string" name="annotation.Qualifier" value=""/>
    <att type="string" name="MCODE_Node_Status" value="Unclustered"/>
    <att type="string" name="annotation.Taxon" value="Human"/>
    <att type="string" name="upkb_tr" value="Q6PJR6"/>
    <att type="string" name="Prot_Acc" value="NP_004500.2"/>
    <att type="string" name="type" value="human"/>
    <att type="string" name="annotation.Assigned_by" value="PINC"/>
    <att type="list" name="annotation.GO MOLECULAR_FUNCTION">
      <att type="string" name="annotation.GO MOLECULAR_FUNCTION" value="DNA binding"/>
      <att type="string" name="annotation.GO MOLECULAR_FUNCTION" value="hematopoietin/interferon-class (D200-domain) cytokine receptor signal transducer activity"/>
      <att type="string" name="annotation.GO MOLECULAR_FUNCTION" value="metal ion binding"/>
      <att type="string" name="annotation.GO MOLECULAR_FUNCTION" value="protein binding"/>
      <att type="string" name="annotation.GO MOLECULAR_FUNCTION" value="zinc ion binding"/>
    </att>
    <att type="map" name="annotation.DB:Reference">
      <att type="string" name="GO:0005515" value="GOA:interpro|GO_REF:0000002"/>
      <att type="string" name="GO:0006355" value="GOA:spkw|GO_REF:0000004"/>
      <att type="string" name="GO:0044419" value="GOA:spkw|GO_REF:0000004"/>
      <att type="string" name="GO:0005062" value="PMID:7693701"/>
      <att type="string" name="GO:0008270" value="GOA:interpro|GO_REF:0000002"/>
      <att type="string" name="GO:0005634" value="PMID:7693701"/>
      <att type="string" name="GO:0003677" value="PMID:7693701"/>
      <att type="string" name="GO:0046872" value="GOA:spkw|GO_REF:0000004"/>
      <att type="string" name="GO:0006350" value="GOA:spkw|GO_REF:0000004"/>
    </att>
    <att type="integer" name="GeneID" value="3431"/>
    <att type="string" name="annotation.DB_Object_Name" value="SP110: Sp110 nuclear body protein"/>
    <att type="list" name="annotation.GO CELLULAR_COMPONENT">
      <att type="string" name="annotation.GO CELLULAR_COMPONENT" value="nucleus"/>
    </att>
    <att type="string" name="annotation.Date" value="20050308"/>
    <att type="list" name="cytoscape.alias.list">
      <att type="string" name="cytoscape.alias.list" value="IPI00162549"/>
      <att type="string" name="cytoscape.alias.list" value="Q9HB58"/>
    </att>
    <att type="string" name="upkb_sp" value="Q9HB58"/>
    <att type="string" name="canonicalName" value="NP_004500.2"/>
    <att type="real" name="MCODE_Score" value="0.0"/>
    <att type="string" name="annotation.With (or) From" value=""/>
    <att type="map" name="annotation.Evidence">
      <att type="string" name="GO:0005515" value="IEA"/>
      <att type="string" name="GO:0006355" value="IEA"/>
      <att type="string" name="GO:0044419" value="IEA"/>
      <att type="string" name="GO:0005062" value="TAS"/>
      <att type="string" name="GO:0008270" value="IEA"/>
      <att type="string" name="GO:0005634" value="TAS"/>
      <att type="string" name="GO:0003677" value="TAS"/>
      <att type="string" name="GO:0046872" value="IEA"/>
      <att type="string" name="GO:0006350" value="IEA"/>
    </att>
    <att type="list" name="annotation.GO BIOLOGICAL_PROCESS">
      <att type="string" name="annotation.GO BIOLOGICAL_PROCESS" value="interspecies interaction between organisms"/>
      <att type="string" name="annotation.GO BIOLOGICAL_PROCESS" value="regulation of transcription, DNA-dependent"/>
      <att type="string" name="annotation.GO BIOLOGICAL_PROCESS" value="transcription"/>
    </att>
    <att type="string" name="Prot_Name" value="SP110 nuclear body protein isoform a"/>
  </node>
  <node label="NP_002118.1" id="-1166">
    <att type="string" name="annotation.DB_Object_ID" value="P17693"/>
    <att type="string" name="Column 4" value="3135"/>
    <att type="string" name="annotation.DB_Object_Type" value="protein"/>
    <att type="string" name="annotation.DB" value="UniProtKB"/>
    <att type="string" name="GeneID_String" value="3135"/>
    <att type="string" name="annotation.Qualifier" value=""/>
    <att type="string" name="MCODE_Node_Status" value="Unclustered"/>
    <att type="string" name="annotation.Taxon" value="Human"/>
    <att type="string" name="upkb_tr" value="B0V1N6"/>
    <att type="string" name="Prot_Acc" value="NP_002118.1"/>
    <att type="string" name="type" value="human"/>
    <att type="string" name="annotation.Assigned_by" value="UniProtKB"/>
    <att type="list" name="annotation.GO MOLECULAR_FUNCTION">
      <att type="string" name="annotation.GO MOLECULAR_FUNCTION" value="MHC class I receptor activity"/>
    </att>
    <att type="map" name="annotation.DB:Reference">
      <att type="string" name="GO:0002474" value="GOA:spkw|GO_REF:0000004"/>
      <att type="string" name="GO:0006968" value="PMID:9539768"/>
      <att type="string" name="GO:0006955" value="GOA:interpro|GO_REF:0000002"/>
      <att type="string" name="GO:0016020" value="GOA:interpro|GO_REF:0000002"/>
      <att type="string" name="GO:0019882" value="GOA:interpro|GO_REF:0000002"/>
      <att type="string" name="GO:0042612" value="GOA:interpro|GO_REF:0000002"/>
      <att type="string" name="GO:0016021" value="GOA:spkw|GO_REF:0000004"/>
      <att type="string" name="GO:0032393" value="PMID:9539768"/>
    </att>
    <att type="integer" name="GeneID" value="3135"/>
    <att type="string" name="annotation.DB_Object_Name" value="HLA-G, HLA-6.0, HLAG: HLA class I histocompatibility antigen, alpha chain G precursor"/>
    <att type="list" name="annotation.GO CELLULAR_COMPONENT">
      <att type="string" name="annotation.GO CELLULAR_COMPONENT" value="MHC class I protein complex"/>
      <att type="string" name="annotation.GO CELLULAR_COMPONENT" value="integral to membrane"/>
      <att type="string" name="annotation.GO CELLULAR_COMPONENT" value="membrane"/>
    </att>
    <att type="string" name="annotation.Date" value="20080613"/>
    <att type="list" name="cytoscape.alias.list">
      <att type="string" name="cytoscape.alias.list" value="IPI00015988"/>
      <att type="string" name="cytoscape.alias.list" value="P17693"/>
    </att>
    <att type="string" name="upkb_sp" value="P17693"/>
    <att type="string" name="canonicalName" value="NP_002118.1"/>
    <att type="real" name="MCODE_Score" value="1.0"/>
    <att type="string" name="annotation.With (or) From" value="InterPro:IPR001039"/>
    <att type="map" name="annotation.Evidence">
      <att type="string" name="GO:0002474" value="IEA"/>
      <att type="string" name="GO:0006968" value="TAS"/>
      <att type="string" name="GO:0006955" value="IEA"/>
      <att type="string" name="GO:0016020" value="IEA"/>
      <att type="string" name="GO:0019882" value="IEA"/>
      <att type="string" name="GO:0042612" value="IEA"/>
      <att type="string" name="GO:0016021" value="IEA"/>
      <att type="string" name="GO:0032393" value="TAS"/>
    </att>
    <att type="list" name="annotation.GO BIOLOGICAL_PROCESS">
      <att type="string" name="annotation.GO BIOLOGICAL_PROCESS" value="antigen processing and presentation"/>
      <att type="string" name="annotation.GO BIOLOGICAL_PROCESS" value="antigen processing and presentation of peptide antigen via MHC class I"/>
      <att type="string" name="annotation.GO BIOLOGICAL_PROCESS" value="cellular defense response"/>
      <att type="string" name="annotation.GO BIOLOGICAL_PROCESS" value="immune response"/>
    </att>
    <att type="string" name="Prot_Name" value="major histocompatibility complex, class I, G precursor"/>
  </node>
  <node label="NP_001928.2" id="-665">
    <att type="string" name="annotation.DB_Object_ID" value="Q07507"/>
    <att type="string" name="Column 4" value="1805"/>
    <att type="string" name="annotation.DB_Object_Type" value="protein"/>
    <att type="string" name="annotation.DB" value="UniProtKB"/>
    <att type="string" name="GeneID_String" value="1805"/>
    <att type="string" name="annotation.Qualifier" value=""/>
    <att type="string" name="MCODE_Node_Status" value="Unclustered"/>
    <att type="string" name="annotation.Taxon" value="Human"/>
    <att type="string" name="Prot_Acc" value="NP_001928.2"/>
    <att type="string" name="type" value="human"/>
    <att type="string" name="annotation.Assigned_by" value="UniProtKB"/>
    <att type="list" name="annotation.GO MOLECULAR_FUNCTION">
      <att type="string" name="annotation.GO MOLECULAR_FUNCTION" value="protein binding"/>
    </att>
    <att type="map" name="annotation.DB:Reference">
      <att type="string" name="GO:0005515" value="PMID:8104875"/>
      <att type="string" name="GO:0005578" value="GOA:spkw|GO_REF:0000004"/>
      <att type="string" name="GO:0005576" value="GOA:spkw|GO_REF:0000004"/>
      <att type="string" name="GO:0007155" value="GOA:spkw|GO_REF:0000004"/>
    </att>
    <att type="integer" name="GeneID" value="1805"/>
    <att type="string" name="annotation.DB_Object_Name" value="DPT: Dermatopontin precursor"/>
    <att type="list" name="annotation.GO CELLULAR_COMPONENT">
      <att type="string" name="annotation.GO CELLULAR_COMPONENT" value="extracellular region"/>
      <att type="string" name="annotation.GO CELLULAR_COMPONENT" value="proteinaceous extracellular matrix"/>
    </att>
    <att type="string" name="annotation.Date" value="20080616"/>
    <att type="list" name="cytoscape.alias.list">
      <att type="string" name="cytoscape.alias.list" value="IPI00292130"/>
      <att type="string" name="cytoscape.alias.list" value="Q07507"/>
    </att>
    <att type="string" name="upkb_sp" value="Q07507"/>
    <att type="string" name="canonicalName" value="NP_001928.2"/>
    <att type="real" name="MCODE_Score" value="0.0"/>
    <att type="string" name="annotation.With (or) From" value="SP_KW:KW-0272"/>
    <att type="map" name="annotation.Evidence">
      <att type="string" name="GO:0005515" value="TAS"/>
      <att type="string" name="GO:0005578" value="IEA"/>
      <att type="string" name="GO:0005576" value="IEA"/>
      <att type="string" name="GO:0007155" value="IEA"/>
    </att>
    <att type="list" name="annotation.GO BIOLOGICAL_PROCESS">
      <att type="string" name="annotation.GO BIOLOGICAL_PROCESS" value="cell adhesion"/>
    </att>
    <att type="string" name="Prot_Name" value="dermatopontin precursor"/>
  </node>
  <node label="NP_127497.1" id="-1466">
    <att type="string" name="annotation.DB_Object_ID" value="Q9C000"/>
    <att type="string" name="Column 4" value="22861"/>
    <att type="string" name="annotation.DB_Object_Type" value="protein"/>
    <att type="string" name="annotation.DB" value="UniProtKB"/>
    <att type="string" name="GeneID_String" value="22861"/>
    <att type="string" name="annotation.Qualifier" value=""/>
    <att type="string" name="MCODE_Node_Status" value="Unclustered"/>
    <att type="string" name="annotation.Taxon" value="Human"/>
    <att type="string" name="upkb_tr" value="Q96AM0"/>
    <att type="string" name="Prot_Acc" value="NP_127497.1"/>
    <att type="string" name="type" value="human"/>
    <att type="string" name="annotation.Assigned_by" value="UniProtKB"/>
    <att type="list" name="annotation.GO MOLECULAR_FUNCTION">
      <att type="string" name="annotation.GO MOLECULAR_FUNCTION" value="ATP binding"/>
      <att type="string" name="annotation.GO MOLECULAR_FUNCTION" value="caspase activator activity"/>
      <att type="string" name="annotation.GO MOLECULAR_FUNCTION" value="enzyme binding"/>
      <att type="string" name="annotation.GO MOLECULAR_FUNCTION" value="nucleotide binding"/>
    </att>
    <att type="map" name="annotation.DB:Reference">
      <att type="string" name="GO:0005622" value="PMID:11076957"/>
      <att type="string" name="GO:0005737" value="GOA:spkw|GO_REF:0000004"/>
      <att type="string" name="GO:0000166" value="GOA:spkw|GO_REF:0000004"/>
      <att type="string" name="GO:0006919" value="PMID:11076957"/>
      <att type="string" name="GO:0042981" value="GOA:interpro|GO_REF:0000002"/>
      <att type="string" name="GO:0005634" value="GOA:spkw|GO_REF:0000004"/>
      <att type="string" name="GO:0006952" value="GOA:interpro|GO_REF:0000002"/>
      <att type="string" name="GO:0006917" value="PMID:11076957"/>
      <att type="string" name="GO:0019899" value="PMID:11076957"/>
      <att type="string" name="GO:0051402" value="PMID:15212762"/>
      <att type="string" name="GO:0008656" value="PMID:11076957"/>
      <att type="string" name="GO:0005524" value="PMID:15212762"/>
    </att>
    <att type="integer" name="GeneID" value="22861"/>
    <att type="string" name="annotation.DB_Object_Name" value="NLRP1, CARD7, DEFCAP, KIAA0926, NAC, NALP1: NACHT, LRR and PYD domains-containing protein 1"/>
    <att type="list" name="annotation.GO CELLULAR_COMPONENT">
      <att type="string" name="annotation.GO CELLULAR_COMPONENT" value="cytoplasm"/>
      <att type="string" name="annotation.GO CELLULAR_COMPONENT" value="intracellular"/>
      <att type="string" name="annotation.GO CELLULAR_COMPONENT" value="nucleus"/>
    </att>
    <att type="string" name="annotation.Date" value="20080616"/>
    <att type="list" name="cytoscape.alias.list">
      <att type="string" name="cytoscape.alias.list" value="IPI00328123"/>
      <att type="string" name="cytoscape.alias.list" value="Q9C000"/>
    </att>
    <att type="string" name="upkb_sp" value="Q9C000"/>
    <att type="string" name="canonicalName" value="NP_127497.1"/>
    <att type="real" name="MCODE_Score" value="0.0"/>
    <att type="string" name="annotation.With (or) From" value="SP_KW:KW-0963"/>
    <att type="map" name="annotation.Evidence">
      <att type="string" name="GO:0005622" value="IC"/>
      <att type="string" name="GO:0005737" value="IEA"/>
      <att type="string" name="GO:0000166" value="IEA"/>
      <att type="string" name="GO:0006919" value="NAS"/>
      <att type="string" name="GO:0042981" value="IEA"/>
      <att type="string" name="GO:0005634" value="IEA"/>
      <att type="string" name="GO:0006952" value="IEA"/>
      <att type="string" name="GO:0006917" value="NAS"/>
      <att type="string" name="GO:0019899" value="IPI"/>
      <att type="string" name="GO:0051402" value="IDA"/>
      <att type="string" name="GO:0008656" value="NAS"/>
      <att type="string" name="GO:0005524" value="IDA"/>
    </att>
    <att type="list" name="annotation.GO BIOLOGICAL_PROCESS">
      <att type="string" name="annotation.GO BIOLOGICAL_PROCESS" value="caspase activation"/>
      <att type="string" name="annotation.GO BIOLOGICAL_PROCESS" value="defense response"/>
      <att type="string" name="annotation.GO BIOLOGICAL_PROCESS" value="induction of apoptosis"/>
      <att type="string" name="annotation.GO BIOLOGICAL_PROCESS" value="neuron apoptosis"/>
      <att type="string" name="annotation.GO BIOLOGICAL_PROCESS" value="regulation of apoptosis"/>
    </att>
    <att type="string" name="Prot_Name" value="NLR family, pyrin domain containing 1 isoform 1"/>
  </node>
  <node label="NP_003736.1" id="-670">
    <att type="string" name="annotation.DB_Object_ID" value="O15524"/>
    <att type="string" name="Column 4" value="8651"/>
    <att type="string" name="annotation.DB_Object_Type" value="protein"/>
    <att type="string" name="annotation.DB" value="UniProtKB"/>
    <att type="string" name="GeneID_String" value="8651"/>
    <att type="string" name="annotation.Qualifier" value=""/>
    <att type="string" name="MCODE_Node_Status" value="Unclustered"/>
    <att type="string" name="annotation.Taxon" value="Human"/>
    <att type="string" name="Prot_Acc" value="NP_003736.1"/>
    <att type="string" name="type" value="human"/>
    <att type="string" name="annotation.Assigned_by" value="PINC"/>
    <att type="list" name="annotation.GO MOLECULAR_FUNCTION">
      <att type="string" name="annotation.GO MOLECULAR_FUNCTION" value="insulin-like growth factor receptor binding"/>
      <att type="string" name="annotation.GO MOLECULAR_FUNCTION" value="protein binding"/>
      <att type="string" name="annotation.GO MOLECULAR_FUNCTION" value="protein kinase binding"/>
      <att type="string" name="annotation.GO MOLECULAR_FUNCTION" value="protein kinase inhibitor activity"/>
    </att>
    <att type="map" name="annotation.DB:Reference">
      <att type="string" name="GO:0005515" value="GOA:interpro|GO_REF:0000002"/>
      <att type="string" name="GO:0007242" value="GOA:interpro|GO_REF:0000002"/>
      <att type="string" name="GO:0042518" value="UniProt:O15524"/>
      <att type="string" name="GO:0006512" value="GOA:spkw|GO_REF:0000004"/>
      <att type="string" name="GO:0019901" value="PMID:9727029"/>
      <att type="string" name="GO:0005159" value="PMID:9727029"/>
      <att type="string" name="GO:0046627" value="UniProt:O15524"/>
      <att type="string" name="GO:0019221" value="UniProt:O15524"/>
      <att type="string" name="GO:0001558" value="GOA:spkw|GO_REF:0000004"/>
      <att type="string" name="GO:0046426" value="UniProt:O15524"/>
      <att type="string" name="GO:0005737" value="PMID:9202126"/>
      <att type="string" name="GO:0045444" value="GOA:compara|GO_REF:0000019"/>
      <att type="string" name="GO:0004860" value="PMID:9202125"/>
      <att type="string" name="GO:0001932" value="UniProt:O15524"/>
    </att>
    <att type="integer" name="GeneID" value="8651"/>
    <att type="string" name="annotation.DB_Object_Name" value="SOCS1, SSI1, TIP3: Suppressor of cytokine signaling 1"/>
    <att type="list" name="annotation.GO CELLULAR_COMPONENT">
      <att type="string" name="annotation.GO CELLULAR_COMPONENT" value="cytoplasm"/>
    </att>
    <att type="string" name="annotation.Date" value="20030904"/>
    <att type="list" name="cytoscape.alias.list">
      <att type="string" name="cytoscape.alias.list" value="IPI00021491"/>
      <att type="string" name="cytoscape.alias.list" value="O15524"/>
    </att>
    <att type="string" name="upkb_sp" value="O15524"/>
    <att type="string" name="canonicalName" value="NP_003736.1"/>
    <att type="real" name="MCODE_Score" value="0.0"/>
    <att type="string" name="annotation.With (or) From" value=""/>
    <att type="map" name="annotation.Evidence">
      <att type="string" name="GO:0005515" value="IEA"/>
      <att type="string" name="GO:0007242" value="IEA"/>
      <att type="string" name="GO:0042518" value="ISS"/>
      <att type="string" name="GO:0006512" value="IEA"/>
      <att type="string" name="GO:0019901" value="IPI"/>
      <att type="string" name="GO:0005159" value="IPI"/>
      <att type="string" name="GO:0046627" value="ISS"/>
      <att type="string" name="GO:0019221" value="ISS"/>
      <att type="string" name="GO:0001558" value="IEA"/>
      <att type="string" name="GO:0046426" value="ISS"/>
      <att type="string" name="GO:0005737" value="TAS"/>
      <att type="string" name="GO:0045444" value="IEA"/>
      <att type="string" name="GO:0004860" value="TAS"/>
      <att type="string" name="GO:0001932" value="ISS"/>
    </att>
    <att type="list" name="annotation.GO BIOLOGICAL_PROCESS">
      <att type="string" name="annotation.GO BIOLOGICAL_PROCESS" value="cytokine and chemokine mediated signaling pathway"/>
      <att type="string" name="annotation.GO BIOLOGICAL_PROCESS" value="fat cell differentiation"/>
      <att type="string" name="annotation.GO BIOLOGICAL_PROCESS" value="intracellular signaling cascade"/>
      <att type="string" name="annotation.GO BIOLOGICAL_PROCESS" value="negative regulation of JAK-STAT cascade"/>
      <att type="string" name="annotation.GO BIOLOGICAL_PROCESS" value="negative regulation of insulin receptor signaling pathway"/>
      <att type="string" name="annotation.GO BIOLOGICAL_PROCESS" value="negative regulation of tyrosine phosphorylation of Stat3 protein"/>
      <att type="string" name="annotation.GO BIOLOGICAL_PROCESS" value="regulation of cell growth"/>
      <att type="string" name="annotation.GO BIOLOGICAL_PROCESS" value="regulation of protein amino acid phosphorylation"/>
      <att type="string" name="annotation.GO BIOLOGICAL_PROCESS" value="ubiquitin cycle"/>
    </att>
    <att type="string" name="Prot_Name" value="suppressor of cytokine signaling 1"/>
  </node>
  <node label="NP_001665.1" id="-662">
    <att type="string" name="annotation.DB_Object_ID" value="P18847"/>
    <att type="string" name="Column 4" value="467"/>
    <att type="string" name="annotation.DB_Object_Type" value="protein"/>
    <att type="string" name="annotation.DB" value="UniProtKB"/>
    <att type="string" name="GeneID_String" value="467"/>
    <att type="string" name="annotation.Qualifier" value=""/>
    <att type="string" name="MCODE_Node_Status" value="Unclustered"/>
    <att type="string" name="annotation.Taxon" value="Human"/>
    <att type="string" name="upkb_tr" value="Q7Z567"/>
    <att type="string" name="Prot_Acc" value="NP_001665.1"/>
    <att type="string" name="type" value="human"/>
    <att type="string" name="annotation.Assigned_by" value="UniProtKB"/>
    <att type="list" name="annotation.GO MOLECULAR_FUNCTION">
      <att type="string" name="annotation.GO MOLECULAR_FUNCTION" value="identical protein binding"/>
      <att type="string" name="annotation.GO MOLECULAR_FUNCTION" value="protein dimerization activity"/>
      <att type="string" name="annotation.GO MOLECULAR_FUNCTION" value="sequence-specific DNA binding"/>
      <att type="string" name="annotation.GO MOLECULAR_FUNCTION" value="transcription corepressor activity"/>
      <att type="string" name="annotation.GO MOLECULAR_FUNCTION" value="transcription factor activity"/>
    </att>
    <att type="map" name="annotation.DB:Reference">
      <att type="string" name="GO:0043565" value="GOA:interpro|GO_REF:0000002"/>
      <att type="string" name="GO:0006355" value="GOA:interpro|GO_REF:0000002"/>
      <att type="string" name="GO:0003700" value="PMID:7515060"/>
      <att type="string" name="GO:0003714" value="PMID:7515060"/>
      <att type="string" name="GO:0046983" value="GOA:interpro|GO_REF:0000002"/>
      <att type="string" name="GO:0005634" value="GOA:interpro|GO_REF:0000002"/>
      <att type="string" name="GO:0042802" value="PMID:18255255"/>
    </att>
    <att type="integer" name="GeneID" value="467"/>
    <att type="string" name="annotation.DB_Object_Name" value="ATF3: Cyclic AMP-dependent transcription factor ATF-3"/>
    <att type="list" name="annotation.GO CELLULAR_COMPONENT">
      <att type="string" name="annotation.GO CELLULAR_COMPONENT" value="nucleus"/>
    </att>
    <att type="string" name="annotation.Date" value="20080613"/>
    <att type="list" name="cytoscape.alias.list">
      <att type="string" name="cytoscape.alias.list" value="IPI00002502"/>
      <att type="string" name="cytoscape.alias.list" value="P18847"/>
    </att>
    <att type="string" name="upkb_sp" value="P18847"/>
    <att type="string" name="canonicalName" value="NP_001665.1"/>
    <att type="real" name="MCODE_Score" value="0.0"/>
    <att type="string" name="annotation.With (or) From" value="InterPro:IPR011700"/>
    <att type="map" name="annotation.Evidence">
      <att type="string" name="GO:0043565" value="IEA"/>
      <att type="string" name="GO:0006355" value="IEA"/>
      <att type="string" name="GO:0003700" value="TAS"/>
      <att type="string" name="GO:0003714" value="TAS"/>
      <att type="string" name="GO:0046983" value="IEA"/>
      <att type="string" name="GO:0005634" value="IEA"/>
      <att type="string" name="GO:0042802" value="IPI"/>
    </att>
    <att type="list" name="annotation.GO BIOLOGICAL_PROCESS">
      <att type="string" name="annotation.GO BIOLOGICAL_PROCESS" value="regulation of transcription, DNA-dependent"/>
    </att>
    <att type="string" name="Prot_Name" value="activating transcription factor 3 isoform 1"/>
  </node>
  <node label="NP_000312.2" id="-1231">
    <att type="string" name="annotation.DB_Object_ID" value="P06400"/>
    <att type="string" name="Column 4" value="5925"/>
    <att type="string" name="annotation.DB_Object_Type" value="protein"/>
    <att type="string" name="annotation.DB" value="UniProtKB"/>
    <att type="string" name="GeneID_String" value="5925"/>
    <att type="string" name="annotation.Qualifier" value=""/>
    <att type="string" name="MCODE_Node_Status" value="Unclustered"/>
    <att type="string" name="annotation.Taxon" value="Human"/>
    <att type="string" name="upkb_tr" value="Q92728"/>
    <att type="string" name="Prot_Acc" value="NP_000312.2"/>
    <att type="string" name="type" value="human"/>
    <att type="string" name="annotation.Assigned_by" value="UniProtKB"/>
    <att type="list" name="annotation.GO MOLECULAR_FUNCTION">
      <att type="string" name="annotation.GO MOLECULAR_FUNCTION" value="androgen receptor binding"/>
      <att type="string" name="annotation.GO MOLECULAR_FUNCTION" value="kinase binding"/>
      <att type="string" name="annotation.GO MOLECULAR_FUNCTION" value="molecular_function"/>
      <att type="string" name="annotation.GO MOLECULAR_FUNCTION" value="transcription coactivator activity"/>
      <att type="string" name="annotation.GO MOLECULAR_FUNCTION" value="transcription factor activity"/>
      <att type="string" name="annotation.GO MOLECULAR_FUNCTION" value="transcription factor binding"/>
      <att type="string" name="annotation.GO MOLECULAR_FUNCTION" value="transcription repressor activity"/>
    </att>
    <att type="map" name="annotation.DB:Reference">
      <att type="string" name="GO:0016564" value="GOA:compara|GO_REF:0000019"/>
      <att type="string" name="GO:0030308" value="PMID:7542657"/>
      <att type="string" name="GO:0008285" value="GOA:compara|GO_REF:0000019"/>
      <att type="string" name="GO:0003700" value="PMID:3657987"/>
      <att type="string" name="GO:0005634" value="PMID:3657987"/>
      <att type="string" name="GO:0050681" value="PMID:15572661"/>
      <att type="string" name="GO:0043353" value="GOA:compara|GO_REF:0000019"/>
      <att type="string" name="GO:0003674" value="PMID:3413073"/>
      <att type="string" name="GO:0000082" value="GOA:compara|GO_REF:0000019"/>
      <att type="string" name="GO:0044419" value="GOA:spkw|GO_REF:0000004"/>
      <att type="string" name="GO:0045944" value="GOA:compara|GO_REF:0000019"/>
      <att type="string" name="GO:0051318" value="PMID:7542657"/>
      <att type="string" name="GO:0007050" value="GOA:compara|GO_REF:0000019"/>
      <att type="string" name="GO:0019900" value="PMID:16286473"/>
      <att type="string" name="GO:0000785" value="PMID:3657987"/>
      <att type="string" name="GO:0005667" value="GOA:compara|GO_REF:0000019"/>
      <att type="string" name="GO:0006355" value="PMID:3413073"/>
      <att type="string" name="GO:0003713" value="PMID:15572661"/>
      <att type="string" name="GO:0005819" value="GOA:compara|GO_REF:0000019"/>
      <att type="string" name="GO:0043550" value="PMID:16286473"/>
      <att type="string" name="GO:0000122" value="PMID:9491888"/>
      <att type="string" name="GO:0045651" value="GOA:compara|GO_REF:0000019"/>
      <att type="string" name="GO:0045786" value="GOA:spkw|GO_REF:0000004"/>
      <att type="string" name="GO:0006350" value="GOA:spkw|GO_REF:0000004"/>
      <att type="string" name="GO:0016605" value="PMID:9448006"/>
      <att type="string" name="GO:0000075" value="PMID:10825186"/>
      <att type="string" name="GO:0005654" value="PMID:11931757"/>
      <att type="string" name="GO:0006469" value="PMID:9858607"/>
      <att type="string" name="GO:0030521" value="PMID:15572661"/>
      <att type="string" name="GO:0051146" value="GOA:compara|GO_REF:0000019"/>
      <att type="string" name="GO:0008134" value="GOA:compara|GO_REF:0000019"/>
      <att type="string" name="GO:0016568" value="GOA:spkw|GO_REF:0000004"/>
      <att type="string" name="GO:0000279" value="PMID:7542657"/>
      <att type="string" name="GO:0051301" value="GOA:compara|GO_REF:0000019"/>
    </att>
    <att type="integer" name="GeneID" value="5925"/>
    <att type="string" name="annotation.DB_Object_Name" value="RB1: Retinoblastoma-associated protein"/>
    <att type="list" name="annotation.GO CELLULAR_COMPONENT">
      <att type="string" name="annotation.GO CELLULAR_COMPONENT" value="PML body"/>
      <att type="string" name="annotation.GO CELLULAR_COMPONENT" value="chromatin"/>
      <att type="string" name="annotation.GO CELLULAR_COMPONENT" value="nucleoplasm"/>
      <att type="string" name="annotation.GO CELLULAR_COMPONENT" value="nucleus"/>
      <att type="string" name="annotation.GO CELLULAR_COMPONENT" value="spindle"/>
      <att type="string" name="annotation.GO CELLULAR_COMPONENT" value="transcription factor complex"/>
    </att>
    <att type="string" name="annotation.Date" value="20070202"/>
    <att type="list" name="cytoscape.alias.list">
      <att type="string" name="cytoscape.alias.list" value="IPI00302829"/>
      <att type="string" name="cytoscape.alias.list" value="P06400"/>
    </att>
    <att type="string" name="upkb_sp" value="P06400"/>
    <att type="string" name="canonicalName" value="NP_000312.2"/>
    <att type="real" name="MCODE_Score" value="0.2222222222222222"/>
    <att type="string" name="annotation.With (or) From" value=""/>
    <att type="integer" name="Degree" value="2"/>
    <att type="map" name="annotation.Evidence">
      <att type="string" name="GO:0016564" value="IEA"/>
      <att type="string" name="GO:0030308" value="TAS"/>
      <att type="string" name="GO:0008285" value="IEA"/>
      <att type="string" name="GO:0003700" value="TAS"/>
      <att type="string" name="GO:0005634" value="TAS"/>
      <att type="string" name="GO:0050681" value="NAS"/>
      <att type="string" name="GO:0043353" value="IEA"/>
      <att type="string" name="GO:0003674" value="ND"/>
      <att type="string" name="GO:0000082" value="IEA"/>
      <att type="string" name="GO:0044419" value="IEA"/>
      <att type="string" name="GO:0045944" value="IEA"/>
      <att type="string" name="GO:0051318" value="TAS"/>
      <att type="string" name="GO:0007050" value="IEA"/>
      <att type="string" name="GO:0019900" value="IDA"/>
      <att type="string" name="GO:0000785" value="TAS"/>
      <att type="string" name="GO:0005667" value="IEA"/>
      <att type="string" name="GO:0006355" value="NAS"/>
      <att type="string" name="GO:0003713" value="NAS"/>
      <att type="string" name="GO:0005819" value="IEA"/>
      <att type="string" name="GO:0043550" value="IDA"/>
      <att type="string" name="GO:0000122" value="TAS"/>
      <att type="string" name="GO:0045651" value="IEA"/>
      <att type="string" name="GO:0045786" value="IEA"/>
      <att type="string" name="GO:0006350" value="IEA"/>
      <att type="string" name="GO:0016605" value="IDA"/>
      <att type="string" name="GO:0000075" value="TAS"/>
      <att type="string" name="GO:0005654" value="EXP"/>
      <att type="string" name="GO:0006469" value="IPI"/>
      <att type="string" name="GO:0030521" value="NAS"/>
      <att type="string" name="GO:0051146" value="IEA"/>
      <att type="string" name="GO:0008134" value="IEA"/>
      <att type="string" name="GO:0016568" value="IEA"/>
      <att type="string" name="GO:0000279" value="NAS"/>
      <att type="string" name="GO:0051301" value="IEA"/>
    </att>
    <att type="list" name="annotation.GO BIOLOGICAL_PROCESS">
      <att type="string" name="annotation.GO BIOLOGICAL_PROCESS" value="G1 phase"/>
      <att type="string" name="annotation.GO BIOLOGICAL_PROCESS" value="G1/S transition of mitotic cell cycle"/>
      <att type="string" name="annotation.GO BIOLOGICAL_PROCESS" value="M phase"/>
      <att type="string" name="annotation.GO BIOLOGICAL_PROCESS" value="androgen receptor signaling pathway"/>
      <att type="string" name="annotation.GO BIOLOGICAL_PROCESS" value="cell cycle arrest"/>
      <att type="string" name="annotation.GO BIOLOGICAL_PROCESS" value="cell cycle checkpoint"/>
      <att type="string" name="annotation.GO BIOLOGICAL_PROCESS" value="cell division"/>
      <att type="string" name="annotation.GO BIOLOGICAL_PROCESS" value="chromatin modification"/>
      <att type="string" name="annotation.GO BIOLOGICAL_PROCESS" value="enucleate erythrocyte differentiation"/>
      <att type="string" name="annotation.GO BIOLOGICAL_PROCESS" value="interspecies interaction between organisms"/>
      <att type="string" name="annotation.GO BIOLOGICAL_PROCESS" value="negative regulation of cell cycle"/>
      <att type="string" name="annotation.GO BIOLOGICAL_PROCESS" value="negative regulation of cell growth"/>
      <att type="string" name="annotation.GO BIOLOGICAL_PROCESS" value="negative regulation of cell proliferation"/>
      <att type="string" name="annotation.GO BIOLOGICAL_PROCESS" value="negative regulation of protein kinase activity"/>
      <att type="string" name="annotation.GO BIOLOGICAL_PROCESS" value="negative regulation of transcription from RNA polymerase II promoter"/>
      <att type="string" name="annotation.GO BIOLOGICAL_PROCESS" value="positive regulation of macrophage differentiation"/>
      <att type="string" name="annotation.GO BIOLOGICAL_PROCESS" value="positive regulation of transcription from RNA polymerase II promoter"/>
      <att type="string" name="annotation.GO BIOLOGICAL_PROCESS" value="regulation of lipid kinase activity"/>
      <att type="string" name="annotation.GO BIOLOGICAL_PROCESS" value="regulation of transcription, DNA-dependent"/>
      <att type="string" name="annotation.GO BIOLOGICAL_PROCESS" value="striated muscle cell differentiation"/>
      <att type="string" name="annotation.GO BIOLOGICAL_PROCESS" value="transcription"/>
    </att>
    <att type="string" name="Prot_Name" value="retinoblastoma 1"/>
  </node>
  <node label="NP_002178.2" id="-1174">
    <att type="string" name="annotation.DB_Object_ID" value="P29460"/>
    <att type="string" name="Column 4" value="3593"/>
    <att type="string" name="annotation.DB_Object_Type" value="protein"/>
    <att type="string" name="annotation.DB" value="UniProtKB"/>
    <att type="string" name="GeneID_String" value="3593"/>
    <att type="string" name="annotation.Qualifier" value=""/>
    <att type="string" name="MCODE_Node_Status" value="Unclustered"/>
    <att type="string" name="annotation.Taxon" value="Human"/>
    <att type="string" name="Prot_Acc" value="NP_002178.2"/>
    <att type="string" name="type" value="human"/>
    <att type="string" name="annotation.Assigned_by" value="UniProtKB"/>
    <att type="list" name="annotation.GO MOLECULAR_FUNCTION">
      <att type="string" name="annotation.GO MOLECULAR_FUNCTION" value="cytokine activity"/>
      <att type="string" name="annotation.GO MOLECULAR_FUNCTION" value="hematopoietin/interferon-class (D200-domain) cytokine receptor activity"/>
      <att type="string" name="annotation.GO MOLECULAR_FUNCTION" value="interleukin-12 alpha subunit binding"/>
      <att type="string" name="annotation.GO MOLECULAR_FUNCTION" value="interleukin-12 receptor binding"/>
      <att type="string" name="annotation.GO MOLECULAR_FUNCTION" value="protein binding"/>
      <att type="string" name="annotation.GO MOLECULAR_FUNCTION" value="protein heterodimerization activity"/>
      <att type="string" name="annotation.GO MOLECULAR_FUNCTION" value="protein homodimerization activity"/>
      <att type="string" name="annotation.GO MOLECULAR_FUNCTION" value="signal transducer activity"/>
    </att>
    <att type="map" name="annotation.DB:Reference">
      <att type="string" name="GO:0005515" value="PMID:10899108"/>
      <att type="string" name="GO:0042088" value="PMID:1673147"/>
      <att type="string" name="GO:0042803" value="GOA:compara|GO_REF:0000019"/>
      <att type="string" name="GO:0032816" value="PMID:1674604"/>
      <att type="string" name="GO:0042093" value="PMID:1673147"/>
      <att type="string" name="GO:0042104" value="PMID:1674604"/>
      <att type="string" name="GO:0045078" value="PMID:1673147"/>
      <att type="string" name="GO:0007050" value="PMID:16942485"/>
      <att type="string" name="GO:0004871" value="PMID:9789052"/>
      <att type="string" name="GO:0002323" value="GOA:compara|GO_REF:0000019"/>
      <att type="string" name="GO:0032729" value="PMID:1674604"/>
      <att type="string" name="GO:0004896" value="GOA:interpro|GO_REF:0000002"/>
      <att type="string" name="GO:0046982" value="PMID:1674604"/>
      <att type="string" name="GO:0005143" value="PMID:1674604"/>
      <att type="string" name="GO:0042164" value="GOA:compara|GO_REF:0000019"/>
      <att type="string" name="GO:0050671" value="PMID:1674604"/>
      <att type="string" name="GO:0005576" value="GOA:spkw|GO_REF:0000004"/>
      <att type="string" name="GO:0048662" value="PMID:16942485"/>
      <att type="string" name="GO:0005125" value="PMID:1674604"/>
      <att type="string" name="GO:0019233" value="GOA:compara|GO_REF:0000019"/>
      <att type="string" name="GO:0045785" value="PMID:7903063"/>
      <att type="string" name="GO:0042035" value="PMID:1673147"/>
      <att type="string" name="GO:0016020" value="GOA:interpro|GO_REF:0000002"/>
      <att type="string" name="GO:0016477" value="PMID:7903063"/>
      <att type="string" name="GO:0043514" value="PMID:1674604"/>
      <att type="string" name="GO:0010224" value="PMID:8992506"/>
      <att type="string" name="GO:0034393" value="PMID:16942485"/>
      <att type="string" name="GO:0002860" value="PMID:7903063"/>
      <att type="string" name="GO:0007166" value="GOA:compara|GO_REF:0000019"/>
    </att>
    <att type="integer" name="GeneID" value="3593"/>
    <att type="string" name="annotation.DB_Object_Name" value="IL12B, NKSF2: Interleukin-12 subunit beta precursor"/>
    <att type="list" name="annotation.GO CELLULAR_COMPONENT">
      <att type="string" name="annotation.GO CELLULAR_COMPONENT" value="extracellular region"/>
      <att type="string" name="annotation.GO CELLULAR_COMPONENT" value="interleukin-12 complex"/>
      <att type="string" name="annotation.GO CELLULAR_COMPONENT" value="membrane"/>
    </att>
    <att type="string" name="annotation.Date" value="20071025"/>
    <att type="list" name="cytoscape.alias.list">
      <att type="string" name="cytoscape.alias.list" value="IPI00021798"/>
      <att type="string" name="cytoscape.alias.list" value="P29460"/>
    </att>
    <att type="string" name="upkb_sp" value="P29460"/>
    <att type="string" name="canonicalName" value="NP_002178.2"/>
    <att type="real" name="MCODE_Score" value="0.8888888888888888"/>
    <att type="string" name="annotation.With (or) From" value=""/>
    <att type="integer" name="Degree" value="1"/>
    <att type="map" name="annotation.Evidence">
      <att type="string" name="GO:0005515" value="IPI"/>
      <att type="string" name="GO:0042088" value="TAS"/>
      <att type="string" name="GO:0042803" value="IEA"/>
      <att type="string" name="GO:0032816" value="IDA"/>
      <att type="string" name="GO:0042093" value="IDA"/>
      <att type="string" name="GO:0042104" value="IDA"/>
      <att type="string" name="GO:0045078" value="TAS"/>
      <att type="string" name="GO:0007050" value="IDA"/>
      <att type="string" name="GO:0004871" value="TAS"/>
      <att type="string" name="GO:0002323" value="IEA"/>
      <att type="string" name="GO:0032729" value="IDA"/>
      <att type="string" name="GO:0004896" value="IEA"/>
      <att type="string" name="GO:0046982" value="IPI"/>
      <att type="string" name="GO:0005143" value="TAS"/>
      <att type="string" name="GO:0042164" value="IEA"/>
      <att type="string" name="GO:0050671" value="IDA"/>
      <att type="string" name="GO:0005576" value="IEA"/>
      <att type="string" name="GO:0048662" value="IDA"/>
      <att type="string" name="GO:0005125" value="IDA"/>
      <att type="string" name="GO:0019233" value="IEA"/>
      <att type="string" name="GO:0045785" value="IDA"/>
      <att type="string" name="GO:0042035" value="TAS"/>
      <att type="string" name="GO:0016020" value="IEA"/>
      <att type="string" name="GO:0016477" value="IDA"/>
      <att type="string" name="GO:0043514" value="IEP"/>
      <att type="string" name="GO:0010224" value="IDA"/>
      <att type="string" name="GO:0034393" value="IDA"/>
      <att type="string" name="GO:0002860" value="IDA"/>
      <att type="string" name="GO:0007166" value="IEA"/>
    </att>
    <att type="list" name="annotation.GO BIOLOGICAL_PROCESS">
      <att type="string" name="annotation.GO BIOLOGICAL_PROCESS" value="T-helper 1 type immune response"/>
      <att type="string" name="annotation.GO BIOLOGICAL_PROCESS" value="T-helper cell differentiation"/>
      <att type="string" name="annotation.GO BIOLOGICAL_PROCESS" value="cell cycle arrest"/>
      <att type="string" name="annotation.GO BIOLOGICAL_PROCESS" value="cell migration"/>
      <att type="string" name="annotation.GO BIOLOGICAL_PROCESS" value="cell surface receptor linked signal transduction"/>
      <att type="string" name="annotation.GO BIOLOGICAL_PROCESS" value="natural killer cell activation during immune response"/>
      <att type="string" name="annotation.GO BIOLOGICAL_PROCESS" value="negative regulation of smooth muscle cell proliferation"/>
      <att type="string" name="annotation.GO BIOLOGICAL_PROCESS" value="positive regulation of activated T cell proliferation"/>
      <att type="string" name="annotation.GO BIOLOGICAL_PROCESS" value="positive regulation of cell adhesion"/>
      <att type="string" name="annotation.GO BIOLOGICAL_PROCESS" value="positive regulation of interferon-gamma biosynthetic process"/>
      <att type="string" name="annotation.GO BIOLOGICAL_PROCESS" value="positive regulation of interferon-gamma production"/>
      <att type="string" name="annotation.GO BIOLOGICAL_PROCESS" value="positive regulation of lymphocyte proliferation"/>
      <att type="string" name="annotation.GO BIOLOGICAL_PROCESS" value="positive regulation of natural killer cell activation"/>
      <att type="string" name="annotation.GO BIOLOGICAL_PROCESS" value="positive regulation of natural killer cell mediated cytotoxicity directed against tumor cell target"/>
      <att type="string" name="annotation.GO BIOLOGICAL_PROCESS" value="positive regulation of smooth muscle cell apoptosis"/>
      <att type="string" name="annotation.GO BIOLOGICAL_PROCESS" value="regulation of cytokine biosynthetic process"/>
      <att type="string" name="annotation.GO BIOLOGICAL_PROCESS" value="response to UV-B"/>
      <att type="string" name="annotation.GO BIOLOGICAL_PROCESS" value="sensory perception of pain"/>
    </att>
    <att type="string" name="Prot_Name" value="interleukin 12B precursor"/>
  </node>
  <node label="NP_003832.2" id="-1081">
    <att type="string" name="annotation.DB_Object_ID" value="O14798"/>
    <att type="string" name="Column 4" value="8794"/>
    <att type="string" name="annotation.DB_Object_Type" value="protein"/>
    <att type="string" name="annotation.DB" value="UniProtKB"/>
    <att type="string" name="upkb_vega" value="OTTHUMP00000177193"/>
    <att type="string" name="GeneID_String" value="8794"/>
    <att type="string" name="annotation.Qualifier" value=""/>
    <att type="string" name="MCODE_Node_Status" value="Unclustered"/>
    <att type="string" name="annotation.Taxon" value="Human"/>
    <att type="string" name="Prot_Acc" value="NP_003832.2"/>
    <att type="string" name="type" value="human"/>
    <att type="string" name="annotation.Assigned_by" value="UniProtKB"/>
    <att type="list" name="annotation.GO MOLECULAR_FUNCTION">
      <att type="string" name="annotation.GO MOLECULAR_FUNCTION" value="receptor activity"/>
      <att type="string" name="annotation.GO MOLECULAR_FUNCTION" value="transmembrane receptor activity"/>
    </att>
    <att type="map" name="annotation.DB:Reference">
      <att type="string" name="GO:0007165" value="PMID:9314565"/>
      <att type="string" name="GO:0005886" value="GOA:spsl|GO_REF:0000023"/>
      <att type="string" name="GO:0005887" value="PMID:9314565"/>
      <att type="string" name="GO:0006915" value="GOA:spkw|GO_REF:0000004"/>
      <att type="string" name="GO:0004872" value="GOA:interpro|GO_REF:0000002"/>
      <att type="string" name="GO:0031225" value="GOA:spkw|GO_REF:0000004"/>
      <att type="string" name="GO:0004888" value="PMID:9314565"/>
    </att>
    <att type="integer" name="GeneID" value="8794"/>
    <att type="string" name="annotation.DB_Object_Name" value="TNFRSF10C, DCR1, UNQ321/PRO366, LIT, TRAILR3, TRID: Tumor necrosis factor receptor superfamily member 10C precursor"/>
    <att type="list" name="annotation.GO CELLULAR_COMPONENT">
      <att type="string" name="annotation.GO CELLULAR_COMPONENT" value="anchored to membrane"/>
      <att type="string" name="annotation.GO CELLULAR_COMPONENT" value="integral to plasma membrane"/>
      <att type="string" name="annotation.GO CELLULAR_COMPONENT" value="plasma membrane"/>
    </att>
    <att type="string" name="annotation.Date" value="20080616"/>
    <att type="list" name="cytoscape.alias.list">
      <att type="string" name="cytoscape.alias.list" value="IPI00021970"/>
      <att type="string" name="cytoscape.alias.list" value="O14798"/>
    </att>
    <att type="string" name="upkb_sp" value="O14798"/>
    <att type="string" name="canonicalName" value="NP_003832.2"/>
    <att type="real" name="MCODE_Score" value="0.0"/>
    <att type="string" name="annotation.With (or) From" value="SP_KW:KW-0336"/>
    <att type="map" name="annotation.Evidence">
      <att type="string" name="GO:0007165" value="TAS"/>
      <att type="string" name="GO:0005886" value="IEA"/>
      <att type="string" name="GO:0005887" value="TAS"/>
      <att type="string" name="GO:0006915" value="IEA"/>
      <att type="string" name="GO:0004872" value="IEA"/>
      <att type="string" name="GO:0031225" value="IEA"/>
      <att type="string" name="GO:0004888" value="TAS"/>
    </att>
    <att type="list" name="annotation.GO BIOLOGICAL_PROCESS">
      <att type="string" name="annotation.GO BIOLOGICAL_PROCESS" value="apoptosis"/>
      <att type="string" name="annotation.GO BIOLOGICAL_PROCESS" value="signal transduction"/>
    </att>
    <att type="string" name="Prot_Name" value="tumor necrosis factor receptor superfamily, member 10c precursor"/>
  </node>
  <node label="NP_005219.2" id="-767">
    <att type="string" name="annotation.DB_Object_ID" value="P00533"/>
    <att type="string" name="Column 4" value="1956"/>
    <att type="string" name="annotation.DB_Object_Type" value="protein"/>
    <att type="string" name="annotation.DB" value="UniProtKB"/>
    <att type="string" name="GeneID_String" value="1956"/>
    <att type="string" name="annotation.Qualifier" value="colocalizes_with"/>
    <att type="string" name="MCODE_Node_Status" value="Unclustered"/>
    <att type="string" name="annotation.Taxon" value="Human"/>
    <att type="string" name="Prot_Acc" value="NP_005219.2"/>
    <att type="string" name="type" value="human"/>
    <att type="string" name="annotation.Assigned_by" value="UniProtKB"/>
    <att type="list" name="annotation.GO MOLECULAR_FUNCTION">
      <att type="string" name="annotation.GO MOLECULAR_FUNCTION" value="ATP binding"/>
      <att type="string" name="annotation.GO MOLECULAR_FUNCTION" value="MAP/ERK kinase kinase activity"/>
      <att type="string" name="annotation.GO MOLECULAR_FUNCTION" value="actin filament binding"/>
      <att type="string" name="annotation.GO MOLECULAR_FUNCTION" value="double-stranded DNA binding"/>
      <att type="string" name="annotation.GO MOLECULAR_FUNCTION" value="epidermal growth factor receptor activity"/>
      <att type="string" name="annotation.GO MOLECULAR_FUNCTION" value="identical protein binding"/>
      <att type="string" name="annotation.GO MOLECULAR_FUNCTION" value="nitric-oxide synthase regulator activity"/>
      <att type="string" name="annotation.GO MOLECULAR_FUNCTION" value="nucleotide binding"/>
      <att type="string" name="annotation.GO MOLECULAR_FUNCTION" value="protein heterodimerization activity"/>
      <att type="string" name="annotation.GO MOLECULAR_FUNCTION" value="transferase activity"/>
      <att type="string" name="annotation.GO MOLECULAR_FUNCTION" value="transmembrane receptor activity"/>
    </att>
    <att type="map" name="annotation.DB:Reference">
      <att type="string" name="GO:0043006" value="PMID:12435727"/>
      <att type="string" name="GO:0005886" value="PMID:10913131"/>
      <att type="string" name="GO:0050730" value="PMID:12435727"/>
      <att type="string" name="GO:0050999" value="PMID:12828935"/>
      <att type="string" name="GO:0005634" value="PMID:12828935"/>
      <att type="string" name="GO:0007202" value="PMID:12435727"/>
      <att type="string" name="GO:0005615" value="PMID:9103388"/>
      <att type="string" name="GO:0045429" value="PMID:12828935"/>
      <att type="string" name="GO:0042802" value="PMID:16777603"/>
      <att type="string" name="GO:0005006" value="PMID:2790960"/>
      <att type="string" name="GO:0016323" value="PMID:12646923"/>
      <att type="string" name="GO:0005737" value="PMID:12435727"/>
      <att type="string" name="GO:0016337" value="PMID:12435727"/>
      <att type="string" name="GO:0003690" value="PMID:6325948"/>
      <att type="string" name="GO:0051015" value="PMID:14702346"/>
      <att type="string" name="GO:0000166" value="GOA:spkw|GO_REF:0000004"/>
      <att type="string" name="GO:0007173" value="PMID:12435727"/>
      <att type="string" name="GO:0043406" value="PMID:10572067"/>
      <att type="string" name="GO:0030235" value="PMID:12828935"/>
      <att type="string" name="GO:0050679" value="PMID:10572067"/>
      <att type="string" name="GO:0030335" value="PMID:12435727"/>
      <att type="string" name="GO:0046982" value="PMID:10572067"/>
      <att type="string" name="GO:0030122" value="PMID:14702346"/>
      <att type="string" name="GO:0051205" value="PMID:12435727"/>
      <att type="string" name="GO:0006950" value="PMID:12828935"/>
      <att type="string" name="GO:0005576" value="GOA:spkw|GO_REF:0000004"/>
      <att type="string" name="GO:0045786" value="GOA:spkw|GO_REF:0000004"/>
      <att type="string" name="GO:0005524" value="GOA:interpro|GO_REF:0000002"/>
      <att type="string" name="GO:0001503" value="PMID:12925580"/>
      <att type="string" name="GO:0004710" value="PMID:15542601"/>
      <att type="string" name="GO:0006468" value="GOA:interpro|GO_REF:0000002"/>
      <att type="string" name="GO:0016021" value="GOA:spkw|GO_REF:0000004"/>
      <att type="string" name="GO:0016740" value="GOA:spkw|GO_REF:0000004"/>
      <att type="string" name="GO:0007166" value="PMID:7736574"/>
      <att type="string" name="GO:0042327" value="PMID:15082764"/>
      <att type="string" name="GO:0005768" value="PMID:14702346"/>
      <att type="string" name="GO:0004888" value="PMID:7736574"/>
    </att>
    <att type="integer" name="GeneID" value="1956"/>
    <att type="string" name="annotation.DB_Object_Name" value="ERBB1, EGFR: Epidermal growth factor receptor precursor"/>
    <att type="list" name="annotation.GO CELLULAR_COMPONENT">
      <att type="string" name="annotation.GO CELLULAR_COMPONENT" value="AP-2 adaptor complex"/>
      <att type="string" name="annotation.GO CELLULAR_COMPONENT" value="basolateral plasma membrane"/>
      <att type="string" name="annotation.GO CELLULAR_COMPONENT" value="cytoplasm"/>
      <att type="string" name="annotation.GO CELLULAR_COMPONENT" value="endosome"/>
      <att type="string" name="annotation.GO CELLULAR_COMPONENT" value="extracellular region"/>
      <att type="string" name="annotation.GO CELLULAR_COMPONENT" value="extracellular space"/>
      <att type="string" name="annotation.GO CELLULAR_COMPONENT" value="integral to membrane"/>
      <att type="string" name="annotation.GO CELLULAR_COMPONENT" value="nucleus"/>
      <att type="string" name="annotation.GO CELLULAR_COMPONENT" value="plasma membrane"/>
    </att>
    <att type="string" name="annotation.Date" value="20050812"/>
    <att type="list" name="cytoscape.alias.list">
      <att type="string" name="cytoscape.alias.list" value="IPI00018274"/>
      <att type="string" name="cytoscape.alias.list" value="P00533"/>
    </att>
    <att type="string" name="upkb_sp" value="P00533"/>
    <att type="string" name="canonicalName" value="NP_005219.2"/>
    <att type="real" name="MCODE_Score" value="0.0"/>
    <att type="string" name="annotation.With (or) From" value=""/>
    <att type="map" name="annotation.Evidence">
      <att type="string" name="GO:0043006" value="TAS"/>
      <att type="string" name="GO:0005886" value="EXP"/>
      <att type="string" name="GO:0050730" value="IMP"/>
      <att type="string" name="GO:0050999" value="IDA"/>
      <att type="string" name="GO:0005634" value="IDA"/>
      <att type="string" name="GO:0007202" value="TAS"/>
      <att type="string" name="GO:0005615" value="NAS"/>
      <att type="string" name="GO:0045429" value="IDA"/>
      <att type="string" name="GO:0042802" value="IPI"/>
      <att type="string" name="GO:0005006" value="NAS"/>
      <att type="string" name="GO:0016323" value="IDA"/>
      <att type="string" name="GO:0005737" value="IDA"/>
      <att type="string" name="GO:0016337" value="IMP"/>
      <att type="string" name="GO:0003690" value="NAS"/>
      <att type="string" name="GO:0051015" value="IDA"/>
      <att type="string" name="GO:0000166" value="IEA"/>
      <att type="string" name="GO:0007173" value="IDA"/>
      <att type="string" name="GO:0043406" value="IDA"/>
      <att type="string" name="GO:0030235" value="IDA"/>
      <att type="string" name="GO:0050679" value="IDA"/>
      <att type="string" name="GO:0030335" value="IMP"/>
      <att type="string" name="GO:0046982" value="IDA"/>
      <att type="string" name="GO:0030122" value="TAS"/>
      <att type="string" name="GO:0051205" value="TAS"/>
      <att type="string" name="GO:0006950" value="NAS"/>
      <att type="string" name="GO:0005576" value="IEA"/>
      <att type="string" name="GO:0045786" value="IEA"/>
      <att type="string" name="GO:0005524" value="IEA"/>
      <att type="string" name="GO:0001503" value="NAS"/>
      <att type="string" name="GO:0004710" value="NAS"/>
      <att type="string" name="GO:0006468" value="IEA"/>
      <att type="string" name="GO:0016021" value="IEA"/>
      <att type="string" name="GO:0016740" value="IEA"/>
      <att type="string" name="GO:0007166" value="IDA"/>
      <att type="string" name="GO:0042327" value="IDA"/>
      <att type="string" name="GO:0005768" value="IDA"/>
      <att type="string" name="GO:0004888" value="IDA"/>
    </att>
    <att type="list" name="annotation.GO BIOLOGICAL_PROCESS">
      <att type="string" name="annotation.GO BIOLOGICAL_PROCESS" value="activation of phospholipase C activity"/>
      <att type="string" name="annotation.GO BIOLOGICAL_PROCESS" value="calcium-dependent phospholipase A2 activation"/>
      <att type="string" name="annotation.GO BIOLOGICAL_PROCESS" value="cell surface receptor linked signal transduction"/>
      <att type="string" name="annotation.GO BIOLOGICAL_PROCESS" value="cell-cell adhesion"/>
      <att type="string" name="annotation.GO BIOLOGICAL_PROCESS" value="epidermal growth factor receptor signaling pathway"/>
      <att type="string" name="annotation.GO BIOLOGICAL_PROCESS" value="negative regulation of cell cycle"/>
      <att type="string" name="annotation.GO BIOLOGICAL_PROCESS" value="ossification"/>
      <att type="string" name="annotation.GO BIOLOGICAL_PROCESS" value="positive regulation of MAP kinase activity"/>
      <att type="string" name="annotation.GO BIOLOGICAL_PROCESS" value="positive regulation of cell migration"/>
      <att type="string" name="annotation.GO BIOLOGICAL_PROCESS" value="positive regulation of epithelial cell proliferation"/>
      <att type="string" name="annotation.GO BIOLOGICAL_PROCESS" value="positive regulation of nitric oxide biosynthetic process"/>
      <att type="string" name="annotation.GO BIOLOGICAL_PROCESS" value="positive regulation of phosphorylation"/>
      <att type="string" name="annotation.GO BIOLOGICAL_PROCESS" value="protein amino acid phosphorylation"/>
      <att type="string" name="annotation.GO BIOLOGICAL_PROCESS" value="protein insertion into membrane"/>
      <att type="string" name="annotation.GO BIOLOGICAL_PROCESS" value="regulation of nitric-oxide synthase activity"/>
      <att type="string" name="annotation.GO BIOLOGICAL_PROCESS" value="regulation of peptidyl-tyrosine phosphorylation"/>
      <att type="string" name="annotation.GO BIOLOGICAL_PROCESS" value="response to stress"/>
    </att>
    <att type="string" name="Prot_Name" value="epidermal growth factor receptor isoform a"/>
  </node>
  <node label="NP_000567.1" id="-1196">
    <att type="string" name="annotation.DB_Object_ID" value="P01584"/>
    <att type="string" name="Column 4" value="3553"/>
    <att type="string" name="annotation.DB_Object_Type" value="protein"/>
    <att type="string" name="annotation.DB" value="UniProtKB"/>
    <att type="string" name="GeneID_String" value="3553"/>
    <att type="string" name="annotation.Qualifier" value=""/>
    <att type="string" name="MCODE_Node_Status" value="Unclustered"/>
    <att type="string" name="annotation.Taxon" value="Human"/>
    <att type="string" name="Prot_Acc" value="NP_000567.1"/>
    <att type="string" name="type" value="human"/>
    <att type="string" name="annotation.Assigned_by" value="PINC"/>
    <att type="list" name="annotation.GO MOLECULAR_FUNCTION">
      <att type="string" name="annotation.GO MOLECULAR_FUNCTION" value="interleukin-1 receptor binding"/>
      <att type="string" name="annotation.GO MOLECULAR_FUNCTION" value="protein binding"/>
      <att type="string" name="annotation.GO MOLECULAR_FUNCTION" value="signal transducer activity"/>
    </att>
    <att type="map" name="annotation.DB:Reference">
      <att type="string" name="GO:0032755" value="GOA:compara|GO_REF:0000019"/>
      <att type="string" name="GO:0005515" value="PMID:9062193"/>
      <att type="string" name="GO:0008285" value="PMID:3493774"/>
      <att type="string" name="GO:0019221" value="GOA:compara|GO_REF:0000019"/>
      <att type="string" name="GO:0007267" value="PMID:2989698"/>
      <att type="string" name="GO:0046330" value="GOA:compara|GO_REF:0000019"/>
      <att type="string" name="GO:0050900" value="GOA:compara|GO_REF:0000019"/>
      <att type="string" name="GO:0007204" value="GOA:compara|GO_REF:0000019"/>
      <att type="string" name="GO:0005615" value="PMID:3493774"/>
      <att type="string" name="GO:0000187" value="PMID:10748004"/>
      <att type="string" name="GO:0006955" value="GOA:interpro|GO_REF:0000002"/>
      <att type="string" name="GO:0051091" value="PMID:10748004"/>
      <att type="string" name="GO:0006954" value="PMID:1919436"/>
      <att type="string" name="GO:0001660" value="GOA:spkw|GO_REF:0000004"/>
      <att type="string" name="GO:0004871" value="PMID:10786823"/>
      <att type="string" name="GO:0043123" value="GOA:compara|GO_REF:0000019"/>
      <att type="string" name="GO:0045410" value="GOA:compara|GO_REF:0000019"/>
      <att type="string" name="GO:0005149" value="PMID:1919436"/>
      <att type="string" name="GO:0030593" value="GOA:compara|GO_REF:0000019"/>
      <att type="string" name="GO:0006915" value="PMID:9218611"/>
      <att type="string" name="GO:0006916" value="PMID:10748004"/>
      <att type="string" name="GO:0005576" value="PMID:1919436"/>
      <att type="string" name="GO:0001525" value="GOA:compara|GO_REF:0000019"/>
      <att type="string" name="GO:0007165" value="PMID:9218611"/>
      <att type="string" name="GO:0001934" value="PMID:10748004"/>
      <att type="string" name="GO:0045080" value="GOA:compara|GO_REF:0000019"/>
    </att>
    <att type="integer" name="GeneID" value="3553"/>
    <att type="string" name="annotation.DB_Object_Name" value="IL1B, IL1F2: Interleukin-1 beta precursor"/>
    <att type="list" name="annotation.GO CELLULAR_COMPONENT">
      <att type="string" name="annotation.GO CELLULAR_COMPONENT" value="extracellular region"/>
      <att type="string" name="annotation.GO CELLULAR_COMPONENT" value="extracellular space"/>
    </att>
    <att type="string" name="annotation.Date" value="20030904"/>
    <att type="list" name="cytoscape.alias.list">
      <att type="string" name="cytoscape.alias.list" value="IPI00307223"/>
      <att type="string" name="cytoscape.alias.list" value="P01584"/>
    </att>
    <att type="string" name="upkb_sp" value="P01584"/>
    <att type="string" name="canonicalName" value="NP_000567.1"/>
    <att type="real" name="MCODE_Score" value="1.0"/>
    <att type="string" name="annotation.With (or) From" value=""/>
    <att type="map" name="annotation.Evidence">
      <att type="string" name="GO:0032755" value="IEA"/>
      <att type="string" name="GO:0005515" value="IPI"/>
      <att type="string" name="GO:0008285" value="TAS"/>
      <att type="string" name="GO:0019221" value="IEA"/>
      <att type="string" name="GO:0007267" value="TAS"/>
      <att type="string" name="GO:0046330" value="IEA"/>
      <att type="string" name="GO:0050900" value="IEA"/>
      <att type="string" name="GO:0007204" value="IEA"/>
      <att type="string" name="GO:0005615" value="TAS"/>
      <att type="string" name="GO:0000187" value="IDA"/>
      <att type="string" name="GO:0006955" value="IEA"/>
      <att type="string" name="GO:0051091" value="IDA"/>
      <att type="string" name="GO:0006954" value="NAS"/>
      <att type="string" name="GO:0001660" value="IEA"/>
      <att type="string" name="GO:0004871" value="TAS"/>
      <att type="string" name="GO:0043123" value="IEA"/>
      <att type="string" name="GO:0045410" value="IEA"/>
      <att type="string" name="GO:0005149" value="NAS"/>
      <att type="string" name="GO:0030593" value="IEA"/>
      <att type="string" name="GO:0006915" value="TAS"/>
      <att type="string" name="GO:0006916" value="IDA"/>
      <att type="string" name="GO:0005576" value="NAS"/>
      <att type="string" name="GO:0001525" value="IEA"/>
      <att type="string" name="GO:0007165" value="TAS"/>
      <att type="string" name="GO:0001934" value="IDA"/>
      <att type="string" name="GO:0045080" value="IEA"/>
    </att>
    <att type="list" name="annotation.GO BIOLOGICAL_PROCESS">
      <att type="string" name="annotation.GO BIOLOGICAL_PROCESS" value="activation of MAPK activity"/>
      <att type="string" name="annotation.GO BIOLOGICAL_PROCESS" value="angiogenesis"/>
      <att type="string" name="annotation.GO BIOLOGICAL_PROCESS" value="anti-apoptosis"/>
      <att type="string" name="annotation.GO BIOLOGICAL_PROCESS" value="apoptosis"/>
      <att type="string" name="annotation.GO BIOLOGICAL_PROCESS" value="cell-cell signaling"/>
      <att type="string" name="annotation.GO BIOLOGICAL_PROCESS" value="cytokine and chemokine mediated signaling pathway"/>
      <att type="string" name="annotation.GO BIOLOGICAL_PROCESS" value="elevation of cytosolic calcium ion concentration"/>
      <att type="string" name="annotation.GO BIOLOGICAL_PROCESS" value="fever"/>
      <att type="string" name="annotation.GO BIOLOGICAL_PROCESS" value="immune response"/>
      <att type="string" name="annotation.GO BIOLOGICAL_PROCESS" value="inflammatory response"/>
      <att type="string" name="annotation.GO BIOLOGICAL_PROCESS" value="leukocyte migration"/>
      <att type="string" name="annotation.GO BIOLOGICAL_PROCESS" value="negative regulation of cell proliferation"/>
      <att type="string" name="annotation.GO BIOLOGICAL_PROCESS" value="neutrophil chemotaxis"/>
      <att type="string" name="annotation.GO BIOLOGICAL_PROCESS" value="positive regulation of I-kappaB kinase/NF-kappaB cascade"/>
      <att type="string" name="annotation.GO BIOLOGICAL_PROCESS" value="positive regulation of JNK cascade"/>
      <att type="string" name="annotation.GO BIOLOGICAL_PROCESS" value="positive regulation of chemokine biosynthetic process"/>
      <att type="string" name="annotation.GO BIOLOGICAL_PROCESS" value="positive regulation of interleukin-6 biosynthetic process"/>
      <att type="string" name="annotation.GO BIOLOGICAL_PROCESS" value="positive regulation of interleukin-6 production"/>
      <att type="string" name="annotation.GO BIOLOGICAL_PROCESS" value="positive regulation of protein amino acid phosphorylation"/>
      <att type="string" name="annotation.GO BIOLOGICAL_PROCESS" value="positive regulation of transcription factor activity"/>
      <att type="string" name="annotation.GO BIOLOGICAL_PROCESS" value="signal transduction"/>
    </att>
    <att type="string" name="Prot_Name" value="interleukin 1, beta proprotein"/>
  </node>
  <node label="NP_002284.2" id="-330">
    <att type="string" name="annotation.DB_Object_ID" value="P11047"/>
    <att type="string" name="Column 4" value="3915"/>
    <att type="string" name="annotation.DB_Object_Type" value="protein"/>
    <att type="string" name="annotation.DB" value="UniProtKB"/>
    <att type="string" name="GeneID_String" value="3915"/>
    <att type="string" name="annotation.Qualifier" value=""/>
    <att type="string" name="MCODE_Node_Status" value="Unclustered"/>
    <att type="string" name="annotation.Taxon" value="Human"/>
    <att type="string" name="upkb_tr" value="Q96BH6"/>
    <att type="string" name="Prot_Acc" value="NP_002284.2"/>
    <att type="string" name="type" value="human"/>
    <att type="string" name="annotation.Assigned_by" value="Ensembl"/>
    <att type="list" name="annotation.GO MOLECULAR_FUNCTION">
      <att type="string" name="annotation.GO MOLECULAR_FUNCTION" value="extracellular matrix structural constituent"/>
      <att type="string" name="annotation.GO MOLECULAR_FUNCTION" value="protein binding"/>
    </att>
    <att type="map" name="annotation.DB:Reference">
      <att type="string" name="GO:0005515" value="GOA:spkw|GO_REF:0000004"/>
      <att type="string" name="GO:0050679" value="PMID:14557481"/>
      <att type="string" name="GO:0005605" value="GOA:compara|GO_REF:0000019"/>
      <att type="string" name="GO:0005606" value="PMID:14557481"/>
      <att type="string" name="GO:0005576" value="GOA:spkw|GO_REF:0000004"/>
      <att type="string" name="GO:0043259" value="GOA:compara|GO_REF:0000019"/>
      <att type="string" name="GO:0006461" value="PMID:15159456"/>
      <att type="string" name="GO:0022617" value="PMID:15159456"/>
      <att type="string" name="GO:0007492" value="PMID:9885251"/>
      <att type="string" name="GO:0016477" value="PMID:15561105"/>
      <att type="string" name="GO:0031581" value="PMID:15159456"/>
      <att type="string" name="GO:0007155" value="PMID:15159456"/>
      <att type="string" name="GO:0005201" value="PMID:15159456"/>
    </att>
    <att type="integer" name="GeneID" value="3915"/>
    <att type="string" name="annotation.DB_Object_Name" value="LAMC1, LAMB2: Laminin subunit gamma-1 precursor"/>
    <att type="list" name="annotation.GO CELLULAR_COMPONENT">
      <att type="string" name="annotation.GO CELLULAR_COMPONENT" value="basal lamina"/>
      <att type="string" name="annotation.GO CELLULAR_COMPONENT" value="extracellular region"/>
      <att type="string" name="annotation.GO CELLULAR_COMPONENT" value="laminin-1 complex"/>
      <att type="string" name="annotation.GO CELLULAR_COMPONENT" value="laminin-10 complex"/>
    </att>
    <att type="string" name="annotation.Date" value="20080612"/>
    <att type="list" name="cytoscape.alias.list">
      <att type="string" name="cytoscape.alias.list" value="IPI00298281"/>
      <att type="string" name="cytoscape.alias.list" value="P11047"/>
    </att>
    <att type="string" name="upkb_sp" value="P11047"/>
    <att type="string" name="canonicalName" value="NP_002284.2"/>
    <att type="real" name="MCODE_Score" value="0.0"/>
    <att type="string" name="annotation.With (or) From" value="Ensembl:ENSMUSP00000027752"/>
    <att type="map" name="annotation.Evidence">
      <att type="string" name="GO:0005515" value="IEA"/>
      <att type="string" name="GO:0050679" value="TAS"/>
      <att type="string" name="GO:0005605" value="IEA"/>
      <att type="string" name="GO:0005606" value="TAS"/>
      <att type="string" name="GO:0005576" value="IEA"/>
      <att type="string" name="GO:0043259" value="IEA"/>
      <att type="string" name="GO:0006461" value="IDA"/>
      <att type="string" name="GO:0022617" value="IMP"/>
      <att type="string" name="GO:0007492" value="TAS"/>
      <att type="string" name="GO:0016477" value="IMP"/>
      <att type="string" name="GO:0031581" value="IMP"/>
      <att type="string" name="GO:0007155" value="IDA"/>
      <att type="string" name="GO:0005201" value="IMP"/>
    </att>
    <att type="list" name="annotation.GO BIOLOGICAL_PROCESS">
      <att type="string" name="annotation.GO BIOLOGICAL_PROCESS" value="cell adhesion"/>
      <att type="string" name="annotation.GO BIOLOGICAL_PROCESS" value="cell migration"/>
      <att type="string" name="annotation.GO BIOLOGICAL_PROCESS" value="endoderm development"/>
      <att type="string" name="annotation.GO BIOLOGICAL_PROCESS" value="extracellular matrix disassembly"/>
      <att type="string" name="annotation.GO BIOLOGICAL_PROCESS" value="hemidesmosome assembly"/>
      <att type="string" name="annotation.GO BIOLOGICAL_PROCESS" value="positive regulation of epithelial cell proliferation"/>
      <att type="string" name="annotation.GO BIOLOGICAL_PROCESS" value="protein complex assembly"/>
    </att>
    <att type="string" name="Prot_Name" value="laminin, gamma 1 precursor"/>
  </node>
  <node label="NP_002813.2" id="-1035">
    <att type="string" name="annotation.DB_Object_ID" value="Q12792"/>
    <att type="string" name="Column 4" value="5756"/>
    <att type="string" name="annotation.DB_Object_Type" value="protein"/>
    <att type="string" name="annotation.DB" value="UniProtKB"/>
    <att type="string" name="upkb_vega" value="OTTHUMP00000167177"/>
    <att type="string" name="GeneID_String" value="5756"/>
    <att type="string" name="annotation.Qualifier" value=""/>
    <att type="string" name="MCODE_Node_Status" value="Unclustered"/>
    <att type="string" name="annotation.Taxon" value="Human"/>
    <att type="string" name="Prot_Acc" value="NP_002813.2"/>
    <att type="string" name="type" value="human"/>
    <att type="string" name="annotation.Assigned_by" value="UniProtKB"/>
    <att type="list" name="annotation.GO MOLECULAR_FUNCTION">
      <att type="string" name="annotation.GO MOLECULAR_FUNCTION" value="actin binding"/>
      <att type="string" name="annotation.GO MOLECULAR_FUNCTION" value="protein tyrosine kinase activity"/>
    </att>
    <att type="map" name="annotation.DB:Reference">
      <att type="string" name="GO:0005622" value="GOA:interpro|GO_REF:0000002"/>
      <att type="string" name="GO:0005737" value="GOA:spkw|GO_REF:0000004"/>
      <att type="string" name="GO:0003779" value="GOA:interpro|GO_REF:0000002"/>
      <att type="string" name="GO:0006468" value="PMID:7507208"/>
      <att type="string" name="GO:0004713" value="PMID:7507208"/>
      <att type="string" name="GO:0015629" value="UniProt:Q12792"/>
    </att>
    <att type="integer" name="GeneID" value="5756"/>
    <att type="string" name="annotation.DB_Object_Name" value="TWF1, PTK9: Twinfilin-1"/>
    <att type="list" name="annotation.GO CELLULAR_COMPONENT">
      <att type="string" name="annotation.GO CELLULAR_COMPONENT" value="actin cytoskeleton"/>
      <att type="string" name="annotation.GO CELLULAR_COMPONENT" value="cytoplasm"/>
      <att type="string" name="annotation.GO CELLULAR_COMPONENT" value="intracellular"/>
    </att>
    <att type="string" name="annotation.Date" value="20041006"/>
    <att type="list" name="cytoscape.alias.list">
      <att type="string" name="cytoscape.alias.list" value="IPI00385754"/>
      <att type="string" name="cytoscape.alias.list" value="Q12792"/>
    </att>
    <att type="string" name="upkb_sp" value="Q12792"/>
    <att type="string" name="canonicalName" value="NP_002813.2"/>
    <att type="real" name="MCODE_Score" value="0.0"/>
    <att type="string" name="annotation.With (or) From" value="UniProtKB:Q91YR1"/>
    <att type="map" name="annotation.Evidence">
      <att type="string" name="GO:0005622" value="IEA"/>
      <att type="string" name="GO:0005737" value="IEA"/>
      <att type="string" name="GO:0003779" value="IEA"/>
      <att type="string" name="GO:0006468" value="IDA"/>
      <att type="string" name="GO:0004713" value="IDA"/>
      <att type="string" name="GO:0015629" value="ISS"/>
    </att>
    <att type="list" name="annotation.GO BIOLOGICAL_PROCESS">
      <att type="string" name="annotation.GO BIOLOGICAL_PROCESS" value="protein amino acid phosphorylation"/>
    </att>
    <att type="string" name="Prot_Name" value="twinfilin 1"/>
  </node>
  <node label="NP_002741.1" id="-1373">
    <att type="string" name="annotation.DB_Object_ID" value="P45983"/>
    <att type="string" name="Column 4" value="5599"/>
    <att type="string" name="annotation.DB_Object_Type" value="protein"/>
    <att type="string" name="annotation.DB" value="UniProtKB"/>
    <att type="string" name="upkb_vega" value="OTTHUMP00000019551"/>
    <att type="string" name="GeneID_String" value="5599"/>
    <att type="string" name="annotation.Qualifier" value=""/>
    <att type="string" name="MCODE_Node_Status" value="Unclustered"/>
    <att type="string" name="annotation.Taxon" value="Human"/>
    <att type="string" name="upkb_tr" value="Q308M2"/>
    <att type="string" name="Prot_Acc" value="NP_002741.1"/>
    <att type="string" name="type" value="human"/>
    <att type="string" name="annotation.Assigned_by" value="Reactome"/>
    <att type="list" name="annotation.GO MOLECULAR_FUNCTION">
      <att type="string" name="annotation.GO MOLECULAR_FUNCTION" value="ATP binding"/>
      <att type="string" name="annotation.GO MOLECULAR_FUNCTION" value="JUN kinase activity"/>
      <att type="string" name="annotation.GO MOLECULAR_FUNCTION" value="MAP kinase activity"/>
      <att type="string" name="annotation.GO MOLECULAR_FUNCTION" value="nucleotide binding"/>
      <att type="string" name="annotation.GO MOLECULAR_FUNCTION" value="protein binding"/>
      <att type="string" name="annotation.GO MOLECULAR_FUNCTION" value="protein serine/threonine kinase activity"/>
      <att type="string" name="annotation.GO MOLECULAR_FUNCTION" value="transferase activity"/>
    </att>
    <att type="map" name="annotation.DB:Reference">
      <att type="string" name="GO:0005515" value="PMID:10490659"/>
      <att type="string" name="GO:0008633" value="PMID:14764673"/>
      <att type="string" name="GO:0043066" value="PMID:14967141"/>
      <att type="string" name="GO:0006950" value="PMID:8137421"/>
      <att type="string" name="GO:0006928" value="PMID:10912793"/>
      <att type="string" name="GO:0007258" value="PMID:14967141"/>
      <att type="string" name="GO:0005524" value="GOA:interpro|GO_REF:0000002"/>
      <att type="string" name="GO:0005829" value="PMID:12591950"/>
      <att type="string" name="GO:0007165" value="PMID:8137421"/>
      <att type="string" name="GO:0004705" value="PMID:8654373"/>
      <att type="string" name="GO:0000166" value="GOA:spkw|GO_REF:0000004"/>
      <att type="string" name="GO:0004674" value="PMID:14967141"/>
      <att type="string" name="GO:0006468" value="GOA:interpro|GO_REF:0000002"/>
      <att type="string" name="GO:0009411" value="PMID:14967141"/>
      <att type="string" name="GO:0016740" value="GOA:spkw|GO_REF:0000004"/>
      <att type="string" name="GO:0004707" value="GOA:interpro|GO_REF:0000002"/>
    </att>
    <att type="integer" name="GeneID" value="5599"/>
    <att type="string" name="annotation.DB_Object_Name" value="MAPK8, JNK1, PRKM8: Mitogen-activated protein kinase 8"/>
    <att type="list" name="annotation.GO CELLULAR_COMPONENT">
      <att type="string" name="annotation.GO CELLULAR_COMPONENT" value="cytosol"/>
    </att>
    <att type="string" name="annotation.Date" value="20041008"/>
    <att type="list" name="cytoscape.alias.list">
      <att type="string" name="cytoscape.alias.list" value="IPI00024672"/>
      <att type="string" name="cytoscape.alias.list" value="P45983"/>
    </att>
    <att type="string" name="upkb_sp" value="P45983"/>
    <att type="string" name="canonicalName" value="NP_002741.1"/>
    <att type="real" name="MCODE_Score" value="0.0"/>
    <att type="string" name="annotation.With (or) From" value=""/>
    <att type="integer" name="Degree" value="3"/>
    <att type="map" name="annotation.Evidence">
      <att type="string" name="GO:0005515" value="IPI"/>
      <att type="string" name="GO:0008633" value="EXP"/>
      <att type="string" name="GO:0043066" value="IDA"/>
      <att type="string" name="GO:0006950" value="TAS"/>
      <att type="string" name="GO:0006928" value="TAS"/>
      <att type="string" name="GO:0007258" value="IDA"/>
      <att type="string" name="GO:0005524" value="IEA"/>
      <att type="string" name="GO:0005829" value="EXP"/>
      <att type="string" name="GO:0007165" value="TAS"/>
      <att type="string" name="GO:0004705" value="IDA"/>
      <att type="string" name="GO:0000166" value="IEA"/>
      <att type="string" name="GO:0004674" value="IDA"/>
      <att type="string" name="GO:0006468" value="IEA"/>
      <att type="string" name="GO:0009411" value="IDA"/>
      <att type="string" name="GO:0016740" value="IEA"/>
      <att type="string" name="GO:0004707" value="IEA"/>
    </att>
    <att type="list" name="annotation.GO BIOLOGICAL_PROCESS">
      <att type="string" name="annotation.GO BIOLOGICAL_PROCESS" value="JUN phosphorylation"/>
      <att type="string" name="annotation.GO BIOLOGICAL_PROCESS" value="activation of pro-apoptotic gene products"/>
      <att type="string" name="annotation.GO BIOLOGICAL_PROCESS" value="cell motility"/>
      <att type="string" name="annotation.GO BIOLOGICAL_PROCESS" value="negative regulation of apoptosis"/>
      <att type="string" name="annotation.GO BIOLOGICAL_PROCESS" value="protein amino acid phosphorylation"/>
      <att type="string" name="annotation.GO BIOLOGICAL_PROCESS" value="response to UV"/>
      <att type="string" name="annotation.GO BIOLOGICAL_PROCESS" value="response to stress"/>
      <att type="string" name="annotation.GO BIOLOGICAL_PROCESS" value="signal transduction"/>
    </att>
    <att type="string" name="Prot_Name" value="mitogen-activated protein kinase 8 isoform JNK1 alpha1"/>
  </node>
  <node label="NP_000556.1" id="-1300">
    <att type="string" name="annotation.DB_Object_ID" value="P08887"/>
    <att type="string" name="Column 4" value="3570"/>
    <att type="string" name="annotation.DB_Object_Type" value="protein"/>
    <att type="string" name="annotation.DB" value="UniProtKB"/>
    <att type="string" name="GeneID_String" value="3570"/>
    <att type="string" name="annotation.Qualifier" value=""/>
    <att type="string" name="MCODE_Node_Status" value="Unclustered"/>
    <att type="string" name="annotation.Taxon" value="Human"/>
    <att type="string" name="Prot_Acc" value="NP_000556.1"/>
    <att type="string" name="type" value="human"/>
    <att type="string" name="annotation.Assigned_by" value="UniProtKB"/>
    <att type="list" name="annotation.GO MOLECULAR_FUNCTION">
      <att type="string" name="annotation.GO MOLECULAR_FUNCTION" value="enzyme binding"/>
      <att type="string" name="annotation.GO MOLECULAR_FUNCTION" value="hematopoietin/interferon-class (D200-domain) cytokine receptor activity"/>
      <att type="string" name="annotation.GO MOLECULAR_FUNCTION" value="interleukin-6 receptor activity"/>
      <att type="string" name="annotation.GO MOLECULAR_FUNCTION" value="receptor activity"/>
    </att>
    <att type="map" name="annotation.DB:Reference">
      <att type="string" name="GO:0016323" value="GOA:spsl|GO_REF:0000023"/>
      <att type="string" name="GO:0006955" value="PMID:3136546"/>
      <att type="string" name="GO:0004896" value="GOA:interpro|GO_REF:0000002"/>
      <att type="string" name="GO:0016020" value="GOA:interpro|GO_REF:0000002"/>
      <att type="string" name="GO:0008283" value="PMID:3136546"/>
      <att type="string" name="GO:0004915" value="PMID:2261637"/>
      <att type="string" name="GO:0007275" value="PMID:3136546"/>
      <att type="string" name="GO:0005576" value="PMID:12748171"/>
      <att type="string" name="GO:0004872" value="GOA:spkw|GO_REF:0000004"/>
      <att type="string" name="GO:0005896" value="PMID:3136546"/>
      <att type="string" name="GO:0019899" value="PMID:12748171"/>
      <att type="string" name="GO:0007166" value="PMID:3136546"/>
    </att>
    <att type="integer" name="GeneID" value="3570"/>
    <att type="string" name="annotation.DB_Object_Name" value="IL6R: Interleukin-6 receptor subunit alpha precursor"/>
    <att type="list" name="annotation.GO CELLULAR_COMPONENT">
      <att type="string" name="annotation.GO CELLULAR_COMPONENT" value="basolateral plasma membrane"/>
      <att type="string" name="annotation.GO CELLULAR_COMPONENT" value="extracellular region"/>
      <att type="string" name="annotation.GO CELLULAR_COMPONENT" value="interleukin-6 receptor complex"/>
      <att type="string" name="annotation.GO CELLULAR_COMPONENT" value="membrane"/>
    </att>
    <att type="string" name="annotation.Date" value="20080612"/>
    <att type="list" name="cytoscape.alias.list">
      <att type="string" name="cytoscape.alias.list" value="IPI00031171"/>
      <att type="string" name="cytoscape.alias.list" value="P08887"/>
    </att>
    <att type="string" name="upkb_sp" value="P08887"/>
    <att type="string" name="canonicalName" value="NP_000556.1"/>
    <att type="real" name="MCODE_Score" value="0.2222222222222222"/>
    <att type="string" name="annotation.With (or) From" value="SP_SL:SL-0026"/>
    <att type="map" name="annotation.Evidence">
      <att type="string" name="GO:0016323" value="IEA"/>
      <att type="string" name="GO:0006955" value="TAS"/>
      <att type="string" name="GO:0004896" value="IEA"/>
      <att type="string" name="GO:0016020" value="IEA"/>
      <att type="string" name="GO:0008283" value="TAS"/>
      <att type="string" name="GO:0004915" value="TAS"/>
      <att type="string" name="GO:0007275" value="TAS"/>
      <att type="string" name="GO:0005576" value="IDA"/>
      <att type="string" name="GO:0004872" value="IEA"/>
      <att type="string" name="GO:0005896" value="TAS"/>
      <att type="string" name="GO:0019899" value="IPI"/>
      <att type="string" name="GO:0007166" value="TAS"/>
    </att>
    <att type="list" name="annotation.GO BIOLOGICAL_PROCESS">
      <att type="string" name="annotation.GO BIOLOGICAL_PROCESS" value="cell proliferation"/>
      <att type="string" name="annotation.GO BIOLOGICAL_PROCESS" value="cell surface receptor linked signal transduction"/>
      <att type="string" name="annotation.GO BIOLOGICAL_PROCESS" value="immune response"/>
      <att type="string" name="annotation.GO BIOLOGICAL_PROCESS" value="multicellular organismal development"/>
    </att>
    <att type="string" name="Prot_Name" value="interleukin 6 receptor isoform 1 precursor"/>
  </node>
  <node label="NP_001191.1" id="-344">
    <att type="string" name="annotation.DB_Object_ID" value="P12643"/>
    <att type="string" name="Column 4" value="650"/>
    <att type="string" name="annotation.DB_Object_Type" value="protein"/>
    <att type="string" name="annotation.DB" value="UniProtKB"/>
    <att type="string" name="GeneID_String" value="650"/>
    <att type="string" name="annotation.Qualifier" value=""/>
    <att type="string" name="MCODE_Node_Status" value="Unclustered"/>
    <att type="string" name="annotation.Taxon" value="Human"/>
    <att type="string" name="Prot_Acc" value="NP_001191.1"/>
    <att type="string" name="type" value="human"/>
    <att type="string" name="annotation.Assigned_by" value="UniProtKB"/>
    <att type="list" name="annotation.GO MOLECULAR_FUNCTION">
      <att type="string" name="annotation.GO MOLECULAR_FUNCTION" value="cytokine activity"/>
      <att type="string" name="annotation.GO MOLECULAR_FUNCTION" value="growth factor activity"/>
      <att type="string" name="annotation.GO MOLECULAR_FUNCTION" value="specific transcriptional repressor activity"/>
    </att>
    <att type="map" name="annotation.DB:Reference">
      <att type="string" name="GO:0001658" value="GOA:compara|GO_REF:0000019"/>
      <att type="string" name="GO:0016566" value="PMID:15254224"/>
      <att type="string" name="GO:0030501" value="PMID:18436533"/>
      <att type="string" name="GO:0008285" value="GOA:compara|GO_REF:0000019"/>
      <att type="string" name="GO:0051216" value="GOA:spkw|GO_REF:0000004"/>
      <att type="string" name="GO:0007267" value="PMID:2315314"/>
      <att type="string" name="GO:0005576" value="PMID:17029022"/>
      <att type="string" name="GO:0009790" value="GOA:compara|GO_REF:0000019"/>
      <att type="string" name="GO:0035051" value="PMID:15110716"/>
      <att type="string" name="GO:0001837" value="PMID:15110716"/>
      <att type="string" name="GO:0030509" value="GOA:compara|GO_REF:0000019"/>
      <att type="string" name="GO:0045786" value="PMID:11502704"/>
      <att type="string" name="GO:0005125" value="GOA:spkw|GO_REF:0000004"/>
      <att type="string" name="GO:0005615" value="GOA:spkw|GO_REF:0000004"/>
      <att type="string" name="GO:0045669" value="GOA:compara|GO_REF:0000019"/>
      <att type="string" name="GO:0045941" value="PMID:16049014"/>
      <att type="string" name="GO:0045165" value="GOA:compara|GO_REF:0000019"/>
      <att type="string" name="GO:0006954" value="GOA:compara|GO_REF:0000019"/>
      <att type="string" name="GO:0048711" value="GOA:compara|GO_REF:0000019"/>
      <att type="string" name="GO:0032582" value="PMID:15254224"/>
      <att type="string" name="GO:0042475" value="GOA:compara|GO_REF:0000019"/>
      <att type="string" name="GO:0009887" value="GOA:compara|GO_REF:0000019"/>
      <att type="string" name="GO:0040007" value="GOA:interpro|GO_REF:0000002"/>
      <att type="string" name="GO:0008083" value="GOA:interpro|GO_REF:0000002"/>
    </att>
    <att type="integer" name="GeneID" value="650"/>
    <att type="string" name="annotation.DB_Object_Name" value="BMP2, BMP2A: Bone morphogenetic protein 2 precursor"/>
    <att type="list" name="annotation.GO CELLULAR_COMPONENT">
      <att type="string" name="annotation.GO CELLULAR_COMPONENT" value="extracellular region"/>
      <att type="string" name="annotation.GO CELLULAR_COMPONENT" value="extracellular space"/>
    </att>
    <att type="string" name="annotation.Date" value="20080616"/>
    <att type="list" name="cytoscape.alias.list">
      <att type="string" name="cytoscape.alias.list" value="IPI00025069"/>
      <att type="string" name="cytoscape.alias.list" value="P12643"/>
    </att>
    <att type="string" name="upkb_sp" value="P12643"/>
    <att type="string" name="canonicalName" value="NP_001191.1"/>
    <att type="real" name="MCODE_Score" value="0.0"/>
    <att type="string" name="annotation.With (or) From" value="SP_KW:KW-0202"/>
    <att type="map" name="annotation.Evidence">
      <att type="string" name="GO:0001658" value="IEA"/>
      <att type="string" name="GO:0016566" value="IDA"/>
      <att type="string" name="GO:0030501" value="IDA"/>
      <att type="string" name="GO:0008285" value="IEA"/>
      <att type="string" name="GO:0051216" value="IEA"/>
      <att type="string" name="GO:0007267" value="TAS"/>
      <att type="string" name="GO:0005576" value="EXP"/>
      <att type="string" name="GO:0009790" value="IEA"/>
      <att type="string" name="GO:0035051" value="IDA"/>
      <att type="string" name="GO:0001837" value="IDA"/>
      <att type="string" name="GO:0030509" value="IEA"/>
      <att type="string" name="GO:0045786" value="IDA"/>
      <att type="string" name="GO:0005125" value="IEA"/>
      <att type="string" name="GO:0005615" value="IEA"/>
      <att type="string" name="GO:0045669" value="IEA"/>
      <att type="string" name="GO:0045941" value="IDA"/>
      <att type="string" name="GO:0045165" value="IEA"/>
      <att type="string" name="GO:0006954" value="IEA"/>
      <att type="string" name="GO:0048711" value="IEA"/>
      <att type="string" name="GO:0032582" value="IDA"/>
      <att type="string" name="GO:0042475" value="IEA"/>
      <att type="string" name="GO:0009887" value="IEA"/>
      <att type="string" name="GO:0040007" value="IEA"/>
      <att type="string" name="GO:0008083" value="IEA"/>
    </att>
    <att type="list" name="annotation.GO BIOLOGICAL_PROCESS">
      <att type="string" name="annotation.GO BIOLOGICAL_PROCESS" value="BMP signaling pathway"/>
      <att type="string" name="annotation.GO BIOLOGICAL_PROCESS" value="cardiac cell differentiation"/>
      <att type="string" name="annotation.GO BIOLOGICAL_PROCESS" value="cartilage development"/>
      <att type="string" name="annotation.GO BIOLOGICAL_PROCESS" value="cell fate commitment"/>
      <att type="string" name="annotation.GO BIOLOGICAL_PROCESS" value="cell-cell signaling"/>
      <att type="string" name="annotation.GO BIOLOGICAL_PROCESS" value="embryonic development"/>
      <att type="string" name="annotation.GO BIOLOGICAL_PROCESS" value="epithelial to mesenchymal transition"/>
      <att type="string" name="annotation.GO BIOLOGICAL_PROCESS" value="growth"/>
      <att type="string" name="annotation.GO BIOLOGICAL_PROCESS" value="inflammatory response"/>
      <att type="string" name="annotation.GO BIOLOGICAL_PROCESS" value="negative regulation of cell cycle"/>
      <att type="string" name="annotation.GO BIOLOGICAL_PROCESS" value="negative regulation of cell proliferation"/>
      <att type="string" name="annotation.GO BIOLOGICAL_PROCESS" value="negative regulation of gene-specific transcription"/>
      <att type="string" name="annotation.GO BIOLOGICAL_PROCESS" value="odontogenesis of dentine-containing tooth"/>
      <att type="string" name="annotation.GO BIOLOGICAL_PROCESS" value="organ morphogenesis"/>
      <att type="string" name="annotation.GO BIOLOGICAL_PROCESS" value="positive regulation of astrocyte differentiation"/>
      <att type="string" name="annotation.GO BIOLOGICAL_PROCESS" value="positive regulation of bone mineralization"/>
      <att type="string" name="annotation.GO BIOLOGICAL_PROCESS" value="positive regulation of osteoblast differentiation"/>
      <att type="string" name="annotation.GO BIOLOGICAL_PROCESS" value="positive regulation of transcription"/>
      <att type="string" name="annotation.GO BIOLOGICAL_PROCESS" value="ureteric bud branching"/>
    </att>
    <att type="string" name="Prot_Name" value="bone morphogenetic protein 2 preproprotein"/>
  </node>
  <node label="NP_898883.1" id="-371">
    <att type="string" name="annotation.DB_Object_ID" value="NP_874393"/>
    <att type="string" name="Column 4" value="1390"/>
    <att type="string" name="annotation.DB_Object_Type" value="protein"/>
    <att type="string" name="annotation.DB" value="RefSeq"/>
    <att type="string" name="GeneID_String" value="1390"/>
    <att type="string" name="annotation.Qualifier" value=""/>
    <att type="string" name="MCODE_Node_Status" value="Unclustered"/>
    <att type="string" name="annotation.Taxon" value="Human"/>
    <att type="string" name="upkb_tr" value="Q5T9I5"/>
    <att type="string" name="Prot_Acc" value="NP_898883.1"/>
    <att type="string" name="type" value="human"/>
    <att type="string" name="annotation.Assigned_by" value="UniProtKB"/>
    <att type="list" name="annotation.GO MOLECULAR_FUNCTION">
      <att type="string" name="annotation.GO MOLECULAR_FUNCTION" value="cAMP response element binding protein binding"/>
      <att type="string" name="annotation.GO MOLECULAR_FUNCTION" value="protein binding"/>
      <att type="string" name="annotation.GO MOLECULAR_FUNCTION" value="protein dimerization activity"/>
      <att type="string" name="annotation.GO MOLECULAR_FUNCTION" value="sequence-specific DNA binding"/>
      <att type="string" name="annotation.GO MOLECULAR_FUNCTION" value="transcription factor activity"/>
    </att>
    <att type="map" name="annotation.DB:Reference">
      <att type="string" name="GO:0043565" value="GOA:interpro|GO_REF:0000002"/>
      <att type="string" name="GO:0005515" value="GOA:interpro|GO_REF:0000002"/>
      <att type="string" name="GO:0007165" value="PMID:7916662"/>
      <att type="string" name="GO:0008140" value="PMID:8206879"/>
      <att type="string" name="GO:0006355" value="GOA:interpro|GO_REF:0000002"/>
      <att type="string" name="GO:0003700" value="GOA:interpro|GO_REF:0000002"/>
      <att type="string" name="GO:0046983" value="GOA:interpro|GO_REF:0000002"/>
      <att type="string" name="GO:0007275" value="GOA:spkw|GO_REF:0000004"/>
      <att type="string" name="GO:0005634" value="GOA:interpro|GO_REF:0000002"/>
      <att type="string" name="GO:0007283" value="GOA:spkw|GO_REF:0000004"/>
      <att type="string" name="GO:0030154" value="GOA:spkw|GO_REF:0000004"/>
      <att type="string" name="GO:0006350" value="GOA:spkw|GO_REF:0000004"/>
    </att>
    <att type="integer" name="GeneID" value="1390"/>
    <att type="string" name="annotation.DB_Object_Name" value="cAMP responsive element modulator isoform k"/>
    <att type="string" name="upkb_refseq_reviewed" value="NP_874393"/>
    <att type="list" name="annotation.GO CELLULAR_COMPONENT">
      <att type="string" name="annotation.GO CELLULAR_COMPONENT" value="nucleus"/>
    </att>
    <att type="string" name="annotation.Date" value="20080613"/>
    <att type="list" name="cytoscape.alias.list">
      <att type="string" name="cytoscape.alias.list" value="IPI00377149"/>
      <att type="string" name="cytoscape.alias.list" value="NP_874393"/>
    </att>
    <att type="string" name="upkb_sp" value="Q03060"/>
    <att type="string" name="canonicalName" value="NP_898883.1"/>
    <att type="real" name="MCODE_Score" value="0.0"/>
    <att type="string" name="annotation.With (or) From" value="InterPro:IPR000837"/>
    <att type="integer" name="Degree" value="1"/>
    <att type="map" name="annotation.Evidence">
      <att type="string" name="GO:0043565" value="IEA"/>
      <att type="string" name="GO:0005515" value="IEA"/>
      <att type="string" name="GO:0007165" value="TAS"/>
      <att type="string" name="GO:0008140" value="NAS"/>
      <att type="string" name="GO:0006355" value="IEA"/>
      <att type="string" name="GO:0003700" value="IEA"/>
      <att type="string" name="GO:0046983" value="IEA"/>
      <att type="string" name="GO:0007275" value="IEA"/>
      <att type="string" name="GO:0005634" value="IEA"/>
      <att type="string" name="GO:0007283" value="IEA"/>
      <att type="string" name="GO:0030154" value="IEA"/>
      <att type="string" name="GO:0006350" value="IEA"/>
    </att>
    <att type="list" name="annotation.GO BIOLOGICAL_PROCESS">
      <att type="string" name="annotation.GO BIOLOGICAL_PROCESS" value="cell differentiation"/>
      <att type="string" name="annotation.GO BIOLOGICAL_PROCESS" value="multicellular organismal development"/>
      <att type="string" name="annotation.GO BIOLOGICAL_PROCESS" value="regulation of transcription, DNA-dependent"/>
      <att type="string" name="annotation.GO BIOLOGICAL_PROCESS" value="signal transduction"/>
      <att type="string" name="annotation.GO BIOLOGICAL_PROCESS" value="spermatogenesis"/>
      <att type="string" name="annotation.GO BIOLOGICAL_PROCESS" value="transcription"/>
    </att>
    <att type="string" name="Prot_Name" value="cAMP responsive element modulator isoform v"/>
  </node>
  <node label="NP_002736.3" id="-863">
    <att type="string" name="annotation.DB_Object_ID" value="P28482"/>
    <att type="string" name="Column 4" value="5594"/>
    <att type="string" name="annotation.DB_Object_Type" value="protein"/>
    <att type="string" name="annotation.DB" value="UniProtKB"/>
    <att type="string" name="GeneID_String" value="5594"/>
    <att type="string" name="annotation.Qualifier" value=""/>
    <att type="string" name="MCODE_Node_Status" value="Unclustered"/>
    <att type="string" name="annotation.Taxon" value="Human"/>
    <att type="string" name="Prot_Acc" value="NP_002736.3"/>
    <att type="string" name="type" value="human"/>
    <att type="string" name="annotation.Assigned_by" value="Reactome"/>
    <att type="list" name="annotation.GO MOLECULAR_FUNCTION">
      <att type="string" name="annotation.GO MOLECULAR_FUNCTION" value="ATP binding"/>
      <att type="string" name="annotation.GO MOLECULAR_FUNCTION" value="MAP kinase activity"/>
      <att type="string" name="annotation.GO MOLECULAR_FUNCTION" value="nucleotide binding"/>
      <att type="string" name="annotation.GO MOLECULAR_FUNCTION" value="phosphotyrosine binding"/>
      <att type="string" name="annotation.GO MOLECULAR_FUNCTION" value="protein binding"/>
      <att type="string" name="annotation.GO MOLECULAR_FUNCTION" value="protein serine/threonine kinase activity"/>
      <att type="string" name="annotation.GO MOLECULAR_FUNCTION" value="transferase activity"/>
    </att>
    <att type="map" name="annotation.DB:Reference">
      <att type="string" name="GO:0005515" value="PMID:16291755"/>
      <att type="string" name="GO:0019858" value="GOA:compara|GO_REF:0000019"/>
      <att type="string" name="GO:0007268" value="PMID:10051431"/>
      <att type="string" name="GO:0005634" value="GOA:compara|GO_REF:0000019"/>
      <att type="string" name="GO:0007265" value="PMID:11520933"/>
      <att type="string" name="GO:0005829" value="PMID:10066798"/>
      <att type="string" name="GO:0005737" value="GOA:compara|GO_REF:0000019"/>
      <att type="string" name="GO:0000166" value="GOA:spkw|GO_REF:0000004"/>
      <att type="string" name="GO:0006935" value="PMID:10706854"/>
      <att type="string" name="GO:0000165" value="GOA:compara|GO_REF:0000019"/>
      <att type="string" name="GO:0044419" value="GOA:spkw|GO_REF:0000004"/>
      <att type="string" name="GO:0032496" value="GOA:compara|GO_REF:0000019"/>
      <att type="string" name="GO:0009887" value="GOA:compara|GO_REF:0000019"/>
      <att type="string" name="GO:0031663" value="GOA:compara|GO_REF:0000019"/>
      <att type="string" name="GO:0004707" value="PMID:10706854"/>
      <att type="string" name="GO:0006917" value="PMID:10958679"/>
      <att type="string" name="GO:0005524" value="GOA:interpro|GO_REF:0000002"/>
      <att type="string" name="GO:0006974" value="GOA:compara|GO_REF:0000019"/>
      <att type="string" name="GO:0007049" value="GOA:spkw|GO_REF:0000004"/>
      <att type="string" name="GO:0004674" value="PMID:16626623"/>
      <att type="string" name="GO:0006468" value="GOA:interpro|GO_REF:0000002"/>
      <att type="string" name="GO:0005654" value="PMID:16456541"/>
      <att type="string" name="GO:0001784" value="GOA:compara|GO_REF:0000019"/>
      <att type="string" name="GO:0045596" value="GOA:compara|GO_REF:0000019"/>
      <att type="string" name="GO:0043330" value="GOA:compara|GO_REF:0000019"/>
      <att type="string" name="GO:0016740" value="GOA:spkw|GO_REF:0000004"/>
    </att>
    <att type="integer" name="GeneID" value="5594"/>
    <att type="string" name="annotation.DB_Object_Name" value="MAPK1, ERK2, PRKM1, PRKM2: Mitogen-activated protein kinase 1"/>
    <att type="list" name="annotation.GO CELLULAR_COMPONENT">
      <att type="string" name="annotation.GO CELLULAR_COMPONENT" value="cytoplasm"/>
      <att type="string" name="annotation.GO CELLULAR_COMPONENT" value="cytosol"/>
      <att type="string" name="annotation.GO CELLULAR_COMPONENT" value="nucleoplasm"/>
      <att type="string" name="annotation.GO CELLULAR_COMPONENT" value="nucleus"/>
    </att>
    <att type="string" name="annotation.Date" value="20051110"/>
    <att type="list" name="cytoscape.alias.list">
      <att type="string" name="cytoscape.alias.list" value="IPI00003479"/>
      <att type="string" name="cytoscape.alias.list" value="P28482"/>
    </att>
    <att type="string" name="upkb_sp" value="P28482"/>
    <att type="string" name="canonicalName" value="NP_002736.3"/>
    <att type="real" name="MCODE_Score" value="1.0"/>
    <att type="string" name="annotation.With (or) From" value=""/>
    <att type="integer" name="Degree" value="8"/>
    <att type="map" name="annotation.Evidence">
      <att type="string" name="GO:0005515" value="IPI"/>
      <att type="string" name="GO:0019858" value="IEA"/>
      <att type="string" name="GO:0007268" value="TAS"/>
      <att type="string" name="GO:0005634" value="IEA"/>
      <att type="string" name="GO:0007265" value="EXP"/>
      <att type="string" name="GO:0005829" value="EXP"/>
      <att type="string" name="GO:0005737" value="IEA"/>
      <att type="string" name="GO:0000166" value="IEA"/>
      <att type="string" name="GO:0006935" value="TAS"/>
      <att type="string" name="GO:0000165" value="IEA"/>
      <att type="string" name="GO:0044419" value="IEA"/>
      <att type="string" name="GO:0032496" value="IEA"/>
      <att type="string" name="GO:0009887" value="IEA"/>
      <att type="string" name="GO:0031663" value="IEA"/>
      <att type="string" name="GO:0004707" value="TAS"/>
      <att type="string" name="GO:0006917" value="TAS"/>
      <att type="string" name="GO:0005524" value="IEA"/>
      <att type="string" name="GO:0006974" value="IEA"/>
      <att type="string" name="GO:0007049" value="IEA"/>
      <att type="string" name="GO:0004674" value="EXP"/>
      <att type="string" name="GO:0006468" value="IEA"/>
      <att type="string" name="GO:0005654" value="EXP"/>
      <att type="string" name="GO:0001784" value="IEA"/>
      <att type="string" name="GO:0045596" value="IEA"/>
      <att type="string" name="GO:0043330" value="IEA"/>
      <att type="string" name="GO:0016740" value="IEA"/>
    </att>
    <att type="list" name="annotation.GO BIOLOGICAL_PROCESS">
      <att type="string" name="annotation.GO BIOLOGICAL_PROCESS" value="MAPKKK cascade"/>
      <att type="string" name="annotation.GO BIOLOGICAL_PROCESS" value="Ras protein signal transduction"/>
      <att type="string" name="annotation.GO BIOLOGICAL_PROCESS" value="cell cycle"/>
      <att type="string" name="annotation.GO BIOLOGICAL_PROCESS" value="chemotaxis"/>
      <att type="string" name="annotation.GO BIOLOGICAL_PROCESS" value="cytosine metabolic process"/>
      <att type="string" name="annotation.GO BIOLOGICAL_PROCESS" value="induction of apoptosis"/>
      <att type="string" name="annotation.GO BIOLOGICAL_PROCESS" value="interspecies interaction between organisms"/>
      <att type="string" name="annotation.GO BIOLOGICAL_PROCESS" value="lipopolysaccharide-mediated signaling pathway"/>
      <att type="string" name="annotation.GO BIOLOGICAL_PROCESS" value="negative regulation of cell differentiation"/>
      <att type="string" name="annotation.GO BIOLOGICAL_PROCESS" value="organ morphogenesis"/>
      <att type="string" name="annotation.GO BIOLOGICAL_PROCESS" value="protein amino acid phosphorylation"/>
      <att type="string" name="annotation.GO BIOLOGICAL_PROCESS" value="response to DNA damage stimulus"/>
      <att type="string" name="annotation.GO BIOLOGICAL_PROCESS" value="response to exogenous dsRNA"/>
      <att type="string" name="annotation.GO BIOLOGICAL_PROCESS" value="response to lipopolysaccharide"/>
      <att type="string" name="annotation.GO BIOLOGICAL_PROCESS" value="synaptic transmission"/>
    </att>
    <att type="string" name="Prot_Name" value="mitogen-activated protein kinase 1"/>
  </node>
  <node label="NP_003673.2" id="-947">
    <att type="string" name="annotation.DB_Object_ID" value="Q8WXG6"/>
    <att type="string" name="Column 4" value="8567"/>
    <att type="string" name="annotation.DB_Object_Type" value="protein"/>
    <att type="string" name="upkb_ensemble" value="ENSP00000378758"/>
    <att type="string" name="annotation.DB" value="UniProtKB"/>
    <att type="string" name="upkb_vega" value="OTTHUMP00000197143"/>
    <att type="string" name="GeneID_String" value="8567"/>
    <att type="string" name="annotation.Qualifier" value=""/>
    <att type="string" name="MCODE_Node_Status" value="Unclustered"/>
    <att type="string" name="annotation.Taxon" value="Human"/>
    <att type="string" name="Prot_Acc" value="NP_003673.2"/>
    <att type="string" name="type" value="human"/>
    <att type="string" name="annotation.Assigned_by" value="UniProtKB"/>
    <att type="list" name="annotation.GO MOLECULAR_FUNCTION">
      <att type="string" name="annotation.GO MOLECULAR_FUNCTION" value="Rab guanyl-nucleotide exchange factor activity"/>
      <att type="string" name="annotation.GO MOLECULAR_FUNCTION" value="death receptor binding"/>
      <att type="string" name="annotation.GO MOLECULAR_FUNCTION" value="guanyl-nucleotide exchange factor activity"/>
      <att type="string" name="annotation.GO MOLECULAR_FUNCTION" value="protein binding"/>
      <att type="string" name="annotation.GO MOLECULAR_FUNCTION" value="protein kinase activator activity"/>
    </att>
    <att type="map" name="annotation.DB:Reference">
      <att type="string" name="GO:0005085" value="GOA:spkw|GO_REF:0000004"/>
      <att type="string" name="GO:0005515" value="PMID:9115275"/>
      <att type="string" name="GO:0017112" value="PMID:9115275"/>
      <att type="string" name="GO:0000187" value="PMID:9115275"/>
      <att type="string" name="GO:0005737" value="PMID:8988362"/>
      <att type="string" name="GO:0005886" value="PMID:8988362"/>
      <att type="string" name="GO:0051726" value="PMID:14735464"/>
      <att type="string" name="GO:0042981" value="PMID:11577081"/>
      <att type="string" name="GO:0016021" value="PMID:8988362"/>
      <att type="string" name="GO:0030295" value="PMID:9115275"/>
      <att type="string" name="GO:0005123" value="PMID:9115275"/>
      <att type="string" name="GO:0007166" value="PMID:9115275"/>
    </att>
    <att type="integer" name="GeneID" value="8567"/>
    <att type="string" name="annotation.DB_Object_Name" value="MADD, DENN, IG20, KIAA0358: MAP kinase-activating death domain protein"/>
    <att type="string" name="upkb_refseq_reviewed" value="NP_569828"/>
    <att type="list" name="annotation.GO CELLULAR_COMPONENT">
      <att type="string" name="annotation.GO CELLULAR_COMPONENT" value="cytoplasm"/>
      <att type="string" name="annotation.GO CELLULAR_COMPONENT" value="integral to membrane"/>
      <att type="string" name="annotation.GO CELLULAR_COMPONENT" value="plasma membrane"/>
    </att>
    <att type="string" name="annotation.Date" value="20070123"/>
    <att type="list" name="cytoscape.alias.list">
      <att type="string" name="cytoscape.alias.list" value="IPI00103536"/>
      <att type="string" name="cytoscape.alias.list" value="Q8WXG6"/>
    </att>
    <att type="string" name="upkb_sp" value="Q8WXG6"/>
    <att type="string" name="canonicalName" value="NP_003673.2"/>
    <att type="real" name="MCODE_Score" value="0.0"/>
    <att type="string" name="annotation.With (or) From" value=""/>
    <att type="map" name="annotation.Evidence">
      <att type="string" name="GO:0005085" value="IEA"/>
      <att type="string" name="GO:0005515" value="IPI"/>
      <att type="string" name="GO:0017112" value="IMP"/>
      <att type="string" name="GO:0000187" value="IMP"/>
      <att type="string" name="GO:0005737" value="TAS"/>
      <att type="string" name="GO:0005886" value="TAS"/>
      <att type="string" name="GO:0051726" value="IMP"/>
      <att type="string" name="GO:0042981" value="IMP"/>
      <att type="string" name="GO:0016021" value="IDA"/>
      <att type="string" name="GO:0030295" value="TAS"/>
      <att type="string" name="GO:0005123" value="TAS"/>
      <att type="string" name="GO:0007166" value="TAS"/>
    </att>
    <att type="list" name="annotation.GO BIOLOGICAL_PROCESS">
      <att type="string" name="annotation.GO BIOLOGICAL_PROCESS" value="activation of MAPK activity"/>
      <att type="string" name="annotation.GO BIOLOGICAL_PROCESS" value="cell surface receptor linked signal transduction"/>
      <att type="string" name="annotation.GO BIOLOGICAL_PROCESS" value="regulation of apoptosis"/>
      <att type="string" name="annotation.GO BIOLOGICAL_PROCESS" value="regulation of cell cycle"/>
    </att>
    <att type="string" name="Prot_Name" value="MAP-kinase activating death domain-containing protein isoform d"/>
  </node>
  <node label="NP_001252.1" id="-681">
    <att type="string" name="annotation.DB_Object_ID" value="P50750"/>
    <att type="string" name="Column 4" value="1025"/>
    <att type="string" name="annotation.DB_Object_Type" value="protein"/>
    <att type="string" name="annotation.DB" value="UniProtKB"/>
    <att type="string" name="GeneID_String" value="1025"/>
    <att type="string" name="annotation.Qualifier" value=""/>
    <att type="string" name="MCODE_Node_Status" value="Unclustered"/>
    <att type="string" name="annotation.Taxon" value="Human"/>
    <att type="string" name="Prot_Acc" value="NP_001252.1"/>
    <att type="string" name="type" value="human"/>
    <att type="string" name="annotation.Assigned_by" value="PINC"/>
    <att type="list" name="annotation.GO MOLECULAR_FUNCTION">
      <att type="string" name="annotation.GO MOLECULAR_FUNCTION" value="ATP binding"/>
      <att type="string" name="annotation.GO MOLECULAR_FUNCTION" value="DNA binding"/>
      <att type="string" name="annotation.GO MOLECULAR_FUNCTION" value="RNA polymerase subunit kinase activity"/>
      <att type="string" name="annotation.GO MOLECULAR_FUNCTION" value="cyclin-dependent protein kinase activity"/>
      <att type="string" name="annotation.GO MOLECULAR_FUNCTION" value="nucleotide binding"/>
      <att type="string" name="annotation.GO MOLECULAR_FUNCTION" value="protein binding"/>
      <att type="string" name="annotation.GO MOLECULAR_FUNCTION" value="snRNA binding"/>
      <att type="string" name="annotation.GO MOLECULAR_FUNCTION" value="transferase activity"/>
    </att>
    <att type="map" name="annotation.DB:Reference">
      <att type="string" name="GO:0005515" value="PMID:15107825"/>
      <att type="string" name="GO:0006368" value="PMID:10866664"/>
      <att type="string" name="GO:0006355" value="GOA:spkw|GO_REF:0000004"/>
      <att type="string" name="GO:0006367" value="PMID:10866664"/>
      <att type="string" name="GO:0008283" value="PMID:8170997"/>
      <att type="string" name="GO:0005634" value="PMID:8170997"/>
      <att type="string" name="GO:0003677" value="PMID:16109376"/>
      <att type="string" name="GO:0008023" value="PMID:10866664"/>
      <att type="string" name="GO:0005524" value="GOA:interpro|GO_REF:0000002"/>
      <att type="string" name="GO:0008353" value="GOA:spec|GO_REF:0000003"/>
      <att type="string" name="GO:0006350" value="GOA:spkw|GO_REF:0000004"/>
      <att type="string" name="GO:0000166" value="GOA:spkw|GO_REF:0000004"/>
      <att type="string" name="GO:0017069" value="GOA:compara|GO_REF:0000019"/>
      <att type="string" name="GO:0006468" value="PMID:16109376"/>
      <att type="string" name="GO:0005654" value="PMID:12676794"/>
      <att type="string" name="GO:0016740" value="GOA:spkw|GO_REF:0000004"/>
      <att type="string" name="GO:0004693" value="PMID:10866664"/>
    </att>
    <att type="integer" name="GeneID" value="1025"/>
    <att type="string" name="annotation.DB_Object_Name" value="CDK9, CDC2L4: Cell division protein kinase 9"/>
    <att type="list" name="annotation.GO CELLULAR_COMPONENT">
      <att type="string" name="annotation.GO CELLULAR_COMPONENT" value="nucleoplasm"/>
      <att type="string" name="annotation.GO CELLULAR_COMPONENT" value="nucleus"/>
      <att type="string" name="annotation.GO CELLULAR_COMPONENT" value="transcription elongation factor complex"/>
    </att>
    <att type="string" name="annotation.Date" value="20030904"/>
    <att type="list" name="cytoscape.alias.list">
      <att type="string" name="cytoscape.alias.list" value="IPI00301923"/>
      <att type="string" name="cytoscape.alias.list" value="P50750"/>
    </att>
    <att type="string" name="upkb_sp" value="P50750"/>
    <att type="string" name="canonicalName" value="NP_001252.1"/>
    <att type="real" name="MCODE_Score" value="0.2222222222222222"/>
    <att type="string" name="annotation.With (or) From" value=""/>
    <att type="integer" name="Degree" value="2"/>
    <att type="map" name="annotation.Evidence">
      <att type="string" name="GO:0005515" value="IPI"/>
      <att type="string" name="GO:0006368" value="TAS"/>
      <att type="string" name="GO:0006355" value="IEA"/>
      <att type="string" name="GO:0006367" value="TAS"/>
      <att type="string" name="GO:0008283" value="TAS"/>
      <att type="string" name="GO:0005634" value="TAS"/>
      <att type="string" name="GO:0003677" value="IDA"/>
      <att type="string" name="GO:0008023" value="TAS"/>
      <att type="string" name="GO:0005524" value="IEA"/>
      <att type="string" name="GO:0008353" value="IEA"/>
      <att type="string" name="GO:0006350" value="IEA"/>
      <att type="string" name="GO:0000166" value="IEA"/>
      <att type="string" name="GO:0017069" value="IEA"/>
      <att type="string" name="GO:0006468" value="IDA"/>
      <att type="string" name="GO:0005654" value="EXP"/>
      <att type="string" name="GO:0016740" value="IEA"/>
      <att type="string" name="GO:0004693" value="TAS"/>
    </att>
    <att type="list" name="annotation.GO BIOLOGICAL_PROCESS">
      <att type="string" name="annotation.GO BIOLOGICAL_PROCESS" value="RNA elongation from RNA polymerase II promoter"/>
      <att type="string" name="annotation.GO BIOLOGICAL_PROCESS" value="cell proliferation"/>
      <att type="string" name="annotation.GO BIOLOGICAL_PROCESS" value="protein amino acid phosphorylation"/>
      <att type="string" name="annotation.GO BIOLOGICAL_PROCESS" value="regulation of transcription, DNA-dependent"/>
      <att type="string" name="annotation.GO BIOLOGICAL_PROCESS" value="transcription"/>
      <att type="string" name="annotation.GO BIOLOGICAL_PROCESS" value="transcription initiation from RNA polymerase II promoter"/>
    </att>
    <att type="string" name="Prot_Name" value="cyclin-dependent kinase 9"/>
  </node>
  <node label="NP_000218.2" id="-1275">
    <att type="string" name="annotation.DB_Object_ID" value="Q16787"/>
    <att type="string" name="Column 4" value="3909"/>
    <att type="string" name="annotation.DB_Object_Type" value="protein"/>
    <att type="string" name="annotation.DB" value="UniProtKB"/>
    <att type="string" name="upkb_vega" value="OTTHUMP00000073246"/>
    <att type="string" name="GeneID_String" value="3909"/>
    <att type="string" name="annotation.Qualifier" value=""/>
    <att type="string" name="MCODE_Node_Status" value="Unclustered"/>
    <att type="string" name="annotation.Taxon" value="Human"/>
    <att type="string" name="upkb_tr" value="Q14732"/>
    <att type="string" name="Prot_Acc" value="NP_000218.2"/>
    <att type="string" name="type" value="human"/>
    <att type="string" name="annotation.Assigned_by" value="UniProtKB"/>
    <att type="list" name="annotation.GO MOLECULAR_FUNCTION">
      <att type="string" name="annotation.GO MOLECULAR_FUNCTION" value="receptor binding"/>
      <att type="string" name="annotation.GO MOLECULAR_FUNCTION" value="structural molecule activity"/>
    </att>
    <att type="map" name="annotation.DB:Reference">
      <att type="string" name="GO:0030334" value="GOA:interpro|GO_REF:0000002"/>
      <att type="string" name="GO:0005102" value="GOA:interpro|GO_REF:0000002"/>
      <att type="string" name="GO:0005606" value="GOA:interpro|GO_REF:0000002"/>
      <att type="string" name="GO:0005576" value="GOA:spkw|GO_REF:0000004"/>
      <att type="string" name="GO:0030155" value="GOA:interpro|GO_REF:0000002"/>
      <att type="string" name="GO:0005604" value="PMID:8586427"/>
      <att type="string" name="GO:0031012" value="GOA:interpro|GO_REF:0000002"/>
      <att type="string" name="GO:0045995" value="GOA:interpro|GO_REF:0000002"/>
      <att type="string" name="GO:0005610" value="PMID:8077230"/>
      <att type="string" name="GO:0008544" value="PMID:8586427"/>
      <att type="string" name="GO:0005198" value="PMID:8586427"/>
      <att type="string" name="GO:0030216" value="PMID:8077230"/>
      <att type="string" name="GO:0007155" value="PMID:8077230"/>
      <att type="string" name="GO:0005925" value="PMID:8077230"/>
      <att type="string" name="GO:0007166" value="PMID:8077230"/>
    </att>
    <att type="integer" name="GeneID" value="3909"/>
    <att type="string" name="annotation.DB_Object_Name" value="LAMA3, LAMNA: Laminin subunit alpha-3 precursor"/>
    <att type="list" name="annotation.GO CELLULAR_COMPONENT">
      <att type="string" name="annotation.GO CELLULAR_COMPONENT" value="basement membrane"/>
      <att type="string" name="annotation.GO CELLULAR_COMPONENT" value="extracellular matrix"/>
      <att type="string" name="annotation.GO CELLULAR_COMPONENT" value="extracellular region"/>
      <att type="string" name="annotation.GO CELLULAR_COMPONENT" value="focal adhesion"/>
      <att type="string" name="annotation.GO CELLULAR_COMPONENT" value="laminin-1 complex"/>
      <att type="string" name="annotation.GO CELLULAR_COMPONENT" value="laminin-5 complex"/>
    </att>
    <att type="string" name="annotation.Date" value="20080613"/>
    <att type="list" name="cytoscape.alias.list">
      <att type="string" name="cytoscape.alias.list" value="IPI00790908"/>
      <att type="string" name="cytoscape.alias.list" value="Q16787"/>
    </att>
    <att type="string" name="upkb_sp" value="Q16787"/>
    <att type="string" name="canonicalName" value="NP_000218.2"/>
    <att type="real" name="MCODE_Score" value="0.0"/>
    <att type="string" name="annotation.With (or) From" value="InterPro:IPR009254"/>
    <att type="integer" name="Degree" value="2"/>
    <att type="map" name="annotation.Evidence">
      <att type="string" name="GO:0030334" value="IEA"/>
      <att type="string" name="GO:0005102" value="IEA"/>
      <att type="string" name="GO:0005606" value="IEA"/>
      <att type="string" name="GO:0005576" value="IEA"/>
      <att type="string" name="GO:0030155" value="IEA"/>
      <att type="string" name="GO:0005604" value="TAS"/>
      <att type="string" name="GO:0031012" value="IEA"/>
      <att type="string" name="GO:0045995" value="IEA"/>
      <att type="string" name="GO:0005610" value="ISS"/>
      <att type="string" name="GO:0008544" value="TAS"/>
      <att type="string" name="GO:0005198" value="NAS"/>
      <att type="string" name="GO:0030216" value="ISS"/>
      <att type="string" name="GO:0007155" value="ISS"/>
      <att type="string" name="GO:0005925" value="ISS"/>
      <att type="string" name="GO:0007166" value="ISS"/>
    </att>
    <att type="list" name="annotation.GO BIOLOGICAL_PROCESS">
      <att type="string" name="annotation.GO BIOLOGICAL_PROCESS" value="cell adhesion"/>
      <att type="string" name="annotation.GO BIOLOGICAL_PROCESS" value="cell surface receptor linked signal transduction"/>
      <att type="string" name="annotation.GO BIOLOGICAL_PROCESS" value="epidermis development"/>
      <att type="string" name="annotation.GO BIOLOGICAL_PROCESS" value="keratinocyte differentiation"/>
      <att type="string" name="annotation.GO BIOLOGICAL_PROCESS" value="regulation of cell adhesion"/>
      <att type="string" name="annotation.GO BIOLOGICAL_PROCESS" value="regulation of cell migration"/>
      <att type="string" name="annotation.GO BIOLOGICAL_PROCESS" value="regulation of embryonic development"/>
    </att>
    <att type="string" name="Prot_Name" value="laminin alpha 3 subunit isoform 2"/>
  </node>
  <node label="NP_000580.1" id="-1330">
    <att type="string" name="annotation.DB_Object_ID" value="P05112"/>
    <att type="string" name="Column 4" value="3565"/>
    <att type="string" name="annotation.DB_Object_Type" value="protein"/>
    <att type="string" name="annotation.DB" value="UniProtKB"/>
    <att type="string" name="GeneID_String" value="3565"/>
    <att type="string" name="annotation.Qualifier" value=""/>
    <att type="string" name="MCODE_Node_Status" value="Unclustered"/>
    <att type="string" name="annotation.Taxon" value="Human"/>
    <att type="string" name="Prot_Acc" value="NP_000580.1"/>
    <att type="string" name="type" value="human"/>
    <att type="string" name="annotation.Assigned_by" value="UniProtKB"/>
    <att type="list" name="annotation.GO MOLECULAR_FUNCTION">
      <att type="string" name="annotation.GO MOLECULAR_FUNCTION" value="interleukin-4 receptor binding"/>
      <att type="string" name="annotation.GO MOLECULAR_FUNCTION" value="protein binding"/>
    </att>
    <att type="map" name="annotation.DB:Reference">
      <att type="string" name="GO:0005515" value="PMID:8266078"/>
      <att type="string" name="GO:0005136" value="PMID:11418631"/>
      <att type="string" name="GO:0043066" value="UniProt:P05112"/>
      <att type="string" name="GO:0048295" value="UniProt:P05112"/>
      <att type="string" name="GO:0045191" value="PMID:11418631"/>
      <att type="string" name="GO:0030890" value="UniProt:P05112"/>
      <att type="string" name="GO:0045671" value="UniProt:P05112"/>
      <att type="string" name="GO:0005576" value="GOA:interpro|GO_REF:0000002"/>
      <att type="string" name="GO:0045189" value="PMID:11967989"/>
      <att type="string" name="GO:0005615" value="PMID:11418631"/>
      <att type="string" name="GO:0045348" value="UniProt:P05112"/>
      <att type="string" name="GO:0042325" value="UniProt:P05112"/>
      <att type="string" name="GO:0042092" value="PMID:11676128"/>
      <att type="string" name="GO:0006968" value="PMID:10725748"/>
      <att type="string" name="GO:0006935" value="PMID:10725748"/>
      <att type="string" name="GO:0045944" value="UniProt:P05112"/>
      <att type="string" name="GO:0030183" value="PMID:11418631"/>
      <att type="string" name="GO:0042102" value="UniProt:P05112"/>
      <att type="string" name="GO:0050776" value="UniProt:P05112"/>
      <att type="string" name="GO:0048304" value="UniProt:P05112"/>
      <att type="string" name="GO:0008203" value="PMID:11971948"/>
    </att>
    <att type="integer" name="GeneID" value="3565"/>
    <att type="string" name="annotation.DB_Object_Name" value="IL4: Interleukin-4 precursor"/>
    <att type="list" name="annotation.GO CELLULAR_COMPONENT">
      <att type="string" name="annotation.GO CELLULAR_COMPONENT" value="extracellular region"/>
      <att type="string" name="annotation.GO CELLULAR_COMPONENT" value="extracellular space"/>
    </att>
    <att type="string" name="annotation.Date" value="20020618"/>
    <att type="list" name="cytoscape.alias.list">
      <att type="string" name="cytoscape.alias.list" value="IPI00007081"/>
      <att type="string" name="cytoscape.alias.list" value="P05112"/>
    </att>
    <att type="string" name="upkb_sp" value="P05112"/>
    <att type="string" name="canonicalName" value="NP_000580.1"/>
    <att type="real" name="MCODE_Score" value="1.0"/>
    <att type="string" name="annotation.With (or) From" value=""/>
    <att type="integer" name="Degree" value="2"/>
    <att type="map" name="annotation.Evidence">
      <att type="string" name="GO:0005515" value="IPI"/>
      <att type="string" name="GO:0005136" value="TAS"/>
      <att type="string" name="GO:0043066" value="ISS"/>
      <att type="string" name="GO:0048295" value="ISS"/>
      <att type="string" name="GO:0045191" value="TAS"/>
      <att type="string" name="GO:0030890" value="ISS"/>
      <att type="string" name="GO:0045671" value="ISS"/>
      <att type="string" name="GO:0005576" value="IEA"/>
      <att type="string" name="GO:0045189" value="TAS"/>
      <att type="string" name="GO:0005615" value="TAS"/>
      <att type="string" name="GO:0045348" value="ISS"/>
      <att type="string" name="GO:0042325" value="ISS"/>
      <att type="string" name="GO:0042092" value="TAS"/>
      <att type="string" name="GO:0006968" value="TAS"/>
      <att type="string" name="GO:0006935" value="TAS"/>
      <att type="string" name="GO:0045944" value="ISS"/>
      <att type="string" name="GO:0030183" value="TAS"/>
      <att type="string" name="GO:0042102" value="ISS"/>
      <att type="string" name="GO:0050776" value="ISS"/>
      <att type="string" name="GO:0048304" value="ISS"/>
      <att type="string" name="GO:0008203" value="ISS"/>
    </att>
    <att type="list" name="annotation.GO BIOLOGICAL_PROCESS">
      <att type="string" name="annotation.GO BIOLOGICAL_PROCESS" value="B cell differentiation"/>
      <att type="string" name="annotation.GO BIOLOGICAL_PROCESS" value="T-helper 2 type immune response"/>
      <att type="string" name="annotation.GO BIOLOGICAL_PROCESS" value="cellular defense response"/>
      <att type="string" name="annotation.GO BIOLOGICAL_PROCESS" value="chemotaxis"/>
      <att type="string" name="annotation.GO BIOLOGICAL_PROCESS" value="cholesterol metabolic process"/>
      <att type="string" name="annotation.GO BIOLOGICAL_PROCESS" value="connective tissue growth factor biosynthetic process"/>
      <att type="string" name="annotation.GO BIOLOGICAL_PROCESS" value="negative regulation of apoptosis"/>
      <att type="string" name="annotation.GO BIOLOGICAL_PROCESS" value="negative regulation of osteoclast differentiation"/>
      <att type="string" name="annotation.GO BIOLOGICAL_PROCESS" value="positive regulation of B cell proliferation"/>
      <att type="string" name="annotation.GO BIOLOGICAL_PROCESS" value="positive regulation of MHC class II biosynthetic process"/>
      <att type="string" name="annotation.GO BIOLOGICAL_PROCESS" value="positive regulation of T cell proliferation"/>
      <att type="string" name="annotation.GO BIOLOGICAL_PROCESS" value="positive regulation of isotype switching to IgE isotypes"/>
      <att type="string" name="annotation.GO BIOLOGICAL_PROCESS" value="positive regulation of isotype switching to IgG isotypes"/>
      <att type="string" name="annotation.GO BIOLOGICAL_PROCESS" value="positive regulation of transcription from RNA polymerase II promoter"/>
      <att type="string" name="annotation.GO BIOLOGICAL_PROCESS" value="regulation of immune response"/>
      <att type="string" name="annotation.GO BIOLOGICAL_PROCESS" value="regulation of isotype switching"/>
      <att type="string" name="annotation.GO BIOLOGICAL_PROCESS" value="regulation of phosphorylation"/>
    </att>
    <att type="string" name="Prot_Name" value="interleukin 4 isoform 1 precursor"/>
  </node>
  <node label="NP_001727.1" id="-1432">
    <att type="string" name="annotation.DB_Object_ID" value="P21730"/>
    <att type="string" name="Column 4" value="728"/>
    <att type="string" name="annotation.DB_Object_Type" value="protein"/>
    <att type="string" name="annotation.DB" value="UniProtKB"/>
    <att type="string" name="GeneID_String" value="728"/>
    <att type="string" name="annotation.Qualifier" value=""/>
    <att type="string" name="MCODE_Node_Status" value="Unclustered"/>
    <att type="string" name="annotation.Taxon" value="Human"/>
    <att type="string" name="Prot_Acc" value="NP_001727.1"/>
    <att type="string" name="type" value="human"/>
    <att type="string" name="annotation.Assigned_by" value="PINC"/>
    <att type="list" name="annotation.GO MOLECULAR_FUNCTION">
      <att type="string" name="annotation.GO MOLECULAR_FUNCTION" value="C5a anaphylatoxin receptor activity"/>
      <att type="string" name="annotation.GO MOLECULAR_FUNCTION" value="receptor activity"/>
      <att type="string" name="annotation.GO MOLECULAR_FUNCTION" value="rhodopsin-like receptor activity"/>
    </att>
    <att type="map" name="annotation.DB:Reference">
      <att type="string" name="GO:0004944" value="PMID:10352266"/>
      <att type="string" name="GO:0005886" value="PMID:2007135"/>
      <att type="string" name="GO:0007606" value="PMID:9590258"/>
      <att type="string" name="GO:0007202" value="PMID:7649993"/>
      <att type="string" name="GO:0007204" value="PMID:8702752"/>
      <att type="string" name="GO:0007165" value="PMID:2007135"/>
      <att type="string" name="GO:0000187" value="PMID:7649993"/>
      <att type="string" name="GO:0006955" value="PMID:9590258"/>
      <att type="string" name="GO:0006968" value="PMID:8779720"/>
      <att type="string" name="GO:0007186" value="GOA:interpro|GO_REF:0000002"/>
      <att type="string" name="GO:0006935" value="PMID:10352266"/>
      <att type="string" name="GO:0005887" value="PMID:2007135"/>
      <att type="string" name="GO:0004872" value="GOA:spkw|GO_REF:0000004"/>
      <att type="string" name="GO:0001584" value="GOA:interpro|GO_REF:0000002"/>
    </att>
    <att type="integer" name="GeneID" value="728"/>
    <att type="string" name="annotation.DB_Object_Name" value="C5AR1, C5AR, C5R1: C5a anaphylatoxin chemotactic receptor"/>
    <att type="list" name="annotation.GO CELLULAR_COMPONENT">
      <att type="string" name="annotation.GO CELLULAR_COMPONENT" value="integral to plasma membrane"/>
      <att type="string" name="annotation.GO CELLULAR_COMPONENT" value="plasma membrane"/>
    </att>
    <att type="string" name="annotation.Date" value="20030904"/>
    <att type="list" name="cytoscape.alias.list">
      <att type="string" name="cytoscape.alias.list" value="IPI00010308"/>
      <att type="string" name="cytoscape.alias.list" value="P21730"/>
    </att>
    <att type="string" name="upkb_sp" value="P21730"/>
    <att type="string" name="canonicalName" value="NP_001727.1"/>
    <att type="real" name="MCODE_Score" value="0.2222222222222222"/>
    <att type="string" name="annotation.With (or) From" value=""/>
    <att type="map" name="annotation.Evidence">
      <att type="string" name="GO:0004944" value="TAS"/>
      <att type="string" name="GO:0005886" value="TAS"/>
      <att type="string" name="GO:0007606" value="TAS"/>
      <att type="string" name="GO:0007202" value="TAS"/>
      <att type="string" name="GO:0007204" value="TAS"/>
      <att type="string" name="GO:0007165" value="TAS"/>
      <att type="string" name="GO:0000187" value="TAS"/>
      <att type="string" name="GO:0006955" value="TAS"/>
      <att type="string" name="GO:0006968" value="TAS"/>
      <att type="string" name="GO:0007186" value="IEA"/>
      <att type="string" name="GO:0006935" value="TAS"/>
      <att type="string" name="GO:0005887" value="TAS"/>
      <att type="string" name="GO:0004872" value="IEA"/>
      <att type="string" name="GO:0001584" value="IEA"/>
    </att>
    <att type="list" name="annotation.GO BIOLOGICAL_PROCESS">
      <att type="string" name="annotation.GO BIOLOGICAL_PROCESS" value="G-protein coupled receptor protein signaling pathway"/>
      <att type="string" name="annotation.GO BIOLOGICAL_PROCESS" value="activation of MAPK activity"/>
      <att type="string" name="annotation.GO BIOLOGICAL_PROCESS" value="activation of phospholipase C activity"/>
      <att type="string" name="annotation.GO BIOLOGICAL_PROCESS" value="cellular defense response"/>
      <att type="string" name="annotation.GO BIOLOGICAL_PROCESS" value="chemotaxis"/>
      <att type="string" name="annotation.GO BIOLOGICAL_PROCESS" value="elevation of cytosolic calcium ion concentration"/>
      <att type="string" name="annotation.GO BIOLOGICAL_PROCESS" value="immune response"/>
      <att type="string" name="annotation.GO BIOLOGICAL_PROCESS" value="sensory perception of chemical stimulus"/>
      <att type="string" name="annotation.GO BIOLOGICAL_PROCESS" value="signal transduction"/>
    </att>
    <att type="string" name="Prot_Name" value="complement component 5 receptor 1 (C5a ligand)"/>
  </node>
  <node label="NP_000749.2" id="-1144">
    <att type="string" name="annotation.DB_Object_ID" value="P04141"/>
    <att type="string" name="Column 4" value="1437"/>
    <att type="string" name="annotation.DB_Object_Type" value="protein"/>
    <att type="string" name="annotation.DB" value="UniProtKB"/>
    <att type="string" name="GeneID_String" value="1437"/>
    <att type="string" name="annotation.Qualifier" value=""/>
    <att type="string" name="MCODE_Node_Status" value="Unclustered"/>
    <att type="string" name="annotation.Taxon" value="Human"/>
    <att type="string" name="Prot_Acc" value="NP_000749.2"/>
    <att type="string" name="type" value="human"/>
    <att type="string" name="annotation.Assigned_by" value="UniProtKB"/>
    <att type="list" name="annotation.GO MOLECULAR_FUNCTION">
      <att type="string" name="annotation.GO MOLECULAR_FUNCTION" value="cytokine activity"/>
      <att type="string" name="annotation.GO MOLECULAR_FUNCTION" value="granulocyte macrophage colony-stimulating factor receptor binding"/>
    </att>
    <att type="map" name="annotation.DB:Reference">
      <att type="string" name="GO:0045885" value="GOA:compara|GO_REF:0000019"/>
      <att type="string" name="GO:0008284" value="GOA:compara|GO_REF:0000019"/>
      <att type="string" name="GO:0006955" value="GOA:interpro|GO_REF:0000002"/>
      <att type="string" name="GO:0045740" value="PMID:9722506"/>
      <att type="string" name="GO:0042523" value="PMID:9722506"/>
      <att type="string" name="GO:0005576" value="GOA:interpro|GO_REF:0000002"/>
      <att type="string" name="GO:0043011" value="GOA:compara|GO_REF:0000019"/>
      <att type="string" name="GO:0005615" value="GOA:spkw|GO_REF:0000004"/>
      <att type="string" name="GO:0005125" value="GOA:spkw|GO_REF:0000004"/>
      <att type="string" name="GO:0005129" value="PMID:2999978"/>
    </att>
    <att type="integer" name="GeneID" value="1437"/>
    <att type="string" name="annotation.DB_Object_Name" value="CSF2, GMCSF: Granulocyte-macrophage colony-stimulating factor precursor"/>
    <att type="list" name="annotation.GO CELLULAR_COMPONENT">
      <att type="string" name="annotation.GO CELLULAR_COMPONENT" value="extracellular region"/>
      <att type="string" name="annotation.GO CELLULAR_COMPONENT" value="extracellular space"/>
    </att>
    <att type="string" name="annotation.Date" value="20080616"/>
    <att type="list" name="cytoscape.alias.list">
      <att type="string" name="cytoscape.alias.list" value="IPI00022270"/>
      <att type="string" name="cytoscape.alias.list" value="P04141"/>
    </att>
    <att type="string" name="upkb_sp" value="P04141"/>
    <att type="string" name="canonicalName" value="NP_000749.2"/>
    <att type="real" name="MCODE_Score" value="0.2222222222222222"/>
    <att type="string" name="annotation.With (or) From" value="SP_KW:KW-0202"/>
    <att type="map" name="annotation.Evidence">
      <att type="string" name="GO:0045885" value="IEA"/>
      <att type="string" name="GO:0008284" value="IEA"/>
      <att type="string" name="GO:0006955" value="IEA"/>
      <att type="string" name="GO:0045740" value="IDA"/>
      <att type="string" name="GO:0042523" value="IDA"/>
      <att type="string" name="GO:0005576" value="IEA"/>
      <att type="string" name="GO:0043011" value="IEA"/>
      <att type="string" name="GO:0005615" value="IEA"/>
      <att type="string" name="GO:0005125" value="IEA"/>
      <att type="string" name="GO:0005129" value="TAS"/>
    </att>
    <att type="list" name="annotation.GO BIOLOGICAL_PROCESS">
      <att type="string" name="annotation.GO BIOLOGICAL_PROCESS" value="immune response"/>
      <att type="string" name="annotation.GO BIOLOGICAL_PROCESS" value="myeloid dendritic cell differentiation"/>
      <att type="string" name="annotation.GO BIOLOGICAL_PROCESS" value="positive regulation of DNA replication"/>
      <att type="string" name="annotation.GO BIOLOGICAL_PROCESS" value="positive regulation of cell proliferation"/>
      <att type="string" name="annotation.GO BIOLOGICAL_PROCESS" value="positive regulation of survival gene product expression"/>
      <att type="string" name="annotation.GO BIOLOGICAL_PROCESS" value="positive regulation of tyrosine phosphorylation of Stat5 protein"/>
    </att>
    <att type="string" name="Prot_Name" value="colony stimulating factor 2 precursor"/>
  </node>
  <node label="NP_005991.1" id="-1445">
    <att type="string" name="annotation.DB_Object_ID" value="P68366"/>
    <att type="string" name="Column 4" value="7277"/>
    <att type="string" name="annotation.DB_Object_Type" value="protein"/>
    <att type="string" name="annotation.DB" value="UniProtKB"/>
    <att type="string" name="upkb_vega" value="OTTHUMP00000165871"/>
    <att type="string" name="GeneID_String" value="7277"/>
    <att type="string" name="annotation.Qualifier" value=""/>
    <att type="string" name="MCODE_Node_Status" value="Unclustered"/>
    <att type="string" name="annotation.Taxon" value="Human"/>
    <att type="string" name="upkb_tr" value="A6NHY4"/>
    <att type="string" name="Prot_Acc" value="NP_005991.1"/>
    <att type="string" name="type" value="human"/>
    <att type="string" name="annotation.Assigned_by" value="UniProtKB"/>
    <att type="list" name="annotation.GO MOLECULAR_FUNCTION">
      <att type="string" name="annotation.GO MOLECULAR_FUNCTION" value="GTP binding"/>
      <att type="string" name="annotation.GO MOLECULAR_FUNCTION" value="GTPase activity"/>
      <att type="string" name="annotation.GO MOLECULAR_FUNCTION" value="nucleotide binding"/>
      <att type="string" name="annotation.GO MOLECULAR_FUNCTION" value="protein binding"/>
      <att type="string" name="annotation.GO MOLECULAR_FUNCTION" value="structural molecule activity"/>
    </att>
    <att type="map" name="annotation.DB:Reference">
      <att type="string" name="GO:0005515" value="PMID:14697242"/>
      <att type="string" name="GO:0043234" value="GOA:interpro|GO_REF:0000002"/>
      <att type="string" name="GO:0051258" value="GOA:interpro|GO_REF:0000002"/>
      <att type="string" name="GO:0000166" value="GOA:spkw|GO_REF:0000004"/>
      <att type="string" name="GO:0005198" value="GOA:interpro|GO_REF:0000002"/>
      <att type="string" name="GO:0005874" value="GOA:interpro|GO_REF:0000002"/>
      <att type="string" name="GO:0003924" value="GOA:interpro|GO_REF:0000002"/>
      <att type="string" name="GO:0005525" value="GOA:interpro|GO_REF:0000002"/>
      <att type="string" name="GO:0007018" value="GOA:interpro|GO_REF:0000002"/>
    </att>
    <att type="integer" name="GeneID" value="7277"/>
    <att type="string" name="annotation.DB_Object_Name" value="TUBA4A, TUBA1: Tubulin alpha-4A chain"/>
    <att type="list" name="annotation.GO CELLULAR_COMPONENT">
      <att type="string" name="annotation.GO CELLULAR_COMPONENT" value="microtubule"/>
      <att type="string" name="annotation.GO CELLULAR_COMPONENT" value="protein complex"/>
    </att>
    <att type="string" name="annotation.Date" value="20080613"/>
    <att type="list" name="cytoscape.alias.list">
      <att type="string" name="cytoscape.alias.list" value="IPI00007750"/>
      <att type="string" name="cytoscape.alias.list" value="P68366"/>
    </att>
    <att type="string" name="upkb_sp" value="P68366"/>
    <att type="string" name="canonicalName" value="NP_005991.1"/>
    <att type="real" name="MCODE_Score" value="0.0"/>
    <att type="string" name="annotation.With (or) From" value="InterPro:IPR008280"/>
    <att type="map" name="annotation.Evidence">
      <att type="string" name="GO:0005515" value="IPI"/>
      <att type="string" name="GO:0043234" value="IEA"/>
      <att type="string" name="GO:0051258" value="IEA"/>
      <att type="string" name="GO:0000166" value="IEA"/>
      <att type="string" name="GO:0005198" value="IEA"/>
      <att type="string" name="GO:0005874" value="IEA"/>
      <att type="string" name="GO:0003924" value="IEA"/>
      <att type="string" name="GO:0005525" value="IEA"/>
      <att type="string" name="GO:0007018" value="IEA"/>
    </att>
    <att type="list" name="annotation.GO BIOLOGICAL_PROCESS">
      <att type="string" name="annotation.GO BIOLOGICAL_PROCESS" value="microtubule-based movement"/>
      <att type="string" name="annotation.GO BIOLOGICAL_PROCESS" value="protein polymerization"/>
    </att>
    <att type="string" name="Prot_Name" value="tubulin, alpha 1"/>
  </node>
  <node label="NP_001241.1" id="-869">
    <att type="string" name="annotation.DB_Object_ID" value="P25942"/>
    <att type="string" name="Column 4" value="958"/>
    <att type="string" name="annotation.DB_Object_Type" value="protein"/>
    <att type="string" name="annotation.DB" value="UniProtKB"/>
    <att type="string" name="GeneID_String" value="958"/>
    <att type="string" name="annotation.Qualifier" value=""/>
    <att type="string" name="MCODE_Node_Status" value="Unclustered"/>
    <att type="string" name="annotation.Taxon" value="Human"/>
    <att type="string" name="upkb_tr" value="Q59F01"/>
    <att type="string" name="Prot_Acc" value="NP_001241.1"/>
    <att type="string" name="type" value="human"/>
    <att type="string" name="annotation.Assigned_by" value="PINC"/>
    <att type="list" name="annotation.GO MOLECULAR_FUNCTION">
      <att type="string" name="annotation.GO MOLECULAR_FUNCTION" value="enzyme binding"/>
      <att type="string" name="annotation.GO MOLECULAR_FUNCTION" value="transmembrane receptor activity"/>
    </att>
    <att type="map" name="annotation.DB:Reference">
      <att type="string" name="GO:0005886" value="PMID:10748139"/>
      <att type="string" name="GO:0030168" value="PMID:9468137"/>
      <att type="string" name="GO:0006915" value="GOA:interpro|GO_REF:0000002"/>
      <att type="string" name="GO:0005576" value="GOA:spkw|GO_REF:0000004"/>
      <att type="string" name="GO:0007165" value="GOA:interpro|GO_REF:0000002"/>
      <att type="string" name="GO:0006955" value="GOA:interpro|GO_REF:0000002"/>
      <att type="string" name="GO:0006954" value="PMID:2475341"/>
      <att type="string" name="GO:0006461" value="PMID:10748139"/>
      <att type="string" name="GO:0042100" value="PMID:8605945"/>
      <att type="string" name="GO:0005887" value="PMID:10748139"/>
      <att type="string" name="GO:0043123" value="PMID:12761501"/>
      <att type="string" name="GO:0019899" value="PMID:12223522"/>
      <att type="string" name="GO:0004888" value="GOA:interpro|GO_REF:0000002"/>
    </att>
    <att type="integer" name="GeneID" value="958"/>
    <att type="string" name="annotation.DB_Object_Name" value="CD40, TNFRSF5: Tumor necrosis factor receptor superfamily member 5 precursor"/>
    <att type="list" name="annotation.GO CELLULAR_COMPONENT">
      <att type="string" name="annotation.GO CELLULAR_COMPONENT" value="extracellular region"/>
      <att type="string" name="annotation.GO CELLULAR_COMPONENT" value="integral to plasma membrane"/>
      <att type="string" name="annotation.GO CELLULAR_COMPONENT" value="plasma membrane"/>
    </att>
    <att type="string" name="annotation.Date" value="20030904"/>
    <att type="list" name="cytoscape.alias.list">
      <att type="string" name="cytoscape.alias.list" value="IPI00018282"/>
      <att type="string" name="cytoscape.alias.list" value="P25942"/>
    </att>
    <att type="string" name="upkb_sp" value="P25942"/>
    <att type="string" name="canonicalName" value="NP_001241.1"/>
    <att type="real" name="MCODE_Score" value="0.16"/>
    <att type="string" name="annotation.With (or) From" value=""/>
    <att type="integer" name="Degree" value="1"/>
    <att type="map" name="annotation.Evidence">
      <att type="string" name="GO:0005886" value="TAS"/>
      <att type="string" name="GO:0030168" value="NAS"/>
      <att type="string" name="GO:0006915" value="IEA"/>
      <att type="string" name="GO:0005576" value="IEA"/>
      <att type="string" name="GO:0007165" value="IEA"/>
      <att type="string" name="GO:0006955" value="IEA"/>
      <att type="string" name="GO:0006954" value="TAS"/>
      <att type="string" name="GO:0006461" value="TAS"/>
      <att type="string" name="GO:0042100" value="NAS"/>
      <att type="string" name="GO:0005887" value="TAS"/>
      <att type="string" name="GO:0043123" value="IEP"/>
      <att type="string" name="GO:0019899" value="IPI"/>
      <att type="string" name="GO:0004888" value="IEA"/>
    </att>
    <att type="list" name="annotation.GO BIOLOGICAL_PROCESS">
      <att type="string" name="annotation.GO BIOLOGICAL_PROCESS" value="B cell proliferation"/>
      <att type="string" name="annotation.GO BIOLOGICAL_PROCESS" value="apoptosis"/>
      <att type="string" name="annotation.GO BIOLOGICAL_PROCESS" value="immune response"/>
      <att type="string" name="annotation.GO BIOLOGICAL_PROCESS" value="inflammatory response"/>
      <att type="string" name="annotation.GO BIOLOGICAL_PROCESS" value="platelet activation"/>
      <att type="string" name="annotation.GO BIOLOGICAL_PROCESS" value="positive regulation of I-kappaB kinase/NF-kappaB cascade"/>
      <att type="string" name="annotation.GO BIOLOGICAL_PROCESS" value="protein complex assembly"/>
      <att type="string" name="annotation.GO BIOLOGICAL_PROCESS" value="signal transduction"/>
    </att>
    <att type="string" name="Prot_Name" value="CD40 antigen isoform 1 precursor"/>
  </node>
  <node label="NP_765978.1" id="-1251">
    <att type="string" name="annotation.DB_Object_ID" value="O95644"/>
    <att type="string" name="Column 4" value="4772"/>
    <att type="string" name="annotation.DB_Object_Type" value="protein"/>
    <att type="string" name="annotation.DB" value="UniProtKB"/>
    <att type="string" name="upkb_vega" value="OTTHUMP00000073506"/>
    <att type="string" name="GeneID_String" value="4772"/>
    <att type="string" name="annotation.Qualifier" value=""/>
    <att type="string" name="MCODE_Node_Status" value="Unclustered"/>
    <att type="string" name="annotation.Taxon" value="Human"/>
    <att type="string" name="Prot_Acc" value="NP_765978.1"/>
    <att type="string" name="type" value="human"/>
    <att type="string" name="annotation.Assigned_by" value="PINC"/>
    <att type="list" name="annotation.GO MOLECULAR_FUNCTION">
      <att type="string" name="annotation.GO MOLECULAR_FUNCTION" value="FK506 binding"/>
      <att type="string" name="annotation.GO MOLECULAR_FUNCTION" value="transcription activator activity"/>
      <att type="string" name="annotation.GO MOLECULAR_FUNCTION" value="transcription factor activity"/>
    </att>
    <att type="map" name="annotation.DB:Reference">
      <att type="string" name="GO:0007242" value="PMID:14749367"/>
      <att type="string" name="GO:0006355" value="PMID:14749367"/>
      <att type="string" name="GO:0005737" value="PMID:8202141"/>
      <att type="string" name="GO:0003700" value="PMID:10821850"/>
      <att type="string" name="GO:0006366" value="PMID:8702849"/>
      <att type="string" name="GO:0016563" value="PMID:14749367"/>
      <att type="string" name="GO:0005528" value="PMID:8702849"/>
      <att type="string" name="GO:0005634" value="GOA:interpro|GO_REF:0000002"/>
    </att>
    <att type="integer" name="GeneID" value="4772"/>
    <att type="string" name="annotation.DB_Object_Name" value="NFATC1, NFAT2, NFATC: Nuclear factor of activated T-cells, cytoplasmic 1"/>
    <att type="list" name="annotation.GO CELLULAR_COMPONENT">
      <att type="string" name="annotation.GO CELLULAR_COMPONENT" value="cytoplasm"/>
      <att type="string" name="annotation.GO CELLULAR_COMPONENT" value="nucleus"/>
    </att>
    <att type="string" name="annotation.Date" value="20030904"/>
    <att type="list" name="cytoscape.alias.list">
      <att type="string" name="cytoscape.alias.list" value="IPI00221158"/>
      <att type="string" name="cytoscape.alias.list" value="O95644"/>
    </att>
    <att type="string" name="upkb_sp" value="O95644"/>
    <att type="string" name="canonicalName" value="NP_765978.1"/>
    <att type="real" name="MCODE_Score" value="0.2222222222222222"/>
    <att type="string" name="annotation.With (or) From" value=""/>
    <att type="integer" name="Degree" value="5"/>
    <att type="map" name="annotation.Evidence">
      <att type="string" name="GO:0007242" value="IDA"/>
      <att type="string" name="GO:0006355" value="IDA"/>
      <att type="string" name="GO:0005737" value="TAS"/>
      <att type="string" name="GO:0003700" value="TAS"/>
      <att type="string" name="GO:0006366" value="TAS"/>
      <att type="string" name="GO:0016563" value="IDA"/>
      <att type="string" name="GO:0005528" value="TAS"/>
      <att type="string" name="GO:0005634" value="IEA"/>
    </att>
    <att type="list" name="annotation.GO BIOLOGICAL_PROCESS">
      <att type="string" name="annotation.GO BIOLOGICAL_PROCESS" value="intracellular signaling cascade"/>
      <att type="string" name="annotation.GO BIOLOGICAL_PROCESS" value="regulation of transcription, DNA-dependent"/>
      <att type="string" name="annotation.GO BIOLOGICAL_PROCESS" value="transcription from RNA polymerase II promoter"/>
    </att>
    <att type="string" name="Prot_Name" value="nuclear factor of activated T-cells, cytosolic component 1 isoform A"/>
  </node>
  <node label="NP_751914.1" id="-890">
    <att type="string" name="annotation.DB_Object_ID" value="ENSP00000377713"/>
    <att type="string" name="Column 4" value="3600"/>
    <att type="string" name="annotation.DB_Object_Type" value="protein"/>
    <att type="string" name="upkb_ensemble" value="ENSP00000377713"/>
    <att type="string" name="annotation.DB" value="ENSEMBL"/>
    <att type="string" name="GeneID_String" value="3600"/>
    <att type="string" name="annotation.Qualifier" value=""/>
    <att type="string" name="MCODE_Node_Status" value="Unclustered"/>
    <att type="string" name="annotation.Taxon" value="Human"/>
    <att type="string" name="upkb_tr" value="A8MY73"/>
    <att type="string" name="Prot_Acc" value="NP_751914.1"/>
    <att type="string" name="type" value="human"/>
    <att type="string" name="annotation.Assigned_by" value="UniProtKB"/>
    <att type="list" name="annotation.GO MOLECULAR_FUNCTION">
      <att type="string" name="annotation.GO MOLECULAR_FUNCTION" value="hematopoietin/interferon-class (D200-domain) cytokine receptor binding"/>
      <att type="string" name="annotation.GO MOLECULAR_FUNCTION" value="protein binding"/>
      <att type="string" name="annotation.GO MOLECULAR_FUNCTION" value="signal transducer activity"/>
    </att>
    <att type="map" name="annotation.DB:Reference">
      <att type="string" name="GO:0005515" value="PMID:16284400"/>
      <att type="string" name="GO:0008284" value="PMID:10851076"/>
      <att type="string" name="GO:0005794" value="PMID:10851076"/>
      <att type="string" name="GO:0007267" value="PMID:7759105"/>
      <att type="string" name="GO:0005624" value="PMID:10851076"/>
      <att type="string" name="GO:0005576" value="GOA:interpro|GO_REF:0000002"/>
      <att type="string" name="GO:0005634" value="GOA:spkw|GO_REF:0000004"/>
      <att type="string" name="GO:0005615" value="PMID:10851076"/>
      <att type="string" name="GO:0005126" value="GOA:interpro|GO_REF:0000002"/>
      <att type="string" name="GO:0007165" value="PMID:8178155"/>
      <att type="string" name="GO:0006955" value="GOA:interpro|GO_REF:0000002"/>
      <att type="string" name="GO:0005737" value="PMID:10851076"/>
      <att type="string" name="GO:0005887" value="PMID:10851076"/>
      <att type="string" name="GO:0004871" value="PMID:10851076"/>
      <att type="string" name="GO:0005768" value="PMID:10851076"/>
    </att>
    <att type="integer" name="GeneID" value="3600"/>
    <att type="string" name="annotation.DB_Object_Name" value=""/>
    <att type="list" name="annotation.GO CELLULAR_COMPONENT">
      <att type="string" name="annotation.GO CELLULAR_COMPONENT" value="Golgi apparatus"/>
      <att type="string" name="annotation.GO CELLULAR_COMPONENT" value="cytoplasm"/>
      <att type="string" name="annotation.GO CELLULAR_COMPONENT" value="endosome"/>
      <att type="string" name="annotation.GO CELLULAR_COMPONENT" value="extracellular region"/>
      <att type="string" name="annotation.GO CELLULAR_COMPONENT" value="extracellular space"/>
      <att type="string" name="annotation.GO CELLULAR_COMPONENT" value="integral to plasma membrane"/>
      <att type="string" name="annotation.GO CELLULAR_COMPONENT" value="membrane fraction"/>
      <att type="string" name="annotation.GO CELLULAR_COMPONENT" value="nucleus"/>
    </att>
    <att type="string" name="annotation.Date" value="20080613"/>
    <att type="list" name="cytoscape.alias.list">
      <att type="string" name="cytoscape.alias.list" value="ENSP00000377713"/>
      <att type="string" name="cytoscape.alias.list" value="IPI00871752"/>
    </att>
    <att type="string" name="upkb_sp" value="P40933"/>
    <att type="string" name="canonicalName" value="NP_751914.1"/>
    <att type="real" name="MCODE_Score" value="0.0"/>
    <att type="string" name="annotation.With (or) From" value="InterPro:IPR003443"/>
    <att type="map" name="annotation.Evidence">
      <att type="string" name="GO:0005515" value="IPI"/>
      <att type="string" name="GO:0008284" value="TAS"/>
      <att type="string" name="GO:0005794" value="TAS"/>
      <att type="string" name="GO:0007267" value="TAS"/>
      <att type="string" name="GO:0005624" value="TAS"/>
      <att type="string" name="GO:0005576" value="IEA"/>
      <att type="string" name="GO:0005634" value="IEA"/>
      <att type="string" name="GO:0005615" value="TAS"/>
      <att type="string" name="GO:0005126" value="IEA"/>
      <att type="string" name="GO:0007165" value="TAS"/>
      <att type="string" name="GO:0006955" value="IEA"/>
      <att type="string" name="GO:0005737" value="TAS"/>
      <att type="string" name="GO:0005887" value="TAS"/>
      <att type="string" name="GO:0004871" value="TAS"/>
      <att type="string" name="GO:0005768" value="TAS"/>
    </att>
    <att type="list" name="annotation.GO BIOLOGICAL_PROCESS">
      <att type="string" name="annotation.GO BIOLOGICAL_PROCESS" value="cell-cell signaling"/>
      <att type="string" name="annotation.GO BIOLOGICAL_PROCESS" value="immune response"/>
      <att type="string" name="annotation.GO BIOLOGICAL_PROCESS" value="positive regulation of cell proliferation"/>
      <att type="string" name="annotation.GO BIOLOGICAL_PROCESS" value="signal transduction"/>
    </att>
    <att type="string" name="Prot_Name" value="interleukin 15 preproprotein"/>
  </node>
  <node label="NP_000791.1" id="-1173">
    <att type="string" name="annotation.DB_Object_ID" value="P05230"/>
    <att type="string" name="Column 4" value="2246"/>
    <att type="string" name="annotation.DB_Object_Type" value="protein"/>
    <att type="string" name="annotation.DB" value="UniProtKB"/>
    <att type="string" name="upkb_vega" value="OTTHUMP00000199419"/>
    <att type="string" name="GeneID_String" value="2246"/>
    <att type="string" name="annotation.Qualifier" value=""/>
    <att type="string" name="MCODE_Node_Status" value="Unclustered"/>
    <att type="string" name="annotation.Taxon" value="Human"/>
    <att type="string" name="upkb_tr" value="Q9UH63"/>
    <att type="string" name="Prot_Acc" value="NP_000791.1"/>
    <att type="string" name="type" value="human"/>
    <att type="string" name="annotation.Assigned_by" value="Reactome"/>
    <att type="list" name="annotation.GO MOLECULAR_FUNCTION">
      <att type="string" name="annotation.GO MOLECULAR_FUNCTION" value="growth factor activity"/>
      <att type="string" name="annotation.GO MOLECULAR_FUNCTION" value="heparin binding"/>
      <att type="string" name="annotation.GO MOLECULAR_FUNCTION" value="protein binding"/>
    </att>
    <att type="map" name="annotation.DB:Reference">
      <att type="string" name="GO:0005515" value="PMID:14732692"/>
      <att type="string" name="GO:0007165" value="PMID:3778488"/>
      <att type="string" name="GO:0008543" value="PMID:17133345"/>
      <att type="string" name="GO:0008283" value="GOA:spkw|GO_REF:0000004"/>
      <att type="string" name="GO:0007275" value="PMID:10903182"/>
      <att type="string" name="GO:0005576" value="PMID:16597617"/>
      <att type="string" name="GO:0001525" value="GOA:spkw|GO_REF:0000004"/>
      <att type="string" name="GO:0008201" value="GOA:spkw|GO_REF:0000004"/>
      <att type="string" name="GO:0009653" value="PMID:1693186"/>
      <att type="string" name="GO:0008083" value="PMID:1693186"/>
      <att type="string" name="GO:0030154" value="GOA:spkw|GO_REF:0000004"/>
    </att>
    <att type="integer" name="GeneID" value="2246"/>
    <att type="string" name="annotation.DB_Object_Name" value="FGF1, FGFA: Heparin-binding growth factor 1 precursor"/>
    <att type="list" name="annotation.GO CELLULAR_COMPONENT">
      <att type="string" name="annotation.GO CELLULAR_COMPONENT" value="extracellular region"/>
    </att>
    <att type="string" name="annotation.Date" value="20070202"/>
    <att type="list" name="cytoscape.alias.list">
      <att type="string" name="cytoscape.alias.list" value="IPI00007792"/>
      <att type="string" name="cytoscape.alias.list" value="P05230"/>
    </att>
    <att type="string" name="upkb_sp" value="P05230"/>
    <att type="string" name="canonicalName" value="NP_000791.1"/>
    <att type="real" name="MCODE_Score" value="0.0"/>
    <att type="string" name="annotation.With (or) From" value=""/>
    <att type="integer" name="Degree" value="1"/>
    <att type="map" name="annotation.Evidence">
      <att type="string" name="GO:0005515" value="IPI"/>
      <att type="string" name="GO:0007165" value="NAS"/>
      <att type="string" name="GO:0008543" value="EXP"/>
      <att type="string" name="GO:0008283" value="IEA"/>
      <att type="string" name="GO:0007275" value="TAS"/>
      <att type="string" name="GO:0005576" value="EXP"/>
      <att type="string" name="GO:0001525" value="IEA"/>
      <att type="string" name="GO:0008201" value="IEA"/>
      <att type="string" name="GO:0009653" value="TAS"/>
      <att type="string" name="GO:0008083" value="TAS"/>
      <att type="string" name="GO:0030154" value="IEA"/>
    </att>
    <att type="list" name="annotation.GO BIOLOGICAL_PROCESS">
      <att type="string" name="annotation.GO BIOLOGICAL_PROCESS" value="anatomical structure morphogenesis"/>
      <att type="string" name="annotation.GO BIOLOGICAL_PROCESS" value="angiogenesis"/>
      <att type="string" name="annotation.GO BIOLOGICAL_PROCESS" value="cell differentiation"/>
      <att type="string" name="annotation.GO BIOLOGICAL_PROCESS" value="cell proliferation"/>
      <att type="string" name="annotation.GO BIOLOGICAL_PROCESS" value="fibroblast growth factor receptor signaling pathway"/>
      <att type="string" name="annotation.GO BIOLOGICAL_PROCESS" value="multicellular organismal development"/>
      <att type="string" name="annotation.GO BIOLOGICAL_PROCESS" value="signal transduction"/>
    </att>
    <att type="string" name="Prot_Name" value="fibroblast growth factor 1 (acidic) isoform 1 precursor"/>
  </node>
  <node label="NP_031382.1" id="-96">
    <att type="string" name="annotation.DB_Object_ID" value="A4D0S4"/>
    <att type="string" name="Column 4" value="22798"/>
    <att type="string" name="annotation.DB_Object_Type" value="protein"/>
    <att type="string" name="upkb_ensemble" value="ENSP00000373432"/>
    <att type="string" name="annotation.DB" value="UniProtKB"/>
    <att type="string" name="GeneID_String" value="22798"/>
    <att type="string" name="annotation.Qualifier" value=""/>
    <att type="string" name="MCODE_Node_Status" value="Unclustered"/>
    <att type="string" name="annotation.Taxon" value="Human"/>
    <att type="string" name="upkb_tr" value="O95127"/>
    <att type="string" name="Prot_Acc" value="NP_031382.1"/>
    <att type="string" name="type" value="human"/>
    <att type="string" name="annotation.Assigned_by" value="UniProtKB"/>
    <att type="list" name="annotation.GO MOLECULAR_FUNCTION">
      <att type="string" name="annotation.GO MOLECULAR_FUNCTION" value="protein binding"/>
    </att>
    <att type="map" name="annotation.DB:Reference">
      <att type="string" name="GO:0005515" value="GOA:spkw|GO_REF:0000004"/>
      <att type="string" name="GO:0005576" value="GOA:spkw|GO_REF:0000004"/>
      <att type="string" name="GO:0007155" value="GOA:spkw|GO_REF:0000004"/>
      <att type="string" name="GO:0005604" value="GOA:spkw|GO_REF:0000004"/>
    </att>
    <att type="integer" name="GeneID" value="22798"/>
    <att type="string" name="annotation.DB_Object_Name" value="LAMB4: Laminin subunit beta-4 precursor"/>
    <att type="list" name="annotation.GO CELLULAR_COMPONENT">
      <att type="string" name="annotation.GO CELLULAR_COMPONENT" value="basement membrane"/>
      <att type="string" name="annotation.GO CELLULAR_COMPONENT" value="extracellular region"/>
    </att>
    <att type="string" name="annotation.Date" value="20080616"/>
    <att type="list" name="cytoscape.alias.list">
      <att type="string" name="cytoscape.alias.list" value="A4D0S4"/>
      <att type="string" name="cytoscape.alias.list" value="IPI00295437"/>
    </att>
    <att type="string" name="upkb_sp" value="A4D0S4"/>
    <att type="string" name="canonicalName" value="NP_031382.1"/>
    <att type="real" name="MCODE_Score" value="0.0"/>
    <att type="string" name="annotation.With (or) From" value="SP_KW:KW-0084"/>
    <att type="map" name="annotation.Evidence">
      <att type="string" name="GO:0005515" value="IEA"/>
      <att type="string" name="GO:0005576" value="IEA"/>
      <att type="string" name="GO:0007155" value="IEA"/>
      <att type="string" name="GO:0005604" value="IEA"/>
    </att>
    <att type="list" name="annotation.GO BIOLOGICAL_PROCESS">
      <att type="string" name="annotation.GO BIOLOGICAL_PROCESS" value="cell adhesion"/>
    </att>
    <att type="string" name="Prot_Name" value="laminin, beta 4"/>
  </node>
  <node label="NP_006223.2" id="-1098">
    <att type="string" name="annotation.DB_Object_ID" value="P52434"/>
    <att type="string" name="Column 4" value="5437"/>
    <att type="string" name="annotation.DB_Object_Type" value="protein"/>
    <att type="string" name="annotation.DB" value="UniProtKB"/>
    <att type="string" name="upkb_vega" value="OTTHUMP00000173831"/>
    <att type="string" name="GeneID_String" value="5437"/>
    <att type="string" name="annotation.Qualifier" value=""/>
    <att type="string" name="MCODE_Node_Status" value="Unclustered"/>
    <att type="string" name="annotation.Taxon" value="Human"/>
    <att type="string" name="Prot_Acc" value="NP_006223.2"/>
    <att type="string" name="type" value="human"/>
    <att type="string" name="annotation.Assigned_by" value="Reactome"/>
    <att type="list" name="annotation.GO MOLECULAR_FUNCTION">
      <att type="string" name="annotation.GO MOLECULAR_FUNCTION" value="DNA-directed RNA polymerase activity"/>
      <att type="string" name="annotation.GO MOLECULAR_FUNCTION" value="protein binding"/>
      <att type="string" name="annotation.GO MOLECULAR_FUNCTION" value="zinc ion binding"/>
    </att>
    <att type="map" name="annotation.DB:Reference">
      <att type="string" name="GO:0005515" value="PMID:17353931"/>
      <att type="string" name="GO:0006368" value="PMID:9405375"/>
      <att type="string" name="GO:0006367" value="PMID:8946909"/>
      <att type="string" name="GO:0003899" value="UniProt:P52434"/>
      <att type="string" name="GO:0000398" value="PMID:12226669"/>
      <att type="string" name="GO:0008270" value="UniProt:P52434"/>
      <att type="string" name="GO:0005634" value="UniProt:P52434"/>
      <att type="string" name="GO:0005654" value="PMID:9790902"/>
      <att type="string" name="GO:0006350" value="UniProt:P52434"/>
    </att>
    <att type="integer" name="GeneID" value="5437"/>
    <att type="string" name="annotation.DB_Object_Name" value="POLR2H: DNA-directed RNA polymerases I, II, and III subunit RPABC3"/>
    <att type="list" name="annotation.GO CELLULAR_COMPONENT">
      <att type="string" name="annotation.GO CELLULAR_COMPONENT" value="nucleoplasm"/>
      <att type="string" name="annotation.GO CELLULAR_COMPONENT" value="nucleus"/>
    </att>
    <att type="string" name="annotation.Date" value="20040609"/>
    <att type="list" name="cytoscape.alias.list">
      <att type="string" name="cytoscape.alias.list" value="IPI00003309"/>
      <att type="string" name="cytoscape.alias.list" value="P52434"/>
    </att>
    <att type="string" name="upkb_sp" value="P52434"/>
    <att type="string" name="canonicalName" value="NP_006223.2"/>
    <att type="real" name="MCODE_Score" value="0.0"/>
    <att type="string" name="annotation.With (or) From" value=""/>
    <att type="integer" name="Degree" value="2"/>
    <att type="map" name="annotation.Evidence">
      <att type="string" name="GO:0005515" value="IPI"/>
      <att type="string" name="GO:0006368" value="EXP"/>
      <att type="string" name="GO:0006367" value="EXP"/>
      <att type="string" name="GO:0003899" value="NAS"/>
      <att type="string" name="GO:0000398" value="EXP"/>
      <att type="string" name="GO:0008270" value="NAS"/>
      <att type="string" name="GO:0005634" value="TAS"/>
      <att type="string" name="GO:0005654" value="EXP"/>
      <att type="string" name="GO:0006350" value="TAS"/>
    </att>
    <att type="list" name="annotation.GO BIOLOGICAL_PROCESS">
      <att type="string" name="annotation.GO BIOLOGICAL_PROCESS" value="RNA elongation from RNA polymerase II promoter"/>
      <att type="string" name="annotation.GO BIOLOGICAL_PROCESS" value="nuclear mRNA splicing, via spliceosome"/>
      <att type="string" name="annotation.GO BIOLOGICAL_PROCESS" value="transcription"/>
      <att type="string" name="annotation.GO BIOLOGICAL_PROCESS" value="transcription initiation from RNA polymerase II promoter"/>
    </att>
    <att type="string" name="Prot_Name" value="RNA polymerase II, polypeptide H"/>
  </node>
  <node label="NP_003989.2" id="-958">
    <att type="string" name="annotation.DB_Object_ID" value="P19838"/>
    <att type="string" name="Column 4" value="4790"/>
    <att type="string" name="annotation.DB_Object_Type" value="protein"/>
    <att type="string" name="annotation.DB" value="UniProtKB"/>
    <att type="string" name="GeneID_String" value="4790"/>
    <att type="string" name="annotation.Qualifier" value=""/>
    <att type="string" name="MCODE_Node_Status" value="Unclustered"/>
    <att type="string" name="annotation.Taxon" value="Human"/>
    <att type="string" name="Prot_Acc" value="NP_003989.2"/>
    <att type="string" name="type" value="human"/>
    <att type="string" name="annotation.Assigned_by" value="Reactome"/>
    <att type="list" name="annotation.GO MOLECULAR_FUNCTION">
      <att type="string" name="annotation.GO MOLECULAR_FUNCTION" value="protein binding"/>
      <att type="string" name="annotation.GO MOLECULAR_FUNCTION" value="transcription factor activity"/>
    </att>
    <att type="map" name="annotation.DB:Reference">
      <att type="string" name="GO:0005515" value="PMID:11526476"/>
      <att type="string" name="GO:0006355" value="GOA:interpro|GO_REF:0000002"/>
      <att type="string" name="GO:0003700" value="PMID:10928981"/>
      <att type="string" name="GO:0006366" value="PMID:1992489"/>
      <att type="string" name="GO:0006915" value="GOA:spkw|GO_REF:0000004"/>
      <att type="string" name="GO:0005634" value="PMID:11819787"/>
      <att type="string" name="GO:0006916" value="PMID:10811897"/>
      <att type="string" name="GO:0005829" value="PMID:10723127"/>
      <att type="string" name="GO:0007165" value="GOA:interpro|GO_REF:0000002"/>
      <att type="string" name="GO:0005737" value="PMID:11819787"/>
      <att type="string" name="GO:0006954" value="PMID:1992489"/>
      <att type="string" name="GO:0045941" value="PMID:8096091"/>
      <att type="string" name="GO:0005654" value="PMID:10723127"/>
    </att>
    <att type="integer" name="GeneID" value="4790"/>
    <att type="string" name="annotation.DB_Object_Name" value="NFKB1: Nuclear factor NF-kappa-B p105 subunit"/>
    <att type="list" name="annotation.GO CELLULAR_COMPONENT">
      <att type="string" name="annotation.GO CELLULAR_COMPONENT" value="cytoplasm"/>
      <att type="string" name="annotation.GO CELLULAR_COMPONENT" value="cytosol"/>
      <att type="string" name="annotation.GO CELLULAR_COMPONENT" value="nucleoplasm"/>
      <att type="string" name="annotation.GO CELLULAR_COMPONENT" value="nucleus"/>
    </att>
    <att type="string" name="annotation.Date" value="20060106"/>
    <att type="list" name="cytoscape.alias.list">
      <att type="string" name="cytoscape.alias.list" value="IPI00788987"/>
      <att type="string" name="cytoscape.alias.list" value="P19838"/>
    </att>
    <att type="string" name="upkb_sp" value="P19838"/>
    <att type="string" name="canonicalName" value="NP_003989.2"/>
    <att type="real" name="MCODE_Score" value="1.0"/>
    <att type="string" name="annotation.With (or) From" value=""/>
    <att type="integer" name="Degree" value="8"/>
    <att type="map" name="annotation.Evidence">
      <att type="string" name="GO:0005515" value="IPI"/>
      <att type="string" name="GO:0006355" value="IEA"/>
      <att type="string" name="GO:0003700" value="TAS"/>
      <att type="string" name="GO:0006366" value="TAS"/>
      <att type="string" name="GO:0006915" value="IEA"/>
      <att type="string" name="GO:0005634" value="IDA"/>
      <att type="string" name="GO:0006916" value="TAS"/>
      <att type="string" name="GO:0005829" value="EXP"/>
      <att type="string" name="GO:0007165" value="IEA"/>
      <att type="string" name="GO:0005737" value="IDA"/>
      <att type="string" name="GO:0006954" value="TAS"/>
      <att type="string" name="GO:0045941" value="NAS"/>
      <att type="string" name="GO:0005654" value="EXP"/>
    </att>
    <att type="list" name="annotation.GO BIOLOGICAL_PROCESS">
      <att type="string" name="annotation.GO BIOLOGICAL_PROCESS" value="anti-apoptosis"/>
      <att type="string" name="annotation.GO BIOLOGICAL_PROCESS" value="apoptosis"/>
      <att type="string" name="annotation.GO BIOLOGICAL_PROCESS" value="inflammatory response"/>
      <att type="string" name="annotation.GO BIOLOGICAL_PROCESS" value="positive regulation of transcription"/>
      <att type="string" name="annotation.GO BIOLOGICAL_PROCESS" value="regulation of transcription, DNA-dependent"/>
      <att type="string" name="annotation.GO BIOLOGICAL_PROCESS" value="signal transduction"/>
      <att type="string" name="annotation.GO BIOLOGICAL_PROCESS" value="transcription from RNA polymerase II promoter"/>
    </att>
    <att type="string" name="Prot_Name" value="nuclear factor kappa-B, subunit 1"/>
  </node>
  <node label="NP_002458.2" id="-1069">
    <att type="string" name="annotation.DB_Object_ID" value="NP_002458"/>
    <att type="string" name="Column 4" value="4609"/>
    <att type="string" name="annotation.DB_Object_Type" value="protein"/>
    <att type="string" name="annotation.DB" value="RefSeq"/>
    <att type="string" name="GeneID_String" value="4609"/>
    <att type="string" name="annotation.Qualifier" value=""/>
    <att type="string" name="MCODE_Node_Status" value="Unclustered"/>
    <att type="string" name="annotation.Taxon" value="Human"/>
    <att type="string" name="upkb_tr" value="Q14901"/>
    <att type="string" name="Prot_Acc" value="NP_002458.2"/>
    <att type="string" name="type" value="human"/>
    <att type="string" name="annotation.Assigned_by" value="UniProtKB"/>
    <att type="list" name="annotation.GO MOLECULAR_FUNCTION">
      <att type="string" name="annotation.GO MOLECULAR_FUNCTION" value="DNA binding"/>
      <att type="string" name="annotation.GO MOLECULAR_FUNCTION" value="protein binding"/>
      <att type="string" name="annotation.GO MOLECULAR_FUNCTION" value="transcription factor activity"/>
    </att>
    <att type="map" name="annotation.DB:Reference">
      <att type="string" name="GO:0006879" value="PMID:9924025"/>
      <att type="string" name="GO:0005515" value="PMID:12706874"/>
      <att type="string" name="GO:0008284" value="PMID:15994933"/>
      <att type="string" name="GO:0006355" value="GOA:interpro|GO_REF:0000002"/>
      <att type="string" name="GO:0003700" value="GOA:interpro|GO_REF:0000002"/>
      <att type="string" name="GO:0006357" value="PMID:9924025"/>
      <att type="string" name="GO:0007050" value="PMID:10962037"/>
      <att type="string" name="GO:0005634" value="GOA:interpro|GO_REF:0000002"/>
      <att type="string" name="GO:0003677" value="PMID:2834731"/>
    </att>
    <att type="integer" name="GeneID" value="4609"/>
    <att type="string" name="annotation.DB_Object_Name" value="myc proto-oncogene protein"/>
    <att type="string" name="upkb_refseq_reviewed" value="NP_002458"/>
    <att type="list" name="annotation.GO CELLULAR_COMPONENT">
      <att type="string" name="annotation.GO CELLULAR_COMPONENT" value="nucleus"/>
    </att>
    <att type="string" name="annotation.Date" value="20080613"/>
    <att type="list" name="cytoscape.alias.list">
      <att type="string" name="cytoscape.alias.list" value="IPI00033016"/>
      <att type="string" name="cytoscape.alias.list" value="NP_002458"/>
    </att>
    <att type="string" name="upkb_sp" value="P01106"/>
    <att type="string" name="canonicalName" value="NP_002458.2"/>
    <att type="real" name="MCODE_Score" value="0.2222222222222222"/>
    <att type="string" name="annotation.With (or) From" value="InterPro:IPR002418"/>
    <att type="map" name="annotation.Evidence">
      <att type="string" name="GO:0006879" value="TAS"/>
      <att type="string" name="GO:0005515" value="IPI"/>
      <att type="string" name="GO:0008284" value="IDA"/>
      <att type="string" name="GO:0006355" value="IEA"/>
      <att type="string" name="GO:0003700" value="IEA"/>
      <att type="string" name="GO:0006357" value="TAS"/>
      <att type="string" name="GO:0007050" value="TAS"/>
      <att type="string" name="GO:0005634" value="IEA"/>
      <att type="string" name="GO:0003677" value="NAS"/>
    </att>
    <att type="list" name="annotation.GO BIOLOGICAL_PROCESS">
      <att type="string" name="annotation.GO BIOLOGICAL_PROCESS" value="cell cycle arrest"/>
      <att type="string" name="annotation.GO BIOLOGICAL_PROCESS" value="cellular iron ion homeostasis"/>
      <att type="string" name="annotation.GO BIOLOGICAL_PROCESS" value="positive regulation of cell proliferation"/>
      <att type="string" name="annotation.GO BIOLOGICAL_PROCESS" value="regulation of transcription from RNA polymerase II promoter"/>
      <att type="string" name="annotation.GO BIOLOGICAL_PROCESS" value="regulation of transcription, DNA-dependent"/>
    </att>
    <att type="string" name="Prot_Name" value="myc proto-oncogene protein"/>
  </node>
  <node label="NP_932170.1" id="-799">
    <att type="string" name="annotation.DB_Object_ID" value="ENSP00000354782"/>
    <att type="string" name="Column 4" value="919"/>
    <att type="string" name="annotation.DB_Object_Type" value="protein"/>
    <att type="string" name="upkb_ensemble" value="ENSP00000354782"/>
    <att type="string" name="annotation.DB" value="ENSEMBL"/>
    <att type="string" name="GeneID_String" value="919"/>
    <att type="string" name="annotation.Qualifier" value=""/>
    <att type="string" name="MCODE_Node_Status" value="Unclustered"/>
    <att type="string" name="annotation.Taxon" value="Human"/>
    <att type="string" name="upkb_tr" value="Q6KAV0"/>
    <att type="string" name="Prot_Acc" value="NP_932170.1"/>
    <att type="string" name="type" value="human"/>
    <att type="string" name="annotation.Assigned_by" value="UniProtKB"/>
    <att type="list" name="annotation.GO MOLECULAR_FUNCTION">
      <att type="string" name="annotation.GO MOLECULAR_FUNCTION" value="protein homodimerization activity"/>
      <att type="string" name="annotation.GO MOLECULAR_FUNCTION" value="transmembrane receptor activity"/>
    </att>
    <att type="map" name="annotation.DB:Reference">
      <att type="string" name="GO:0005737" value="PMID:11390434"/>
      <att type="string" name="GO:0005886" value="PMID:11048639"/>
      <att type="string" name="GO:0016020" value="GOA:interpro|GO_REF:0000002"/>
      <att type="string" name="GO:0044419" value="GOA:spkw|GO_REF:0000004"/>
      <att type="string" name="GO:0042101" value="PMID:8176201"/>
      <att type="string" name="GO:0016021" value="GOA:spkw|GO_REF:0000004"/>
      <att type="string" name="GO:0042803" value="PMID:12110186"/>
      <att type="string" name="GO:0007166" value="GOA:interpro|GO_REF:0000002"/>
      <att type="string" name="GO:0004888" value="GOA:interpro|GO_REF:0000002"/>
    </att>
    <att type="integer" name="GeneID" value="919"/>
    <att type="string" name="annotation.DB_Object_Name" value=""/>
    <att type="list" name="annotation.GO CELLULAR_COMPONENT">
      <att type="string" name="annotation.GO CELLULAR_COMPONENT" value="T cell receptor complex"/>
      <att type="string" name="annotation.GO CELLULAR_COMPONENT" value="cytoplasm"/>
      <att type="string" name="annotation.GO CELLULAR_COMPONENT" value="integral to membrane"/>
      <att type="string" name="annotation.GO CELLULAR_COMPONENT" value="membrane"/>
      <att type="string" name="annotation.GO CELLULAR_COMPONENT" value="plasma membrane"/>
    </att>
    <att type="string" name="annotation.Date" value="20080613"/>
    <att type="list" name="cytoscape.alias.list">
      <att type="string" name="cytoscape.alias.list" value="ENSP00000354782"/>
      <att type="string" name="cytoscape.alias.list" value="IPI00871601"/>
    </att>
    <att type="string" name="upkb_sp" value="P20963"/>
    <att type="string" name="canonicalName" value="NP_932170.1"/>
    <att type="real" name="MCODE_Score" value="0.0"/>
    <att type="string" name="annotation.With (or) From" value="InterPro:IPR003110"/>
    <att type="map" name="annotation.Evidence">
      <att type="string" name="GO:0005737" value="IDA"/>
      <att type="string" name="GO:0005886" value="EXP"/>
      <att type="string" name="GO:0016020" value="IEA"/>
      <att type="string" name="GO:0044419" value="IEA"/>
      <att type="string" name="GO:0042101" value="IDA"/>
      <att type="string" name="GO:0016021" value="IEA"/>
      <att type="string" name="GO:0042803" value="NAS"/>
      <att type="string" name="GO:0007166" value="IEA"/>
      <att type="string" name="GO:0004888" value="IEA"/>
    </att>
    <att type="list" name="annotation.GO BIOLOGICAL_PROCESS">
      <att type="string" name="annotation.GO BIOLOGICAL_PROCESS" value="cell surface receptor linked signal transduction"/>
      <att type="string" name="annotation.GO BIOLOGICAL_PROCESS" value="interspecies interaction between organisms"/>
    </att>
    <att type="string" name="Prot_Name" value="T-cell receptor zeta chain isoform 1 precursor"/>
  </node>
  <node label="NP_056008.1" id="-864">
    <att type="string" name="annotation.DB_Object_ID" value="Q7LC44"/>
    <att type="string" name="Column 4" value="23237"/>
    <att type="string" name="annotation.DB_Object_Type" value="protein"/>
    <att type="string" name="annotation.DB" value="UniProtKB"/>
    <att type="string" name="GeneID_String" value="23237"/>
    <att type="string" name="annotation.Qualifier" value=""/>
    <att type="string" name="MCODE_Node_Status" value="Unclustered"/>
    <att type="string" name="annotation.Taxon" value="Human"/>
    <att type="string" name="Prot_Acc" value="NP_056008.1"/>
    <att type="string" name="type" value="human"/>
    <att type="string" name="annotation.Assigned_by" value="UniProtKB"/>
    <att type="map" name="annotation.DB:Reference">
      <att type="string" name="GO:0005737" value="GOA:spkw|GO_REF:0000004"/>
      <att type="string" name="GO:0030054" value="GOA:spkw|GO_REF:0000004"/>
      <att type="string" name="GO:0001669" value="GOA:spsl|GO_REF:0000023"/>
      <att type="string" name="GO:0007492" value="GOA:compara|GO_REF:0000019"/>
      <att type="string" name="GO:0045211" value="GOA:spkw|GO_REF:0000004"/>
      <att type="string" name="GO:0045202" value="GOA:spkw|GO_REF:0000004"/>
      <att type="string" name="GO:0007275" value="GOA:spkw|GO_REF:0000004"/>
      <att type="string" name="GO:0042995" value="GOA:spkw|GO_REF:0000004"/>
      <att type="string" name="GO:0009952" value="GOA:compara|GO_REF:0000019"/>
      <att type="string" name="GO:0005856" value="GOA:spkw|GO_REF:0000004"/>
      <att type="string" name="GO:0005768" value="GOA:spkw|GO_REF:0000004"/>
      <att type="string" name="GO:0006897" value="GOA:spkw|GO_REF:0000004"/>
    </att>
    <att type="integer" name="GeneID" value="23237"/>
    <att type="string" name="annotation.DB_Object_Name" value="ARC, KIAA0278: Activity-regulated cytoskeleton-associated protein"/>
    <att type="list" name="annotation.GO CELLULAR_COMPONENT">
      <att type="string" name="annotation.GO CELLULAR_COMPONENT" value="acrosome"/>
      <att type="string" name="annotation.GO CELLULAR_COMPONENT" value="cell junction"/>
      <att type="string" name="annotation.GO CELLULAR_COMPONENT" value="cell projection"/>
      <att type="string" name="annotation.GO CELLULAR_COMPONENT" value="cytoplasm"/>
      <att type="string" name="annotation.GO CELLULAR_COMPONENT" value="cytoskeleton"/>
      <att type="string" name="annotation.GO CELLULAR_COMPONENT" value="endosome"/>
      <att type="string" name="annotation.GO CELLULAR_COMPONENT" value="postsynaptic membrane"/>
      <att type="string" name="annotation.GO CELLULAR_COMPONENT" value="synapse"/>
    </att>
    <att type="string" name="annotation.Date" value="20080616"/>
    <att type="list" name="cytoscape.alias.list">
      <att type="string" name="cytoscape.alias.list" value="IPI00000357"/>
      <att type="string" name="cytoscape.alias.list" value="Q7LC44"/>
    </att>
    <att type="string" name="upkb_sp" value="Q7LC44"/>
    <att type="string" name="canonicalName" value="NP_056008.1"/>
    <att type="real" name="MCODE_Score" value="0.0"/>
    <att type="string" name="annotation.With (or) From" value="SP_KW:KW-0628"/>
    <att type="map" name="annotation.Evidence">
      <att type="string" name="GO:0005737" value="IEA"/>
[truncated: 1,567,644 more chars]
