# Supplementary material for: Identifying potential survival strategies of HIV-1 through virus-host protein interaction networks
Source: BMC Syst Biol. 2010 Jul 15;4:96. doi: 10.1186/1752-0509-4-96 (PMC2913931; doi:10.1186/1752-0509-4-96)
Supplement: Additional file 5 — HIV-human connectivities for regulatory, activation/inhibition and binds interactions. A: Number of HIV-human interactions for each HIV protein, B: Normalized relative number of HIV-human interactions for each HIV protein. The y-axis enumerates the n-fold representation of interactions per HIV protein divided by the relative number of interactions of the respective protein in the total network. An n-fold representation of n > 1 shows an over-representation, whereas n < 1 signifies an under-representation. [file 1752-0509-4-96-S5.ZIP › CytoscapeSession-2009_11_26-13_56/hiv-human-human.xgmml]

<?xml version="1.0" encoding="UTF-8" standalone="yes"?>
<graph label="hiv-human-human" xmlns:dc="http://purl.org/dc/elements/1.1/" xmlns:xlink="http://www.w3.org/1999/xlink" xmlns:rdf="http://www.w3.org/1999/02/22-rdf-syntax-ns#" xmlns:cy="http://www.cytoscape.org" xmlns="http://www.cs.rpi.edu/XGMML"  directed="1">
  <att name="documentVersion" value="1.1"/>
  <att name="networkMetadata">
    <rdf:RDF>
      <rdf:Description rdf:about="http://www.cytoscape.org/">
        <dc:type>Protein-Protein Interaction</dc:type>
        <dc:description>N/A</dc:description>
        <dc:identifier>N/A</dc:identifier>
        <dc:date>2009-11-26 13:56:06</dc:date>
        <dc:title>hiv-human-human</dc:title>
        <dc:source>http://www.cytoscape.org/</dc:source>
        <dc:format>Cytoscape-XGMML</dc:format>
      </rdf:Description>
    </rdf:RDF>
  </att>
  <att type="string" name="backgroundColor" value="#ffffff"/>
  <att type="real" name="GRAPH_VIEW_ZOOM" value="1.0"/>
  <att type="real" name="GRAPH_VIEW_CENTER_X" value="0.0"/>
  <att type="real" name="GRAPH_VIEW_CENTER_Y" value="0.0"/>
  <att type="string" name="__layoutAlgorithm" value="grid" cy:hidden="true"/>
  <node label="NP_055791.1" id="-182">
    <att type="string" name="annotation.DB_Object_ID" value="Q14690"/>
    <att type="string" name="Column 4" value="22984"/>
    <att type="string" name="annotation.DB_Object_Type" value="protein"/>
    <att type="string" name="annotation.DB" value="UniProtKB"/>
    <att type="string" name="GeneID_String" value="22984"/>
    <att type="string" name="annotation.Qualifier" value=""/>
    <att type="string" name="annotation.Taxon" value="Human"/>
    <att type="string" name="Prot_Acc" value="NP_055791.1"/>
    <att type="string" name="type" value="human"/>
    <att type="string" name="annotation.Assigned_by" value="Ensembl"/>
    <att type="list" name="annotation.GO MOLECULAR_FUNCTION">
      <att type="string" name="annotation.GO MOLECULAR_FUNCTION" value="RNA binding"/>
      <att type="string" name="annotation.GO MOLECULAR_FUNCTION" value="transcription factor binding"/>
    </att>
    <att type="map" name="annotation.DB:Reference">
      <att type="string" name="GO:0005622" value="GOA:interpro|GO_REF:0000002"/>
      <att type="string" name="GO:0006396" value="GOA:interpro|GO_REF:0000002"/>
      <att type="string" name="GO:0006364" value="GOA:spkw|GO_REF:0000004"/>
      <att type="string" name="GO:0003723" value="GOA:interpro|GO_REF:0000002"/>
      <att type="string" name="GO:0005634" value="PMID:14624448"/>
      <att type="string" name="GO:0005829" value="GOA:compara|GO_REF:0000019"/>
      <att type="string" name="GO:0008134" value="PMID:14624448"/>
    </att>
    <att type="integer" name="GeneID" value="22984"/>
    <att type="string" name="annotation.DB_Object_Name" value="PDCD11, KIAA0185: Protein RRP5 homolog"/>
    <att type="list" name="annotation.GO CELLULAR_COMPONENT">
      <att type="string" name="annotation.GO CELLULAR_COMPONENT" value="cytosol"/>
      <att type="string" name="annotation.GO CELLULAR_COMPONENT" value="intracellular"/>
      <att type="string" name="annotation.GO CELLULAR_COMPONENT" value="nucleus"/>
    </att>
    <att type="string" name="annotation.Date" value="20080612"/>
    <att type="list" name="cytoscape.alias.list">
      <att type="string" name="cytoscape.alias.list" value="IPI00400922"/>
      <att type="string" name="cytoscape.alias.list" value="Q14690"/>
    </att>
    <att type="string" name="upkb_sp" value="Q14690"/>
    <att type="string" name="canonicalName" value="NP_055791.1"/>
    <att type="string" name="annotation.With (or) From" value="Ensembl:ENSMUSP00000078020"/>
    <att type="map" name="annotation.Evidence">
      <att type="string" name="GO:0005622" value="IEA"/>
      <att type="string" name="GO:0006396" value="IEA"/>
      <att type="string" name="GO:0006364" value="IEA"/>
      <att type="string" name="GO:0003723" value="IEA"/>
      <att type="string" name="GO:0005634" value="IDA"/>
      <att type="string" name="GO:0005829" value="IEA"/>
      <att type="string" name="GO:0008134" value="IPI"/>
    </att>
    <att type="list" name="annotation.GO BIOLOGICAL_PROCESS">
      <att type="string" name="annotation.GO BIOLOGICAL_PROCESS" value="RNA processing"/>
      <att type="string" name="annotation.GO BIOLOGICAL_PROCESS" value="rRNA processing"/>
    </att>
    <att type="string" name="Prot_Name" value="programmed cell death 11"/>
  </node>
  <node label="NP_004255.2" id="-181">
    <att type="string" name="annotation.DB_Object_ID" value="Q13503"/>
    <att type="string" name="Column 4" value="9412"/>
    <att type="string" name="annotation.DB_Object_Type" value="protein"/>
    <att type="string" name="annotation.DB" value="UniProtKB"/>
    <att type="string" name="GeneID_String" value="9412"/>
    <att type="string" name="annotation.Qualifier" value=""/>
    <att type="string" name="annotation.Taxon" value="Human"/>
    <att type="string" name="Prot_Acc" value="NP_004255.2"/>
    <att type="string" name="type" value="human"/>
    <att type="string" name="annotation.Assigned_by" value="PINC"/>
    <att type="list" name="annotation.GO MOLECULAR_FUNCTION">
      <att type="string" name="annotation.GO MOLECULAR_FUNCTION" value="DNA-directed RNA polymerase activity"/>
      <att type="string" name="annotation.GO MOLECULAR_FUNCTION" value="RNA polymerase II transcription factor activity"/>
      <att type="string" name="annotation.GO MOLECULAR_FUNCTION" value="transcription coactivator activity"/>
    </att>
    <att type="map" name="annotation.DB:Reference">
      <att type="string" name="GO:0000119" value="PMID:12037571"/>
      <att type="string" name="GO:0003899" value="PMID:8598913"/>
      <att type="string" name="GO:0003702" value="PMID:8598913"/>
      <att type="string" name="GO:0045944" value="PMID:12037571"/>
      <att type="string" name="GO:0003713" value="PMID:12037571"/>
      <att type="string" name="GO:0005665" value="PMID:8598913"/>
      <att type="string" name="GO:0005634" value="GOA:spkw|GO_REF:0000004"/>
      <att type="string" name="GO:0006350" value="GOA:spkw|GO_REF:0000004"/>
    </att>
    <att type="integer" name="GeneID" value="9412"/>
    <att type="string" name="annotation.DB_Object_Name" value="MED21, SRB7, SURB7: Mediator of RNA polymerase II transcription subunit 21"/>
    <att type="list" name="annotation.GO CELLULAR_COMPONENT">
      <att type="string" name="annotation.GO CELLULAR_COMPONENT" value="DNA-directed RNA polymerase II, core complex"/>
      <att type="string" name="annotation.GO CELLULAR_COMPONENT" value="mediator complex"/>
      <att type="string" name="annotation.GO CELLULAR_COMPONENT" value="nucleus"/>
    </att>
    <att type="string" name="annotation.Date" value="20030904"/>
    <att type="list" name="cytoscape.alias.list">
      <att type="string" name="cytoscape.alias.list" value="IPI00013677"/>
      <att type="string" name="cytoscape.alias.list" value="Q13503"/>
    </att>
    <att type="string" name="upkb_sp" value="Q13503"/>
    <att type="string" name="canonicalName" value="NP_004255.2"/>
    <att type="string" name="annotation.With (or) From" value=""/>
    <att type="map" name="annotation.Evidence">
      <att type="string" name="GO:0000119" value="IDA"/>
      <att type="string" name="GO:0003899" value="TAS"/>
      <att type="string" name="GO:0003702" value="TAS"/>
      <att type="string" name="GO:0045944" value="IDA"/>
      <att type="string" name="GO:0003713" value="IDA"/>
      <att type="string" name="GO:0005665" value="TAS"/>
      <att type="string" name="GO:0005634" value="IEA"/>
      <att type="string" name="GO:0006350" value="IEA"/>
    </att>
    <att type="list" name="annotation.GO BIOLOGICAL_PROCESS">
      <att type="string" name="annotation.GO BIOLOGICAL_PROCESS" value="positive regulation of transcription from RNA polymerase II promoter"/>
      <att type="string" name="annotation.GO BIOLOGICAL_PROCESS" value="transcription"/>
    </att>
    <att type="string" name="Prot_Name" value="SRB7 suppressor of RNA polymerase B homolog"/>
  </node>
  <node label="NP_003191.1" id="-180">
    <att type="string" name="annotation.DB_Object_ID" value="P15923"/>
    <att type="string" name="Column 4" value="6929"/>
    <att type="string" name="annotation.DB_Object_Type" value="protein"/>
    <att type="string" name="annotation.DB" value="UniProtKB"/>
    <att type="string" name="upkb_vega" value="OTTHUMP00000078145"/>
    <att type="string" name="GeneID_String" value="6929"/>
    <att type="string" name="annotation.Qualifier" value=""/>
    <att type="string" name="MCODE_Node_Status" value="Unclustered"/>
    <att type="string" name="annotation.Taxon" value="Human"/>
    <att type="string" name="upkb_tr" value="Q2TB39"/>
    <att type="string" name="Prot_Acc" value="NP_003191.1"/>
    <att type="string" name="type" value="human"/>
    <att type="string" name="annotation.Assigned_by" value="UniProtKB"/>
    <att type="list" name="annotation.GO MOLECULAR_FUNCTION">
      <att type="string" name="annotation.GO MOLECULAR_FUNCTION" value="bHLH transcription factor binding"/>
      <att type="string" name="annotation.GO MOLECULAR_FUNCTION" value="protein binding"/>
      <att type="string" name="annotation.GO MOLECULAR_FUNCTION" value="protein heterodimerization activity"/>
      <att type="string" name="annotation.GO MOLECULAR_FUNCTION" value="protein homodimerization activity"/>
      <att type="string" name="annotation.GO MOLECULAR_FUNCTION" value="transcription factor activity"/>
      <att type="string" name="annotation.GO MOLECULAR_FUNCTION" value="transcription regulator activity"/>
    </att>
    <att type="map" name="annotation.DB:Reference">
      <att type="string" name="GO:0005515" value="PMID:9409784"/>
      <att type="string" name="GO:0003700" value="PMID:2493990"/>
      <att type="string" name="GO:0046982" value="PMID:2105528"/>
      <att type="string" name="GO:0030528" value="GOA:interpro|GO_REF:0000002"/>
      <att type="string" name="GO:0043425" value="PMID:10545951"/>
      <att type="string" name="GO:0005634" value="PMID:2493990"/>
      <att type="string" name="GO:0045893" value="PMID:2105528"/>
      <att type="string" name="GO:0002326" value="PMID:12435739"/>
      <att type="string" name="GO:0045449" value="GOA:interpro|GO_REF:0000002"/>
      <att type="string" name="GO:0042803" value="PMID:10958665"/>
    </att>
    <att type="integer" name="GeneID" value="6929"/>
    <att type="string" name="annotation.DB_Object_Name" value="TCF3, E2A, ITF1: Transcription factor E2-alpha"/>
    <att type="list" name="annotation.GO CELLULAR_COMPONENT">
      <att type="string" name="annotation.GO CELLULAR_COMPONENT" value="nucleus"/>
    </att>
    <att type="string" name="annotation.Date" value="20011002"/>
    <att type="list" name="cytoscape.alias.list">
      <att type="string" name="cytoscape.alias.list" value="IPI00013929"/>
      <att type="string" name="cytoscape.alias.list" value="P15923"/>
    </att>
    <att type="string" name="upkb_sp" value="P15923"/>
    <att type="string" name="canonicalName" value="NP_003191.1"/>
    <att type="real" name="MCODE_Score" value="0.0"/>
    <att type="string" name="annotation.With (or) From" value=""/>
    <att type="map" name="annotation.Evidence">
      <att type="string" name="GO:0005515" value="IPI"/>
      <att type="string" name="GO:0003700" value="NAS"/>
      <att type="string" name="GO:0046982" value="NAS"/>
      <att type="string" name="GO:0030528" value="IEA"/>
      <att type="string" name="GO:0043425" value="IPI"/>
      <att type="string" name="GO:0005634" value="NAS"/>
      <att type="string" name="GO:0045893" value="IDA"/>
      <att type="string" name="GO:0002326" value="NAS"/>
      <att type="string" name="GO:0045449" value="IEA"/>
      <att type="string" name="GO:0042803" value="IDA"/>
    </att>
    <att type="list" name="annotation.GO BIOLOGICAL_PROCESS">
      <att type="string" name="annotation.GO BIOLOGICAL_PROCESS" value="B cell lineage commitment"/>
      <att type="string" name="annotation.GO BIOLOGICAL_PROCESS" value="positive regulation of transcription, DNA-dependent"/>
      <att type="string" name="annotation.GO BIOLOGICAL_PROCESS" value="regulation of transcription"/>
    </att>
    <att type="string" name="Prot_Name" value="transcription factor 3"/>
  </node>
  <node label="NP_066408.1" id="-179">
    <att type="string" name="annotation.DB_Object_ID" value="P0C0S8"/>
    <att type="string" name="Column 4" value="8969"/>
    <att type="string" name="annotation.DB_Object_Type" value="protein"/>
    <att type="string" name="annotation.DB" value="UniProtKB"/>
    <att type="string" name="GeneID_String" value="8969"/>
    <att type="string" name="annotation.Qualifier" value=""/>
    <att type="string" name="annotation.Taxon" value="Human"/>
    <att type="string" name="Prot_Acc" value="NP_066408.1"/>
    <att type="string" name="type" value="human"/>
    <att type="string" name="annotation.Assigned_by" value="UniProtKB"/>
    <att type="list" name="annotation.GO MOLECULAR_FUNCTION">
      <att type="string" name="annotation.GO MOLECULAR_FUNCTION" value="DNA binding"/>
    </att>
    <att type="map" name="annotation.DB:Reference">
      <att type="string" name="GO:0005694" value="GOA:spkw|GO_REF:0000004"/>
      <att type="string" name="GO:0006334" value="GOA:interpro|GO_REF:0000002"/>
      <att type="string" name="GO:0005634" value="GOA:interpro|GO_REF:0000002"/>
      <att type="string" name="GO:0000786" value="GOA:interpro|GO_REF:0000002"/>
      <att type="string" name="GO:0003677" value="GOA:interpro|GO_REF:0000002"/>
    </att>
    <att type="integer" name="GeneID" value="8969"/>
    <att type="string" name="annotation.DB_Object_Name" value="HIST1H2AG, H2AFP, HIST1H2AI, H2AFC, HIST1H2AK, H2AFD, HIST1H2AL, H2AFI, HIST1H2AM, H2AFN: Histone H2A type 1"/>
    <att type="list" name="annotation.GO CELLULAR_COMPONENT">
      <att type="string" name="annotation.GO CELLULAR_COMPONENT" value="chromosome"/>
      <att type="string" name="annotation.GO CELLULAR_COMPONENT" value="nucleosome"/>
      <att type="string" name="annotation.GO CELLULAR_COMPONENT" value="nucleus"/>
    </att>
    <att type="string" name="annotation.Date" value="20080616"/>
    <att type="list" name="cytoscape.alias.list">
      <att type="string" name="cytoscape.alias.list" value="IPI00291764"/>
      <att type="string" name="cytoscape.alias.list" value="P0C0S8"/>
    </att>
    <att type="string" name="upkb_sp" value="P0C0S8"/>
    <att type="string" name="canonicalName" value="NP_066408.1"/>
    <att type="string" name="annotation.With (or) From" value="SP_KW:KW-0158"/>
    <att type="map" name="annotation.Evidence">
      <att type="string" name="GO:0005694" value="IEA"/>
      <att type="string" name="GO:0006334" value="IEA"/>
      <att type="string" name="GO:0005634" value="IEA"/>
      <att type="string" name="GO:0000786" value="IEA"/>
      <att type="string" name="GO:0003677" value="IEA"/>
    </att>
    <att type="list" name="annotation.GO BIOLOGICAL_PROCESS">
      <att type="string" name="annotation.GO BIOLOGICAL_PROCESS" value="nucleosome assembly"/>
    </att>
    <att type="string" name="Prot_Name" value="H2A histone family, member P"/>
  </node>
  <node label="NP_000829.1" id="-178">
    <att type="string" name="annotation.DB_Object_ID" value="Q13255"/>
    <att type="string" name="Column 4" value="2911"/>
    <att type="string" name="annotation.DB_Object_Type" value="protein"/>
    <att type="string" name="annotation.DB" value="UniProtKB"/>
    <att type="string" name="GeneID_String" value="2911"/>
    <att type="string" name="annotation.Qualifier" value=""/>
    <att type="string" name="annotation.Taxon" value="Human"/>
    <att type="string" name="upkb_tr" value="Q59HC2"/>
    <att type="string" name="Prot_Acc" value="NP_000829.1"/>
    <att type="string" name="type" value="human"/>
    <att type="string" name="annotation.Assigned_by" value="PINC"/>
    <att type="list" name="annotation.GO MOLECULAR_FUNCTION">
      <att type="string" name="annotation.GO MOLECULAR_FUNCTION" value="metabotropic glutamate, GABA-B-like receptor activity"/>
      <att type="string" name="annotation.GO MOLECULAR_FUNCTION" value="receptor activity"/>
    </att>
    <att type="map" name="annotation.DB:Reference">
      <att type="string" name="GO:0007165" value="GOA:spkw|GO_REF:0000004"/>
      <att type="string" name="GO:0007186" value="PMID:7476890"/>
      <att type="string" name="GO:0005886" value="GOA:spsl|GO_REF:0000023"/>
      <att type="string" name="GO:0005887" value="PMID:7476890"/>
      <att type="string" name="GO:0008067" value="PMID:7476890"/>
      <att type="string" name="GO:0007268" value="PMID:9076744"/>
      <att type="string" name="GO:0004872" value="GOA:spkw|GO_REF:0000004"/>
      <att type="string" name="GO:0016021" value="GOA:interpro|GO_REF:0000002"/>
    </att>
    <att type="integer" name="GeneID" value="2911"/>
    <att type="string" name="annotation.DB_Object_Name" value="GRM1, GPRC1A, MGLUR1: Metabotropic glutamate receptor 1 precursor"/>
    <att type="list" name="annotation.GO CELLULAR_COMPONENT">
      <att type="string" name="annotation.GO CELLULAR_COMPONENT" value="integral to membrane"/>
      <att type="string" name="annotation.GO CELLULAR_COMPONENT" value="integral to plasma membrane"/>
      <att type="string" name="annotation.GO CELLULAR_COMPONENT" value="plasma membrane"/>
    </att>
    <att type="string" name="annotation.Date" value="20030904"/>
    <att type="list" name="cytoscape.alias.list">
      <att type="string" name="cytoscape.alias.list" value="IPI00012363"/>
      <att type="string" name="cytoscape.alias.list" value="Q13255"/>
    </att>
    <att type="string" name="upkb_sp" value="Q13255"/>
    <att type="string" name="canonicalName" value="NP_000829.1"/>
    <att type="string" name="annotation.With (or) From" value=""/>
    <att type="integer" name="Degree" value="1"/>
    <att type="map" name="annotation.Evidence">
      <att type="string" name="GO:0007165" value="IEA"/>
      <att type="string" name="GO:0007186" value="TAS"/>
      <att type="string" name="GO:0005886" value="IEA"/>
      <att type="string" name="GO:0005887" value="TAS"/>
      <att type="string" name="GO:0008067" value="TAS"/>
      <att type="string" name="GO:0007268" value="TAS"/>
      <att type="string" name="GO:0004872" value="IEA"/>
      <att type="string" name="GO:0016021" value="IEA"/>
    </att>
    <att type="list" name="annotation.GO BIOLOGICAL_PROCESS">
      <att type="string" name="annotation.GO BIOLOGICAL_PROCESS" value="G-protein coupled receptor protein signaling pathway"/>
      <att type="string" name="annotation.GO BIOLOGICAL_PROCESS" value="signal transduction"/>
      <att type="string" name="annotation.GO BIOLOGICAL_PROCESS" value="synaptic transmission"/>
    </att>
    <att type="string" name="Prot_Name" value="glutamate receptor, metabotropic 1"/>
  </node>
  <node label="NP_000305.3" id="-177">
    <att type="string" name="annotation.DB_Object_ID" value="P60484"/>
    <att type="string" name="Column 4" value="5728"/>
    <att type="string" name="annotation.DB_Object_Type" value="protein"/>
    <att type="string" name="annotation.DB" value="UniProtKB"/>
    <att type="string" name="GeneID_String" value="5728"/>
    <att type="string" name="annotation.Qualifier" value=""/>
    <att type="string" name="MCODE_Node_Status" value="Unclustered"/>
    <att type="string" name="annotation.Taxon" value="Human"/>
    <att type="string" name="Prot_Acc" value="NP_000305.3"/>
    <att type="string" name="type" value="human"/>
    <att type="string" name="annotation.Assigned_by" value="Reactome"/>
    <att type="list" name="annotation.GO MOLECULAR_FUNCTION">
      <att type="string" name="annotation.GO MOLECULAR_FUNCTION" value="PDZ domain binding"/>
      <att type="string" name="annotation.GO MOLECULAR_FUNCTION" value="hydrolase activity"/>
      <att type="string" name="annotation.GO MOLECULAR_FUNCTION" value="inositol-1,3,4,5-tetrakisphosphate 3-phosphatase activity"/>
      <att type="string" name="annotation.GO MOLECULAR_FUNCTION" value="lipid binding"/>
      <att type="string" name="annotation.GO MOLECULAR_FUNCTION" value="phosphatidylinositol-3,4,5-trisphosphate 3-phosphatase activity"/>
      <att type="string" name="annotation.GO MOLECULAR_FUNCTION" value="phosphatidylinositol-3,4-bisphosphate 3-phosphatase activity"/>
      <att type="string" name="annotation.GO MOLECULAR_FUNCTION" value="phosphatidylinositol-3-phosphatase activity"/>
      <att type="string" name="annotation.GO MOLECULAR_FUNCTION" value="platelet-derived growth factor receptor binding"/>
      <att type="string" name="annotation.GO MOLECULAR_FUNCTION" value="protein binding"/>
      <att type="string" name="annotation.GO MOLECULAR_FUNCTION" value="protein serine/threonine phosphatase activity"/>
      <att type="string" name="annotation.GO MOLECULAR_FUNCTION" value="protein tyrosine phosphatase activity"/>
      <att type="string" name="annotation.GO MOLECULAR_FUNCTION" value="protein tyrosine/serine/threonine phosphatase activity"/>
    </att>
    <att type="map" name="annotation.DB:Reference">
      <att type="string" name="GO:0051898" value="PMID:10760291"/>
      <att type="string" name="GO:0006629" value="GOA:spkw|GO_REF:0000004"/>
      <att type="string" name="GO:0005515" value="PMID:17218262"/>
      <att type="string" name="GO:0051717" value="PMID:9593664"/>
      <att type="string" name="GO:0008285" value="PMID:10468583"/>
      <att type="string" name="GO:0000079" value="PMID:10918569"/>
      <att type="string" name="GO:0031175" value="GOA:compara|GO_REF:0000019"/>
      <att type="string" name="GO:0008289" value="GOA:spkw|GO_REF:0000004"/>
      <att type="string" name="GO:0005829" value="PMID:9593664"/>
      <att type="string" name="GO:0051895" value="PMID:9616126"/>
      <att type="string" name="GO:0005737" value="PMID:9187108"/>
      <att type="string" name="GO:0006470" value="PMID:9367992"/>
      <att type="string" name="GO:0031647" value="PMID:10866658"/>
      <att type="string" name="GO:0051800" value="PMID:9811831"/>
      <att type="string" name="GO:0004722" value="PMID:9256433"/>
      <att type="string" name="GO:0004725" value="PMID:9256433"/>
      <att type="string" name="GO:0043066" value="GOA:compara|GO_REF:0000019"/>
      <att type="string" name="GO:0030336" value="PMID:9616126"/>
      <att type="string" name="GO:0001525" value="GOA:compara|GO_REF:0000019"/>
      <att type="string" name="GO:0006917" value="UniProt:P60484"/>
      <att type="string" name="GO:0007417" value="UniProt:P60484"/>
      <att type="string" name="GO:0005161" value="GOA:compara|GO_REF:0000019"/>
      <att type="string" name="GO:0045786" value="GOA:spkw|GO_REF:0000004"/>
      <att type="string" name="GO:0030165" value="PMID:10646847"/>
      <att type="string" name="GO:0048738" value="GOA:compara|GO_REF:0000019"/>
      <att type="string" name="GO:0016787" value="GOA:spkw|GO_REF:0000004"/>
      <att type="string" name="GO:0043542" value="GOA:compara|GO_REF:0000019"/>
      <att type="string" name="GO:0016314" value="PMID:9593664"/>
      <att type="string" name="GO:0046855" value="PMID:9593664"/>
      <att type="string" name="GO:0004438" value="PMID:9811831"/>
      <att type="string" name="GO:0046856" value="PMID:9593664"/>
      <att type="string" name="GO:0048008" value="GOA:compara|GO_REF:0000019"/>
      <att type="string" name="GO:0008138" value="GOA:interpro|GO_REF:0000002"/>
    </att>
    <att type="integer" name="GeneID" value="5728"/>
    <att type="string" name="annotation.DB_Object_Name" value="PTEN, MMAC1, TEP1: Phosphatidylinositol-3,4,5-trisphosphate 3-phosphatase and dual-specificity protein phosphatase PTEN"/>
    <att type="list" name="annotation.GO CELLULAR_COMPONENT">
      <att type="string" name="annotation.GO CELLULAR_COMPONENT" value="cytoplasm"/>
      <att type="string" name="annotation.GO CELLULAR_COMPONENT" value="cytosol"/>
    </att>
    <att type="string" name="annotation.Date" value="20070710"/>
    <att type="list" name="cytoscape.alias.list">
      <att type="string" name="cytoscape.alias.list" value="IPI00012587"/>
      <att type="string" name="cytoscape.alias.list" value="P60484"/>
    </att>
    <att type="string" name="upkb_sp" value="P60484"/>
    <att type="string" name="canonicalName" value="NP_000305.3"/>
    <att type="real" name="MCODE_Score" value="0.0"/>
    <att type="string" name="annotation.With (or) From" value=""/>
    <att type="map" name="annotation.Evidence">
      <att type="string" name="GO:0051898" value="IMP"/>
      <att type="string" name="GO:0006629" value="IEA"/>
      <att type="string" name="GO:0005515" value="IPI"/>
      <att type="string" name="GO:0051717" value="IDA"/>
      <att type="string" name="GO:0008285" value="IMP"/>
      <att type="string" name="GO:0000079" value="TAS"/>
      <att type="string" name="GO:0031175" value="IEA"/>
      <att type="string" name="GO:0008289" value="IEA"/>
      <att type="string" name="GO:0005829" value="EXP"/>
      <att type="string" name="GO:0051895" value="IMP"/>
      <att type="string" name="GO:0005737" value="IDA"/>
      <att type="string" name="GO:0006470" value="TAS"/>
      <att type="string" name="GO:0031647" value="IMP"/>
      <att type="string" name="GO:0051800" value="IDA"/>
      <att type="string" name="GO:0004722" value="IDA"/>
      <att type="string" name="GO:0004725" value="IDA"/>
      <att type="string" name="GO:0043066" value="IEA"/>
      <att type="string" name="GO:0030336" value="IMP"/>
      <att type="string" name="GO:0001525" value="IEA"/>
      <att type="string" name="GO:0006917" value="ISS"/>
      <att type="string" name="GO:0007417" value="ISS"/>
      <att type="string" name="GO:0005161" value="IEA"/>
      <att type="string" name="GO:0045786" value="IEA"/>
      <att type="string" name="GO:0030165" value="IPI"/>
      <att type="string" name="GO:0048738" value="IEA"/>
      <att type="string" name="GO:0016787" value="IEA"/>
      <att type="string" name="GO:0043542" value="IEA"/>
      <att type="string" name="GO:0016314" value="IDA"/>
      <att type="string" name="GO:0046855" value="IDA"/>
      <att type="string" name="GO:0004438" value="IDA"/>
      <att type="string" name="GO:0046856" value="IDA"/>
      <att type="string" name="GO:0048008" value="IEA"/>
      <att type="string" name="GO:0008138" value="IEA"/>
    </att>
    <att type="list" name="annotation.GO BIOLOGICAL_PROCESS">
      <att type="string" name="annotation.GO BIOLOGICAL_PROCESS" value="angiogenesis"/>
      <att type="string" name="annotation.GO BIOLOGICAL_PROCESS" value="cardiac muscle development"/>
      <att type="string" name="annotation.GO BIOLOGICAL_PROCESS" value="central nervous system development"/>
      <att type="string" name="annotation.GO BIOLOGICAL_PROCESS" value="endothelial cell migration"/>
      <att type="string" name="annotation.GO BIOLOGICAL_PROCESS" value="induction of apoptosis"/>
      <att type="string" name="annotation.GO BIOLOGICAL_PROCESS" value="inositol phosphate dephosphorylation"/>
      <att type="string" name="annotation.GO BIOLOGICAL_PROCESS" value="lipid metabolic process"/>
      <att type="string" name="annotation.GO BIOLOGICAL_PROCESS" value="negative regulation of apoptosis"/>
      <att type="string" name="annotation.GO BIOLOGICAL_PROCESS" value="negative regulation of cell cycle"/>
      <att type="string" name="annotation.GO BIOLOGICAL_PROCESS" value="negative regulation of cell migration"/>
      <att type="string" name="annotation.GO BIOLOGICAL_PROCESS" value="negative regulation of cell proliferation"/>
      <att type="string" name="annotation.GO BIOLOGICAL_PROCESS" value="negative regulation of focal adhesion formation"/>
      <att type="string" name="annotation.GO BIOLOGICAL_PROCESS" value="negative regulation of protein kinase B signaling cascade"/>
      <att type="string" name="annotation.GO BIOLOGICAL_PROCESS" value="neurite development"/>
      <att type="string" name="annotation.GO BIOLOGICAL_PROCESS" value="phosphoinositide dephosphorylation"/>
      <att type="string" name="annotation.GO BIOLOGICAL_PROCESS" value="platelet-derived growth factor receptor signaling pathway"/>
      <att type="string" name="annotation.GO BIOLOGICAL_PROCESS" value="protein amino acid dephosphorylation"/>
      <att type="string" name="annotation.GO BIOLOGICAL_PROCESS" value="regulation of cyclin-dependent protein kinase activity"/>
      <att type="string" name="annotation.GO BIOLOGICAL_PROCESS" value="regulation of protein stability"/>
    </att>
    <att type="string" name="Prot_Name" value="phosphatase and tensin homolog"/>
  </node>
  <node label="NP_001751.1" id="-176">
    <att type="string" name="annotation.DB_Object_ID" value="P30281"/>
    <att type="string" name="Column 4" value="896"/>
    <att type="string" name="annotation.DB_Object_Type" value="protein"/>
    <att type="string" name="annotation.DB" value="UniProtKB"/>
    <att type="string" name="GeneID_String" value="896"/>
    <att type="string" name="annotation.Qualifier" value=""/>
    <att type="string" name="annotation.Taxon" value="Human"/>
    <att type="string" name="upkb_tr" value="Q59EI6"/>
    <att type="string" name="Prot_Acc" value="NP_001751.1"/>
    <att type="string" name="type" value="human"/>
    <att type="string" name="annotation.Assigned_by" value="UniProtKB"/>
    <att type="list" name="annotation.GO MOLECULAR_FUNCTION">
      <att type="string" name="annotation.GO MOLECULAR_FUNCTION" value="protein binding"/>
      <att type="string" name="annotation.GO MOLECULAR_FUNCTION" value="protein kinase binding"/>
    </att>
    <att type="map" name="annotation.DB:Reference">
      <att type="string" name="GO:0005515" value="PMID:15232106"/>
      <att type="string" name="GO:0007049" value="GOA:spkw|GO_REF:0000004"/>
      <att type="string" name="GO:0005737" value="GOA:spkw|GO_REF:0000004"/>
      <att type="string" name="GO:0019901" value="PMID:8114739"/>
      <att type="string" name="GO:0000307" value="PMID:8114739"/>
      <att type="string" name="GO:0001934" value="PMID:8114739"/>
      <att type="string" name="GO:0045737" value="PMID:8114739"/>
      <att type="string" name="GO:0005634" value="GOA:interpro|GO_REF:0000002"/>
      <att type="string" name="GO:0051301" value="GOA:spkw|GO_REF:0000004"/>
    </att>
    <att type="integer" name="GeneID" value="896"/>
    <att type="string" name="annotation.DB_Object_Name" value="CCND3: G1/S-specific cyclin-D3"/>
    <att type="list" name="annotation.GO CELLULAR_COMPONENT">
      <att type="string" name="annotation.GO CELLULAR_COMPONENT" value="cyclin-dependent protein kinase holoenzyme complex"/>
      <att type="string" name="annotation.GO CELLULAR_COMPONENT" value="cytoplasm"/>
      <att type="string" name="annotation.GO CELLULAR_COMPONENT" value="nucleus"/>
    </att>
    <att type="string" name="annotation.Date" value="20080616"/>
    <att type="list" name="cytoscape.alias.list">
      <att type="string" name="cytoscape.alias.list" value="IPI00025817"/>
      <att type="string" name="cytoscape.alias.list" value="P30281"/>
    </att>
    <att type="string" name="upkb_sp" value="P30281"/>
    <att type="string" name="canonicalName" value="NP_001751.1"/>
    <att type="string" name="annotation.With (or) From" value="SP_KW:KW-0963"/>
    <att type="map" name="annotation.Evidence">
      <att type="string" name="GO:0005515" value="IPI"/>
      <att type="string" name="GO:0007049" value="IEA"/>
      <att type="string" name="GO:0005737" value="IEA"/>
      <att type="string" name="GO:0019901" value="IPI"/>
      <att type="string" name="GO:0000307" value="IDA"/>
      <att type="string" name="GO:0001934" value="IDA"/>
      <att type="string" name="GO:0045737" value="IDA"/>
      <att type="string" name="GO:0005634" value="IEA"/>
      <att type="string" name="GO:0051301" value="IEA"/>
    </att>
    <att type="list" name="annotation.GO BIOLOGICAL_PROCESS">
      <att type="string" name="annotation.GO BIOLOGICAL_PROCESS" value="cell cycle"/>
      <att type="string" name="annotation.GO BIOLOGICAL_PROCESS" value="cell division"/>
      <att type="string" name="annotation.GO BIOLOGICAL_PROCESS" value="positive regulation of cyclin-dependent protein kinase activity"/>
      <att type="string" name="annotation.GO BIOLOGICAL_PROCESS" value="positive regulation of protein amino acid phosphorylation"/>
    </att>
    <att type="string" name="Prot_Name" value="cyclin D3"/>
  </node>
  <node label="NP_059141.1" id="-175">
    <att type="string" name="annotation.DB_Object_ID" value="P57053"/>
    <att type="string" name="Column 4" value="54145"/>
    <att type="string" name="annotation.DB_Object_Type" value="protein"/>
    <att type="string" name="annotation.DB" value="UniProtKB"/>
    <att type="string" name="GeneID_String" value="54145"/>
    <att type="string" name="annotation.Qualifier" value=""/>
    <att type="string" name="annotation.Taxon" value="Human"/>
    <att type="string" name="upkb_tr" value="A0AVI3"/>
    <att type="string" name="Prot_Acc" value="NP_059141.1"/>
    <att type="string" name="type" value="human"/>
    <att type="string" name="annotation.Assigned_by" value="UniProtKB"/>
    <att type="list" name="annotation.GO MOLECULAR_FUNCTION">
      <att type="string" name="annotation.GO MOLECULAR_FUNCTION" value="DNA binding"/>
    </att>
    <att type="map" name="annotation.DB:Reference">
      <att type="string" name="GO:0005694" value="GOA:spkw|GO_REF:0000004"/>
      <att type="string" name="GO:0006334" value="GOA:interpro|GO_REF:0000002"/>
      <att type="string" name="GO:0005634" value="GOA:interpro|GO_REF:0000002"/>
      <att type="string" name="GO:0000786" value="GOA:interpro|GO_REF:0000002"/>
      <att type="string" name="GO:0003677" value="GOA:interpro|GO_REF:0000002"/>
      <att type="string" name="GO:0042742" value="GOA:spkw|GO_REF:0000004"/>
    </att>
    <att type="integer" name="GeneID" value="54145"/>
    <att type="string" name="annotation.DB_Object_Name" value="H2BFS: Histone H2B type F-S"/>
    <att type="list" name="annotation.GO CELLULAR_COMPONENT">
      <att type="string" name="annotation.GO CELLULAR_COMPONENT" value="chromosome"/>
      <att type="string" name="annotation.GO CELLULAR_COMPONENT" value="nucleosome"/>
      <att type="string" name="annotation.GO CELLULAR_COMPONENT" value="nucleus"/>
    </att>
    <att type="string" name="annotation.Date" value="20080616"/>
    <att type="list" name="cytoscape.alias.list">
      <att type="string" name="cytoscape.alias.list" value="IPI00477495"/>
      <att type="string" name="cytoscape.alias.list" value="P57053"/>
    </att>
    <att type="string" name="upkb_sp" value="P57053"/>
    <att type="string" name="canonicalName" value="NP_059141.1"/>
    <att type="string" name="annotation.With (or) From" value="SP_KW:KW-0158"/>
    <att type="map" name="annotation.Evidence">
      <att type="string" name="GO:0005694" value="IEA"/>
      <att type="string" name="GO:0006334" value="IEA"/>
      <att type="string" name="GO:0005634" value="IEA"/>
      <att type="string" name="GO:0000786" value="IEA"/>
      <att type="string" name="GO:0003677" value="IEA"/>
      <att type="string" name="GO:0042742" value="IEA"/>
    </att>
    <att type="list" name="annotation.GO BIOLOGICAL_PROCESS">
      <att type="string" name="annotation.GO BIOLOGICAL_PROCESS" value="defense response to bacterium"/>
      <att type="string" name="annotation.GO BIOLOGICAL_PROCESS" value="nucleosome assembly"/>
    </att>
    <att type="string" name="Prot_Name" value="H2B histone family, member S"/>
  </node>
  <node label="NP_003523.1" id="-174">
    <att type="string" name="GeneID_String" value="8353"/>
    <att type="string" name="Prot_Acc" value="NP_003523.1"/>
    <att type="string" name="type" value="human"/>
    <att type="integer" name="GeneID" value="8353"/>
    <att type="list" name="cytoscape.alias.list">
      <att type="string" name="cytoscape.alias.list" value="NP_003523.1"/>
    </att>
    <att type="string" name="canonicalName" value="NP_003523.1"/>
    <att type="string" name="Prot_Name" value="H3 histone family, member D"/>
  </node>
  <node label="NP_000391.1" id="-173">
    <att type="string" name="annotation.DB_Object_ID" value="P18074"/>
    <att type="string" name="Column 4" value="2068"/>
    <att type="string" name="annotation.DB_Object_Type" value="protein"/>
    <att type="string" name="annotation.DB" value="UniProtKB"/>
    <att type="string" name="GeneID_String" value="2068"/>
    <att type="string" name="annotation.Qualifier" value="colocalizes_with"/>
    <att type="string" name="annotation.Taxon" value="Human"/>
    <att type="string" name="upkb_tr" value="Q2TB79"/>
    <att type="string" name="Prot_Acc" value="NP_000391.1"/>
    <att type="string" name="type" value="human"/>
    <att type="string" name="annotation.Assigned_by" value="UniProtKB"/>
    <att type="list" name="annotation.GO MOLECULAR_FUNCTION">
      <att type="string" name="annotation.GO MOLECULAR_FUNCTION" value="5&apos;-3&apos; DNA helicase activity"/>
      <att type="string" name="annotation.GO MOLECULAR_FUNCTION" value="ATP binding"/>
      <att type="string" name="annotation.GO MOLECULAR_FUNCTION" value="ATP-dependent DNA helicase activity"/>
      <att type="string" name="annotation.GO MOLECULAR_FUNCTION" value="DNA binding"/>
      <att type="string" name="annotation.GO MOLECULAR_FUNCTION" value="hydrolase activity"/>
      <att type="string" name="annotation.GO MOLECULAR_FUNCTION" value="hydrolase activity, acting on acid anhydrides, in phosphorus-containing anhydrides"/>
      <att type="string" name="annotation.GO MOLECULAR_FUNCTION" value="magnesium ion binding"/>
      <att type="string" name="annotation.GO MOLECULAR_FUNCTION" value="nucleotide binding"/>
      <att type="string" name="annotation.GO MOLECULAR_FUNCTION" value="protein C-terminus binding"/>
      <att type="string" name="annotation.GO MOLECULAR_FUNCTION" value="protein N-terminus binding"/>
      <att type="string" name="annotation.GO MOLECULAR_FUNCTION" value="transcription activator activity"/>
    </att>
    <att type="map" name="annotation.DB:Reference">
      <att type="string" name="GO:0035315" value="PMID:11335038"/>
      <att type="string" name="GO:0006368" value="PMID:9405375"/>
      <att type="string" name="GO:0009650" value="PMID:2835663"/>
      <att type="string" name="GO:0006367" value="PMID:8946909"/>
      <att type="string" name="GO:0007605" value="GOA:spkw|GO_REF:0000004"/>
      <att type="string" name="GO:0016563" value="PMID:8692842"/>
      <att type="string" name="GO:0005634" value="GOA:interpro|GO_REF:0000002"/>
      <att type="string" name="GO:0016818" value="GOA:interpro|GO_REF:0000002"/>
      <att type="string" name="GO:0004003" value="GOA:interpro|GO_REF:0000002"/>
      <att type="string" name="GO:0000166" value="GOA:spkw|GO_REF:0000004"/>
      <att type="string" name="GO:0045944" value="PMID:8692841"/>
      <att type="string" name="GO:0006979" value="PMID:17614221"/>
      <att type="string" name="GO:0019907" value="PMID:11445587"/>
      <att type="string" name="GO:0006355" value="GOA:spkw|GO_REF:0000004"/>
      <att type="string" name="GO:0000287" value="GOA:spkw|GO_REF:0000004"/>
      <att type="string" name="GO:0006917" value="PMID:8675009"/>
      <att type="string" name="GO:0008022" value="PMID:10801852"/>
      <att type="string" name="GO:0005524" value="GOA:interpro|GO_REF:0000002"/>
      <att type="string" name="GO:0003677" value="GOA:interpro|GO_REF:0000002"/>
      <att type="string" name="GO:0006350" value="GOA:spkw|GO_REF:0000004"/>
      <att type="string" name="GO:0006139" value="GOA:interpro|GO_REF:0000002"/>
      <att type="string" name="GO:0047485" value="PMID:8652557"/>
      <att type="string" name="GO:0016787" value="GOA:spkw|GO_REF:0000004"/>
      <att type="string" name="GO:0006283" value="PMID:8663148"/>
      <att type="string" name="GO:0043139" value="PMID:8663148"/>
      <att type="string" name="GO:0000075" value="PMID:17088560"/>
      <att type="string" name="GO:0005654" value="PMID:9512541"/>
      <att type="string" name="GO:0006289" value="GOA:interpro|GO_REF:0000002"/>
      <att type="string" name="GO:0000718" value="PMID:10583946"/>
      <att type="string" name="GO:0005675" value="PMID:7663514"/>
      <att type="string" name="GO:0033683" value="PMID:8692841"/>
    </att>
    <att type="integer" name="GeneID" value="2068"/>
    <att type="string" name="annotation.DB_Object_Name" value="ERCC2, XPD, XPDC: TFIIH basal transcription factor complex helicase subunit"/>
    <att type="list" name="annotation.GO CELLULAR_COMPONENT">
      <att type="string" name="annotation.GO CELLULAR_COMPONENT" value="cyclin-dependent protein kinase activating kinase holoenzyme complex"/>
      <att type="string" name="annotation.GO CELLULAR_COMPONENT" value="holo TFIIH complex"/>
      <att type="string" name="annotation.GO CELLULAR_COMPONENT" value="nucleoplasm"/>
      <att type="string" name="annotation.GO CELLULAR_COMPONENT" value="nucleus"/>
    </att>
    <att type="string" name="annotation.Date" value="20071113"/>
    <att type="list" name="cytoscape.alias.list">
      <att type="string" name="cytoscape.alias.list" value="IPI00029728"/>
      <att type="string" name="cytoscape.alias.list" value="P18074"/>
    </att>
    <att type="string" name="upkb_sp" value="P18074"/>
    <att type="string" name="canonicalName" value="NP_000391.1"/>
    <att type="string" name="annotation.With (or) From" value=""/>
    <att type="map" name="annotation.Evidence">
      <att type="string" name="GO:0035315" value="IMP"/>
      <att type="string" name="GO:0006368" value="EXP"/>
      <att type="string" name="GO:0009650" value="IGI"/>
      <att type="string" name="GO:0006367" value="EXP"/>
      <att type="string" name="GO:0007605" value="IEA"/>
      <att type="string" name="GO:0016563" value="IDA"/>
      <att type="string" name="GO:0005634" value="IEA"/>
      <att type="string" name="GO:0016818" value="IEA"/>
      <att type="string" name="GO:0004003" value="IEA"/>
      <att type="string" name="GO:0000166" value="IEA"/>
      <att type="string" name="GO:0045944" value="IDA"/>
      <att type="string" name="GO:0006979" value="IMP"/>
      <att type="string" name="GO:0019907" value="IDA"/>
      <att type="string" name="GO:0006355" value="IEA"/>
      <att type="string" name="GO:0000287" value="IEA"/>
      <att type="string" name="GO:0006917" value="IMP"/>
      <att type="string" name="GO:0008022" value="IPI"/>
      <att type="string" name="GO:0005524" value="IEA"/>
      <att type="string" name="GO:0003677" value="IEA"/>
      <att type="string" name="GO:0006350" value="IEA"/>
      <att type="string" name="GO:0006139" value="IEA"/>
      <att type="string" name="GO:0047485" value="IPI"/>
      <att type="string" name="GO:0016787" value="IEA"/>
      <att type="string" name="GO:0006283" value="IDA"/>
      <att type="string" name="GO:0043139" value="IDA"/>
      <att type="string" name="GO:0000075" value="IMP"/>
      <att type="string" name="GO:0005654" value="EXP"/>
      <att type="string" name="GO:0006289" value="IEA"/>
      <att type="string" name="GO:0000718" value="EXP"/>
      <att type="string" name="GO:0005675" value="TAS"/>
      <att type="string" name="GO:0033683" value="IMP"/>
    </att>
    <att type="list" name="annotation.GO BIOLOGICAL_PROCESS">
      <att type="string" name="annotation.GO BIOLOGICAL_PROCESS" value="RNA elongation from RNA polymerase II promoter"/>
      <att type="string" name="annotation.GO BIOLOGICAL_PROCESS" value="UV protection"/>
      <att type="string" name="annotation.GO BIOLOGICAL_PROCESS" value="cell cycle checkpoint"/>
      <att type="string" name="annotation.GO BIOLOGICAL_PROCESS" value="hair cell differentiation"/>
      <att type="string" name="annotation.GO BIOLOGICAL_PROCESS" value="induction of apoptosis"/>
      <att type="string" name="annotation.GO BIOLOGICAL_PROCESS" value="nucleobase, nucleoside, nucleotide and nucleic acid metabolic process"/>
      <att type="string" name="annotation.GO BIOLOGICAL_PROCESS" value="nucleotide-excision repair"/>
      <att type="string" name="annotation.GO BIOLOGICAL_PROCESS" value="nucleotide-excision repair, DNA damage removal"/>
      <att type="string" name="annotation.GO BIOLOGICAL_PROCESS" value="nucleotide-excision repair, DNA incision"/>
      <att type="string" name="annotation.GO BIOLOGICAL_PROCESS" value="positive regulation of transcription from RNA polymerase II promoter"/>
      <att type="string" name="annotation.GO BIOLOGICAL_PROCESS" value="regulation of transcription, DNA-dependent"/>
      <att type="string" name="annotation.GO BIOLOGICAL_PROCESS" value="response to oxidative stress"/>
      <att type="string" name="annotation.GO BIOLOGICAL_PROCESS" value="sensory perception of sound"/>
      <att type="string" name="annotation.GO BIOLOGICAL_PROCESS" value="transcription"/>
      <att type="string" name="annotation.GO BIOLOGICAL_PROCESS" value="transcription initiation from RNA polymerase II promoter"/>
      <att type="string" name="annotation.GO BIOLOGICAL_PROCESS" value="transcription-coupled nucleotide-excision repair"/>
    </att>
    <att type="string" name="Prot_Name" value="excision repair cross-complementing rodent repair deficiency, complementation group 2 protein"/>
  </node>
  <node label="NP_003945.2" id="-172">
    <att type="string" name="annotation.DB_Object_ID" value="Q99558"/>
    <att type="string" name="Column 4" value="9020"/>
    <att type="string" name="annotation.DB_Object_Type" value="protein"/>
    <att type="string" name="annotation.DB" value="UniProtKB"/>
    <att type="string" name="upkb_vega" value="OTTHUMP00000181893"/>
    <att type="string" name="GeneID_String" value="9020"/>
    <att type="string" name="annotation.Qualifier" value=""/>
    <att type="string" name="annotation.Taxon" value="Human"/>
    <att type="string" name="upkb_tr" value="Q6ZMZ1"/>
    <att type="string" name="Prot_Acc" value="NP_003945.2"/>
    <att type="string" name="type" value="human"/>
    <att type="string" name="annotation.Assigned_by" value="UniProtKB"/>
    <att type="list" name="annotation.GO MOLECULAR_FUNCTION">
      <att type="string" name="annotation.GO MOLECULAR_FUNCTION" value="ATP binding"/>
      <att type="string" name="annotation.GO MOLECULAR_FUNCTION" value="MAP kinase kinase kinase activity"/>
      <att type="string" name="annotation.GO MOLECULAR_FUNCTION" value="nucleotide binding"/>
      <att type="string" name="annotation.GO MOLECULAR_FUNCTION" value="protein binding"/>
      <att type="string" name="annotation.GO MOLECULAR_FUNCTION" value="protein kinase activity"/>
      <att type="string" name="annotation.GO MOLECULAR_FUNCTION" value="protein serine/threonine kinase activity"/>
      <att type="string" name="annotation.GO MOLECULAR_FUNCTION" value="transferase activity"/>
    </att>
    <att type="map" name="annotation.DB:Reference">
      <att type="string" name="GO:0005515" value="PMID:9520446"/>
      <att type="string" name="GO:0005737" value="GOA:spkw|GO_REF:0000004"/>
      <att type="string" name="GO:0004672" value="GOA:interpro|GO_REF:0000002"/>
      <att type="string" name="GO:0000166" value="GOA:spkw|GO_REF:0000004"/>
      <att type="string" name="GO:0004674" value="GOA:interpro|GO_REF:0000002"/>
      <att type="string" name="GO:0006468" value="GOA:interpro|GO_REF:0000002"/>
      <att type="string" name="GO:0004709" value="GOA:spec|GO_REF:0000003"/>
      <att type="string" name="GO:0005524" value="GOA:interpro|GO_REF:0000002"/>
      <att type="string" name="GO:0016740" value="GOA:spkw|GO_REF:0000004"/>
    </att>
    <att type="integer" name="GeneID" value="9020"/>
    <att type="string" name="annotation.DB_Object_Name" value="MAP3K14, NIK: Mitogen-activated protein kinase kinase kinase 14"/>
    <att type="list" name="annotation.GO CELLULAR_COMPONENT">
      <att type="string" name="annotation.GO CELLULAR_COMPONENT" value="cytoplasm"/>
    </att>
    <att type="string" name="annotation.Date" value="20080616"/>
    <att type="list" name="cytoscape.alias.list">
      <att type="string" name="cytoscape.alias.list" value="IPI00016099"/>
      <att type="string" name="cytoscape.alias.list" value="Q99558"/>
    </att>
    <att type="string" name="upkb_sp" value="Q99558"/>
    <att type="string" name="canonicalName" value="NP_003945.2"/>
    <att type="string" name="annotation.With (or) From" value="SP_KW:KW-0963"/>
    <att type="map" name="annotation.Evidence">
      <att type="string" name="GO:0005515" value="IPI"/>
      <att type="string" name="GO:0005737" value="IEA"/>
      <att type="string" name="GO:0004672" value="IEA"/>
      <att type="string" name="GO:0000166" value="IEA"/>
      <att type="string" name="GO:0004674" value="IEA"/>
      <att type="string" name="GO:0006468" value="IEA"/>
      <att type="string" name="GO:0004709" value="IEA"/>
      <att type="string" name="GO:0005524" value="IEA"/>
      <att type="string" name="GO:0016740" value="IEA"/>
    </att>
    <att type="list" name="annotation.GO BIOLOGICAL_PROCESS">
      <att type="string" name="annotation.GO BIOLOGICAL_PROCESS" value="protein amino acid phosphorylation"/>
    </att>
    <att type="string" name="Prot_Name" value="mitogen-activated protein kinase kinase kinase 14"/>
  </node>
  <node label="NP_004370.1" id="-171">
    <att type="string" name="annotation.DB_Object_ID" value="P16220"/>
    <att type="string" name="Column 4" value="1385"/>
    <att type="string" name="annotation.DB_Object_Type" value="protein"/>
    <att type="string" name="annotation.DB" value="UniProtKB"/>
    <att type="string" name="GeneID_String" value="1385"/>
    <att type="string" name="annotation.Qualifier" value=""/>
    <att type="string" name="MCODE_Node_Status" value="Unclustered"/>
    <att type="string" name="annotation.Taxon" value="Human"/>
    <att type="string" name="upkb_tr" value="Q16367"/>
    <att type="string" name="Prot_Acc" value="NP_004370.1"/>
    <att type="string" name="type" value="human"/>
    <att type="string" name="annotation.Assigned_by" value="Reactome"/>
    <att type="list" name="annotation.GO MOLECULAR_FUNCTION">
      <att type="string" name="annotation.GO MOLECULAR_FUNCTION" value="protein dimerization activity"/>
      <att type="string" name="annotation.GO MOLECULAR_FUNCTION" value="sequence-specific DNA binding"/>
      <att type="string" name="annotation.GO MOLECULAR_FUNCTION" value="transcription cofactor activity"/>
      <att type="string" name="annotation.GO MOLECULAR_FUNCTION" value="transcription factor activity"/>
    </att>
    <att type="map" name="annotation.DB:Reference">
      <att type="string" name="GO:0003712" value="PMID:8552098"/>
      <att type="string" name="GO:0043565" value="GOA:interpro|GO_REF:0000002"/>
      <att type="string" name="GO:0007165" value="PMID:2974179"/>
      <att type="string" name="GO:0006355" value="GOA:interpro|GO_REF:0000002"/>
      <att type="string" name="GO:0003700" value="PMID:10909971"/>
      <att type="string" name="GO:0044419" value="GOA:spkw|GO_REF:0000004"/>
      <att type="string" name="GO:0046983" value="GOA:interpro|GO_REF:0000002"/>
      <att type="string" name="GO:0006468" value="PMID:8798441"/>
      <att type="string" name="GO:0005634" value="PMID:10909971"/>
      <att type="string" name="GO:0005654" value="PMID:9687510"/>
    </att>
    <att type="integer" name="GeneID" value="1385"/>
    <att type="string" name="annotation.DB_Object_Name" value="CREB1: cAMP response element-binding protein"/>
    <att type="list" name="annotation.GO CELLULAR_COMPONENT">
      <att type="string" name="annotation.GO CELLULAR_COMPONENT" value="nucleoplasm"/>
      <att type="string" name="annotation.GO CELLULAR_COMPONENT" value="nucleus"/>
    </att>
    <att type="string" name="annotation.Date" value="20041001"/>
    <att type="list" name="cytoscape.alias.list">
      <att type="string" name="cytoscape.alias.list" value="IPI00027713"/>
      <att type="string" name="cytoscape.alias.list" value="P16220"/>
    </att>
    <att type="string" name="upkb_sp" value="P16220"/>
    <att type="string" name="canonicalName" value="NP_004370.1"/>
    <att type="real" name="MCODE_Score" value="0.0"/>
    <att type="string" name="annotation.With (or) From" value=""/>
    <att type="integer" name="Degree" value="1"/>
    <att type="map" name="annotation.Evidence">
      <att type="string" name="GO:0003712" value="TAS"/>
      <att type="string" name="GO:0043565" value="IEA"/>
      <att type="string" name="GO:0007165" value="TAS"/>
      <att type="string" name="GO:0006355" value="IEA"/>
      <att type="string" name="GO:0003700" value="TAS"/>
      <att type="string" name="GO:0044419" value="IEA"/>
      <att type="string" name="GO:0046983" value="IEA"/>
      <att type="string" name="GO:0006468" value="IDA"/>
      <att type="string" name="GO:0005634" value="TAS"/>
      <att type="string" name="GO:0005654" value="EXP"/>
    </att>
    <att type="list" name="annotation.GO BIOLOGICAL_PROCESS">
      <att type="string" name="annotation.GO BIOLOGICAL_PROCESS" value="interspecies interaction between organisms"/>
      <att type="string" name="annotation.GO BIOLOGICAL_PROCESS" value="protein amino acid phosphorylation"/>
      <att type="string" name="annotation.GO BIOLOGICAL_PROCESS" value="regulation of transcription, DNA-dependent"/>
      <att type="string" name="annotation.GO BIOLOGICAL_PROCESS" value="signal transduction"/>
    </att>
    <att type="string" name="Prot_Name" value="cAMP responsive element binding protein 1 isoform A"/>
  </node>
  <node label="NP_005576.3" id="-170">
    <att type="string" name="annotation.DB_Object_ID" value="O43541"/>
    <att type="string" name="Column 4" value="4091"/>
    <att type="string" name="annotation.DB_Object_Type" value="protein"/>
    <att type="string" name="annotation.DB" value="UniProtKB"/>
    <att type="string" name="upkb_vega" value="OTTHUMP00000175903"/>
    <att type="string" name="GeneID_String" value="4091"/>
    <att type="string" name="annotation.Qualifier" value=""/>
    <att type="string" name="MCODE_Node_Status" value="Unclustered"/>
    <att type="string" name="annotation.Taxon" value="Human"/>
    <att type="string" name="upkb_tr" value="Q7Z7L4"/>
    <att type="string" name="Prot_Acc" value="NP_005576.3"/>
    <att type="string" name="type" value="human"/>
    <att type="string" name="annotation.Assigned_by" value="Reactome"/>
    <att type="list" name="annotation.GO MOLECULAR_FUNCTION">
      <att type="string" name="annotation.GO MOLECULAR_FUNCTION" value="protein binding"/>
      <att type="string" name="annotation.GO MOLECULAR_FUNCTION" value="signal transducer activity"/>
      <att type="string" name="annotation.GO MOLECULAR_FUNCTION" value="transcription factor activity"/>
      <att type="string" name="annotation.GO MOLECULAR_FUNCTION" value="transforming growth factor beta receptor, inhibitory cytoplasmic mediator activity"/>
    </att>
    <att type="map" name="annotation.DB:Reference">
      <att type="string" name="GO:0005622" value="GOA:interpro|GO_REF:0000002"/>
      <att type="string" name="GO:0005515" value="PMID:16299379"/>
      <att type="string" name="GO:0005667" value="GOA:interpro|GO_REF:0000002"/>
      <att type="string" name="GO:0006355" value="GOA:interpro|GO_REF:0000002"/>
      <att type="string" name="GO:0030617" value="PMID:9436979"/>
      <att type="string" name="GO:0003700" value="GOA:interpro|GO_REF:0000002"/>
      <att type="string" name="GO:0005634" value="GOA:spkw|GO_REF:0000004"/>
      <att type="string" name="GO:0007179" value="GOA:interpro|GO_REF:0000002"/>
      <att type="string" name="GO:0004871" value="PMID:9436979"/>
      <att type="string" name="GO:0030509" value="PMID:15621726"/>
      <att type="string" name="GO:0005829" value="PMID:9436979"/>
      <att type="string" name="GO:0006350" value="GOA:spkw|GO_REF:0000004"/>
    </att>
    <att type="integer" name="GeneID" value="4091"/>
    <att type="string" name="annotation.DB_Object_Name" value="SMAD6, MADH6: Mothers against decapentaplegic homolog 6"/>
    <att type="list" name="annotation.GO CELLULAR_COMPONENT">
      <att type="string" name="annotation.GO CELLULAR_COMPONENT" value="cytosol"/>
      <att type="string" name="annotation.GO CELLULAR_COMPONENT" value="intracellular"/>
      <att type="string" name="annotation.GO CELLULAR_COMPONENT" value="nucleus"/>
      <att type="string" name="annotation.GO CELLULAR_COMPONENT" value="transcription factor complex"/>
    </att>
    <att type="string" name="annotation.Date" value="20060301"/>
    <att type="list" name="cytoscape.alias.list">
      <att type="string" name="cytoscape.alias.list" value="IPI00012869"/>
      <att type="string" name="cytoscape.alias.list" value="O43541"/>
    </att>
    <att type="string" name="upkb_sp" value="O43541"/>
    <att type="string" name="canonicalName" value="NP_005576.3"/>
    <att type="real" name="MCODE_Score" value="0.0"/>
    <att type="string" name="annotation.With (or) From" value=""/>
    <att type="map" name="annotation.Evidence">
      <att type="string" name="GO:0005622" value="IEA"/>
      <att type="string" name="GO:0005515" value="IPI"/>
      <att type="string" name="GO:0005667" value="IEA"/>
      <att type="string" name="GO:0006355" value="IEA"/>
      <att type="string" name="GO:0030617" value="TAS"/>
      <att type="string" name="GO:0003700" value="IEA"/>
      <att type="string" name="GO:0005634" value="IEA"/>
      <att type="string" name="GO:0007179" value="IEA"/>
      <att type="string" name="GO:0004871" value="TAS"/>
      <att type="string" name="GO:0030509" value="EXP"/>
      <att type="string" name="GO:0005829" value="EXP"/>
      <att type="string" name="GO:0006350" value="IEA"/>
    </att>
    <att type="list" name="annotation.GO BIOLOGICAL_PROCESS">
      <att type="string" name="annotation.GO BIOLOGICAL_PROCESS" value="BMP signaling pathway"/>
      <att type="string" name="annotation.GO BIOLOGICAL_PROCESS" value="regulation of transcription, DNA-dependent"/>
      <att type="string" name="annotation.GO BIOLOGICAL_PROCESS" value="transcription"/>
      <att type="string" name="annotation.GO BIOLOGICAL_PROCESS" value="transforming growth factor beta receptor signaling pathway"/>
    </att>
    <att type="string" name="Prot_Name" value="MAD, mothers against decapentaplegic homolog 6"/>
  </node>
  <node label="NP_006531.1" id="-169">
    <att type="string" name="annotation.DB_Object_ID" value="Q15596"/>
    <att type="string" name="Column 4" value="10499"/>
    <att type="string" name="annotation.DB_Object_Type" value="protein"/>
    <att type="string" name="annotation.DB" value="UniProtKB"/>
    <att type="string" name="GeneID_String" value="10499"/>
    <att type="string" name="annotation.Qualifier" value=""/>
    <att type="string" name="annotation.Taxon" value="Human"/>
    <att type="string" name="Prot_Acc" value="NP_006531.1"/>
    <att type="string" name="type" value="human"/>
    <att type="string" name="annotation.Assigned_by" value="Ensembl"/>
    <att type="list" name="annotation.GO MOLECULAR_FUNCTION">
      <att type="string" name="annotation.GO MOLECULAR_FUNCTION" value="nuclear hormone receptor binding"/>
      <att type="string" name="annotation.GO MOLECULAR_FUNCTION" value="receptor binding"/>
      <att type="string" name="annotation.GO MOLECULAR_FUNCTION" value="signal transducer activity"/>
      <att type="string" name="annotation.GO MOLECULAR_FUNCTION" value="thyroid hormone receptor coactivator activity"/>
      <att type="string" name="annotation.GO MOLECULAR_FUNCTION" value="transcription coactivator activity"/>
      <att type="string" name="annotation.GO MOLECULAR_FUNCTION" value="transcription repressor activity"/>
    </att>
    <att type="map" name="annotation.DB:Reference">
      <att type="string" name="GO:0016564" value="GOA:compara|GO_REF:0000019"/>
      <att type="string" name="GO:0006355" value="PMID:8670870"/>
      <att type="string" name="GO:0003713" value="PMID:9430642"/>
      <att type="string" name="GO:0005102" value="GOA:compara|GO_REF:0000019"/>
      <att type="string" name="GO:0035257" value="GOA:interpro|GO_REF:0000002"/>
      <att type="string" name="GO:0005634" value="UniProt:Q15596"/>
      <att type="string" name="GO:0000122" value="GOA:compara|GO_REF:0000019"/>
      <att type="string" name="GO:0030375" value="GOA:compara|GO_REF:0000019"/>
      <att type="string" name="GO:0007165" value="GOA:interpro|GO_REF:0000002"/>
      <att type="string" name="GO:0005737" value="GOA:compara|GO_REF:0000019"/>
      <att type="string" name="GO:0030518" value="GOA:compara|GO_REF:0000019"/>
      <att type="string" name="GO:0045944" value="GOA:compara|GO_REF:0000019"/>
      <att type="string" name="GO:0004871" value="GOA:interpro|GO_REF:0000002"/>
    </att>
    <att type="integer" name="GeneID" value="10499"/>
    <att type="string" name="annotation.DB_Object_Name" value="NCOA2, TIF2: Nuclear receptor coactivator 2"/>
    <att type="list" name="annotation.GO CELLULAR_COMPONENT">
      <att type="string" name="annotation.GO CELLULAR_COMPONENT" value="cytoplasm"/>
      <att type="string" name="annotation.GO CELLULAR_COMPONENT" value="nucleus"/>
    </att>
    <att type="string" name="annotation.Date" value="20080612"/>
    <att type="list" name="cytoscape.alias.list">
      <att type="string" name="cytoscape.alias.list" value="IPI00018251"/>
      <att type="string" name="cytoscape.alias.list" value="Q15596"/>
    </att>
    <att type="string" name="upkb_sp" value="Q15596"/>
    <att type="string" name="canonicalName" value="NP_006531.1"/>
    <att type="string" name="annotation.With (or) From" value="Ensembl:ENSMUSP00000080413"/>
    <att type="map" name="annotation.Evidence">
      <att type="string" name="GO:0016564" value="IEA"/>
      <att type="string" name="GO:0006355" value="NAS"/>
      <att type="string" name="GO:0003713" value="NAS"/>
      <att type="string" name="GO:0005102" value="IEA"/>
      <att type="string" name="GO:0035257" value="IEA"/>
      <att type="string" name="GO:0005634" value="NAS"/>
      <att type="string" name="GO:0000122" value="IEA"/>
      <att type="string" name="GO:0030375" value="IEA"/>
      <att type="string" name="GO:0007165" value="IEA"/>
      <att type="string" name="GO:0005737" value="IEA"/>
      <att type="string" name="GO:0030518" value="IEA"/>
      <att type="string" name="GO:0045944" value="IEA"/>
      <att type="string" name="GO:0004871" value="IEA"/>
    </att>
    <att type="list" name="annotation.GO BIOLOGICAL_PROCESS">
      <att type="string" name="annotation.GO BIOLOGICAL_PROCESS" value="negative regulation of transcription from RNA polymerase II promoter"/>
      <att type="string" name="annotation.GO BIOLOGICAL_PROCESS" value="positive regulation of transcription from RNA polymerase II promoter"/>
      <att type="string" name="annotation.GO BIOLOGICAL_PROCESS" value="regulation of transcription, DNA-dependent"/>
      <att type="string" name="annotation.GO BIOLOGICAL_PROCESS" value="signal transduction"/>
      <att type="string" name="annotation.GO BIOLOGICAL_PROCESS" value="steroid hormone receptor signaling pathway"/>
    </att>
    <att type="string" name="Prot_Name" value="nuclear receptor coactivator 2"/>
  </node>
  <node label="NP_005944.1" id="-168">
    <att type="string" name="annotation.DB_Object_ID" value="P02795"/>
    <att type="string" name="Column 4" value="4502"/>
    <att type="string" name="annotation.DB_Object_Type" value="protein"/>
    <att type="string" name="annotation.DB" value="UniProtKB"/>
    <att type="string" name="GeneID_String" value="4502"/>
    <att type="string" name="annotation.Qualifier" value=""/>
    <att type="string" name="MCODE_Node_Status" value="Unclustered"/>
    <att type="string" name="annotation.Taxon" value="Human"/>
    <att type="string" name="Prot_Acc" value="NP_005944.1"/>
    <att type="string" name="type" value="human"/>
    <att type="string" name="annotation.Assigned_by" value="Ensembl"/>
    <att type="list" name="annotation.GO MOLECULAR_FUNCTION">
      <att type="string" name="annotation.GO MOLECULAR_FUNCTION" value="metal ion binding"/>
      <att type="string" name="annotation.GO MOLECULAR_FUNCTION" value="protein binding"/>
      <att type="string" name="annotation.GO MOLECULAR_FUNCTION" value="zinc ion binding"/>
    </att>
    <att type="map" name="annotation.DB:Reference">
      <att type="string" name="GO:0005515" value="PMID:14550308"/>
      <att type="string" name="GO:0010273" value="GOA:compara|GO_REF:0000019"/>
      <att type="string" name="GO:0006878" value="PMID:6719135"/>
      <att type="string" name="GO:0007263" value="GOA:compara|GO_REF:0000019"/>
      <att type="string" name="GO:0006882" value="GOA:compara|GO_REF:0000019"/>
      <att type="string" name="GO:0008270" value="GOA:spkw|GO_REF:0000004"/>
      <att type="string" name="GO:0046872" value="GOA:interpro|GO_REF:0000002"/>
    </att>
    <att type="integer" name="GeneID" value="4502"/>
    <att type="string" name="annotation.DB_Object_Name" value="MT2A, CES1, MT2: Metallothionein-2"/>
    <att type="string" name="annotation.Date" value="20080612"/>
    <att type="list" name="cytoscape.alias.list">
      <att type="string" name="cytoscape.alias.list" value="IPI00022498"/>
      <att type="string" name="cytoscape.alias.list" value="P02795"/>
    </att>
    <att type="string" name="upkb_sp" value="P02795"/>
    <att type="string" name="canonicalName" value="NP_005944.1"/>
    <att type="real" name="MCODE_Score" value="0.0"/>
    <att type="string" name="annotation.With (or) From" value="Ensembl:ENSMUSP00000034214"/>
    <att type="map" name="annotation.Evidence">
      <att type="string" name="GO:0005515" value="IPI"/>
      <att type="string" name="GO:0010273" value="IEA"/>
      <att type="string" name="GO:0006878" value="TAS"/>
      <att type="string" name="GO:0007263" value="IEA"/>
      <att type="string" name="GO:0006882" value="IEA"/>
      <att type="string" name="GO:0008270" value="IEA"/>
      <att type="string" name="GO:0046872" value="IEA"/>
    </att>
    <att type="list" name="annotation.GO BIOLOGICAL_PROCESS">
      <att type="string" name="annotation.GO BIOLOGICAL_PROCESS" value="cellular copper ion homeostasis"/>
      <att type="string" name="annotation.GO BIOLOGICAL_PROCESS" value="cellular zinc ion homeostasis"/>
      <att type="string" name="annotation.GO BIOLOGICAL_PROCESS" value="detoxification of copper ion"/>
      <att type="string" name="annotation.GO BIOLOGICAL_PROCESS" value="nitric oxide mediated signal transduction"/>
    </att>
    <att type="string" name="Prot_Name" value="metallothionein 2A"/>
  </node>
  <node label="NP_002850.1" id="-167">
    <att type="string" name="annotation.DB_Object_ID" value="P49023"/>
    <att type="string" name="Column 4" value="5829"/>
    <att type="string" name="annotation.DB_Object_Type" value="protein"/>
    <att type="string" name="annotation.DB" value="UniProtKB"/>
    <att type="string" name="upkb_vega" value="OTTHUMP00000169499"/>
    <att type="string" name="GeneID_String" value="5829"/>
    <att type="string" name="annotation.Qualifier" value=""/>
    <att type="string" name="annotation.Taxon" value="Human"/>
    <att type="string" name="upkb_tr" value="Q6ZQU7"/>
    <att type="string" name="Prot_Acc" value="NP_002850.1"/>
    <att type="string" name="type" value="human"/>
    <att type="string" name="annotation.Assigned_by" value="UniProtKB"/>
    <att type="list" name="annotation.GO MOLECULAR_FUNCTION">
      <att type="string" name="annotation.GO MOLECULAR_FUNCTION" value="metal ion binding"/>
      <att type="string" name="annotation.GO MOLECULAR_FUNCTION" value="protein binding"/>
      <att type="string" name="annotation.GO MOLECULAR_FUNCTION" value="vinculin binding"/>
      <att type="string" name="annotation.GO MOLECULAR_FUNCTION" value="zinc ion binding"/>
    </att>
    <att type="map" name="annotation.DB:Reference">
      <att type="string" name="GO:0005515" value="PMID:14688263"/>
      <att type="string" name="GO:0030054" value="GOA:spkw|GO_REF:0000004"/>
      <att type="string" name="GO:0005886" value="PMID:15574420"/>
      <att type="string" name="GO:0005875" value="PMID:10840040"/>
      <att type="string" name="GO:0046872" value="GOA:spkw|GO_REF:0000004"/>
      <att type="string" name="GO:0007165" value="PMID:7534286"/>
      <att type="string" name="GO:0005737" value="GOA:spkw|GO_REF:0000004"/>
      <att type="string" name="GO:0007172" value="PMID:9054445"/>
      <att type="string" name="GO:0007160" value="GOA:interpro|GO_REF:0000002"/>
      <att type="string" name="GO:0017166" value="PMID:9054445"/>
      <att type="string" name="GO:0008270" value="GOA:interpro|GO_REF:0000002"/>
      <att type="string" name="GO:0007155" value="PMID:10840040"/>
      <att type="string" name="GO:0005856" value="GOA:interpro|GO_REF:0000002"/>
    </att>
    <att type="integer" name="GeneID" value="5829"/>
    <att type="string" name="annotation.DB_Object_Name" value="PXN: Paxillin"/>
    <att type="list" name="annotation.GO CELLULAR_COMPONENT">
      <att type="string" name="annotation.GO CELLULAR_COMPONENT" value="cell junction"/>
      <att type="string" name="annotation.GO CELLULAR_COMPONENT" value="cytoplasm"/>
      <att type="string" name="annotation.GO CELLULAR_COMPONENT" value="cytoskeleton"/>
      <att type="string" name="annotation.GO CELLULAR_COMPONENT" value="microtubule associated complex"/>
      <att type="string" name="annotation.GO CELLULAR_COMPONENT" value="plasma membrane"/>
    </att>
    <att type="string" name="annotation.Date" value="20080616"/>
    <att type="list" name="cytoscape.alias.list">
      <att type="string" name="cytoscape.alias.list" value="IPI00335634"/>
      <att type="string" name="cytoscape.alias.list" value="P49023"/>
    </att>
    <att type="string" name="upkb_sp" value="P49023"/>
    <att type="string" name="canonicalName" value="NP_002850.1"/>
    <att type="string" name="annotation.With (or) From" value="SP_KW:KW-0965"/>
    <att type="map" name="annotation.Evidence">
      <att type="string" name="GO:0005515" value="IPI"/>
      <att type="string" name="GO:0030054" value="IEA"/>
      <att type="string" name="GO:0005886" value="EXP"/>
      <att type="string" name="GO:0005875" value="TAS"/>
      <att type="string" name="GO:0046872" value="IEA"/>
      <att type="string" name="GO:0007165" value="TAS"/>
      <att type="string" name="GO:0005737" value="IEA"/>
      <att type="string" name="GO:0007172" value="TAS"/>
      <att type="string" name="GO:0007160" value="IEA"/>
      <att type="string" name="GO:0017166" value="IPI"/>
      <att type="string" name="GO:0008270" value="IEA"/>
      <att type="string" name="GO:0007155" value="NAS"/>
      <att type="string" name="GO:0005856" value="IEA"/>
    </att>
    <att type="list" name="annotation.GO BIOLOGICAL_PROCESS">
      <att type="string" name="annotation.GO BIOLOGICAL_PROCESS" value="cell adhesion"/>
      <att type="string" name="annotation.GO BIOLOGICAL_PROCESS" value="cell-matrix adhesion"/>
      <att type="string" name="annotation.GO BIOLOGICAL_PROCESS" value="signal complex assembly"/>
      <att type="string" name="annotation.GO BIOLOGICAL_PROCESS" value="signal transduction"/>
    </att>
    <att type="string" name="Prot_Name" value="paxillin"/>
  </node>
  <node label="NP_002076.2" id="-197">
    <att type="string" name="annotation.DB_Object_ID" value="NP_001034937"/>
    <att type="string" name="Column 4" value="2879"/>
    <att type="string" name="annotation.DB_Object_Type" value="protein"/>
    <att type="string" name="annotation.DB" value="RefSeq"/>
    <att type="string" name="GeneID_String" value="2879"/>
    <att type="string" name="annotation.Qualifier" value=""/>
    <att type="string" name="MCODE_Node_Status" value="Unclustered"/>
    <att type="string" name="annotation.Taxon" value="Human"/>
    <att type="string" name="Prot_Acc" value="NP_002076.2"/>
    <att type="string" name="type" value="human"/>
    <att type="string" name="annotation.Assigned_by" value="UniProtKB"/>
    <att type="list" name="annotation.GO MOLECULAR_FUNCTION">
      <att type="string" name="annotation.GO MOLECULAR_FUNCTION" value="glutathione binding"/>
      <att type="string" name="annotation.GO MOLECULAR_FUNCTION" value="glutathione peroxidase activity"/>
      <att type="string" name="annotation.GO MOLECULAR_FUNCTION" value="oxidoreductase activity"/>
      <att type="string" name="annotation.GO MOLECULAR_FUNCTION" value="phospholipid-hydroperoxide glutathione peroxidase activity"/>
      <att type="string" name="annotation.GO MOLECULAR_FUNCTION" value="selenium binding"/>
    </att>
    <att type="map" name="annotation.DB:Reference">
      <att type="string" name="GO:0050727" value="GOA:compara|GO_REF:0000019"/>
      <att type="string" name="GO:0006325" value="GOA:compara|GO_REF:0000019"/>
      <att type="string" name="GO:0005743" value="GOA:compara|GO_REF:0000019"/>
      <att type="string" name="GO:0006749" value="GOA:compara|GO_REF:0000019"/>
      <att type="string" name="GO:0005625" value="GOA:compara|GO_REF:0000019"/>
      <att type="string" name="GO:0007275" value="GOA:spkw|GO_REF:0000004"/>
      <att type="string" name="GO:0005634" value="GOA:compara|GO_REF:0000019"/>
      <att type="string" name="GO:0005635" value="GOA:compara|GO_REF:0000019"/>
      <att type="string" name="GO:0007283" value="GOA:compara|GO_REF:0000019"/>
      <att type="string" name="GO:0005829" value="GOA:compara|GO_REF:0000019"/>
      <att type="string" name="GO:0004602" value="GOA:interpro|GO_REF:0000002"/>
      <att type="string" name="GO:0005739" value="PMID:9705830"/>
      <att type="string" name="GO:0043295" value="GOA:compara|GO_REF:0000019"/>
      <att type="string" name="GO:0005737" value="GOA:spkw|GO_REF:0000004"/>
      <att type="string" name="GO:0008430" value="GOA:spkw|GO_REF:0000004"/>
      <att type="string" name="GO:0047066" value="GOA:spec|GO_REF:0000003"/>
      <att type="string" name="GO:0016491" value="GOA:spkw|GO_REF:0000004"/>
      <att type="string" name="GO:0042744" value="GOA:compara|GO_REF:0000019"/>
      <att type="string" name="GO:0006644" value="PMID:8039723"/>
      <att type="string" name="GO:0006979" value="GOA:interpro|GO_REF:0000002"/>
      <att type="string" name="GO:0055114" value="PMID:9705830"/>
    </att>
    <att type="integer" name="GeneID" value="2879"/>
    <att type="string" name="annotation.DB_Object_Name" value="glutathione peroxidase 4 isoform C precursor"/>
    <att type="string" name="upkb_refseq_reviewed" value="NP_001034937"/>
    <att type="list" name="annotation.GO CELLULAR_COMPONENT">
      <att type="string" name="annotation.GO CELLULAR_COMPONENT" value="cytoplasm"/>
      <att type="string" name="annotation.GO CELLULAR_COMPONENT" value="cytosol"/>
      <att type="string" name="annotation.GO CELLULAR_COMPONENT" value="mitochondrial inner membrane"/>
      <att type="string" name="annotation.GO CELLULAR_COMPONENT" value="mitochondrion"/>
      <att type="string" name="annotation.GO CELLULAR_COMPONENT" value="nuclear envelope"/>
      <att type="string" name="annotation.GO CELLULAR_COMPONENT" value="nucleus"/>
      <att type="string" name="annotation.GO CELLULAR_COMPONENT" value="soluble fraction"/>
    </att>
    <att type="string" name="annotation.Date" value="20080613"/>
    <att type="list" name="cytoscape.alias.list">
      <att type="string" name="cytoscape.alias.list" value="IPI00884192"/>
      <att type="string" name="cytoscape.alias.list" value="NP_001034937"/>
    </att>
    <att type="string" name="upkb_sp" value="P36969"/>
    <att type="string" name="canonicalName" value="NP_002076.2"/>
    <att type="real" name="MCODE_Score" value="0.0"/>
    <att type="string" name="annotation.With (or) From" value="InterPro:IPR000889"/>
    <att type="map" name="annotation.Evidence">
      <att type="string" name="GO:0050727" value="IEA"/>
      <att type="string" name="GO:0006325" value="IEA"/>
      <att type="string" name="GO:0005743" value="IEA"/>
      <att type="string" name="GO:0006749" value="IEA"/>
      <att type="string" name="GO:0005625" value="IEA"/>
      <att type="string" name="GO:0007275" value="IEA"/>
      <att type="string" name="GO:0005634" value="IEA"/>
      <att type="string" name="GO:0005635" value="IEA"/>
      <att type="string" name="GO:0007283" value="IEA"/>
      <att type="string" name="GO:0005829" value="IEA"/>
      <att type="string" name="GO:0004602" value="IEA"/>
      <att type="string" name="GO:0005739" value="TAS"/>
      <att type="string" name="GO:0043295" value="IEA"/>
      <att type="string" name="GO:0005737" value="IEA"/>
      <att type="string" name="GO:0008430" value="IEA"/>
      <att type="string" name="GO:0047066" value="IEA"/>
      <att type="string" name="GO:0016491" value="IEA"/>
      <att type="string" name="GO:0042744" value="IEA"/>
      <att type="string" name="GO:0006644" value="TAS"/>
      <att type="string" name="GO:0006979" value="IEA"/>
      <att type="string" name="GO:0055114" value="TAS"/>
    </att>
    <att type="list" name="annotation.GO BIOLOGICAL_PROCESS">
      <att type="string" name="annotation.GO BIOLOGICAL_PROCESS" value="establishment and/or maintenance of chromatin architecture"/>
      <att type="string" name="annotation.GO BIOLOGICAL_PROCESS" value="glutathione metabolic process"/>
      <att type="string" name="annotation.GO BIOLOGICAL_PROCESS" value="hydrogen peroxide catabolic process"/>
      <att type="string" name="annotation.GO BIOLOGICAL_PROCESS" value="multicellular organismal development"/>
      <att type="string" name="annotation.GO BIOLOGICAL_PROCESS" value="oxidation reduction"/>
      <att type="string" name="annotation.GO BIOLOGICAL_PROCESS" value="phospholipid metabolic process"/>
      <att type="string" name="annotation.GO BIOLOGICAL_PROCESS" value="regulation of inflammatory response"/>
      <att type="string" name="annotation.GO BIOLOGICAL_PROCESS" value="response to oxidative stress"/>
      <att type="string" name="annotation.GO BIOLOGICAL_PROCESS" value="spermatogenesis"/>
    </att>
    <att type="string" name="Prot_Name" value="glutathione peroxidase 4 isoform A precursor"/>
  </node>
  <node label="NP_003048.1" id="-198">
    <att type="string" name="annotation.DB_Object_ID" value="O15245"/>
    <att type="string" name="Column 4" value="6580"/>
    <att type="string" name="annotation.DB_Object_Type" value="protein"/>
    <att type="string" name="annotation.DB" value="UniProtKB"/>
    <att type="string" name="GeneID_String" value="6580"/>
    <att type="string" name="annotation.Qualifier" value=""/>
    <att type="string" name="MCODE_Node_Status" value="Unclustered"/>
    <att type="string" name="annotation.Taxon" value="Human"/>
    <att type="string" name="upkb_tr" value="A6NFF3"/>
    <att type="string" name="Prot_Acc" value="NP_003048.1"/>
    <att type="string" name="type" value="human"/>
    <att type="string" name="annotation.Assigned_by" value="UniProtKB"/>
    <att type="list" name="annotation.GO MOLECULAR_FUNCTION">
      <att type="string" name="annotation.GO MOLECULAR_FUNCTION" value="ion transmembrane transporter activity"/>
      <att type="string" name="annotation.GO MOLECULAR_FUNCTION" value="organic cation transmembrane transporter activity"/>
      <att type="string" name="annotation.GO MOLECULAR_FUNCTION" value="transporter activity"/>
    </att>
    <att type="map" name="annotation.DB:Reference">
      <att type="string" name="GO:0016323" value="GOA:spsl|GO_REF:0000023"/>
      <att type="string" name="GO:0005215" value="GOA:interpro|GO_REF:0000002"/>
      <att type="string" name="GO:0015695" value="PMID:9187257"/>
      <att type="string" name="GO:0016020" value="GOA:spkw|GO_REF:0000004"/>
      <att type="string" name="GO:0015075" value="GOA:interpro|GO_REF:0000002"/>
      <att type="string" name="GO:0005887" value="PMID:9187257"/>
      <att type="string" name="GO:0005624" value="PMID:9187257"/>
      <att type="string" name="GO:0016021" value="GOA:interpro|GO_REF:0000002"/>
      <att type="string" name="GO:0015101" value="PMID:9187257"/>
      <att type="string" name="GO:0006811" value="GOA:interpro|GO_REF:0000002"/>
    </att>
    <att type="integer" name="GeneID" value="6580"/>
    <att type="string" name="annotation.DB_Object_Name" value="SLC22A1, OCT1: Solute carrier family 22 member 1"/>
    <att type="list" name="annotation.GO CELLULAR_COMPONENT">
      <att type="string" name="annotation.GO CELLULAR_COMPONENT" value="basolateral plasma membrane"/>
      <att type="string" name="annotation.GO CELLULAR_COMPONENT" value="integral to membrane"/>
      <att type="string" name="annotation.GO CELLULAR_COMPONENT" value="integral to plasma membrane"/>
      <att type="string" name="annotation.GO CELLULAR_COMPONENT" value="membrane"/>
      <att type="string" name="annotation.GO CELLULAR_COMPONENT" value="membrane fraction"/>
    </att>
    <att type="string" name="annotation.Date" value="20080612"/>
    <att type="list" name="cytoscape.alias.list">
      <att type="string" name="cytoscape.alias.list" value="IPI00289507"/>
      <att type="string" name="cytoscape.alias.list" value="O15245"/>
    </att>
    <att type="string" name="upkb_sp" value="O15245"/>
    <att type="string" name="canonicalName" value="NP_003048.1"/>
    <att type="real" name="MCODE_Score" value="0.0"/>
    <att type="string" name="annotation.With (or) From" value="SP_SL:SL-0026"/>
    <att type="map" name="annotation.Evidence">
      <att type="string" name="GO:0016323" value="IEA"/>
      <att type="string" name="GO:0005215" value="IEA"/>
      <att type="string" name="GO:0015695" value="TAS"/>
      <att type="string" name="GO:0016020" value="IEA"/>
      <att type="string" name="GO:0015075" value="IEA"/>
      <att type="string" name="GO:0005887" value="TAS"/>
      <att type="string" name="GO:0005624" value="TAS"/>
      <att type="string" name="GO:0016021" value="IEA"/>
      <att type="string" name="GO:0015101" value="TAS"/>
      <att type="string" name="GO:0006811" value="IEA"/>
    </att>
    <att type="list" name="annotation.GO BIOLOGICAL_PROCESS">
      <att type="string" name="annotation.GO BIOLOGICAL_PROCESS" value="ion transport"/>
      <att type="string" name="annotation.GO BIOLOGICAL_PROCESS" value="organic cation transport"/>
    </att>
    <att type="string" name="Prot_Name" value="solute carrier family 22 member 1 isoform a"/>
  </node>
  <node label="NP_002906.1" id="-195">
    <att type="string" name="annotation.DB_Object_ID" value="P40938"/>
    <att type="string" name="Column 4" value="5983"/>
    <att type="string" name="annotation.DB_Object_Type" value="protein"/>
    <att type="string" name="annotation.DB" value="UniProtKB"/>
    <att type="string" name="GeneID_String" value="5983"/>
    <att type="string" name="annotation.Qualifier" value=""/>
    <att type="string" name="annotation.Taxon" value="Human"/>
    <att type="string" name="upkb_tr" value="A8MX32"/>
    <att type="string" name="Prot_Acc" value="NP_002906.1"/>
    <att type="string" name="type" value="human"/>
    <att type="string" name="annotation.Assigned_by" value="UniProtKB"/>
    <att type="list" name="annotation.GO MOLECULAR_FUNCTION">
      <att type="string" name="annotation.GO MOLECULAR_FUNCTION" value="ATP binding"/>
      <att type="string" name="annotation.GO MOLECULAR_FUNCTION" value="ATPase activity"/>
      <att type="string" name="annotation.GO MOLECULAR_FUNCTION" value="DNA binding"/>
      <att type="string" name="annotation.GO MOLECULAR_FUNCTION" value="DNA clamp loader activity"/>
      <att type="string" name="annotation.GO MOLECULAR_FUNCTION" value="nucleoside-triphosphatase activity"/>
      <att type="string" name="annotation.GO MOLECULAR_FUNCTION" value="nucleotide binding"/>
      <att type="string" name="annotation.GO MOLECULAR_FUNCTION" value="protein binding"/>
    </att>
    <att type="map" name="annotation.DB:Reference">
      <att type="string" name="GO:0005515" value="PMID:9488738"/>
      <att type="string" name="GO:0017111" value="GOA:interpro|GO_REF:0000002"/>
      <att type="string" name="GO:0003689" value="PMID:9488738"/>
      <att type="string" name="GO:0005634" value="GOA:interpro|GO_REF:0000002"/>
      <att type="string" name="GO:0005524" value="GOA:spkw|GO_REF:0000004"/>
      <att type="string" name="GO:0003677" value="GOA:interpro|GO_REF:0000002"/>
      <att type="string" name="GO:0006260" value="GOA:interpro|GO_REF:0000002"/>
      <att type="string" name="GO:0006271" value="PMID:7774928"/>
      <att type="string" name="GO:0000166" value="GOA:interpro|GO_REF:0000002"/>
      <att type="string" name="GO:0000731" value="PMID:9488738"/>
      <att type="string" name="GO:0005654" value="PMID:9822671"/>
      <att type="string" name="GO:0006297" value="PMID:9111189"/>
      <att type="string" name="GO:0005663" value="PMID:7774928"/>
      <att type="string" name="GO:0016887" value="PMID:9488738"/>
    </att>
    <att type="integer" name="GeneID" value="5983"/>
    <att type="string" name="annotation.DB_Object_Name" value="RFC3: Replication factor C subunit 3"/>
    <att type="list" name="annotation.GO CELLULAR_COMPONENT">
      <att type="string" name="annotation.GO CELLULAR_COMPONENT" value="DNA replication factor C complex"/>
      <att type="string" name="annotation.GO CELLULAR_COMPONENT" value="nucleoplasm"/>
      <att type="string" name="annotation.GO CELLULAR_COMPONENT" value="nucleus"/>
    </att>
    <att type="string" name="annotation.Date" value="20060313"/>
    <att type="list" name="cytoscape.alias.list">
      <att type="string" name="cytoscape.alias.list" value="IPI00031521"/>
      <att type="string" name="cytoscape.alias.list" value="P40938"/>
    </att>
    <att type="string" name="upkb_sp" value="P40938"/>
    <att type="string" name="canonicalName" value="NP_002906.1"/>
    <att type="string" name="annotation.With (or) From" value=""/>
    <att type="map" name="annotation.Evidence">
      <att type="string" name="GO:0005515" value="IPI"/>
      <att type="string" name="GO:0017111" value="IEA"/>
      <att type="string" name="GO:0003689" value="TAS"/>
      <att type="string" name="GO:0005634" value="IEA"/>
      <att type="string" name="GO:0005524" value="IEA"/>
      <att type="string" name="GO:0003677" value="IEA"/>
      <att type="string" name="GO:0006260" value="IEA"/>
      <att type="string" name="GO:0006271" value="TAS"/>
      <att type="string" name="GO:0000166" value="IEA"/>
      <att type="string" name="GO:0000731" value="TAS"/>
      <att type="string" name="GO:0005654" value="EXP"/>
      <att type="string" name="GO:0006297" value="EXP"/>
      <att type="string" name="GO:0005663" value="TAS"/>
      <att type="string" name="GO:0016887" value="IDA"/>
    </att>
    <att type="list" name="annotation.GO BIOLOGICAL_PROCESS">
      <att type="string" name="annotation.GO BIOLOGICAL_PROCESS" value="DNA replication"/>
      <att type="string" name="annotation.GO BIOLOGICAL_PROCESS" value="DNA strand elongation during DNA replication"/>
      <att type="string" name="annotation.GO BIOLOGICAL_PROCESS" value="DNA synthesis during DNA repair"/>
      <att type="string" name="annotation.GO BIOLOGICAL_PROCESS" value="nucleotide-excision repair, DNA gap filling"/>
    </att>
    <att type="string" name="Prot_Name" value="replication factor C 3 isoform 1"/>
  </node>
  <node label="NP_002907.1" id="-196">
    <att type="string" name="annotation.DB_Object_ID" value="P35249"/>
    <att type="string" name="Column 4" value="5984"/>
    <att type="string" name="annotation.DB_Object_Type" value="protein"/>
    <att type="string" name="annotation.DB" value="UniProtKB"/>
    <att type="string" name="upkb_vega" value="OTTHUMP00000173951"/>
    <att type="string" name="GeneID_String" value="5984"/>
    <att type="string" name="annotation.Qualifier" value=""/>
    <att type="string" name="annotation.Taxon" value="Human"/>
    <att type="string" name="Prot_Acc" value="NP_002907.1"/>
    <att type="string" name="type" value="human"/>
    <att type="string" name="annotation.Assigned_by" value="UniProtKB"/>
    <att type="list" name="annotation.GO MOLECULAR_FUNCTION">
      <att type="string" name="annotation.GO MOLECULAR_FUNCTION" value="ATP binding"/>
      <att type="string" name="annotation.GO MOLECULAR_FUNCTION" value="DNA clamp loader activity"/>
      <att type="string" name="annotation.GO MOLECULAR_FUNCTION" value="nucleoside-triphosphatase activity"/>
      <att type="string" name="annotation.GO MOLECULAR_FUNCTION" value="nucleotide binding"/>
      <att type="string" name="annotation.GO MOLECULAR_FUNCTION" value="protein binding"/>
    </att>
    <att type="map" name="annotation.DB:Reference">
      <att type="string" name="GO:0005515" value="PMID:9488738"/>
      <att type="string" name="GO:0017111" value="GOA:interpro|GO_REF:0000002"/>
      <att type="string" name="GO:0048015" value="PMID:15504738"/>
      <att type="string" name="GO:0003689" value="GOA:interpro|GO_REF:0000002"/>
      <att type="string" name="GO:0005634" value="GOA:interpro|GO_REF:0000002"/>
      <att type="string" name="GO:0005524" value="GOA:interpro|GO_REF:0000002"/>
      <att type="string" name="GO:0006260" value="PMID:12791985"/>
      <att type="string" name="GO:0006271" value="PMID:7774928"/>
      <att type="string" name="GO:0006281" value="PMID:15504738"/>
      <att type="string" name="GO:0000166" value="GOA:interpro|GO_REF:0000002"/>
      <att type="string" name="GO:0005654" value="PMID:9822671"/>
      <att type="string" name="GO:0006297" value="PMID:9111189"/>
      <att type="string" name="GO:0005663" value="PMID:9488738"/>
    </att>
    <att type="integer" name="GeneID" value="5984"/>
    <att type="string" name="annotation.DB_Object_Name" value="RFC4: Replication factor C subunit 4"/>
    <att type="list" name="annotation.GO CELLULAR_COMPONENT">
      <att type="string" name="annotation.GO CELLULAR_COMPONENT" value="DNA replication factor C complex"/>
      <att type="string" name="annotation.GO CELLULAR_COMPONENT" value="nucleoplasm"/>
      <att type="string" name="annotation.GO CELLULAR_COMPONENT" value="nucleus"/>
    </att>
    <att type="string" name="annotation.Date" value="20070605"/>
    <att type="list" name="cytoscape.alias.list">
      <att type="string" name="cytoscape.alias.list" value="IPI00017381"/>
      <att type="string" name="cytoscape.alias.list" value="P35249"/>
    </att>
    <att type="string" name="upkb_sp" value="P35249"/>
    <att type="string" name="canonicalName" value="NP_002907.1"/>
    <att type="string" name="annotation.With (or) From" value=""/>
    <att type="map" name="annotation.Evidence">
      <att type="string" name="GO:0005515" value="IPI"/>
      <att type="string" name="GO:0017111" value="IEA"/>
      <att type="string" name="GO:0048015" value="NAS"/>
      <att type="string" name="GO:0003689" value="IEA"/>
      <att type="string" name="GO:0005634" value="IEA"/>
      <att type="string" name="GO:0005524" value="IEA"/>
      <att type="string" name="GO:0006260" value="EXP"/>
      <att type="string" name="GO:0006271" value="TAS"/>
      <att type="string" name="GO:0006281" value="NAS"/>
      <att type="string" name="GO:0000166" value="IEA"/>
      <att type="string" name="GO:0005654" value="EXP"/>
      <att type="string" name="GO:0006297" value="EXP"/>
      <att type="string" name="GO:0005663" value="IDA"/>
    </att>
    <att type="list" name="annotation.GO BIOLOGICAL_PROCESS">
      <att type="string" name="annotation.GO BIOLOGICAL_PROCESS" value="DNA repair"/>
      <att type="string" name="annotation.GO BIOLOGICAL_PROCESS" value="DNA replication"/>
      <att type="string" name="annotation.GO BIOLOGICAL_PROCESS" value="DNA strand elongation during DNA replication"/>
      <att type="string" name="annotation.GO BIOLOGICAL_PROCESS" value="nucleotide-excision repair, DNA gap filling"/>
      <att type="string" name="annotation.GO BIOLOGICAL_PROCESS" value="phosphoinositide-mediated signaling"/>
    </att>
    <att type="string" name="Prot_Name" value="replication factor C 4"/>
  </node>
  <node label="NP_000079.2" id="-193">
    <att type="string" name="annotation.DB_Object_ID" value="P02452"/>
    <att type="string" name="Column 4" value="1277"/>
    <att type="string" name="annotation.DB_Object_Type" value="protein"/>
    <att type="string" name="annotation.DB" value="UniProtKB"/>
    <att type="string" name="GeneID_String" value="1277"/>
    <att type="string" name="annotation.Qualifier" value=""/>
    <att type="string" name="MCODE_Node_Status" value="Unclustered"/>
    <att type="string" name="annotation.Taxon" value="Human"/>
    <att type="string" name="Prot_Acc" value="NP_000079.2"/>
    <att type="string" name="type" value="human"/>
    <att type="string" name="annotation.Assigned_by" value="Reactome"/>
    <att type="list" name="annotation.GO MOLECULAR_FUNCTION">
      <att type="string" name="annotation.GO MOLECULAR_FUNCTION" value="extracellular matrix structural constituent"/>
      <att type="string" name="annotation.GO MOLECULAR_FUNCTION" value="protein binding"/>
    </att>
    <att type="map" name="annotation.DB:Reference">
      <att type="string" name="GO:0005515" value="PMID:16278217"/>
      <att type="string" name="GO:0042542" value="GOA:compara|GO_REF:0000019"/>
      <att type="string" name="GO:0005581" value="GOA:interpro|GO_REF:0000002"/>
      <att type="string" name="GO:0005886" value="PMID:9280292"/>
      <att type="string" name="GO:0007584" value="GOA:compara|GO_REF:0000019"/>
      <att type="string" name="GO:0007605" value="GOA:spkw|GO_REF:0000004"/>
      <att type="string" name="GO:0031960" value="GOA:compara|GO_REF:0000019"/>
      <att type="string" name="GO:0043434" value="GOA:compara|GO_REF:0000019"/>
      <att type="string" name="GO:0005576" value="PMID:3872140"/>
      <att type="string" name="GO:0051591" value="GOA:compara|GO_REF:0000019"/>
      <att type="string" name="GO:0009612" value="GOA:compara|GO_REF:0000019"/>
      <att type="string" name="GO:0005737" value="GOA:interpro|GO_REF:0000002"/>
      <att type="string" name="GO:0010035" value="GOA:compara|GO_REF:0000019"/>
      <att type="string" name="GO:0001503" value="GOA:compara|GO_REF:0000019"/>
      <att type="string" name="GO:0008544" value="PMID:1303238"/>
      <att type="string" name="GO:0006817" value="GOA:interpro|GO_REF:0000002"/>
      <att type="string" name="GO:0005201" value="GOA:interpro|GO_REF:0000002"/>
    </att>
    <att type="integer" name="GeneID" value="1277"/>
    <att type="string" name="annotation.DB_Object_Name" value="COL1A1: Collagen alpha-1(I) chain precursor"/>
    <att type="list" name="annotation.GO CELLULAR_COMPONENT">
      <att type="string" name="annotation.GO CELLULAR_COMPONENT" value="collagen"/>
      <att type="string" name="annotation.GO CELLULAR_COMPONENT" value="cytoplasm"/>
      <att type="string" name="annotation.GO CELLULAR_COMPONENT" value="extracellular region"/>
      <att type="string" name="annotation.GO CELLULAR_COMPONENT" value="plasma membrane"/>
    </att>
    <att type="string" name="annotation.Date" value="20040831"/>
    <att type="list" name="cytoscape.alias.list">
      <att type="string" name="cytoscape.alias.list" value="IPI00297646"/>
      <att type="string" name="cytoscape.alias.list" value="P02452"/>
    </att>
    <att type="string" name="upkb_sp" value="P02452"/>
    <att type="string" name="canonicalName" value="NP_000079.2"/>
    <att type="real" name="MCODE_Score" value="0.0"/>
    <att type="string" name="annotation.With (or) From" value=""/>
    <att type="integer" name="Degree" value="1"/>
    <att type="map" name="annotation.Evidence">
      <att type="string" name="GO:0005515" value="IPI"/>
      <att type="string" name="GO:0042542" value="IEA"/>
      <att type="string" name="GO:0005581" value="IEA"/>
      <att type="string" name="GO:0005886" value="EXP"/>
      <att type="string" name="GO:0007584" value="IEA"/>
      <att type="string" name="GO:0007605" value="IEA"/>
      <att type="string" name="GO:0031960" value="IEA"/>
      <att type="string" name="GO:0043434" value="IEA"/>
      <att type="string" name="GO:0005576" value="EXP"/>
      <att type="string" name="GO:0051591" value="IEA"/>
      <att type="string" name="GO:0009612" value="IEA"/>
      <att type="string" name="GO:0005737" value="IEA"/>
      <att type="string" name="GO:0010035" value="IEA"/>
      <att type="string" name="GO:0001503" value="IEA"/>
      <att type="string" name="GO:0008544" value="TAS"/>
      <att type="string" name="GO:0006817" value="IEA"/>
      <att type="string" name="GO:0005201" value="IEA"/>
    </att>
    <att type="list" name="annotation.GO BIOLOGICAL_PROCESS">
      <att type="string" name="annotation.GO BIOLOGICAL_PROCESS" value="epidermis development"/>
      <att type="string" name="annotation.GO BIOLOGICAL_PROCESS" value="ossification"/>
      <att type="string" name="annotation.GO BIOLOGICAL_PROCESS" value="phosphate transport"/>
      <att type="string" name="annotation.GO BIOLOGICAL_PROCESS" value="response to cAMP"/>
      <att type="string" name="annotation.GO BIOLOGICAL_PROCESS" value="response to corticosteroid stimulus"/>
      <att type="string" name="annotation.GO BIOLOGICAL_PROCESS" value="response to hydrogen peroxide"/>
      <att type="string" name="annotation.GO BIOLOGICAL_PROCESS" value="response to inorganic substance"/>
      <att type="string" name="annotation.GO BIOLOGICAL_PROCESS" value="response to mechanical stimulus"/>
      <att type="string" name="annotation.GO BIOLOGICAL_PROCESS" value="response to nutrient"/>
      <att type="string" name="annotation.GO BIOLOGICAL_PROCESS" value="response to peptide hormone stimulus"/>
      <att type="string" name="annotation.GO BIOLOGICAL_PROCESS" value="sensory perception of sound"/>
    </att>
    <att type="string" name="Prot_Name" value="alpha 1 type I collagen preproprotein"/>
  </node>
  <node label="NP_001230.1" id="-194">
    <att type="string" name="annotation.DB_Object_ID" value="P51946"/>
    <att type="string" name="Column 4" value="902"/>
    <att type="string" name="annotation.DB_Object_Type" value="protein"/>
    <att type="string" name="annotation.DB" value="UniProtKB"/>
    <att type="string" name="GeneID_String" value="902"/>
    <att type="string" name="annotation.Qualifier" value=""/>
    <att type="string" name="annotation.Taxon" value="Human"/>
    <att type="string" name="upkb_tr" value="Q59FW7"/>
    <att type="string" name="Prot_Acc" value="NP_001230.1"/>
    <att type="string" name="type" value="human"/>
    <att type="string" name="annotation.Assigned_by" value="UniProtKB"/>
    <att type="list" name="annotation.GO MOLECULAR_FUNCTION">
      <att type="string" name="annotation.GO MOLECULAR_FUNCTION" value="kinase activity"/>
      <att type="string" name="annotation.GO MOLECULAR_FUNCTION" value="protein binding"/>
    </att>
    <att type="map" name="annotation.DB:Reference">
      <att type="string" name="GO:0005515" value="PMID:17353931"/>
      <att type="string" name="GO:0006355" value="GOA:spkw|GO_REF:0000004"/>
      <att type="string" name="GO:0007049" value="GOA:interpro|GO_REF:0000002"/>
      <att type="string" name="GO:0006368" value="PMID:9405375"/>
      <att type="string" name="GO:0019907" value="PMID:8692842"/>
      <att type="string" name="GO:0006367" value="PMID:8946909"/>
      <att type="string" name="GO:0016301" value="GOA:compara|GO_REF:0000019"/>
      <att type="string" name="GO:0045944" value="PMID:8692841"/>
      <att type="string" name="GO:0005634" value="PMID:7936635"/>
      <att type="string" name="GO:0005654" value="PMID:16782892"/>
      <att type="string" name="GO:0000718" value="PMID:10583946"/>
      <att type="string" name="GO:0006350" value="GOA:spkw|GO_REF:0000004"/>
    </att>
    <att type="integer" name="GeneID" value="902"/>
    <att type="string" name="annotation.DB_Object_Name" value="CCNH: Cyclin-H"/>
    <att type="list" name="annotation.GO CELLULAR_COMPONENT">
      <att type="string" name="annotation.GO CELLULAR_COMPONENT" value="cyclin-dependent protein kinase activating kinase holoenzyme complex"/>
      <att type="string" name="annotation.GO CELLULAR_COMPONENT" value="nucleoplasm"/>
      <att type="string" name="annotation.GO CELLULAR_COMPONENT" value="nucleus"/>
    </att>
    <att type="string" name="annotation.Date" value="20071114"/>
    <att type="list" name="cytoscape.alias.list">
      <att type="string" name="cytoscape.alias.list" value="IPI00021305"/>
      <att type="string" name="cytoscape.alias.list" value="P51946"/>
    </att>
    <att type="string" name="upkb_sp" value="P51946"/>
    <att type="string" name="canonicalName" value="NP_001230.1"/>
    <att type="string" name="annotation.With (or) From" value=""/>
    <att type="integer" name="Degree" value="1"/>
    <att type="map" name="annotation.Evidence">
      <att type="string" name="GO:0005515" value="IPI"/>
      <att type="string" name="GO:0006355" value="IEA"/>
      <att type="string" name="GO:0007049" value="IEA"/>
      <att type="string" name="GO:0006368" value="EXP"/>
      <att type="string" name="GO:0019907" value="IDA"/>
      <att type="string" name="GO:0006367" value="EXP"/>
      <att type="string" name="GO:0016301" value="IEA"/>
      <att type="string" name="GO:0045944" value="IDA"/>
      <att type="string" name="GO:0005634" value="TAS"/>
      <att type="string" name="GO:0005654" value="EXP"/>
      <att type="string" name="GO:0000718" value="EXP"/>
      <att type="string" name="GO:0006350" value="IEA"/>
    </att>
    <att type="list" name="annotation.GO BIOLOGICAL_PROCESS">
      <att type="string" name="annotation.GO BIOLOGICAL_PROCESS" value="RNA elongation from RNA polymerase II promoter"/>
      <att type="string" name="annotation.GO BIOLOGICAL_PROCESS" value="cell cycle"/>
      <att type="string" name="annotation.GO BIOLOGICAL_PROCESS" value="nucleotide-excision repair, DNA damage removal"/>
      <att type="string" name="annotation.GO BIOLOGICAL_PROCESS" value="positive regulation of transcription from RNA polymerase II promoter"/>
      <att type="string" name="annotation.GO BIOLOGICAL_PROCESS" value="regulation of transcription, DNA-dependent"/>
      <att type="string" name="annotation.GO BIOLOGICAL_PROCESS" value="transcription"/>
      <att type="string" name="annotation.GO BIOLOGICAL_PROCESS" value="transcription initiation from RNA polymerase II promoter"/>
    </att>
    <att type="string" name="Prot_Name" value="cyclin H"/>
  </node>
  <node label="NP_002215.1" id="-191">
    <att type="string" name="annotation.DB_Object_ID" value="Q14573"/>
    <att type="string" name="Column 4" value="3710"/>
    <att type="string" name="annotation.DB_Object_Type" value="protein"/>
    <att type="string" name="annotation.DB" value="UniProtKB"/>
    <att type="string" name="GeneID_String" value="3710"/>
    <att type="string" name="annotation.Qualifier" value=""/>
    <att type="string" name="annotation.Taxon" value="Human"/>
    <att type="string" name="Prot_Acc" value="NP_002215.1"/>
    <att type="string" name="type" value="human"/>
    <att type="string" name="annotation.Assigned_by" value="UniProtKB"/>
    <att type="list" name="annotation.GO MOLECULAR_FUNCTION">
      <att type="string" name="annotation.GO MOLECULAR_FUNCTION" value="calcium channel activity"/>
      <att type="string" name="annotation.GO MOLECULAR_FUNCTION" value="calcium ion binding"/>
      <att type="string" name="annotation.GO MOLECULAR_FUNCTION" value="calcium ion transmembrane transporter activity"/>
      <att type="string" name="annotation.GO MOLECULAR_FUNCTION" value="inositol 1,4,5-triphosphate-sensitive calcium-release channel activity"/>
      <att type="string" name="annotation.GO MOLECULAR_FUNCTION" value="inositol-1,4,5-triphosphate receptor activity"/>
      <att type="string" name="annotation.GO MOLECULAR_FUNCTION" value="ion channel activity"/>
      <att type="string" name="annotation.GO MOLECULAR_FUNCTION" value="protein binding"/>
    </att>
    <att type="map" name="annotation.DB:Reference">
      <att type="string" name="GO:0005515" value="GOA:compara|GO_REF:0000019"/>
      <att type="string" name="GO:0005262" value="GOA:interpro|GO_REF:0000002"/>
      <att type="string" name="GO:0005886" value="PMID:10828023"/>
      <att type="string" name="GO:0005783" value="PMID:8288584"/>
      <att type="string" name="GO:0005220" value="GOA:interpro|GO_REF:0000002"/>
      <att type="string" name="GO:0005509" value="GOA:spkw|GO_REF:0000004"/>
      <att type="string" name="GO:0015085" value="PMID:8288584"/>
      <att type="string" name="GO:0005903" value="PMID:8288584"/>
      <att type="string" name="GO:0007165" value="PMID:8288584"/>
      <att type="string" name="GO:0005789" value="GOA:spsl|GO_REF:0000023"/>
      <att type="string" name="GO:0006816" value="GOA:interpro|GO_REF:0000002"/>
      <att type="string" name="GO:0016021" value="GOA:spkw|GO_REF:0000004"/>
      <att type="string" name="GO:0008095" value="PMID:8288584"/>
      <att type="string" name="GO:0005216" value="GOA:interpro|GO_REF:0000002"/>
      <att type="string" name="GO:0006811" value="GOA:interpro|GO_REF:0000002"/>
    </att>
    <att type="integer" name="GeneID" value="3710"/>
    <att type="string" name="annotation.DB_Object_Name" value="ITPR3: Inositol 1,4,5-trisphosphate receptor type 3"/>
    <att type="list" name="annotation.GO CELLULAR_COMPONENT">
      <att type="string" name="annotation.GO CELLULAR_COMPONENT" value="brush border"/>
      <att type="string" name="annotation.GO CELLULAR_COMPONENT" value="endoplasmic reticulum"/>
      <att type="string" name="annotation.GO CELLULAR_COMPONENT" value="endoplasmic reticulum membrane"/>
      <att type="string" name="annotation.GO CELLULAR_COMPONENT" value="integral to membrane"/>
      <att type="string" name="annotation.GO CELLULAR_COMPONENT" value="plasma membrane"/>
    </att>
    <att type="string" name="annotation.Date" value="20080616"/>
    <att type="list" name="cytoscape.alias.list">
      <att type="string" name="cytoscape.alias.list" value="IPI00291607"/>
      <att type="string" name="cytoscape.alias.list" value="Q14573"/>
    </att>
    <att type="string" name="upkb_sp" value="Q14573"/>
    <att type="string" name="canonicalName" value="NP_002215.1"/>
    <att type="string" name="annotation.With (or) From" value="SP_KW:KW-0812"/>
    <att type="map" name="annotation.Evidence">
      <att type="string" name="GO:0005515" value="IEA"/>
      <att type="string" name="GO:0005262" value="IEA"/>
      <att type="string" name="GO:0005886" value="TAS"/>
      <att type="string" name="GO:0005783" value="TAS"/>
      <att type="string" name="GO:0005220" value="IEA"/>
      <att type="string" name="GO:0005509" value="IEA"/>
      <att type="string" name="GO:0015085" value="TAS"/>
      <att type="string" name="GO:0005903" value="TAS"/>
      <att type="string" name="GO:0007165" value="TAS"/>
      <att type="string" name="GO:0005789" value="IEA"/>
      <att type="string" name="GO:0006816" value="IEA"/>
      <att type="string" name="GO:0016021" value="IEA"/>
      <att type="string" name="GO:0008095" value="TAS"/>
      <att type="string" name="GO:0005216" value="IEA"/>
      <att type="string" name="GO:0006811" value="IEA"/>
    </att>
    <att type="list" name="annotation.GO BIOLOGICAL_PROCESS">
      <att type="string" name="annotation.GO BIOLOGICAL_PROCESS" value="calcium ion transport"/>
      <att type="string" name="annotation.GO BIOLOGICAL_PROCESS" value="ion transport"/>
      <att type="string" name="annotation.GO BIOLOGICAL_PROCESS" value="signal transduction"/>
    </att>
    <att type="string" name="Prot_Name" value="inositol 1,4,5-triphosphate receptor, type 3"/>
  </node>
  <node label="NP_003783.1" id="-192">
    <att type="string" name="annotation.DB_Object_ID" value="O60869"/>
    <att type="string" name="Column 4" value="8721"/>
    <att type="string" name="annotation.DB_Object_Type" value="protein"/>
    <att type="string" name="annotation.DB" value="UniProtKB"/>
    <att type="string" name="upkb_vega" value="OTTHUMP00000022618"/>
    <att type="string" name="GeneID_String" value="8721"/>
    <att type="string" name="annotation.Qualifier" value=""/>
    <att type="string" name="MCODE_Node_Status" value="Unclustered"/>
    <att type="string" name="annotation.Taxon" value="Human"/>
    <att type="string" name="Prot_Acc" value="NP_003783.1"/>
    <att type="string" name="type" value="human"/>
    <att type="string" name="annotation.Assigned_by" value="UniProtKB"/>
    <att type="list" name="annotation.GO MOLECULAR_FUNCTION">
      <att type="string" name="annotation.GO MOLECULAR_FUNCTION" value="calmodulin binding"/>
      <att type="string" name="annotation.GO MOLECULAR_FUNCTION" value="histone acetyltransferase activity"/>
      <att type="string" name="annotation.GO MOLECULAR_FUNCTION" value="methyltransferase activity"/>
      <att type="string" name="annotation.GO MOLECULAR_FUNCTION" value="sequence-specific DNA binding"/>
      <att type="string" name="annotation.GO MOLECULAR_FUNCTION" value="transcription coactivator activity"/>
      <att type="string" name="annotation.GO MOLECULAR_FUNCTION" value="transcription factor activity"/>
    </att>
    <att type="map" name="annotation.DB:Reference">
      <att type="string" name="GO:0005516" value="GOA:spkw|GO_REF:0000004"/>
      <att type="string" name="GO:0006355" value="PMID:8164657"/>
      <att type="string" name="GO:0005669" value="PMID:12040021"/>
      <att type="string" name="GO:0003700" value="PMID:12040021"/>
      <att type="string" name="GO:0008168" value="PMID:12040021"/>
      <att type="string" name="GO:0003713" value="PMID:12040021"/>
      <att type="string" name="GO:0007275" value="PMID:9813014"/>
      <att type="string" name="GO:0005634" value="PMID:8164657"/>
      <att type="string" name="GO:0019216" value="PMID:12040021"/>
      <att type="string" name="GO:0005622" value="PMID:9813014"/>
      <att type="string" name="GO:0043565" value="GOA:interpro|GO_REF:0000002"/>
      <att type="string" name="GO:0005737" value="PMID:10567391"/>
      <att type="string" name="GO:0043388" value="PMID:10567391"/>
      <att type="string" name="GO:0045446" value="PMID:12040021"/>
      <att type="string" name="GO:0004402" value="PMID:12040021"/>
    </att>
    <att type="integer" name="GeneID" value="8721"/>
    <att type="string" name="annotation.DB_Object_Name" value="EDF1: Endothelial differentiation-related factor 1"/>
    <att type="list" name="annotation.GO CELLULAR_COMPONENT">
      <att type="string" name="annotation.GO CELLULAR_COMPONENT" value="cytoplasm"/>
      <att type="string" name="annotation.GO CELLULAR_COMPONENT" value="intracellular"/>
      <att type="string" name="annotation.GO CELLULAR_COMPONENT" value="nucleus"/>
      <att type="string" name="annotation.GO CELLULAR_COMPONENT" value="transcription factor TFIID complex"/>
    </att>
    <att type="string" name="annotation.Date" value="20060118"/>
    <att type="list" name="cytoscape.alias.list">
      <att type="string" name="cytoscape.alias.list" value="IPI00021570"/>
      <att type="string" name="cytoscape.alias.list" value="O60869"/>
    </att>
    <att type="string" name="upkb_sp" value="O60869"/>
    <att type="string" name="canonicalName" value="NP_003783.1"/>
    <att type="real" name="MCODE_Score" value="0.0"/>
    <att type="string" name="annotation.With (or) From" value=""/>
    <att type="map" name="annotation.Evidence">
      <att type="string" name="GO:0005516" value="IEA"/>
      <att type="string" name="GO:0006355" value="TAS"/>
      <att type="string" name="GO:0005669" value="IDA"/>
      <att type="string" name="GO:0003700" value="IMP"/>
      <att type="string" name="GO:0008168" value="IDA"/>
      <att type="string" name="GO:0003713" value="IMP"/>
      <att type="string" name="GO:0007275" value="TAS"/>
      <att type="string" name="GO:0005634" value="NAS"/>
      <att type="string" name="GO:0019216" value="TAS"/>
      <att type="string" name="GO:0005622" value="TAS"/>
      <att type="string" name="GO:0043565" value="IEA"/>
      <att type="string" name="GO:0005737" value="IDA"/>
      <att type="string" name="GO:0043388" value="IDA"/>
      <att type="string" name="GO:0045446" value="TAS"/>
      <att type="string" name="GO:0004402" value="IDA"/>
    </att>
    <att type="list" name="annotation.GO BIOLOGICAL_PROCESS">
      <att type="string" name="annotation.GO BIOLOGICAL_PROCESS" value="endothelial cell differentiation"/>
      <att type="string" name="annotation.GO BIOLOGICAL_PROCESS" value="multicellular organismal development"/>
      <att type="string" name="annotation.GO BIOLOGICAL_PROCESS" value="positive regulation of DNA binding"/>
      <att type="string" name="annotation.GO BIOLOGICAL_PROCESS" value="regulation of lipid metabolic process"/>
      <att type="string" name="annotation.GO BIOLOGICAL_PROCESS" value="regulation of transcription, DNA-dependent"/>
    </att>
    <att type="string" name="Prot_Name" value="endothelial differentiation-related factor 1 isoform alpha"/>
  </node>
  <node label="NP_003103.2" id="-189">
    <att type="string" name="annotation.DB_Object_ID" value="Q02446"/>
    <att type="string" name="Column 4" value="6671"/>
    <att type="string" name="annotation.DB_Object_Type" value="protein"/>
    <att type="string" name="annotation.DB" value="UniProtKB"/>
    <att type="string" name="upkb_vega" value="OTTHUMP00000201872"/>
    <att type="string" name="GeneID_String" value="6671"/>
    <att type="string" name="annotation.Qualifier" value=""/>
    <att type="string" name="annotation.Taxon" value="Human"/>
    <att type="string" name="upkb_tr" value="Q32M51"/>
    <att type="string" name="Prot_Acc" value="NP_003103.2"/>
    <att type="string" name="type" value="human"/>
    <att type="string" name="annotation.Assigned_by" value="UniProtKB"/>
    <att type="list" name="annotation.GO MOLECULAR_FUNCTION">
      <att type="string" name="annotation.GO MOLECULAR_FUNCTION" value="DNA binding"/>
      <att type="string" name="annotation.GO MOLECULAR_FUNCTION" value="RNA polymerase II transcription factor activity"/>
      <att type="string" name="annotation.GO MOLECULAR_FUNCTION" value="metal ion binding"/>
      <att type="string" name="annotation.GO MOLECULAR_FUNCTION" value="nucleic acid binding"/>
      <att type="string" name="annotation.GO MOLECULAR_FUNCTION" value="transcription coactivator activity"/>
      <att type="string" name="annotation.GO MOLECULAR_FUNCTION" value="zinc ion binding"/>
    </att>
    <att type="map" name="annotation.DB:Reference">
      <att type="string" name="GO:0005622" value="GOA:interpro|GO_REF:0000002"/>
      <att type="string" name="GO:0006357" value="PMID:12560508"/>
      <att type="string" name="GO:0003702" value="PMID:7559627"/>
      <att type="string" name="GO:0003713" value="PMID:7559627"/>
      <att type="string" name="GO:0008270" value="GOA:interpro|GO_REF:0000002"/>
      <att type="string" name="GO:0005634" value="GOA:spkw|GO_REF:0000004"/>
      <att type="string" name="GO:0003676" value="GOA:interpro|GO_REF:0000002"/>
      <att type="string" name="GO:0003677" value="GOA:spkw|GO_REF:0000004"/>
      <att type="string" name="GO:0046872" value="GOA:spkw|GO_REF:0000004"/>
      <att type="string" name="GO:0006350" value="GOA:spkw|GO_REF:0000004"/>
    </att>
    <att type="integer" name="GeneID" value="6671"/>
    <att type="string" name="annotation.DB_Object_Name" value="SP4: Transcription factor Sp4"/>
    <att type="list" name="annotation.GO CELLULAR_COMPONENT">
      <att type="string" name="annotation.GO CELLULAR_COMPONENT" value="intracellular"/>
      <att type="string" name="annotation.GO CELLULAR_COMPONENT" value="nucleus"/>
    </att>
    <att type="string" name="annotation.Date" value="20080616"/>
    <att type="list" name="cytoscape.alias.list">
      <att type="string" name="cytoscape.alias.list" value="IPI00025805"/>
      <att type="string" name="cytoscape.alias.list" value="Q02446"/>
    </att>
    <att type="string" name="upkb_sp" value="Q02446"/>
    <att type="string" name="canonicalName" value="NP_003103.2"/>
    <att type="string" name="annotation.With (or) From" value="SP_KW:KW-0539"/>
    <att type="map" name="annotation.Evidence">
      <att type="string" name="GO:0005622" value="IEA"/>
      <att type="string" name="GO:0006357" value="IDA"/>
      <att type="string" name="GO:0003702" value="TAS"/>
      <att type="string" name="GO:0003713" value="TAS"/>
      <att type="string" name="GO:0008270" value="IEA"/>
      <att type="string" name="GO:0005634" value="IEA"/>
      <att type="string" name="GO:0003676" value="IEA"/>
      <att type="string" name="GO:0003677" value="IEA"/>
      <att type="string" name="GO:0046872" value="IEA"/>
      <att type="string" name="GO:0006350" value="IEA"/>
    </att>
    <att type="list" name="annotation.GO BIOLOGICAL_PROCESS">
      <att type="string" name="annotation.GO BIOLOGICAL_PROCESS" value="regulation of transcription from RNA polymerase II promoter"/>
      <att type="string" name="annotation.GO BIOLOGICAL_PROCESS" value="transcription"/>
    </att>
    <att type="string" name="Prot_Name" value="Sp4 transcription factor"/>
  </node>
  <node label="NP_036544.1" id="-190">
    <att type="string" name="annotation.DB_Object_ID" value="Q71UI9"/>
    <att type="string" name="Column 4" value="94239"/>
    <att type="string" name="annotation.DB_Object_Type" value="protein"/>
    <att type="string" name="annotation.DB" value="UniProtKB"/>
    <att type="string" name="GeneID_String" value="94239"/>
    <att type="string" name="annotation.Qualifier" value=""/>
    <att type="string" name="annotation.Taxon" value="Human"/>
    <att type="string" name="upkb_tr" value="A6NFA8"/>
    <att type="string" name="Prot_Acc" value="NP_036544.1"/>
    <att type="string" name="type" value="human"/>
    <att type="string" name="annotation.Assigned_by" value="UniProtKB"/>
    <att type="list" name="annotation.GO MOLECULAR_FUNCTION">
      <att type="string" name="annotation.GO MOLECULAR_FUNCTION" value="DNA binding"/>
    </att>
    <att type="map" name="annotation.DB:Reference">
      <att type="string" name="GO:0005694" value="GOA:spkw|GO_REF:0000004"/>
      <att type="string" name="GO:0006334" value="GOA:interpro|GO_REF:0000002"/>
      <att type="string" name="GO:0005634" value="GOA:interpro|GO_REF:0000002"/>
      <att type="string" name="GO:0000786" value="GOA:interpro|GO_REF:0000002"/>
      <att type="string" name="GO:0003677" value="GOA:interpro|GO_REF:0000002"/>
    </att>
    <att type="integer" name="GeneID" value="94239"/>
    <att type="string" name="annotation.DB_Object_Name" value="H2AFV, H2AV: Histone H2AV"/>
    <att type="list" name="annotation.GO CELLULAR_COMPONENT">
      <att type="string" name="annotation.GO CELLULAR_COMPONENT" value="chromosome"/>
      <att type="string" name="annotation.GO CELLULAR_COMPONENT" value="nucleosome"/>
      <att type="string" name="annotation.GO CELLULAR_COMPONENT" value="nucleus"/>
    </att>
    <att type="string" name="annotation.Date" value="20080616"/>
    <att type="list" name="cytoscape.alias.list">
      <att type="string" name="cytoscape.alias.list" value="IPI00018278"/>
      <att type="string" name="cytoscape.alias.list" value="Q71UI9"/>
    </att>
    <att type="string" name="upkb_sp" value="Q71UI9"/>
    <att type="string" name="canonicalName" value="NP_036544.1"/>
    <att type="string" name="annotation.With (or) From" value="SP_KW:KW-0158"/>
    <att type="map" name="annotation.Evidence">
      <att type="string" name="GO:0005694" value="IEA"/>
      <att type="string" name="GO:0006334" value="IEA"/>
      <att type="string" name="GO:0005634" value="IEA"/>
      <att type="string" name="GO:0000786" value="IEA"/>
      <att type="string" name="GO:0003677" value="IEA"/>
    </att>
    <att type="list" name="annotation.GO BIOLOGICAL_PROCESS">
      <att type="string" name="annotation.GO BIOLOGICAL_PROCESS" value="nucleosome assembly"/>
    </att>
    <att type="string" name="Prot_Name" value="H2A histone family, member V isoform 1"/>
  </node>
  <node label="NP_001232.1" id="-187">
    <att type="string" name="annotation.DB_Object_ID" value="O60583"/>
    <att type="string" name="Column 4" value="905"/>
    <att type="string" name="annotation.DB_Object_Type" value="protein"/>
    <att type="string" name="annotation.DB" value="UniProtKB"/>
    <att type="string" name="GeneID_String" value="905"/>
    <att type="string" name="annotation.Qualifier" value=""/>
    <att type="string" name="annotation.Taxon" value="Human"/>
    <att type="string" name="Prot_Acc" value="NP_001232.1"/>
    <att type="string" name="type" value="human"/>
    <att type="string" name="annotation.Assigned_by" value="Reactome"/>
    <att type="list" name="annotation.GO MOLECULAR_FUNCTION">
      <att type="string" name="annotation.GO MOLECULAR_FUNCTION" value="protein binding"/>
    </att>
    <att type="map" name="annotation.DB:Reference">
      <att type="string" name="GO:0005515" value="PMID:16109376"/>
      <att type="string" name="GO:0006355" value="GOA:spkw|GO_REF:0000004"/>
      <att type="string" name="GO:0007049" value="GOA:spkw|GO_REF:0000004"/>
      <att type="string" name="GO:0006366" value="PMID:9499409"/>
      <att type="string" name="GO:0044419" value="GOA:spkw|GO_REF:0000004"/>
      <att type="string" name="GO:0005634" value="PMID:16109376"/>
      <att type="string" name="GO:0005654" value="PMID:12676794"/>
      <att type="string" name="GO:0000079" value="PMID:9499409"/>
      <att type="string" name="GO:0051301" value="GOA:spkw|GO_REF:0000004"/>
      <att type="string" name="GO:0006350" value="GOA:spkw|GO_REF:0000004"/>
    </att>
    <att type="integer" name="GeneID" value="905"/>
    <att type="string" name="annotation.DB_Object_Name" value="CCNT2: Cyclin-T2"/>
    <att type="list" name="annotation.GO CELLULAR_COMPONENT">
      <att type="string" name="annotation.GO CELLULAR_COMPONENT" value="nucleoplasm"/>
      <att type="string" name="annotation.GO CELLULAR_COMPONENT" value="nucleus"/>
    </att>
    <att type="string" name="annotation.Date" value="20041008"/>
    <att type="list" name="cytoscape.alias.list">
      <att type="string" name="cytoscape.alias.list" value="IPI00030313"/>
      <att type="string" name="cytoscape.alias.list" value="O60583"/>
    </att>
    <att type="string" name="upkb_sp" value="O60583"/>
    <att type="string" name="canonicalName" value="NP_001232.1"/>
    <att type="string" name="annotation.With (or) From" value=""/>
    <att type="integer" name="Degree" value="1"/>
    <att type="map" name="annotation.Evidence">
      <att type="string" name="GO:0005515" value="IDA"/>
      <att type="string" name="GO:0006355" value="IEA"/>
      <att type="string" name="GO:0007049" value="IEA"/>
      <att type="string" name="GO:0006366" value="TAS"/>
      <att type="string" name="GO:0044419" value="IEA"/>
      <att type="string" name="GO:0005634" value="IDA"/>
      <att type="string" name="GO:0005654" value="EXP"/>
      <att type="string" name="GO:0000079" value="TAS"/>
      <att type="string" name="GO:0051301" value="IEA"/>
      <att type="string" name="GO:0006350" value="IEA"/>
    </att>
    <att type="list" name="annotation.GO BIOLOGICAL_PROCESS">
      <att type="string" name="annotation.GO BIOLOGICAL_PROCESS" value="cell cycle"/>
      <att type="string" name="annotation.GO BIOLOGICAL_PROCESS" value="cell division"/>
      <att type="string" name="annotation.GO BIOLOGICAL_PROCESS" value="interspecies interaction between organisms"/>
      <att type="string" name="annotation.GO BIOLOGICAL_PROCESS" value="regulation of cyclin-dependent protein kinase activity"/>
      <att type="string" name="annotation.GO BIOLOGICAL_PROCESS" value="regulation of transcription, DNA-dependent"/>
      <att type="string" name="annotation.GO BIOLOGICAL_PROCESS" value="transcription"/>
      <att type="string" name="annotation.GO BIOLOGICAL_PROCESS" value="transcription from RNA polymerase II promoter"/>
    </att>
    <att type="string" name="Prot_Name" value="cyclin T2 isoform a"/>
  </node>
  <node label="NP_002192.2" id="-188">
    <att type="string" name="annotation.DB_Object_ID" value="Q96AZ6"/>
    <att type="string" name="Column 4" value="3669"/>
    <att type="string" name="annotation.DB_Object_Type" value="protein"/>
    <att type="string" name="annotation.DB" value="UniProtKB"/>
    <att type="string" name="upkb_vega" value="OTTHUMP00000176648"/>
    <att type="string" name="GeneID_String" value="3669"/>
    <att type="string" name="annotation.Qualifier" value=""/>
    <att type="string" name="MCODE_Node_Status" value="Unclustered"/>
    <att type="string" name="annotation.Taxon" value="Human"/>
    <att type="string" name="upkb_tr" value="Q59F22"/>
    <att type="string" name="Prot_Acc" value="NP_002192.2"/>
    <att type="string" name="type" value="human"/>
    <att type="string" name="annotation.Assigned_by" value="UniProtKB"/>
    <att type="list" name="annotation.GO MOLECULAR_FUNCTION">
      <att type="string" name="annotation.GO MOLECULAR_FUNCTION" value="3&apos;-5&apos;-exoribonuclease activity"/>
      <att type="string" name="annotation.GO MOLECULAR_FUNCTION" value="RNA binding"/>
      <att type="string" name="annotation.GO MOLECULAR_FUNCTION" value="exonuclease activity"/>
      <att type="string" name="annotation.GO MOLECULAR_FUNCTION" value="exoribonuclease II activity"/>
      <att type="string" name="annotation.GO MOLECULAR_FUNCTION" value="hydrolase activity"/>
      <att type="string" name="annotation.GO MOLECULAR_FUNCTION" value="manganese ion binding"/>
      <att type="string" name="annotation.GO MOLECULAR_FUNCTION" value="metal ion binding"/>
      <att type="string" name="annotation.GO MOLECULAR_FUNCTION" value="nucleic acid binding"/>
      <att type="string" name="annotation.GO MOLECULAR_FUNCTION" value="single-stranded DNA specific 3&apos;-5&apos; exodeoxyribonuclease activity"/>
    </att>
    <att type="map" name="annotation.DB:Reference">
      <att type="string" name="GO:0030145" value="GOA:spkw|GO_REF:0000004"/>
      <att type="string" name="GO:0008310" value="PMID:11401564"/>
      <att type="string" name="GO:0008283" value="PMID:9569007"/>
      <att type="string" name="GO:0003723" value="GOA:spkw|GO_REF:0000004"/>
      <att type="string" name="GO:0005634" value="GOA:spkw|GO_REF:0000004"/>
      <att type="string" name="GO:0003676" value="GOA:interpro|GO_REF:0000002"/>
      <att type="string" name="GO:0009615" value="PMID:12594219"/>
      <att type="string" name="GO:0008859" value="GOA:spec|GO_REF:0000003"/>
      <att type="string" name="GO:0046872" value="GOA:spkw|GO_REF:0000004"/>
      <att type="string" name="GO:0006401" value="PMID:11401564"/>
      <att type="string" name="GO:0005622" value="GOA:interpro|GO_REF:0000002"/>
      <att type="string" name="GO:0004527" value="GOA:interpro|GO_REF:0000002"/>
      <att type="string" name="GO:0000175" value="PMID:11401564"/>
      <att type="string" name="GO:0016787" value="GOA:spkw|GO_REF:0000004"/>
      <att type="string" name="GO:0016605" value="PMID:9235947"/>
      <att type="string" name="GO:0005654" value="PMID:9235947"/>
      <att type="string" name="GO:0000738" value="PMID:97382277"/>
    </att>
    <att type="integer" name="GeneID" value="3669"/>
    <att type="string" name="annotation.DB_Object_Name" value="ISG20, HEM45: Interferon-stimulated gene 20 kDa protein"/>
    <att type="list" name="annotation.GO CELLULAR_COMPONENT">
      <att type="string" name="annotation.GO CELLULAR_COMPONENT" value="PML body"/>
      <att type="string" name="annotation.GO CELLULAR_COMPONENT" value="intracellular"/>
      <att type="string" name="annotation.GO CELLULAR_COMPONENT" value="nucleoplasm"/>
      <att type="string" name="annotation.GO CELLULAR_COMPONENT" value="nucleus"/>
    </att>
    <att type="string" name="annotation.Date" value="20050216"/>
    <att type="list" name="cytoscape.alias.list">
      <att type="string" name="cytoscape.alias.list" value="IPI00647246"/>
      <att type="string" name="cytoscape.alias.list" value="Q96AZ6"/>
    </att>
    <att type="string" name="upkb_sp" value="Q96AZ6"/>
    <att type="string" name="canonicalName" value="NP_002192.2"/>
    <att type="real" name="MCODE_Score" value="0.0"/>
    <att type="string" name="annotation.With (or) From" value=""/>
    <att type="map" name="annotation.Evidence">
      <att type="string" name="GO:0030145" value="IEA"/>
      <att type="string" name="GO:0008310" value="IDA"/>
      <att type="string" name="GO:0008283" value="TAS"/>
      <att type="string" name="GO:0003723" value="IEA"/>
      <att type="string" name="GO:0005634" value="IEA"/>
      <att type="string" name="GO:0003676" value="IEA"/>
      <att type="string" name="GO:0009615" value="IDA"/>
      <att type="string" name="GO:0008859" value="IEA"/>
      <att type="string" name="GO:0046872" value="IEA"/>
      <att type="string" name="GO:0006401" value="IDA"/>
      <att type="string" name="GO:0005622" value="IEA"/>
      <att type="string" name="GO:0004527" value="IEA"/>
      <att type="string" name="GO:0000175" value="IDA"/>
      <att type="string" name="GO:0016787" value="IEA"/>
      <att type="string" name="GO:0016605" value="IDA"/>
      <att type="string" name="GO:0005654" value="TAS"/>
      <att type="string" name="GO:0000738" value="IDA"/>
    </att>
    <att type="list" name="annotation.GO BIOLOGICAL_PROCESS">
      <att type="string" name="annotation.GO BIOLOGICAL_PROCESS" value="DNA catabolic process, exonucleolytic"/>
      <att type="string" name="annotation.GO BIOLOGICAL_PROCESS" value="RNA catabolic process"/>
      <att type="string" name="annotation.GO BIOLOGICAL_PROCESS" value="cell proliferation"/>
      <att type="string" name="annotation.GO BIOLOGICAL_PROCESS" value="response to virus"/>
    </att>
    <att type="string" name="Prot_Name" value="interferon stimulated gene 20kDa"/>
  </node>
  <node label="NP_003905.1" id="-185">
    <att type="string" name="annotation.DB_Object_ID" value="NP_001104516"/>
    <att type="string" name="Column 4" value="8900"/>
    <att type="string" name="annotation.DB_Object_Type" value="protein"/>
    <att type="string" name="annotation.DB" value="RefSeq"/>
    <att type="string" name="GeneID_String" value="8900"/>
    <att type="string" name="annotation.Qualifier" value=""/>
    <att type="string" name="annotation.Taxon" value="Human"/>
    <att type="string" name="upkb_tr" value="Q8IY91"/>
    <att type="string" name="Prot_Acc" value="NP_003905.1"/>
    <att type="string" name="type" value="human"/>
    <att type="string" name="annotation.Assigned_by" value="UniProtKB"/>
    <att type="list" name="annotation.GO MOLECULAR_FUNCTION">
      <att type="string" name="annotation.GO MOLECULAR_FUNCTION" value="protein binding"/>
    </att>
    <att type="map" name="annotation.DB:Reference">
      <att type="string" name="GO:0005515" value="PMID:17353931"/>
      <att type="string" name="GO:0007049" value="GOA:spkw|GO_REF:0000004"/>
      <att type="string" name="GO:0007067" value="GOA:spkw|GO_REF:0000004"/>
      <att type="string" name="GO:0015630" value="PMID:11256614"/>
      <att type="string" name="GO:0005634" value="GOA:interpro|GO_REF:0000002"/>
      <att type="string" name="GO:0007283" value="PMID:9843212"/>
      <att type="string" name="GO:0007141" value="PMID:9843212"/>
      <att type="string" name="GO:0051301" value="GOA:spkw|GO_REF:0000004"/>
      <att type="string" name="GO:0005829" value="PMID:9041194"/>
    </att>
    <att type="integer" name="GeneID" value="8900"/>
    <att type="string" name="annotation.DB_Object_Name" value="cyclin A1 isoform c"/>
    <att type="string" name="upkb_refseq_reviewed" value="NP_001104516"/>
    <att type="list" name="annotation.GO CELLULAR_COMPONENT">
      <att type="string" name="annotation.GO CELLULAR_COMPONENT" value="cytosol"/>
      <att type="string" name="annotation.GO CELLULAR_COMPONENT" value="microtubule cytoskeleton"/>
      <att type="string" name="annotation.GO CELLULAR_COMPONENT" value="nucleus"/>
    </att>
    <att type="string" name="annotation.Date" value="20080613"/>
    <att type="list" name="cytoscape.alias.list">
      <att type="string" name="cytoscape.alias.list" value="IPI00879221"/>
      <att type="string" name="cytoscape.alias.list" value="NP_001104516"/>
    </att>
    <att type="string" name="upkb_sp" value="P78396"/>
    <att type="string" name="canonicalName" value="NP_003905.1"/>
    <att type="string" name="annotation.With (or) From" value="InterPro:IPR004367"/>
    <att type="map" name="annotation.Evidence">
      <att type="string" name="GO:0005515" value="IPI"/>
      <att type="string" name="GO:0007049" value="IEA"/>
      <att type="string" name="GO:0007067" value="IEA"/>
      <att type="string" name="GO:0015630" value="IDA"/>
      <att type="string" name="GO:0005634" value="IEA"/>
      <att type="string" name="GO:0007283" value="TAS"/>
      <att type="string" name="GO:0007141" value="TAS"/>
      <att type="string" name="GO:0051301" value="IEA"/>
      <att type="string" name="GO:0005829" value="TAS"/>
    </att>
    <att type="list" name="annotation.GO BIOLOGICAL_PROCESS">
      <att type="string" name="annotation.GO BIOLOGICAL_PROCESS" value="cell cycle"/>
      <att type="string" name="annotation.GO BIOLOGICAL_PROCESS" value="cell division"/>
      <att type="string" name="annotation.GO BIOLOGICAL_PROCESS" value="male meiosis I"/>
      <att type="string" name="annotation.GO BIOLOGICAL_PROCESS" value="mitosis"/>
      <att type="string" name="annotation.GO BIOLOGICAL_PROCESS" value="spermatogenesis"/>
    </att>
    <att type="string" name="Prot_Name" value="cyclin A1"/>
  </node>
  <node label="NP_000393.4" id="-186">
    <att type="string" name="annotation.DB_Object_ID" value="P11413"/>
    <att type="string" name="Column 4" value="2539"/>
    <att type="string" name="annotation.DB_Object_Type" value="protein"/>
    <att type="string" name="annotation.DB" value="UniProtKB"/>
    <att type="string" name="upkb_vega" value="OTTHUMP00000026040"/>
    <att type="string" name="GeneID_String" value="2539"/>
    <att type="string" name="annotation.Qualifier" value=""/>
    <att type="string" name="annotation.Taxon" value="Human"/>
    <att type="string" name="upkb_tr" value="A8K8D9"/>
    <att type="string" name="Prot_Acc" value="NP_000393.4"/>
    <att type="string" name="type" value="human"/>
    <att type="string" name="annotation.Assigned_by" value="Reactome"/>
    <att type="list" name="annotation.GO MOLECULAR_FUNCTION">
      <att type="string" name="annotation.GO MOLECULAR_FUNCTION" value="binding"/>
      <att type="string" name="annotation.GO MOLECULAR_FUNCTION" value="catalytic activity"/>
      <att type="string" name="annotation.GO MOLECULAR_FUNCTION" value="glucose-6-phosphate dehydrogenase activity"/>
      <att type="string" name="annotation.GO MOLECULAR_FUNCTION" value="oxidoreductase activity"/>
    </att>
    <att type="map" name="annotation.DB:Reference">
      <att type="string" name="GO:0005975" value="GOA:spkw|GO_REF:0000004"/>
      <att type="string" name="GO:0005575" value="UniProt:P11413"/>
      <att type="string" name="GO:0006098" value="UniProt:P11413"/>
      <att type="string" name="GO:0003824" value="GOA:interpro|GO_REF:0000002"/>
      <att type="string" name="GO:0005829" value="PMID:5666113"/>
      <att type="string" name="GO:0006010" value="PMID:2836867"/>
      <att type="string" name="GO:0005737" value="PMID:11256614"/>
      <att type="string" name="GO:0005488" value="GOA:interpro|GO_REF:0000002"/>
      <att type="string" name="GO:0004345" value="PMID:5666113"/>
      <att type="string" name="GO:0008152" value="GOA:interpro|GO_REF:0000002"/>
      <att type="string" name="GO:0016491" value="GOA:spkw|GO_REF:0000004"/>
      <att type="string" name="GO:0006006" value="GOA:interpro|GO_REF:0000002"/>
      <att type="string" name="GO:0055114" value="GOA:spkw|GO_REF:0000004"/>
    </att>
    <att type="integer" name="GeneID" value="2539"/>
    <att type="string" name="annotation.DB_Object_Name" value="G6PD: Glucose-6-phosphate 1-dehydrogenase"/>
    <att type="list" name="annotation.GO CELLULAR_COMPONENT">
      <att type="string" name="annotation.GO CELLULAR_COMPONENT" value="cellular_component"/>
      <att type="string" name="annotation.GO CELLULAR_COMPONENT" value="cytoplasm"/>
      <att type="string" name="annotation.GO CELLULAR_COMPONENT" value="cytosol"/>
    </att>
    <att type="string" name="annotation.Date" value="20040609"/>
    <att type="list" name="cytoscape.alias.list">
      <att type="string" name="cytoscape.alias.list" value="IPI00289800"/>
      <att type="string" name="cytoscape.alias.list" value="P11413"/>
    </att>
    <att type="string" name="upkb_sp" value="P11413"/>
    <att type="string" name="canonicalName" value="NP_000393.4"/>
    <att type="string" name="annotation.With (or) From" value=""/>
    <att type="integer" name="Degree" value="1"/>
    <att type="map" name="annotation.Evidence">
      <att type="string" name="GO:0005975" value="IEA"/>
      <att type="string" name="GO:0005575" value="ND"/>
      <att type="string" name="GO:0006098" value="NAS"/>
      <att type="string" name="GO:0003824" value="IEA"/>
      <att type="string" name="GO:0005829" value="EXP"/>
      <att type="string" name="GO:0006010" value="TAS"/>
      <att type="string" name="GO:0005737" value="IDA"/>
      <att type="string" name="GO:0005488" value="IEA"/>
      <att type="string" name="GO:0004345" value="EXP"/>
      <att type="string" name="GO:0008152" value="IEA"/>
      <att type="string" name="GO:0016491" value="IEA"/>
      <att type="string" name="GO:0006006" value="IEA"/>
      <att type="string" name="GO:0055114" value="IEA"/>
    </att>
    <att type="list" name="annotation.GO BIOLOGICAL_PROCESS">
      <att type="string" name="annotation.GO BIOLOGICAL_PROCESS" value="carbohydrate metabolic process"/>
      <att type="string" name="annotation.GO BIOLOGICAL_PROCESS" value="glucose 6-phosphate utilization"/>
      <att type="string" name="annotation.GO BIOLOGICAL_PROCESS" value="glucose metabolic process"/>
      <att type="string" name="annotation.GO BIOLOGICAL_PROCESS" value="metabolic process"/>
      <att type="string" name="annotation.GO BIOLOGICAL_PROCESS" value="oxidation reduction"/>
      <att type="string" name="annotation.GO BIOLOGICAL_PROCESS" value="pentose-phosphate shunt"/>
    </att>
    <att type="string" name="Prot_Name" value="glucose-6-phosphate dehydrogenase isoform a"/>
  </node>
  <node label="NP_036342.1" id="-183">
    <att type="string" name="annotation.DB_Object_ID" value="Q13049"/>
    <att type="string" name="Column 4" value="22954"/>
    <att type="string" name="annotation.DB_Object_Type" value="protein"/>
    <att type="string" name="annotation.DB" value="UniProtKB"/>
    <att type="string" name="GeneID_String" value="22954"/>
    <att type="string" name="annotation.Qualifier" value=""/>
    <att type="string" name="annotation.Taxon" value="Human"/>
    <att type="string" name="upkb_tr" value="Q5JVY0"/>
    <att type="string" name="Prot_Acc" value="NP_036342.1"/>
    <att type="string" name="type" value="human"/>
    <att type="string" name="annotation.Assigned_by" value="PINC"/>
    <att type="list" name="annotation.GO MOLECULAR_FUNCTION">
      <att type="string" name="annotation.GO MOLECULAR_FUNCTION" value="ligase activity"/>
      <att type="string" name="annotation.GO MOLECULAR_FUNCTION" value="metal ion binding"/>
      <att type="string" name="annotation.GO MOLECULAR_FUNCTION" value="protein binding"/>
      <att type="string" name="annotation.GO MOLECULAR_FUNCTION" value="transcription coactivator activity"/>
      <att type="string" name="annotation.GO MOLECULAR_FUNCTION" value="zinc ion binding"/>
    </att>
    <att type="map" name="annotation.DB:Reference">
      <att type="string" name="GO:0005622" value="GOA:interpro|GO_REF:0000002"/>
      <att type="string" name="GO:0005515" value="PMID:16713569"/>
      <att type="string" name="GO:0006512" value="GOA:spkw|GO_REF:0000004"/>
      <att type="string" name="GO:0016874" value="GOA:spkw|GO_REF:0000004"/>
      <att type="string" name="GO:0003713" value="PMID:7778269"/>
      <att type="string" name="GO:0008270" value="GOA:interpro|GO_REF:0000002"/>
      <att type="string" name="GO:0005634" value="PMID:7778269"/>
      <att type="string" name="GO:0046872" value="GOA:spkw|GO_REF:0000004"/>
    </att>
    <att type="integer" name="GeneID" value="22954"/>
    <att type="string" name="annotation.DB_Object_Name" value="TRIM32, HT2A: Tripartite motif-containing protein 32"/>
    <att type="list" name="annotation.GO CELLULAR_COMPONENT">
      <att type="string" name="annotation.GO CELLULAR_COMPONENT" value="intracellular"/>
      <att type="string" name="annotation.GO CELLULAR_COMPONENT" value="nucleus"/>
    </att>
    <att type="string" name="annotation.Date" value="20030904"/>
    <att type="list" name="cytoscape.alias.list">
      <att type="string" name="cytoscape.alias.list" value="IPI00297113"/>
      <att type="string" name="cytoscape.alias.list" value="Q13049"/>
    </att>
    <att type="string" name="upkb_sp" value="Q13049"/>
    <att type="string" name="canonicalName" value="NP_036342.1"/>
    <att type="string" name="annotation.With (or) From" value=""/>
    <att type="map" name="annotation.Evidence">
      <att type="string" name="GO:0005622" value="IEA"/>
      <att type="string" name="GO:0005515" value="IPI"/>
      <att type="string" name="GO:0006512" value="IEA"/>
      <att type="string" name="GO:0016874" value="IEA"/>
      <att type="string" name="GO:0003713" value="TAS"/>
      <att type="string" name="GO:0008270" value="IEA"/>
      <att type="string" name="GO:0005634" value="TAS"/>
      <att type="string" name="GO:0046872" value="IEA"/>
    </att>
    <att type="list" name="annotation.GO BIOLOGICAL_PROCESS">
      <att type="string" name="annotation.GO BIOLOGICAL_PROCESS" value="ubiquitin cycle"/>
    </att>
    <att type="string" name="Prot_Name" value="TAT-interactive protein, 72-KD"/>
  </node>
  <node label="NP_002096.1" id="-184">
    <att type="string" name="annotation.DB_Object_ID" value="P16104"/>
    <att type="string" name="Column 4" value="3014"/>
    <att type="string" name="annotation.DB_Object_Type" value="protein"/>
    <att type="string" name="annotation.DB" value="UniProtKB"/>
    <att type="string" name="GeneID_String" value="3014"/>
    <att type="string" name="annotation.Qualifier" value=""/>
    <att type="string" name="annotation.Taxon" value="Human"/>
    <att type="string" name="Prot_Acc" value="NP_002096.1"/>
    <att type="string" name="type" value="human"/>
    <att type="string" name="annotation.Assigned_by" value="UniProtKB"/>
    <att type="list" name="annotation.GO MOLECULAR_FUNCTION">
      <att type="string" name="annotation.GO MOLECULAR_FUNCTION" value="damaged DNA binding"/>
      <att type="string" name="annotation.GO MOLECULAR_FUNCTION" value="protein binding"/>
    </att>
    <att type="map" name="annotation.DB:Reference">
      <att type="string" name="GO:0005515" value="PMID:17498979"/>
      <att type="string" name="GO:0005694" value="GOA:spkw|GO_REF:0000004"/>
      <att type="string" name="GO:0005657" value="GOA:compara|GO_REF:0000019"/>
      <att type="string" name="GO:0006334" value="PMID:2587254"/>
      <att type="string" name="GO:0006310" value="GOA:spkw|GO_REF:0000004"/>
      <att type="string" name="GO:0005634" value="PMID:11331621"/>
      <att type="string" name="GO:0007283" value="GOA:compara|GO_REF:0000019"/>
      <att type="string" name="GO:0003684" value="GOA:compara|GO_REF:0000019"/>
      <att type="string" name="GO:0007049" value="GOA:spkw|GO_REF:0000004"/>
      <att type="string" name="GO:0006281" value="GOA:spkw|GO_REF:0000004"/>
      <att type="string" name="GO:0007126" value="GOA:spkw|GO_REF:0000004"/>
      <att type="string" name="GO:0000724" value="GOA:compara|GO_REF:0000019"/>
      <att type="string" name="GO:0005654" value="PMID:10959836"/>
      <att type="string" name="GO:0000786" value="UniProt:P16104"/>
    </att>
    <att type="integer" name="GeneID" value="3014"/>
    <att type="string" name="annotation.DB_Object_Name" value="H2AFX, H2AX: Histone H2A.x"/>
    <att type="list" name="annotation.GO CELLULAR_COMPONENT">
      <att type="string" name="annotation.GO CELLULAR_COMPONENT" value="chromosome"/>
      <att type="string" name="annotation.GO CELLULAR_COMPONENT" value="nucleoplasm"/>
      <att type="string" name="annotation.GO CELLULAR_COMPONENT" value="nucleosome"/>
      <att type="string" name="annotation.GO CELLULAR_COMPONENT" value="nucleus"/>
      <att type="string" name="annotation.GO CELLULAR_COMPONENT" value="replication fork"/>
    </att>
    <att type="string" name="annotation.Date" value="20080616"/>
    <att type="list" name="cytoscape.alias.list">
      <att type="string" name="cytoscape.alias.list" value="IPI00219037"/>
      <att type="string" name="cytoscape.alias.list" value="P16104"/>
    </att>
    <att type="string" name="upkb_sp" value="P16104"/>
    <att type="string" name="canonicalName" value="NP_002096.1"/>
    <att type="string" name="annotation.With (or) From" value="SP_KW:KW-0158"/>
    <att type="map" name="annotation.Evidence">
      <att type="string" name="GO:0005515" value="IPI"/>
      <att type="string" name="GO:0005694" value="IEA"/>
      <att type="string" name="GO:0005657" value="IEA"/>
      <att type="string" name="GO:0006334" value="NAS"/>
      <att type="string" name="GO:0006310" value="IEA"/>
      <att type="string" name="GO:0005634" value="IDA"/>
      <att type="string" name="GO:0007283" value="IEA"/>
      <att type="string" name="GO:0003684" value="IEA"/>
      <att type="string" name="GO:0007049" value="IEA"/>
      <att type="string" name="GO:0006281" value="IEA"/>
      <att type="string" name="GO:0007126" value="IEA"/>
      <att type="string" name="GO:0000724" value="IEA"/>
      <att type="string" name="GO:0005654" value="EXP"/>
      <att type="string" name="GO:0000786" value="NAS"/>
    </att>
    <att type="list" name="annotation.GO BIOLOGICAL_PROCESS">
      <att type="string" name="annotation.GO BIOLOGICAL_PROCESS" value="DNA recombination"/>
      <att type="string" name="annotation.GO BIOLOGICAL_PROCESS" value="DNA repair"/>
      <att type="string" name="annotation.GO BIOLOGICAL_PROCESS" value="cell cycle"/>
      <att type="string" name="annotation.GO BIOLOGICAL_PROCESS" value="double-strand break repair via homologous recombination"/>
      <att type="string" name="annotation.GO BIOLOGICAL_PROCESS" value="meiosis"/>
      <att type="string" name="annotation.GO BIOLOGICAL_PROCESS" value="nucleosome assembly"/>
      <att type="string" name="annotation.GO BIOLOGICAL_PROCESS" value="spermatogenesis"/>
    </att>
    <att type="string" name="Prot_Name" value="H2A histone family, member X"/>
  </node>
  <node label="NP_060552.3" id="-148">
    <att type="string" name="annotation.DB_Object_ID" value="Q9NW08"/>
    <att type="string" name="Column 4" value="55703"/>
    <att type="string" name="annotation.DB_Object_Type" value="protein"/>
    <att type="string" name="annotation.DB" value="UniProtKB"/>
    <att type="string" name="upkb_vega" value="OTTHUMP00000169047"/>
    <att type="string" name="GeneID_String" value="55703"/>
    <att type="string" name="annotation.Qualifier" value=""/>
    <att type="string" name="annotation.Taxon" value="Human"/>
    <att type="string" name="Prot_Acc" value="NP_060552.3"/>
    <att type="string" name="type" value="human"/>
    <att type="string" name="annotation.Assigned_by" value="UniProtKB"/>
    <att type="list" name="annotation.GO MOLECULAR_FUNCTION">
      <att type="string" name="annotation.GO MOLECULAR_FUNCTION" value="DNA binding"/>
      <att type="string" name="annotation.GO MOLECULAR_FUNCTION" value="DNA-directed RNA polymerase activity"/>
      <att type="string" name="annotation.GO MOLECULAR_FUNCTION" value="metal ion binding"/>
      <att type="string" name="annotation.GO MOLECULAR_FUNCTION" value="nucleotidyltransferase activity"/>
      <att type="string" name="annotation.GO MOLECULAR_FUNCTION" value="transferase activity"/>
      <att type="string" name="annotation.GO MOLECULAR_FUNCTION" value="zinc ion binding"/>
    </att>
    <att type="map" name="annotation.DB:Reference">
      <att type="string" name="GO:0003899" value="GOA:interpro|GO_REF:0000002"/>
      <att type="string" name="GO:0016779" value="GOA:spkw|GO_REF:0000004"/>
      <att type="string" name="GO:0008270" value="GOA:spkw|GO_REF:0000004"/>
      <att type="string" name="GO:0005634" value="GOA:spkw|GO_REF:0000004"/>
      <att type="string" name="GO:0003677" value="GOA:interpro|GO_REF:0000002"/>
      <att type="string" name="GO:0016740" value="GOA:spkw|GO_REF:0000004"/>
      <att type="string" name="GO:0046872" value="GOA:spkw|GO_REF:0000004"/>
      <att type="string" name="GO:0006350" value="GOA:interpro|GO_REF:0000002"/>
    </att>
    <att type="integer" name="GeneID" value="55703"/>
    <att type="string" name="annotation.DB_Object_Name" value="POLR3B: DNA-directed RNA polymerase III subunit RPC2"/>
    <att type="list" name="annotation.GO CELLULAR_COMPONENT">
      <att type="string" name="annotation.GO CELLULAR_COMPONENT" value="nucleus"/>
    </att>
    <att type="string" name="annotation.Date" value="20080616"/>
    <att type="list" name="cytoscape.alias.list">
      <att type="string" name="cytoscape.alias.list" value="IPI00301346"/>
      <att type="string" name="cytoscape.alias.list" value="Q9NW08"/>
    </att>
    <att type="string" name="upkb_hinv" value="HIT000093129"/>
    <att type="string" name="upkb_sp" value="Q9NW08"/>
    <att type="string" name="canonicalName" value="NP_060552.3"/>
    <att type="string" name="annotation.With (or) From" value="SP_KW:KW-0539"/>
    <att type="integer" name="Degree" value="1"/>
    <att type="map" name="annotation.Evidence">
      <att type="string" name="GO:0003899" value="IEA"/>
      <att type="string" name="GO:0016779" value="IEA"/>
      <att type="string" name="GO:0008270" value="IEA"/>
      <att type="string" name="GO:0005634" value="IEA"/>
      <att type="string" name="GO:0003677" value="IEA"/>
      <att type="string" name="GO:0016740" value="IEA"/>
      <att type="string" name="GO:0046872" value="IEA"/>
      <att type="string" name="GO:0006350" value="IEA"/>
    </att>
    <att type="list" name="annotation.GO BIOLOGICAL_PROCESS">
      <att type="string" name="annotation.GO BIOLOGICAL_PROCESS" value="transcription"/>
    </att>
    <att type="string" name="Prot_Name" value="polymerase (RNA) III (DNA directed) polypeptide B"/>
  </node>
  <node label="NP_006747.1" id="-147">
    <att type="string" name="annotation.DB_Object_ID" value="P23193"/>
    <att type="string" name="Column 4" value="6917"/>
    <att type="string" name="annotation.DB_Object_Type" value="protein"/>
    <att type="string" name="annotation.DB" value="UniProtKB"/>
    <att type="string" name="GeneID_String" value="6917"/>
    <att type="string" name="annotation.Qualifier" value=""/>
    <att type="string" name="annotation.Taxon" value="Human"/>
    <att type="string" name="Prot_Acc" value="NP_006747.1"/>
    <att type="string" name="type" value="human"/>
    <att type="string" name="annotation.Assigned_by" value="Reactome"/>
    <att type="list" name="annotation.GO MOLECULAR_FUNCTION">
      <att type="string" name="annotation.GO MOLECULAR_FUNCTION" value="DNA binding"/>
      <att type="string" name="annotation.GO MOLECULAR_FUNCTION" value="general RNA polymerase II transcription factor activity"/>
      <att type="string" name="annotation.GO MOLECULAR_FUNCTION" value="metal ion binding"/>
      <att type="string" name="annotation.GO MOLECULAR_FUNCTION" value="protein binding"/>
      <att type="string" name="annotation.GO MOLECULAR_FUNCTION" value="transcription elongation regulator activity"/>
      <att type="string" name="annotation.GO MOLECULAR_FUNCTION" value="translation elongation factor activity"/>
      <att type="string" name="annotation.GO MOLECULAR_FUNCTION" value="zinc ion binding"/>
    </att>
    <att type="map" name="annotation.DB:Reference">
      <att type="string" name="GO:0005515" value="GOA:interpro|GO_REF:0000002"/>
      <att type="string" name="GO:0003711" value="GOA:interpro|GO_REF:0000002"/>
      <att type="string" name="GO:0006354" value="GOA:interpro|GO_REF:0000002"/>
      <att type="string" name="GO:0006357" value="GOA:interpro|GO_REF:0000002"/>
      <att type="string" name="GO:0008270" value="GOA:interpro|GO_REF:0000002"/>
      <att type="string" name="GO:0016251" value="PMID:1708494"/>
      <att type="string" name="GO:0005634" value="GOA:interpro|GO_REF:0000002"/>
      <att type="string" name="GO:0005654" value="PMID:11313499"/>
      <att type="string" name="GO:0003746" value="GOA:interpro|GO_REF:0000002"/>
      <att type="string" name="GO:0003677" value="GOA:interpro|GO_REF:0000002"/>
      <att type="string" name="GO:0046872" value="GOA:spkw|GO_REF:0000004"/>
    </att>
    <att type="integer" name="GeneID" value="6917"/>
    <att type="string" name="annotation.DB_Object_Name" value="TCEA1, GTF2S, TFIIS: Transcription elongation factor A protein 1"/>
    <att type="list" name="annotation.GO CELLULAR_COMPONENT">
      <att type="string" name="annotation.GO CELLULAR_COMPONENT" value="nucleoplasm"/>
      <att type="string" name="annotation.GO CELLULAR_COMPONENT" value="nucleus"/>
    </att>
    <att type="string" name="annotation.Date" value="20040609"/>
    <att type="list" name="cytoscape.alias.list">
      <att type="string" name="cytoscape.alias.list" value="IPI00218106"/>
      <att type="string" name="cytoscape.alias.list" value="P23193"/>
    </att>
    <att type="string" name="upkb_sp" value="P23193"/>
    <att type="string" name="canonicalName" value="NP_006747.1"/>
    <att type="string" name="annotation.With (or) From" value=""/>
    <att type="map" name="annotation.Evidence">
      <att type="string" name="GO:0005515" value="IEA"/>
      <att type="string" name="GO:0003711" value="IEA"/>
      <att type="string" name="GO:0006354" value="IEA"/>
      <att type="string" name="GO:0006357" value="IEA"/>
      <att type="string" name="GO:0008270" value="IEA"/>
      <att type="string" name="GO:0016251" value="TAS"/>
      <att type="string" name="GO:0005634" value="IEA"/>
      <att type="string" name="GO:0005654" value="EXP"/>
      <att type="string" name="GO:0003746" value="IEA"/>
      <att type="string" name="GO:0003677" value="IEA"/>
      <att type="string" name="GO:0046872" value="IEA"/>
    </att>
    <att type="list" name="annotation.GO BIOLOGICAL_PROCESS">
      <att type="string" name="annotation.GO BIOLOGICAL_PROCESS" value="RNA elongation"/>
      <att type="string" name="annotation.GO BIOLOGICAL_PROCESS" value="regulation of transcription from RNA polymerase II promoter"/>
    </att>
    <att type="string" name="Prot_Name" value="transcription elongation factor A 1 isoform 1"/>
  </node>
  <node label="NP_004166.1" id="-150">
    <att type="string" name="annotation.DB_Object_ID" value="P62318"/>
    <att type="string" name="Column 4" value="6634"/>
    <att type="string" name="annotation.DB_Object_Type" value="protein"/>
    <att type="string" name="annotation.DB" value="UniProtKB"/>
    <att type="string" name="upkb_vega" value="OTTHUMP00000198381"/>
    <att type="string" name="GeneID_String" value="6634"/>
    <att type="string" name="annotation.Qualifier" value=""/>
    <att type="string" name="annotation.Taxon" value="Human"/>
    <att type="string" name="Prot_Acc" value="NP_004166.1"/>
    <att type="string" name="type" value="human"/>
    <att type="string" name="annotation.Assigned_by" value="PINC"/>
    <att type="list" name="annotation.GO MOLECULAR_FUNCTION">
      <att type="string" name="annotation.GO MOLECULAR_FUNCTION" value="protein binding"/>
    </att>
    <att type="map" name="annotation.DB:Reference">
      <att type="string" name="GO:0008380" value="PMID:1701240"/>
      <att type="string" name="GO:0005515" value="PMID:11714716"/>
      <att type="string" name="GO:0005737" value="GOA:compara|GO_REF:0000019"/>
      <att type="string" name="GO:0016071" value="GOA:interpro|GO_REF:0000002"/>
      <att type="string" name="GO:0030529" value="GOA:interpro|GO_REF:0000002"/>
      <att type="string" name="GO:0030532" value="PMID:1701240"/>
      <att type="string" name="GO:0005681" value="PMID:7527560"/>
      <att type="string" name="GO:0005634" value="GOA:spkw|GO_REF:0000004"/>
      <att type="string" name="GO:0005654" value="PMID:10531003"/>
      <att type="string" name="GO:0000387" value="PMID:15130578"/>
      <att type="string" name="GO:0005829" value="PMID:10531003"/>
    </att>
    <att type="integer" name="GeneID" value="6634"/>
    <att type="string" name="annotation.DB_Object_Name" value="SNRPD3: Small nuclear ribonucleoprotein Sm D3"/>
    <att type="list" name="annotation.GO CELLULAR_COMPONENT">
      <att type="string" name="annotation.GO CELLULAR_COMPONENT" value="cytoplasm"/>
      <att type="string" name="annotation.GO CELLULAR_COMPONENT" value="cytosol"/>
      <att type="string" name="annotation.GO CELLULAR_COMPONENT" value="nucleoplasm"/>
      <att type="string" name="annotation.GO CELLULAR_COMPONENT" value="nucleus"/>
      <att type="string" name="annotation.GO CELLULAR_COMPONENT" value="ribonucleoprotein complex"/>
      <att type="string" name="annotation.GO CELLULAR_COMPONENT" value="small nuclear ribonucleoprotein complex"/>
      <att type="string" name="annotation.GO CELLULAR_COMPONENT" value="spliceosome"/>
    </att>
    <att type="string" name="annotation.Date" value="20061115"/>
    <att type="list" name="cytoscape.alias.list">
      <att type="string" name="cytoscape.alias.list" value="IPI00017964"/>
      <att type="string" name="cytoscape.alias.list" value="P62318"/>
    </att>
    <att type="string" name="upkb_sp" value="P62318"/>
    <att type="string" name="canonicalName" value="NP_004166.1"/>
    <att type="string" name="annotation.With (or) From" value=""/>
    <att type="map" name="annotation.Evidence">
      <att type="string" name="GO:0008380" value="TAS"/>
      <att type="string" name="GO:0005515" value="IPI"/>
      <att type="string" name="GO:0005737" value="IEA"/>
      <att type="string" name="GO:0016071" value="IEA"/>
      <att type="string" name="GO:0030529" value="IEA"/>
      <att type="string" name="GO:0030532" value="TAS"/>
      <att type="string" name="GO:0005681" value="TAS"/>
      <att type="string" name="GO:0005634" value="IEA"/>
      <att type="string" name="GO:0005654" value="EXP"/>
      <att type="string" name="GO:0000387" value="EXP"/>
      <att type="string" name="GO:0005829" value="EXP"/>
    </att>
    <att type="list" name="annotation.GO BIOLOGICAL_PROCESS">
      <att type="string" name="annotation.GO BIOLOGICAL_PROCESS" value="RNA splicing"/>
      <att type="string" name="annotation.GO BIOLOGICAL_PROCESS" value="mRNA metabolic process"/>
      <att type="string" name="annotation.GO BIOLOGICAL_PROCESS" value="spliceosomal snRNP biogenesis"/>
    </att>
    <att type="string" name="Prot_Name" value="small nuclear ribonucleoprotein polypeptide D3"/>
  </node>
  <node label="NP_006500.2" id="-149">
    <att type="string" name="annotation.DB_Object_ID" value="Q01201"/>
    <att type="string" name="Column 4" value="5971"/>
    <att type="string" name="annotation.DB_Object_Type" value="protein"/>
    <att type="string" name="annotation.DB" value="UniProtKB"/>
    <att type="string" name="GeneID_String" value="5971"/>
    <att type="string" name="annotation.Qualifier" value=""/>
    <att type="string" name="MCODE_Node_Status" value="Unclustered"/>
    <att type="string" name="annotation.Taxon" value="Human"/>
    <att type="string" name="Prot_Acc" value="NP_006500.2"/>
    <att type="string" name="type" value="human"/>
    <att type="string" name="annotation.Assigned_by" value="UniProtKB"/>
    <att type="list" name="annotation.GO MOLECULAR_FUNCTION">
      <att type="string" name="annotation.GO MOLECULAR_FUNCTION" value="protein binding"/>
      <att type="string" name="annotation.GO MOLECULAR_FUNCTION" value="transcription corepressor activity"/>
      <att type="string" name="annotation.GO MOLECULAR_FUNCTION" value="transcription factor activity"/>
    </att>
    <att type="map" name="annotation.DB:Reference">
      <att type="string" name="GO:0005515" value="PMID:15799966"/>
      <att type="string" name="GO:0006355" value="GOA:interpro|GO_REF:0000002"/>
      <att type="string" name="GO:0003700" value="PMID:8188306"/>
      <att type="string" name="GO:0045063" value="GOA:compara|GO_REF:0000019"/>
      <att type="string" name="GO:0019882" value="GOA:compara|GO_REF:0000019"/>
      <att type="string" name="GO:0003714" value="PMID:1577270"/>
      <att type="string" name="GO:0005634" value="GOA:interpro|GO_REF:0000002"/>
      <att type="string" name="GO:0043011" value="GOA:compara|GO_REF:0000019"/>
    </att>
    <att type="integer" name="GeneID" value="5971"/>
    <att type="string" name="annotation.DB_Object_Name" value="RELB: Transcription factor RelB"/>
    <att type="list" name="annotation.GO CELLULAR_COMPONENT">
      <att type="string" name="annotation.GO CELLULAR_COMPONENT" value="nucleus"/>
    </att>
    <att type="string" name="annotation.Date" value="20080613"/>
    <att type="list" name="cytoscape.alias.list">
      <att type="string" name="cytoscape.alias.list" value="IPI00221034"/>
      <att type="string" name="cytoscape.alias.list" value="Q01201"/>
    </att>
    <att type="string" name="upkb_sp" value="Q01201"/>
    <att type="string" name="canonicalName" value="NP_006500.2"/>
    <att type="real" name="MCODE_Score" value="0.0"/>
    <att type="string" name="annotation.With (or) From" value="InterPro:IPR011539"/>
    <att type="integer" name="Degree" value="1"/>
    <att type="map" name="annotation.Evidence">
      <att type="string" name="GO:0005515" value="IPI"/>
      <att type="string" name="GO:0006355" value="IEA"/>
      <att type="string" name="GO:0003700" value="TAS"/>
      <att type="string" name="GO:0045063" value="IEA"/>
      <att type="string" name="GO:0019882" value="IEA"/>
      <att type="string" name="GO:0003714" value="TAS"/>
      <att type="string" name="GO:0005634" value="IEA"/>
      <att type="string" name="GO:0043011" value="IEA"/>
    </att>
    <att type="list" name="annotation.GO BIOLOGICAL_PROCESS">
      <att type="string" name="annotation.GO BIOLOGICAL_PROCESS" value="T-helper 1 cell differentiation"/>
      <att type="string" name="annotation.GO BIOLOGICAL_PROCESS" value="antigen processing and presentation"/>
      <att type="string" name="annotation.GO BIOLOGICAL_PROCESS" value="myeloid dendritic cell differentiation"/>
      <att type="string" name="annotation.GO BIOLOGICAL_PROCESS" value="regulation of transcription, DNA-dependent"/>
    </att>
    <att type="string" name="Prot_Name" value="reticuloendotheliosis viral oncogene homolog B"/>
  </node>
  <node label="NP_003522.1" id="-144">
    <att type="string" name="GeneID_String" value="8352"/>
    <att type="string" name="Prot_Acc" value="NP_003522.1"/>
    <att type="string" name="type" value="human"/>
    <att type="integer" name="GeneID" value="8352"/>
    <att type="list" name="cytoscape.alias.list">
      <att type="string" name="cytoscape.alias.list" value="NP_003522.1"/>
    </att>
    <att type="string" name="canonicalName" value="NP_003522.1"/>
    <att type="string" name="Prot_Name" value="H3 histone family, member C"/>
  </node>
  <node label="NP_000168.1" id="-143">
    <att type="string" name="annotation.DB_Object_ID" value="P06396"/>
    <att type="string" name="Column 4" value="2934"/>
    <att type="string" name="annotation.DB_Object_Type" value="protein"/>
    <att type="string" name="annotation.DB" value="UniProtKB"/>
    <att type="string" name="GeneID_String" value="2934"/>
    <att type="string" name="annotation.Qualifier" value=""/>
    <att type="string" name="MCODE_Node_Status" value="Unclustered"/>
    <att type="string" name="annotation.Taxon" value="Human"/>
    <att type="string" name="upkb_tr" value="Q5T0I1"/>
    <att type="string" name="Prot_Acc" value="NP_000168.1"/>
    <att type="string" name="type" value="human"/>
    <att type="string" name="annotation.Assigned_by" value="PINC"/>
    <att type="list" name="annotation.GO MOLECULAR_FUNCTION">
      <att type="string" name="annotation.GO MOLECULAR_FUNCTION" value="actin binding"/>
      <att type="string" name="annotation.GO MOLECULAR_FUNCTION" value="calcium ion binding"/>
      <att type="string" name="annotation.GO MOLECULAR_FUNCTION" value="protein binding"/>
    </att>
    <att type="map" name="annotation.DB:Reference">
      <att type="string" name="GO:0005515" value="PMID:12732734"/>
      <att type="string" name="GO:0051014" value="PMID:3020431"/>
      <att type="string" name="GO:0005737" value="GOA:spkw|GO_REF:0000004"/>
      <att type="string" name="GO:0051016" value="PMID:1321812"/>
      <att type="string" name="GO:0005509" value="PMID:1321812"/>
      <att type="string" name="GO:0030041" value="PMID:3020431"/>
      <att type="string" name="GO:0003779" value="GOA:interpro|GO_REF:0000002"/>
      <att type="string" name="GO:0005576" value="PMID:3020431"/>
      <att type="string" name="GO:0015629" value="PMID:1321812"/>
      <att type="string" name="GO:0005829" value="PMID:3020431"/>
    </att>
    <att type="integer" name="GeneID" value="2934"/>
    <att type="string" name="annotation.DB_Object_Name" value="GSN: Gelsolin precursor"/>
    <att type="list" name="annotation.GO CELLULAR_COMPONENT">
      <att type="string" name="annotation.GO CELLULAR_COMPONENT" value="actin cytoskeleton"/>
      <att type="string" name="annotation.GO CELLULAR_COMPONENT" value="cytoplasm"/>
      <att type="string" name="annotation.GO CELLULAR_COMPONENT" value="cytosol"/>
      <att type="string" name="annotation.GO CELLULAR_COMPONENT" value="extracellular region"/>
    </att>
    <att type="string" name="annotation.Date" value="20030904"/>
    <att type="list" name="cytoscape.alias.list">
      <att type="string" name="cytoscape.alias.list" value="IPI00026314"/>
      <att type="string" name="cytoscape.alias.list" value="P06396"/>
    </att>
    <att type="string" name="upkb_sp" value="P06396"/>
    <att type="string" name="canonicalName" value="NP_000168.1"/>
    <att type="real" name="MCODE_Score" value="0.0"/>
    <att type="string" name="annotation.With (or) From" value=""/>
    <att type="map" name="annotation.Evidence">
      <att type="string" name="GO:0005515" value="IPI"/>
      <att type="string" name="GO:0051014" value="IDA"/>
      <att type="string" name="GO:0005737" value="IEA"/>
      <att type="string" name="GO:0051016" value="TAS"/>
      <att type="string" name="GO:0005509" value="TAS"/>
      <att type="string" name="GO:0030041" value="IDA"/>
      <att type="string" name="GO:0003779" value="IEA"/>
      <att type="string" name="GO:0005576" value="IDA"/>
      <att type="string" name="GO:0015629" value="TAS"/>
      <att type="string" name="GO:0005829" value="IDA"/>
    </att>
    <att type="list" name="annotation.GO BIOLOGICAL_PROCESS">
      <att type="string" name="annotation.GO BIOLOGICAL_PROCESS" value="actin filament polymerization"/>
      <att type="string" name="annotation.GO BIOLOGICAL_PROCESS" value="actin filament severing"/>
      <att type="string" name="annotation.GO BIOLOGICAL_PROCESS" value="barbed-end actin filament capping"/>
    </att>
    <att type="string" name="Prot_Name" value="gelsolin isoform a precursor"/>
  </node>
  <node label="NP_000409.1" id="-146">
    <att type="string" name="annotation.DB_Object_ID" value="P24394"/>
    <att type="string" name="Column 4" value="3566"/>
    <att type="string" name="annotation.DB_Object_Type" value="protein"/>
    <att type="string" name="annotation.DB" value="UniProtKB"/>
    <att type="string" name="GeneID_String" value="3566"/>
    <att type="string" name="annotation.Qualifier" value=""/>
    <att type="string" name="MCODE_Node_Status" value="Unclustered"/>
    <att type="string" name="annotation.Taxon" value="Human"/>
    <att type="string" name="upkb_tr" value="Q5FC08"/>
    <att type="string" name="Prot_Acc" value="NP_000409.1"/>
    <att type="string" name="type" value="human"/>
    <att type="string" name="annotation.Assigned_by" value="PINC"/>
    <att type="list" name="annotation.GO MOLECULAR_FUNCTION">
      <att type="string" name="annotation.GO MOLECULAR_FUNCTION" value="hematopoietin/interferon-class (D200-domain) cytokine receptor activity"/>
      <att type="string" name="annotation.GO MOLECULAR_FUNCTION" value="interleukin-4 receptor activity"/>
      <att type="string" name="annotation.GO MOLECULAR_FUNCTION" value="protein binding"/>
      <att type="string" name="annotation.GO MOLECULAR_FUNCTION" value="receptor activity"/>
      <att type="string" name="annotation.GO MOLECULAR_FUNCTION" value="receptor signaling protein activity"/>
    </att>
    <att type="map" name="annotation.DB:Reference">
      <att type="string" name="GO:0005515" value="PMID:8266078"/>
      <att type="string" name="GO:0007165" value="PMID:2307934"/>
      <att type="string" name="GO:0006955" value="PMID:2307934"/>
      <att type="string" name="GO:0004896" value="GOA:interpro|GO_REF:0000002"/>
      <att type="string" name="GO:0004913" value="PMID:2307934"/>
      <att type="string" name="GO:0005886" value="GOA:spsl|GO_REF:0000023"/>
      <att type="string" name="GO:0005887" value="PMID:2307934"/>
      <att type="string" name="GO:0005576" value="GOA:spkw|GO_REF:0000004"/>
      <att type="string" name="GO:0004872" value="GOA:spkw|GO_REF:0000004"/>
      <att type="string" name="GO:0005057" value="PMID:2307934"/>
    </att>
    <att type="integer" name="GeneID" value="3566"/>
    <att type="string" name="annotation.DB_Object_Name" value="IL4R, 582J2.1, IL4RA: Interleukin-4 receptor alpha chain precursor"/>
    <att type="list" name="annotation.GO CELLULAR_COMPONENT">
      <att type="string" name="annotation.GO CELLULAR_COMPONENT" value="extracellular region"/>
      <att type="string" name="annotation.GO CELLULAR_COMPONENT" value="integral to plasma membrane"/>
      <att type="string" name="annotation.GO CELLULAR_COMPONENT" value="plasma membrane"/>
    </att>
    <att type="string" name="annotation.Date" value="20030904"/>
    <att type="list" name="cytoscape.alias.list">
      <att type="string" name="cytoscape.alias.list" value="IPI00444383"/>
      <att type="string" name="cytoscape.alias.list" value="P24394"/>
    </att>
    <att type="string" name="upkb_sp" value="P24394"/>
    <att type="string" name="canonicalName" value="NP_000409.1"/>
    <att type="real" name="MCODE_Score" value="0.0"/>
    <att type="string" name="annotation.With (or) From" value=""/>
    <att type="map" name="annotation.Evidence">
      <att type="string" name="GO:0005515" value="IPI"/>
      <att type="string" name="GO:0007165" value="TAS"/>
      <att type="string" name="GO:0006955" value="TAS"/>
      <att type="string" name="GO:0004896" value="IEA"/>
      <att type="string" name="GO:0004913" value="TAS"/>
      <att type="string" name="GO:0005886" value="IEA"/>
      <att type="string" name="GO:0005887" value="TAS"/>
      <att type="string" name="GO:0005576" value="IEA"/>
      <att type="string" name="GO:0004872" value="IEA"/>
      <att type="string" name="GO:0005057" value="TAS"/>
    </att>
    <att type="list" name="annotation.GO BIOLOGICAL_PROCESS">
      <att type="string" name="annotation.GO BIOLOGICAL_PROCESS" value="immune response"/>
      <att type="string" name="annotation.GO BIOLOGICAL_PROCESS" value="signal transduction"/>
    </att>
    <att type="string" name="Prot_Name" value="interleukin 4 receptor alpha chain isoform a precursor"/>
  </node>
  <node label="NP_002533.1" id="-145">
    <att type="string" name="annotation.DB_Object_ID" value="O15527"/>
    <att type="string" name="Column 4" value="4968"/>
    <att type="string" name="annotation.DB_Object_Type" value="protein"/>
    <att type="string" name="annotation.DB" value="UniProtKB"/>
    <att type="string" name="upkb_vega" value="OTTHUMP00000122622"/>
    <att type="string" name="GeneID_String" value="4968"/>
    <att type="string" name="annotation.Qualifier" value=""/>
    <att type="string" name="MCODE_Node_Status" value="Unclustered"/>
    <att type="string" name="annotation.Taxon" value="Human"/>
    <att type="string" name="upkb_tr" value="Q9HCR6"/>
    <att type="string" name="Prot_Acc" value="NP_002533.1"/>
    <att type="string" name="type" value="human"/>
    <att type="string" name="annotation.Assigned_by" value="UniProtKB"/>
    <att type="list" name="annotation.GO MOLECULAR_FUNCTION">
      <att type="string" name="annotation.GO MOLECULAR_FUNCTION" value="damaged DNA binding"/>
      <att type="string" name="annotation.GO MOLECULAR_FUNCTION" value="endonuclease activity"/>
      <att type="string" name="annotation.GO MOLECULAR_FUNCTION" value="hydrolase activity, acting on glycosyl bonds"/>
      <att type="string" name="annotation.GO MOLECULAR_FUNCTION" value="lyase activity"/>
      <att type="string" name="annotation.GO MOLECULAR_FUNCTION" value="oxidized purine base lesion DNA N-glycosylase activity"/>
      <att type="string" name="annotation.GO MOLECULAR_FUNCTION" value="protein binding"/>
    </att>
    <att type="map" name="annotation.DB:Reference">
      <att type="string" name="GO:0005515" value="PMID:17353931"/>
      <att type="string" name="GO:0005634" value="GOA:interpro|GO_REF:0000002"/>
      <att type="string" name="GO:0016829" value="GOA:spkw|GO_REF:0000004"/>
      <att type="string" name="GO:0005622" value="GOA:interpro|GO_REF:0000002"/>
      <att type="string" name="GO:0005739" value="GOA:spkw|GO_REF:0000004"/>
      <att type="string" name="GO:0003684" value="PMID:9223305"/>
      <att type="string" name="GO:0004519" value="PMID:9223305"/>
      <att type="string" name="GO:0008534" value="PMID:9190902"/>
      <att type="string" name="GO:0006284" value="PMID:9190902"/>
      <att type="string" name="GO:0016798" value="GOA:spkw|GO_REF:0000004"/>
      <att type="string" name="GO:0045007" value="PMID:10583946"/>
      <att type="string" name="GO:0008152" value="GOA:spkw|GO_REF:0000004"/>
      <att type="string" name="GO:0005654" value="PMID:9223305"/>
      <att type="string" name="GO:0006289" value="GOA:interpro|GO_REF:0000002"/>
    </att>
    <att type="integer" name="GeneID" value="4968"/>
    <att type="string" name="annotation.DB_Object_Name" value="OGG1, MMH, MUTM, OGH1: N-glycosylase/DNA lyase [Includes: 8-oxoguanine DNA glycosylase"/>
    <att type="list" name="annotation.GO CELLULAR_COMPONENT">
      <att type="string" name="annotation.GO CELLULAR_COMPONENT" value="intracellular"/>
      <att type="string" name="annotation.GO CELLULAR_COMPONENT" value="mitochondrion"/>
      <att type="string" name="annotation.GO CELLULAR_COMPONENT" value="nucleoplasm"/>
      <att type="string" name="annotation.GO CELLULAR_COMPONENT" value="nucleus"/>
    </att>
    <att type="string" name="annotation.Date" value="20080616"/>
    <att type="list" name="cytoscape.alias.list">
      <att type="string" name="cytoscape.alias.list" value="IPI00220179"/>
      <att type="string" name="cytoscape.alias.list" value="O15527"/>
    </att>
    <att type="string" name="upkb_sp" value="O15527"/>
    <att type="string" name="canonicalName" value="NP_002533.1"/>
    <att type="real" name="MCODE_Score" value="0.0"/>
    <att type="string" name="annotation.With (or) From" value="SP_KW:KW-0496"/>
    <att type="map" name="annotation.Evidence">
      <att type="string" name="GO:0005515" value="IPI"/>
      <att type="string" name="GO:0005634" value="IEA"/>
      <att type="string" name="GO:0016829" value="IEA"/>
      <att type="string" name="GO:0005622" value="IEA"/>
      <att type="string" name="GO:0005739" value="IEA"/>
      <att type="string" name="GO:0003684" value="TAS"/>
      <att type="string" name="GO:0004519" value="TAS"/>
      <att type="string" name="GO:0008534" value="TAS"/>
      <att type="string" name="GO:0006284" value="TAS"/>
      <att type="string" name="GO:0016798" value="IEA"/>
      <att type="string" name="GO:0045007" value="EXP"/>
      <att type="string" name="GO:0008152" value="IEA"/>
      <att type="string" name="GO:0005654" value="TAS"/>
      <att type="string" name="GO:0006289" value="IEA"/>
    </att>
    <att type="list" name="annotation.GO BIOLOGICAL_PROCESS">
      <att type="string" name="annotation.GO BIOLOGICAL_PROCESS" value="base-excision repair"/>
      <att type="string" name="annotation.GO BIOLOGICAL_PROCESS" value="depurination"/>
      <att type="string" name="annotation.GO BIOLOGICAL_PROCESS" value="metabolic process"/>
      <att type="string" name="annotation.GO BIOLOGICAL_PROCESS" value="nucleotide-excision repair"/>
    </att>
    <att type="string" name="Prot_Name" value="8-oxoguanine DNA glycosylase isoform 1a"/>
  </node>
  <node label="NP_004286.2" id="-140">
    <att type="string" name="annotation.DB_Object_ID" value="Q9BUZ4"/>
    <att type="string" name="Column 4" value="9618"/>
    <att type="string" name="annotation.DB_Object_Type" value="protein"/>
    <att type="string" name="annotation.DB" value="UniProtKB"/>
    <att type="string" name="upkb_vega" value="OTTHUMP00000163520"/>
    <att type="string" name="GeneID_String" value="9618"/>
    <att type="string" name="annotation.Qualifier" value=""/>
    <att type="string" name="annotation.Taxon" value="Human"/>
    <att type="string" name="upkb_tr" value="Q2KJU3"/>
    <att type="string" name="Prot_Acc" value="NP_004286.2"/>
    <att type="string" name="type" value="human"/>
    <att type="string" name="annotation.Assigned_by" value="UniProtKB"/>
    <att type="list" name="annotation.GO MOLECULAR_FUNCTION">
      <att type="string" name="annotation.GO MOLECULAR_FUNCTION" value="DNA binding"/>
      <att type="string" name="annotation.GO MOLECULAR_FUNCTION" value="metal ion binding"/>
      <att type="string" name="annotation.GO MOLECULAR_FUNCTION" value="protein binding"/>
      <att type="string" name="annotation.GO MOLECULAR_FUNCTION" value="zinc ion binding"/>
    </att>
    <att type="map" name="annotation.DB:Reference">
      <att type="string" name="GO:0005515" value="GOA:interpro|GO_REF:0000002"/>
      <att type="string" name="GO:0007165" value="PMID:7592751"/>
      <att type="string" name="GO:0005737" value="GOA:spkw|GO_REF:0000004"/>
      <att type="string" name="GO:0042981" value="GOA:interpro|GO_REF:0000002"/>
      <att type="string" name="GO:0008270" value="GOA:interpro|GO_REF:0000002"/>
      <att type="string" name="GO:0007275" value="GOA:spkw|GO_REF:0000004"/>
      <att type="string" name="GO:0005634" value="PMID:7592751"/>
      <att type="string" name="GO:0003677" value="PMID:7592751"/>
      <att type="string" name="GO:0046872" value="GOA:spkw|GO_REF:0000004"/>
    </att>
    <att type="integer" name="GeneID" value="9618"/>
    <att type="string" name="annotation.DB_Object_Name" value="TRAF4, CART1, MLN62, RNF83: TNF receptor-associated factor 4"/>
    <att type="list" name="annotation.GO CELLULAR_COMPONENT">
      <att type="string" name="annotation.GO CELLULAR_COMPONENT" value="cytoplasm"/>
      <att type="string" name="annotation.GO CELLULAR_COMPONENT" value="nucleus"/>
    </att>
    <att type="string" name="annotation.Date" value="20080616"/>
    <att type="list" name="cytoscape.alias.list">
      <att type="string" name="cytoscape.alias.list" value="IPI00162088"/>
      <att type="string" name="cytoscape.alias.list" value="Q9BUZ4"/>
    </att>
    <att type="string" name="upkb_sp" value="Q9BUZ4"/>
    <att type="string" name="canonicalName" value="NP_004286.2"/>
    <att type="string" name="annotation.With (or) From" value="SP_KW:KW-0963"/>
    <att type="integer" name="Degree" value="1"/>
    <att type="map" name="annotation.Evidence">
      <att type="string" name="GO:0005515" value="IEA"/>
      <att type="string" name="GO:0007165" value="TAS"/>
      <att type="string" name="GO:0005737" value="IEA"/>
      <att type="string" name="GO:0042981" value="IEA"/>
      <att type="string" name="GO:0008270" value="IEA"/>
      <att type="string" name="GO:0007275" value="IEA"/>
      <att type="string" name="GO:0005634" value="TAS"/>
      <att type="string" name="GO:0003677" value="TAS"/>
      <att type="string" name="GO:0046872" value="IEA"/>
    </att>
    <att type="list" name="annotation.GO BIOLOGICAL_PROCESS">
      <att type="string" name="annotation.GO BIOLOGICAL_PROCESS" value="multicellular organismal development"/>
      <att type="string" name="annotation.GO BIOLOGICAL_PROCESS" value="regulation of apoptosis"/>
      <att type="string" name="annotation.GO BIOLOGICAL_PROCESS" value="signal transduction"/>
    </att>
    <att type="string" name="Prot_Name" value="TNF receptor-associated factor 4"/>
  </node>
  <node label="NP_005553.1" id="-139">
    <att type="string" name="annotation.DB_Object_ID" value="Q13753"/>
    <att type="string" name="Column 4" value="3918"/>
    <att type="string" name="annotation.DB_Object_Type" value="protein"/>
    <att type="string" name="annotation.DB" value="UniProtKB"/>
    <att type="string" name="GeneID_String" value="3918"/>
    <att type="string" name="annotation.Qualifier" value=""/>
    <att type="string" name="MCODE_Node_Status" value="Unclustered"/>
    <att type="string" name="annotation.Taxon" value="Human"/>
    <att type="string" name="Prot_Acc" value="NP_005553.1"/>
    <att type="string" name="type" value="human"/>
    <att type="string" name="annotation.Assigned_by" value="UniProtKB"/>
    <att type="list" name="annotation.GO MOLECULAR_FUNCTION">
      <att type="string" name="annotation.GO MOLECULAR_FUNCTION" value="heparin binding"/>
      <att type="string" name="annotation.GO MOLECULAR_FUNCTION" value="protein binding"/>
    </att>
    <att type="map" name="annotation.DB:Reference">
      <att type="string" name="GO:0005515" value="GOA:spkw|GO_REF:0000004"/>
      <att type="string" name="GO:0008544" value="PMID:8012394"/>
      <att type="string" name="GO:0005576" value="GOA:spkw|GO_REF:0000004"/>
      <att type="string" name="GO:0007155" value="GOA:interpro|GO_REF:0000002"/>
      <att type="string" name="GO:0008201" value="GOA:spkw|GO_REF:0000004"/>
      <att type="string" name="GO:0005604" value="GOA:spkw|GO_REF:0000004"/>
    </att>
    <att type="integer" name="GeneID" value="3918"/>
    <att type="string" name="annotation.DB_Object_Name" value="LAMC2, LAMB2T, LAMNB2: Laminin subunit gamma-2 precursor"/>
    <att type="list" name="annotation.GO CELLULAR_COMPONENT">
      <att type="string" name="annotation.GO CELLULAR_COMPONENT" value="basement membrane"/>
      <att type="string" name="annotation.GO CELLULAR_COMPONENT" value="extracellular region"/>
    </att>
    <att type="string" name="annotation.Date" value="20080616"/>
    <att type="list" name="cytoscape.alias.list">
      <att type="string" name="cytoscape.alias.list" value="IPI00015117"/>
      <att type="string" name="cytoscape.alias.list" value="Q13753"/>
    </att>
    <att type="string" name="upkb_sp" value="Q13753"/>
    <att type="string" name="canonicalName" value="NP_005553.1"/>
    <att type="real" name="MCODE_Score" value="0.0"/>
    <att type="string" name="annotation.With (or) From" value="SP_KW:KW-0084"/>
    <att type="map" name="annotation.Evidence">
      <att type="string" name="GO:0005515" value="IEA"/>
      <att type="string" name="GO:0008544" value="TAS"/>
      <att type="string" name="GO:0005576" value="IEA"/>
      <att type="string" name="GO:0007155" value="IEA"/>
      <att type="string" name="GO:0008201" value="IEA"/>
      <att type="string" name="GO:0005604" value="IEA"/>
    </att>
    <att type="list" name="annotation.GO BIOLOGICAL_PROCESS">
      <att type="string" name="annotation.GO BIOLOGICAL_PROCESS" value="cell adhesion"/>
      <att type="string" name="annotation.GO BIOLOGICAL_PROCESS" value="epidermis development"/>
    </att>
    <att type="string" name="Prot_Name" value="laminin, gamma 2 isoform a precursor"/>
  </node>
  <node label="NP_006656.2" id="-142">
    <att type="string" name="annotation.DB_Object_ID" value="Q9Y251"/>
    <att type="string" name="Column 4" value="10855"/>
    <att type="string" name="annotation.DB_Object_Type" value="protein"/>
    <att type="string" name="annotation.DB" value="UniProtKB"/>
    <att type="string" name="GeneID_String" value="10855"/>
    <att type="string" name="annotation.Qualifier" value=""/>
    <att type="string" name="annotation.Taxon" value="Human"/>
    <att type="string" name="Prot_Acc" value="NP_006656.2"/>
    <att type="string" name="type" value="human"/>
    <att type="string" name="annotation.Assigned_by" value="UniProtKB"/>
    <att type="list" name="annotation.GO MOLECULAR_FUNCTION">
      <att type="string" name="annotation.GO MOLECULAR_FUNCTION" value="beta-glucuronidase activity"/>
      <att type="string" name="annotation.GO MOLECULAR_FUNCTION" value="calcium ion binding"/>
      <att type="string" name="annotation.GO MOLECULAR_FUNCTION" value="hydrolase activity"/>
      <att type="string" name="annotation.GO MOLECULAR_FUNCTION" value="magnesium ion binding"/>
    </att>
    <att type="map" name="annotation.DB:Reference">
      <att type="string" name="GO:0004566" value="PMID:10395325"/>
      <att type="string" name="GO:0000287" value="GOA:spkw|GO_REF:0000004"/>
      <att type="string" name="GO:0016020" value="GOA:spkw|GO_REF:0000004"/>
      <att type="string" name="GO:0016787" value="GOA:spkw|GO_REF:0000004"/>
      <att type="string" name="GO:0005509" value="GOA:spkw|GO_REF:0000004"/>
      <att type="string" name="GO:0005576" value="GOA:spkw|GO_REF:0000004"/>
      <att type="string" name="GO:0006029" value="PMID:10446189"/>
      <att type="string" name="GO:0005765" value="GOA:spsl|GO_REF:0000023"/>
    </att>
    <att type="integer" name="GeneID" value="10855"/>
    <att type="string" name="annotation.DB_Object_Name" value="HPSE, HEP, HPA, HPA1, HPR1, HPSE1, HSE1: Heparanase precursor"/>
    <att type="list" name="annotation.GO CELLULAR_COMPONENT">
      <att type="string" name="annotation.GO CELLULAR_COMPONENT" value="extracellular region"/>
      <att type="string" name="annotation.GO CELLULAR_COMPONENT" value="lysosomal membrane"/>
      <att type="string" name="annotation.GO CELLULAR_COMPONENT" value="membrane"/>
    </att>
    <att type="string" name="annotation.Date" value="20080616"/>
    <att type="list" name="cytoscape.alias.list">
      <att type="string" name="cytoscape.alias.list" value="IPI00410297"/>
      <att type="string" name="cytoscape.alias.list" value="Q9Y251"/>
    </att>
    <att type="string" name="upkb_sp" value="Q9Y251"/>
    <att type="string" name="canonicalName" value="NP_006656.2"/>
    <att type="string" name="annotation.With (or) From" value="SP_KW:KW-0472"/>
    <att type="map" name="annotation.Evidence">
      <att type="string" name="GO:0004566" value="TAS"/>
      <att type="string" name="GO:0000287" value="IEA"/>
      <att type="string" name="GO:0016020" value="IEA"/>
      <att type="string" name="GO:0016787" value="IEA"/>
      <att type="string" name="GO:0005509" value="IEA"/>
      <att type="string" name="GO:0005576" value="IEA"/>
      <att type="string" name="GO:0006029" value="TAS"/>
      <att type="string" name="GO:0005765" value="IEA"/>
    </att>
    <att type="list" name="annotation.GO BIOLOGICAL_PROCESS">
      <att type="string" name="annotation.GO BIOLOGICAL_PROCESS" value="proteoglycan metabolic process"/>
    </att>
    <att type="string" name="Prot_Name" value="heparanase"/>
  </node>
  <node label="NP_003133.1" id="-141">
    <att type="string" name="annotation.DB_Object_ID" value="P05455"/>
    <att type="string" name="Column 4" value="6741"/>
    <att type="string" name="annotation.DB_Object_Type" value="protein"/>
    <att type="string" name="annotation.DB" value="UniProtKB"/>
    <att type="string" name="GeneID_String" value="6741"/>
    <att type="string" name="annotation.Qualifier" value=""/>
    <att type="string" name="annotation.Taxon" value="Human"/>
    <att type="string" name="Prot_Acc" value="NP_003133.1"/>
    <att type="string" name="type" value="human"/>
    <att type="string" name="annotation.Assigned_by" value="PINC"/>
    <att type="list" name="annotation.GO MOLECULAR_FUNCTION">
      <att type="string" name="annotation.GO MOLECULAR_FUNCTION" value="mRNA binding"/>
      <att type="string" name="annotation.GO MOLECULAR_FUNCTION" value="nucleotide binding"/>
      <att type="string" name="annotation.GO MOLECULAR_FUNCTION" value="protein binding"/>
      <att type="string" name="annotation.GO MOLECULAR_FUNCTION" value="tRNA binding"/>
    </att>
    <att type="map" name="annotation.DB:Reference">
      <att type="string" name="GO:0005515" value="PMID:17353931"/>
      <att type="string" name="GO:0006396" value="GOA:interpro|GO_REF:0000002"/>
      <att type="string" name="GO:0000049" value="PMID:10983981"/>
      <att type="string" name="GO:0000166" value="GOA:interpro|GO_REF:0000002"/>
      <att type="string" name="GO:0008334" value="PMID:9154801"/>
      <att type="string" name="GO:0030529" value="PMID:3192525"/>
      <att type="string" name="GO:0005634" value="GOA:interpro|GO_REF:0000002"/>
      <att type="string" name="GO:0003729" value="PMID:9154801"/>
      <att type="string" name="GO:0006400" value="PMID:10983981"/>
    </att>
    <att type="integer" name="GeneID" value="6741"/>
    <att type="string" name="annotation.DB_Object_Name" value="SSB: Lupus La protein"/>
    <att type="list" name="annotation.GO CELLULAR_COMPONENT">
      <att type="string" name="annotation.GO CELLULAR_COMPONENT" value="nucleus"/>
      <att type="string" name="annotation.GO CELLULAR_COMPONENT" value="ribonucleoprotein complex"/>
    </att>
    <att type="string" name="annotation.Date" value="20030904"/>
    <att type="list" name="cytoscape.alias.list">
      <att type="string" name="cytoscape.alias.list" value="IPI00009032"/>
      <att type="string" name="cytoscape.alias.list" value="P05455"/>
    </att>
    <att type="string" name="upkb_sp" value="P05455"/>
    <att type="string" name="canonicalName" value="NP_003133.1"/>
    <att type="string" name="annotation.With (or) From" value=""/>
    <att type="map" name="annotation.Evidence">
      <att type="string" name="GO:0005515" value="IPI"/>
      <att type="string" name="GO:0006396" value="IEA"/>
      <att type="string" name="GO:0000049" value="TAS"/>
      <att type="string" name="GO:0000166" value="IEA"/>
      <att type="string" name="GO:0008334" value="TAS"/>
      <att type="string" name="GO:0030529" value="TAS"/>
      <att type="string" name="GO:0005634" value="IEA"/>
      <att type="string" name="GO:0003729" value="TAS"/>
      <att type="string" name="GO:0006400" value="TAS"/>
    </att>
    <att type="list" name="annotation.GO BIOLOGICAL_PROCESS">
      <att type="string" name="annotation.GO BIOLOGICAL_PROCESS" value="RNA processing"/>
      <att type="string" name="annotation.GO BIOLOGICAL_PROCESS" value="histone mRNA metabolic process"/>
      <att type="string" name="annotation.GO BIOLOGICAL_PROCESS" value="tRNA modification"/>
    </att>
    <att type="string" name="Prot_Name" value="autoantigen La"/>
  </node>
  <node label="NP_005938.1" id="-136">
    <att type="string" name="annotation.DB_Object_ID" value="P07438"/>
    <att type="string" name="Column 4" value="4490"/>
    <att type="string" name="annotation.DB_Object_Type" value="protein"/>
    <att type="string" name="annotation.DB" value="UniProtKB"/>
    <att type="string" name="GeneID_String" value="4490"/>
    <att type="string" name="annotation.Qualifier" value=""/>
    <att type="string" name="MCODE_Node_Status" value="Unclustered"/>
    <att type="string" name="annotation.Taxon" value="Human"/>
    <att type="string" name="Prot_Acc" value="NP_005938.1"/>
    <att type="string" name="type" value="human"/>
    <att type="string" name="annotation.Assigned_by" value="UniProtKB"/>
    <att type="list" name="annotation.GO MOLECULAR_FUNCTION">
      <att type="string" name="annotation.GO MOLECULAR_FUNCTION" value="cadmium ion binding"/>
      <att type="string" name="annotation.GO MOLECULAR_FUNCTION" value="copper ion binding"/>
      <att type="string" name="annotation.GO MOLECULAR_FUNCTION" value="metal ion binding"/>
      <att type="string" name="annotation.GO MOLECULAR_FUNCTION" value="zinc ion binding"/>
    </att>
    <att type="map" name="annotation.DB:Reference">
      <att type="string" name="GO:0008150" value="UniProt:P07438"/>
      <att type="string" name="GO:0005737" value="UniProt:P07438"/>
      <att type="string" name="GO:0005507" value="UniProt:P07438"/>
      <att type="string" name="GO:0008270" value="UniProt:P07438"/>
      <att type="string" name="GO:0046870" value="UniProt:P07438"/>
      <att type="string" name="GO:0046872" value="GOA:interpro|GO_REF:0000002"/>
    </att>
    <att type="integer" name="GeneID" value="4490"/>
    <att type="string" name="annotation.DB_Object_Name" value="MT1B, MT1Q: Metallothionein-1B"/>
    <att type="list" name="annotation.GO CELLULAR_COMPONENT">
      <att type="string" name="annotation.GO CELLULAR_COMPONENT" value="cytoplasm"/>
    </att>
    <att type="string" name="annotation.Date" value="20030404"/>
    <att type="list" name="cytoscape.alias.list">
      <att type="string" name="cytoscape.alias.list" value="IPI00011655"/>
      <att type="string" name="cytoscape.alias.list" value="P07438"/>
    </att>
    <att type="string" name="upkb_sp" value="P07438"/>
    <att type="string" name="canonicalName" value="NP_005938.1"/>
    <att type="real" name="MCODE_Score" value="0.0"/>
    <att type="string" name="annotation.With (or) From" value=""/>
    <att type="map" name="annotation.Evidence">
      <att type="string" name="GO:0008150" value="ND"/>
      <att type="string" name="GO:0005737" value="NAS"/>
      <att type="string" name="GO:0005507" value="NAS"/>
      <att type="string" name="GO:0008270" value="NAS"/>
      <att type="string" name="GO:0046870" value="NAS"/>
      <att type="string" name="GO:0046872" value="IEA"/>
    </att>
    <att type="list" name="annotation.GO BIOLOGICAL_PROCESS">
      <att type="string" name="annotation.GO BIOLOGICAL_PROCESS" value="biological_process"/>
    </att>
    <att type="string" name="Prot_Name" value="metallothionein 1B"/>
  </node>
  <node label="NP_004597.2" id="-135">
    <att type="string" name="annotation.DB_Object_ID" value="P21675"/>
    <att type="string" name="Column 4" value="6872"/>
    <att type="string" name="annotation.DB_Object_Type" value="protein"/>
    <att type="string" name="annotation.DB" value="UniProtKB"/>
    <att type="string" name="GeneID_String" value="6872"/>
    <att type="string" name="annotation.Qualifier" value=""/>
    <att type="string" name="annotation.Taxon" value="Human"/>
    <att type="string" name="upkb_tr" value="Q70T04"/>
    <att type="string" name="Prot_Acc" value="NP_004597.2"/>
    <att type="string" name="type" value="human"/>
    <att type="string" name="annotation.Assigned_by" value="UniProtKB"/>
    <att type="list" name="annotation.GO MOLECULAR_FUNCTION">
      <att type="string" name="annotation.GO MOLECULAR_FUNCTION" value="ATP binding"/>
      <att type="string" name="annotation.GO MOLECULAR_FUNCTION" value="DNA binding"/>
      <att type="string" name="annotation.GO MOLECULAR_FUNCTION" value="histone acetyltransferase activity"/>
      <att type="string" name="annotation.GO MOLECULAR_FUNCTION" value="kinase activity"/>
      <att type="string" name="annotation.GO MOLECULAR_FUNCTION" value="nucleotide binding"/>
      <att type="string" name="annotation.GO MOLECULAR_FUNCTION" value="protein binding"/>
      <att type="string" name="annotation.GO MOLECULAR_FUNCTION" value="protein serine/threonine kinase activity"/>
      <att type="string" name="annotation.GO MOLECULAR_FUNCTION" value="transferase activity"/>
    </att>
    <att type="map" name="annotation.DB:Reference">
      <att type="string" name="GO:0005515" value="PMID:7680771"/>
      <att type="string" name="GO:0006368" value="PMID:9405375"/>
      <att type="string" name="GO:0006355" value="GOA:interpro|GO_REF:0000002"/>
      <att type="string" name="GO:0005669" value="PMID:7680771"/>
      <att type="string" name="GO:0006367" value="PMID:8946909"/>
      <att type="string" name="GO:0005634" value="PMID:7680771"/>
      <att type="string" name="GO:0003677" value="GOA:interpro|GO_REF:0000002"/>
      <att type="string" name="GO:0005524" value="GOA:spkw|GO_REF:0000004"/>
      <att type="string" name="GO:0006350" value="GOA:spkw|GO_REF:0000004"/>
      <att type="string" name="GO:0007049" value="GOA:spkw|GO_REF:0000004"/>
      <att type="string" name="GO:0046777" value="PMID:15053879"/>
      <att type="string" name="GO:0000166" value="GOA:spkw|GO_REF:0000004"/>
      <att type="string" name="GO:0016301" value="GOA:spkw|GO_REF:0000004"/>
      <att type="string" name="GO:0004674" value="PMID:8625415"/>
      <att type="string" name="GO:0005654" value="PMID:2449431"/>
      <att type="string" name="GO:0000080" value="PMID:7680771"/>
      <att type="string" name="GO:0004402" value="PMID:8980232"/>
      <att type="string" name="GO:0016740" value="GOA:spkw|GO_REF:0000004"/>
    </att>
    <att type="integer" name="GeneID" value="6872"/>
    <att type="string" name="annotation.DB_Object_Name" value="TAF1, BA2R, CCG1, CCGS, TAF2A: Transcription initiation factor TFIID subunit 1"/>
    <att type="list" name="annotation.GO CELLULAR_COMPONENT">
      <att type="string" name="annotation.GO CELLULAR_COMPONENT" value="nucleoplasm"/>
      <att type="string" name="annotation.GO CELLULAR_COMPONENT" value="nucleus"/>
      <att type="string" name="annotation.GO CELLULAR_COMPONENT" value="transcription factor TFIID complex"/>
    </att>
    <att type="string" name="annotation.Date" value="20050118"/>
    <att type="list" name="cytoscape.alias.list">
      <att type="string" name="cytoscape.alias.list" value="IPI00009891"/>
      <att type="string" name="cytoscape.alias.list" value="P21675"/>
    </att>
    <att type="string" name="upkb_sp" value="P21675"/>
    <att type="string" name="canonicalName" value="NP_004597.2"/>
    <att type="string" name="annotation.With (or) From" value=""/>
    <att type="integer" name="Degree" value="1"/>
    <att type="map" name="annotation.Evidence">
      <att type="string" name="GO:0005515" value="IPI"/>
      <att type="string" name="GO:0006368" value="EXP"/>
      <att type="string" name="GO:0006355" value="IEA"/>
      <att type="string" name="GO:0005669" value="TAS"/>
      <att type="string" name="GO:0006367" value="EXP"/>
      <att type="string" name="GO:0005634" value="TAS"/>
      <att type="string" name="GO:0003677" value="IEA"/>
      <att type="string" name="GO:0005524" value="IEA"/>
      <att type="string" name="GO:0006350" value="IEA"/>
      <att type="string" name="GO:0007049" value="IEA"/>
      <att type="string" name="GO:0046777" value="TAS"/>
      <att type="string" name="GO:0000166" value="IEA"/>
      <att type="string" name="GO:0016301" value="IEA"/>
      <att type="string" name="GO:0004674" value="IDA"/>
      <att type="string" name="GO:0005654" value="EXP"/>
      <att type="string" name="GO:0000080" value="TAS"/>
      <att type="string" name="GO:0004402" value="IDA"/>
      <att type="string" name="GO:0016740" value="IEA"/>
    </att>
    <att type="list" name="annotation.GO BIOLOGICAL_PROCESS">
      <att type="string" name="annotation.GO BIOLOGICAL_PROCESS" value="G1 phase of mitotic cell cycle"/>
      <att type="string" name="annotation.GO BIOLOGICAL_PROCESS" value="RNA elongation from RNA polymerase II promoter"/>
      <att type="string" name="annotation.GO BIOLOGICAL_PROCESS" value="cell cycle"/>
      <att type="string" name="annotation.GO BIOLOGICAL_PROCESS" value="protein amino acid autophosphorylation"/>
      <att type="string" name="annotation.GO BIOLOGICAL_PROCESS" value="regulation of transcription, DNA-dependent"/>
      <att type="string" name="annotation.GO BIOLOGICAL_PROCESS" value="transcription"/>
      <att type="string" name="annotation.GO BIOLOGICAL_PROCESS" value="transcription initiation from RNA polymerase II promoter"/>
    </att>
    <att type="string" name="Prot_Name" value="TBP-associated factor 1 isoform 1"/>
  </node>
  <node label="NP_612808.1" id="-138">
    <att type="string" name="annotation.DB_Object_ID" value="Q9C0K0"/>
    <att type="string" name="Column 4" value="64919"/>
    <att type="string" name="annotation.DB_Object_Type" value="protein"/>
    <att type="string" name="annotation.DB" value="UniProtKB"/>
    <att type="string" name="GeneID_String" value="64919"/>
    <att type="string" name="annotation.Qualifier" value=""/>
    <att type="string" name="annotation.Taxon" value="Human"/>
    <att type="string" name="upkb_tr" value="A8MT83"/>
    <att type="string" name="Prot_Acc" value="NP_612808.1"/>
    <att type="string" name="type" value="human"/>
    <att type="string" name="annotation.Assigned_by" value="UniProtKB"/>
    <att type="list" name="annotation.GO MOLECULAR_FUNCTION">
      <att type="string" name="annotation.GO MOLECULAR_FUNCTION" value="metal ion binding"/>
      <att type="string" name="annotation.GO MOLECULAR_FUNCTION" value="nucleic acid binding"/>
      <att type="string" name="annotation.GO MOLECULAR_FUNCTION" value="zinc ion binding"/>
    </att>
    <att type="map" name="annotation.DB:Reference">
      <att type="string" name="GO:0005622" value="GOA:interpro|GO_REF:0000002"/>
      <att type="string" name="GO:0006355" value="GOA:spkw|GO_REF:0000004"/>
      <att type="string" name="GO:0008270" value="GOA:interpro|GO_REF:0000002"/>
      <att type="string" name="GO:0005634" value="GOA:spkw|GO_REF:0000004"/>
      <att type="string" name="GO:0003676" value="GOA:interpro|GO_REF:0000002"/>
      <att type="string" name="GO:0046872" value="GOA:spkw|GO_REF:0000004"/>
      <att type="string" name="GO:0006350" value="GOA:spkw|GO_REF:0000004"/>
    </att>
    <att type="integer" name="GeneID" value="64919"/>
    <att type="string" name="annotation.DB_Object_Name" value="BCL11B, CTIP2, RIT1: B-cell lymphoma/leukemia 11B"/>
    <att type="list" name="annotation.GO CELLULAR_COMPONENT">
      <att type="string" name="annotation.GO CELLULAR_COMPONENT" value="intracellular"/>
      <att type="string" name="annotation.GO CELLULAR_COMPONENT" value="nucleus"/>
    </att>
    <att type="string" name="annotation.Date" value="20080616"/>
    <att type="list" name="cytoscape.alias.list">
      <att type="string" name="cytoscape.alias.list" value="IPI00009213"/>
      <att type="string" name="cytoscape.alias.list" value="Q9C0K0"/>
    </att>
    <att type="string" name="upkb_sp" value="Q9C0K0"/>
    <att type="string" name="canonicalName" value="NP_612808.1"/>
    <att type="string" name="annotation.With (or) From" value="SP_KW:KW-0539"/>
    <att type="map" name="annotation.Evidence">
      <att type="string" name="GO:0005622" value="IEA"/>
      <att type="string" name="GO:0006355" value="IEA"/>
      <att type="string" name="GO:0008270" value="IEA"/>
      <att type="string" name="GO:0005634" value="IEA"/>
      <att type="string" name="GO:0003676" value="IEA"/>
      <att type="string" name="GO:0046872" value="IEA"/>
      <att type="string" name="GO:0006350" value="IEA"/>
    </att>
    <att type="list" name="annotation.GO BIOLOGICAL_PROCESS">
      <att type="string" name="annotation.GO BIOLOGICAL_PROCESS" value="regulation of transcription, DNA-dependent"/>
      <att type="string" name="annotation.GO BIOLOGICAL_PROCESS" value="transcription"/>
    </att>
    <att type="string" name="Prot_Name" value="B-cell CLL/lymphoma 11B isoform 1"/>
  </node>
  <node label="NP_002078.1" id="-137">
    <att type="string" name="annotation.DB_Object_ID" value="P28799"/>
    <att type="string" name="Column 4" value="2896"/>
    <att type="string" name="annotation.DB_Object_Type" value="protein"/>
    <att type="string" name="annotation.DB" value="UniProtKB"/>
    <att type="string" name="GeneID_String" value="2896"/>
    <att type="string" name="annotation.Qualifier" value=""/>
    <att type="string" name="annotation.Taxon" value="Human"/>
    <att type="string" name="upkb_tr" value="Q9H8S1"/>
    <att type="string" name="Prot_Acc" value="NP_002078.1"/>
    <att type="string" name="type" value="human"/>
    <att type="string" name="annotation.Assigned_by" value="UniProtKB"/>
    <att type="list" name="annotation.GO MOLECULAR_FUNCTION">
      <att type="string" name="annotation.GO MOLECULAR_FUNCTION" value="cytokine activity"/>
      <att type="string" name="annotation.GO MOLECULAR_FUNCTION" value="growth factor activity"/>
      <att type="string" name="annotation.GO MOLECULAR_FUNCTION" value="phospholipase A2 activity"/>
    </att>
    <att type="map" name="annotation.DB:Reference">
      <att type="string" name="GO:0016042" value="GOA:interpro|GO_REF:0000002"/>
      <att type="string" name="GO:0007165" value="PMID:1542665"/>
      <att type="string" name="GO:0004623" value="GOA:interpro|GO_REF:0000002"/>
      <att type="string" name="GO:0005576" value="GOA:spkw|GO_REF:0000004"/>
      <att type="string" name="GO:0006644" value="GOA:interpro|GO_REF:0000002"/>
      <att type="string" name="GO:0008083" value="PMID:1542665"/>
      <att type="string" name="GO:0005615" value="GOA:spkw|GO_REF:0000004"/>
      <att type="string" name="GO:0005125" value="GOA:spkw|GO_REF:0000004"/>
    </att>
    <att type="integer" name="GeneID" value="2896"/>
    <att type="string" name="annotation.DB_Object_Name" value="GRN: Granulins precursor"/>
    <att type="list" name="annotation.GO CELLULAR_COMPONENT">
      <att type="string" name="annotation.GO CELLULAR_COMPONENT" value="extracellular region"/>
      <att type="string" name="annotation.GO CELLULAR_COMPONENT" value="extracellular space"/>
    </att>
    <att type="string" name="annotation.Date" value="20080616"/>
    <att type="list" name="cytoscape.alias.list">
      <att type="string" name="cytoscape.alias.list" value="IPI00296713"/>
      <att type="string" name="cytoscape.alias.list" value="P28799"/>
    </att>
    <att type="string" name="upkb_sp" value="P28799"/>
    <att type="string" name="canonicalName" value="NP_002078.1"/>
    <att type="string" name="annotation.With (or) From" value="SP_KW:KW-0202"/>
    <att type="integer" name="Degree" value="1"/>
    <att type="map" name="annotation.Evidence">
      <att type="string" name="GO:0016042" value="IEA"/>
      <att type="string" name="GO:0007165" value="NAS"/>
      <att type="string" name="GO:0004623" value="IEA"/>
      <att type="string" name="GO:0005576" value="IEA"/>
      <att type="string" name="GO:0006644" value="IEA"/>
      <att type="string" name="GO:0008083" value="TAS"/>
      <att type="string" name="GO:0005615" value="IEA"/>
      <att type="string" name="GO:0005125" value="IEA"/>
    </att>
    <att type="list" name="annotation.GO BIOLOGICAL_PROCESS">
      <att type="string" name="annotation.GO BIOLOGICAL_PROCESS" value="lipid catabolic process"/>
      <att type="string" name="annotation.GO BIOLOGICAL_PROCESS" value="phospholipid metabolic process"/>
      <att type="string" name="annotation.GO BIOLOGICAL_PROCESS" value="signal transduction"/>
    </att>
    <att type="string" name="Prot_Name" value="granulin precursor"/>
  </node>
  <node label="NP_002497.2" id="-163">
    <att type="string" name="annotation.DB_Object_ID" value="P01138"/>
    <att type="string" name="Column 4" value="4803"/>
    <att type="string" name="annotation.DB_Object_Type" value="protein"/>
    <att type="string" name="annotation.DB" value="UniProtKB"/>
    <att type="string" name="GeneID_String" value="4803"/>
    <att type="string" name="annotation.Qualifier" value=""/>
    <att type="string" name="annotation.Taxon" value="Human"/>
    <att type="string" name="Prot_Acc" value="NP_002497.2"/>
    <att type="string" name="type" value="human"/>
    <att type="string" name="annotation.Assigned_by" value="Reactome"/>
    <att type="list" name="annotation.GO MOLECULAR_FUNCTION">
      <att type="string" name="annotation.GO MOLECULAR_FUNCTION" value="growth factor activity"/>
      <att type="string" name="annotation.GO MOLECULAR_FUNCTION" value="nerve growth factor receptor binding"/>
      <att type="string" name="annotation.GO MOLECULAR_FUNCTION" value="receptor signaling protein activity"/>
    </att>
    <att type="map" name="annotation.DB:Reference">
      <att type="string" name="GO:0032455" value="PMID:12787574"/>
      <att type="string" name="GO:0005796" value="PMID:12787574"/>
      <att type="string" name="GO:0045773" value="GOA:compara|GO_REF:0000019"/>
      <att type="string" name="GO:0046928" value="GOA:compara|GO_REF:0000019"/>
      <att type="string" name="GO:0005576" value="PMID:12787574"/>
      <att type="string" name="GO:0007265" value="PMID:11520933"/>
      <att type="string" name="GO:0019233" value="GOA:compara|GO_REF:0000019"/>
      <att type="string" name="GO:0005163" value="PMID:14985763"/>
      <att type="string" name="GO:0007422" value="GOA:compara|GO_REF:0000019"/>
      <att type="string" name="GO:0045664" value="GOA:compara|GO_REF:0000019"/>
      <att type="string" name="GO:0005057" value="GOA:compara|GO_REF:0000019"/>
      <att type="string" name="GO:0007169" value="PMID:16939974"/>
      <att type="string" name="GO:0008083" value="GOA:interpro|GO_REF:0000002"/>
      <att type="string" name="GO:0005768" value="PMID:10629055"/>
    </att>
    <att type="integer" name="GeneID" value="4803"/>
    <att type="string" name="annotation.DB_Object_Name" value="NGF, NGFB: Beta-nerve growth factor precursor"/>
    <att type="list" name="annotation.GO CELLULAR_COMPONENT">
      <att type="string" name="annotation.GO CELLULAR_COMPONENT" value="Golgi lumen"/>
      <att type="string" name="annotation.GO CELLULAR_COMPONENT" value="endosome"/>
      <att type="string" name="annotation.GO CELLULAR_COMPONENT" value="extracellular region"/>
    </att>
    <att type="string" name="annotation.Date" value="20060907"/>
    <att type="list" name="cytoscape.alias.list">
      <att type="string" name="cytoscape.alias.list" value="IPI00000076"/>
      <att type="string" name="cytoscape.alias.list" value="P01138"/>
    </att>
    <att type="string" name="upkb_sp" value="P01138"/>
    <att type="string" name="canonicalName" value="NP_002497.2"/>
    <att type="string" name="annotation.With (or) From" value=""/>
    <att type="integer" name="Degree" value="1"/>
    <att type="map" name="annotation.Evidence">
      <att type="string" name="GO:0032455" value="EXP"/>
      <att type="string" name="GO:0005796" value="EXP"/>
      <att type="string" name="GO:0045773" value="IEA"/>
      <att type="string" name="GO:0046928" value="IEA"/>
      <att type="string" name="GO:0005576" value="EXP"/>
      <att type="string" name="GO:0007265" value="EXP"/>
      <att type="string" name="GO:0019233" value="IEA"/>
      <att type="string" name="GO:0005163" value="IPI"/>
      <att type="string" name="GO:0007422" value="IEA"/>
      <att type="string" name="GO:0045664" value="IEA"/>
      <att type="string" name="GO:0005057" value="IEA"/>
      <att type="string" name="GO:0007169" value="EXP"/>
      <att type="string" name="GO:0008083" value="IEA"/>
      <att type="string" name="GO:0005768" value="EXP"/>
    </att>
    <att type="list" name="annotation.GO BIOLOGICAL_PROCESS">
      <att type="string" name="annotation.GO BIOLOGICAL_PROCESS" value="Ras protein signal transduction"/>
      <att type="string" name="annotation.GO BIOLOGICAL_PROCESS" value="nerve growth factor processing"/>
      <att type="string" name="annotation.GO BIOLOGICAL_PROCESS" value="peripheral nervous system development"/>
      <att type="string" name="annotation.GO BIOLOGICAL_PROCESS" value="positive regulation of axon extension"/>
      <att type="string" name="annotation.GO BIOLOGICAL_PROCESS" value="regulation of neuron differentiation"/>
      <att type="string" name="annotation.GO BIOLOGICAL_PROCESS" value="regulation of neurotransmitter secretion"/>
      <att type="string" name="annotation.GO BIOLOGICAL_PROCESS" value="sensory perception of pain"/>
      <att type="string" name="annotation.GO BIOLOGICAL_PROCESS" value="transmembrane receptor protein tyrosine kinase signaling pathway"/>
    </att>
    <att type="string" name="Prot_Name" value="nerve growth factor, beta polypeptide precursor"/>
  </node>
  <node label="NP_722560.1" id="-164">
    <att type="string" name="annotation.DB_Object_ID" value="Q05397"/>
    <att type="string" name="Column 4" value="5747"/>
    <att type="string" name="annotation.DB_Object_Type" value="protein"/>
    <att type="string" name="annotation.DB" value="UniProtKB"/>
    <att type="string" name="upkb_vega" value="OTTHUMP00000178307"/>
    <att type="string" name="GeneID_String" value="5747"/>
    <att type="string" name="annotation.Qualifier" value=""/>
    <att type="string" name="MCODE_Node_Status" value="Unclustered"/>
    <att type="string" name="annotation.Taxon" value="Human"/>
    <att type="string" name="upkb_tr" value="Q8IYN9"/>
    <att type="string" name="Prot_Acc" value="NP_722560.1"/>
    <att type="string" name="type" value="human"/>
    <att type="string" name="annotation.Assigned_by" value="UniProtKB"/>
    <att type="list" name="annotation.GO MOLECULAR_FUNCTION">
      <att type="string" name="annotation.GO MOLECULAR_FUNCTION" value="ATP binding"/>
      <att type="string" name="annotation.GO MOLECULAR_FUNCTION" value="SH2 domain binding"/>
      <att type="string" name="annotation.GO MOLECULAR_FUNCTION" value="non-membrane spanning protein tyrosine kinase activity"/>
      <att type="string" name="annotation.GO MOLECULAR_FUNCTION" value="nucleotide binding"/>
      <att type="string" name="annotation.GO MOLECULAR_FUNCTION" value="protein binding"/>
      <att type="string" name="annotation.GO MOLECULAR_FUNCTION" value="protein tyrosine kinase activity"/>
      <att type="string" name="annotation.GO MOLECULAR_FUNCTION" value="signal transducer activity"/>
      <att type="string" name="annotation.GO MOLECULAR_FUNCTION" value="transferase activity"/>
    </att>
    <att type="map" name="annotation.DB:Reference">
      <att type="string" name="GO:0005515" value="PMID:8649368"/>
      <att type="string" name="GO:0030054" value="GOA:spkw|GO_REF:0000004"/>
      <att type="string" name="GO:0005524" value="GOA:interpro|GO_REF:0000002"/>
      <att type="string" name="GO:0005829" value="PMID:9325343"/>
      <att type="string" name="GO:0007172" value="GOA:interpro|GO_REF:0000002"/>
      <att type="string" name="GO:0000166" value="GOA:spkw|GO_REF:0000004"/>
      <att type="string" name="GO:0016020" value="GOA:spkw|GO_REF:0000004"/>
      <att type="string" name="GO:0007229" value="PMID:9636140"/>
      <att type="string" name="GO:0006468" value="PMID:8422239"/>
      <att type="string" name="GO:0004871" value="GOA:interpro|GO_REF:0000002"/>
      <att type="string" name="GO:0004713" value="GOA:interpro|GO_REF:0000002"/>
      <att type="string" name="GO:0005856" value="PMID:10801330"/>
      <att type="string" name="GO:0005925" value="GOA:interpro|GO_REF:0000002"/>
      <att type="string" name="GO:0042169" value="PMID:15077193"/>
      <att type="string" name="GO:0004715" value="GOA:spec|GO_REF:0000003"/>
      <att type="string" name="GO:0016740" value="GOA:spkw|GO_REF:0000004"/>
    </att>
    <att type="integer" name="GeneID" value="5747"/>
    <att type="string" name="annotation.DB_Object_Name" value="PTK2, FAK, FAK1: Focal adhesion kinase 1"/>
    <att type="list" name="annotation.GO CELLULAR_COMPONENT">
      <att type="string" name="annotation.GO CELLULAR_COMPONENT" value="cell junction"/>
      <att type="string" name="annotation.GO CELLULAR_COMPONENT" value="cytoskeleton"/>
      <att type="string" name="annotation.GO CELLULAR_COMPONENT" value="cytosol"/>
      <att type="string" name="annotation.GO CELLULAR_COMPONENT" value="focal adhesion"/>
      <att type="string" name="annotation.GO CELLULAR_COMPONENT" value="membrane"/>
    </att>
    <att type="string" name="annotation.Date" value="20080616"/>
    <att type="list" name="cytoscape.alias.list">
      <att type="string" name="cytoscape.alias.list" value="IPI00012885"/>
      <att type="string" name="cytoscape.alias.list" value="Q05397"/>
    </att>
    <att type="string" name="upkb_sp" value="Q05397"/>
    <att type="string" name="canonicalName" value="NP_722560.1"/>
    <att type="real" name="MCODE_Score" value="0.0"/>
    <att type="string" name="annotation.With (or) From" value="SP_KW:KW-0965"/>
    <att type="integer" name="Degree" value="1"/>
    <att type="map" name="annotation.Evidence">
      <att type="string" name="GO:0005515" value="IPI"/>
      <att type="string" name="GO:0030054" value="IEA"/>
      <att type="string" name="GO:0005524" value="IEA"/>
      <att type="string" name="GO:0005829" value="EXP"/>
      <att type="string" name="GO:0007172" value="IEA"/>
      <att type="string" name="GO:0000166" value="IEA"/>
      <att type="string" name="GO:0016020" value="IEA"/>
      <att type="string" name="GO:0007229" value="TAS"/>
      <att type="string" name="GO:0006468" value="IC"/>
      <att type="string" name="GO:0004871" value="IEA"/>
      <att type="string" name="GO:0004713" value="IEA"/>
      <att type="string" name="GO:0005856" value="TAS"/>
      <att type="string" name="GO:0005925" value="IEA"/>
      <att type="string" name="GO:0042169" value="IPI"/>
      <att type="string" name="GO:0004715" value="IEA"/>
      <att type="string" name="GO:0016740" value="IEA"/>
    </att>
    <att type="list" name="annotation.GO BIOLOGICAL_PROCESS">
      <att type="string" name="annotation.GO BIOLOGICAL_PROCESS" value="integrin-mediated signaling pathway"/>
      <att type="string" name="annotation.GO BIOLOGICAL_PROCESS" value="protein amino acid phosphorylation"/>
      <att type="string" name="annotation.GO BIOLOGICAL_PROCESS" value="signal complex assembly"/>
    </att>
    <att type="string" name="Prot_Name" value="PTK2 protein tyrosine kinase 2 isoform a"/>
  </node>
  <node label="NP_036219.1" id="-165">
    <att type="string" name="annotation.DB_Object_ID" value="Q9Y5Q8"/>
    <att type="string" name="Column 4" value="9328"/>
    <att type="string" name="annotation.DB_Object_Type" value="protein"/>
    <att type="string" name="upkb_ensemble" value="ENSP00000361161"/>
    <att type="string" name="annotation.DB" value="UniProtKB"/>
    <att type="string" name="upkb_vega" value="OTTHUMP00000022457"/>
    <att type="string" name="GeneID_String" value="9328"/>
    <att type="string" name="annotation.Qualifier" value=""/>
    <att type="string" name="annotation.Taxon" value="Human"/>
    <att type="string" name="upkb_tr" value="A6NJB9"/>
    <att type="string" name="Prot_Acc" value="NP_036219.1"/>
    <att type="string" name="type" value="human"/>
    <att type="string" name="annotation.Assigned_by" value="UniProtKB"/>
    <att type="list" name="annotation.GO MOLECULAR_FUNCTION">
      <att type="string" name="annotation.GO MOLECULAR_FUNCTION" value="DNA binding"/>
      <att type="string" name="annotation.GO MOLECULAR_FUNCTION" value="RNA polymerase III transcription factor activity"/>
      <att type="string" name="annotation.GO MOLECULAR_FUNCTION" value="protein binding"/>
    </att>
    <att type="map" name="annotation.DB:Reference">
      <att type="string" name="GO:0005515" value="PMID:17409385"/>
      <att type="string" name="GO:0042797" value="PMID:17409385"/>
      <att type="string" name="GO:0000127" value="PMID:17409385"/>
      <att type="string" name="GO:0003709" value="PMID:17409385"/>
      <att type="string" name="GO:0005634" value="GOA:spkw|GO_REF:0000004"/>
      <att type="string" name="GO:0042791" value="PMID:17409385"/>
      <att type="string" name="GO:0003677" value="PMID:17409385"/>
      <att type="string" name="GO:0006351" value="PMID:17409385"/>
    </att>
    <att type="integer" name="GeneID" value="9328"/>
    <att type="string" name="annotation.DB_Object_Name" value="GTF3C5, CDABP0017: General transcription factor 3C polypeptide 5"/>
    <att type="list" name="annotation.GO CELLULAR_COMPONENT">
      <att type="string" name="annotation.GO CELLULAR_COMPONENT" value="nucleus"/>
      <att type="string" name="annotation.GO CELLULAR_COMPONENT" value="transcription factor TFIIIC complex"/>
    </att>
    <att type="string" name="annotation.Date" value="20080616"/>
    <att type="list" name="cytoscape.alias.list">
      <att type="string" name="cytoscape.alias.list" value="IPI00844182"/>
      <att type="string" name="cytoscape.alias.list" value="Q9Y5Q8"/>
    </att>
    <att type="string" name="upkb_sp" value="Q9Y5Q8"/>
    <att type="string" name="canonicalName" value="NP_036219.1"/>
    <att type="string" name="annotation.With (or) From" value="SP_KW:KW-0539"/>
    <att type="integer" name="Degree" value="1"/>
    <att type="map" name="annotation.Evidence">
      <att type="string" name="GO:0005515" value="IPI"/>
      <att type="string" name="GO:0042797" value="IC"/>
      <att type="string" name="GO:0000127" value="IDA"/>
      <att type="string" name="GO:0003709" value="IC"/>
      <att type="string" name="GO:0005634" value="IEA"/>
      <att type="string" name="GO:0042791" value="IC"/>
      <att type="string" name="GO:0003677" value="IC"/>
      <att type="string" name="GO:0006351" value="IC"/>
    </att>
    <att type="list" name="annotation.GO BIOLOGICAL_PROCESS">
      <att type="string" name="annotation.GO BIOLOGICAL_PROCESS" value="5S class rRNA transcription"/>
      <att type="string" name="annotation.GO BIOLOGICAL_PROCESS" value="tRNA transcription from RNA polymerase III promoter"/>
      <att type="string" name="annotation.GO BIOLOGICAL_PROCESS" value="transcription, DNA-dependent"/>
    </att>
    <att type="string" name="Prot_Name" value="general transcription factor IIIC, polypeptide 5, 63kDa"/>
  </node>
  <node label="NP_066564.1" id="-166">
    <att type="string" name="annotation.DB_Object_ID" value="Q92830"/>
    <att type="string" name="Column 4" value="2648"/>
    <att type="string" name="annotation.DB_Object_Type" value="protein"/>
    <att type="string" name="annotation.DB" value="UniProtKB"/>
    <att type="string" name="GeneID_String" value="2648"/>
    <att type="string" name="annotation.Qualifier" value=""/>
    <att type="string" name="annotation.Taxon" value="Human"/>
    <att type="string" name="Prot_Acc" value="NP_066564.1"/>
    <att type="string" name="type" value="human"/>
    <att type="string" name="annotation.Assigned_by" value="UniProtKB"/>
    <att type="list" name="annotation.GO MOLECULAR_FUNCTION">
      <att type="string" name="annotation.GO MOLECULAR_FUNCTION" value="N-acetyltransferase activity"/>
      <att type="string" name="annotation.GO MOLECULAR_FUNCTION" value="histone acetyltransferase activity"/>
      <att type="string" name="annotation.GO MOLECULAR_FUNCTION" value="histone deacetylase binding"/>
      <att type="string" name="annotation.GO MOLECULAR_FUNCTION" value="protein binding"/>
      <att type="string" name="annotation.GO MOLECULAR_FUNCTION" value="transcription coactivator activity"/>
      <att type="string" name="annotation.GO MOLECULAR_FUNCTION" value="transferase activity"/>
    </att>
    <att type="map" name="annotation.DB:Reference">
      <att type="string" name="GO:0005515" value="PMID:12887892"/>
      <att type="string" name="GO:0008080" value="GOA:interpro|GO_REF:0000002"/>
      <att type="string" name="GO:0042826" value="PMID:12887892"/>
      <att type="string" name="GO:0006357" value="PMID:8552087"/>
      <att type="string" name="GO:0001756" value="GOA:compara|GO_REF:0000019"/>
      <att type="string" name="GO:0003713" value="PMID:8552087"/>
      <att type="string" name="GO:0005634" value="GOA:spkw|GO_REF:0000004"/>
      <att type="string" name="GO:0006350" value="GOA:spkw|GO_REF:0000004"/>
      <att type="string" name="GO:0044419" value="GOA:spkw|GO_REF:0000004"/>
      <att type="string" name="GO:0000123" value="GOA:compara|GO_REF:0000019"/>
      <att type="string" name="GO:0008152" value="GOA:interpro|GO_REF:0000002"/>
      <att type="string" name="GO:0006338" value="PMID:8552087"/>
      <att type="string" name="GO:0006473" value="PMID:8552087"/>
      <att type="string" name="GO:0016740" value="GOA:spkw|GO_REF:0000004"/>
      <att type="string" name="GO:0004402" value="GOA:spec|GO_REF:0000003"/>
    </att>
    <att type="integer" name="GeneID" value="2648"/>
    <att type="string" name="annotation.DB_Object_Name" value="GCN5L2, GCN5, HGCN5: General control of amino acid synthesis protein 5-like 2"/>
    <att type="list" name="annotation.GO CELLULAR_COMPONENT">
      <att type="string" name="annotation.GO CELLULAR_COMPONENT" value="histone acetyltransferase complex"/>
      <att type="string" name="annotation.GO CELLULAR_COMPONENT" value="nucleus"/>
    </att>
    <att type="string" name="annotation.Date" value="20080616"/>
    <att type="list" name="cytoscape.alias.list">
      <att type="string" name="cytoscape.alias.list" value="IPI00306871"/>
      <att type="string" name="cytoscape.alias.list" value="Q92830"/>
    </att>
    <att type="string" name="upkb_sp" value="Q92830"/>
    <att type="string" name="canonicalName" value="NP_066564.1"/>
    <att type="string" name="annotation.With (or) From" value="SP_KW:KW-0539"/>
    <att type="integer" name="Degree" value="1"/>
    <att type="map" name="annotation.Evidence">
      <att type="string" name="GO:0005515" value="IPI"/>
      <att type="string" name="GO:0008080" value="IEA"/>
      <att type="string" name="GO:0042826" value="IPI"/>
      <att type="string" name="GO:0006357" value="TAS"/>
      <att type="string" name="GO:0001756" value="IEA"/>
      <att type="string" name="GO:0003713" value="TAS"/>
      <att type="string" name="GO:0005634" value="IEA"/>
      <att type="string" name="GO:0006350" value="IEA"/>
      <att type="string" name="GO:0044419" value="IEA"/>
      <att type="string" name="GO:0000123" value="IEA"/>
      <att type="string" name="GO:0008152" value="IEA"/>
      <att type="string" name="GO:0006338" value="TAS"/>
      <att type="string" name="GO:0006473" value="TAS"/>
      <att type="string" name="GO:0016740" value="IEA"/>
      <att type="string" name="GO:0004402" value="IEA"/>
    </att>
    <att type="list" name="annotation.GO BIOLOGICAL_PROCESS">
      <att type="string" name="annotation.GO BIOLOGICAL_PROCESS" value="chromatin remodeling"/>
      <att type="string" name="annotation.GO BIOLOGICAL_PROCESS" value="interspecies interaction between organisms"/>
      <att type="string" name="annotation.GO BIOLOGICAL_PROCESS" value="metabolic process"/>
      <att type="string" name="annotation.GO BIOLOGICAL_PROCESS" value="protein amino acid acetylation"/>
      <att type="string" name="annotation.GO BIOLOGICAL_PROCESS" value="regulation of transcription from RNA polymerase II promoter"/>
      <att type="string" name="annotation.GO BIOLOGICAL_PROCESS" value="somitogenesis"/>
      <att type="string" name="annotation.GO BIOLOGICAL_PROCESS" value="transcription"/>
    </att>
    <att type="string" name="Prot_Name" value="GCN5 general control of amino-acid synthesis 5-like 2"/>
  </node>
  <node label="NP_803187.1" id="-159">
    <att type="string" name="annotation.DB_Object_ID" value="Q9UPY3"/>
    <att type="string" name="Column 4" value="23405"/>
    <att type="string" name="annotation.DB_Object_Type" value="protein"/>
    <att type="string" name="annotation.DB" value="UniProtKB"/>
    <att type="string" name="GeneID_String" value="23405"/>
    <att type="string" name="annotation.Qualifier" value=""/>
    <att type="string" name="annotation.Taxon" value="Human"/>
    <att type="string" name="Prot_Acc" value="NP_803187.1"/>
    <att type="string" name="type" value="human"/>
    <att type="string" name="annotation.Assigned_by" value="UniProtKB"/>
    <att type="list" name="annotation.GO MOLECULAR_FUNCTION">
      <att type="string" name="annotation.GO MOLECULAR_FUNCTION" value="ATP binding"/>
      <att type="string" name="annotation.GO MOLECULAR_FUNCTION" value="ATP-dependent helicase activity"/>
      <att type="string" name="annotation.GO MOLECULAR_FUNCTION" value="double-stranded RNA binding"/>
      <att type="string" name="annotation.GO MOLECULAR_FUNCTION" value="endonuclease activity"/>
      <att type="string" name="annotation.GO MOLECULAR_FUNCTION" value="hydrolase activity"/>
      <att type="string" name="annotation.GO MOLECULAR_FUNCTION" value="nucleotide binding"/>
      <att type="string" name="annotation.GO MOLECULAR_FUNCTION" value="protein binding"/>
      <att type="string" name="annotation.GO MOLECULAR_FUNCTION" value="ribonuclease III activity"/>
    </att>
    <att type="map" name="annotation.DB:Reference">
      <att type="string" name="GO:0003725" value="PMID:12411504"/>
      <att type="string" name="GO:0005515" value="PMID:12526743"/>
      <att type="string" name="GO:0008026" value="GOA:interpro|GO_REF:0000002"/>
      <att type="string" name="GO:0030423" value="PMID:12560494"/>
      <att type="string" name="GO:0006396" value="GOA:interpro|GO_REF:0000002"/>
      <att type="string" name="GO:0030422" value="GOA:compara|GO_REF:0000019"/>
      <att type="string" name="GO:0030324" value="GOA:compara|GO_REF:0000019"/>
      <att type="string" name="GO:0031047" value="GOA:spkw|GO_REF:0000004"/>
      <att type="string" name="GO:0001525" value="GOA:compara|GO_REF:0000019"/>
      <att type="string" name="GO:0005524" value="GOA:interpro|GO_REF:0000002"/>
      <att type="string" name="GO:0005622" value="PMID:12560494"/>
      <att type="string" name="GO:0004519" value="GOA:spkw|GO_REF:0000004"/>
      <att type="string" name="GO:0016787" value="GOA:spkw|GO_REF:0000004"/>
      <att type="string" name="GO:0004525" value="PMID:12560494"/>
      <att type="string" name="GO:0000166" value="GOA:spkw|GO_REF:0000004"/>
      <att type="string" name="GO:0035196" value="GOA:compara|GO_REF:0000019"/>
      <att type="string" name="GO:0019827" value="GOA:compara|GO_REF:0000019"/>
      <att type="string" name="GO:0035116" value="GOA:compara|GO_REF:0000019"/>
      <att type="string" name="GO:0048754" value="GOA:compara|GO_REF:0000019"/>
    </att>
    <att type="integer" name="GeneID" value="23405"/>
    <att type="string" name="annotation.DB_Object_Name" value="DICER1, DICER, HERNA, KIAA0928: Endoribonuclease Dicer"/>
    <att type="list" name="annotation.GO CELLULAR_COMPONENT">
      <att type="string" name="annotation.GO CELLULAR_COMPONENT" value="intracellular"/>
    </att>
    <att type="string" name="annotation.Date" value="20030425"/>
    <att type="list" name="cytoscape.alias.list">
      <att type="string" name="cytoscape.alias.list" value="IPI00219036"/>
      <att type="string" name="cytoscape.alias.list" value="Q9UPY3"/>
    </att>
    <att type="string" name="upkb_sp" value="Q9UPY3"/>
    <att type="string" name="canonicalName" value="NP_803187.1"/>
    <att type="string" name="annotation.With (or) From" value=""/>
    <att type="map" name="annotation.Evidence">
      <att type="string" name="GO:0003725" value="IDA"/>
      <att type="string" name="GO:0005515" value="IPI"/>
      <att type="string" name="GO:0008026" value="IEA"/>
      <att type="string" name="GO:0030423" value="IEP"/>
      <att type="string" name="GO:0006396" value="IEA"/>
      <att type="string" name="GO:0030422" value="IEA"/>
      <att type="string" name="GO:0030324" value="IEA"/>
      <att type="string" name="GO:0031047" value="IEA"/>
      <att type="string" name="GO:0001525" value="IEA"/>
      <att type="string" name="GO:0005524" value="IEA"/>
      <att type="string" name="GO:0005622" value="NAS"/>
      <att type="string" name="GO:0004519" value="IEA"/>
      <att type="string" name="GO:0016787" value="IEA"/>
      <att type="string" name="GO:0004525" value="IDA"/>
      <att type="string" name="GO:0000166" value="IEA"/>
      <att type="string" name="GO:0035196" value="IEA"/>
      <att type="string" name="GO:0019827" value="IEA"/>
      <att type="string" name="GO:0035116" value="IEA"/>
      <att type="string" name="GO:0048754" value="IEA"/>
    </att>
    <att type="list" name="annotation.GO BIOLOGICAL_PROCESS">
      <att type="string" name="annotation.GO BIOLOGICAL_PROCESS" value="RNA interference, production of siRNA"/>
      <att type="string" name="annotation.GO BIOLOGICAL_PROCESS" value="RNA interference, targeting of mRNA for destruction"/>
      <att type="string" name="annotation.GO BIOLOGICAL_PROCESS" value="RNA processing"/>
      <att type="string" name="annotation.GO BIOLOGICAL_PROCESS" value="angiogenesis"/>
      <att type="string" name="annotation.GO BIOLOGICAL_PROCESS" value="branching morphogenesis of a tube"/>
      <att type="string" name="annotation.GO BIOLOGICAL_PROCESS" value="embryonic hindlimb morphogenesis"/>
      <att type="string" name="annotation.GO BIOLOGICAL_PROCESS" value="gene silencing by RNA"/>
      <att type="string" name="annotation.GO BIOLOGICAL_PROCESS" value="gene silencing by miRNA, production of miRNAs"/>
      <att type="string" name="annotation.GO BIOLOGICAL_PROCESS" value="lung development"/>
      <att type="string" name="annotation.GO BIOLOGICAL_PROCESS" value="stem cell maintenance"/>
    </att>
    <att type="string" name="Prot_Name" value="dicer1"/>
  </node>
  <node label="NP_003503.1" id="-160">
    <att type="string" name="annotation.DB_Object_ID" value="Q93077"/>
    <att type="string" name="Column 4" value="8334"/>
    <att type="string" name="annotation.DB_Object_Type" value="protein"/>
    <att type="string" name="annotation.DB" value="UniProtKB"/>
    <att type="string" name="GeneID_String" value="8334"/>
    <att type="string" name="annotation.Qualifier" value=""/>
    <att type="string" name="annotation.Taxon" value="Human"/>
    <att type="string" name="Prot_Acc" value="NP_003503.1"/>
    <att type="string" name="type" value="human"/>
    <att type="string" name="annotation.Assigned_by" value="UniProtKB"/>
    <att type="list" name="annotation.GO MOLECULAR_FUNCTION">
      <att type="string" name="annotation.GO MOLECULAR_FUNCTION" value="DNA binding"/>
    </att>
    <att type="map" name="annotation.DB:Reference">
      <att type="string" name="GO:0005694" value="GOA:spkw|GO_REF:0000004"/>
      <att type="string" name="GO:0006334" value="UniProt:Q93077"/>
      <att type="string" name="GO:0005634" value="GOA:interpro|GO_REF:0000002"/>
      <att type="string" name="GO:0000786" value="UniProt:Q93077"/>
      <att type="string" name="GO:0003677" value="UniProt:Q93077"/>
    </att>
    <att type="integer" name="GeneID" value="8334"/>
    <att type="string" name="annotation.DB_Object_Name" value="HIST1H2AC, H2AFL: Histone H2A type 1-C"/>
    <att type="list" name="annotation.GO CELLULAR_COMPONENT">
      <att type="string" name="annotation.GO CELLULAR_COMPONENT" value="chromosome"/>
      <att type="string" name="annotation.GO CELLULAR_COMPONENT" value="nucleosome"/>
      <att type="string" name="annotation.GO CELLULAR_COMPONENT" value="nucleus"/>
    </att>
    <att type="string" name="annotation.Date" value="20080616"/>
    <att type="list" name="cytoscape.alias.list">
      <att type="string" name="cytoscape.alias.list" value="IPI00216456"/>
      <att type="string" name="cytoscape.alias.list" value="Q93077"/>
    </att>
    <att type="string" name="upkb_sp" value="Q93077"/>
    <att type="string" name="canonicalName" value="NP_003503.1"/>
    <att type="string" name="annotation.With (or) From" value="SP_KW:KW-0158"/>
    <att type="map" name="annotation.Evidence">
      <att type="string" name="GO:0005694" value="IEA"/>
      <att type="string" name="GO:0006334" value="NAS"/>
      <att type="string" name="GO:0005634" value="IEA"/>
      <att type="string" name="GO:0000786" value="NAS"/>
      <att type="string" name="GO:0003677" value="NAS"/>
    </att>
    <att type="list" name="annotation.GO BIOLOGICAL_PROCESS">
      <att type="string" name="annotation.GO BIOLOGICAL_PROCESS" value="nucleosome assembly"/>
    </att>
    <att type="string" name="Prot_Name" value="H2A histone family, member L"/>
  </node>
  <node label="NP_671709.1" id="-161">
    <att type="string" name="annotation.DB_Object_ID" value="Q5VTR4"/>
    <att type="string" name="Column 4" value="5535"/>
    <att type="string" name="annotation.DB_Object_Type" value="protein"/>
    <att type="string" name="annotation.DB" value="UniProtKB"/>
    <att type="string" name="GeneID_String" value="5535"/>
    <att type="string" name="annotation.Qualifier" value=""/>
    <att type="string" name="annotation.Taxon" value="Human"/>
    <att type="string" name="upkb_tr" value="Q5VTR4"/>
    <att type="string" name="Prot_Acc" value="NP_671709.1"/>
    <att type="string" name="type" value="human"/>
    <att type="string" name="annotation.Assigned_by" value="UniProtKB"/>
    <att type="list" name="annotation.GO MOLECULAR_FUNCTION">
      <att type="string" name="annotation.GO MOLECULAR_FUNCTION" value="calcium ion binding"/>
    </att>
    <att type="map" name="annotation.DB:Reference">
      <att type="string" name="GO:0005509" value="GOA:interpro|GO_REF:0000002"/>
    </att>
    <att type="integer" name="GeneID" value="5535"/>
    <att type="string" name="annotation.DB_Object_Name" value="PPP3R2, RP11-102M4.2-001, hCG_1790899: Protein phosphatase 3"/>
    <att type="string" name="annotation.Date" value="20080613"/>
    <att type="list" name="cytoscape.alias.list">
      <att type="string" name="cytoscape.alias.list" value="IPI00065432"/>
      <att type="string" name="cytoscape.alias.list" value="Q5VTR4"/>
    </att>
    <att type="string" name="canonicalName" value="NP_671709.1"/>
    <att type="string" name="annotation.With (or) From" value="InterPro:IPR002048"/>
    <att type="integer" name="Degree" value="1"/>
    <att type="map" name="annotation.Evidence">
      <att type="string" name="GO:0005509" value="IEA"/>
    </att>
    <att type="string" name="Prot_Name" value="protein phosphatase 3 regulatory subunit B, beta isoform"/>
  </node>
  <node label="NP_005185.2" id="-162">
    <att type="string" name="annotation.DB_Object_ID" value="P17676"/>
    <att type="string" name="Column 4" value="1051"/>
    <att type="string" name="annotation.DB_Object_Type" value="protein"/>
    <att type="string" name="annotation.DB" value="UniProtKB"/>
    <att type="string" name="GeneID_String" value="1051"/>
    <att type="string" name="annotation.Qualifier" value=""/>
    <att type="string" name="annotation.Taxon" value="Human"/>
    <att type="string" name="Prot_Acc" value="NP_005185.2"/>
    <att type="string" name="type" value="human"/>
    <att type="string" name="annotation.Assigned_by" value="Ensembl"/>
    <att type="list" name="annotation.GO MOLECULAR_FUNCTION">
      <att type="string" name="annotation.GO MOLECULAR_FUNCTION" value="protein heterodimerization activity"/>
      <att type="string" name="annotation.GO MOLECULAR_FUNCTION" value="protein homodimerization activity"/>
      <att type="string" name="annotation.GO MOLECULAR_FUNCTION" value="sequence-specific DNA binding"/>
      <att type="string" name="annotation.GO MOLECULAR_FUNCTION" value="transcription activator activity"/>
      <att type="string" name="annotation.GO MOLECULAR_FUNCTION" value="transcription factor activity"/>
    </att>
    <att type="map" name="annotation.DB:Reference">
      <att type="string" name="GO:0006355" value="GOA:interpro|GO_REF:0000002"/>
      <att type="string" name="GO:0003700" value="PMID:10821850"/>
      <att type="string" name="GO:0046982" value="GOA:compara|GO_REF:0000019"/>
      <att type="string" name="GO:0006366" value="PMID:10821850"/>
      <att type="string" name="GO:0016563" value="GOA:compara|GO_REF:0000019"/>
      <att type="string" name="GO:0001892" value="GOA:compara|GO_REF:0000019"/>
      <att type="string" name="GO:0006916" value="GOA:compara|GO_REF:0000019"/>
      <att type="string" name="GO:0045408" value="GOA:compara|GO_REF:0000019"/>
      <att type="string" name="GO:0005634" value="PMID:10821850"/>
      <att type="string" name="GO:0006953" value="PMID:2112087"/>
      <att type="string" name="GO:0006917" value="GOA:compara|GO_REF:0000019"/>
      <att type="string" name="GO:0042803" value="GOA:compara|GO_REF:0000019"/>
      <att type="string" name="GO:0043565" value="GOA:interpro|GO_REF:0000002"/>
      <att type="string" name="GO:0005737" value="GOA:compara|GO_REF:0000019"/>
      <att type="string" name="GO:0006955" value="PMID:2112087"/>
      <att type="string" name="GO:0045941" value="GOA:compara|GO_REF:0000019"/>
      <att type="string" name="GO:0006954" value="PMID:2112087"/>
      <att type="string" name="GO:0030182" value="GOA:compara|GO_REF:0000019"/>
      <att type="string" name="GO:0045444" value="GOA:compara|GO_REF:0000019"/>
    </att>
    <att type="integer" name="GeneID" value="1051"/>
    <att type="string" name="annotation.DB_Object_Name" value="CEBPB, TCF5, PP9092: CCAAT/enhancer-binding protein beta"/>
    <att type="list" name="annotation.GO CELLULAR_COMPONENT">
      <att type="string" name="annotation.GO CELLULAR_COMPONENT" value="cytoplasm"/>
      <att type="string" name="annotation.GO CELLULAR_COMPONENT" value="nucleus"/>
    </att>
    <att type="string" name="annotation.Date" value="20080612"/>
    <att type="list" name="cytoscape.alias.list">
      <att type="string" name="cytoscape.alias.list" value="IPI00289773"/>
      <att type="string" name="cytoscape.alias.list" value="P17676"/>
    </att>
    <att type="string" name="upkb_sp" value="P17676"/>
    <att type="string" name="canonicalName" value="NP_005185.2"/>
    <att type="string" name="annotation.With (or) From" value="Ensembl:ENSMUSP00000069850"/>
    <att type="integer" name="Degree" value="2"/>
    <att type="map" name="annotation.Evidence">
      <att type="string" name="GO:0006355" value="IEA"/>
      <att type="string" name="GO:0003700" value="NAS"/>
      <att type="string" name="GO:0046982" value="IEA"/>
      <att type="string" name="GO:0006366" value="TAS"/>
      <att type="string" name="GO:0016563" value="IEA"/>
      <att type="string" name="GO:0001892" value="IEA"/>
      <att type="string" name="GO:0006916" value="IEA"/>
      <att type="string" name="GO:0045408" value="IEA"/>
      <att type="string" name="GO:0005634" value="TAS"/>
      <att type="string" name="GO:0006953" value="TAS"/>
      <att type="string" name="GO:0006917" value="IEA"/>
      <att type="string" name="GO:0042803" value="IEA"/>
      <att type="string" name="GO:0043565" value="IEA"/>
      <att type="string" name="GO:0005737" value="IEA"/>
      <att type="string" name="GO:0006955" value="TAS"/>
      <att type="string" name="GO:0045941" value="IEA"/>
      <att type="string" name="GO:0006954" value="TAS"/>
      <att type="string" name="GO:0030182" value="IEA"/>
      <att type="string" name="GO:0045444" value="IEA"/>
    </att>
    <att type="list" name="annotation.GO BIOLOGICAL_PROCESS">
      <att type="string" name="annotation.GO BIOLOGICAL_PROCESS" value="acute-phase response"/>
      <att type="string" name="annotation.GO BIOLOGICAL_PROCESS" value="anti-apoptosis"/>
      <att type="string" name="annotation.GO BIOLOGICAL_PROCESS" value="embryonic placenta development"/>
      <att type="string" name="annotation.GO BIOLOGICAL_PROCESS" value="fat cell differentiation"/>
      <att type="string" name="annotation.GO BIOLOGICAL_PROCESS" value="immune response"/>
      <att type="string" name="annotation.GO BIOLOGICAL_PROCESS" value="induction of apoptosis"/>
      <att type="string" name="annotation.GO BIOLOGICAL_PROCESS" value="inflammatory response"/>
      <att type="string" name="annotation.GO BIOLOGICAL_PROCESS" value="neuron differentiation"/>
      <att type="string" name="annotation.GO BIOLOGICAL_PROCESS" value="positive regulation of transcription"/>
      <att type="string" name="annotation.GO BIOLOGICAL_PROCESS" value="regulation of interleukin-6 biosynthetic process"/>
      <att type="string" name="annotation.GO BIOLOGICAL_PROCESS" value="regulation of transcription, DNA-dependent"/>
      <att type="string" name="annotation.GO BIOLOGICAL_PROCESS" value="transcription from RNA polymerase II promoter"/>
    </att>
    <att type="string" name="Prot_Name" value="CCAAT/enhancer binding protein beta"/>
  </node>
  <node label="NP_004074.2" id="-155">
    <att type="string" name="annotation.DB_Object_ID" value="P35638"/>
    <att type="string" name="Column 4" value="1649"/>
    <att type="string" name="annotation.DB_Object_Type" value="protein"/>
    <att type="string" name="annotation.DB" value="UniProtKB"/>
    <att type="string" name="upkb_vega" value="OTTHUMP00000168238"/>
    <att type="string" name="GeneID_String" value="1649"/>
    <att type="string" name="annotation.Qualifier" value=""/>
    <att type="string" name="annotation.Taxon" value="Human"/>
    <att type="string" name="Prot_Acc" value="NP_004074.2"/>
    <att type="string" name="type" value="human"/>
    <att type="string" name="annotation.Assigned_by" value="Ensembl"/>
    <att type="list" name="annotation.GO MOLECULAR_FUNCTION">
      <att type="string" name="annotation.GO MOLECULAR_FUNCTION" value="protein dimerization activity"/>
      <att type="string" name="annotation.GO MOLECULAR_FUNCTION" value="sequence-specific DNA binding"/>
      <att type="string" name="annotation.GO MOLECULAR_FUNCTION" value="transcription corepressor activity"/>
      <att type="string" name="annotation.GO MOLECULAR_FUNCTION" value="transcription factor activity"/>
    </att>
    <att type="map" name="annotation.DB:Reference">
      <att type="string" name="GO:0042542" value="GOA:compara|GO_REF:0000019"/>
      <att type="string" name="GO:0006355" value="PMID:7503811"/>
      <att type="string" name="GO:0006983" value="GOA:compara|GO_REF:0000019"/>
      <att type="string" name="GO:0003700" value="PMID:8510758"/>
      <att type="string" name="GO:0043065" value="GOA:compara|GO_REF:0000019"/>
      <att type="string" name="GO:0007584" value="GOA:compara|GO_REF:0000019"/>
      <att type="string" name="GO:0003714" value="PMID:7503811"/>
      <att type="string" name="GO:0007568" value="GOA:compara|GO_REF:0000019"/>
      <att type="string" name="GO:0032792" value="GOA:compara|GO_REF:0000019"/>
      <att type="string" name="GO:0005634" value="GOA:interpro|GO_REF:0000002"/>
      <att type="string" name="GO:0030503" value="PMID:14667815"/>
      <att type="string" name="GO:0006974" value="PMID:1339368"/>
      <att type="string" name="GO:0030968" value="GOA:compara|GO_REF:0000019"/>
      <att type="string" name="GO:0043565" value="GOA:interpro|GO_REF:0000002"/>
      <att type="string" name="GO:0001975" value="GOA:compara|GO_REF:0000019"/>
      <att type="string" name="GO:0005737" value="GOA:compara|GO_REF:0000019"/>
      <att type="string" name="GO:0007049" value="GOA:spkw|GO_REF:0000004"/>
      <att type="string" name="GO:0045941" value="GOA:compara|GO_REF:0000019"/>
      <att type="string" name="GO:0048568" value="GOA:compara|GO_REF:0000019"/>
      <att type="string" name="GO:0046983" value="GOA:interpro|GO_REF:0000002"/>
      <att type="string" name="GO:0007050" value="GOA:spkw|GO_REF:0000004"/>
      <att type="string" name="GO:0042789" value="PMID:14667815"/>
      <att type="string" name="GO:0006979" value="GOA:compara|GO_REF:0000019"/>
    </att>
    <att type="integer" name="GeneID" value="1649"/>
    <att type="string" name="annotation.DB_Object_Name" value="DDIT3, CHOP, GADD153: DNA damage-inducible transcript 3"/>
    <att type="list" name="annotation.GO CELLULAR_COMPONENT">
      <att type="string" name="annotation.GO CELLULAR_COMPONENT" value="cytoplasm"/>
      <att type="string" name="annotation.GO CELLULAR_COMPONENT" value="nucleus"/>
    </att>
    <att type="string" name="annotation.Date" value="20080612"/>
    <att type="list" name="cytoscape.alias.list">
      <att type="string" name="cytoscape.alias.list" value="IPI00019956"/>
      <att type="string" name="cytoscape.alias.list" value="P35638"/>
    </att>
    <att type="string" name="upkb_sp" value="P35638"/>
    <att type="string" name="canonicalName" value="NP_004074.2"/>
    <att type="string" name="annotation.With (or) From" value="Ensembl:ENSRNOP00000008941"/>
    <att type="map" name="annotation.Evidence">
      <att type="string" name="GO:0042542" value="IEA"/>
      <att type="string" name="GO:0006355" value="TAS"/>
      <att type="string" name="GO:0006983" value="IEA"/>
      <att type="string" name="GO:0003700" value="NAS"/>
      <att type="string" name="GO:0043065" value="IEA"/>
      <att type="string" name="GO:0007584" value="IEA"/>
      <att type="string" name="GO:0003714" value="TAS"/>
      <att type="string" name="GO:0007568" value="IEA"/>
      <att type="string" name="GO:0032792" value="IEA"/>
      <att type="string" name="GO:0005634" value="IEA"/>
      <att type="string" name="GO:0030503" value="IDA"/>
      <att type="string" name="GO:0006974" value="TAS"/>
      <att type="string" name="GO:0030968" value="IEA"/>
      <att type="string" name="GO:0043565" value="IEA"/>
      <att type="string" name="GO:0001975" value="IEA"/>
      <att type="string" name="GO:0005737" value="IEA"/>
      <att type="string" name="GO:0007049" value="IEA"/>
      <att type="string" name="GO:0045941" value="IEA"/>
      <att type="string" name="GO:0048568" value="IEA"/>
      <att type="string" name="GO:0046983" value="IEA"/>
      <att type="string" name="GO:0007050" value="IEA"/>
      <att type="string" name="GO:0042789" value="IDA"/>
      <att type="string" name="GO:0006979" value="IEA"/>
    </att>
    <att type="list" name="annotation.GO BIOLOGICAL_PROCESS">
      <att type="string" name="annotation.GO BIOLOGICAL_PROCESS" value="ER overload response"/>
      <att type="string" name="annotation.GO BIOLOGICAL_PROCESS" value="aging"/>
      <att type="string" name="annotation.GO BIOLOGICAL_PROCESS" value="cell cycle"/>
      <att type="string" name="annotation.GO BIOLOGICAL_PROCESS" value="cell cycle arrest"/>
      <att type="string" name="annotation.GO BIOLOGICAL_PROCESS" value="embryonic organ development"/>
      <att type="string" name="annotation.GO BIOLOGICAL_PROCESS" value="endoplasmic reticulum unfolded protein response"/>
      <att type="string" name="annotation.GO BIOLOGICAL_PROCESS" value="mRNA transcription from RNA polymerase II promoter"/>
      <att type="string" name="annotation.GO BIOLOGICAL_PROCESS" value="negative regulation of CREB transcription factor activity"/>
      <att type="string" name="annotation.GO BIOLOGICAL_PROCESS" value="positive regulation of apoptosis"/>
      <att type="string" name="annotation.GO BIOLOGICAL_PROCESS" value="positive regulation of transcription"/>
      <att type="string" name="annotation.GO BIOLOGICAL_PROCESS" value="regulation of cell redox homeostasis"/>
      <att type="string" name="annotation.GO BIOLOGICAL_PROCESS" value="regulation of transcription, DNA-dependent"/>
      <att type="string" name="annotation.GO BIOLOGICAL_PROCESS" value="response to DNA damage stimulus"/>
      <att type="string" name="annotation.GO BIOLOGICAL_PROCESS" value="response to amphetamine"/>
      <att type="string" name="annotation.GO BIOLOGICAL_PROCESS" value="response to hydrogen peroxide"/>
      <att type="string" name="annotation.GO BIOLOGICAL_PROCESS" value="response to nutrient"/>
      <att type="string" name="annotation.GO BIOLOGICAL_PROCESS" value="response to oxidative stress"/>
    </att>
    <att type="string" name="Prot_Name" value="DNA-damage-inducible transcript 3"/>
  </node>
  <node label="NP_005850.1" id="-156">
    <att type="string" name="annotation.DB_Object_ID" value="Q00577"/>
    <att type="string" name="Column 4" value="5813"/>
    <att type="string" name="annotation.DB_Object_Type" value="protein"/>
    <att type="string" name="annotation.DB" value="UniProtKB"/>
    <att type="string" name="GeneID_String" value="5813"/>
    <att type="string" name="annotation.Qualifier" value=""/>
    <att type="string" name="MCODE_Node_Status" value="Unclustered"/>
    <att type="string" name="annotation.Taxon" value="Human"/>
    <att type="string" name="Prot_Acc" value="NP_005850.1"/>
    <att type="string" name="type" value="human"/>
    <att type="string" name="annotation.Assigned_by" value="Ensembl"/>
    <att type="list" name="annotation.GO MOLECULAR_FUNCTION">
      <att type="string" name="annotation.GO MOLECULAR_FUNCTION" value="RNA polymerase II transcription factor activity, enhancer binding"/>
      <att type="string" name="annotation.GO MOLECULAR_FUNCTION" value="SMAD binding"/>
      <att type="string" name="annotation.GO MOLECULAR_FUNCTION" value="double-stranded telomeric DNA binding"/>
      <att type="string" name="annotation.GO MOLECULAR_FUNCTION" value="single-stranded DNA binding"/>
      <att type="string" name="annotation.GO MOLECULAR_FUNCTION" value="transcription factor binding"/>
    </att>
    <att type="map" name="annotation.DB:Reference">
      <att type="string" name="GO:0008284" value="GOA:compara|GO_REF:0000019"/>
      <att type="string" name="GO:0003705" value="PMID:9334258"/>
      <att type="string" name="GO:0046332" value="GOA:compara|GO_REF:0000019"/>
      <att type="string" name="GO:0005634" value="PMID:9716182"/>
      <att type="string" name="GO:0007399" value="GOA:compara|GO_REF:0000019"/>
      <att type="string" name="GO:0006350" value="GOA:spkw|GO_REF:0000004"/>
      <att type="string" name="GO:0003691" value="PMID:15777841"/>
      <att type="string" name="GO:0005737" value="GOA:compara|GO_REF:0000019"/>
      <att type="string" name="GO:0003697" value="UniProt:Q00577"/>
      <att type="string" name="GO:0006270" value="PMID:1545807"/>
      <att type="string" name="GO:0006268" value="PMID:15777841"/>
      <att type="string" name="GO:0005662" value="UniProt:Q00577"/>
      <att type="string" name="GO:0045892" value="GOA:compara|GO_REF:0000019"/>
      <att type="string" name="GO:0000784" value="PMID:15777841"/>
      <att type="string" name="GO:0008134" value="UniProt:Q00577"/>
    </att>
    <att type="integer" name="GeneID" value="5813"/>
    <att type="string" name="annotation.DB_Object_Name" value="PURA, PUR1: Transcriptional activator protein Pur-alpha"/>
    <att type="list" name="annotation.GO CELLULAR_COMPONENT">
      <att type="string" name="annotation.GO CELLULAR_COMPONENT" value="DNA replication factor A complex"/>
      <att type="string" name="annotation.GO CELLULAR_COMPONENT" value="cytoplasm"/>
      <att type="string" name="annotation.GO CELLULAR_COMPONENT" value="nuclear chromosome, telomeric region"/>
      <att type="string" name="annotation.GO CELLULAR_COMPONENT" value="nucleus"/>
    </att>
    <att type="string" name="annotation.Date" value="20080612"/>
    <att type="list" name="cytoscape.alias.list">
      <att type="string" name="cytoscape.alias.list" value="IPI00023591"/>
      <att type="string" name="cytoscape.alias.list" value="Q00577"/>
    </att>
    <att type="string" name="upkb_sp" value="Q00577"/>
    <att type="string" name="canonicalName" value="NP_005850.1"/>
    <att type="real" name="MCODE_Score" value="0.0"/>
    <att type="string" name="annotation.With (or) From" value="Ensembl:ENSMUSP00000059404"/>
    <att type="integer" name="Degree" value="1"/>
    <att type="map" name="annotation.Evidence">
      <att type="string" name="GO:0008284" value="IEA"/>
      <att type="string" name="GO:0003705" value="TAS"/>
      <att type="string" name="GO:0046332" value="IEA"/>
      <att type="string" name="GO:0005634" value="IDA"/>
      <att type="string" name="GO:0007399" value="IEA"/>
      <att type="string" name="GO:0006350" value="IEA"/>
      <att type="string" name="GO:0003691" value="IDA"/>
      <att type="string" name="GO:0005737" value="IEA"/>
      <att type="string" name="GO:0003697" value="ISS"/>
      <att type="string" name="GO:0006270" value="TAS"/>
      <att type="string" name="GO:0006268" value="IDA"/>
      <att type="string" name="GO:0005662" value="ISS"/>
      <att type="string" name="GO:0045892" value="IEA"/>
      <att type="string" name="GO:0000784" value="IC"/>
      <att type="string" name="GO:0008134" value="ISS"/>
    </att>
    <att type="list" name="annotation.GO BIOLOGICAL_PROCESS">
      <att type="string" name="annotation.GO BIOLOGICAL_PROCESS" value="DNA replication initiation"/>
      <att type="string" name="annotation.GO BIOLOGICAL_PROCESS" value="DNA unwinding during replication"/>
      <att type="string" name="annotation.GO BIOLOGICAL_PROCESS" value="negative regulation of transcription, DNA-dependent"/>
      <att type="string" name="annotation.GO BIOLOGICAL_PROCESS" value="nervous system development"/>
      <att type="string" name="annotation.GO BIOLOGICAL_PROCESS" value="positive regulation of cell proliferation"/>
      <att type="string" name="annotation.GO BIOLOGICAL_PROCESS" value="transcription"/>
    </att>
    <att type="string" name="Prot_Name" value="purine-rich element binding protein A"/>
  </node>
  <node label="NP_005632.1" id="-157">
    <att type="string" name="annotation.DB_Object_ID" value="P49848"/>
    <att type="string" name="Column 4" value="6878"/>
    <att type="string" name="annotation.DB_Object_Type" value="protein"/>
    <att type="string" name="annotation.DB" value="UniProtKB"/>
    <att type="string" name="GeneID_String" value="6878"/>
    <att type="string" name="annotation.Qualifier" value=""/>
    <att type="string" name="annotation.Taxon" value="Human"/>
    <att type="string" name="upkb_tr" value="A4D2B3"/>
    <att type="string" name="Prot_Acc" value="NP_005632.1"/>
    <att type="string" name="type" value="human"/>
    <att type="string" name="annotation.Assigned_by" value="PINC"/>
    <att type="list" name="annotation.GO MOLECULAR_FUNCTION">
      <att type="string" name="annotation.GO MOLECULAR_FUNCTION" value="DNA binding"/>
      <att type="string" name="annotation.GO MOLECULAR_FUNCTION" value="RNA polymerase II transcription factor activity"/>
      <att type="string" name="annotation.GO MOLECULAR_FUNCTION" value="general RNA polymerase II transcription factor activity"/>
      <att type="string" name="annotation.GO MOLECULAR_FUNCTION" value="protein binding"/>
      <att type="string" name="annotation.GO MOLECULAR_FUNCTION" value="transcription initiation factor activity"/>
    </att>
    <att type="map" name="annotation.DB:Reference">
      <att type="string" name="GO:0005515" value="PMID:9045704"/>
      <att type="string" name="GO:0006352" value="GOA:interpro|GO_REF:0000002"/>
      <att type="string" name="GO:0006368" value="PMID:9405375"/>
      <att type="string" name="GO:0006355" value="GOA:spkw|GO_REF:0000004"/>
      <att type="string" name="GO:0005669" value="PMID:14580349"/>
      <att type="string" name="GO:0006367" value="PMID:8946909"/>
      <att type="string" name="GO:0003702" value="GOA:interpro|GO_REF:0000002"/>
      <att type="string" name="GO:0016251" value="PMID:7667268"/>
      <att type="string" name="GO:0005634" value="GOA:interpro|GO_REF:0000002"/>
      <att type="string" name="GO:0003677" value="GOA:interpro|GO_REF:0000002"/>
      <att type="string" name="GO:0006350" value="GOA:spkw|GO_REF:0000004"/>
      <att type="string" name="GO:0051090" value="GOA:interpro|GO_REF:0000002"/>
      <att type="string" name="GO:0016986" value="GOA:interpro|GO_REF:0000002"/>
      <att type="string" name="GO:0005654" value="PMID:8946909"/>
      <att type="string" name="GO:0005673" value="PMID:7667268"/>
    </att>
    <att type="integer" name="GeneID" value="6878"/>
    <att type="string" name="annotation.DB_Object_Name" value="TAF6, TAF2E, TAFII70: Transcription initiation factor TFIID subunit 6"/>
    <att type="list" name="annotation.GO CELLULAR_COMPONENT">
      <att type="string" name="annotation.GO CELLULAR_COMPONENT" value="nucleoplasm"/>
      <att type="string" name="annotation.GO CELLULAR_COMPONENT" value="nucleus"/>
      <att type="string" name="annotation.GO CELLULAR_COMPONENT" value="transcription factor TFIID complex"/>
      <att type="string" name="annotation.GO CELLULAR_COMPONENT" value="transcription factor TFIIE complex"/>
    </att>
    <att type="string" name="annotation.Date" value="20030904"/>
    <att type="list" name="cytoscape.alias.list">
      <att type="string" name="cytoscape.alias.list" value="IPI00028579"/>
      <att type="string" name="cytoscape.alias.list" value="P49848"/>
    </att>
    <att type="string" name="upkb_sp" value="P49848"/>
    <att type="string" name="canonicalName" value="NP_005632.1"/>
    <att type="string" name="annotation.With (or) From" value=""/>
    <att type="map" name="annotation.Evidence">
      <att type="string" name="GO:0005515" value="IPI"/>
      <att type="string" name="GO:0006352" value="IEA"/>
      <att type="string" name="GO:0006368" value="EXP"/>
      <att type="string" name="GO:0006355" value="IEA"/>
      <att type="string" name="GO:0005669" value="IDA"/>
      <att type="string" name="GO:0006367" value="EXP"/>
      <att type="string" name="GO:0003702" value="IEA"/>
      <att type="string" name="GO:0016251" value="TAS"/>
      <att type="string" name="GO:0005634" value="IEA"/>
      <att type="string" name="GO:0003677" value="IEA"/>
      <att type="string" name="GO:0006350" value="IEA"/>
      <att type="string" name="GO:0051090" value="IEA"/>
      <att type="string" name="GO:0016986" value="IEA"/>
      <att type="string" name="GO:0005654" value="EXP"/>
      <att type="string" name="GO:0005673" value="TAS"/>
    </att>
    <att type="list" name="annotation.GO BIOLOGICAL_PROCESS">
      <att type="string" name="annotation.GO BIOLOGICAL_PROCESS" value="RNA elongation from RNA polymerase II promoter"/>
      <att type="string" name="annotation.GO BIOLOGICAL_PROCESS" value="regulation of transcription factor activity"/>
      <att type="string" name="annotation.GO BIOLOGICAL_PROCESS" value="regulation of transcription, DNA-dependent"/>
      <att type="string" name="annotation.GO BIOLOGICAL_PROCESS" value="transcription"/>
      <att type="string" name="annotation.GO BIOLOGICAL_PROCESS" value="transcription initiation"/>
      <att type="string" name="annotation.GO BIOLOGICAL_PROCESS" value="transcription initiation from RNA polymerase II promoter"/>
    </att>
    <att type="string" name="Prot_Name" value="TBP-associated factor 6 isoform alpha"/>
  </node>
  <node label="NP_002594.1" id="-158">
    <att type="string" name="annotation.DB_Object_ID" value="Q13946"/>
    <att type="string" name="Column 4" value="5150"/>
    <att type="string" name="annotation.DB_Object_Type" value="protein"/>
    <att type="string" name="annotation.DB" value="UniProtKB"/>
    <att type="string" name="upkb_vega" value="OTTHUMP00000177718"/>
    <att type="string" name="GeneID_String" value="5150"/>
    <att type="string" name="annotation.Qualifier" value=""/>
    <att type="string" name="annotation.Taxon" value="Human"/>
    <att type="string" name="upkb_tr" value="Q96T72"/>
    <att type="string" name="Prot_Acc" value="NP_002594.1"/>
    <att type="string" name="type" value="human"/>
    <att type="string" name="annotation.Assigned_by" value="UniProtKB"/>
    <att type="list" name="annotation.GO MOLECULAR_FUNCTION">
      <att type="string" name="annotation.GO MOLECULAR_FUNCTION" value="3&apos;,5&apos;-cyclic-AMP phosphodiesterase activity"/>
      <att type="string" name="annotation.GO MOLECULAR_FUNCTION" value="3&apos;,5&apos;-cyclic-nucleotide phosphodiesterase activity"/>
      <att type="string" name="annotation.GO MOLECULAR_FUNCTION" value="catalytic activity"/>
      <att type="string" name="annotation.GO MOLECULAR_FUNCTION" value="hydrolase activity"/>
    </att>
    <att type="map" name="annotation.DB:Reference">
      <att type="string" name="GO:0007165" value="UniProt:Q13946"/>
      <att type="string" name="GO:0016787" value="GOA:spkw|GO_REF:0000004"/>
      <att type="string" name="GO:0004115" value="PMID:8389765"/>
      <att type="string" name="GO:0000267" value="UniProt:Q13946"/>
      <att type="string" name="GO:0004114" value="GOA:interpro|GO_REF:0000002"/>
      <att type="string" name="GO:0003824" value="GOA:interpro|GO_REF:0000002"/>
    </att>
    <att type="integer" name="GeneID" value="5150"/>
    <att type="string" name="annotation.DB_Object_Name" value="PDE7A: High affinity cAMP-specific 3&apos;,5&apos;-cyclic phosphodiesterase 7A"/>
    <att type="list" name="annotation.GO CELLULAR_COMPONENT">
      <att type="string" name="annotation.GO CELLULAR_COMPONENT" value="cell fraction"/>
    </att>
    <att type="string" name="annotation.Date" value="20021104"/>
    <att type="list" name="cytoscape.alias.list">
      <att type="string" name="cytoscape.alias.list" value="IPI00217833"/>
      <att type="string" name="cytoscape.alias.list" value="Q13946"/>
    </att>
    <att type="string" name="upkb_sp" value="Q13946"/>
    <att type="string" name="canonicalName" value="NP_002594.1"/>
    <att type="string" name="annotation.With (or) From" value=""/>
    <att type="integer" name="Degree" value="1"/>
    <att type="map" name="annotation.Evidence">
      <att type="string" name="GO:0007165" value="NAS"/>
      <att type="string" name="GO:0016787" value="IEA"/>
      <att type="string" name="GO:0004115" value="TAS"/>
      <att type="string" name="GO:0000267" value="NAS"/>
      <att type="string" name="GO:0004114" value="IEA"/>
      <att type="string" name="GO:0003824" value="IEA"/>
    </att>
    <att type="list" name="annotation.GO BIOLOGICAL_PROCESS">
      <att type="string" name="annotation.GO BIOLOGICAL_PROCESS" value="signal transduction"/>
    </att>
    <att type="string" name="Prot_Name" value="phosphodiesterase 7A isoform a"/>
  </node>
  <node label="NP_006836.1" id="-151">
    <att type="string" name="annotation.DB_Object_ID" value="ENSP00000361296"/>
    <att type="string" name="Column 4" value="11004"/>
    <att type="string" name="annotation.DB_Object_Type" value="protein"/>
    <att type="string" name="upkb_ensemble" value="ENSP00000361296"/>
    <att type="string" name="annotation.DB" value="ENSEMBL"/>
    <att type="string" name="GeneID_String" value="11004"/>
    <att type="string" name="annotation.Qualifier" value=""/>
    <att type="string" name="MCODE_Node_Status" value="Unclustered"/>
    <att type="string" name="annotation.Taxon" value="Human"/>
    <att type="string" name="upkb_tr" value="Q5JR96"/>
    <att type="string" name="Prot_Acc" value="NP_006836.1"/>
    <att type="string" name="type" value="human"/>
    <att type="string" name="annotation.Assigned_by" value="UniProtKB"/>
    <att type="list" name="annotation.GO MOLECULAR_FUNCTION">
      <att type="string" name="annotation.GO MOLECULAR_FUNCTION" value="ATP binding"/>
      <att type="string" name="annotation.GO MOLECULAR_FUNCTION" value="centromeric DNA binding"/>
      <att type="string" name="annotation.GO MOLECULAR_FUNCTION" value="microtubule motor activity"/>
      <att type="string" name="annotation.GO MOLECULAR_FUNCTION" value="nucleotide binding"/>
      <att type="string" name="annotation.GO MOLECULAR_FUNCTION" value="protein binding"/>
    </att>
    <att type="map" name="annotation.DB:Reference">
      <att type="string" name="GO:0005515" value="PMID:11092768"/>
      <att type="string" name="GO:0005871" value="PMID:9434124"/>
      <att type="string" name="GO:0008283" value="PMID:9434124"/>
      <att type="string" name="GO:0005875" value="GOA:interpro|GO_REF:0000002"/>
      <att type="string" name="GO:0030951" value="PMID:14718566"/>
      <att type="string" name="GO:0005874" value="GOA:spkw|GO_REF:0000004"/>
      <att type="string" name="GO:0019237" value="PMID:9434124"/>
      <att type="string" name="GO:0005634" value="GOA:spkw|GO_REF:0000004"/>
      <att type="string" name="GO:0003777" value="GOA:interpro|GO_REF:0000002"/>
      <att type="string" name="GO:0005524" value="GOA:interpro|GO_REF:0000002"/>
      <att type="string" name="GO:0007067" value="PMID:9434124"/>
      <att type="string" name="GO:0005737" value="GOA:spkw|GO_REF:0000004"/>
      <att type="string" name="GO:0000166" value="GOA:spkw|GO_REF:0000004"/>
      <att type="string" name="GO:0000775" value="GOA:spkw|GO_REF:0000004"/>
      <att type="string" name="GO:0007018" value="GOA:interpro|GO_REF:0000002"/>
    </att>
    <att type="integer" name="GeneID" value="11004"/>
    <att type="string" name="annotation.DB_Object_Name" value=""/>
    <att type="list" name="annotation.GO CELLULAR_COMPONENT">
      <att type="string" name="annotation.GO CELLULAR_COMPONENT" value="chromosome, centromeric region"/>
      <att type="string" name="annotation.GO CELLULAR_COMPONENT" value="cytoplasm"/>
      <att type="string" name="annotation.GO CELLULAR_COMPONENT" value="kinesin complex"/>
      <att type="string" name="annotation.GO CELLULAR_COMPONENT" value="microtubule"/>
      <att type="string" name="annotation.GO CELLULAR_COMPONENT" value="microtubule associated complex"/>
      <att type="string" name="annotation.GO CELLULAR_COMPONENT" value="nucleus"/>
    </att>
    <att type="string" name="annotation.Date" value="20080613"/>
    <att type="list" name="cytoscape.alias.list">
      <att type="string" name="cytoscape.alias.list" value="ENSP00000361296"/>
      <att type="string" name="cytoscape.alias.list" value="IPI00645758"/>
    </att>
    <att type="string" name="upkb_sp" value="Q99661"/>
    <att type="string" name="canonicalName" value="NP_006836.1"/>
    <att type="real" name="MCODE_Score" value="0.0"/>
    <att type="string" name="annotation.With (or) From" value="InterPro:IPR001752"/>
    <att type="map" name="annotation.Evidence">
      <att type="string" name="GO:0005515" value="IPI"/>
      <att type="string" name="GO:0005871" value="TAS"/>
      <att type="string" name="GO:0008283" value="TAS"/>
      <att type="string" name="GO:0005875" value="IEA"/>
      <att type="string" name="GO:0030951" value="IMP"/>
      <att type="string" name="GO:0005874" value="IEA"/>
      <att type="string" name="GO:0019237" value="TAS"/>
      <att type="string" name="GO:0005634" value="IEA"/>
      <att type="string" name="GO:0003777" value="IEA"/>
      <att type="string" name="GO:0005524" value="IEA"/>
      <att type="string" name="GO:0007067" value="TAS"/>
      <att type="string" name="GO:0005737" value="IEA"/>
      <att type="string" name="GO:0000166" value="IEA"/>
      <att type="string" name="GO:0000775" value="IEA"/>
      <att type="string" name="GO:0007018" value="IEA"/>
    </att>
    <att type="list" name="annotation.GO BIOLOGICAL_PROCESS">
      <att type="string" name="annotation.GO BIOLOGICAL_PROCESS" value="cell proliferation"/>
      <att type="string" name="annotation.GO BIOLOGICAL_PROCESS" value="establishment and/or maintenance of microtubule cytoskeleton polarity"/>
      <att type="string" name="annotation.GO BIOLOGICAL_PROCESS" value="microtubule-based movement"/>
      <att type="string" name="annotation.GO BIOLOGICAL_PROCESS" value="mitosis"/>
    </att>
    <att type="string" name="Prot_Name" value="kinesin family member 2C"/>
  </node>
  <node label="NP_000113.1" id="-152">
    <att type="string" name="annotation.DB_Object_ID" value="P19447"/>
    <att type="string" name="Column 4" value="2071"/>
    <att type="string" name="annotation.DB_Object_Type" value="protein"/>
    <att type="string" name="annotation.DB" value="UniProtKB"/>
    <att type="string" name="GeneID_String" value="2071"/>
    <att type="string" name="annotation.Qualifier" value=""/>
    <att type="string" name="MCODE_Node_Status" value="Unclustered"/>
    <att type="string" name="annotation.Taxon" value="Human"/>
    <att type="string" name="Prot_Acc" value="NP_000113.1"/>
    <att type="string" name="type" value="human"/>
    <att type="string" name="annotation.Assigned_by" value="UniProtKB"/>
    <att type="list" name="annotation.GO MOLECULAR_FUNCTION">
      <att type="string" name="annotation.GO MOLECULAR_FUNCTION" value="3&apos;-5&apos; DNA helicase activity"/>
      <att type="string" name="annotation.GO MOLECULAR_FUNCTION" value="ATP binding"/>
      <att type="string" name="annotation.GO MOLECULAR_FUNCTION" value="ATP-dependent DNA helicase activity"/>
      <att type="string" name="annotation.GO MOLECULAR_FUNCTION" value="ATPase activity"/>
      <att type="string" name="annotation.GO MOLECULAR_FUNCTION" value="damaged DNA binding"/>
      <att type="string" name="annotation.GO MOLECULAR_FUNCTION" value="helicase activity"/>
      <att type="string" name="annotation.GO MOLECULAR_FUNCTION" value="hydrolase activity"/>
      <att type="string" name="annotation.GO MOLECULAR_FUNCTION" value="nucleotide binding"/>
      <att type="string" name="annotation.GO MOLECULAR_FUNCTION" value="protein C-terminus binding"/>
      <att type="string" name="annotation.GO MOLECULAR_FUNCTION" value="protein N-terminus binding"/>
      <att type="string" name="annotation.GO MOLECULAR_FUNCTION" value="transcription factor binding"/>
    </att>
    <att type="map" name="annotation.DB:Reference">
      <att type="string" name="GO:0035315" value="PMID:11335038"/>
      <att type="string" name="GO:0006368" value="PMID:9405375"/>
      <att type="string" name="GO:0006367" value="PMID:8946909"/>
      <att type="string" name="GO:0007605" value="GOA:spkw|GO_REF:0000004"/>
      <att type="string" name="GO:0005634" value="PMID:8663148"/>
      <att type="string" name="GO:0008104" value="PMID:17509950"/>
      <att type="string" name="GO:0004003" value="GOA:interpro|GO_REF:0000002"/>
      <att type="string" name="GO:0000166" value="GOA:spkw|GO_REF:0000004"/>
      <att type="string" name="GO:0045944" value="PMID:8692841"/>
      <att type="string" name="GO:0009411" value="PMID:17509950"/>
      <att type="string" name="GO:0016887" value="PMID:17466626"/>
      <att type="string" name="GO:0006979" value="PMID:17614221"/>
      <att type="string" name="GO:0006355" value="GOA:spkw|GO_REF:0000004"/>
      <att type="string" name="GO:0004386" value="GOA:interpro|GO_REF:0000002"/>
      <att type="string" name="GO:0006917" value="PMID:8675009"/>
      <att type="string" name="GO:0008022" value="PMID:17466626"/>
      <att type="string" name="GO:0005524" value="GOA:interpro|GO_REF:0000002"/>
      <att type="string" name="GO:0006350" value="GOA:spkw|GO_REF:0000004"/>
      <att type="string" name="GO:0003684" value="PMID:2167179"/>
      <att type="string" name="GO:0047485" value="PMID:8652557"/>
      <att type="string" name="GO:0016787" value="GOA:interpro|GO_REF:0000002"/>
      <att type="string" name="GO:0006283" value="PMID:8663148"/>
      <att type="string" name="GO:0000075" value="PMID:17088560"/>
      <att type="string" name="GO:0005654" value="PMID:9512541"/>
      <att type="string" name="GO:0043138" value="PMID:8663148"/>
      <att type="string" name="GO:0000717" value="PMID:17466626"/>
      <att type="string" name="GO:0000718" value="PMID:10583946"/>
      <att type="string" name="GO:0006265" value="PMID:8663148"/>
      <att type="string" name="GO:0005675" value="PMID:8692842"/>
      <att type="string" name="GO:0033683" value="PMID:17466626"/>
      <att type="string" name="GO:0008134" value="PMID:9173976"/>
    </att>
    <att type="integer" name="GeneID" value="2071"/>
    <att type="string" name="annotation.DB_Object_Name" value="ERCC3, XPB, XPBC: TFIIH basal transcription factor complex helicase XPB subunit"/>
    <att type="list" name="annotation.GO CELLULAR_COMPONENT">
      <att type="string" name="annotation.GO CELLULAR_COMPONENT" value="holo TFIIH complex"/>
      <att type="string" name="annotation.GO CELLULAR_COMPONENT" value="nucleoplasm"/>
      <att type="string" name="annotation.GO CELLULAR_COMPONENT" value="nucleus"/>
    </att>
    <att type="string" name="annotation.Date" value="20071114"/>
    <att type="list" name="cytoscape.alias.list">
      <att type="string" name="cytoscape.alias.list" value="IPI00747053"/>
      <att type="string" name="cytoscape.alias.list" value="P19447"/>
    </att>
    <att type="string" name="upkb_sp" value="P19447"/>
    <att type="string" name="canonicalName" value="NP_000113.1"/>
    <att type="real" name="MCODE_Score" value="0.0"/>
    <att type="string" name="annotation.With (or) From" value=""/>
    <att type="map" name="annotation.Evidence">
      <att type="string" name="GO:0035315" value="IMP"/>
      <att type="string" name="GO:0006368" value="EXP"/>
      <att type="string" name="GO:0006367" value="EXP"/>
      <att type="string" name="GO:0007605" value="IEA"/>
      <att type="string" name="GO:0005634" value="TAS"/>
      <att type="string" name="GO:0008104" value="IMP"/>
      <att type="string" name="GO:0004003" value="IEA"/>
      <att type="string" name="GO:0000166" value="IEA"/>
      <att type="string" name="GO:0045944" value="IDA"/>
      <att type="string" name="GO:0009411" value="IMP"/>
      <att type="string" name="GO:0016887" value="IDA"/>
      <att type="string" name="GO:0006979" value="IMP"/>
      <att type="string" name="GO:0006355" value="IEA"/>
      <att type="string" name="GO:0004386" value="IEA"/>
      <att type="string" name="GO:0006917" value="IMP"/>
      <att type="string" name="GO:0008022" value="IPI"/>
      <att type="string" name="GO:0005524" value="IEA"/>
      <att type="string" name="GO:0006350" value="IEA"/>
      <att type="string" name="GO:0003684" value="NAS"/>
      <att type="string" name="GO:0047485" value="IPI"/>
      <att type="string" name="GO:0016787" value="IEA"/>
      <att type="string" name="GO:0006283" value="IDA"/>
      <att type="string" name="GO:0000075" value="IMP"/>
      <att type="string" name="GO:0005654" value="EXP"/>
      <att type="string" name="GO:0043138" value="IMP"/>
      <att type="string" name="GO:0000717" value="IMP"/>
      <att type="string" name="GO:0000718" value="EXP"/>
      <att type="string" name="GO:0006265" value="IMP"/>
      <att type="string" name="GO:0005675" value="IDA"/>
      <att type="string" name="GO:0033683" value="IMP"/>
      <att type="string" name="GO:0008134" value="IDA"/>
    </att>
    <att type="list" name="annotation.GO BIOLOGICAL_PROCESS">
      <att type="string" name="annotation.GO BIOLOGICAL_PROCESS" value="DNA topological change"/>
      <att type="string" name="annotation.GO BIOLOGICAL_PROCESS" value="RNA elongation from RNA polymerase II promoter"/>
      <att type="string" name="annotation.GO BIOLOGICAL_PROCESS" value="cell cycle checkpoint"/>
      <att type="string" name="annotation.GO BIOLOGICAL_PROCESS" value="hair cell differentiation"/>
      <att type="string" name="annotation.GO BIOLOGICAL_PROCESS" value="induction of apoptosis"/>
      <att type="string" name="annotation.GO BIOLOGICAL_PROCESS" value="nucleotide-excision repair, DNA damage removal"/>
      <att type="string" name="annotation.GO BIOLOGICAL_PROCESS" value="nucleotide-excision repair, DNA duplex unwinding"/>
      <att type="string" name="annotation.GO BIOLOGICAL_PROCESS" value="nucleotide-excision repair, DNA incision"/>
      <att type="string" name="annotation.GO BIOLOGICAL_PROCESS" value="positive regulation of transcription from RNA polymerase II promoter"/>
      <att type="string" name="annotation.GO BIOLOGICAL_PROCESS" value="protein localization"/>
      <att type="string" name="annotation.GO BIOLOGICAL_PROCESS" value="regulation of transcription, DNA-dependent"/>
      <att type="string" name="annotation.GO BIOLOGICAL_PROCESS" value="response to UV"/>
      <att type="string" name="annotation.GO BIOLOGICAL_PROCESS" value="response to oxidative stress"/>
      <att type="string" name="annotation.GO BIOLOGICAL_PROCESS" value="sensory perception of sound"/>
      <att type="string" name="annotation.GO BIOLOGICAL_PROCESS" value="transcription"/>
      <att type="string" name="annotation.GO BIOLOGICAL_PROCESS" value="transcription initiation from RNA polymerase II promoter"/>
      <att type="string" name="annotation.GO BIOLOGICAL_PROCESS" value="transcription-coupled nucleotide-excision repair"/>
    </att>
    <att type="string" name="Prot_Name" value="excision repair cross-complementing rodent repair deficiency, complementation group 3"/>
  </node>
  <node label="NP_002075.2" id="-153">
    <att type="string" name="annotation.DB_Object_ID" value="P22352"/>
    <att type="string" name="Column 4" value="2878"/>
    <att type="string" name="annotation.DB_Object_Type" value="protein"/>
    <att type="string" name="annotation.DB" value="UniProtKB"/>
    <att type="string" name="GeneID_String" value="2878"/>
    <att type="string" name="annotation.Qualifier" value=""/>
    <att type="string" name="MCODE_Node_Status" value="Unclustered"/>
    <att type="string" name="annotation.Taxon" value="Human"/>
    <att type="string" name="Prot_Acc" value="NP_002075.2"/>
    <att type="string" name="type" value="human"/>
    <att type="string" name="annotation.Assigned_by" value="Ensembl"/>
    <att type="list" name="annotation.GO MOLECULAR_FUNCTION">
      <att type="string" name="annotation.GO MOLECULAR_FUNCTION" value="glutathione binding"/>
      <att type="string" name="annotation.GO MOLECULAR_FUNCTION" value="glutathione peroxidase activity"/>
      <att type="string" name="annotation.GO MOLECULAR_FUNCTION" value="oxidoreductase activity"/>
      <att type="string" name="annotation.GO MOLECULAR_FUNCTION" value="selenium binding"/>
      <att type="string" name="annotation.GO MOLECULAR_FUNCTION" value="transcription factor binding"/>
    </att>
    <att type="map" name="annotation.DB:Reference">
      <att type="string" name="GO:0006982" value="PMID:2491950"/>
      <att type="string" name="GO:0006749" value="GOA:compara|GO_REF:0000019"/>
      <att type="string" name="GO:0005576" value="GOA:spkw|GO_REF:0000004"/>
      <att type="string" name="GO:0005625" value="GOA:compara|GO_REF:0000019"/>
      <att type="string" name="GO:0005615" value="PMID:1897960"/>
      <att type="string" name="GO:0004602" value="PMID:3693360"/>
      <att type="string" name="GO:0043295" value="GOA:compara|GO_REF:0000019"/>
      <att type="string" name="GO:0008430" value="PMID:3693360"/>
      <att type="string" name="GO:0051289" value="PMID:3693360"/>
      <att type="string" name="GO:0016491" value="GOA:spkw|GO_REF:0000004"/>
      <att type="string" name="GO:0042744" value="PMID:2491950"/>
      <att type="string" name="GO:0006979" value="GOA:interpro|GO_REF:0000002"/>
      <att type="string" name="GO:0008134" value="PMID:8056346"/>
      <att type="string" name="GO:0055114" value="GOA:spkw|GO_REF:0000004"/>
    </att>
    <att type="integer" name="GeneID" value="2878"/>
    <att type="string" name="annotation.DB_Object_Name" value="GPX3, GPXP: Glutathione peroxidase 3 precursor"/>
    <att type="list" name="annotation.GO CELLULAR_COMPONENT">
      <att type="string" name="annotation.GO CELLULAR_COMPONENT" value="extracellular region"/>
      <att type="string" name="annotation.GO CELLULAR_COMPONENT" value="extracellular space"/>
      <att type="string" name="annotation.GO CELLULAR_COMPONENT" value="soluble fraction"/>
    </att>
    <att type="string" name="annotation.Date" value="20080612"/>
    <att type="list" name="cytoscape.alias.list">
      <att type="string" name="cytoscape.alias.list" value="IPI00026199"/>
      <att type="string" name="cytoscape.alias.list" value="P22352"/>
    </att>
    <att type="string" name="upkb_sp" value="P22352"/>
    <att type="string" name="canonicalName" value="NP_002075.2"/>
    <att type="real" name="MCODE_Score" value="0.0"/>
    <att type="string" name="annotation.With (or) From" value="Ensembl:ENSRNOP00000031350"/>
    <att type="map" name="annotation.Evidence">
      <att type="string" name="GO:0006982" value="TAS"/>
      <att type="string" name="GO:0006749" value="IEA"/>
      <att type="string" name="GO:0005576" value="IEA"/>
      <att type="string" name="GO:0005625" value="IEA"/>
      <att type="string" name="GO:0005615" value="IDA"/>
      <att type="string" name="GO:0004602" value="IDA"/>
      <att type="string" name="GO:0043295" value="IEA"/>
      <att type="string" name="GO:0008430" value="IDA"/>
      <att type="string" name="GO:0051289" value="IDA"/>
      <att type="string" name="GO:0016491" value="IEA"/>
      <att type="string" name="GO:0042744" value="TAS"/>
      <att type="string" name="GO:0006979" value="IEA"/>
      <att type="string" name="GO:0008134" value="TAS"/>
      <att type="string" name="GO:0055114" value="IEA"/>
    </att>
    <att type="list" name="annotation.GO BIOLOGICAL_PROCESS">
      <att type="string" name="annotation.GO BIOLOGICAL_PROCESS" value="glutathione metabolic process"/>
      <att type="string" name="annotation.GO BIOLOGICAL_PROCESS" value="hydrogen peroxide catabolic process"/>
      <att type="string" name="annotation.GO BIOLOGICAL_PROCESS" value="oxidation reduction"/>
      <att type="string" name="annotation.GO BIOLOGICAL_PROCESS" value="protein homotetramerization"/>
      <att type="string" name="annotation.GO BIOLOGICAL_PROCESS" value="response to lipid hydroperoxide"/>
      <att type="string" name="annotation.GO BIOLOGICAL_PROCESS" value="response to oxidative stress"/>
    </att>
    <att type="string" name="Prot_Name" value="plasma glutathione peroxidase 3 precursor"/>
  </node>
  <node label="NP_005181.2" id="-154">
    <att type="string" name="annotation.DB_Object_ID" value="P24863"/>
    <att type="string" name="Column 4" value="892"/>
    <att type="string" name="annotation.DB_Object_Type" value="protein"/>
    <att type="string" name="upkb_ensemble" value="ENSP00000319027"/>
    <att type="string" name="annotation.DB" value="UniProtKB"/>
    <att type="string" name="upkb_vega" value="OTTHUMP00000016898"/>
    <att type="string" name="GeneID_String" value="892"/>
    <att type="string" name="annotation.Qualifier" value=""/>
    <att type="string" name="annotation.Taxon" value="Human"/>
    <att type="string" name="Prot_Acc" value="NP_005181.2"/>
    <att type="string" name="type" value="human"/>
    <att type="string" name="annotation.Assigned_by" value="UniProtKB"/>
    <att type="list" name="annotation.GO MOLECULAR_FUNCTION">
      <att type="string" name="annotation.GO MOLECULAR_FUNCTION" value="protein binding"/>
    </att>
    <att type="map" name="annotation.DB:Reference">
      <att type="string" name="GO:0005515" value="PMID:7568034"/>
      <att type="string" name="GO:0006355" value="GOA:spkw|GO_REF:0000004"/>
      <att type="string" name="GO:0005634" value="GOA:spkw|GO_REF:0000004"/>
      <att type="string" name="GO:0006350" value="GOA:spkw|GO_REF:0000004"/>
    </att>
    <att type="integer" name="GeneID" value="892"/>
    <att type="string" name="annotation.DB_Object_Name" value="CCNC: Cyclin-C"/>
    <att type="string" name="upkb_refseq_reviewed" value="NP_001013417"/>
    <att type="list" name="annotation.GO CELLULAR_COMPONENT">
      <att type="string" name="annotation.GO CELLULAR_COMPONENT" value="nucleus"/>
    </att>
    <att type="string" name="annotation.Date" value="20080616"/>
    <att type="list" name="cytoscape.alias.list">
      <att type="string" name="cytoscape.alias.list" value="IPI00031076"/>
      <att type="string" name="cytoscape.alias.list" value="P24863"/>
    </att>
    <att type="string" name="upkb_sp" value="P24863"/>
    <att type="string" name="canonicalName" value="NP_005181.2"/>
    <att type="string" name="annotation.With (or) From" value="SP_KW:KW-0539"/>
    <att type="map" name="annotation.Evidence">
      <att type="string" name="GO:0005515" value="IPI"/>
      <att type="string" name="GO:0006355" value="IEA"/>
      <att type="string" name="GO:0005634" value="IEA"/>
      <att type="string" name="GO:0006350" value="IEA"/>
    </att>
    <att type="list" name="annotation.GO BIOLOGICAL_PROCESS">
      <att type="string" name="annotation.GO BIOLOGICAL_PROCESS" value="regulation of transcription, DNA-dependent"/>
      <att type="string" name="annotation.GO BIOLOGICAL_PROCESS" value="transcription"/>
    </att>
    <att type="string" name="Prot_Name" value="cyclin C isoform a"/>
  </node>
  <node label="NP_821080.1" id="-114">
    <att type="string" name="annotation.DB_Object_ID" value="Q9BVA1"/>
    <att type="string" name="Column 4" value="347733"/>
    <att type="string" name="annotation.DB_Object_Type" value="protein"/>
    <att type="string" name="annotation.DB" value="UniProtKB"/>
    <att type="string" name="GeneID_String" value="347733"/>
    <att type="string" name="annotation.Qualifier" value=""/>
    <att type="string" name="MCODE_Node_Status" value="Unclustered"/>
    <att type="string" name="annotation.Taxon" value="Human"/>
    <att type="string" name="Prot_Acc" value="NP_821080.1"/>
    <att type="string" name="type" value="human"/>
    <att type="string" name="annotation.Assigned_by" value="UniProtKB"/>
    <att type="list" name="annotation.GO MOLECULAR_FUNCTION">
      <att type="string" name="annotation.GO MOLECULAR_FUNCTION" value="GTP binding"/>
      <att type="string" name="annotation.GO MOLECULAR_FUNCTION" value="GTPase activity"/>
      <att type="string" name="annotation.GO MOLECULAR_FUNCTION" value="nucleotide binding"/>
      <att type="string" name="annotation.GO MOLECULAR_FUNCTION" value="structural molecule activity"/>
    </att>
    <att type="map" name="annotation.DB:Reference">
      <att type="string" name="GO:0043234" value="GOA:interpro|GO_REF:0000002"/>
      <att type="string" name="GO:0051258" value="GOA:interpro|GO_REF:0000002"/>
      <att type="string" name="GO:0005737" value="GOA:interpro|GO_REF:0000002"/>
      <att type="string" name="GO:0007067" value="GOA:compara|GO_REF:0000019"/>
      <att type="string" name="GO:0000166" value="GOA:spkw|GO_REF:0000004"/>
      <att type="string" name="GO:0005198" value="GOA:interpro|GO_REF:0000002"/>
      <att type="string" name="GO:0030182" value="GOA:compara|GO_REF:0000019"/>
      <att type="string" name="GO:0005874" value="GOA:interpro|GO_REF:0000002"/>
      <att type="string" name="GO:0003924" value="GOA:interpro|GO_REF:0000002"/>
      <att type="string" name="GO:0005525" value="GOA:interpro|GO_REF:0000002"/>
      <att type="string" name="GO:0007018" value="GOA:interpro|GO_REF:0000002"/>
    </att>
    <att type="integer" name="GeneID" value="347733"/>
    <att type="string" name="annotation.DB_Object_Name" value="TUBB2B: Tubulin beta-2B chain"/>
    <att type="list" name="annotation.GO CELLULAR_COMPONENT">
      <att type="string" name="annotation.GO CELLULAR_COMPONENT" value="cytoplasm"/>
      <att type="string" name="annotation.GO CELLULAR_COMPONENT" value="microtubule"/>
      <att type="string" name="annotation.GO CELLULAR_COMPONENT" value="protein complex"/>
    </att>
    <att type="string" name="annotation.Date" value="20080613"/>
    <att type="list" name="cytoscape.alias.list">
      <att type="string" name="cytoscape.alias.list" value="IPI00031370"/>
      <att type="string" name="cytoscape.alias.list" value="Q9BVA1"/>
    </att>
    <att type="string" name="upkb_sp" value="Q9BVA1"/>
    <att type="string" name="canonicalName" value="NP_821080.1"/>
    <att type="real" name="MCODE_Score" value="0.0"/>
    <att type="string" name="annotation.With (or) From" value="InterPro:IPR003008"/>
    <att type="map" name="annotation.Evidence">
      <att type="string" name="GO:0043234" value="IEA"/>
      <att type="string" name="GO:0051258" value="IEA"/>
      <att type="string" name="GO:0005737" value="IEA"/>
      <att type="string" name="GO:0007067" value="IEA"/>
      <att type="string" name="GO:0000166" value="IEA"/>
      <att type="string" name="GO:0005198" value="IEA"/>
      <att type="string" name="GO:0030182" value="IEA"/>
      <att type="string" name="GO:0005874" value="IEA"/>
      <att type="string" name="GO:0003924" value="IEA"/>
      <att type="string" name="GO:0005525" value="IEA"/>
      <att type="string" name="GO:0007018" value="IEA"/>
    </att>
    <att type="list" name="annotation.GO BIOLOGICAL_PROCESS">
      <att type="string" name="annotation.GO BIOLOGICAL_PROCESS" value="microtubule-based movement"/>
      <att type="string" name="annotation.GO BIOLOGICAL_PROCESS" value="mitosis"/>
      <att type="string" name="annotation.GO BIOLOGICAL_PROCESS" value="neuron differentiation"/>
      <att type="string" name="annotation.GO BIOLOGICAL_PROCESS" value="protein polymerization"/>
    </att>
    <att type="string" name="Prot_Name" value="tubulin, beta 2B"/>
  </node>
  <node label="NP_061119.1" id="-113">
    <att type="string" name="annotation.DB_Object_ID" value="Q9P0M6"/>
    <att type="string" name="Column 4" value="55506"/>
    <att type="string" name="annotation.DB_Object_Type" value="protein"/>
    <att type="string" name="annotation.DB" value="UniProtKB"/>
    <att type="string" name="GeneID_String" value="55506"/>
    <att type="string" name="annotation.Qualifier" value=""/>
    <att type="string" name="annotation.Taxon" value="Human"/>
    <att type="string" name="upkb_tr" value="Q5SQT3"/>
    <att type="string" name="Prot_Acc" value="NP_061119.1"/>
    <att type="string" name="type" value="human"/>
    <att type="string" name="annotation.Assigned_by" value="UniProtKB"/>
    <att type="list" name="annotation.GO MOLECULAR_FUNCTION">
      <att type="string" name="annotation.GO MOLECULAR_FUNCTION" value="DNA binding"/>
    </att>
    <att type="map" name="annotation.DB:Reference">
      <att type="string" name="GO:0001740" value="PMID:11331621"/>
      <att type="string" name="GO:0005694" value="GOA:spkw|GO_REF:0000004"/>
      <att type="string" name="GO:0006334" value="GOA:interpro|GO_REF:0000002"/>
      <att type="string" name="GO:0005634" value="GOA:interpro|GO_REF:0000002"/>
      <att type="string" name="GO:0007549" value="PMID:11331621"/>
      <att type="string" name="GO:0000786" value="GOA:interpro|GO_REF:0000002"/>
      <att type="string" name="GO:0003677" value="GOA:interpro|GO_REF:0000002"/>
      <att type="string" name="GO:0016568" value="GOA:spkw|GO_REF:0000004"/>
    </att>
    <att type="integer" name="GeneID" value="55506"/>
    <att type="string" name="annotation.DB_Object_Name" value="H2AFY2, MACROH2A2: Core histone macro-H2A.2"/>
    <att type="list" name="annotation.GO CELLULAR_COMPONENT">
      <att type="string" name="annotation.GO CELLULAR_COMPONENT" value="Barr body"/>
      <att type="string" name="annotation.GO CELLULAR_COMPONENT" value="chromosome"/>
      <att type="string" name="annotation.GO CELLULAR_COMPONENT" value="nucleosome"/>
      <att type="string" name="annotation.GO CELLULAR_COMPONENT" value="nucleus"/>
    </att>
    <att type="string" name="annotation.Date" value="20080616"/>
    <att type="list" name="cytoscape.alias.list">
      <att type="string" name="cytoscape.alias.list" value="IPI00220994"/>
      <att type="string" name="cytoscape.alias.list" value="Q9P0M6"/>
    </att>
    <att type="string" name="upkb_sp" value="Q9P0M6"/>
    <att type="string" name="canonicalName" value="NP_061119.1"/>
    <att type="string" name="annotation.With (or) From" value="SP_KW:KW-0158"/>
    <att type="map" name="annotation.Evidence">
      <att type="string" name="GO:0001740" value="IDA"/>
      <att type="string" name="GO:0005694" value="IEA"/>
      <att type="string" name="GO:0006334" value="IEA"/>
      <att type="string" name="GO:0005634" value="IEA"/>
      <att type="string" name="GO:0007549" value="IDA"/>
      <att type="string" name="GO:0000786" value="IEA"/>
      <att type="string" name="GO:0003677" value="IEA"/>
      <att type="string" name="GO:0016568" value="IEA"/>
    </att>
    <att type="list" name="annotation.GO BIOLOGICAL_PROCESS">
      <att type="string" name="annotation.GO BIOLOGICAL_PROCESS" value="chromatin modification"/>
      <att type="string" name="annotation.GO BIOLOGICAL_PROCESS" value="dosage compensation"/>
      <att type="string" name="annotation.GO BIOLOGICAL_PROCESS" value="nucleosome assembly"/>
    </att>
    <att type="string" name="Prot_Name" value="core histone macroH2A2.2"/>
  </node>
  <node label="NP_003049.1" id="-112">
    <att type="string" name="annotation.DB_Object_ID" value="O15244"/>
    <att type="string" name="Column 4" value="6582"/>
    <att type="string" name="annotation.DB_Object_Type" value="protein"/>
    <att type="string" name="annotation.DB" value="UniProtKB"/>
    <att type="string" name="GeneID_String" value="6582"/>
    <att type="string" name="annotation.Qualifier" value=""/>
    <att type="string" name="MCODE_Node_Status" value="Unclustered"/>
    <att type="string" name="annotation.Taxon" value="Human"/>
    <att type="string" name="Prot_Acc" value="NP_003049.1"/>
    <att type="string" name="type" value="human"/>
    <att type="string" name="annotation.Assigned_by" value="UniProtKB"/>
    <att type="list" name="annotation.GO MOLECULAR_FUNCTION">
      <att type="string" name="annotation.GO MOLECULAR_FUNCTION" value="ion transmembrane transporter activity"/>
      <att type="string" name="annotation.GO MOLECULAR_FUNCTION" value="organic cation transmembrane transporter activity"/>
      <att type="string" name="annotation.GO MOLECULAR_FUNCTION" value="transporter activity"/>
    </att>
    <att type="map" name="annotation.DB:Reference">
      <att type="string" name="GO:0007589" value="PMID:9260930"/>
      <att type="string" name="GO:0005215" value="GOA:interpro|GO_REF:0000002"/>
      <att type="string" name="GO:0015695" value="PMID:16024787"/>
      <att type="string" name="GO:0016020" value="GOA:interpro|GO_REF:0000002"/>
      <att type="string" name="GO:0015075" value="GOA:interpro|GO_REF:0000002"/>
      <att type="string" name="GO:0005887" value="PMID:9260930"/>
      <att type="string" name="GO:0005624" value="PMID:9260930"/>
      <att type="string" name="GO:0015101" value="PMID:16024787"/>
      <att type="string" name="GO:0006811" value="GOA:interpro|GO_REF:0000002"/>
    </att>
    <att type="integer" name="GeneID" value="6582"/>
    <att type="string" name="annotation.DB_Object_Name" value="SLC22A2, OCT2: Solute carrier family 22 member 2"/>
    <att type="list" name="annotation.GO CELLULAR_COMPONENT">
      <att type="string" name="annotation.GO CELLULAR_COMPONENT" value="integral to plasma membrane"/>
      <att type="string" name="annotation.GO CELLULAR_COMPONENT" value="membrane"/>
      <att type="string" name="annotation.GO CELLULAR_COMPONENT" value="membrane fraction"/>
    </att>
    <att type="string" name="annotation.Date" value="20080613"/>
    <att type="list" name="cytoscape.alias.list">
      <att type="string" name="cytoscape.alias.list" value="IPI00017625"/>
      <att type="string" name="cytoscape.alias.list" value="O15244"/>
    </att>
    <att type="string" name="upkb_sp" value="O15244"/>
    <att type="string" name="canonicalName" value="NP_003049.1"/>
    <att type="real" name="MCODE_Score" value="0.0"/>
    <att type="string" name="annotation.With (or) From" value="InterPro:IPR005829"/>
    <att type="map" name="annotation.Evidence">
      <att type="string" name="GO:0007589" value="TAS"/>
      <att type="string" name="GO:0005215" value="IEA"/>
      <att type="string" name="GO:0015695" value="IDA"/>
      <att type="string" name="GO:0016020" value="IEA"/>
      <att type="string" name="GO:0015075" value="IEA"/>
      <att type="string" name="GO:0005887" value="TAS"/>
      <att type="string" name="GO:0005624" value="TAS"/>
      <att type="string" name="GO:0015101" value="IDA"/>
      <att type="string" name="GO:0006811" value="IEA"/>
    </att>
    <att type="list" name="annotation.GO BIOLOGICAL_PROCESS">
      <att type="string" name="annotation.GO BIOLOGICAL_PROCESS" value="body fluid secretion"/>
      <att type="string" name="annotation.GO BIOLOGICAL_PROCESS" value="ion transport"/>
      <att type="string" name="annotation.GO BIOLOGICAL_PROCESS" value="organic cation transport"/>
    </att>
    <att type="string" name="Prot_Name" value="solute carrier family 22 member 2 isoform a"/>
  </node>
  <node label="NP_003325.2" id="-111">
    <att type="string" name="annotation.DB_Object_ID" value="P22314"/>
    <att type="string" name="Column 4" value="7317"/>
    <att type="string" name="annotation.DB_Object_Type" value="protein"/>
    <att type="string" name="annotation.DB" value="UniProtKB"/>
    <att type="string" name="GeneID_String" value="7317"/>
    <att type="string" name="annotation.Qualifier" value=""/>
    <att type="string" name="annotation.Taxon" value="Human"/>
    <att type="string" name="upkb_tr" value="Q5JRR6"/>
    <att type="string" name="Prot_Acc" value="NP_003325.2"/>
    <att type="string" name="type" value="human"/>
    <att type="string" name="annotation.Assigned_by" value="UniProtKB"/>
    <att type="list" name="annotation.GO MOLECULAR_FUNCTION">
      <att type="string" name="annotation.GO MOLECULAR_FUNCTION" value="ATP binding"/>
      <att type="string" name="annotation.GO MOLECULAR_FUNCTION" value="ligase activity"/>
      <att type="string" name="annotation.GO MOLECULAR_FUNCTION" value="nucleotide binding"/>
      <att type="string" name="annotation.GO MOLECULAR_FUNCTION" value="protein binding"/>
      <att type="string" name="annotation.GO MOLECULAR_FUNCTION" value="small protein activating enzyme activity"/>
    </att>
    <att type="map" name="annotation.DB:Reference">
      <att type="string" name="GO:0005515" value="PMID:16227972"/>
      <att type="string" name="GO:0006512" value="GOA:interpro|GO_REF:0000002"/>
      <att type="string" name="GO:0000166" value="GOA:spkw|GO_REF:0000004"/>
      <att type="string" name="GO:0016874" value="GOA:spkw|GO_REF:0000004"/>
      <att type="string" name="GO:0008152" value="GOA:interpro|GO_REF:0000002"/>
      <att type="string" name="GO:0008641" value="GOA:interpro|GO_REF:0000002"/>
      <att type="string" name="GO:0005524" value="GOA:spkw|GO_REF:0000004"/>
      <att type="string" name="GO:0006464" value="GOA:interpro|GO_REF:0000002"/>
    </att>
    <att type="integer" name="GeneID" value="7317"/>
    <att type="string" name="annotation.DB_Object_Name" value="UBA1, A1S9T, UBE1: Ubiquitin-like modifier-activating enzyme 1"/>
    <att type="string" name="annotation.Date" value="20080613"/>
    <att type="list" name="cytoscape.alias.list">
      <att type="string" name="cytoscape.alias.list" value="IPI00645078"/>
      <att type="string" name="cytoscape.alias.list" value="P22314"/>
    </att>
    <att type="string" name="upkb_sp" value="P22314"/>
    <att type="string" name="canonicalName" value="NP_003325.2"/>
    <att type="string" name="annotation.With (or) From" value="InterPro:IPR016040"/>
    <att type="map" name="annotation.Evidence">
      <att type="string" name="GO:0005515" value="IPI"/>
      <att type="string" name="GO:0006512" value="IEA"/>
      <att type="string" name="GO:0000166" value="IEA"/>
      <att type="string" name="GO:0016874" value="IEA"/>
      <att type="string" name="GO:0008152" value="IEA"/>
      <att type="string" name="GO:0008641" value="IEA"/>
      <att type="string" name="GO:0005524" value="IEA"/>
      <att type="string" name="GO:0006464" value="IEA"/>
    </att>
    <att type="list" name="annotation.GO BIOLOGICAL_PROCESS">
      <att type="string" name="annotation.GO BIOLOGICAL_PROCESS" value="metabolic process"/>
      <att type="string" name="annotation.GO BIOLOGICAL_PROCESS" value="protein modification process"/>
      <att type="string" name="annotation.GO BIOLOGICAL_PROCESS" value="ubiquitin cycle"/>
    </att>
    <att type="string" name="Prot_Name" value="ubiquitin-activating enzyme E1"/>
  </node>
  <node label="NP_005092.1" id="-118">
    <att type="string" name="annotation.DB_Object_ID" value="P05161"/>
    <att type="string" name="Column 4" value="9636"/>
    <att type="string" name="annotation.DB_Object_Type" value="protein"/>
    <att type="string" name="annotation.DB" value="UniProtKB"/>
    <att type="string" name="GeneID_String" value="9636"/>
    <att type="string" name="annotation.Qualifier" value=""/>
    <att type="string" name="MCODE_Node_Status" value="Unclustered"/>
    <att type="string" name="annotation.Taxon" value="Human"/>
    <att type="string" name="Prot_Acc" value="NP_005092.1"/>
    <att type="string" name="type" value="human"/>
    <att type="string" name="annotation.Assigned_by" value="UniProtKB"/>
    <att type="list" name="annotation.GO MOLECULAR_FUNCTION">
      <att type="string" name="annotation.GO MOLECULAR_FUNCTION" value="protein binding"/>
      <att type="string" name="annotation.GO MOLECULAR_FUNCTION" value="protein tag"/>
    </att>
    <att type="map" name="annotation.DB:Reference">
      <att type="string" name="GO:0005515" value="UniProt:P05161"/>
      <att type="string" name="GO:0006512" value="PMID:16112642"/>
      <att type="string" name="GO:0005737" value="UniProt:P05161"/>
      <att type="string" name="GO:0032020" value="PMID:16122702"/>
      <att type="string" name="GO:0019941" value="GOA:compara|GO_REF:0000019"/>
      <att type="string" name="GO:0044419" value="GOA:spkw|GO_REF:0000004"/>
      <att type="string" name="GO:0007267" value="UniProt:P05161"/>
      <att type="string" name="GO:0031386" value="GOA:compara|GO_REF:0000019"/>
      <att type="string" name="GO:0005576" value="GOA:spkw|GO_REF:0000004"/>
      <att type="string" name="GO:0009615" value="GOA:spkw|GO_REF:0000004"/>
      <att type="string" name="GO:0005615" value="UniProt:P05161"/>
      <att type="string" name="GO:0006464" value="GOA:interpro|GO_REF:0000002"/>
    </att>
    <att type="integer" name="GeneID" value="9636"/>
    <att type="string" name="annotation.DB_Object_Name" value="ISG15, G1P2, UCRP: Interferon-induced 17 kDa protein precursor [Contains: Ubiquitin cross-reactive protein"/>
    <att type="list" name="annotation.GO CELLULAR_COMPONENT">
      <att type="string" name="annotation.GO CELLULAR_COMPONENT" value="cytoplasm"/>
      <att type="string" name="annotation.GO CELLULAR_COMPONENT" value="extracellular region"/>
      <att type="string" name="annotation.GO CELLULAR_COMPONENT" value="extracellular space"/>
    </att>
    <att type="string" name="annotation.Date" value="20021104"/>
    <att type="list" name="cytoscape.alias.list">
      <att type="string" name="cytoscape.alias.list" value="IPI00375631"/>
      <att type="string" name="cytoscape.alias.list" value="P05161"/>
    </att>
    <att type="string" name="upkb_sp" value="P05161"/>
    <att type="string" name="canonicalName" value="NP_005092.1"/>
    <att type="real" name="MCODE_Score" value="0.0"/>
    <att type="string" name="annotation.With (or) From" value=""/>
    <att type="map" name="annotation.Evidence">
      <att type="string" name="GO:0005515" value="NAS"/>
      <att type="string" name="GO:0006512" value="IDA"/>
      <att type="string" name="GO:0005737" value="NAS"/>
      <att type="string" name="GO:0032020" value="IDA"/>
      <att type="string" name="GO:0019941" value="IEA"/>
      <att type="string" name="GO:0044419" value="IEA"/>
      <att type="string" name="GO:0007267" value="NAS"/>
      <att type="string" name="GO:0031386" value="IEA"/>
      <att type="string" name="GO:0005576" value="IEA"/>
      <att type="string" name="GO:0009615" value="IEA"/>
      <att type="string" name="GO:0005615" value="NAS"/>
      <att type="string" name="GO:0006464" value="IEA"/>
    </att>
    <att type="list" name="annotation.GO BIOLOGICAL_PROCESS">
      <att type="string" name="annotation.GO BIOLOGICAL_PROCESS" value="ISG15-protein conjugation"/>
      <att type="string" name="annotation.GO BIOLOGICAL_PROCESS" value="cell-cell signaling"/>
      <att type="string" name="annotation.GO BIOLOGICAL_PROCESS" value="interspecies interaction between organisms"/>
      <att type="string" name="annotation.GO BIOLOGICAL_PROCESS" value="modification-dependent protein catabolic process"/>
      <att type="string" name="annotation.GO BIOLOGICAL_PROCESS" value="protein modification process"/>
      <att type="string" name="annotation.GO BIOLOGICAL_PROCESS" value="response to virus"/>
      <att type="string" name="annotation.GO BIOLOGICAL_PROCESS" value="ubiquitin cycle"/>
    </att>
    <att type="string" name="Prot_Name" value="interferon, alpha-inducible protein (clone IFI-15K)"/>
  </node>
  <node label="NP_000560.5" id="-117">
    <att type="string" name="annotation.DB_Object_ID" value="P08637"/>
    <att type="string" name="Column 4" value="2214"/>
    <att type="string" name="annotation.DB_Object_Type" value="protein"/>
    <att type="string" name="annotation.DB" value="UniProtKB"/>
    <att type="string" name="upkb_vega" value="OTTHUMP00000032374"/>
    <att type="string" name="GeneID_String" value="2214"/>
    <att type="string" name="annotation.Qualifier" value=""/>
    <att type="string" name="annotation.Taxon" value="Human"/>
    <att type="string" name="upkb_tr" value="Q9ULV2"/>
    <att type="string" name="Prot_Acc" value="NP_000560.5"/>
    <att type="string" name="type" value="human"/>
    <att type="string" name="annotation.Assigned_by" value="UniProtKB"/>
    <att type="list" name="annotation.GO MOLECULAR_FUNCTION">
      <att type="string" name="annotation.GO MOLECULAR_FUNCTION" value="IgG binding"/>
      <att type="string" name="annotation.GO MOLECULAR_FUNCTION" value="receptor activity"/>
    </att>
    <att type="map" name="annotation.DB:Reference">
      <att type="string" name="GO:0006955" value="PMID:2138330"/>
      <att type="string" name="GO:0005886" value="PMID:11955599"/>
      <att type="string" name="GO:0019864" value="GOA:spkw|GO_REF:0000004"/>
      <att type="string" name="GO:0005576" value="GOA:spkw|GO_REF:0000004"/>
      <att type="string" name="GO:0004872" value="GOA:spkw|GO_REF:0000004"/>
      <att type="string" name="GO:0016021" value="GOA:spkw|GO_REF:0000004"/>
    </att>
    <att type="integer" name="GeneID" value="2214"/>
    <att type="string" name="annotation.DB_Object_Name" value="FCGR3A, CD16A, FCG3, FCGR3, IGFR3: Low affinity immunoglobulin gamma Fc region receptor III-A precursor"/>
    <att type="string" name="upkb_refseq_reviewed" value="NP_001121064"/>
    <att type="list" name="annotation.GO CELLULAR_COMPONENT">
      <att type="string" name="annotation.GO CELLULAR_COMPONENT" value="extracellular region"/>
      <att type="string" name="annotation.GO CELLULAR_COMPONENT" value="integral to membrane"/>
      <att type="string" name="annotation.GO CELLULAR_COMPONENT" value="plasma membrane"/>
    </att>
    <att type="string" name="annotation.Date" value="20080616"/>
    <att type="list" name="cytoscape.alias.list">
      <att type="string" name="cytoscape.alias.list" value="IPI00218834"/>
      <att type="string" name="cytoscape.alias.list" value="P08637"/>
    </att>
    <att type="string" name="upkb_sp" value="P08637"/>
    <att type="string" name="canonicalName" value="NP_000560.5"/>
    <att type="string" name="annotation.With (or) From" value="SP_KW:KW-0812"/>
    <att type="integer" name="Degree" value="1"/>
    <att type="map" name="annotation.Evidence">
      <att type="string" name="GO:0006955" value="TAS"/>
      <att type="string" name="GO:0005886" value="EXP"/>
      <att type="string" name="GO:0019864" value="IEA"/>
      <att type="string" name="GO:0005576" value="IEA"/>
      <att type="string" name="GO:0004872" value="IEA"/>
      <att type="string" name="GO:0016021" value="IEA"/>
    </att>
    <att type="list" name="annotation.GO BIOLOGICAL_PROCESS">
      <att type="string" name="annotation.GO BIOLOGICAL_PROCESS" value="immune response"/>
    </att>
    <att type="string" name="Prot_Name" value="Fc fragment of IgG, low affinity IIIa, receptor for (CD16)"/>
  </node>
  <node label="NP_002422.1" id="-116">
    <att type="string" name="annotation.DB_Object_ID" value="P51948"/>
    <att type="string" name="Column 4" value="4331"/>
    <att type="string" name="annotation.DB_Object_Type" value="protein"/>
    <att type="string" name="annotation.DB" value="UniProtKB"/>
    <att type="string" name="GeneID_String" value="4331"/>
    <att type="string" name="annotation.Qualifier" value=""/>
    <att type="string" name="annotation.Taxon" value="Human"/>
    <att type="string" name="Prot_Acc" value="NP_002422.1"/>
    <att type="string" name="type" value="human"/>
    <att type="string" name="annotation.Assigned_by" value="Reactome"/>
    <att type="list" name="annotation.GO MOLECULAR_FUNCTION">
      <att type="string" name="annotation.GO MOLECULAR_FUNCTION" value="metal ion binding"/>
      <att type="string" name="annotation.GO MOLECULAR_FUNCTION" value="protein N-terminus binding"/>
      <att type="string" name="annotation.GO MOLECULAR_FUNCTION" value="zinc ion binding"/>
    </att>
    <att type="map" name="annotation.DB:Reference">
      <att type="string" name="GO:0006368" value="PMID:9405375"/>
      <att type="string" name="GO:0006367" value="PMID:8946909"/>
      <att type="string" name="GO:0008283" value="PMID:8521818"/>
      <att type="string" name="GO:0005634" value="GOA:interpro|GO_REF:0000002"/>
      <att type="string" name="GO:0000079" value="PMID:8521818"/>
      <att type="string" name="GO:0046872" value="GOA:spkw|GO_REF:0000004"/>
      <att type="string" name="GO:0006350" value="GOA:spkw|GO_REF:0000004"/>
      <att type="string" name="GO:0007049" value="GOA:interpro|GO_REF:0000002"/>
      <att type="string" name="GO:0047485" value="PMID:11445587"/>
      <att type="string" name="GO:0006281" value="PMID:8521818"/>
      <att type="string" name="GO:0006461" value="PMID:8521818"/>
      <att type="string" name="GO:0045944" value="PMID:8692841"/>
      <att type="string" name="GO:0005654" value="PMID:7799941"/>
      <att type="string" name="GO:0008270" value="PMID:8521818"/>
      <att type="string" name="GO:0000718" value="PMID:10583946"/>
    </att>
    <att type="integer" name="GeneID" value="4331"/>
    <att type="string" name="annotation.DB_Object_Name" value="MNAT1, CAP35, MAT1, RNF66: CDK-activating kinase assembly factor MAT1"/>
    <att type="list" name="annotation.GO CELLULAR_COMPONENT">
      <att type="string" name="annotation.GO CELLULAR_COMPONENT" value="nucleoplasm"/>
      <att type="string" name="annotation.GO CELLULAR_COMPONENT" value="nucleus"/>
    </att>
    <att type="string" name="annotation.Date" value="20040609"/>
    <att type="list" name="cytoscape.alias.list">
      <att type="string" name="cytoscape.alias.list" value="IPI00294701"/>
      <att type="string" name="cytoscape.alias.list" value="P51948"/>
    </att>
    <att type="string" name="upkb_sp" value="P51948"/>
    <att type="string" name="canonicalName" value="NP_002422.1"/>
    <att type="string" name="annotation.With (or) From" value=""/>
    <att type="integer" name="Degree" value="1"/>
    <att type="map" name="annotation.Evidence">
      <att type="string" name="GO:0006368" value="EXP"/>
      <att type="string" name="GO:0006367" value="EXP"/>
      <att type="string" name="GO:0008283" value="TAS"/>
      <att type="string" name="GO:0005634" value="IEA"/>
      <att type="string" name="GO:0000079" value="TAS"/>
      <att type="string" name="GO:0046872" value="IEA"/>
      <att type="string" name="GO:0006350" value="IEA"/>
      <att type="string" name="GO:0007049" value="IEA"/>
      <att type="string" name="GO:0047485" value="IPI"/>
      <att type="string" name="GO:0006281" value="TAS"/>
      <att type="string" name="GO:0006461" value="TAS"/>
      <att type="string" name="GO:0045944" value="IDA"/>
      <att type="string" name="GO:0005654" value="EXP"/>
      <att type="string" name="GO:0008270" value="TAS"/>
      <att type="string" name="GO:0000718" value="EXP"/>
    </att>
    <att type="list" name="annotation.GO BIOLOGICAL_PROCESS">
      <att type="string" name="annotation.GO BIOLOGICAL_PROCESS" value="DNA repair"/>
      <att type="string" name="annotation.GO BIOLOGICAL_PROCESS" value="RNA elongation from RNA polymerase II promoter"/>
      <att type="string" name="annotation.GO BIOLOGICAL_PROCESS" value="cell cycle"/>
      <att type="string" name="annotation.GO BIOLOGICAL_PROCESS" value="cell proliferation"/>
      <att type="string" name="annotation.GO BIOLOGICAL_PROCESS" value="nucleotide-excision repair, DNA damage removal"/>
      <att type="string" name="annotation.GO BIOLOGICAL_PROCESS" value="positive regulation of transcription from RNA polymerase II promoter"/>
      <att type="string" name="annotation.GO BIOLOGICAL_PROCESS" value="protein complex assembly"/>
      <att type="string" name="annotation.GO BIOLOGICAL_PROCESS" value="regulation of cyclin-dependent protein kinase activity"/>
      <att type="string" name="annotation.GO BIOLOGICAL_PROCESS" value="transcription"/>
      <att type="string" name="annotation.GO BIOLOGICAL_PROCESS" value="transcription initiation from RNA polymerase II promoter"/>
    </att>
    <att type="string" name="Prot_Name" value="menage a trois 1 (CAK assembly factor)"/>
  </node>
  <node label="NP_056352.3" id="-115">
    <att type="string" name="annotation.DB_Object_ID" value="Q6X4W1"/>
    <att type="string" name="Column 4" value="26012"/>
    <att type="string" name="annotation.DB_Object_Type" value="protein"/>
    <att type="string" name="upkb_ensemble" value="ENSP00000360529"/>
    <att type="string" name="annotation.DB" value="UniProtKB"/>
    <att type="string" name="upkb_vega" value="OTTHUMP00000022701"/>
    <att type="string" name="GeneID_String" value="26012"/>
    <att type="string" name="annotation.Qualifier" value=""/>
    <att type="string" name="annotation.Taxon" value="Human"/>
    <att type="string" name="upkb_tr" value="Q2TB96"/>
    <att type="string" name="Prot_Acc" value="NP_056352.3"/>
    <att type="string" name="type" value="human"/>
    <att type="string" name="annotation.Assigned_by" value="UniProtKB"/>
    <att type="map" name="annotation.DB:Reference">
      <att type="string" name="GO:0005886" value="GOA:spsl|GO_REF:0000023"/>
    </att>
    <att type="integer" name="GeneID" value="26012"/>
    <att type="string" name="annotation.DB_Object_Name" value="NELF: Nasal embryonic luteinizing hormone-releasing hormone factor"/>
    <att type="list" name="annotation.GO CELLULAR_COMPONENT">
      <att type="string" name="annotation.GO CELLULAR_COMPONENT" value="plasma membrane"/>
    </att>
    <att type="string" name="annotation.Date" value="20080612"/>
    <att type="list" name="cytoscape.alias.list">
      <att type="string" name="cytoscape.alias.list" value="IPI00465371"/>
      <att type="string" name="cytoscape.alias.list" value="Q6X4W1"/>
    </att>
    <att type="string" name="upkb_sp" value="Q6X4W1"/>
    <att type="string" name="canonicalName" value="NP_056352.3"/>
    <att type="string" name="annotation.With (or) From" value="SP_SL:SL-0039"/>
    <att type="map" name="annotation.Evidence">
      <att type="string" name="GO:0005886" value="IEA"/>
    </att>
    <att type="string" name="Prot_Name" value="nasal embryonic LHRH factor"/>
  </node>
  <node label="NP_776213.1" id="-106">
    <att type="string" name="annotation.DB_Object_ID" value="P18510"/>
    <att type="string" name="Column 4" value="3557"/>
    <att type="string" name="annotation.DB_Object_Type" value="protein"/>
    <att type="string" name="annotation.DB" value="UniProtKB"/>
    <att type="string" name="GeneID_String" value="3557"/>
    <att type="string" name="annotation.Qualifier" value=""/>
    <att type="string" name="MCODE_Node_Status" value="Unclustered"/>
    <att type="string" name="annotation.Taxon" value="Human"/>
    <att type="string" name="Prot_Acc" value="NP_776213.1"/>
    <att type="string" name="type" value="human"/>
    <att type="string" name="annotation.Assigned_by" value="UniProtKB"/>
    <att type="list" name="annotation.GO MOLECULAR_FUNCTION">
      <att type="string" name="annotation.GO MOLECULAR_FUNCTION" value="interleukin-1 receptor antagonist activity"/>
      <att type="string" name="annotation.GO MOLECULAR_FUNCTION" value="protein binding"/>
    </att>
    <att type="map" name="annotation.DB:Reference">
      <att type="string" name="GO:0005622" value="PMID:7629520"/>
      <att type="string" name="GO:0005515" value="PMID:9062194"/>
      <att type="string" name="GO:0005737" value="GOA:spkw|GO_REF:0000004"/>
      <att type="string" name="GO:0006955" value="PMID:7629520"/>
      <att type="string" name="GO:0006954" value="PMID:10443688"/>
      <att type="string" name="GO:0051384" value="PMID:10443688"/>
      <att type="string" name="GO:0005576" value="GOA:interpro|GO_REF:0000002"/>
      <att type="string" name="GO:0005152" value="PMID:7629520"/>
      <att type="string" name="GO:0005615" value="PMID:1385987"/>
    </att>
    <att type="integer" name="GeneID" value="3557"/>
    <att type="string" name="annotation.DB_Object_Name" value="IL1RN, IL1F3, IL1RA: Interleukin-1 receptor antagonist protein precursor"/>
    <att type="list" name="annotation.GO CELLULAR_COMPONENT">
      <att type="string" name="annotation.GO CELLULAR_COMPONENT" value="cytoplasm"/>
      <att type="string" name="annotation.GO CELLULAR_COMPONENT" value="extracellular region"/>
      <att type="string" name="annotation.GO CELLULAR_COMPONENT" value="extracellular space"/>
      <att type="string" name="annotation.GO CELLULAR_COMPONENT" value="intracellular"/>
    </att>
    <att type="string" name="annotation.Date" value="20080616"/>
    <att type="list" name="cytoscape.alias.list">
      <att type="string" name="cytoscape.alias.list" value="IPI00000045"/>
      <att type="string" name="cytoscape.alias.list" value="P18510"/>
    </att>
    <att type="string" name="upkb_sp" value="P18510"/>
    <att type="string" name="canonicalName" value="NP_776213.1"/>
    <att type="real" name="MCODE_Score" value="0.0"/>
    <att type="string" name="annotation.With (or) From" value="SP_KW:KW-0963"/>
    <att type="map" name="annotation.Evidence">
      <att type="string" name="GO:0005622" value="NAS"/>
      <att type="string" name="GO:0005515" value="IPI"/>
      <att type="string" name="GO:0005737" value="IEA"/>
      <att type="string" name="GO:0006955" value="NAS"/>
      <att type="string" name="GO:0006954" value="IDA"/>
      <att type="string" name="GO:0051384" value="IDA"/>
      <att type="string" name="GO:0005576" value="IEA"/>
      <att type="string" name="GO:0005152" value="TAS"/>
      <att type="string" name="GO:0005615" value="TAS"/>
    </att>
    <att type="list" name="annotation.GO BIOLOGICAL_PROCESS">
      <att type="string" name="annotation.GO BIOLOGICAL_PROCESS" value="immune response"/>
      <att type="string" name="annotation.GO BIOLOGICAL_PROCESS" value="inflammatory response"/>
      <att type="string" name="annotation.GO BIOLOGICAL_PROCESS" value="response to glucocorticoid stimulus"/>
    </att>
    <att type="string" name="Prot_Name" value="interleukin 1 receptor antagonist isoform 2"/>
  </node>
  <node label="NP_057291.1" id="-105">
    <att type="string" name="annotation.DB_Object_ID" value="Q9UKF6"/>
    <att type="string" name="Column 4" value="51692"/>
    <att type="string" name="annotation.DB_Object_Type" value="protein"/>
    <att type="string" name="annotation.DB" value="UniProtKB"/>
    <att type="string" name="GeneID_String" value="51692"/>
    <att type="string" name="annotation.Qualifier" value=""/>
    <att type="string" name="MCODE_Node_Status" value="Unclustered"/>
    <att type="string" name="annotation.Taxon" value="Human"/>
    <att type="string" name="upkb_tr" value="Q05BZ5"/>
    <att type="string" name="Prot_Acc" value="NP_057291.1"/>
    <att type="string" name="type" value="human"/>
    <att type="string" name="annotation.Assigned_by" value="PINC"/>
    <att type="list" name="annotation.GO MOLECULAR_FUNCTION">
      <att type="string" name="annotation.GO MOLECULAR_FUNCTION" value="RNA binding"/>
      <att type="string" name="annotation.GO MOLECULAR_FUNCTION" value="endonuclease activity"/>
      <att type="string" name="annotation.GO MOLECULAR_FUNCTION" value="hydrolase activity"/>
      <att type="string" name="annotation.GO MOLECULAR_FUNCTION" value="metal ion binding"/>
      <att type="string" name="annotation.GO MOLECULAR_FUNCTION" value="zinc ion binding"/>
    </att>
    <att type="map" name="annotation.DB:Reference">
      <att type="string" name="GO:0006379" value="PMID:8929409"/>
      <att type="string" name="GO:0006378" value="PMID:8929409"/>
      <att type="string" name="GO:0004519" value="GOA:spkw|GO_REF:0000004"/>
      <att type="string" name="GO:0016787" value="GOA:interpro|GO_REF:0000002"/>
      <att type="string" name="GO:0000398" value="PMID:12226669"/>
      <att type="string" name="GO:0003723" value="GOA:spkw|GO_REF:0000004"/>
      <att type="string" name="GO:0008270" value="GOA:spkw|GO_REF:0000004"/>
      <att type="string" name="GO:0005634" value="GOA:spkw|GO_REF:0000004"/>
      <att type="string" name="GO:0005654" value="PMID:7969155"/>
      <att type="string" name="GO:0046872" value="GOA:spkw|GO_REF:0000004"/>
    </att>
    <att type="integer" name="GeneID" value="51692"/>
    <att type="string" name="annotation.DB_Object_Name" value="CPSF3, CPSF73: Cleavage and polyadenylation specificity factor subunit 3"/>
    <att type="list" name="annotation.GO CELLULAR_COMPONENT">
      <att type="string" name="annotation.GO CELLULAR_COMPONENT" value="nucleoplasm"/>
      <att type="string" name="annotation.GO CELLULAR_COMPONENT" value="nucleus"/>
    </att>
    <att type="string" name="annotation.Date" value="20050308"/>
    <att type="list" name="cytoscape.alias.list">
      <att type="string" name="cytoscape.alias.list" value="IPI00007818"/>
      <att type="string" name="cytoscape.alias.list" value="Q9UKF6"/>
    </att>
    <att type="string" name="upkb_sp" value="Q9UKF6"/>
    <att type="string" name="canonicalName" value="NP_057291.1"/>
    <att type="real" name="MCODE_Score" value="0.0"/>
    <att type="string" name="annotation.With (or) From" value=""/>
    <att type="map" name="annotation.Evidence">
      <att type="string" name="GO:0006379" value="TAS"/>
      <att type="string" name="GO:0006378" value="TAS"/>
      <att type="string" name="GO:0004519" value="IEA"/>
      <att type="string" name="GO:0016787" value="IEA"/>
      <att type="string" name="GO:0000398" value="EXP"/>
      <att type="string" name="GO:0003723" value="IEA"/>
      <att type="string" name="GO:0008270" value="IEA"/>
      <att type="string" name="GO:0005634" value="IEA"/>
      <att type="string" name="GO:0005654" value="TAS"/>
      <att type="string" name="GO:0046872" value="IEA"/>
    </att>
    <att type="list" name="annotation.GO BIOLOGICAL_PROCESS">
      <att type="string" name="annotation.GO BIOLOGICAL_PROCESS" value="mRNA cleavage"/>
      <att type="string" name="annotation.GO BIOLOGICAL_PROCESS" value="mRNA polyadenylation"/>
      <att type="string" name="annotation.GO BIOLOGICAL_PROCESS" value="nuclear mRNA splicing, via spliceosome"/>
    </att>
    <att type="string" name="Prot_Name" value="cleavage and polyadenylation specific factor 3, 73kDa"/>
  </node>
  <node label="NP_066407.1" id="-104">
    <att type="string" name="annotation.DB_Object_ID" value="P58876"/>
    <att type="string" name="Column 4" value="3017"/>
    <att type="string" name="annotation.DB_Object_Type" value="protein"/>
    <att type="string" name="annotation.DB" value="UniProtKB"/>
    <att type="string" name="GeneID_String" value="3017"/>
    <att type="string" name="annotation.Qualifier" value=""/>
    <att type="string" name="annotation.Taxon" value="Human"/>
    <att type="string" name="Prot_Acc" value="NP_066407.1"/>
    <att type="string" name="type" value="human"/>
    <att type="string" name="annotation.Assigned_by" value="UniProtKB"/>
    <att type="list" name="annotation.GO MOLECULAR_FUNCTION">
      <att type="string" name="annotation.GO MOLECULAR_FUNCTION" value="DNA binding"/>
    </att>
    <att type="map" name="annotation.DB:Reference">
      <att type="string" name="GO:0005694" value="GOA:spkw|GO_REF:0000004"/>
      <att type="string" name="GO:0006334" value="GOA:interpro|GO_REF:0000002"/>
      <att type="string" name="GO:0005634" value="GOA:interpro|GO_REF:0000002"/>
      <att type="string" name="GO:0000786" value="GOA:interpro|GO_REF:0000002"/>
      <att type="string" name="GO:0003677" value="GOA:interpro|GO_REF:0000002"/>
    </att>
    <att type="integer" name="GeneID" value="3017"/>
    <att type="string" name="annotation.DB_Object_Name" value="HIST1H2BD, H2BFB, HIRIP2: Histone H2B type 1-D"/>
    <att type="list" name="annotation.GO CELLULAR_COMPONENT">
      <att type="string" name="annotation.GO CELLULAR_COMPONENT" value="chromosome"/>
      <att type="string" name="annotation.GO CELLULAR_COMPONENT" value="nucleosome"/>
      <att type="string" name="annotation.GO CELLULAR_COMPONENT" value="nucleus"/>
    </att>
    <att type="string" name="annotation.Date" value="20080616"/>
    <att type="list" name="cytoscape.alias.list">
      <att type="string" name="cytoscape.alias.list" value="IPI00152906"/>
      <att type="string" name="cytoscape.alias.list" value="P58876"/>
    </att>
    <att type="string" name="upkb_sp" value="P58876"/>
    <att type="string" name="canonicalName" value="NP_066407.1"/>
    <att type="string" name="annotation.With (or) From" value="SP_KW:KW-0158"/>
    <att type="map" name="annotation.Evidence">
      <att type="string" name="GO:0005694" value="IEA"/>
      <att type="string" name="GO:0006334" value="IEA"/>
      <att type="string" name="GO:0005634" value="IEA"/>
      <att type="string" name="GO:0000786" value="IEA"/>
      <att type="string" name="GO:0003677" value="IEA"/>
    </att>
    <att type="list" name="annotation.GO BIOLOGICAL_PROCESS">
      <att type="string" name="annotation.GO BIOLOGICAL_PROCESS" value="nucleosome assembly"/>
    </att>
    <att type="string" name="Prot_Name" value="H2B histone family, member B"/>
  </node>
  <node label="NP_008882.2" id="-103">
    <att type="string" name="annotation.DB_Object_ID" value="Q15542"/>
    <att type="string" name="Column 4" value="6877"/>
    <att type="string" name="annotation.DB_Object_Type" value="protein"/>
    <att type="string" name="annotation.DB" value="UniProtKB"/>
    <att type="string" name="GeneID_String" value="6877"/>
    <att type="string" name="annotation.Qualifier" value="NOT"/>
    <att type="string" name="annotation.Taxon" value="Human"/>
    <att type="string" name="Prot_Acc" value="NP_008882.2"/>
    <att type="string" name="type" value="human"/>
    <att type="string" name="annotation.Assigned_by" value="UniProtKB"/>
    <att type="list" name="annotation.GO MOLECULAR_FUNCTION">
      <att type="string" name="annotation.GO MOLECULAR_FUNCTION" value="histone acetyltransferase activity"/>
      <att type="string" name="annotation.GO MOLECULAR_FUNCTION" value="protein dimerization activity"/>
      <att type="string" name="annotation.GO MOLECULAR_FUNCTION" value="transcription factor activity"/>
    </att>
    <att type="map" name="annotation.DB:Reference">
      <att type="string" name="GO:0006355" value="GOA:spkw|GO_REF:0000004"/>
      <att type="string" name="GO:0006368" value="PMID:9405375"/>
      <att type="string" name="GO:0005669" value="PMID:9045704"/>
      <att type="string" name="GO:0006367" value="PMID:8946909"/>
      <att type="string" name="GO:0003700" value="PMID:9045704"/>
      <att type="string" name="GO:0005730" value="PMID:15637059"/>
      <att type="string" name="GO:0046983" value="PMID:17227857"/>
      <att type="string" name="GO:0005634" value="PMID:15637059"/>
      <att type="string" name="GO:0005654" value="PMID:1939271"/>
      <att type="string" name="GO:0004402" value="PMID:10373431"/>
      <att type="string" name="GO:0016568" value="PMID:10373431"/>
    </att>
    <att type="integer" name="GeneID" value="6877"/>
    <att type="string" name="annotation.DB_Object_Name" value="TAF5, TAF2D: Transcription initiation factor TFIID subunit 5"/>
    <att type="list" name="annotation.GO CELLULAR_COMPONENT">
      <att type="string" name="annotation.GO CELLULAR_COMPONENT" value="nucleolus"/>
      <att type="string" name="annotation.GO CELLULAR_COMPONENT" value="nucleoplasm"/>
      <att type="string" name="annotation.GO CELLULAR_COMPONENT" value="nucleus"/>
      <att type="string" name="annotation.GO CELLULAR_COMPONENT" value="transcription factor TFIID complex"/>
    </att>
    <att type="string" name="annotation.Date" value="20070605"/>
    <att type="list" name="cytoscape.alias.list">
      <att type="string" name="cytoscape.alias.list" value="IPI00298925"/>
      <att type="string" name="cytoscape.alias.list" value="Q15542"/>
    </att>
    <att type="string" name="upkb_sp" value="Q15542"/>
    <att type="string" name="canonicalName" value="NP_008882.2"/>
    <att type="string" name="annotation.With (or) From" value=""/>
    <att type="map" name="annotation.Evidence">
      <att type="string" name="GO:0006355" value="IEA"/>
      <att type="string" name="GO:0006368" value="EXP"/>
      <att type="string" name="GO:0005669" value="IDA"/>
      <att type="string" name="GO:0006367" value="EXP"/>
      <att type="string" name="GO:0003700" value="TAS"/>
      <att type="string" name="GO:0005730" value="IDA"/>
      <att type="string" name="GO:0046983" value="IDA"/>
      <att type="string" name="GO:0005634" value="IDA"/>
      <att type="string" name="GO:0005654" value="EXP"/>
      <att type="string" name="GO:0004402" value="IDA"/>
      <att type="string" name="GO:0016568" value="IC"/>
    </att>
    <att type="list" name="annotation.GO BIOLOGICAL_PROCESS">
      <att type="string" name="annotation.GO BIOLOGICAL_PROCESS" value="RNA elongation from RNA polymerase II promoter"/>
      <att type="string" name="annotation.GO BIOLOGICAL_PROCESS" value="chromatin modification"/>
      <att type="string" name="annotation.GO BIOLOGICAL_PROCESS" value="regulation of transcription, DNA-dependent"/>
      <att type="string" name="annotation.GO BIOLOGICAL_PROCESS" value="transcription initiation from RNA polymerase II promoter"/>
    </att>
    <att type="string" name="Prot_Name" value="TBP-associated factor 5"/>
  </node>
  <node label="NP_003063.2" id="-110">
    <att type="string" name="annotation.DB_Object_ID" value="P51532"/>
    <att type="string" name="Column 4" value="6597"/>
    <att type="string" name="annotation.DB_Object_Type" value="protein"/>
    <att type="string" name="annotation.DB" value="UniProtKB"/>
    <att type="string" name="GeneID_String" value="6597"/>
    <att type="string" name="annotation.Qualifier" value=""/>
    <att type="string" name="MCODE_Node_Status" value="Unclustered"/>
    <att type="string" name="annotation.Taxon" value="Human"/>
    <att type="string" name="upkb_tr" value="Q9HBD4"/>
    <att type="string" name="Prot_Acc" value="NP_003063.2"/>
    <att type="string" name="type" value="human"/>
    <att type="string" name="annotation.Assigned_by" value="PINC"/>
    <att type="list" name="annotation.GO MOLECULAR_FUNCTION">
      <att type="string" name="annotation.GO MOLECULAR_FUNCTION" value="ATP binding"/>
      <att type="string" name="annotation.GO MOLECULAR_FUNCTION" value="DNA binding"/>
      <att type="string" name="annotation.GO MOLECULAR_FUNCTION" value="chromatin binding"/>
      <att type="string" name="annotation.GO MOLECULAR_FUNCTION" value="helicase activity"/>
      <att type="string" name="annotation.GO MOLECULAR_FUNCTION" value="hydrolase activity"/>
      <att type="string" name="annotation.GO MOLECULAR_FUNCTION" value="identical protein binding"/>
      <att type="string" name="annotation.GO MOLECULAR_FUNCTION" value="nucleotide binding"/>
      <att type="string" name="annotation.GO MOLECULAR_FUNCTION" value="protein N-terminus binding"/>
      <att type="string" name="annotation.GO MOLECULAR_FUNCTION" value="transcription coactivator activity"/>
      <att type="string" name="annotation.GO MOLECULAR_FUNCTION" value="transcription factor activity"/>
      <att type="string" name="annotation.GO MOLECULAR_FUNCTION" value="transcription factor binding"/>
    </att>
    <att type="map" name="annotation.DB:Reference">
      <att type="string" name="GO:0000792" value="GOA:compara|GO_REF:0000019"/>
      <att type="string" name="GO:0003700" value="PMID:8208605"/>
      <att type="string" name="GO:0001835" value="GOA:compara|GO_REF:0000019"/>
      <att type="string" name="GO:0006346" value="GOA:compara|GO_REF:0000019"/>
      <att type="string" name="GO:0001832" value="GOA:compara|GO_REF:0000019"/>
      <att type="string" name="GO:0003713" value="PMID:8208605"/>
      <att type="string" name="GO:0004386" value="PMID:8208605"/>
      <att type="string" name="GO:0005634" value="PMID:8232556"/>
      <att type="string" name="GO:0000122" value="GOA:compara|GO_REF:0000019"/>
      <att type="string" name="GO:0003677" value="GOA:interpro|GO_REF:0000002"/>
      <att type="string" name="GO:0005524" value="GOA:interpro|GO_REF:0000002"/>
      <att type="string" name="GO:0006350" value="GOA:spkw|GO_REF:0000004"/>
      <att type="string" name="GO:0042802" value="PMID:12917342"/>
      <att type="string" name="GO:0047485" value="PMID:12917342"/>
      <att type="string" name="GO:0016787" value="GOA:spkw|GO_REF:0000004"/>
      <att type="string" name="GO:0000166" value="GOA:spkw|GO_REF:0000004"/>
      <att type="string" name="GO:0003682" value="GOA:compara|GO_REF:0000019"/>
      <att type="string" name="GO:0007403" value="GOA:compara|GO_REF:0000019"/>
      <att type="string" name="GO:0005654" value="PMID:8208605"/>
      <att type="string" name="GO:0030900" value="GOA:compara|GO_REF:0000019"/>
      <att type="string" name="GO:0030902" value="GOA:compara|GO_REF:0000019"/>
      <att type="string" name="GO:0008134" value="GOA:compara|GO_REF:0000019"/>
    </att>
    <att type="integer" name="GeneID" value="6597"/>
    <att type="string" name="annotation.DB_Object_Name" value="SMARCA4, BRG1, SNF2B, SNF2L4: Probable global transcription activator SNF2L4"/>
    <att type="list" name="annotation.GO CELLULAR_COMPONENT">
      <att type="string" name="annotation.GO CELLULAR_COMPONENT" value="heterochromatin"/>
      <att type="string" name="annotation.GO CELLULAR_COMPONENT" value="nucleoplasm"/>
      <att type="string" name="annotation.GO CELLULAR_COMPONENT" value="nucleus"/>
    </att>
    <att type="string" name="annotation.Date" value="20030904"/>
    <att type="list" name="cytoscape.alias.list">
      <att type="string" name="cytoscape.alias.list" value="IPI00293426"/>
      <att type="string" name="cytoscape.alias.list" value="P51532"/>
    </att>
    <att type="string" name="upkb_sp" value="P51532"/>
    <att type="string" name="canonicalName" value="NP_003063.2"/>
    <att type="real" name="MCODE_Score" value="0.0"/>
    <att type="string" name="annotation.With (or) From" value=""/>
    <att type="map" name="annotation.Evidence">
      <att type="string" name="GO:0000792" value="IEA"/>
      <att type="string" name="GO:0003700" value="TAS"/>
      <att type="string" name="GO:0001835" value="IEA"/>
      <att type="string" name="GO:0006346" value="IEA"/>
      <att type="string" name="GO:0001832" value="IEA"/>
      <att type="string" name="GO:0003713" value="TAS"/>
      <att type="string" name="GO:0004386" value="TAS"/>
      <att type="string" name="GO:0005634" value="TAS"/>
      <att type="string" name="GO:0000122" value="IEA"/>
      <att type="string" name="GO:0003677" value="IEA"/>
      <att type="string" name="GO:0005524" value="IEA"/>
      <att type="string" name="GO:0006350" value="IEA"/>
      <att type="string" name="GO:0042802" value="IPI"/>
      <att type="string" name="GO:0047485" value="IPI"/>
      <att type="string" name="GO:0016787" value="IEA"/>
      <att type="string" name="GO:0000166" value="IEA"/>
      <att type="string" name="GO:0003682" value="IEA"/>
      <att type="string" name="GO:0007403" value="IEA"/>
      <att type="string" name="GO:0005654" value="TAS"/>
      <att type="string" name="GO:0030900" value="IEA"/>
      <att type="string" name="GO:0030902" value="IEA"/>
      <att type="string" name="GO:0008134" value="IEA"/>
    </att>
    <att type="list" name="annotation.GO BIOLOGICAL_PROCESS">
      <att type="string" name="annotation.GO BIOLOGICAL_PROCESS" value="blastocyst growth"/>
      <att type="string" name="annotation.GO BIOLOGICAL_PROCESS" value="blastocyst hatching"/>
      <att type="string" name="annotation.GO BIOLOGICAL_PROCESS" value="forebrain development"/>
      <att type="string" name="annotation.GO BIOLOGICAL_PROCESS" value="glial cell fate determination"/>
      <att type="string" name="annotation.GO BIOLOGICAL_PROCESS" value="hindbrain development"/>
      <att type="string" name="annotation.GO BIOLOGICAL_PROCESS" value="methylation-dependent chromatin silencing"/>
      <att type="string" name="annotation.GO BIOLOGICAL_PROCESS" value="negative regulation of transcription from RNA polymerase II promoter"/>
      <att type="string" name="annotation.GO BIOLOGICAL_PROCESS" value="transcription"/>
    </att>
    <att type="string" name="Prot_Name" value="SWI/SNF-related matrix-associated actin-dependent regulator of chromatin a4"/>
  </node>
  <node label="NP_003484.1" id="-109">
    <att type="string" name="annotation.DB_Object_ID" value="Q16695"/>
    <att type="string" name="Column 4" value="8290"/>
    <att type="string" name="annotation.DB_Object_Type" value="protein"/>
    <att type="string" name="annotation.DB" value="UniProtKB"/>
    <att type="string" name="GeneID_String" value="8290"/>
    <att type="string" name="annotation.Qualifier" value=""/>
    <att type="string" name="annotation.Taxon" value="Human"/>
    <att type="string" name="Prot_Acc" value="NP_003484.1"/>
    <att type="string" name="type" value="human"/>
    <att type="string" name="annotation.Assigned_by" value="UniProtKB"/>
    <att type="list" name="annotation.GO MOLECULAR_FUNCTION">
      <att type="string" name="annotation.GO MOLECULAR_FUNCTION" value="DNA binding"/>
      <att type="string" name="annotation.GO MOLECULAR_FUNCTION" value="protein binding"/>
    </att>
    <att type="map" name="annotation.DB:Reference">
      <att type="string" name="GO:0005515" value="PMID:17537733"/>
      <att type="string" name="GO:0005694" value="GOA:spkw|GO_REF:0000004"/>
      <att type="string" name="GO:0006334" value="UniProt:Q16695"/>
      <att type="string" name="GO:0005634" value="GOA:interpro|GO_REF:0000002"/>
      <att type="string" name="GO:0000786" value="UniProt:Q16695"/>
      <att type="string" name="GO:0003677" value="UniProt:Q16695"/>
    </att>
    <att type="integer" name="GeneID" value="8290"/>
    <att type="string" name="annotation.DB_Object_Name" value="HIST3H3, H3FT: Histone H3.1t"/>
    <att type="list" name="annotation.GO CELLULAR_COMPONENT">
      <att type="string" name="annotation.GO CELLULAR_COMPONENT" value="chromosome"/>
      <att type="string" name="annotation.GO CELLULAR_COMPONENT" value="nucleosome"/>
      <att type="string" name="annotation.GO CELLULAR_COMPONENT" value="nucleus"/>
    </att>
    <att type="string" name="annotation.Date" value="20080616"/>
    <att type="list" name="cytoscape.alias.list">
      <att type="string" name="cytoscape.alias.list" value="IPI00216402"/>
      <att type="string" name="cytoscape.alias.list" value="Q16695"/>
    </att>
    <att type="string" name="upkb_sp" value="Q16695"/>
    <att type="string" name="canonicalName" value="NP_003484.1"/>
    <att type="string" name="annotation.With (or) From" value="SP_KW:KW-0158"/>
    <att type="map" name="annotation.Evidence">
      <att type="string" name="GO:0005515" value="IPI"/>
      <att type="string" name="GO:0005694" value="IEA"/>
      <att type="string" name="GO:0006334" value="NAS"/>
      <att type="string" name="GO:0005634" value="IEA"/>
      <att type="string" name="GO:0000786" value="NAS"/>
      <att type="string" name="GO:0003677" value="NAS"/>
    </att>
    <att type="list" name="annotation.GO BIOLOGICAL_PROCESS">
      <att type="string" name="annotation.GO BIOLOGICAL_PROCESS" value="nucleosome assembly"/>
    </att>
    <att type="string" name="Prot_Name" value="H3 histone family, member T"/>
  </node>
  <node label="NP_002398.1" id="-108">
    <att type="string" name="annotation.DB_Object_ID" value="O75556"/>
    <att type="string" name="Column 4" value="4246"/>
    <att type="string" name="annotation.DB_Object_Type" value="protein"/>
    <att type="string" name="annotation.DB" value="UniProtKB"/>
    <att type="string" name="GeneID_String" value="4246"/>
    <att type="string" name="annotation.Qualifier" value=""/>
    <att type="string" name="MCODE_Node_Status" value="Unclustered"/>
    <att type="string" name="annotation.Taxon" value="Human"/>
    <att type="string" name="Prot_Acc" value="NP_002398.1"/>
    <att type="string" name="type" value="human"/>
    <att type="string" name="annotation.Assigned_by" value="UniProtKB"/>
    <att type="list" name="annotation.GO MOLECULAR_FUNCTION">
      <att type="string" name="annotation.GO MOLECULAR_FUNCTION" value="androgen binding"/>
      <att type="string" name="annotation.GO MOLECULAR_FUNCTION" value="binding"/>
    </att>
    <att type="map" name="annotation.DB:Reference">
      <att type="string" name="GO:0008150" value="UniProt:O75556"/>
      <att type="string" name="GO:0005488" value="GOA:interpro|GO_REF:0000002"/>
      <att type="string" name="GO:0005576" value="GOA:interpro|GO_REF:0000002"/>
      <att type="string" name="GO:0005497" value="UniProt:O75556"/>
    </att>
    <att type="integer" name="GeneID" value="4246"/>
    <att type="string" name="annotation.DB_Object_Name" value="SCGB2A1, LIPHC, MGB2, UGB3: Mammaglobin-B precursor"/>
    <att type="list" name="annotation.GO CELLULAR_COMPONENT">
      <att type="string" name="annotation.GO CELLULAR_COMPONENT" value="extracellular region"/>
    </att>
    <att type="string" name="annotation.Date" value="20080613"/>
    <att type="list" name="cytoscape.alias.list">
      <att type="string" name="cytoscape.alias.list" value="IPI00026126"/>
      <att type="string" name="cytoscape.alias.list" value="O75556"/>
    </att>
    <att type="string" name="upkb_sp" value="O75556"/>
    <att type="string" name="canonicalName" value="NP_002398.1"/>
    <att type="real" name="MCODE_Score" value="0.0"/>
    <att type="string" name="annotation.With (or) From" value="InterPro:IPR006038"/>
    <att type="map" name="annotation.Evidence">
      <att type="string" name="GO:0008150" value="ND"/>
      <att type="string" name="GO:0005488" value="IEA"/>
      <att type="string" name="GO:0005576" value="IEA"/>
      <att type="string" name="GO:0005497" value="NAS"/>
    </att>
    <att type="list" name="annotation.GO BIOLOGICAL_PROCESS">
      <att type="string" name="annotation.GO BIOLOGICAL_PROCESS" value="biological_process"/>
    </att>
    <att type="string" name="Prot_Name" value="secretoglobin, family 2A, member 1"/>
  </node>
  <node label="NP_001508.1" id="-107">
    <att type="string" name="annotation.DB_Object_ID" value="Q92759"/>
    <att type="string" name="Column 4" value="2968"/>
    <att type="string" name="annotation.DB_Object_Type" value="protein"/>
    <att type="string" name="annotation.DB" value="UniProtKB"/>
    <att type="string" name="GeneID_String" value="2968"/>
    <att type="string" name="annotation.Qualifier" value=""/>
    <att type="string" name="annotation.Taxon" value="Human"/>
    <att type="string" name="upkb_tr" value="A2ABL5"/>
    <att type="string" name="Prot_Acc" value="NP_001508.1"/>
    <att type="string" name="type" value="human"/>
    <att type="string" name="annotation.Assigned_by" value="PINC"/>
    <att type="list" name="annotation.GO MOLECULAR_FUNCTION">
      <att type="string" name="annotation.GO MOLECULAR_FUNCTION" value="RNA polymerase II transcription factor activity"/>
      <att type="string" name="annotation.GO MOLECULAR_FUNCTION" value="protein binding"/>
      <att type="string" name="annotation.GO MOLECULAR_FUNCTION" value="transcription factor activity"/>
    </att>
    <att type="map" name="annotation.DB:Reference">
      <att type="string" name="GO:0005515" value="PMID:17466626"/>
      <att type="string" name="GO:0006355" value="GOA:interpro|GO_REF:0000002"/>
      <att type="string" name="GO:0006368" value="PMID:9405375"/>
      <att type="string" name="GO:0006281" value="PMID:9118947"/>
      <att type="string" name="GO:0006367" value="PMID:8946909"/>
      <att type="string" name="GO:0003700" value="PMID:9118947"/>
      <att type="string" name="GO:0003702" value="GOA:interpro|GO_REF:0000002"/>
      <att type="string" name="GO:0005634" value="GOA:interpro|GO_REF:0000002"/>
      <att type="string" name="GO:0005654" value="PMID:8946909"/>
      <att type="string" name="GO:0000718" value="PMID:10583946"/>
      <att type="string" name="GO:0005675" value="PMID:9118947"/>
      <att type="string" name="GO:0006350" value="GOA:spkw|GO_REF:0000004"/>
    </att>
    <att type="integer" name="GeneID" value="2968"/>
    <att type="string" name="annotation.DB_Object_Name" value="GTF2H4: General transcription factor IIH subunit 4"/>
    <att type="list" name="annotation.GO CELLULAR_COMPONENT">
      <att type="string" name="annotation.GO CELLULAR_COMPONENT" value="holo TFIIH complex"/>
      <att type="string" name="annotation.GO CELLULAR_COMPONENT" value="nucleoplasm"/>
      <att type="string" name="annotation.GO CELLULAR_COMPONENT" value="nucleus"/>
    </att>
    <att type="string" name="annotation.Date" value="20030904"/>
    <att type="list" name="cytoscape.alias.list">
      <att type="string" name="cytoscape.alias.list" value="IPI00016839"/>
      <att type="string" name="cytoscape.alias.list" value="Q92759"/>
    </att>
    <att type="string" name="upkb_sp" value="Q92759"/>
    <att type="string" name="canonicalName" value="NP_001508.1"/>
    <att type="string" name="annotation.With (or) From" value=""/>
    <att type="map" name="annotation.Evidence">
      <att type="string" name="GO:0005515" value="IPI"/>
      <att type="string" name="GO:0006355" value="IEA"/>
      <att type="string" name="GO:0006368" value="EXP"/>
      <att type="string" name="GO:0006281" value="TAS"/>
      <att type="string" name="GO:0006367" value="EXP"/>
      <att type="string" name="GO:0003700" value="TAS"/>
      <att type="string" name="GO:0003702" value="IEA"/>
      <att type="string" name="GO:0005634" value="IEA"/>
      <att type="string" name="GO:0005654" value="EXP"/>
      <att type="string" name="GO:0000718" value="EXP"/>
      <att type="string" name="GO:0005675" value="TAS"/>
      <att type="string" name="GO:0006350" value="IEA"/>
    </att>
    <att type="list" name="annotation.GO BIOLOGICAL_PROCESS">
      <att type="string" name="annotation.GO BIOLOGICAL_PROCESS" value="DNA repair"/>
      <att type="string" name="annotation.GO BIOLOGICAL_PROCESS" value="RNA elongation from RNA polymerase II promoter"/>
      <att type="string" name="annotation.GO BIOLOGICAL_PROCESS" value="nucleotide-excision repair, DNA damage removal"/>
      <att type="string" name="annotation.GO BIOLOGICAL_PROCESS" value="regulation of transcription, DNA-dependent"/>
      <att type="string" name="annotation.GO BIOLOGICAL_PROCESS" value="transcription"/>
      <att type="string" name="annotation.GO BIOLOGICAL_PROCESS" value="transcription initiation from RNA polymerase II promoter"/>
    </att>
    <att type="string" name="Prot_Name" value="general transcription factor IIH, polypeptide 4, 52kDa"/>
  </node>
  <node label="NP_002086.1" id="-129">
    <att type="string" name="annotation.DB_Object_ID" value="P29084"/>
    <att type="string" name="Column 4" value="2961"/>
    <att type="string" name="annotation.DB_Object_Type" value="protein"/>
    <att type="string" name="annotation.DB" value="UniProtKB"/>
    <att type="string" name="upkb_vega" value="OTTHUMP00000177364"/>
    <att type="string" name="GeneID_String" value="2961"/>
    <att type="string" name="annotation.Qualifier" value=""/>
    <att type="string" name="annotation.Taxon" value="Human"/>
    <att type="string" name="Prot_Acc" value="NP_002086.1"/>
    <att type="string" name="type" value="human"/>
    <att type="string" name="annotation.Assigned_by" value="UniProtKB"/>
    <att type="list" name="annotation.GO MOLECULAR_FUNCTION">
      <att type="string" name="annotation.GO MOLECULAR_FUNCTION" value="DNA binding"/>
      <att type="string" name="annotation.GO MOLECULAR_FUNCTION" value="RNA polymerase II transcription factor activity"/>
      <att type="string" name="annotation.GO MOLECULAR_FUNCTION" value="protein binding"/>
    </att>
    <att type="map" name="annotation.DB:Reference">
      <att type="string" name="GO:0005515" value="PMID:9271120"/>
      <att type="string" name="GO:0006355" value="GOA:spkw|GO_REF:0000004"/>
      <att type="string" name="GO:0006368" value="PMID:9405375"/>
      <att type="string" name="GO:0006367" value="PMID:1956398"/>
      <att type="string" name="GO:0003702" value="GOA:interpro|GO_REF:0000002"/>
      <att type="string" name="GO:0005634" value="GOA:spkw|GO_REF:0000004"/>
      <att type="string" name="GO:0005654" value="PMID:2449431"/>
      <att type="string" name="GO:0005673" value="GOA:interpro|GO_REF:0000002"/>
      <att type="string" name="GO:0003677" value="GOA:spkw|GO_REF:0000004"/>
      <att type="string" name="GO:0006350" value="GOA:spkw|GO_REF:0000004"/>
    </att>
    <att type="integer" name="GeneID" value="2961"/>
    <att type="string" name="annotation.DB_Object_Name" value="GTF2E2, TF2E2: Transcription initiation factor IIE subunit beta"/>
    <att type="list" name="annotation.GO CELLULAR_COMPONENT">
      <att type="string" name="annotation.GO CELLULAR_COMPONENT" value="nucleoplasm"/>
      <att type="string" name="annotation.GO CELLULAR_COMPONENT" value="nucleus"/>
      <att type="string" name="annotation.GO CELLULAR_COMPONENT" value="transcription factor TFIIE complex"/>
    </att>
    <att type="string" name="annotation.Date" value="20080613"/>
    <att type="list" name="cytoscape.alias.list">
      <att type="string" name="cytoscape.alias.list" value="IPI00019981"/>
      <att type="string" name="cytoscape.alias.list" value="P29084"/>
    </att>
    <att type="string" name="upkb_sp" value="P29084"/>
    <att type="string" name="canonicalName" value="NP_002086.1"/>
    <att type="string" name="annotation.With (or) From" value="InterPro:IPR003166"/>
    <att type="map" name="annotation.Evidence">
      <att type="string" name="GO:0005515" value="IPI"/>
      <att type="string" name="GO:0006355" value="IEA"/>
      <att type="string" name="GO:0006368" value="EXP"/>
      <att type="string" name="GO:0006367" value="TAS"/>
      <att type="string" name="GO:0003702" value="IEA"/>
      <att type="string" name="GO:0005634" value="IEA"/>
      <att type="string" name="GO:0005654" value="EXP"/>
      <att type="string" name="GO:0005673" value="IEA"/>
      <att type="string" name="GO:0003677" value="IEA"/>
      <att type="string" name="GO:0006350" value="IEA"/>
    </att>
    <att type="list" name="annotation.GO BIOLOGICAL_PROCESS">
      <att type="string" name="annotation.GO BIOLOGICAL_PROCESS" value="RNA elongation from RNA polymerase II promoter"/>
      <att type="string" name="annotation.GO BIOLOGICAL_PROCESS" value="regulation of transcription, DNA-dependent"/>
      <att type="string" name="annotation.GO BIOLOGICAL_PROCESS" value="transcription"/>
      <att type="string" name="annotation.GO BIOLOGICAL_PROCESS" value="transcription initiation from RNA polymerase II promoter"/>
    </att>
    <att type="string" name="Prot_Name" value="general transcription factor IIE, polypeptide 2, beta 34kDa"/>
  </node>
  <node label="NP_006523.1" id="-130">
    <att type="string" name="annotation.DB_Object_ID" value="P55199"/>
    <att type="string" name="Column 4" value="8178"/>
    <att type="string" name="annotation.DB_Object_Type" value="protein"/>
    <att type="string" name="annotation.DB" value="UniProtKB"/>
    <att type="string" name="upkb_vega" value="OTTHUMP00000076439"/>
    <att type="string" name="GeneID_String" value="8178"/>
    <att type="string" name="annotation.Qualifier" value=""/>
    <att type="string" name="annotation.Taxon" value="Human"/>
    <att type="string" name="upkb_tr" value="Q9H0J5"/>
    <att type="string" name="Prot_Acc" value="NP_006523.1"/>
    <att type="string" name="type" value="human"/>
    <att type="string" name="annotation.Assigned_by" value="UniProtKB"/>
    <att type="list" name="annotation.GO MOLECULAR_FUNCTION">
      <att type="string" name="annotation.GO MOLECULAR_FUNCTION" value="positive transcription elongation factor activity"/>
      <att type="string" name="annotation.GO MOLECULAR_FUNCTION" value="protein binding"/>
    </att>
    <att type="map" name="annotation.DB:Reference">
      <att type="string" name="GO:0005515" value="PMID:17395368"/>
      <att type="string" name="GO:0006355" value="GOA:spkw|GO_REF:0000004"/>
      <att type="string" name="GO:0006368" value="PMID:8596958"/>
      <att type="string" name="GO:0016607" value="GOA:spsl|GO_REF:0000023"/>
      <att type="string" name="GO:0008159" value="PMID:8596958"/>
      <att type="string" name="GO:0005634" value="GOA:spkw|GO_REF:0000004"/>
      <att type="string" name="GO:0005654" value="PMID:12676794"/>
      <att type="string" name="GO:0006350" value="GOA:spkw|GO_REF:0000004"/>
    </att>
    <att type="integer" name="GeneID" value="8178"/>
    <att type="string" name="annotation.DB_Object_Name" value="ELL, C19orf17: RNA polymerase II elongation factor ELL"/>
    <att type="list" name="annotation.GO CELLULAR_COMPONENT">
      <att type="string" name="annotation.GO CELLULAR_COMPONENT" value="nuclear speck"/>
      <att type="string" name="annotation.GO CELLULAR_COMPONENT" value="nucleoplasm"/>
      <att type="string" name="annotation.GO CELLULAR_COMPONENT" value="nucleus"/>
    </att>
    <att type="string" name="annotation.Date" value="20080612"/>
    <att type="list" name="cytoscape.alias.list">
      <att type="string" name="cytoscape.alias.list" value="IPI00023467"/>
      <att type="string" name="cytoscape.alias.list" value="P55199"/>
    </att>
    <att type="string" name="upkb_hinv" value="HIT000087975"/>
    <att type="string" name="upkb_sp" value="P55199"/>
    <att type="string" name="canonicalName" value="NP_006523.1"/>
    <att type="string" name="annotation.With (or) From" value="SP_SL:SL-0186"/>
    <att type="map" name="annotation.Evidence">
      <att type="string" name="GO:0005515" value="IPI"/>
      <att type="string" name="GO:0006355" value="IEA"/>
      <att type="string" name="GO:0006368" value="TAS"/>
      <att type="string" name="GO:0016607" value="IEA"/>
      <att type="string" name="GO:0008159" value="TAS"/>
      <att type="string" name="GO:0005634" value="IEA"/>
      <att type="string" name="GO:0005654" value="EXP"/>
      <att type="string" name="GO:0006350" value="IEA"/>
    </att>
    <att type="list" name="annotation.GO BIOLOGICAL_PROCESS">
      <att type="string" name="annotation.GO BIOLOGICAL_PROCESS" value="RNA elongation from RNA polymerase II promoter"/>
      <att type="string" name="annotation.GO BIOLOGICAL_PROCESS" value="regulation of transcription, DNA-dependent"/>
      <att type="string" name="annotation.GO BIOLOGICAL_PROCESS" value="transcription"/>
    </att>
    <att type="string" name="Prot_Name" value="elongation factor RNA polymerase II"/>
  </node>
  <node label="NP_001026854.1" id="-127">
    <att type="string" name="annotation.DB_Object_ID" value="Q16629"/>
    <att type="string" name="Column 4" value="6432"/>
    <att type="string" name="annotation.DB_Object_Type" value="protein"/>
    <att type="string" name="annotation.DB" value="UniProtKB"/>
    <att type="string" name="GeneID_String" value="6432"/>
    <att type="string" name="annotation.Qualifier" value=""/>
    <att type="string" name="annotation.Taxon" value="Human"/>
    <att type="string" name="upkb_tr" value="A6NNE8"/>
    <att type="string" name="Prot_Acc" value="NP_001026854.1"/>
    <att type="string" name="type" value="human"/>
    <att type="string" name="annotation.Assigned_by" value="PINC"/>
    <att type="list" name="annotation.GO MOLECULAR_FUNCTION">
      <att type="string" name="annotation.GO MOLECULAR_FUNCTION" value="RNA binding"/>
      <att type="string" name="annotation.GO MOLECULAR_FUNCTION" value="metal ion binding"/>
      <att type="string" name="annotation.GO MOLECULAR_FUNCTION" value="nucleic acid binding"/>
      <att type="string" name="annotation.GO MOLECULAR_FUNCTION" value="nucleotide binding"/>
      <att type="string" name="annotation.GO MOLECULAR_FUNCTION" value="protein binding"/>
      <att type="string" name="annotation.GO MOLECULAR_FUNCTION" value="zinc ion binding"/>
    </att>
    <att type="map" name="annotation.DB:Reference">
      <att type="string" name="GO:0008380" value="PMID:8013463"/>
      <att type="string" name="GO:0005515" value="PMID:15169763"/>
      <att type="string" name="GO:0000166" value="GOA:interpro|GO_REF:0000002"/>
      <att type="string" name="GO:0000398" value="PMID:12226669"/>
      <att type="string" name="GO:0003723" value="GOA:spkw|GO_REF:0000004"/>
      <att type="string" name="GO:0008270" value="GOA:interpro|GO_REF:0000002"/>
      <att type="string" name="GO:0005634" value="PMID:8013463"/>
      <att type="string" name="GO:0003676" value="GOA:interpro|GO_REF:0000002"/>
      <att type="string" name="GO:0046872" value="GOA:spkw|GO_REF:0000004"/>
    </att>
    <att type="integer" name="GeneID" value="6432"/>
    <att type="string" name="annotation.DB_Object_Name" value="SFRS7: Splicing factor, arginine/serine-rich 7"/>
    <att type="list" name="annotation.GO CELLULAR_COMPONENT">
      <att type="string" name="annotation.GO CELLULAR_COMPONENT" value="nucleus"/>
    </att>
    <att type="string" name="annotation.Date" value="20030904"/>
    <att type="list" name="cytoscape.alias.list">
      <att type="string" name="cytoscape.alias.list" value="IPI00003377"/>
      <att type="string" name="cytoscape.alias.list" value="Q16629"/>
    </att>
    <att type="string" name="upkb_sp" value="Q16629"/>
    <att type="string" name="canonicalName" value="NP_001026854.1"/>
    <att type="string" name="annotation.With (or) From" value=""/>
    <att type="integer" name="Degree" value="1"/>
    <att type="map" name="annotation.Evidence">
      <att type="string" name="GO:0008380" value="IDA"/>
      <att type="string" name="GO:0005515" value="IPI"/>
      <att type="string" name="GO:0000166" value="IEA"/>
      <att type="string" name="GO:0000398" value="EXP"/>
      <att type="string" name="GO:0003723" value="IEA"/>
      <att type="string" name="GO:0008270" value="IEA"/>
      <att type="string" name="GO:0005634" value="TAS"/>
      <att type="string" name="GO:0003676" value="IEA"/>
      <att type="string" name="GO:0046872" value="IEA"/>
    </att>
    <att type="list" name="annotation.GO BIOLOGICAL_PROCESS">
      <att type="string" name="annotation.GO BIOLOGICAL_PROCESS" value="RNA splicing"/>
      <att type="string" name="annotation.GO BIOLOGICAL_PROCESS" value="nuclear mRNA splicing, via spliceosome"/>
    </att>
    <att type="string" name="Prot_Name" value="splicing factor, arginine/serine-rich 7"/>
  </node>
  <node label="NP_000256.3" id="-128">
    <att type="string" name="annotation.DB_Object_ID" value="P14598"/>
    <att type="string" name="Column 4" value="653361"/>
    <att type="string" name="annotation.DB_Object_Type" value="protein"/>
    <att type="string" name="annotation.DB" value="UniProtKB"/>
    <att type="string" name="GeneID_String" value="653361"/>
    <att type="string" name="annotation.Qualifier" value=""/>
    <att type="string" name="MCODE_Node_Status" value="Unclustered"/>
    <att type="string" name="annotation.Taxon" value="Human"/>
    <att type="string" name="upkb_tr" value="Q53FR5"/>
    <att type="string" name="Prot_Acc" value="NP_000256.3"/>
    <att type="string" name="type" value="human"/>
    <att type="string" name="annotation.Assigned_by" value="PINC"/>
    <att type="list" name="annotation.GO MOLECULAR_FUNCTION">
      <att type="string" name="annotation.GO MOLECULAR_FUNCTION" value="GTP binding"/>
      <att type="string" name="annotation.GO MOLECULAR_FUNCTION" value="GTPase activity"/>
      <att type="string" name="annotation.GO MOLECULAR_FUNCTION" value="electron carrier activity"/>
      <att type="string" name="annotation.GO MOLECULAR_FUNCTION" value="phosphoinositide binding"/>
      <att type="string" name="annotation.GO MOLECULAR_FUNCTION" value="protein binding"/>
    </att>
    <att type="map" name="annotation.DB:Reference">
      <att type="string" name="GO:0005515" value="PMID:11094157"/>
      <att type="string" name="GO:0005737" value="GOA:spkw|GO_REF:0000004"/>
      <att type="string" name="GO:0006968" value="PMID:2848318"/>
      <att type="string" name="GO:0007154" value="GOA:interpro|GO_REF:0000002"/>
      <att type="string" name="GO:0003924" value="PMID:2547247"/>
      <att type="string" name="GO:0009055" value="PMID:2848318"/>
      <att type="string" name="GO:0005625" value="PMID:2848318"/>
      <att type="string" name="GO:0035091" value="GOA:interpro|GO_REF:0000002"/>
      <att type="string" name="GO:0005525" value="PMID:2848318"/>
      <att type="string" name="GO:0005829" value="PMID:2848318"/>
    </att>
    <att type="integer" name="GeneID" value="653361"/>
    <att type="string" name="annotation.DB_Object_Name" value="NCF1, NOXO2, SH3PXD1A: Neutrophil cytosol factor 1"/>
    <att type="list" name="annotation.GO CELLULAR_COMPONENT">
      <att type="string" name="annotation.GO CELLULAR_COMPONENT" value="cytoplasm"/>
      <att type="string" name="annotation.GO CELLULAR_COMPONENT" value="cytosol"/>
      <att type="string" name="annotation.GO CELLULAR_COMPONENT" value="soluble fraction"/>
    </att>
    <att type="string" name="annotation.Date" value="20030904"/>
    <att type="list" name="cytoscape.alias.list">
      <att type="string" name="cytoscape.alias.list" value="IPI00788186"/>
      <att type="string" name="cytoscape.alias.list" value="P14598"/>
    </att>
    <att type="string" name="upkb_sp" value="P14598"/>
    <att type="string" name="canonicalName" value="NP_000256.3"/>
    <att type="real" name="MCODE_Score" value="0.0"/>
    <att type="string" name="annotation.With (or) From" value=""/>
    <att type="map" name="annotation.Evidence">
      <att type="string" name="GO:0005515" value="IPI"/>
      <att type="string" name="GO:0005737" value="IEA"/>
      <att type="string" name="GO:0006968" value="TAS"/>
      <att type="string" name="GO:0007154" value="IEA"/>
      <att type="string" name="GO:0003924" value="TAS"/>
      <att type="string" name="GO:0009055" value="TAS"/>
      <att type="string" name="GO:0005625" value="TAS"/>
      <att type="string" name="GO:0035091" value="IEA"/>
      <att type="string" name="GO:0005525" value="TAS"/>
      <att type="string" name="GO:0005829" value="TAS"/>
    </att>
    <att type="list" name="annotation.GO BIOLOGICAL_PROCESS">
      <att type="string" name="annotation.GO BIOLOGICAL_PROCESS" value="cell communication"/>
      <att type="string" name="annotation.GO BIOLOGICAL_PROCESS" value="cellular defense response"/>
    </att>
    <att type="string" name="Prot_Name" value="neutrophil cytosolic factor 1"/>
  </node>
  <node label="NP_006050.3" id="-133">
    <att type="string" name="annotation.DB_Object_ID" value="Q9Y6N6"/>
    <att type="string" name="Column 4" value="10319"/>
    <att type="string" name="annotation.DB_Object_Type" value="protein"/>
    <att type="string" name="annotation.DB" value="UniProtKB"/>
    <att type="string" name="upkb_vega" value="OTTHUMP00000022394"/>
    <att type="string" name="GeneID_String" value="10319"/>
    <att type="string" name="annotation.Qualifier" value=""/>
    <att type="string" name="MCODE_Node_Status" value="Unclustered"/>
    <att type="string" name="annotation.Taxon" value="Human"/>
    <att type="string" name="upkb_tr" value="B1APX9"/>
    <att type="string" name="Prot_Acc" value="NP_006050.3"/>
    <att type="string" name="type" value="human"/>
    <att type="string" name="annotation.Assigned_by" value="PINC"/>
    <att type="list" name="annotation.GO MOLECULAR_FUNCTION">
      <att type="string" name="annotation.GO MOLECULAR_FUNCTION" value="protein binding"/>
      <att type="string" name="annotation.GO MOLECULAR_FUNCTION" value="structural molecule activity"/>
    </att>
    <att type="map" name="annotation.DB:Reference">
      <att type="string" name="GO:0005515" value="GOA:spkw|GO_REF:0000004"/>
      <att type="string" name="GO:0016020" value="PMID:10225960"/>
      <att type="string" name="GO:0005198" value="PMID:10225960"/>
      <att type="string" name="GO:0005578" value="GOA:interpro|GO_REF:0000002"/>
      <att type="string" name="GO:0005576" value="GOA:spkw|GO_REF:0000004"/>
      <att type="string" name="GO:0007155" value="GOA:interpro|GO_REF:0000002"/>
      <att type="string" name="GO:0005604" value="GOA:spkw|GO_REF:0000004"/>
    </att>
    <att type="integer" name="GeneID" value="10319"/>
    <att type="string" name="annotation.DB_Object_Name" value="LAMC3: Laminin subunit gamma-3 precursor"/>
    <att type="list" name="annotation.GO CELLULAR_COMPONENT">
      <att type="string" name="annotation.GO CELLULAR_COMPONENT" value="basement membrane"/>
      <att type="string" name="annotation.GO CELLULAR_COMPONENT" value="extracellular region"/>
      <att type="string" name="annotation.GO CELLULAR_COMPONENT" value="membrane"/>
      <att type="string" name="annotation.GO CELLULAR_COMPONENT" value="proteinaceous extracellular matrix"/>
    </att>
    <att type="string" name="annotation.Date" value="20030904"/>
    <att type="list" name="cytoscape.alias.list">
      <att type="string" name="cytoscape.alias.list" value="IPI00641172"/>
      <att type="string" name="cytoscape.alias.list" value="Q9Y6N6"/>
    </att>
    <att type="string" name="upkb_sp" value="Q9Y6N6"/>
    <att type="string" name="canonicalName" value="NP_006050.3"/>
    <att type="real" name="MCODE_Score" value="0.0"/>
    <att type="string" name="annotation.With (or) From" value=""/>
    <att type="map" name="annotation.Evidence">
      <att type="string" name="GO:0005515" value="IEA"/>
      <att type="string" name="GO:0016020" value="TAS"/>
      <att type="string" name="GO:0005198" value="TAS"/>
      <att type="string" name="GO:0005578" value="IEA"/>
      <att type="string" name="GO:0005576" value="IEA"/>
      <att type="string" name="GO:0007155" value="IEA"/>
      <att type="string" name="GO:0005604" value="IEA"/>
    </att>
    <att type="list" name="annotation.GO BIOLOGICAL_PROCESS">
      <att type="string" name="annotation.GO BIOLOGICAL_PROCESS" value="cell adhesion"/>
    </att>
    <att type="string" name="Prot_Name" value="laminin, gamma 3 precursor"/>
  </node>
  <node label="NP_542451.1" id="-134">
    <att type="string" name="GeneID_String" value="83740"/>
    <att type="string" name="Prot_Acc" value="NP_542451.1"/>
    <att type="string" name="type" value="human"/>
    <att type="integer" name="GeneID" value="83740"/>
    <att type="list" name="cytoscape.alias.list">
      <att type="string" name="cytoscape.alias.list" value="NP_542451.1"/>
    </att>
    <att type="string" name="canonicalName" value="NP_542451.1"/>
    <att type="string" name="Prot_Name" value="H2A histone family, member B3"/>
  </node>
  <node label="NP_005573.1" id="-131">
    <att type="string" name="annotation.DB_Object_ID" value="Q99467"/>
    <att type="string" name="Column 4" value="4064"/>
    <att type="string" name="annotation.DB_Object_Type" value="protein"/>
    <att type="string" name="annotation.DB" value="UniProtKB"/>
    <att type="string" name="GeneID_String" value="4064"/>
    <att type="string" name="annotation.Qualifier" value=""/>
    <att type="string" name="MCODE_Node_Status" value="Unclustered"/>
    <att type="string" name="annotation.Taxon" value="Human"/>
    <att type="string" name="Prot_Acc" value="NP_005573.1"/>
    <att type="string" name="type" value="human"/>
    <att type="string" name="annotation.Assigned_by" value="UniProtKB"/>
    <att type="list" name="annotation.GO MOLECULAR_FUNCTION">
      <att type="string" name="annotation.GO MOLECULAR_FUNCTION" value="protein binding"/>
      <att type="string" name="annotation.GO MOLECULAR_FUNCTION" value="receptor activity"/>
    </att>
    <att type="map" name="annotation.DB:Reference">
      <att type="string" name="GO:0005515" value="PMID:8975706"/>
      <att type="string" name="GO:0006954" value="GOA:spkw|GO_REF:0000004"/>
      <att type="string" name="GO:0005886" value="GOA:spsl|GO_REF:0000023"/>
      <att type="string" name="GO:0045087" value="GOA:spkw|GO_REF:0000004"/>
      <att type="string" name="GO:0004872" value="GOA:spkw|GO_REF:0000004"/>
      <att type="string" name="GO:0016021" value="GOA:spkw|GO_REF:0000004"/>
    </att>
    <att type="integer" name="GeneID" value="4064"/>
    <att type="string" name="annotation.DB_Object_Name" value="CD180, LY64, RP105: CD180 antigen precursor"/>
    <att type="list" name="annotation.GO CELLULAR_COMPONENT">
      <att type="string" name="annotation.GO CELLULAR_COMPONENT" value="integral to membrane"/>
      <att type="string" name="annotation.GO CELLULAR_COMPONENT" value="plasma membrane"/>
    </att>
    <att type="string" name="annotation.Date" value="20080616"/>
    <att type="list" name="cytoscape.alias.list">
      <att type="string" name="cytoscape.alias.list" value="IPI00023722"/>
      <att type="string" name="cytoscape.alias.list" value="Q99467"/>
    </att>
    <att type="string" name="upkb_sp" value="Q99467"/>
    <att type="string" name="canonicalName" value="NP_005573.1"/>
    <att type="real" name="MCODE_Score" value="0.0"/>
    <att type="string" name="annotation.With (or) From" value="SP_KW:KW-0812"/>
    <att type="map" name="annotation.Evidence">
      <att type="string" name="GO:0005515" value="TAS"/>
      <att type="string" name="GO:0006954" value="IEA"/>
      <att type="string" name="GO:0005886" value="IEA"/>
      <att type="string" name="GO:0045087" value="IEA"/>
      <att type="string" name="GO:0004872" value="IEA"/>
      <att type="string" name="GO:0016021" value="IEA"/>
    </att>
    <att type="list" name="annotation.GO BIOLOGICAL_PROCESS">
      <att type="string" name="annotation.GO BIOLOGICAL_PROCESS" value="inflammatory response"/>
      <att type="string" name="annotation.GO BIOLOGICAL_PROCESS" value="innate immune response"/>
    </att>
    <att type="string" name="Prot_Name" value="CD180 antigen"/>
  </node>
  <node label="NP_000506.2" id="-132">
    <att type="string" name="GeneID_String" value="2688"/>
    <att type="string" name="Prot_Acc" value="NP_000506.2"/>
    <att type="string" name="type" value="human"/>
    <att type="integer" name="GeneID" value="2688"/>
    <att type="list" name="cytoscape.alias.list">
      <att type="string" name="cytoscape.alias.list" value="NP_000506.2"/>
    </att>
    <att type="string" name="canonicalName" value="NP_000506.2"/>
    <att type="integer" name="Degree" value="1"/>
    <att type="string" name="Prot_Name" value="growth hormone 1 isoform 1"/>
  </node>
  <node label="NP_000148.2" id="-121">
    <att type="string" name="annotation.DB_Object_ID" value="P04062"/>
    <att type="string" name="Column 4" value="2629"/>
    <att type="string" name="annotation.DB_Object_Type" value="protein"/>
    <att type="string" name="annotation.DB" value="UniProtKB"/>
    <att type="string" name="GeneID_String" value="2629"/>
    <att type="string" name="annotation.Qualifier" value=""/>
    <att type="string" name="annotation.Taxon" value="Human"/>
    <att type="string" name="upkb_tr" value="Q569G9"/>
    <att type="string" name="Prot_Acc" value="NP_000148.2"/>
    <att type="string" name="type" value="human"/>
    <att type="string" name="annotation.Assigned_by" value="UniProtKB"/>
    <att type="list" name="annotation.GO MOLECULAR_FUNCTION">
      <att type="string" name="annotation.GO MOLECULAR_FUNCTION" value="catalytic activity"/>
      <att type="string" name="annotation.GO MOLECULAR_FUNCTION" value="cation binding"/>
      <att type="string" name="annotation.GO MOLECULAR_FUNCTION" value="glucosylceramidase activity"/>
      <att type="string" name="annotation.GO MOLECULAR_FUNCTION" value="hydrolase activity, acting on glycosyl bonds"/>
      <att type="string" name="annotation.GO MOLECULAR_FUNCTION" value="protein binding"/>
    </att>
    <att type="map" name="annotation.DB:Reference">
      <att type="string" name="GO:0005515" value="PMID:18022370"/>
      <att type="string" name="GO:0006629" value="GOA:spkw|GO_REF:0000004"/>
      <att type="string" name="GO:0006665" value="GOA:interpro|GO_REF:0000002"/>
      <att type="string" name="GO:0043169" value="GOA:interpro|GO_REF:0000002"/>
      <att type="string" name="GO:0005975" value="GOA:interpro|GO_REF:0000002"/>
      <att type="string" name="GO:0004348" value="GOA:interpro|GO_REF:0000002"/>
      <att type="string" name="GO:0005765" value="GOA:spsl|GO_REF:0000023"/>
      <att type="string" name="GO:0003824" value="GOA:interpro|GO_REF:0000002"/>
      <att type="string" name="GO:0005764" value="GOA:interpro|GO_REF:0000002"/>
      <att type="string" name="GO:0016020" value="GOA:spkw|GO_REF:0000004"/>
      <att type="string" name="GO:0016798" value="GOA:spkw|GO_REF:0000004"/>
      <att type="string" name="GO:0008152" value="GOA:spkw|GO_REF:0000004"/>
      <att type="string" name="GO:0007040" value="GOA:interpro|GO_REF:0000002"/>
    </att>
    <att type="integer" name="GeneID" value="2629"/>
    <att type="string" name="annotation.DB_Object_Name" value="GBA, GC, GLUC: Glucosylceramidase precursor"/>
    <att type="list" name="annotation.GO CELLULAR_COMPONENT">
      <att type="string" name="annotation.GO CELLULAR_COMPONENT" value="lysosomal membrane"/>
      <att type="string" name="annotation.GO CELLULAR_COMPONENT" value="lysosome"/>
      <att type="string" name="annotation.GO CELLULAR_COMPONENT" value="membrane"/>
    </att>
    <att type="string" name="annotation.Date" value="20080616"/>
    <att type="list" name="cytoscape.alias.list">
      <att type="string" name="cytoscape.alias.list" value="IPI00021807"/>
      <att type="string" name="cytoscape.alias.list" value="P04062"/>
    </att>
    <att type="string" name="upkb_sp" value="P04062"/>
    <att type="string" name="canonicalName" value="NP_000148.2"/>
    <att type="string" name="annotation.With (or) From" value="SP_KW:KW-0472"/>
    <att type="map" name="annotation.Evidence">
      <att type="string" name="GO:0005515" value="IPI"/>
      <att type="string" name="GO:0006629" value="IEA"/>
      <att type="string" name="GO:0006665" value="IEA"/>
      <att type="string" name="GO:0043169" value="IEA"/>
      <att type="string" name="GO:0005975" value="IEA"/>
      <att type="string" name="GO:0004348" value="IEA"/>
      <att type="string" name="GO:0005765" value="IEA"/>
      <att type="string" name="GO:0003824" value="IEA"/>
      <att type="string" name="GO:0005764" value="IEA"/>
      <att type="string" name="GO:0016020" value="IEA"/>
      <att type="string" name="GO:0016798" value="IEA"/>
      <att type="string" name="GO:0008152" value="IEA"/>
      <att type="string" name="GO:0007040" value="IEA"/>
    </att>
    <att type="list" name="annotation.GO BIOLOGICAL_PROCESS">
      <att type="string" name="annotation.GO BIOLOGICAL_PROCESS" value="carbohydrate metabolic process"/>
      <att type="string" name="annotation.GO BIOLOGICAL_PROCESS" value="lipid metabolic process"/>
      <att type="string" name="annotation.GO BIOLOGICAL_PROCESS" value="lysosome organization and biogenesis"/>
      <att type="string" name="annotation.GO BIOLOGICAL_PROCESS" value="metabolic process"/>
      <att type="string" name="annotation.GO BIOLOGICAL_PROCESS" value="sphingolipid metabolic process"/>
    </att>
    <att type="string" name="Prot_Name" value="glucocerebrosidase precursor"/>
  </node>
  <node label="NP_006193.1" id="-122">
    <att type="string" name="annotation.DB_Object_ID" value="P27815"/>
    <att type="string" name="Column 4" value="5141"/>
    <att type="string" name="annotation.DB_Object_Type" value="protein"/>
    <att type="string" name="annotation.DB" value="UniProtKB"/>
    <att type="string" name="GeneID_String" value="5141"/>
    <att type="string" name="annotation.Qualifier" value=""/>
    <att type="string" name="annotation.Taxon" value="Human"/>
    <att type="string" name="upkb_tr" value="Q08497"/>
    <att type="string" name="Prot_Acc" value="NP_006193.1"/>
    <att type="string" name="type" value="human"/>
    <att type="string" name="annotation.Assigned_by" value="UniProtKB"/>
    <att type="list" name="annotation.GO MOLECULAR_FUNCTION">
      <att type="string" name="annotation.GO MOLECULAR_FUNCTION" value="3&apos;,5&apos;-cyclic-AMP phosphodiesterase activity"/>
      <att type="string" name="annotation.GO MOLECULAR_FUNCTION" value="hydrolase activity"/>
    </att>
    <att type="map" name="annotation.DB:Reference">
      <att type="string" name="GO:0007165" value="PMID:8940140"/>
      <att type="string" name="GO:0009187" value="UniProt:P27815"/>
      <att type="string" name="GO:0016020" value="GOA:spkw|GO_REF:0000004"/>
      <att type="string" name="GO:0016787" value="GOA:spkw|GO_REF:0000004"/>
      <att type="string" name="GO:0004115" value="PMID:9677330"/>
      <att type="string" name="GO:0005624" value="PMID:9677330"/>
      <att type="string" name="GO:0005625" value="PMID:8940140"/>
      <att type="string" name="GO:0005575" value="UniProt:Q08497"/>
      <att type="string" name="GO:0005626" value="PMID:8940140"/>
    </att>
    <att type="integer" name="GeneID" value="5141"/>
    <att type="string" name="annotation.DB_Object_Name" value="PDE4A, DPDE2: cAMP-specific 3&apos;,5&apos;-cyclic phosphodiesterase 4A"/>
    <att type="list" name="annotation.GO CELLULAR_COMPONENT">
      <att type="string" name="annotation.GO CELLULAR_COMPONENT" value="cellular_component"/>
      <att type="string" name="annotation.GO CELLULAR_COMPONENT" value="insoluble fraction"/>
      <att type="string" name="annotation.GO CELLULAR_COMPONENT" value="membrane"/>
      <att type="string" name="annotation.GO CELLULAR_COMPONENT" value="membrane fraction"/>
      <att type="string" name="annotation.GO CELLULAR_COMPONENT" value="soluble fraction"/>
    </att>
    <att type="string" name="annotation.Date" value="20080616"/>
    <att type="list" name="cytoscape.alias.list">
      <att type="string" name="cytoscape.alias.list" value="IPI00020973"/>
      <att type="string" name="cytoscape.alias.list" value="P27815"/>
    </att>
    <att type="string" name="upkb_sp" value="P27815"/>
    <att type="string" name="canonicalName" value="NP_006193.1"/>
    <att type="string" name="annotation.With (or) From" value="SP_KW:KW-0472"/>
    <att type="integer" name="Degree" value="1"/>
    <att type="map" name="annotation.Evidence">
      <att type="string" name="GO:0007165" value="TAS"/>
      <att type="string" name="GO:0009187" value="NAS"/>
      <att type="string" name="GO:0016020" value="IEA"/>
      <att type="string" name="GO:0016787" value="IEA"/>
      <att type="string" name="GO:0004115" value="TAS"/>
      <att type="string" name="GO:0005624" value="TAS"/>
      <att type="string" name="GO:0005625" value="TAS"/>
      <att type="string" name="GO:0005575" value="ND"/>
      <att type="string" name="GO:0005626" value="TAS"/>
    </att>
    <att type="list" name="annotation.GO BIOLOGICAL_PROCESS">
      <att type="string" name="annotation.GO BIOLOGICAL_PROCESS" value="cyclic nucleotide metabolic process"/>
      <att type="string" name="annotation.GO BIOLOGICAL_PROCESS" value="signal transduction"/>
    </att>
    <att type="string" name="Prot_Name" value="phosphodiesterase 4A, cAMP-specific (phosphodiesterase E2 dunce homolog, Drosophila)"/>
  </node>
  <node label="NP_783321.1" id="-119">
    <att type="string" name="annotation.DB_Object_ID" value="Q86YX6"/>
    <att type="string" name="Column 4" value="4498"/>
    <att type="string" name="annotation.DB_Object_Type" value="protein"/>
    <att type="string" name="annotation.DB" value="UniProtKB"/>
    <att type="string" name="GeneID_String" value="4498"/>
    <att type="string" name="annotation.Qualifier" value=""/>
    <att type="string" name="MCODE_Node_Status" value="Unclustered"/>
    <att type="string" name="annotation.Taxon" value="Human"/>
    <att type="string" name="upkb_tr" value="Q86YX6"/>
    <att type="string" name="Prot_Acc" value="NP_783321.1"/>
    <att type="string" name="type" value="human"/>
    <att type="string" name="annotation.Assigned_by" value="UniProtKB"/>
    <att type="list" name="annotation.GO MOLECULAR_FUNCTION">
      <att type="string" name="annotation.GO MOLECULAR_FUNCTION" value="metal ion binding"/>
    </att>
    <att type="map" name="annotation.DB:Reference">
      <att type="string" name="GO:0046872" value="GOA:interpro|GO_REF:0000002"/>
    </att>
    <att type="integer" name="GeneID" value="4498"/>
    <att type="string" name="annotation.DB_Object_Name" value="MTB, MT1J: Metallothionein"/>
    <att type="string" name="annotation.Date" value="20080613"/>
    <att type="list" name="cytoscape.alias.list">
      <att type="string" name="cytoscape.alias.list" value="IPI00329473"/>
      <att type="string" name="cytoscape.alias.list" value="Q86YX6"/>
    </att>
    <att type="string" name="canonicalName" value="NP_783321.1"/>
    <att type="real" name="MCODE_Score" value="0.0"/>
    <att type="string" name="annotation.With (or) From" value="InterPro:IPR000006"/>
    <att type="map" name="annotation.Evidence">
      <att type="string" name="GO:0046872" value="IEA"/>
    </att>
    <att type="string" name="Prot_Name" value="metallothionein 1J"/>
  </node>
  <node label="NP_003537.1" id="-120">
    <att type="string" name="GeneID_String" value="8368"/>
    <att type="string" name="Prot_Acc" value="NP_003537.1"/>
    <att type="string" name="type" value="human"/>
    <att type="integer" name="GeneID" value="8368"/>
    <att type="list" name="cytoscape.alias.list">
      <att type="string" name="cytoscape.alias.list" value="NP_003537.1"/>
    </att>
    <att type="string" name="canonicalName" value="NP_003537.1"/>
    <att type="string" name="Prot_Name" value="H4 histone family, member K"/>
  </node>
  <node label="NP_005504.1" id="-125">
    <att type="string" name="annotation.DB_Object_ID" value="P29083"/>
    <att type="string" name="Column 4" value="2960"/>
    <att type="string" name="annotation.DB_Object_Type" value="protein"/>
    <att type="string" name="annotation.DB" value="UniProtKB"/>
    <att type="string" name="GeneID_String" value="2960"/>
    <att type="string" name="annotation.Qualifier" value=""/>
    <att type="string" name="annotation.Taxon" value="Human"/>
    <att type="string" name="Prot_Acc" value="NP_005504.1"/>
    <att type="string" name="type" value="human"/>
    <att type="string" name="annotation.Assigned_by" value="UniProtKB"/>
    <att type="list" name="annotation.GO MOLECULAR_FUNCTION">
      <att type="string" name="annotation.GO MOLECULAR_FUNCTION" value="RNA polymerase II transcription factor activity"/>
      <att type="string" name="annotation.GO MOLECULAR_FUNCTION" value="metal ion binding"/>
      <att type="string" name="annotation.GO MOLECULAR_FUNCTION" value="protein binding"/>
      <att type="string" name="annotation.GO MOLECULAR_FUNCTION" value="zinc ion binding"/>
    </att>
    <att type="map" name="annotation.DB:Reference">
      <att type="string" name="GO:0005515" value="PMID:7926747"/>
      <att type="string" name="GO:0006355" value="GOA:spkw|GO_REF:0000004"/>
      <att type="string" name="GO:0006368" value="PMID:9405375"/>
      <att type="string" name="GO:0006367" value="PMID:1956398"/>
      <att type="string" name="GO:0003702" value="GOA:interpro|GO_REF:0000002"/>
      <att type="string" name="GO:0008270" value="GOA:spkw|GO_REF:0000004"/>
      <att type="string" name="GO:0005634" value="GOA:spkw|GO_REF:0000004"/>
      <att type="string" name="GO:0005654" value="PMID:1939271"/>
      <att type="string" name="GO:0005673" value="GOA:interpro|GO_REF:0000002"/>
      <att type="string" name="GO:0046872" value="GOA:spkw|GO_REF:0000004"/>
      <att type="string" name="GO:0006350" value="GOA:spkw|GO_REF:0000004"/>
    </att>
    <att type="integer" name="GeneID" value="2960"/>
    <att type="string" name="annotation.DB_Object_Name" value="GTF2E1, TF2E1: General transcription factor IIE subunit 1"/>
    <att type="list" name="annotation.GO CELLULAR_COMPONENT">
      <att type="string" name="annotation.GO CELLULAR_COMPONENT" value="nucleoplasm"/>
      <att type="string" name="annotation.GO CELLULAR_COMPONENT" value="nucleus"/>
      <att type="string" name="annotation.GO CELLULAR_COMPONENT" value="transcription factor TFIIE complex"/>
    </att>
    <att type="string" name="annotation.Date" value="20080613"/>
    <att type="list" name="cytoscape.alias.list">
      <att type="string" name="cytoscape.alias.list" value="IPI00019977"/>
      <att type="string" name="cytoscape.alias.list" value="P29083"/>
    </att>
    <att type="string" name="upkb_sp" value="P29083"/>
    <att type="string" name="canonicalName" value="NP_005504.1"/>
    <att type="string" name="annotation.With (or) From" value="InterPro:IPR002853"/>
    <att type="map" name="annotation.Evidence">
      <att type="string" name="GO:0005515" value="IPI"/>
      <att type="string" name="GO:0006355" value="IEA"/>
      <att type="string" name="GO:0006368" value="EXP"/>
      <att type="string" name="GO:0006367" value="TAS"/>
      <att type="string" name="GO:0003702" value="IEA"/>
      <att type="string" name="GO:0008270" value="IEA"/>
      <att type="string" name="GO:0005634" value="IEA"/>
      <att type="string" name="GO:0005654" value="EXP"/>
      <att type="string" name="GO:0005673" value="IEA"/>
      <att type="string" name="GO:0046872" value="IEA"/>
      <att type="string" name="GO:0006350" value="IEA"/>
    </att>
    <att type="list" name="annotation.GO BIOLOGICAL_PROCESS">
      <att type="string" name="annotation.GO BIOLOGICAL_PROCESS" value="RNA elongation from RNA polymerase II promoter"/>
      <att type="string" name="annotation.GO BIOLOGICAL_PROCESS" value="regulation of transcription, DNA-dependent"/>
      <att type="string" name="annotation.GO BIOLOGICAL_PROCESS" value="transcription"/>
      <att type="string" name="annotation.GO BIOLOGICAL_PROCESS" value="transcription initiation from RNA polymerase II promoter"/>
    </att>
    <att type="string" name="Prot_Name" value="general transcription factor IIE, polypeptide 1 (alpha subunit, 56kD)"/>
  </node>
  <node label="NP_004550.2" id="-126">
    <att type="string" name="annotation.DB_Object_ID" value="P67809"/>
    <att type="string" name="Column 4" value="4904"/>
    <att type="string" name="annotation.DB_Object_Type" value="protein"/>
    <att type="string" name="annotation.DB" value="UniProtKB"/>
    <att type="string" name="upkb_vega" value="OTTHUMP00000038221"/>
    <att type="string" name="GeneID_String" value="4904"/>
    <att type="string" name="annotation.Qualifier" value=""/>
    <att type="string" name="annotation.Taxon" value="Human"/>
    <att type="string" name="upkb_tr" value="Q7KZ24"/>
    <att type="string" name="Prot_Acc" value="NP_004550.2"/>
    <att type="string" name="type" value="human"/>
    <att type="string" name="annotation.Assigned_by" value="UniProtKB"/>
    <att type="list" name="annotation.GO MOLECULAR_FUNCTION">
      <att type="string" name="annotation.GO MOLECULAR_FUNCTION" value="DNA binding"/>
      <att type="string" name="annotation.GO MOLECULAR_FUNCTION" value="RNA binding"/>
      <att type="string" name="annotation.GO MOLECULAR_FUNCTION" value="double-stranded DNA binding"/>
      <att type="string" name="annotation.GO MOLECULAR_FUNCTION" value="protein binding"/>
      <att type="string" name="annotation.GO MOLECULAR_FUNCTION" value="single-stranded DNA binding"/>
      <att type="string" name="annotation.GO MOLECULAR_FUNCTION" value="transcription factor activity"/>
      <att type="string" name="annotation.GO MOLECULAR_FUNCTION" value="transcription repressor activity"/>
    </att>
    <att type="map" name="annotation.DB:Reference">
      <att type="string" name="GO:0016564" value="UniProt:P67809"/>
      <att type="string" name="GO:0005515" value="PMID:12674497"/>
      <att type="string" name="GO:0008380" value="GOA:spkw|GO_REF:0000004"/>
      <att type="string" name="GO:0006355" value="UniProt:P67809"/>
      <att type="string" name="GO:0003700" value="PMID:3174636"/>
      <att type="string" name="GO:0006366" value="PMID:3174636"/>
      <att type="string" name="GO:0003723" value="UniProt:P67809"/>
      <att type="string" name="GO:0005634" value="UniProt:P67809"/>
      <att type="string" name="GO:0003677" value="GOA:interpro|GO_REF:0000002"/>
      <att type="string" name="GO:0006350" value="GOA:spkw|GO_REF:0000004"/>
      <att type="string" name="GO:0005737" value="GOA:spkw|GO_REF:0000004"/>
      <att type="string" name="GO:0003690" value="PMID:1738588"/>
      <att type="string" name="GO:0003697" value="PMID:1738588"/>
      <att type="string" name="GO:0000398" value="PMID:12226669"/>
    </att>
    <att type="integer" name="GeneID" value="4904"/>
    <att type="string" name="annotation.DB_Object_Name" value="YBX1, NSEP1, YB1: Nuclease-sensitive element-binding protein 1"/>
    <att type="list" name="annotation.GO CELLULAR_COMPONENT">
      <att type="string" name="annotation.GO CELLULAR_COMPONENT" value="cytoplasm"/>
      <att type="string" name="annotation.GO CELLULAR_COMPONENT" value="nucleus"/>
    </att>
    <att type="string" name="annotation.Date" value="20080616"/>
    <att type="list" name="cytoscape.alias.list">
      <att type="string" name="cytoscape.alias.list" value="IPI00031812"/>
      <att type="string" name="cytoscape.alias.list" value="P67809"/>
    </att>
    <att type="string" name="upkb_sp" value="P67809"/>
    <att type="string" name="canonicalName" value="NP_004550.2"/>
    <att type="string" name="annotation.With (or) From" value="SP_KW:KW-0963"/>
    <att type="map" name="annotation.Evidence">
      <att type="string" name="GO:0016564" value="NAS"/>
      <att type="string" name="GO:0005515" value="IPI"/>
      <att type="string" name="GO:0008380" value="IEA"/>
      <att type="string" name="GO:0006355" value="NAS"/>
      <att type="string" name="GO:0003700" value="TAS"/>
      <att type="string" name="GO:0006366" value="TAS"/>
      <att type="string" name="GO:0003723" value="NAS"/>
      <att type="string" name="GO:0005634" value="NAS"/>
      <att type="string" name="GO:0003677" value="IEA"/>
      <att type="string" name="GO:0006350" value="IEA"/>
      <att type="string" name="GO:0005737" value="IEA"/>
      <att type="string" name="GO:0003690" value="TAS"/>
      <att type="string" name="GO:0003697" value="TAS"/>
      <att type="string" name="GO:0000398" value="EXP"/>
    </att>
    <att type="list" name="annotation.GO BIOLOGICAL_PROCESS">
      <att type="string" name="annotation.GO BIOLOGICAL_PROCESS" value="RNA splicing"/>
      <att type="string" name="annotation.GO BIOLOGICAL_PROCESS" value="nuclear mRNA splicing, via spliceosome"/>
      <att type="string" name="annotation.GO BIOLOGICAL_PROCESS" value="regulation of transcription, DNA-dependent"/>
      <att type="string" name="annotation.GO BIOLOGICAL_PROCESS" value="transcription"/>
      <att type="string" name="annotation.GO BIOLOGICAL_PROCESS" value="transcription from RNA polymerase II promoter"/>
    </att>
    <att type="string" name="Prot_Name" value="nuclease sensitive element binding protein 1"/>
  </node>
  <node label="NP_002402.1" id="-123">
    <att type="string" name="annotation.DB_Object_ID" value="Q13296"/>
    <att type="string" name="Column 4" value="4250"/>
    <att type="string" name="annotation.DB_Object_Type" value="protein"/>
    <att type="string" name="annotation.DB" value="UniProtKB"/>
    <att type="string" name="GeneID_String" value="4250"/>
    <att type="string" name="annotation.Qualifier" value=""/>
    <att type="string" name="MCODE_Node_Status" value="Unclustered"/>
    <att type="string" name="annotation.Taxon" value="Human"/>
    <att type="string" name="upkb_tr" value="Q6NX70"/>
    <att type="string" name="Prot_Acc" value="NP_002402.1"/>
    <att type="string" name="type" value="human"/>
    <att type="string" name="annotation.Assigned_by" value="UniProtKB"/>
    <att type="list" name="annotation.GO MOLECULAR_FUNCTION">
      <att type="string" name="annotation.GO MOLECULAR_FUNCTION" value="binding"/>
      <att type="string" name="annotation.GO MOLECULAR_FUNCTION" value="steroid binding"/>
    </att>
    <att type="map" name="annotation.DB:Reference">
      <att type="string" name="GO:0008150" value="UniProt:Q13296"/>
      <att type="string" name="GO:0005488" value="GOA:interpro|GO_REF:0000002"/>
      <att type="string" name="GO:0005576" value="GOA:interpro|GO_REF:0000002"/>
      <att type="string" name="GO:0005496" value="GOA:interpro|GO_REF:0000002"/>
    </att>
    <att type="integer" name="GeneID" value="4250"/>
    <att type="string" name="annotation.DB_Object_Name" value="SCGB2A2, MGB1, UGB2: Mammaglobin-A precursor"/>
    <att type="list" name="annotation.GO CELLULAR_COMPONENT">
      <att type="string" name="annotation.GO CELLULAR_COMPONENT" value="extracellular region"/>
    </att>
    <att type="string" name="annotation.Date" value="20080613"/>
    <att type="list" name="cytoscape.alias.list">
      <att type="string" name="cytoscape.alias.list" value="IPI00012476"/>
      <att type="string" name="cytoscape.alias.list" value="Q13296"/>
    </att>
    <att type="string" name="upkb_sp" value="Q13296"/>
[truncated: 10,173,286 more chars]
