# Supplementary material for: Identifying potential survival strategies of HIV-1 through virus-host protein interaction networks
Source: BMC Syst Biol. 2010 Jul 15;4:96. doi: 10.1186/1752-0509-4-96 (PMC2913931; doi:10.1186/1752-0509-4-96)
Supplement: Additional file 5 — HIV-human connectivities for regulatory, activation/inhibition and binds interactions. A: Number of HIV-human interactions for each HIV protein, B: Normalized relative number of HIV-human interactions for each HIV protein. The y-axis enumerates the n-fold representation of interactions per HIV protein divided by the relative number of interactions of the respective protein in the total network. An n-fold representation of n > 1 shows an over-representation, whereas n < 1 signifies an under-representation. [file 1752-0509-4-96-S5.ZIP › CytoscapeSession-2009_11_26-13_56/cysession.xml]

<?xml version="1.0" encoding="UTF-8" standalone="yes"?>
<cysession xmlns:xlink="http://www.w3.org/1999/xlink" xmlns:xsi="http://www.w3.org/2001/XMLSchema-instance" id="CytoscapeSession-2009_11_26-13_56" documentVersion="0.9">
    <sessionNote>You can add note for this session here.</sessionNote>
    <sessionState>
        <desktop>
            <desktopSize width="1280" height="774"/>
            <networkFrames>
                <networkFrame y="0" x="0" width="916" height="527" frameID="hiv-human"/>
            </networkFrames>
        </desktop>
        <server>
            <ontologyServer/>
        </server>
        <cytopanels>
            <cytopanel id="CytoPanel1">
                <panelState>dock</panelState>
                <selectedPanel>0</selectedPanel>
                <panels>
                    <panel id="test"/>
                </panels>
            </cytopanel>
            <cytopanel id="CytoPanel2">
                <panelState>dock</panelState>
                <selectedPanel>0</selectedPanel>
                <panels>
                    <panel id="test"/>
                </panels>
            </cytopanel>
            <cytopanel id="CytoPanel3">
                <panelState>hide</panelState>
                <selectedPanel>-1</selectedPanel>
                <panels>
                    <panel id="test"/>
                </panels>
            </cytopanel>
        </cytopanels>
    </sessionState>
    <networkTree>
        <network visualStyle="default" viewAvailable="true" id="hiv-human" filename="hiv-human.xgmml">
            <parent id="Network Root"/>
            <selectedNodes>
                <node id="NP_002118.1"/>
                <node id="NP_000873.2"/>
                <node id="NP_001757.1"/>
                <node id="NP_937983.2"/>
                <node id="NP_000610.2"/>
                <node id="NP_000408.1"/>
                <node id="NP_072049.2"/>
                <node id="NP_061984.2"/>
                <node id="NP_002429.1"/>
                <node id="NP_000577.2"/>
                <node id="NP_000580.1"/>
                <node id="NP_003989.2"/>
                <node id="NP_003225.1"/>
                <node id="NP_066298.1"/>
                <node id="NP_002974.1"/>
                <node id="NP_005505.2"/>
                <node id="NP_000570.1"/>
                <node id="NP_002178.2"/>
                <node id="NP_787058.3"/>
                <node id="NP_001229.1"/>
                <node id="NP_000869.1"/>
                <node id="NP_004808.2"/>
                <node id="NP_000607.1"/>
                <node id="NP_002107.3"/>
                <node id="NP_061823.1"/>
                <node id="NP_002108.4"/>
                <node id="NP_005182.1"/>
                <node id="NP_001772.1"/>
                <node id="NP_002975.1"/>
                <node id="NP_006130.1"/>
                <node id="NP_003458.1"/>
                <node id="NP_005507.3"/>
                <node id="NP_001035.1"/>
                <node id="NP_068818.4"/>
                <node id="NP_002116.2"/>
                <node id="NP_000585.2"/>
                <node id="NP_000624.2"/>
                <node id="NP_612815.1"/>
                <node id="NP_002115.1"/>
                <node id="NP_002219.1"/>
            </selectedNodes>
        </network>
        <network visualStyle="default" viewAvailable="false" id="activates" filename="activates.xgmml">
            <parent id="hivhh-signaling"/>
        </network>
        <network visualStyle="default" viewAvailable="false" id="inhibits" filename="inhibits.xgmml">
            <parent id="hivhh-signaling"/>
        </network>
        <network visualStyle="default" viewAvailable="false" id="hivhh-signaling" filename="hivhh-signaling.xgmml">
            <parent id="hiv-human-human"/>
            <child id="activates"/>
            <child id="inhibits"/>
            <selectedNodes>
                <node id="NP_000724.1"/>
                <node id="NP_660341.2"/>
                <node id="NP_005018.1"/>
                <node id="NP_000610.2"/>
                <node id="NP_002803.1"/>
                <node id="NP_001105.1"/>
                <node id="NP_689639.1"/>
                <node id="NP_000600.1"/>
                <node id="NP_066564.1"/>
                <node id="NP_001106.1"/>
                <node id="NP_000030.1"/>
                <node id="NP_003396.1"/>
                <node id="NP_005550.2"/>
                <node id="NP_003801.1"/>
                <node id="NP_002799.3"/>
                <node id="NP_000065.1"/>
                <node id="NP_036611.2"/>
                <node id="NP_002731.3"/>
                <node id="NP_068810.2"/>
                <node id="NP_003190.1"/>
                <node id="NP_002114.2"/>
                <node id="NP_002636.1"/>
                <node id="NP_002780.1"/>
                <node id="NP_002281.1"/>
                <node id="NP_056085.1"/>
                <node id="NP_000237.1"/>
                <node id="NP_001782.1"/>
                <node id="NP_002806.2"/>
                <node id="NP_000417.2"/>
                <node id="NP_005602.2"/>
                <node id="NP_002781.2"/>
                <node id="NP_006130.1"/>
                <node id="NP_002789.1"/>
                <node id="NP_002782.1"/>
                <node id="NP_004561.2"/>
                <node id="NP_005017.2"/>
                <node id="NP_000561.2"/>
                <node id="NP_000616.3"/>
                <node id="NP_002976.2"/>
                <node id="NP_002101.2"/>
                <node id="NP_000166.2"/>
                <node id="NP_002323.1"/>
                <node id="NP_001393.1"/>
                <node id="NP_004358.2"/>
                <node id="NP_612482.2"/>
                <node id="NP_002791.1"/>
                <node id="NP_008983.1"/>
                <node id="NP_057855.1"/>
                <node id="NP_006254.1"/>
                <node id="NP_005850.1"/>
                <node id="NP_001092.1"/>
                <node id="NP_006805.1"/>
                <node id="NP_004371.2"/>
                <node id="NP_064440.1"/>
                <node id="NP_003875.3"/>
                <node id="NP_000064.1"/>
                <node id="NP_005150.1"/>
                <node id="NP_006817.1"/>
                <node id="NP_002777.1"/>
                <node id="NP_005202.2"/>
                <node id="NP_000537.3"/>
                <node id="NP_002807.1"/>
                <node id="NP_001926.2"/>
                <node id="NP_006264.2"/>
                <node id="NP_005243.1"/>
                <node id="NP_002797.2"/>
                <node id="NP_579894.2"/>
                <node id="NP_640340.2"/>
                <node id="NP_004915.2"/>
                <node id="NP_057851.1"/>
                <node id="NP_004098.1"/>
                <node id="NP_000198.1"/>
                <node id="NP_004597.2"/>
                <node id="NP_002980.1"/>
                <node id="NP_002730.1"/>
                <node id="NP_005914.1"/>
                <node id="NP_002794.1"/>
                <node id="NP_000607.1"/>
                <node id="NP_002087.1"/>
                <node id="NP_055429.1"/>
                <node id="NP_001606.1"/>
                <node id="NP_002779.1"/>
                <node id="NP_005841.1"/>
                <node id="NP_002793.2"/>
                <node id="NP_057065.2"/>
                <node id="NP_006494.1"/>
                <node id="NP_002800.2"/>
                <node id="NP_579876.2"/>
                <node id="NP_000475.1"/>
                <node id="NP_004706.3"/>
                <node id="NP_057852.2"/>
                <node id="NP_005038.1"/>
                <node id="NP_055332.2"/>
                <node id="NP_002796.4"/>
                <node id="NP_002736.3"/>
                <node id="NP_000933.1"/>
                <node id="NP_006209.2"/>
                <node id="NP_002974.1"/>
                <node id="NP_000893.2"/>
                <node id="NP_003081.2"/>
                <node id="NP_001604.1"/>
                <node id="NP_002787.2"/>
                <node id="NP_000791.1"/>
                <node id="NP_005456.1"/>
                <node id="NP_002640.2"/>
                <node id="NP_002107.3"/>
                <node id="NP_002804.2"/>
                <node id="NP_002809.2"/>
                <node id="NP_001203.1"/>
                <node id="NP_000013.2"/>
                <node id="NP_005551.3"/>
                <node id="NP_002790.1"/>
                <node id="NP_000218.2"/>
                <node id="NP_001102.2"/>
                <node id="NP_000585.2"/>
                <node id="NP_001929.1"/>
                <node id="NP_001946.2"/>
                <node id="NP_002808.2"/>
                <node id="NP_002109.1"/>
                <node id="NP_008855.1"/>
                <node id="NP_002112.3"/>
                <node id="NP_002735.3"/>
                <node id="NP_001107.2"/>
                <node id="NP_002110.1"/>
                <node id="NP_852664.1"/>
                <node id="NP_899200.1"/>
                <node id="NP_765978.1"/>
                <node id="NP_000577.2"/>
                <node id="NP_000580.1"/>
                <node id="NP_003930.1"/>
                <node id="NP_005044.1"/>
                <node id="NP_002866.2"/>
                <node id="NP_258412.1"/>
                <node id="NP_002784.1"/>
                <node id="NP_002176.2"/>
                <node id="NP_001617.1"/>
                <node id="NP_002795.2"/>
                <node id="NP_000202.2"/>
                <node id="NP_006245.2"/>
                <node id="NP_005391.1"/>
                <node id="NP_002744.1"/>
                <node id="NP_000079.2"/>
                <node id="NP_002783.1"/>
                <node id="NP_005780.2"/>
                <node id="NP_874369.1"/>
                <node id="NP_004582.1"/>
                <node id="NP_061172.1"/>
                <node id="NP_001241.1"/>
                <node id="NP_002778.1"/>
                <node id="NP_066939.1"/>
                <node id="NP_002115.1"/>
                <node id="NP_002219.1"/>
                <node id="NP_002297.2"/>
                <node id="NP_002113.2"/>
                <node id="NP_000563.1"/>
                <node id="NP_057850.1"/>
                <node id="NP_002741.1"/>
                <node id="NP_954637.1"/>
                <node id="NP_004027.1"/>
                <node id="NP_006246.2"/>
                <node id="NP_579895.1"/>
                <node id="NP_004150.1"/>
                <node id="NP_002801.1"/>
                <node id="NP_002788.1"/>
                <node id="NP_001103.1"/>
                <node id="NP_000560.5"/>
                <node id="NP_115754.2"/>
                <node id="NP_001829.1"/>
                <node id="NP_006752.1"/>
                <node id="NP_002785.1"/>
                <node id="NP_002802.2"/>
                <node id="NP_057853.1"/>
                <node id="NP_002637.2"/>
                <node id="NP_000005.2"/>
                <node id="NP_000871.1"/>
                <node id="NP_057856.1"/>
                <node id="NP_002649.1"/>
                <node id="NP_004545.2"/>
                <node id="NP_066953.1"/>
                <node id="NP_000034.1"/>
                <node id="NP_056988.3"/>
                <node id="NP_001446.1"/>
                <node id="NP_872355.1"/>
                <node id="NP_775188.1"/>
                <node id="NP_003395.1"/>
                <node id="NP_068818.4"/>
                <node id="NP_002111.1"/>
                <node id="NP_002743.3"/>
                <node id="NP_065433.2"/>
                <node id="NP_002497.2"/>
                <node id="NP_000723.1"/>
                <node id="NP_001991.1"/>
                <node id="NP_001556.1"/>
                <node id="NP_061984.2"/>
                <node id="NP_002798.2"/>
                <node id="NP_057854.1"/>
                <node id="NP_001211.3"/>
                <node id="NP_003989.2"/>
                <node id="NP_005154.2"/>
                <node id="NP_001026854.1"/>
                <node id="NP_001777.1"/>
                <node id="NP_000576.1"/>
                <node id="NP_000570.1"/>
                <node id="NP_291032.2"/>
                <node id="NP_002973.1"/>
                <node id="NP_000080.2"/>
                <node id="NP_001495.1"/>
                <node id="NP_579880.1"/>
                <node id="NP_997700.1"/>
                <node id="NP_002167.1"/>
                <node id="NP_001091.1"/>
                <node id="NP_005182.1"/>
                <node id="NP_000032.1"/>
                <node id="NP_036472.2"/>
                <node id="NP_068594.1"/>
                <node id="NP_002728.1"/>
                <node id="NP_002975.1"/>
                <node id="NP_006111.2"/>
                <node id="NP_000334.1"/>
                <node id="NP_006210.1"/>
                <node id="NP_003458.1"/>
                <node id="NP_002651.2"/>
                <node id="NP_001997.4"/>
                <node id="NP_055629.1"/>
                <node id="NP_002972.1"/>
                <node id="NP_002200.1"/>
                <node id="NP_057857.2"/>
                <node id="NP_002750.1"/>
                <node id="NP_072049.2"/>
                <node id="NP_149020.2"/>
                <node id="NP_002792.1"/>
                <node id="NP_005539.1"/>
                <node id="NP_114418.2"/>
                <node id="NP_003932.3"/>
                <node id="NP_004692.1"/>
                <node id="NP_002805.1"/>
                <node id="NP_001419.1"/>
                <node id="NP_005347.3"/>
                <node id="NP_076918.1"/>
                <node id="NP_001758.1"/>
                <node id="NP_001605.1"/>
                <node id="NP_000725.1"/>
                <node id="NP_114172.1"/>
                <node id="NP_002786.2"/>
                <node id="NP_065712.1"/>
                <node id="NP_002638.2"/>
                <node id="NP_002116.2"/>
                <node id="NP_003397.1"/>
                <node id="NP_006248.1"/>
            </selectedNodes>
            <selectedEdges>
                <edge target="NP_001605.1" source="NP_579895.1" interaction="inhibits" id="NP_579895.1 (inhibits) NP_001605.1"/>
                <edge target="NP_872355.1" source="NP_579894.2" interaction="inhibits" id="NP_579894.2 (inhibits) NP_872355.1"/>
                <edge target="NP_036472.2" source="NP_579894.2" interaction="inhibits" id="NP_579894.2 (inhibits) NP_036472.2"/>
                <edge target="NP_006130.1" source="NP_579895.1" interaction="inhibits" id="NP_579895.1 (inhibits) NP_006130.1"/>
                <edge target="NP_612482.2" source="NP_057853.1" interaction="inhibits" id="NP_057853.1 (inhibits) NP_612482.2"/>
                <edge target="NP_000064.1" source="NP_579894.2" interaction="inhibits" id="NP_579894.2 (inhibits) NP_000064.1"/>
                <edge target="NP_005243.1" source="NP_579894.2" interaction="inhibits" id="NP_579894.2 (inhibits) NP_005243.1"/>
                <edge target="NP_005202.2" source="NP_057857.2" interaction="inhibits" id="NP_057857.2 (inhibits) NP_005202.2"/>
                <edge target="NP_002784.1" source="NP_057853.1" interaction="inhibits" id="NP_057853.1 (inhibits) NP_002784.1"/>
                <edge target="NP_055332.2" source="NP_057853.1" interaction="inhibits" id="NP_057853.1 (inhibits) NP_055332.2"/>
                <edge target="NP_115754.2" source="NP_057853.1" interaction="inhibits" id="NP_057853.1 (inhibits) NP_115754.2"/>
                <edge target="NP_852664.1" source="NP_057856.1" interaction="inhibits" id="NP_057856.1 (inhibits) NP_852664.1"/>
                <edge target="NP_006817.1" source="NP_057852.2" interaction="inhibits" id="NP_057852.2 (inhibits) NP_006817.1"/>
                <edge target="NP_061984.2" source="NP_057857.2" interaction="inhibits" id="NP_057857.2 (inhibits) NP_061984.2"/>
                <edge target="NP_002795.2" source="NP_057853.1" interaction="inhibits" id="NP_057853.1 (inhibits) NP_002795.2"/>
                <edge target="NP_000577.2" source="NP_057857.2" interaction="Inhibits" id="NP_057857.2 (Inhibits) NP_000577.2"/>
                <edge target="NP_005017.2" source="NP_057856.1" interaction="inhibits" id="NP_057856.1 (inhibits) NP_005017.2"/>
                <edge target="NP_002735.3" source="NP_579895.1" interaction="inhibits" id="NP_579895.1 (inhibits) NP_002735.3"/>
                <edge target="NP_000198.1" source="NP_057852.2" interaction="inhibits" id="NP_057852.2 (inhibits) NP_000198.1"/>
                <edge target="NP_003989.2" source="NP_579894.2" interaction="inhibits" id="NP_579894.2 (inhibits) NP_003989.2"/>
                <edge target="NP_002649.1" source="NP_057850.1" interaction="inhibits" id="NP_057850.1 (inhibits) NP_002649.1"/>
                <edge target="NP_114418.2" source="NP_579894.2" interaction="inhibits" id="NP_579894.2 (inhibits) NP_114418.2"/>
                <edge target="NP_000600.1" source="NP_057857.2" interaction="inhibits" id="NP_057857.2 (inhibits) NP_000600.1"/>
                <edge target="NP_001103.1" source="NP_579894.2" interaction="inhibits" id="NP_579894.2 (inhibits) NP_001103.1"/>
                <edge target="NP_000537.3" source="NP_057852.2" interaction="inhibits" id="NP_057852.2 (inhibits) NP_000537.3"/>
                <edge target="NP_002809.2" source="NP_057853.1" interaction="inhibits" id="NP_057853.1 (inhibits) NP_002809.2"/>
                <edge target="NP_003801.1" source="NP_057853.1" interaction="inhibits" id="NP_057853.1 (inhibits) NP_003801.1"/>
                <edge target="NP_000725.1" source="NP_579880.1" interaction="inhibits" id="NP_579880.1 (inhibits) NP_000725.1"/>
                <edge target="NP_003989.2" source="NP_057852.2" interaction="inhibits" id="NP_057852.2 (inhibits) NP_003989.2"/>
                <edge target="NP_002793.2" source="NP_057853.1" interaction="inhibits" id="NP_057853.1 (inhibits) NP_002793.2"/>
                <edge target="NP_002801.1" source="NP_057853.1" interaction="inhibits" id="NP_057853.1 (inhibits) NP_002801.1"/>
                <edge target="NP_000893.2" source="NP_057853.1" interaction="inhibits" id="NP_057853.1 (inhibits) NP_000893.2"/>
                <edge target="NP_005038.1" source="NP_057853.1" interaction="inhibits" id="NP_057853.1 (inhibits) NP_005038.1"/>
                <edge target="NP_002167.1" source="NP_057853.1" interaction="inhibits" id="NP_057853.1 (inhibits) NP_002167.1"/>
                <edge target="NP_001105.1" source="NP_057853.1" interaction="inhibits" id="NP_057853.1 (inhibits) NP_001105.1"/>
                <edge target="NP_002219.1" source="NP_579894.2" interaction="inhibits" id="NP_579894.2 (inhibits) NP_002219.1"/>
                <edge target="NP_002780.1" source="NP_057853.1" interaction="inhibits" id="NP_057853.1 (inhibits) NP_002780.1"/>
                <edge target="NP_002777.1" source="NP_057853.1" interaction="inhibits" id="NP_057853.1 (inhibits) NP_002777.1"/>
                <edge target="NP_002808.2" source="NP_057853.1" interaction="inhibits" id="NP_057853.1 (inhibits) NP_002808.2"/>
                <edge target="NP_002112.3" source="NP_579894.2" interaction="inhibits" id="NP_579894.2 (inhibits) NP_002112.3"/>
                <edge target="NP_001997.4" source="NP_057853.1" interaction="inhibits" id="NP_057853.1 (inhibits) NP_001997.4"/>
                <edge target="NP_004150.1" source="NP_057853.1" interaction="inhibits" id="NP_057853.1 (inhibits) NP_004150.1"/>
                <edge target="NP_000724.1" source="NP_579880.1" interaction="inhibits" id="NP_579880.1 (inhibits) NP_000724.1"/>
                <edge target="NP_002787.2" source="NP_057853.1" interaction="inhibits" id="NP_057853.1 (inhibits) NP_002787.2"/>
                <edge target="NP_000218.2" source="NP_579894.2" interaction="inhibits" id="NP_579894.2 (inhibits) NP_000218.2"/>
                <edge target="NP_000563.1" source="NP_579895.1" interaction="inhibits" id="NP_579895.1 (inhibits) NP_000563.1"/>
                <edge target="NP_003081.2" source="NP_057854.1" interaction="inhibits" id="NP_057854.1 (inhibits) NP_003081.2"/>
                <edge target="NP_056085.1" source="NP_057853.1" interaction="inhibits" id="NP_057853.1 (inhibits) NP_056085.1"/>
                <edge target="NP_006209.2" source="NP_057856.1" interaction="inhibits" id="NP_057856.1 (inhibits) NP_006209.2"/>
                <edge target="NP_002115.1" source="NP_579894.2" interaction="inhibits" id="NP_579894.2 (inhibits) NP_002115.1"/>
                <edge target="NP_000334.1" source="NP_057853.1" interaction="inhibits" id="NP_057853.1 (inhibits) NP_000334.1"/>
                <edge target="NP_002788.1" source="NP_057853.1" interaction="inhibits" id="NP_057853.1 (inhibits) NP_002788.1"/>
                <edge target="NP_002744.1" source="NP_057856.1" interaction="inhibits" id="NP_057856.1 (inhibits) NP_002744.1"/>
                <edge target="NP_000064.1" source="NP_579880.1" interaction="inhibits" id="NP_579880.1 (inhibits) NP_000064.1"/>
                <edge target="NP_000563.1" source="NP_057857.2" interaction="inhibits" id="NP_057857.2 (inhibits) NP_000563.1"/>
                <edge target="NP_002651.2" source="NP_057856.1" interaction="inhibits" id="NP_057856.1 (inhibits) NP_002651.2"/>
                <edge target="NP_005018.1" source="NP_057856.1" interaction="inhibits" id="NP_057856.1 (inhibits) NP_005018.1"/>
                <edge target="NP_002736.3" source="NP_057856.1" interaction="inhibits" id="NP_057856.1 (inhibits) NP_002736.3"/>
                <edge target="NP_000580.1" source="NP_057857.2" interaction="inhibits" id="NP_057857.2 (inhibits) NP_000580.1"/>
                <edge target="NP_001782.1" source="NP_057857.2" interaction="inhibits" id="NP_057857.2 (inhibits) NP_001782.1"/>
                <edge target="NP_000034.1" source="NP_057857.2" interaction="inhibits" id="NP_057857.2 (inhibits) NP_000034.1"/>
                <edge target="NP_057065.2" source="NP_057853.1" interaction="inhibits" id="NP_057853.1 (inhibits) NP_057065.2"/>
                <edge target="NP_000417.2" source="NP_579895.1" interaction="inhibits" id="NP_579895.1 (inhibits) NP_000417.2"/>
                <edge target="NP_000166.2" source="NP_579894.2" interaction="inhibits" id="NP_579894.2 (inhibits) NP_000166.2"/>
                <edge target="NP_002783.1" source="NP_057853.1" interaction="inhibits" id="NP_057853.1 (inhibits) NP_002783.1"/>
                <edge target="NP_002497.2" source="NP_057853.1" interaction="inhibits" id="NP_057853.1 (inhibits) NP_002497.2"/>
                <edge target="NP_002109.1" source="NP_579894.2" interaction="inhibits" id="NP_579894.2 (inhibits) NP_002109.1"/>
                <edge target="NP_002794.1" source="NP_057853.1" interaction="inhibits" id="NP_057853.1 (inhibits) NP_002794.1"/>
                <edge target="NP_002779.1" source="NP_057853.1" interaction="inhibits" id="NP_057853.1 (inhibits) NP_002779.1"/>
                <edge target="NP_002200.1" source="NP_057853.1" interaction="inhibits" id="NP_057853.1 (inhibits) NP_002200.1"/>
                <edge target="NP_002980.1" source="NP_579894.2" interaction="inhibits" id="NP_579894.2 (inhibits) NP_002980.1"/>
                <edge target="NP_002976.2" source="NP_579894.2" interaction="inhibits" id="NP_579894.2 (inhibits) NP_002976.2"/>
                <edge target="NP_001991.1" source="NP_579894.2" interaction="inhibits" id="NP_579894.2 (inhibits) NP_001991.1"/>
                <edge target="NP_000079.2" source="NP_057853.1" interaction="inhibits" id="NP_057853.1 (inhibits) NP_000079.2"/>
                <edge target="NP_000417.2" source="NP_579894.2" interaction="inhibits" id="NP_579894.2 (inhibits) NP_000417.2"/>
                <edge target="NP_001203.1" source="NP_057854.1" interaction="inhibits" id="NP_057854.1 (inhibits) NP_001203.1"/>
                <edge target="NP_002782.1" source="NP_057853.1" interaction="inhibits" id="NP_057853.1 (inhibits) NP_002782.1"/>
                <edge target="NP_006130.1" source="NP_579894.2" interaction="inhibits" id="NP_579894.2 (inhibits) NP_006130.1"/>
                <edge target="NP_002804.2" source="NP_057853.1" interaction="inhibits" id="NP_057853.1 (inhibits) NP_002804.2"/>
                <edge target="NP_002792.1" source="NP_057853.1" interaction="inhibits" id="NP_057853.1 (inhibits) NP_002792.1"/>
                <edge target="NP_002736.3" source="NP_057857.2" interaction="inhibits" id="NP_057857.2 (inhibits) NP_002736.3"/>
                <edge target="NP_076918.1" source="NP_057853.1" interaction="inhibits" id="NP_057853.1 (inhibits) NP_076918.1"/>
                <edge target="NP_001777.1" source="NP_057852.2" interaction="inhibits" id="NP_057852.2 (inhibits) NP_001777.1"/>
                <edge target="NP_001091.1" source="NP_579895.1" interaction="inhibits" id="NP_579895.1 (inhibits) NP_001091.1"/>
                <edge target="NP_000723.1" source="NP_579895.1" interaction="inhibits" id="NP_579895.1 (inhibits) NP_000723.1"/>
                <edge target="NP_000723.1" source="NP_579894.2" interaction="inhibits" id="NP_579894.2 (inhibits) NP_000723.1"/>
                <edge target="NP_005044.1" source="NP_057852.2" interaction="inhibits" id="NP_057852.2 (inhibits) NP_005044.1"/>
                <edge target="NP_002806.2" source="NP_057853.1" interaction="inhibits" id="NP_057853.1 (inhibits) NP_002806.2"/>
                <edge target="NP_002789.1" source="NP_057853.1" interaction="inhibits" id="NP_057853.1 (inhibits) NP_002789.1"/>
                <edge target="NP_003458.1" source="NP_579894.2" interaction="inhibits" id="NP_579894.2 (inhibits) NP_003458.1"/>
                <edge target="NP_002807.1" source="NP_057853.1" interaction="inhibits" id="NP_057853.1 (inhibits) NP_002807.1"/>
                <edge target="NP_765978.1" source="NP_579894.2" interaction="inhibits" id="NP_579894.2 (inhibits) NP_765978.1"/>
                <edge target="NP_000616.3" source="NP_057853.1" interaction="inhibits" id="NP_057853.1 (inhibits) NP_000616.3"/>
                <edge target="NP_001617.1" source="NP_057852.2" interaction="inhibits" id="NP_057852.2 (inhibits) NP_001617.1"/>
                <edge target="NP_006254.1" source="NP_057853.1" interaction="inhibits" id="NP_057853.1 (inhibits) NP_006254.1"/>
                <edge target="NP_002972.1" source="NP_057853.1" interaction="inhibits" id="NP_057853.1 (inhibits) NP_002972.1"/>
                <edge target="NP_002640.2" source="NP_057856.1" interaction="inhibits" id="NP_057856.1 (inhibits) NP_002640.2"/>
                <edge target="NP_000005.2" source="NP_057853.1" interaction="inhibits" id="NP_057853.1 (inhibits) NP_000005.2"/>
                <edge target="NP_002730.1" source="NP_579895.1" interaction="inhibits" id="NP_579895.1 (inhibits) NP_002730.1"/>
                <edge target="NP_899200.1" source="NP_057853.1" interaction="inhibits" id="NP_057853.1 (inhibits) NP_899200.1"/>
                <edge target="NP_005841.1" source="NP_057852.2" interaction="inhibits" id="NP_057852.2 (inhibits) NP_005841.1"/>
                <edge target="NP_002281.1" source="NP_579894.2" interaction="inhibits" id="NP_579894.2 (inhibits) NP_002281.1"/>
                <edge target="NP_061172.1" source="NP_579894.2" interaction="inhibits" id="NP_579894.2 (inhibits) NP_061172.1"/>
                <edge target="NP_000585.2" source="NP_057857.2" interaction="inhibits" id="NP_057857.2 (inhibits) NP_000585.2"/>
                <edge target="NP_008983.1" source="NP_057857.2" interaction="inhibits" id="NP_057857.2 (inhibits) NP_008983.1"/>
                <edge target="NP_954637.1" source="NP_579894.2" interaction="inhibits" id="NP_579894.2 (inhibits) NP_954637.1"/>
                <edge target="NP_004371.2" source="NP_057853.1" interaction="inhibits" id="NP_057853.1 (inhibits) NP_004371.2"/>
                <edge target="NP_149020.2" source="NP_057852.2" interaction="inhibits" id="NP_057852.2 (inhibits) NP_149020.2"/>
                <edge target="NP_004582.1" source="NP_579894.2" interaction="inhibits" id="NP_579894.2 (inhibits) NP_004582.1"/>
                <edge target="NP_002110.1" source="NP_579894.2" interaction="inhibits" id="NP_579894.2 (inhibits) NP_002110.1"/>
                <edge target="NP_003930.1" source="NP_057855.1" interaction="inhibits" id="NP_057855.1 (inhibits) NP_003930.1"/>
                <edge target="NP_000218.2" source="NP_579895.1" interaction="inhibits" id="NP_579895.1 (inhibits) NP_000218.2"/>
                <edge target="NP_001026854.1" source="NP_057853.1" interaction="inhibits" id="NP_057853.1 (inhibits) NP_001026854.1"/>
                <edge target="NP_000013.2" source="NP_579894.2" interaction="inhibits" id="NP_579894.2 (inhibits) NP_000013.2"/>
                <edge target="NP_002796.4" source="NP_057853.1" interaction="inhibits" id="NP_057853.1 (inhibits) NP_002796.4"/>
                <edge target="NP_001393.1" source="NP_579876.2" interaction="inhibits" id="NP_579876.2 (inhibits) NP_001393.1"/>
                <edge target="NP_114172.1" source="NP_057852.2" interaction="inhibits" id="NP_057852.2 (inhibits) NP_114172.1"/>
                <edge target="NP_689639.1" source="NP_057851.1" interaction="inhibits" id="NP_057851.1 (inhibits) NP_689639.1"/>
                <edge target="NP_003395.1" source="NP_057852.2" interaction="inhibits" id="NP_057852.2 (inhibits) NP_003395.1"/>
                <edge target="NP_002799.3" source="NP_057853.1" interaction="inhibits" id="NP_057853.1 (inhibits) NP_002799.3"/>
                <edge target="NP_002743.3" source="NP_057856.1" interaction="inhibits" id="NP_057856.1 (inhibits) NP_002743.3"/>
                <edge target="NP_065433.2" source="NP_057853.1" interaction="inhibits" id="NP_057853.1 (inhibits) NP_065433.2"/>
                <edge target="NP_005602.2" source="NP_057853.1" interaction="inhibits" id="NP_057853.1 (inhibits) NP_005602.2"/>
                <edge target="NP_061984.2" source="NP_579894.2" interaction="inhibits" id="NP_579894.2 (inhibits) NP_061984.2"/>
                <edge target="NP_002281.1" source="NP_579895.1" interaction="inhibits" id="NP_579895.1 (inhibits) NP_002281.1"/>
                <edge target="NP_006805.1" source="NP_057853.1" interaction="inhibits" id="NP_057853.1 (inhibits) NP_006805.1"/>
                <edge target="NP_002101.2" source="NP_057851.1" interaction="inhibits" id="NP_057851.1 (inhibits) NP_002101.2"/>
                <edge target="NP_005850.1" source="NP_057853.1" interaction="inhibits" id="NP_057853.1 (inhibits) NP_005850.1"/>
                <edge target="NP_005150.1" source="NP_579895.1" interaction="inhibits" id="NP_579895.1 (inhibits) NP_005150.1"/>
                <edge target="NP_775188.1" source="NP_579894.2" interaction="inhibits" id="NP_579894.2 (inhibits) NP_775188.1"/>
                <edge target="NP_068818.4" source="NP_579894.2" interaction="inhibits" id="NP_579894.2 (inhibits) NP_068818.4"/>
                <edge target="NP_002786.2" source="NP_057853.1" interaction="inhibits" id="NP_057853.1 (inhibits) NP_002786.2"/>
                <edge target="NP_000065.1" source="NP_057857.2" interaction="inhibits" id="NP_057857.2 (inhibits) NP_000065.1"/>
                <edge target="NP_002750.1" source="NP_057853.1" interaction="inhibits" id="NP_057853.1 (inhibits) NP_002750.1"/>
                <edge target="NP_000933.1" source="NP_579894.2" interaction="inhibits" id="NP_579894.2 (inhibits) NP_000933.1"/>
                <edge target="NP_001211.3" source="NP_057853.1" interaction="inhibits" id="NP_057853.1 (inhibits) NP_001211.3"/>
                <edge target="NP_002116.2" source="NP_579894.2" interaction="inhibits" id="NP_579894.2 (inhibits) NP_002116.2"/>
                <edge target="NP_006494.1" source="NP_057853.1" interaction="inhibits" id="NP_057853.1 (inhibits) NP_006494.1"/>
                <edge target="NP_291032.2" source="NP_579894.2" interaction="inhibits" id="NP_579894.2 (inhibits) NP_291032.2"/>
                <edge target="NP_660341.2" source="NP_057851.1" interaction="inhibits" id="NP_057851.1 (inhibits) NP_660341.2"/>
                <edge target="NP_002866.2" source="NP_057852.2" interaction="inhibits" id="NP_057852.2 (inhibits) NP_002866.2"/>
                <edge target="NP_003190.1" source="NP_057853.1" interaction="inhibits" id="NP_057853.1 (inhibits) NP_003190.1"/>
                <edge target="NP_005391.1" source="NP_579895.1" interaction="inhibits" id="NP_579895.1 (inhibits) NP_005391.1"/>
                <edge target="NP_001107.2" source="NP_057853.1" interaction="inhibits" id="NP_057853.1 (inhibits) NP_001107.2"/>
                <edge target="NP_006246.2" source="NP_579895.1" interaction="inhibits" id="NP_579895.1 (inhibits) NP_006246.2"/>
                <edge target="NP_002974.1" source="NP_579894.2" interaction="inhibits" id="NP_579894.2 (inhibits) NP_002974.1"/>
                <edge target="NP_065712.1" source="NP_057851.1" interaction="inhibits" id="NP_057851.1 (inhibits) NP_065712.1"/>
                <edge target="NP_068810.2" source="NP_057852.2" interaction="inhibits" id="NP_057852.2 (inhibits) NP_068810.2"/>
                <edge target="NP_003458.1" source="NP_057857.2" interaction="inhibits" id="NP_057857.2 (inhibits) NP_003458.1"/>
                <edge target="NP_000030.1" source="NP_057857.2" interaction="inhibits" id="NP_057857.2 (inhibits) NP_000030.1"/>
                <edge target="NP_002741.1" source="NP_057856.1" interaction="inhibits" id="NP_057856.1 (inhibits) NP_002741.1"/>
                <edge target="NP_000202.2" source="NP_057853.1" interaction="inhibits" id="NP_057853.1 (inhibits) NP_000202.2"/>
                <edge target="NP_001929.1" source="NP_057853.1" interaction="inhibits" id="NP_057853.1 (inhibits) NP_001929.1"/>
                <edge target="NP_002781.2" source="NP_057853.1" interaction="inhibits" id="NP_057853.1 (inhibits) NP_002781.2"/>
                <edge target="NP_005551.3" source="NP_579894.2" interaction="inhibits" id="NP_579894.2 (inhibits) NP_005551.3"/>
                <edge target="NP_002975.1" source="NP_579894.2" interaction="inhibits" id="NP_579894.2 (inhibits) NP_002975.1"/>
                <edge target="NP_002200.1" source="NP_057856.1" interaction="inhibits" id="NP_057856.1 (inhibits) NP_002200.1"/>
                <edge target="NP_064440.1" source="NP_579894.2" interaction="inhibits" id="NP_579894.2 (inhibits) NP_064440.1"/>
                <edge target="NP_002791.1" source="NP_057853.1" interaction="inhibits" id="NP_057853.1 (inhibits) NP_002791.1"/>
                <edge target="NP_002802.2" source="NP_057853.1" interaction="inhibits" id="NP_057853.1 (inhibits) NP_002802.2"/>
                <edge target="NP_002805.1" source="NP_057853.1" interaction="inhibits" id="NP_057853.1 (inhibits) NP_002805.1"/>
                <edge target="NP_068594.1" source="NP_057851.1" interaction="inhibits" id="NP_057851.1 (inhibits) NP_068594.1"/>
                <edge target="NP_000475.1" source="NP_057853.1" interaction="inhibits" id="NP_057853.1 (inhibits) NP_000475.1"/>
                <edge target="NP_002114.2" source="NP_579894.2" interaction="inhibits" id="NP_579894.2 (inhibits) NP_002114.2"/>
                <edge target="NP_003989.2" source="NP_057855.1" interaction="inhibits" id="NP_057855.1 (inhibits) NP_003989.2"/>
                <edge target="NP_003989.2" source="NP_057857.2" interaction="inhibits" id="NP_057857.2 (inhibits) NP_003989.2"/>
                <edge target="NP_003932.3" source="NP_057857.2" interaction="inhibits" id="NP_057857.2 (inhibits) NP_003932.3"/>
                <edge target="NP_002087.1" source="NP_057853.1" interaction="inhibits" id="NP_057853.1 (inhibits) NP_002087.1"/>
                <edge target="NP_000600.1" source="NP_057853.1" interaction="inhibits" id="NP_057853.1 (inhibits) NP_000600.1"/>
                <edge target="NP_002973.1" source="NP_057853.1" interaction="inhibits" id="NP_057853.1 (inhibits) NP_002973.1"/>
                <edge target="NP_640340.2" source="NP_057853.1" interaction="inhibits" id="NP_057853.1 (inhibits) NP_640340.2"/>
                <edge target="NP_001946.2" source="NP_057857.2" interaction="inhibits" id="NP_057857.2 (inhibits) NP_001946.2"/>
                <edge target="NP_000580.1" source="NP_579876.2" interaction="inhibits" id="NP_579876.2 (inhibits) NP_000580.1"/>
                <edge target="NP_003396.1" source="NP_057852.2" interaction="inhibits" id="NP_057852.2 (inhibits) NP_003396.1"/>
                <edge target="NP_066939.1" source="NP_057853.1" interaction="inhibits" id="NP_057853.1 (inhibits) NP_066939.1"/>
                <edge target="NP_997700.1" source="NP_579895.1" interaction="inhibits" id="NP_579895.1 (inhibits) NP_997700.1"/>
                <edge target="NP_004098.1" source="NP_579894.2" interaction="inhibits" id="NP_579894.2 (inhibits) NP_004098.1"/>
                <edge target="NP_002790.1" source="NP_057853.1" interaction="inhibits" id="NP_057853.1 (inhibits) NP_002790.1"/>
                <edge target="NP_004692.1" source="NP_057852.2" interaction="inhibits" id="NP_057852.2 (inhibits) NP_004692.1"/>
                <edge target="NP_002323.1" source="NP_057853.1" interaction="inhibits" id="NP_057853.1 (inhibits) NP_002323.1"/>
                <edge target="NP_006245.2" source="NP_579895.1" interaction="inhibits" id="NP_579895.1 (inhibits) NP_006245.2"/>
                <edge target="NP_000570.1" source="NP_579894.2" interaction="inhibits" id="NP_579894.2 (inhibits) NP_000570.1"/>
                <edge target="NP_000791.1" source="NP_579894.2" interaction="inhibits" id="NP_579894.2 (inhibits) NP_000791.1"/>
                <edge target="NP_001102.2" source="NP_579894.2" interaction="inhibits" id="NP_579894.2 (inhibits) NP_001102.2"/>
                <edge target="NP_005539.1" source="NP_057852.2" interaction="inhibits" id="NP_057852.2 (inhibits) NP_005539.1"/>
                <edge target="NP_000080.2" source="NP_057853.1" interaction="inhibits" id="NP_057853.1 (inhibits) NP_000080.2"/>
                <edge target="NP_001446.1" source="NP_057852.2" interaction="inhibits" id="NP_057852.2 (inhibits) NP_001446.1"/>
                <edge target="NP_001758.1" source="NP_579895.1" interaction="inhibits" id="NP_579895.1 (inhibits) NP_001758.1"/>
                <edge target="NP_005780.2" source="NP_057853.1" interaction="inhibits" id="NP_057853.1 (inhibits) NP_005780.2"/>
                <edge target="NP_000724.1" source="NP_579894.2" interaction="inhibits" id="NP_579894.2 (inhibits) NP_000724.1"/>
                <edge target="NP_000610.2" source="NP_579880.1" interaction="inhibits" id="NP_579880.1 (inhibits) NP_000610.2"/>
                <edge target="NP_008855.1" source="NP_057853.1" interaction="inhibits" id="NP_057853.1 (inhibits) NP_008855.1"/>
                <edge target="NP_002176.2" source="NP_057853.1" interaction="inhibits" id="NP_057853.1 (inhibits) NP_002176.2"/>
                <edge target="NP_055629.1" source="NP_057853.1" interaction="inhibits" id="NP_057853.1 (inhibits) NP_055629.1"/>
                <edge target="NP_000585.2" source="NP_057852.2" interaction="inhibits" id="NP_057852.2 (inhibits) NP_000585.2"/>
                <edge target="NP_002798.2" source="NP_057853.1" interaction="inhibits" id="NP_057853.1 (inhibits) NP_002798.2"/>
                <edge target="NP_000561.2" source="NP_057853.1" interaction="inhibits" id="NP_057853.1 (inhibits) NP_000561.2"/>
                <edge target="NP_005914.1" source="NP_057857.2" interaction="inhibits" id="NP_057857.2 (inhibits) NP_005914.1"/>
                <edge target="NP_006111.2" source="NP_579894.2" interaction="inhibits" id="NP_579894.2 (inhibits) NP_006111.2"/>
                <edge target="NP_001926.2" source="NP_579894.2" interaction="inhibits" id="NP_579894.2 (inhibits) NP_001926.2"/>
                <edge target="NP_006248.1" source="NP_579895.1" interaction="inhibits" id="NP_579895.1 (inhibits) NP_006248.1"/>
                <edge target="NP_003397.1" source="NP_057852.2" interaction="inhibits" id="NP_057852.2 (inhibits) NP_003397.1"/>
                <edge target="NP_002778.1" source="NP_057853.1" interaction="inhibits" id="NP_057853.1 (inhibits) NP_002778.1"/>
                <edge target="NP_002636.1" source="NP_057856.1" interaction="inhibits" id="NP_057856.1 (inhibits) NP_002636.1"/>
                <edge target="NP_002731.3" source="NP_579895.1" interaction="inhibits" id="NP_579895.1 (inhibits) NP_002731.3"/>
                <edge target="NP_000065.1" source="NP_579894.2" interaction="inhibits" id="NP_579894.2 (inhibits) NP_000065.1"/>
                <edge target="NP_072049.2" source="NP_579894.2" interaction="inhibits" id="NP_579894.2 (inhibits) NP_072049.2"/>
                <edge target="NP_765978.1" source="NP_057857.2" interaction="inhibits" id="NP_057857.2 (inhibits) NP_765978.1"/>
                <edge target="NP_004027.1" source="NP_057853.1" interaction="inhibits" id="NP_057853.1 (inhibits) NP_004027.1"/>
                <edge target="NP_066953.1" source="NP_579894.2" interaction="inhibits" id="NP_579894.2 (inhibits) NP_066953.1"/>
                <edge target="NP_002728.1" source="NP_579895.1" interaction="inhibits" id="NP_579895.1 (inhibits) NP_002728.1"/>
                <edge target="NP_000032.1" source="NP_057853.1" interaction="inhibits" id="NP_057853.1 (inhibits) NP_000032.1"/>
                <edge target="NP_000610.2" source="NP_579894.2" interaction="inhibits" id="NP_579894.2 (inhibits) NP_000610.2"/>
                <edge target="NP_005182.1" source="NP_579894.2" interaction="inhibits" id="NP_579894.2 (inhibits) NP_005182.1"/>
                <edge target="NP_004706.3" source="NP_057853.1" interaction="inhibits" id="NP_057853.1 (inhibits) NP_004706.3"/>
                <edge target="NP_002107.3" source="NP_057857.2" interaction="inhibits" id="NP_057857.2 (inhibits) NP_002107.3"/>
                <edge target="NP_000723.1" source="NP_579880.1" interaction="inhibits" id="NP_579880.1 (inhibits) NP_000723.1"/>
                <edge target="NP_001926.2" source="NP_057853.1" interaction="inhibits" id="NP_057853.1 (inhibits) NP_001926.2"/>
                <edge target="NP_066564.1" source="NP_057853.1" interaction="inhibits" id="NP_057853.1 (inhibits) NP_066564.1"/>
                <edge target="NP_000577.2" source="NP_579894.2" interaction="inhibits" id="NP_579894.2 (inhibits) NP_000577.2"/>
                <edge target="NP_002113.2" source="NP_579894.2" interaction="inhibits" id="NP_579894.2 (inhibits) NP_002113.2"/>
                <edge target="NP_036611.2" source="NP_057852.2" interaction="inhibits" id="NP_057852.2 (inhibits) NP_036611.2"/>
                <edge target="NP_004597.2" source="NP_057853.1" interaction="inhibits" id="NP_057853.1 (inhibits) NP_004597.2"/>
                <edge target="NP_006210.1" source="NP_057856.1" interaction="inhibits" id="NP_057856.1 (inhibits) NP_006210.1"/>
                <edge target="NP_002297.2" source="NP_057854.1" interaction="inhibits" id="NP_057854.1 (inhibits) NP_002297.2"/>
                <edge target="NP_002803.1" source="NP_057853.1" interaction="inhibits" id="NP_057853.1 (inhibits) NP_002803.1"/>
                <edge target="NP_004545.2" source="NP_579894.2" interaction="inhibits" id="NP_579894.2 (inhibits) NP_004545.2"/>
                <edge target="NP_874369.1" source="NP_057853.1" interaction="inhibits" id="NP_057853.1 (inhibits) NP_874369.1"/>
                <edge target="NP_003875.3" source="NP_057853.1" interaction="inhibits" id="NP_057853.1 (inhibits) NP_003875.3"/>
                <edge target="NP_001419.1" source="NP_057853.1" interaction="inhibits" id="NP_057853.1 (inhibits) NP_001419.1"/>
                <edge target="NP_004915.2" source="NP_579895.1" interaction="inhibits" id="NP_579895.1 (inhibits) NP_004915.2"/>
                <edge target="NP_002637.2" source="NP_057856.1" interaction="inhibits" id="NP_057856.1 (inhibits) NP_002637.2"/>
                <edge target="NP_005550.2" source="NP_579895.1" interaction="inhibits" id="NP_579895.1 (inhibits) NP_005550.2"/>
                <edge target="NP_004358.2" source="NP_579894.2" interaction="inhibits" id="NP_579894.2 (inhibits) NP_004358.2"/>
                <edge target="NP_002638.2" source="NP_057856.1" interaction="inhibits" id="NP_057856.1 (inhibits) NP_002638.2"/>
                <edge target="NP_001604.1" source="NP_579895.1" interaction="inhibits" id="NP_579895.1 (inhibits) NP_001604.1"/>
                <edge target="NP_005154.2" source="NP_057852.2" interaction="inhibits" id="NP_057852.2 (inhibits) NP_005154.2"/>
                <edge target="NP_005551.3" source="NP_579895.1" interaction="inhibits" id="NP_579895.1 (inhibits) NP_005551.3"/>
                <edge target="NP_258412.1" source="NP_057854.1" interaction="inhibits" id="NP_057854.1 (inhibits) NP_258412.1"/>
                <edge target="NP_000237.1" source="NP_057853.1" interaction="inhibits" id="NP_057853.1 (inhibits) NP_000237.1"/>
                <edge target="NP_002800.2" source="NP_057853.1" interaction="inhibits" id="NP_057853.1 (inhibits) NP_002800.2"/>
                <edge target="NP_004561.2" source="NP_057856.1" interaction="inhibits" id="NP_057856.1 (inhibits) NP_004561.2"/>
                <edge target="NP_001829.1" source="NP_579894.2" interaction="inhibits" id="NP_579894.2 (inhibits) NP_001829.1"/>
                <edge target="NP_000607.1" source="NP_579894.2" interaction="inhibits" id="NP_579894.2 (inhibits) NP_000607.1"/>
                <edge target="NP_001241.1" source="NP_579894.2" interaction="inhibits" id="NP_579894.2 (inhibits) NP_001241.1"/>
                <edge target="NP_001556.1" source="NP_057853.1" interaction="inhibits" id="NP_057853.1 (inhibits) NP_001556.1"/>
                <edge target="NP_002111.1" source="NP_579894.2" interaction="inhibits" id="NP_579894.2 (inhibits) NP_002111.1"/>
                <edge target="NP_000724.1" source="NP_579895.1" interaction="inhibits" id="NP_579895.1 (inhibits) NP_000724.1"/>
                <edge target="NP_002785.1" source="NP_057853.1" interaction="inhibits" id="NP_057853.1 (inhibits) NP_002785.1"/>
                <edge target="NP_000577.2" source="NP_057857.2" interaction="inhibits" id="NP_057857.2 (inhibits) NP_000577.2"/>
                <edge target="NP_005550.2" source="NP_579894.2" interaction="inhibits" id="NP_579894.2 (inhibits) NP_005550.2"/>
                <edge target="NP_000576.1" source="NP_579876.2" interaction="inhibits" id="NP_579876.2 (inhibits) NP_000576.1"/>
                <edge target="NP_001092.1" source="NP_579895.1" interaction="inhibits" id="NP_579895.1 (inhibits) NP_001092.1"/>
                <edge target="NP_055429.1" source="NP_057853.1" interaction="inhibits" id="NP_057853.1 (inhibits) NP_055429.1"/>
                <edge target="NP_002101.2" source="NP_057857.2" interaction="Inhibits" id="NP_057857.2 (Inhibits) NP_002101.2"/>
                <edge target="NP_008855.1" source="NP_057854.1" interaction="inhibits" id="NP_057854.1 (inhibits) NP_008855.1"/>
                <edge target="NP_000537.3" source="NP_057853.1" interaction="inhibits" id="NP_057853.1 (inhibits) NP_000537.3"/>
                <edge target="NP_006264.2" source="NP_057853.1" interaction="inhibits" id="NP_057853.1 (inhibits) NP_006264.2"/>
                <edge target="NP_001606.1" source="NP_579895.1" interaction="inhibits" id="NP_579895.1 (inhibits) NP_001606.1"/>
                <edge target="NP_003458.1" source="NP_057853.1" interaction="inhibits" id="NP_057853.1 (inhibits) NP_003458.1"/>
                <edge target="NP_001495.1" source="NP_057853.1" interaction="inhibits" id="NP_057853.1 (inhibits) NP_001495.1"/>
                <edge target="NP_000871.1" source="NP_057853.1" interaction="inhibits" id="NP_057853.1 (inhibits) NP_000871.1"/>
                <edge target="NP_002736.3" source="NP_057857.2" interaction="Inhibits" id="NP_057857.2 (Inhibits) NP_002736.3"/>
                <edge target="NP_005347.3" source="NP_579894.2" interaction="inhibits" id="NP_579894.2 (inhibits) NP_005347.3"/>
                <edge target="NP_000560.5" source="NP_057853.1" interaction="inhibits" id="NP_057853.1 (inhibits) NP_000560.5"/>
                <edge target="NP_000064.1" source="NP_579895.1" interaction="inhibits" id="NP_579895.1 (inhibits) NP_000064.1"/>
                <edge target="NP_005456.1" source="NP_057852.2" interaction="inhibits" id="NP_057852.2 (inhibits) NP_005456.1"/>
                <edge target="NP_001106.1" source="NP_057853.1" interaction="inhibits" id="NP_057853.1 (inhibits) NP_001106.1"/>
                <edge target="NP_006752.1" source="NP_057852.2" interaction="inhibits" id="NP_057852.2 (inhibits) NP_006752.1"/>
                <edge target="NP_002797.2" source="NP_057853.1" interaction="inhibits" id="NP_057853.1 (inhibits) NP_002797.2"/>
                <edge target="NP_056988.3" source="NP_579876.2" interaction="inhibits" id="NP_579876.2 (inhibits) NP_056988.3"/>
                <edge target="NP_000610.2" source="NP_057853.1" interaction="inhibits" id="NP_057853.1 (inhibits) NP_000610.2"/>
                <edge target="NP_000585.2" source="NP_057853.1" interaction="inhibits" id="NP_057853.1 (inhibits) NP_000585.2"/>
            </selectedEdges>
        </network>
        <network visualStyle="default" viewAvailable="false" id="upregulates" filename="upregulates.xgmml">
            <parent id="hivhh-regulatory"/>
        </network>
        <network visualStyle="default" viewAvailable="false" id="downregulates" filename="downregulates.xgmml">
            <parent id="hivhh-regulatory"/>
            <selectedNodes>
                <node id="NP_056511.2"/>
                <node id="NP_000873.2"/>
                <node id="NP_005362.2"/>
                <node id="NP_001757.1"/>
                <node id="NP_000724.1"/>
                <node id="NP_002110.1"/>
                <node id="NP_000610.2"/>
                <node id="NP_000577.2"/>
                <node id="NP_001789.2"/>
                <node id="NP_444284.1"/>
                <node id="NP_005505.2"/>
                <node id="NP_002176.2"/>
                <node id="NP_742097.1"/>
                <node id="NP_787058.3"/>
                <node id="NP_005649.1"/>
                <node id="NP_002114.2"/>
                <node id="NP_005391.1"/>
                <node id="NP_000401.1"/>
                <node id="NP_061823.1"/>
                <node id="NP_000586.2"/>
                <node id="NP_001772.1"/>
                <node id="NP_001759.3"/>
                <node id="NP_003992.3"/>
                <node id="NP_006130.1"/>
                <node id="NP_002863.1"/>
                <node id="NP_002219.1"/>
                <node id="NP_002118.1"/>
                <node id="NP_579895.1"/>
                <node id="NP_068733.1"/>
                <node id="NP_057855.1"/>
                <node id="NP_001500.1"/>
                <node id="NP_002178.2"/>
                <node id="NP_001229.1"/>
                <node id="NP_000168.1"/>
                <node id="NP_057853.1"/>
                <node id="NP_000369.3"/>
                <node id="NP_000869.1"/>
                <node id="NP_004808.2"/>
                <node id="NP_057856.1"/>
                <node id="NP_064440.1"/>
                <node id="NP_000064.1"/>
                <node id="NP_002108.4"/>
                <node id="NP_619725.2"/>
                <node id="NP_004039.1"/>
                <node id="NP_067674.2"/>
                <node id="NP_000624.2"/>
                <node id="NP_000723.1"/>
                <node id="NP_005493.2"/>
                <node id="NP_003245.1"/>
                <node id="NP_005243.1"/>
                <node id="NP_000602.1"/>
                <node id="NP_001781.1"/>
                <node id="NP_000408.1"/>
                <node id="NP_000918.2"/>
                <node id="NP_061984.2"/>
                <node id="NP_004040.1"/>
                <node id="NP_009217.3"/>
                <node id="NP_003989.2"/>
                <node id="NP_003225.1"/>
                <node id="NP_000445.1"/>
                <node id="NP_000570.1"/>
                <node id="NP_002729.2"/>
                <node id="NP_000607.1"/>
                <node id="NP_000557.1"/>
                <node id="NP_110400.1"/>
                <node id="NP_005182.1"/>
                <node id="NP_000575.1"/>
                <node id="NP_055449.1"/>
                <node id="NP_006078.2"/>
                <node id="NP_115914.1"/>
                <node id="NP_001606.1"/>
                <node id="NP_005573.1"/>
                <node id="NP_005507.3"/>
                <node id="NP_003458.1"/>
                <node id="NP_001035.1"/>
                <node id="NP_002899.1"/>
                <node id="NP_064424.3"/>
                <node id="NP_008835.5"/>
                <node id="NP_066924.1"/>
                <node id="NP_004300.1"/>
                <node id="NP_000475.1"/>
                <node id="NP_937983.2"/>
                <node id="NP_057857.2"/>
                <node id="NP_072049.2"/>
                <node id="NP_000567.1"/>
                <node id="NP_002429.1"/>
                <node id="NP_004926.1"/>
                <node id="NP_002090.2"/>
                <node id="NP_006209.2"/>
                <node id="NP_002974.1"/>
                <node id="NP_002291.1"/>
                <node id="NP_004370.1"/>
                <node id="NP_002787.2"/>
                <node id="NP_000639.1"/>
                <node id="NP_001754.2"/>
                <node id="NP_821133.1"/>
                <node id="NP_006077.2"/>
                <node id="NP_002107.3"/>
                <node id="NP_001605.1"/>
                <node id="NP_006836.1"/>
                <node id="NP_000585.2"/>
                <node id="NP_005654.2"/>
                <node id="NP_612815.1"/>
            </selectedNodes>
            <selectedEdges>
                <edge target="NP_001754.2" source="NP_057857.2" interaction="downregulates" id="NP_057857.2 (downregulates) NP_001754.2"/>
                <edge target="NP_000577.2" source="NP_057856.1" interaction="downregulates" id="NP_057856.1 (downregulates) NP_000577.2"/>
                <edge target="NP_004040.1" source="NP_057855.1" interaction="downregulates" id="NP_057855.1 (downregulates) NP_004040.1"/>
                <edge target="NP_000064.1" source="NP_057857.2" interaction="downregulates" id="NP_057857.2 (downregulates) NP_000064.1"/>
                <edge target="NP_005505.2" source="NP_057857.2" interaction="downregulates" id="NP_057857.2 (downregulates) NP_005505.2"/>
                <edge target="NP_000873.2" source="NP_057853.1" interaction="downregulates" id="NP_057853.1 (downregulates) NP_000873.2"/>
                <edge target="NP_005182.1" source="NP_057852.2" interaction="downregulates" id="NP_057852.2 (downregulates) NP_005182.1"/>
                <edge target="NP_005391.1" source="NP_057857.2" interaction="downregulates" id="NP_057857.2 (downregulates) NP_005391.1"/>
                <edge target="NP_000607.1" source="NP_579894.2" interaction="downregulates" id="NP_579894.2 (downregulates) NP_000607.1"/>
                <edge target="NP_004300.1" source="NP_057853.1" interaction="downregulates" id="NP_057853.1 (downregulates) NP_004300.1"/>
                <edge target="NP_002974.1" source="NP_579894.2" interaction="downregulates" id="NP_579894.2 (downregulates) NP_002974.1"/>
                <edge target="NP_612815.1" source="NP_057857.2" interaction="downregulates" id="NP_057857.2 (downregulates) NP_612815.1"/>
                <edge target="NP_612815.1" source="NP_057855.1" interaction="downregulates" id="NP_057855.1 (downregulates) NP_612815.1"/>
                <edge target="NP_064424.3" source="NP_057853.1" interaction="downregulates" id="NP_057853.1 (downregulates) NP_064424.3"/>
                <edge target="NP_006130.1" source="NP_057857.2" interaction="downregulates" id="NP_057857.2 (downregulates) NP_006130.1"/>
                <edge target="NP_001057.1" source="NP_057853.1" interaction="downregulates" id="NP_057853.1 (downregulates) NP_001057.1"/>
                <edge target="NP_742097.1" source="NP_057857.2" interaction="downregulates" id="NP_057857.2 (downregulates) NP_742097.1"/>
                <edge target="NP_061823.1" source="NP_057853.1" interaction="downregulates" id="NP_057853.1 (downregulates) NP_061823.1"/>
                <edge target="NP_064440.1" source="NP_057853.1" interaction="downregulates" id="NP_057853.1 (downregulates) NP_064440.1"/>
                <edge target="NP_061823.1" source="NP_057857.2" interaction="downregulates" id="NP_057857.2 (downregulates) NP_061823.1"/>
                <edge target="NP_003225.1" source="NP_057857.2" interaction="downregulates" id="NP_057857.2 (downregulates) NP_003225.1"/>
                <edge target="NP_000639.1" source="NP_057853.1" interaction="downregulates" id="NP_057853.1 (downregulates) NP_000639.1"/>
                <edge target="NP_002074.2" source="NP_057853.1" interaction="downregulates" id="NP_057853.1 (downregulates) NP_002074.2"/>
                <edge target="NP_002108.4" source="NP_057853.1" interaction="downregulates" id="NP_057853.1 (downregulates) NP_002108.4"/>
                <edge target="NP_002115.1" source="NP_057853.1" interaction="downregulates" id="NP_057853.1 (downregulates) NP_002115.1"/>
                <edge target="NP_061984.2" source="NP_057853.1" interaction="downregulates" id="NP_057853.1 (downregulates) NP_061984.2"/>
                <edge target="NP_821080.1" source="NP_057853.1" interaction="downregulates" id="NP_057853.1 (downregulates) NP_821080.1"/>
                <edge target="NP_005182.1" source="NP_057857.2" interaction="downregulates" id="NP_057857.2 (downregulates) NP_005182.1"/>
                <edge target="NP_003093.2" source="NP_057853.1" interaction="downregulates" id="NP_057853.1 (downregulates) NP_003093.2"/>
                <edge target="NP_001772.1" source="NP_057857.2" interaction="downregulates" id="NP_057857.2 (downregulates) NP_001772.1"/>
                <edge target="NP_872355.1" source="NP_057853.1" interaction="downregulates" id="NP_057853.1 (downregulates) NP_872355.1"/>
                <edge target="NP_002111.1" source="NP_057853.1" interaction="downregulates" id="NP_057853.1 (downregulates) NP_002111.1"/>
                <edge target="NP_002219.1" source="NP_057853.1" interaction="downregulates" id="NP_057853.1 (downregulates) NP_002219.1"/>
                <edge target="NP_000624.2" source="NP_057852.2" interaction="downregulates" id="NP_057852.2 (downregulates) NP_000624.2"/>
                <edge target="NP_000610.2" source="NP_057857.2" interaction="downregulates" id="NP_057857.2 (downregulates) NP_000610.2"/>
                <edge target="NP_002090.2" source="NP_057853.1" interaction="downregulates" id="NP_057853.1 (downregulates) NP_002090.2"/>
                <edge target="NP_787058.3" source="NP_057857.2" interaction="downregulates" id="NP_057857.2 (downregulates) NP_787058.3"/>
                <edge target="NP_002219.1" source="NP_579894.2" interaction="downregulates" id="NP_579894.2 (downregulates) NP_002219.1"/>
                <edge target="NP_000557.1" source="NP_057857.2" interaction="downregulates" id="NP_057857.2 (downregulates) NP_000557.1"/>
                <edge target="NP_000607.1" source="NP_057855.1" interaction="downregulates" id="NP_057855.1 (downregulates) NP_000607.1"/>
                <edge target="NP_002178.2" source="NP_057853.1" interaction="downregulates" id="NP_057853.1 (downregulates) NP_002178.2"/>
                <edge target="NP_002791.1" source="NP_057853.1" interaction="downregulates" id="NP_057853.1 (downregulates) NP_002791.1"/>
                <edge target="NP_612815.1" source="NP_057852.2" interaction="downregulates" id="NP_057852.2 (downregulates) NP_612815.1"/>
                <edge target="NP_002107.3" source="NP_057853.1" interaction="downregulates" id="NP_057853.1 (downregulates) NP_002107.3"/>
                <edge target="NP_000585.2" source="NP_057853.1" interaction="downregulates" id="NP_057853.1 (downregulates) NP_000585.2"/>
                <edge target="NP_055449.1" source="NP_057853.1" interaction="downregulates" id="NP_057853.1 (downregulates) NP_055449.1"/>
                <edge target="NP_001035.1" source="NP_579894.2" interaction="downregulates" id="NP_579894.2 (downregulates) NP_001035.1"/>
                <edge target="NP_000624.2" source="NP_705926.1" interaction="downregulates" id="NP_705926.1 (downregulates) NP_000624.2"/>
                <edge target="NP_003989.2" source="NP_057857.2" interaction="downregulates" id="NP_057857.2 (downregulates) NP_003989.2"/>
                <edge target="NP_001091.1" source="NP_057853.1" interaction="downregulates" id="NP_057853.1 (downregulates) NP_001091.1"/>
                <edge target="NP_000869.1" source="NP_057853.1" interaction="downregulates" id="NP_057853.1 (downregulates) NP_000869.1"/>
                <edge target="NP_000369.3" source="NP_057857.2" interaction="downregulates" id="NP_057857.2 (downregulates) NP_000369.3"/>
                <edge target="NP_002114.2" source="NP_057853.1" interaction="downregulates" id="NP_057853.1 (downregulates) NP_002114.2"/>
                <edge target="NP_066924.1" source="NP_057853.1" interaction="downregulates" id="NP_057853.1 (downregulates) NP_066924.1"/>
                <edge target="NP_001229.1" source="NP_579894.2" interaction="downregulates" id="NP_579894.2 (downregulates) NP_001229.1"/>
                <edge target="NP_002110.1" source="NP_057853.1" interaction="downregulates" id="NP_057853.1 (downregulates) NP_002110.1"/>
                <edge target="NP_005505.2" source="NP_057855.1" interaction="downregulates" id="NP_057855.1 (downregulates) NP_005505.2"/>
                <edge target="NP_000577.2" source="NP_057852.2" interaction="downregulates" id="NP_057852.2 (downregulates) NP_000577.2"/>
                <edge target="NP_005507.3" source="NP_057857.2" interaction="downregulates" id="NP_057857.2 (downregulates) NP_005507.3"/>
                <edge target="NP_072049.2" source="NP_057853.1" interaction="downregulates" id="NP_057853.1 (downregulates) NP_072049.2"/>
                <edge target="NP_000723.1" source="NP_057857.2" interaction="downregulates" id="NP_057857.2 (downregulates) NP_000723.1"/>
                <edge target="NP_874360.1" source="NP_057853.1" interaction="downregulates" id="NP_057853.1 (downregulates) NP_874360.1"/>
                <edge target="NP_000627.2" source="NP_057853.1" interaction="downregulates" id="NP_057853.1 (downregulates) NP_000627.2"/>
                <edge target="NP_000408.1" source="NP_057857.2" interaction="downregulates" id="NP_057857.2 (downregulates) NP_000408.1"/>
                <edge target="NP_002291.1" source="NP_057853.1" interaction="downregulates" id="NP_057853.1 (downregulates) NP_002291.1"/>
                <edge target="NP_000408.1" source="NP_579895.1" interaction="downregulates" id="NP_579895.1 (downregulates) NP_000408.1"/>
                <edge target="NP_000869.1" source="NP_579894.2" interaction="downregulates" id="NP_579894.2 (downregulates) NP_000869.1"/>
                <edge target="NP_000408.1" source="NP_579894.2" interaction="downregulates" id="NP_579894.2 (downregulates) NP_000408.1"/>
                <edge target="NP_067674.2" source="NP_057857.2" interaction="downregulates" id="NP_057857.2 (downregulates) NP_067674.2"/>
                <edge target="NP_115914.1" source="NP_057853.1" interaction="downregulates" id="NP_057853.1 (downregulates) NP_115914.1"/>
                <edge target="NP_000610.2" source="NP_057853.1" interaction="downregulates" id="NP_057853.1 (downregulates) NP_000610.2"/>
                <edge target="NP_110400.1" source="NP_057853.1" interaction="downregulates" id="NP_057853.1 (downregulates) NP_110400.1"/>
                <edge target="NP_000607.1" source="NP_057856.1" interaction="downregulates" id="NP_057856.1 (downregulates) NP_000607.1"/>
                <edge target="NP_000567.1" source="NP_057853.1" interaction="downregulates" id="NP_057853.1 (downregulates) NP_000567.1"/>
                <edge target="NP_006079.1" source="NP_057853.1" interaction="downregulates" id="NP_057853.1 (downregulates) NP_006079.1"/>
                <edge target="NP_009217.3" source="NP_057857.2" interaction="downregulates" id="NP_057857.2 (downregulates) NP_009217.3"/>
                <edge target="NP_004030.1" source="NP_057853.1" interaction="downregulates" id="NP_057853.1 (downregulates) NP_004030.1"/>
                <edge target="NP_003989.2" source="NP_057852.2" interaction="downregulates" id="NP_057852.2 (downregulates) NP_003989.2"/>
                <edge target="NP_000475.1" source="NP_579895.1" interaction="downregulates" id="NP_579895.1 (downregulates) NP_000475.1"/>
                <edge target="NP_003268.1" source="NP_057853.1" interaction="downregulates" id="NP_057853.1 (downregulates) NP_003268.1"/>
                <edge target="NP_004808.2" source="NP_057853.1" interaction="downregulates" id="NP_057853.1 (downregulates) NP_004808.2"/>
                <edge target="NP_002974.1" source="NP_057853.1" interaction="downregulates" id="NP_057853.1 (downregulates) NP_002974.1"/>
                <edge target="NP_006130.1" source="NP_057852.2" interaction="downregulates" id="NP_057852.2 (downregulates) NP_006130.1"/>
                <edge target="NP_000624.2" source="NP_057856.1" interaction="downregulates" id="NP_057856.1 (downregulates) NP_000624.2"/>
                <edge target="NP_004039.1" source="NP_057853.1" interaction="downregulates" id="NP_057853.1 (downregulates) NP_004039.1"/>
                <edge target="NP_056511.2" source="NP_057853.1" interaction="downregulates" id="NP_057853.1 (downregulates) NP_056511.2"/>
                <edge target="NP_003783.1" source="NP_057853.1" interaction="downregulates" id="NP_057853.1 (downregulates) NP_003783.1"/>
                <edge target="NP_002118.1" source="NP_057853.1" interaction="downregulates" id="NP_057853.1 (downregulates) NP_002118.1"/>
                <edge target="NP_000577.2" source="NP_057853.1" interaction="downregulates" id="NP_057853.1 (downregulates) NP_000577.2"/>
                <edge target="NP_000305.3" source="NP_057853.1" interaction="downregulates" id="NP_057853.1 (downregulates) NP_000305.3"/>
                <edge target="NP_008835.5" source="NP_057853.1" interaction="downregulates" id="NP_057853.1 (downregulates) NP_008835.5"/>
                <edge target="NP_003992.3" source="NP_057857.2" interaction="downregulates" id="NP_057857.2 (downregulates) NP_003992.3"/>
                <edge target="NP_002075.2" source="NP_057853.1" interaction="downregulates" id="NP_057853.1 (downregulates) NP_002075.2"/>
                <edge target="NP_001606.1" source="NP_057853.1" interaction="downregulates" id="NP_057853.1 (downregulates) NP_001606.1"/>
                <edge target="NP_002108.4" source="NP_057855.1" interaction="downregulates" id="NP_057855.1 (downregulates) NP_002108.4"/>
                <edge target="NP_000624.2" source="NP_057857.2" interaction="downregulates" id="NP_057857.2 (downregulates) NP_000624.2"/>
                <edge target="NP_001757.1" source="NP_579894.2" interaction="downregulates" id="NP_579894.2 (downregulates) NP_001757.1"/>
                <edge target="NP_000607.1" source="NP_057852.2" interaction="downregulates" id="NP_057852.2 (downregulates) NP_000607.1"/>
                <edge target="NP_001500.1" source="NP_057853.1" interaction="downregulates" id="NP_057853.1 (downregulates) NP_001500.1"/>
                <edge target="NP_002116.2" source="NP_057853.1" interaction="downregulates" id="NP_057853.1 (downregulates) NP_002116.2"/>
                <edge target="NP_001092.1" source="NP_057853.1" interaction="downregulates" id="NP_057853.1 (downregulates) NP_001092.1"/>
                <edge target="NP_003647.1" source="NP_057853.1" interaction="downregulates" id="NP_057853.1 (downregulates) NP_003647.1"/>
                <edge target="NP_004808.2" source="NP_579894.2" interaction="downregulates" id="NP_579894.2 (downregulates) NP_004808.2"/>
                <edge target="NP_000602.1" source="NP_579895.1" interaction="downregulates" id="NP_579895.1 (downregulates) NP_000602.1"/>
                <edge target="NP_001781.1" source="NP_057853.1" interaction="downregulates" id="NP_057853.1 (downregulates) NP_001781.1"/>
                <edge target="NP_000624.2" source="NP_579894.2" interaction="downregulates" id="NP_579894.2 (downregulates) NP_000624.2"/>
                <edge target="NP_001757.1" source="NP_057857.2" interaction="downregulates" id="NP_057857.2 (downregulates) NP_001757.1"/>
                <edge target="NP_061984.2" source="NP_579880.1" interaction="downregulates" id="NP_579880.1 (downregulates) NP_061984.2"/>
                <edge target="NP_001789.2" source="NP_057853.1" interaction="downregulates" id="NP_057853.1 (downregulates) NP_001789.2"/>
                <edge target="NP_001759.3" source="NP_057857.2" interaction="downregulates" id="NP_057857.2 (downregulates) NP_001759.3"/>
                <edge target="NP_000445.1" source="NP_057853.1" interaction="downregulates" id="NP_057853.1 (downregulates) NP_000445.1"/>
                <edge target="NP_937983.2" source="NP_579894.2" interaction="downregulates" id="NP_579894.2 (downregulates) NP_937983.2"/>
                <edge target="NP_000724.1" source="NP_057857.2" interaction="downregulates" id="NP_057857.2 (downregulates) NP_000724.1"/>
                <edge target="NP_002112.3" source="NP_057853.1" interaction="downregulates" id="NP_057853.1 (downregulates) NP_002112.3"/>
                <edge target="NP_068818.4" source="NP_057853.1" interaction="downregulates" id="NP_057853.1 (downregulates) NP_068818.4"/>
                <edge target="NP_068733.1" source="NP_057853.1" interaction="downregulates" id="NP_057853.1 (downregulates) NP_068733.1"/>
                <edge target="NP_000572.2" source="NP_057853.1" interaction="downregulates" id="NP_057853.1 (downregulates) NP_000572.2"/>
                <edge target="NP_005505.2" source="NP_057853.1" interaction="downregulates" id="NP_057853.1 (downregulates) NP_005505.2"/>
                <edge target="NP_006077.2" source="NP_057853.1" interaction="downregulates" id="NP_057853.1 (downregulates) NP_006077.2"/>
                <edge target="NP_003245.1" source="NP_057853.1" interaction="downregulates" id="NP_057853.1 (downregulates) NP_003245.1"/>
                <edge target="NP_000566.3" source="NP_057853.1" interaction="downregulates" id="NP_057853.1 (downregulates) NP_000566.3"/>
                <edge target="NP_003225.1" source="NP_579894.2" interaction="downregulates" id="NP_579894.2 (downregulates) NP_003225.1"/>
                <edge target="NP_001229.1" source="NP_057853.1" interaction="downregulates" id="NP_057853.1 (downregulates) NP_001229.1"/>
                <edge target="NP_000577.2" source="NP_579894.2" interaction="downregulates" id="NP_579894.2 (downregulates) NP_000577.2"/>
                <edge target="NP_000918.2" source="NP_057853.1" interaction="downregulates" id="NP_057853.1 (downregulates) NP_000918.2"/>
                <edge target="NP_004337.2" source="NP_057853.1" interaction="downregulates" id="NP_057853.1 (downregulates) NP_004337.2"/>
                <edge target="NP_005493.2" source="NP_057857.2" interaction="downregulates" id="NP_057857.2 (downregulates) NP_005493.2"/>
                <edge target="NP_008833.1" source="NP_057853.1" interaction="downregulates" id="NP_057853.1 (downregulates) NP_008833.1"/>
                <edge target="NP_002176.2" source="NP_057853.1" interaction="downregulates" id="NP_057853.1 (downregulates) NP_002176.2"/>
                <edge target="NP_002429.1" source="NP_057857.2" interaction="downregulates" id="NP_057857.2 (downregulates) NP_002429.1"/>
                <edge target="NP_000351.2" source="NP_057853.1" interaction="downregulates" id="NP_057853.1 (downregulates) NP_000351.2"/>
                <edge target="NP_000537.3" source="NP_057853.1" interaction="downregulates" id="NP_057853.1 (downregulates) NP_000537.3"/>
                <edge target="NP_002118.1" source="NP_057857.2" interaction="downregulates" id="NP_057857.2 (downregulates) NP_002118.1"/>
                <edge target="NP_002729.2" source="NP_057857.2" interaction="downregulates" id="NP_057857.2 (downregulates) NP_002729.2"/>
                <edge target="NP_000610.2" source="NP_057852.2" interaction="downregulates" id="NP_057852.2 (downregulates) NP_000610.2"/>
                <edge target="NP_002974.1" source="NP_579876.2" interaction="downregulates" id="NP_579876.2 (downregulates) NP_002974.1"/>
                <edge target="NP_005150.1" source="NP_057853.1" interaction="downregulates" id="NP_057853.1 (downregulates) NP_005150.1"/>
                <edge target="NP_000873.2" source="NP_057852.2" interaction="downregulates" id="NP_057852.2 (downregulates) NP_000873.2"/>
                <edge target="NP_002750.1" source="NP_057853.1" interaction="downregulates" id="NP_057853.1 (downregulates) NP_002750.1"/>
                <edge target="NP_000594.2" source="NP_057853.1" interaction="downregulates" id="NP_057853.1 (downregulates) NP_000594.2"/>
                <edge target="NP_002076.2" source="NP_057853.1" interaction="downregulates" id="NP_057853.1 (downregulates) NP_002076.2"/>
                <edge target="NP_003458.1" source="NP_579894.2" interaction="downregulates" id="NP_579894.2 (downregulates) NP_003458.1"/>
                <edge target="NP_002429.1" source="NP_057853.1" interaction="downregulates" id="NP_057853.1 (downregulates) NP_002429.1"/>
                <edge target="NP_002178.2" source="NP_579894.2" interaction="downregulates" id="NP_579894.2 (downregulates) NP_002178.2"/>
                <edge target="NP_003458.1" source="NP_057857.2" interaction="downregulates" id="NP_057857.2 (downregulates) NP_003458.1"/>
                <edge target="NP_006209.2" source="NP_057857.2" interaction="downregulates" id="NP_057857.2 (downregulates) NP_006209.2"/>
                <edge target="NP_002109.1" source="NP_057853.1" interaction="downregulates" id="NP_057853.1 (downregulates) NP_002109.1"/>
                <edge target="NP_002219.1" source="NP_057857.2" interaction="downregulates" id="NP_057857.2 (downregulates) NP_002219.1"/>
                <edge target="NP_001229.1" source="NP_057857.2" interaction="downregulates" id="NP_057857.2 (downregulates) NP_001229.1"/>
                <edge target="NP_000570.1" source="NP_579894.2" interaction="downregulates" id="NP_579894.2 (downregulates) NP_000570.1"/>
                <edge target="NP_008839.2" source="NP_057853.1" interaction="downregulates" id="NP_057853.1 (downregulates) NP_008839.2"/>
                <edge target="NP_000168.1" source="NP_057853.1" interaction="downregulates" id="NP_057853.1 (downregulates) NP_000168.1"/>
                <edge target="NP_001605.1" source="NP_057853.1" interaction="downregulates" id="NP_057853.1 (downregulates) NP_001605.1"/>
                <edge target="NP_001060.1" source="NP_057853.1" interaction="downregulates" id="NP_057853.1 (downregulates) NP_001060.1"/>
                <edge target="NP_006111.2" source="NP_057853.1" interaction="downregulates" id="NP_057853.1 (downregulates) NP_006111.2"/>
                <edge target="NP_821133.1" source="NP_057853.1" interaction="downregulates" id="NP_057853.1 (downregulates) NP_821133.1"/>
                <edge target="NP_003246.1" source="NP_057853.1" interaction="downregulates" id="NP_057853.1 (downregulates) NP_003246.1"/>
                <edge target="NP_000577.2" source="NP_057857.2" interaction="downregulates" id="NP_057857.2 (downregulates) NP_000577.2"/>
                <edge target="NP_061984.2" source="NP_057857.2" interaction="downregulates" id="NP_057857.2 (downregulates) NP_061984.2"/>
                <edge target="NP_001035.1" source="NP_057853.1" interaction="downregulates" id="NP_057853.1 (downregulates) NP_001035.1"/>
                <edge target="NP_005649.1" source="NP_057855.1" interaction="downregulates" id="NP_057855.1 (downregulates) NP_005649.1"/>
                <edge target="NP_005243.1" source="NP_057857.2" interaction="downregulates" id="NP_057857.2 (downregulates) NP_005243.1"/>
                <edge target="NP_000577.2" source="NP_579895.1" interaction="downregulates" id="NP_579895.1 (downregulates) NP_000577.2"/>
                <edge target="NP_002863.1" source="NP_057853.1" interaction="downregulates" id="NP_057853.1 (downregulates) NP_002863.1"/>
                <edge target="NP_005507.3" source="NP_057853.1" interaction="downregulates" id="NP_057853.1 (downregulates) NP_005507.3"/>
                <edge target="NP_005362.2" source="NP_057853.1" interaction="downregulates" id="NP_057853.1 (downregulates) NP_005362.2"/>
                <edge target="NP_000408.1" source="NP_057853.1" interaction="downregulates" id="NP_057853.1 (downregulates) NP_000408.1"/>
                <edge target="NP_005654.2" source="NP_057853.1" interaction="downregulates" id="NP_057853.1 (downregulates) NP_005654.2"/>
                <edge target="NP_000586.2" source="NP_057853.1" interaction="downregulates" id="NP_057853.1 (downregulates) NP_000586.2"/>
                <edge target="NP_002107.3" source="NP_057857.2" interaction="downregulates" id="NP_057857.2 (downregulates) NP_002107.3"/>
                <edge target="NP_005576.3" source="NP_057853.1" interaction="downregulates" id="NP_057853.1 (downregulates) NP_005576.3"/>
                <edge target="NP_002787.2" source="NP_057857.2" interaction="downregulates" id="NP_057857.2 (downregulates) NP_002787.2"/>
                <edge target="NP_005498.1" source="NP_057853.1" interaction="downregulates" id="NP_057853.1 (downregulates) NP_005498.1"/>
                <edge target="NP_000873.2" source="NP_579894.2" interaction="downregulates" id="NP_579894.2 (downregulates) NP_000873.2"/>
                <edge target="NP_937983.2" source="NP_057853.1" interaction="downregulates" id="NP_057853.1 (downregulates) NP_937983.2"/>
                <edge target="NP_002107.3" source="NP_057855.1" interaction="downregulates" id="NP_057855.1 (downregulates) NP_002107.3"/>
                <edge target="NP_006078.2" source="NP_057853.1" interaction="downregulates" id="NP_057853.1 (downregulates) NP_006078.2"/>
                <edge target="NP_002899.1" source="NP_057853.1" interaction="downregulates" id="NP_057853.1 (downregulates) NP_002899.1"/>
                <edge target="NP_000570.1" source="NP_057853.1" interaction="downregulates" id="NP_057853.1 (downregulates) NP_000570.1"/>
                <edge target="NP_000607.1" source="NP_057857.2" interaction="downregulates" id="NP_057857.2 (downregulates) NP_000607.1"/>
                <edge target="NP_000610.2" source="NP_579894.2" interaction="downregulates" id="NP_579894.2 (downregulates) NP_000610.2"/>
                <edge target="NP_000585.2" source="NP_579894.2" interaction="downregulates" id="NP_579894.2 (downregulates) NP_000585.2"/>
                <edge target="NP_002108.4" source="NP_057857.2" interaction="downregulates" id="NP_057857.2 (downregulates) NP_002108.4"/>
                <edge target="NP_000570.1" source="NP_057857.2" interaction="downregulates" id="NP_057857.2 (downregulates) NP_000570.1"/>
                <edge target="NP_000624.2" source="NP_057853.1" interaction="downregulates" id="NP_057853.1 (downregulates) NP_000624.2"/>
                <edge target="NP_006836.1" source="NP_057853.1" interaction="downregulates" id="NP_057853.1 (downregulates) NP_006836.1"/>
                <edge target="NP_817124.1" source="NP_057853.1" interaction="downregulates" id="NP_057853.1 (downregulates) NP_817124.1"/>
                <edge target="NP_001195.2" source="NP_057853.1" interaction="downregulates" id="NP_057853.1 (downregulates) NP_001195.2"/>
                <edge target="NP_291032.2" source="NP_057853.1" interaction="downregulates" id="NP_057853.1 (downregulates) NP_291032.2"/>
                <edge target="NP_001246.2" source="NP_057853.1" interaction="downregulates" id="NP_057853.1 (downregulates) NP_001246.2"/>
                <edge target="NP_004370.1" source="NP_057853.1" interaction="downregulates" id="NP_057853.1 (downregulates) NP_004370.1"/>
                <edge target="NP_000575.1" source="NP_057853.1" interaction="downregulates" id="NP_057853.1 (downregulates) NP_000575.1"/>
                <edge target="NP_004926.1" source="NP_057853.1" interaction="downregulates" id="NP_057853.1 (downregulates) NP_004926.1"/>
                <edge target="NP_001772.1" source="NP_579894.2" interaction="downregulates" id="NP_579894.2 (downregulates) NP_001772.1"/>
                <edge target="NP_006030.2" source="NP_057853.1" interaction="downregulates" id="NP_057853.1 (downregulates) NP_006030.2"/>
                <edge target="NP_000610.2" source="NP_057856.1" interaction="downregulates" id="NP_057856.1 (downregulates) NP_000610.2"/>
                <edge target="NP_005573.1" source="NP_057853.1" interaction="downregulates" id="NP_057853.1 (downregulates) NP_005573.1"/>
                <edge target="NP_001604.1" source="NP_057853.1" interaction="downregulates" id="NP_057853.1 (downregulates) NP_001604.1"/>
                <edge target="NP_003876.1" source="NP_057853.1" interaction="downregulates" id="NP_057853.1 (downregulates) NP_003876.1"/>
                <edge target="NP_002113.2" source="NP_057853.1" interaction="downregulates" id="NP_057853.1 (downregulates) NP_002113.2"/>
                <edge target="NP_619725.2" source="NP_057857.2" interaction="downregulates" id="NP_057857.2 (downregulates) NP_619725.2"/>
                <edge target="NP_002974.1" source="NP_057852.2" interaction="downregulates" id="NP_057852.2 (downregulates) NP_002974.1"/>
                <edge target="NP_005557.1" source="NP_057853.1" interaction="downregulates" id="NP_057853.1 (downregulates) NP_005557.1"/>
                <edge target="NP_002200.1" source="NP_057856.1" interaction="downregulates" id="NP_057856.1 (downregulates) NP_002200.1"/>
                <edge target="NP_444284.1" source="NP_057853.1" interaction="downregulates" id="NP_057853.1 (downregulates) NP_444284.1"/>
                <edge target="NP_000585.2" source="NP_057856.1" interaction="downregulates" id="NP_057856.1 (downregulates) NP_000585.2"/>
                <edge target="NP_005032.2" source="NP_057853.1" interaction="downregulates" id="NP_057853.1 (downregulates) NP_005032.2"/>
                <edge target="NP_787058.3" source="NP_057852.2" interaction="downregulates" id="NP_057852.2 (downregulates) NP_787058.3"/>
                <edge target="NP_000401.1" source="NP_057857.2" interaction="downregulates" id="NP_057857.2 (downregulates) NP_000401.1"/>
            </selectedEdges>
        </network>
        <network visualStyle="default" viewAvailable="false" id="hivhh-regulatory" filename="hivhh-regulatory.xgmml">
            <parent id="hiv-human-human"/>
            <child id="upregulates"/>
            <child id="downregulates"/>
        </network>
        <network visualStyle="default" viewAvailable="false" id="hiv-human-human" filename="hiv-human-human.xgmml">
            <parent id="Network Root"/>
            <child id="hivhh-signaling"/>
            <child id="hivhh-regulatory"/>
            <selectedNodes>
                <node id="NP_002365.3"/>
                <node id="NP_000610.2"/>
                <node id="NP_005018.1"/>
                <node id="NP_005576.3"/>
                <node id="NP_000600.1"/>
                <node id="NP_000601.3"/>
                <node id="NP_002986.1"/>
                <node id="NP_004949.1"/>
                <node id="NP_003801.1"/>
                <node id="NP_068810.2"/>
                <node id="NP_001928.2"/>
                <node id="NP_787058.3"/>
                <node id="NP_001655.1"/>
                <node id="NP_002114.2"/>
                <node id="NP_002636.1"/>
                <node id="NP_005553.1"/>
                <node id="NP_001871.2"/>
                <node id="NP_002281.1"/>
                <node id="NP_620116.1"/>
                <node id="NP_000586.2"/>
                <node id="NP_000417.2"/>
                <node id="NP_001772.1"/>
                <node id="NP_002261.2"/>
                <node id="NP_006237.1"/>
                <node id="NP_001195.2"/>
                <node id="NP_004561.2"/>
                <node id="NP_005804.1"/>
                <node id="NP_002829.2"/>
                <node id="NP_002164.1"/>
                <node id="NP_003477.4"/>
                <node id="NP_001190.1"/>
                <node id="NP_000928.1"/>
                <node id="NP_000929.1"/>
                <node id="NP_612482.2"/>
                <node id="NP_000055.2"/>
                <node id="NP_006408.2"/>
                <node id="NP_001060.1"/>
                <node id="NP_057855.1"/>
                <node id="NP_003831.2"/>
                <node id="NP_001500.1"/>
                <node id="NP_005850.1"/>
                <node id="NP_002408.3"/>
                <node id="NP_000201.2"/>
                <node id="NP_004371.2"/>
                <node id="NP_001229.1"/>
                <node id="NP_002076.2"/>
                <node id="NP_004590.2"/>
                <node id="NP_002074.2"/>
                <node id="NP_705928.1"/>
                <node id="NP_000369.3"/>
                <node id="NP_000469.3"/>
                <node id="NP_001770.1"/>
                <node id="NP_002283.3"/>
                <node id="NP_055521.1"/>
                <node id="NP_002192.2"/>
                <node id="NP_064440.1"/>
                <node id="NP_005336.2"/>
                <node id="NP_000064.1"/>
                <node id="NP_004315.1"/>
                <node id="NP_005150.1"/>
                <node id="NP_001727.1"/>
                <node id="NP_000388.2"/>
                <node id="NP_000866.1"/>
                <node id="NP_004039.1"/>
                <node id="NP_000537.3"/>
                <node id="NP_001217.2"/>
                <node id="NP_067674.2"/>
                <node id="NP_003064.2"/>
                <node id="NP_001220.2"/>
                <node id="NP_004521.1"/>
                <node id="NP_003245.1"/>
                <node id="NP_003062.2"/>
                <node id="NP_003141.2"/>
                <node id="NP_000408.1"/>
                <node id="NP_579894.2"/>
                <node id="NP_001056.1"/>
                <node id="NP_003225.1"/>
                <node id="NP_000197.1"/>
                <node id="NP_000518.1"/>
                <node id="NP_065149.2"/>
                <node id="NP_002730.1"/>
                <node id="NP_066951.1"/>
                <node id="NP_002681.1"/>
                <node id="NP_002244.1"/>
                <node id="NP_004587.1"/>
                <node id="NP_002087.1"/>
                <node id="NP_001828.1"/>
                <node id="NP_000651.3"/>
                <node id="NP_055449.1"/>
                <node id="NP_006078.2"/>
                <node id="NP_005507.3"/>
                <node id="NP_000591.1"/>
                <node id="NP_783320.2"/>
                <node id="NP_000617.1"/>
                <node id="NP_005219.2"/>
                <node id="NP_066924.1"/>
                <node id="NP_000475.1"/>
                <node id="NP_579876.2"/>
                <node id="NP_057852.2"/>
                <node id="NP_006209.2"/>
                <node id="NP_066401.2"/>
                <node id="NP_874360.1"/>
                <node id="NP_004748.2"/>
                <node id="NP_001231.2"/>
                <node id="NP_001604.1"/>
                <node id="NP_003736.1"/>
                <node id="NP_002787.2"/>
                <node id="NP_000791.1"/>
                <node id="NP_005456.1"/>
                <node id="NP_004147.1"/>
                <node id="NP_002145.3"/>
                <node id="NP_002039.1"/>
                <node id="NP_068814.2"/>
                <node id="NP_001754.2"/>
                <node id="NP_000630.1"/>
                <node id="NP_078943.1"/>
                <node id="NP_002398.1"/>
                <node id="NP_006836.1"/>
                <node id="NP_000620.2"/>
                <node id="NP_002155.1"/>
                <node id="NP_004314.4"/>
                <node id="NP_057163.1"/>
                <node id="NP_001039.1"/>
                <node id="NP_005991.1"/>
                <node id="NP_127497.1"/>
                <node id="NP_000218.2"/>
                <node id="NP_003049.1"/>
                <node id="NP_006236.1"/>
                <node id="NP_000585.2"/>
                <node id="NP_037506.2"/>
                <node id="NP_001946.2"/>
                <node id="NP_002109.1"/>
                <node id="NP_002112.3"/>
                <node id="NP_003832.2"/>
                <node id="NP_003003.3"/>
                <node id="NP_001540.2"/>
                <node id="NP_005092.1"/>
                <node id="NP_001069.1"/>
                <node id="NP_009330.1"/>
                <node id="NP_002453.1"/>
                <node id="NP_705926.1"/>
                <node id="NP_068809.1"/>
                <node id="NP_001191.1"/>
                <node id="NP_150634.1"/>
                <node id="NP_006245.2"/>
                <node id="NP_000202.2"/>
                <node id="NP_005391.1"/>
                <node id="NP_000079.2"/>
                <node id="NP_000401.1"/>
                <node id="NP_005498.1"/>
                <node id="NP_002699.1"/>
                <node id="NP_001759.3"/>
                <node id="NP_056008.1"/>
                <node id="NP_001012679.1"/>
                <node id="NP_002761.1"/>
                <node id="NP_003143.2"/>
                <node id="NP_006316.1"/>
                <node id="NP_002115.1"/>
                <node id="NP_000566.3"/>
                <node id="NP_002574.2"/>
                <node id="NP_000563.1"/>
                <node id="NP_003227.1"/>
                <node id="NP_057850.1"/>
                <node id="NP_002458.2"/>
                <node id="NP_000441.1"/>
                <node id="NP_057291.1"/>
                <node id="NP_000611.1"/>
                <node id="NP_579895.1"/>
                <node id="NP_002701.1"/>
                <node id="NP_004150.1"/>
                <node id="NP_000646.1"/>
                <node id="NP_006234.1"/>
                <node id="NP_003246.1"/>
                <node id="NP_005337.1"/>
                <node id="NP_004055.1"/>
                <node id="NP_001654.1"/>
                <node id="NP_068733.1"/>
                <node id="NP_066967.2"/>
                <node id="NP_004224.1"/>
                <node id="NP_848654.2"/>
                <node id="NP_001829.1"/>
                <node id="NP_005557.1"/>
                <node id="NP_002075.2"/>
                <node id="NP_002637.2"/>
                <node id="NP_057856.1"/>
                <node id="NP_004545.2"/>
                <node id="NP_619725.2"/>
                <node id="NP_872355.1"/>
                <node id="NP_775188.1"/>
                <node id="NP_068818.4"/>
                <node id="NP_000624.2"/>
                <node id="NP_001219.2"/>
                <node id="NP_663745.1"/>
                <node id="NP_000602.1"/>
                <node id="NP_001159.2"/>
                <node id="NP_001246.2"/>
                <node id="NP_001781.1"/>
                <node id="NP_006500.2"/>
                <node id="NP_005523.3"/>
                <node id="NP_001609.1"/>
                <node id="NP_002737.2"/>
                <node id="NP_009217.3"/>
                <node id="NP_000868.1"/>
                <node id="NP_002262.3"/>
                <node id="NP_005154.2"/>
                <node id="NP_037483.1"/>
                <node id="NP_001777.1"/>
                <node id="NP_000954.1"/>
                <node id="NP_000576.1"/>
                <node id="NP_110378.2"/>
                <node id="NP_003102.1"/>
                <node id="NP_000570.1"/>
                <node id="NP_003798.2"/>
                <node id="NP_291032.2"/>
                <node id="NP_006050.3"/>
                <node id="NP_006079.1"/>
                <node id="NP_000080.2"/>
                <node id="NP_001762.1"/>
                <node id="NP_002126.2"/>
                <node id="NP_002167.1"/>
                <node id="NP_036472.2"/>
                <node id="NP_002975.1"/>
                <node id="NP_002728.1"/>
                <node id="NP_005573.1"/>
                <node id="NP_005940.1"/>
                <node id="NP_003458.1"/>
                <node id="NP_000305.3"/>
                <node id="NP_002899.1"/>
                <node id="NP_008839.2"/>
                <node id="NP_002383.2"/>
                <node id="NP_001997.4"/>
                <node id="NP_064424.3"/>
                <node id="NP_002529.1"/>
                <node id="NP_006235.1"/>
                <node id="NP_005614.2"/>
                <node id="NP_937983.2"/>
                <node id="NP_057857.2"/>
                <node id="NP_002709.2"/>
                <node id="NP_006224.1"/>
                <node id="NP_002284.2"/>
                <node id="NP_036370.2"/>
                <node id="NP_003692.1"/>
                <node id="NP_005347.3"/>
                <node id="NP_005525.2"/>
                <node id="NP_064529.4"/>
                <node id="NP_008833.1"/>
                <node id="NP_004351.1"/>
                <node id="NP_000953.2"/>
                <node id="NP_004125.3"/>
                <node id="NP_002156.2"/>
                <node id="NP_003783.1"/>
                <node id="NP_006077.2"/>
                <node id="NP_001605.1"/>
                <node id="NP_001252.1"/>
                <node id="NP_114172.1"/>
                <node id="NP_001623.3"/>
                <node id="NP_005938.1"/>
                <node id="NP_004500.2"/>
                <node id="NP_005945.1"/>
                <node id="NP_005637.3"/>
                <node id="NP_057399.1"/>
                <node id="NP_055026.1"/>
                <node id="NP_002686.2"/>
                <node id="NP_002046.1"/>
                <node id="NP_002116.2"/>
                <node id="NP_000627.2"/>
                <node id="NP_000596.2"/>
                <node id="NP_006248.1"/>
                <node id="NP_612815.1"/>
                <node id="NP_005992.1"/>
                <node id="NP_056511.2"/>
                <node id="NP_002961.1"/>
                <node id="NP_003229.1"/>
                <node id="NP_005362.2"/>
                <node id="NP_000724.1"/>
                <node id="NP_001757.1"/>
                <node id="NP_061194.2"/>
                <node id="NP_000351.2"/>
                <node id="NP_001789.2"/>
                <node id="NP_057292.1"/>
                <node id="NP_000206.2"/>
                <node id="NP_444284.1"/>
                <node id="NP_000594.2"/>
                <node id="NP_005550.2"/>
                <node id="NP_004119.1"/>
                <node id="NP_002017.1"/>
                <node id="NP_006369.2"/>
                <node id="NP_000609.1"/>
                <node id="NP_002731.3"/>
                <node id="NP_000556.1"/>
                <node id="NP_002020.1"/>
                <node id="NP_037361.1"/>
                <node id="NP_061823.1"/>
                <node id="NP_001782.1"/>
                <node id="NP_005602.2"/>
                <node id="NP_003248.3"/>
                <node id="NP_550433.1"/>
                <node id="NP_003992.3"/>
                <node id="NP_644805.1"/>
                <node id="NP_006130.1"/>
                <node id="NP_004346.1"/>
                <node id="NP_751914.1"/>
                <node id="NP_005017.2"/>
                <node id="NP_002863.1"/>
                <node id="NP_003647.1"/>
                <node id="NP_715639.1"/>
                <node id="NP_002118.1"/>
                <node id="NP_002976.2"/>
                <node id="NP_000616.3"/>
                <node id="NP_821080.1"/>
                <node id="NP_783316.2"/>
                <node id="NP_002414.1"/>
                <node id="NP_150241.2"/>
                <node id="NP_002125.3"/>
                <node id="NP_997647.1"/>
                <node id="NP_002791.1"/>
                <node id="NP_002195.1"/>
                <node id="NP_002190.1"/>
                <node id="NP_057383.2"/>
                <node id="NP_722560.1"/>
                <node id="NP_002493.3"/>
                <node id="NP_002882.3"/>
                <node id="NP_004985.2"/>
                <node id="NP_001092.1"/>
                <node id="NP_000168.1"/>
                <node id="NP_002746.1"/>
                <node id="NP_006135.1"/>
                <node id="NP_000312.2"/>
                <node id="NP_001763.2"/>
                <node id="NP_003875.3"/>
                <node id="NP_005941.1"/>
                <node id="NP_000823.4"/>
                <node id="NP_002108.4"/>
                <node id="NP_065390.1"/>
                <node id="NP_056281.1"/>
                <node id="NP_036580.2"/>
                <node id="NP_000409.1"/>
                <node id="NP_003268.1"/>
                <node id="NP_001915.1"/>
                <node id="NP_006359.3"/>
                <node id="NP_003055.1"/>
                <node id="NP_005616.2"/>
                <node id="NP_004796.1"/>
                <node id="NP_005944.1"/>
                <node id="NP_002687.1"/>
                <node id="NP_000380.1"/>
                <node id="NP_005493.2"/>
                <node id="NP_789846.1"/>
                <node id="NP_006264.2"/>
                <node id="NP_008996.1"/>
                <node id="NP_000930.1"/>
                <node id="NP_005243.1"/>
                <node id="NP_000584.2"/>
                <node id="NP_006030.2"/>
                <node id="NP_000582.1"/>
                <node id="NP_932170.1"/>
                <node id="NP_003124.1"/>
                <node id="NP_006588.1"/>
                <node id="NP_004040.1"/>
                <node id="NP_775266.1"/>
                <node id="NP_002566.1"/>
                <node id="NP_000445.1"/>
                <node id="NP_005517.1"/>
                <node id="NP_000593.1"/>
                <node id="NP_006136.1"/>
                <node id="NP_001622.1"/>
                <node id="NP_003673.2"/>
                <node id="NP_002733.2"/>
                <node id="NP_002729.2"/>
                <node id="NP_000607.1"/>
                <node id="NP_000219.2"/>
                <node id="NP_000557.1"/>
                <node id="NP_898883.1"/>
                <node id="NP_003633.1"/>
                <node id="NP_003093.2"/>
                <node id="NP_001606.1"/>
                <node id="NP_006065.2"/>
                <node id="NP_002168.1"/>
                <node id="NP_000579.2"/>
                <node id="NP_008835.5"/>
                <node id="NP_003191.1"/>
                <node id="NP_006225.1"/>
                <node id="NP_002218.2"/>
                <node id="NP_001156.1"/>
                <node id="NP_006727.2"/>
                <node id="NP_002429.1"/>
                <node id="NP_000567.1"/>
                <node id="NP_001656.2"/>
                <node id="NP_002407.1"/>
                <node id="NP_004926.1"/>
                <node id="NP_002736.3"/>
                <node id="NP_003381.1"/>
                <node id="NP_005331.1"/>
                <node id="NP_002974.1"/>
                <node id="NP_003189.1"/>
                <node id="NP_003835.2"/>
                <node id="NP_001993.2"/>
                <node id="NP_004370.1"/>
                <node id="NP_005499.1"/>
                <node id="NP_004031.1"/>
                <node id="NP_075045.2"/>
                <node id="NP_821133.1"/>
                <node id="NP_002640.2"/>
                <node id="NP_055232.1"/>
                <node id="NP_002107.3"/>
                <node id="NP_004030.1"/>
                <node id="NP_003370.2"/>
                <node id="NP_055315.2"/>
                <node id="NP_003048.1"/>
                <node id="NP_006223.2"/>
                <node id="NP_002256.2"/>
                <node id="NP_005551.3"/>
                <node id="NP_002494.2"/>
                <node id="NP_005654.2"/>
                <node id="NP_055126.1"/>
                <node id="NP_002735.3"/>
                <node id="NP_000873.2"/>
                <node id="NP_002110.1"/>
                <node id="NP_852664.1"/>
                <node id="NP_765978.1"/>
                <node id="NP_000577.2"/>
                <node id="NP_000580.1"/>
                <node id="NP_783321.1"/>
                <node id="NP_005505.2"/>
                <node id="NP_002866.2"/>
                <node id="NP_002176.2"/>
                <node id="NP_066978.1"/>
                <node id="NP_742097.1"/>
                <node id="NP_001617.1"/>
                <node id="NP_612370.3"/>
                <node id="NP_000905.3"/>
                <node id="NP_005649.1"/>
                <node id="NP_005032.2"/>
                <node id="NP_001502.1"/>
                <node id="NP_000053.2"/>
                <node id="NP_004337.2"/>
                <node id="NP_066954.2"/>
                <node id="NP_002282.1"/>
                <node id="NP_001057.1"/>
                <node id="NP_001241.1"/>
                <node id="NP_000572.2"/>
                <node id="NP_002219.1"/>
                <node id="NP_002297.2"/>
                <node id="NP_002113.2"/>
                <node id="NP_002189.1"/>
                <node id="NP_005377.1"/>
                <node id="NP_005205.2"/>
                <node id="NP_002741.1"/>
                <node id="NP_006246.2"/>
                <node id="NP_001420.2"/>
                <node id="NP_776213.1"/>
                <node id="NP_002533.1"/>
                <node id="NP_002196.2"/>
                <node id="NP_002707.3"/>
                <node id="NP_002813.2"/>
                <node id="NP_001306.1"/>
                <node id="NP_002178.2"/>
                <node id="NP_006752.1"/>
                <node id="NP_783319.1"/>
                <node id="NP_057853.1"/>
                <node id="NP_000869.1"/>
                <node id="NP_004808.2"/>
                <node id="NP_002373.3"/>
                <node id="NP_000777.1"/>
                <node id="NP_004567.1"/>
                <node id="NP_005025.1"/>
                <node id="NP_005943.1"/>
                <node id="NP_002649.1"/>
                <node id="NP_000034.1"/>
                <node id="NP_003780.1"/>
                <node id="NP_005942.1"/>
                <node id="NP_000081.1"/>
                <node id="NP_000256.3"/>
                <node id="NP_002708.1"/>
                <node id="NP_003395.1"/>
                <node id="NP_005522.2"/>
                <node id="NP_003185.1"/>
                <node id="NP_002111.1"/>
                <node id="NP_001157.1"/>
                <node id="NP_000723.1"/>
                <node id="NP_817124.1"/>
                <node id="NP_060042.2"/>
                <node id="NP_002077.1"/>
                <node id="NP_000203.2"/>
                <node id="NP_001556.1"/>
                <node id="NP_000434.1"/>
                <node id="NP_002402.1"/>
                <node id="NP_000918.2"/>
                <node id="NP_061984.2"/>
                <node id="NP_006861.1"/>
                <node id="NP_000213.1"/>
                <node id="NP_001959.1"/>
                <node id="NP_066970.2"/>
                <node id="NP_003989.2"/>
                <node id="NP_003134.1"/>
                <node id="NP_054702.1"/>
                <node id="NP_003734.3"/>
                <node id="NP_005339.2"/>
                <node id="NP_116324.1"/>
                <node id="NP_002973.1"/>
                <node id="NP_003876.1"/>
                <node id="NP_003833.3"/>
                <node id="NP_000113.1"/>
                <node id="NP_116558.1"/>
                <node id="NP_110383.1"/>
                <node id="NP_000192.1"/>
                <node id="NP_579880.1"/>
                <node id="NP_997700.1"/>
                <node id="NP_110400.1"/>
                <node id="NP_005182.1"/>
                <node id="NP_001091.1"/>
                <node id="NP_000575.1"/>
                <node id="NP_002706.1"/>
                <node id="NP_006111.2"/>
                <node id="NP_003063.2"/>
                <node id="NP_004348.2"/>
                <node id="NP_006210.1"/>
                <node id="NP_612564.1"/>
                <node id="NP_115914.1"/>
                <node id="NP_001563.2"/>
                <node id="NP_002700.1"/>
                <node id="NP_001035.1"/>
                <node id="NP_004610.1"/>
                <node id="NP_005937.2"/>
                <node id="NP_055040.2"/>
                <node id="NP_001665.1"/>
                <node id="NP_002972.1"/>
                <node id="NP_005524.1"/>
                <node id="NP_004300.1"/>
                <node id="NP_002200.1"/>
                <node id="NP_002146.2"/>
                <node id="NP_002750.1"/>
                <node id="NP_000689.1"/>
                <node id="NP_072049.2"/>
                <node id="NP_848927.1"/>
                <node id="NP_002710.2"/>
                <node id="NP_005338.1"/>
                <node id="NP_001719.2"/>
                <node id="NP_038464.1"/>
                <node id="NP_002792.1"/>
                <node id="NP_002090.2"/>
                <node id="NP_000749.2"/>
                <node id="NP_109587.1"/>
                <node id="NP_002291.1"/>
                <node id="NP_004987.1"/>
                <node id="NP_000639.1"/>
                <node id="NP_076918.1"/>
                <node id="NP_003214.1"/>
                <node id="NP_001697.2"/>
                <node id="NP_031382.1"/>
                <node id="NP_443202.3"/>
                <node id="NP_000302.1"/>
                <node id="NP_116021.2"/>
                <node id="NP_002638.2"/>
                <node id="NP_004869.1"/>
                <node id="NP_036540.3"/>
            </selectedNodes>
            <selectedEdges>
                <edge target="NP_001241.1" source="NP_057855.1" interaction="upregulates" id="NP_057855.1 (upregulates) NP_001241.1"/>
                <edge target="NP_000577.2" source="NP_057856.1" interaction="downregulates" id="NP_057856.1 (downregulates) NP_000577.2"/>
                <edge target="NP_005339.2" source="NP_057853.1" interaction="upregulates" id="NP_057853.1 (upregulates) NP_005339.2"/>
                <edge target="NP_000441.1" source="NP_057853.1" interaction="upregulates" id="NP_057853.1 (upregulates) NP_000441.1"/>
                <edge target="NP_004224.1" source="NP_057852.2" interaction="downregulates" id="NP_057852.2 (downregulates) NP_004224.1"/>
                <edge target="NP_009330.1" source="NP_579894.2" interaction="regulated by" id="NP_579894.2 (regulated by) NP_009330.1"/>
                <edge target="NP_001191.1" source="NP_057853.1" interaction="upregulates" id="NP_057853.1 (upregulates) NP_001191.1"/>
                <edge target="NP_001762.1" source="NP_057857.2" interaction="upregulates" id="NP_057857.2 (upregulates) NP_001762.1"/>
                <edge target="NP_003370.2" source="NP_057852.2" interaction="upregulates" id="NP_057852.2 (upregulates) NP_003370.2"/>
                <edge target="NP_000579.2" source="NP_057853.1" interaction="upregulates" id="NP_057853.1 (upregulates) NP_000579.2"/>
                <edge target="NP_612815.1" source="NP_057857.2" interaction="downregulates" id="NP_057857.2 (downregulates) NP_612815.1"/>
                <edge target="NP_002109.1" source="NP_579895.1" interaction="upregulates" id="NP_579895.1 (upregulates) NP_002109.1"/>
                <edge target="NP_000575.1" source="NP_057857.2" interaction="upregulates" id="NP_057857.2 (upregulates) NP_000575.1"/>
                <edge target="NP_002219.1" source="NP_579894.2" interaction="upregulates" id="NP_579894.2 (upregulates) NP_002219.1"/>
                <edge target="NP_004987.1" source="NP_057853.1" interaction="upregulates" id="NP_057853.1 (upregulates) NP_004987.1"/>
                <edge target="NP_064424.3" source="NP_057853.1" interaction="downregulates" id="NP_057853.1 (downregulates) NP_064424.3"/>
                <edge target="NP_001057.1" source="NP_057853.1" interaction="downregulates" id="NP_057853.1 (downregulates) NP_001057.1"/>
                <edge target="NP_006245.2" source="NP_057853.1" interaction="regulated by" id="NP_057853.1 (regulated by) NP_006245.2"/>
                <edge target="NP_742097.1" source="NP_057857.2" interaction="downregulates" id="NP_057857.2 (downregulates) NP_742097.1"/>
                <edge target="NP_002687.1" source="NP_579894.2" interaction="upregulates" id="NP_579894.2 (upregulates) NP_002687.1"/>
                <edge target="NP_061823.1" source="NP_057853.1" interaction="downregulates" id="NP_057853.1 (downregulates) NP_061823.1"/>
                <edge target="NP_003458.1" source="NP_057853.1" interaction="upregulates" id="NP_057853.1 (upregulates) NP_003458.1"/>
                <edge target="NP_000607.1" source="NP_579894.2" interaction="downregulated by" id="NP_579894.2 (downregulated by) NP_000607.1"/>
                <edge target="NP_064440.1" source="NP_057853.1" interaction="downregulates" id="NP_057853.1 (downregulates) NP_064440.1"/>
                <edge target="NP_061823.1" source="NP_057857.2" interaction="downregulates" id="NP_057857.2 (downregulates) NP_061823.1"/>
                <edge target="NP_005336.2" source="NP_057853.1" interaction="regulated by" id="NP_057853.1 (regulated by) NP_005336.2"/>
                <edge target="NP_006359.3" source="NP_057850.1" interaction="downregulated by" id="NP_057850.1 (downregulated by) NP_006359.3"/>
                <edge target="NP_004371.2" source="NP_057853.1" interaction="regulates" id="NP_057853.1 (regulates) NP_004371.2"/>
                <edge target="NP_004125.3" source="NP_579894.2" interaction="upregulates" id="NP_579894.2 (upregulates) NP_004125.3"/>
                <edge target="NP_620116.1" source="NP_579894.2" interaction="upregulates" id="NP_579894.2 (upregulates) NP_620116.1"/>
                <edge target="NP_001420.2" source="NP_057853.1" interaction="regulated by" id="NP_057853.1 (regulated by) NP_001420.2"/>
                <edge target="NP_002636.1" source="NP_579894.2" interaction="regulated by" id="NP_579894.2 (regulated by) NP_002636.1"/>
                <edge target="NP_000192.1" source="NP_579895.1" interaction="upregulates" id="NP_579895.1 (upregulates) NP_000192.1"/>
                <edge target="NP_061823.1" source="NP_579895.1" interaction="upregulates" id="NP_579895.1 (upregulates) NP_061823.1"/>
                <edge target="NP_001772.1" source="NP_057857.2" interaction="downregulates" id="NP_057857.2 (downregulates) NP_001772.1"/>
                <edge target="NP_000213.1" source="NP_057857.2" interaction="upregulates" id="NP_057857.2 (upregulates) NP_000213.1"/>
                <edge target="NP_005017.2" source="NP_579894.2" interaction="regulated by" id="NP_579894.2 (regulated by) NP_005017.2"/>
                <edge target="NP_000417.2" source="NP_057853.1" interaction="upregulates" id="NP_057853.1 (upregulates) NP_000417.2"/>
                <edge target="NP_005391.1" source="NP_057853.1" interaction="regulated by" id="NP_057853.1 (regulated by) NP_005391.1"/>
                <edge target="NP_000585.2" source="NP_057857.2" interaction="upregulates" id="NP_057857.2 (upregulates) NP_000585.2"/>
                <edge target="NP_068818.4" source="NP_579895.1" interaction="upregulates" id="NP_579895.1 (upregulates) NP_068818.4"/>
                <edge target="NP_000585.2" source="NP_057853.1" interaction="regulated by" id="NP_057853.1 (regulated by) NP_000585.2"/>
                <edge target="NP_036580.2" source="NP_579894.2" interaction="downregulates" id="NP_579894.2 (downregulates) NP_036580.2"/>
                <edge target="NP_002729.2" source="NP_057853.1" interaction="regulated by" id="NP_057853.1 (regulated by) NP_002729.2"/>
                <edge target="NP_002219.1" source="NP_579894.2" interaction="downregulates" id="NP_579894.2 (downregulates) NP_002219.1"/>
                <edge target="NP_000113.1" source="NP_057853.1" interaction="regulated by" id="NP_057853.1 (regulated by) NP_000113.1"/>
                <edge target="NP_000557.1" source="NP_057857.2" interaction="downregulates" id="NP_057857.2 (downregulates) NP_000557.1"/>
                <edge target="NP_004985.2" source="NP_057853.1" interaction="upregulates" id="NP_057853.1 (upregulates) NP_004985.2"/>
                <edge target="NP_000611.1" source="NP_579895.1" interaction="upregulates" id="NP_579895.1 (upregulates) NP_000611.1"/>
                <edge target="NP_005456.1" source="NP_579894.2" interaction="regulated by" id="NP_579894.2 (regulated by) NP_005456.1"/>
                <edge target="NP_002640.2" source="NP_579894.2" interaction="regulated by" id="NP_579894.2 (regulated by) NP_002640.2"/>
                <edge target="NP_002706.1" source="NP_057852.2" interaction="upregulates" id="NP_057852.2 (upregulates) NP_002706.1"/>
                <edge target="NP_000585.2" source="NP_579894.2" interaction="upregulates" id="NP_579894.2 (upregulates) NP_000585.2"/>
                <edge target="NP_612815.1" source="NP_057852.2" interaction="downregulates" id="NP_057852.2 (downregulates) NP_612815.1"/>
                <edge target="NP_006235.1" source="NP_057853.1" interaction="regulated by" id="NP_057853.1 (regulated by) NP_006235.1"/>
                <edge target="NP_003214.1" source="NP_057853.1" interaction="regulated by" id="NP_057853.1 (regulated by) NP_003214.1"/>
                <edge target="NP_000585.2" source="NP_057853.1" interaction="downregulates" id="NP_057853.1 (downregulates) NP_000585.2"/>
                <edge target="NP_002975.1" source="NP_579894.2" interaction="downregulates" id="NP_579894.2 (downregulates) NP_002975.1"/>
                <edge target="NP_002813.2" source="NP_579894.2" interaction="upregulates" id="NP_579894.2 (upregulates) NP_002813.2"/>
                <edge target="NP_003633.1" source="NP_579894.2" interaction="upregulates" id="NP_579894.2 (upregulates) NP_003633.1"/>
                <edge target="NP_003989.2" source="NP_579894.2" interaction="upregulates" id="NP_579894.2 (upregulates) NP_003989.2"/>
                <edge target="NP_000869.1" source="NP_057853.1" interaction="downregulates" id="NP_057853.1 (downregulates) NP_000869.1"/>
                <edge target="NP_002976.2" source="NP_579894.2" interaction="downregulates" id="NP_579894.2 (downregulates) NP_002976.2"/>
                <edge target="NP_002383.2" source="NP_057853.1" interaction="regulated by" id="NP_057853.1 (regulated by) NP_002383.2"/>
                <edge target="NP_002114.2" source="NP_057853.1" interaction="downregulates" id="NP_057853.1 (downregulates) NP_002114.2"/>
                <edge target="NP_000567.1" source="NP_579895.1" interaction="upregulates" id="NP_579895.1 (upregulates) NP_000567.1"/>
                <edge target="NP_997647.1" source="NP_057857.2" interaction="upregulates" id="NP_057857.2 (upregulates) NP_997647.1"/>
                <edge target="NP_000409.1" source="NP_057853.1" interaction="upregulates" id="NP_057853.1 (upregulates) NP_000409.1"/>
                <edge target="NP_874360.1" source="NP_057853.1" interaction="downregulates" id="NP_057853.1 (downregulates) NP_874360.1"/>
                <edge target="NP_000582.1" source="NP_057857.2" interaction="upregulates" id="NP_057857.2 (upregulates) NP_000582.1"/>
                <edge target="NP_002077.1" source="NP_057853.1" interaction="upregulates" id="NP_057853.1 (upregulates) NP_002077.1"/>
                <edge target="NP_002291.1" source="NP_057853.1" interaction="downregulates" id="NP_057853.1 (downregulates) NP_002291.1"/>
                <edge target="NP_000630.1" source="NP_057857.2" interaction="upregulates" id="NP_057857.2 (upregulates) NP_000630.1"/>
                <edge target="NP_000580.1" source="NP_057856.1" interaction="upregulates" id="NP_057856.1 (upregulates) NP_000580.1"/>
                <edge target="NP_002407.1" source="NP_057853.1" interaction="upregulates" id="NP_057853.1 (upregulates) NP_002407.1"/>
                <edge target="NP_066954.2" source="NP_057852.2" interaction="upregulates" id="NP_057852.2 (upregulates) NP_066954.2"/>
                <edge target="NP_004055.1" source="NP_579894.2" interaction="upregulates" id="NP_579894.2 (upregulates) NP_004055.1"/>
                <edge target="NP_000954.1" source="NP_579894.2" interaction="upregulates" id="NP_579894.2 (upregulates) NP_000954.1"/>
                <edge target="NP_056008.1" source="NP_579894.2" interaction="upregulates" id="NP_579894.2 (upregulates) NP_056008.1"/>
                <edge target="NP_000408.1" source="NP_579894.2" interaction="downregulates" id="NP_579894.2 (downregulates) NP_000408.1"/>
                <edge target="NP_115914.1" source="NP_057853.1" interaction="downregulates" id="NP_057853.1 (downregulates) NP_115914.1"/>
                <edge target="NP_066401.2" source="NP_579895.1" interaction="upregulates" id="NP_579895.1 (upregulates) NP_066401.2"/>
                <edge target="NP_000567.1" source="NP_057853.1" interaction="downregulates" id="NP_057853.1 (downregulates) NP_000567.1"/>
                <edge target="NP_000586.2" source="NP_057853.1" interaction="upregulates" id="NP_057853.1 (upregulates) NP_000586.2"/>
                <edge target="NP_002972.1" source="NP_057852.2" interaction="downregulates" id="NP_057852.2 (downregulates) NP_002972.1"/>
                <edge target="NP_002735.3" source="NP_579894.2" interaction="upregulates" id="NP_579894.2 (upregulates) NP_002735.3"/>
                <edge target="NP_009217.3" source="NP_057857.2" interaction="downregulates" id="NP_057857.2 (downregulates) NP_009217.3"/>
                <edge target="NP_005553.1" source="NP_057853.1" interaction="upregulates" id="NP_057853.1 (upregulates) NP_005553.1"/>
                <edge target="NP_004030.1" source="NP_057853.1" interaction="downregulates" id="NP_057853.1 (downregulates) NP_004030.1"/>
                <edge target="NP_000475.1" source="NP_579895.1" interaction="downregulates" id="NP_579895.1 (downregulates) NP_000475.1"/>
                <edge target="NP_003268.1" source="NP_057853.1" interaction="downregulates" id="NP_057853.1 (downregulates) NP_003268.1"/>
                <edge target="NP_002746.1" source="NP_057857.2" interaction="upregulates" id="NP_057857.2 (upregulates) NP_002746.1"/>
                <edge target="NP_002736.3" source="NP_579894.2" interaction="regulated by" id="NP_579894.2 (regulated by) NP_002736.3"/>
                <edge target="NP_066951.1" source="NP_579894.2" interaction="upregulates" id="NP_579894.2 (upregulates) NP_066951.1"/>
                <edge target="NP_001252.1" source="NP_057853.1" interaction="regulated by" id="NP_057853.1 (regulated by) NP_001252.1"/>
                <edge target="NP_002708.1" source="NP_057853.1" interaction="regulated by" id="NP_057853.1 (regulated by) NP_002708.1"/>
                <edge target="NP_000905.3" source="NP_579894.2" interaction="upregulates" id="NP_579894.2 (upregulates) NP_000905.3"/>
                <edge target="NP_005499.1" source="NP_057853.1" interaction="upregulated by" id="NP_057853.1 (upregulated by) NP_005499.1"/>
                <edge target="NP_005551.3" source="NP_057853.1" interaction="upregulates" id="NP_057853.1 (upregulates) NP_005551.3"/>
                <edge target="NP_005602.2" source="NP_579894.2" interaction="upregulates" id="NP_579894.2 (upregulates) NP_005602.2"/>
                <edge target="NP_001993.2" source="NP_579894.2" interaction="upregulates" id="NP_579894.2 (upregulates) NP_001993.2"/>
                <edge target="NP_776213.1" source="NP_057853.1" interaction="upregulates" id="NP_057853.1 (upregulates) NP_776213.1"/>
                <edge target="NP_002458.2" source="NP_057853.1" interaction="upregulates" id="NP_057853.1 (upregulates) NP_002458.2"/>
                <edge target="NP_000408.1" source="NP_579894.2" interaction="upregulates" id="NP_579894.2 (upregulates) NP_000408.1"/>
                <edge target="NP_001770.1" source="NP_057857.2" interaction="upregulates" id="NP_057857.2 (upregulates) NP_001770.1"/>
                <edge target="NP_066954.2" source="NP_057853.1" interaction="regulated by" id="NP_057853.1 (regulated by) NP_066954.2"/>
                <edge target="NP_002195.1" source="NP_579894.2" interaction="upregulates" id="NP_579894.2 (upregulates) NP_002195.1"/>
                <edge target="NP_004561.2" source="NP_579894.2" interaction="regulated by" id="NP_579894.2 (regulated by) NP_004561.2"/>
                <edge target="NP_000577.2" source="NP_057857.2" interaction="upregulates" id="NP_057857.2 (upregulates) NP_000577.2"/>
                <edge target="NP_000617.1" source="NP_579894.2" interaction="downregulates" id="NP_579894.2 (downregulates) NP_000617.1"/>
                <edge target="NP_001092.1" source="NP_057853.1" interaction="downregulates" id="NP_057853.1 (downregulates) NP_001092.1"/>
                <edge target="NP_004808.2" source="NP_579894.2" interaction="downregulates" id="NP_579894.2 (downregulates) NP_004808.2"/>
                <edge target="NP_037361.1" source="NP_579894.2" interaction="upregulates" id="NP_579894.2 (upregulates) NP_037361.1"/>
                <edge target="NP_000602.1" source="NP_579895.1" interaction="downregulates" id="NP_579895.1 (downregulates) NP_000602.1"/>
                <edge target="NP_036540.3" source="NP_579894.2" interaction="upregulates" id="NP_579894.2 (upregulates) NP_036540.3"/>
                <edge target="NP_000206.2" source="NP_579894.2" interaction="downregulates" id="NP_579894.2 (downregulates) NP_000206.2"/>
                <edge target="NP_004521.1" source="NP_579894.2" interaction="upregulates" id="NP_579894.2 (upregulates) NP_004521.1"/>
                <edge target="NP_001789.2" source="NP_057853.1" interaction="downregulates" id="NP_057853.1 (downregulates) NP_001789.2"/>
                <edge target="NP_002077.1" source="NP_057857.2" interaction="upregulates" id="NP_057857.2 (upregulates) NP_002077.1"/>
                <edge target="NP_443202.3" source="NP_579894.2" interaction="upregulates" id="NP_579894.2 (upregulates) NP_443202.3"/>
                <edge target="NP_000537.3" source="NP_057853.1" interaction="upregulates" id="NP_057853.1 (upregulates) NP_000537.3"/>
                <edge target="NP_937983.2" source="NP_579894.2" interaction="downregulates" id="NP_579894.2 (downregulates) NP_937983.2"/>
                <edge target="NP_000777.1" source="NP_057857.2" interaction="upregulates" id="NP_057857.2 (upregulates) NP_000777.1"/>
                <edge target="NP_000616.3" source="NP_057853.1" interaction="upregulates" id="NP_057853.1 (upregulates) NP_000616.3"/>
                <edge target="NP_116324.1" source="NP_057853.1" interaction="upregulates" id="NP_057853.1 (upregulates) NP_116324.1"/>
                <edge target="NP_002112.3" source="NP_057853.1" interaction="downregulates" id="NP_057853.1 (downregulates) NP_002112.3"/>
                <edge target="NP_068818.4" source="NP_057853.1" interaction="downregulates" id="NP_057853.1 (downregulates) NP_068818.4"/>
                <edge target="NP_006236.1" source="NP_057852.2" interaction="upregulates" id="NP_057852.2 (upregulates) NP_006236.1"/>
                <edge target="NP_006234.1" source="NP_057853.1" interaction="regulated by" id="NP_057853.1 (regulated by) NP_006234.1"/>
                <edge target="NP_002899.1" source="NP_057853.1" interaction="upregulates" id="NP_057853.1 (upregulates) NP_002899.1"/>
                <edge target="NP_057383.2" source="NP_579894.2" interaction="upregulates" id="NP_579894.2 (upregulates) NP_057383.2"/>
                <edge target="NP_000609.1" source="NP_057853.1" interaction="upregulates" id="NP_057853.1 (upregulates) NP_000609.1"/>
                <edge target="NP_006136.1" source="NP_057857.2" interaction="upregulates" id="NP_057857.2 (Upregulates) NP_006136.1"/>
                <edge target="NP_001997.4" source="NP_579894.2" interaction="regulated by" id="NP_579894.2 (regulated by) NP_001997.4"/>
                <edge target="NP_005018.1" source="NP_579894.2" interaction="regulated by" id="NP_579894.2 (regulated by) NP_005018.1"/>
                <edge target="NP_006245.2" source="NP_579894.2" interaction="upregulates" id="NP_579894.2 (upregulates) NP_006245.2"/>
                <edge target="NP_001229.1" source="NP_057853.1" interaction="downregulates" id="NP_057853.1 (downregulates) NP_001229.1"/>
                <edge target="NP_002116.2" source="NP_579880.1" interaction="downregulates" id="NP_579880.1 (downregulates) NP_002116.2"/>
                <edge target="NP_006727.2" source="NP_057852.2" interaction="downregulates" id="NP_057852.2 (downregulates) NP_006727.2"/>
                <edge target="NP_005391.1" source="NP_579894.2" interaction="upregulates" id="NP_579894.2 (upregulates) NP_005391.1"/>
                <edge target="NP_006235.1" source="NP_057852.2" interaction="upregulates" id="NP_057852.2 (upregulates) NP_006235.1"/>
                <edge target="NP_002730.1" source="NP_057853.1" interaction="regulated by" id="NP_057853.1 (regulated by) NP_002730.1"/>
                <edge target="NP_000600.1" source="NP_057853.1" interaction="upregulates" id="NP_057853.1 (upregulates) NP_000600.1"/>
                <edge target="NP_002731.3" source="NP_579894.2" interaction="regulated by" id="NP_579894.2 (regulated by) NP_002731.3"/>
                <edge target="NP_002976.2" source="NP_057853.1" interaction="upregulates" id="NP_057853.1 (upregulates) NP_002976.2"/>
                <edge target="NP_000537.3" source="NP_057853.1" interaction="downregulates" id="NP_057853.1 (downregulates) NP_000537.3"/>
                <edge target="NP_004348.2" source="NP_579894.2" interaction="downregulates" id="NP_579894.2 (downregulates) NP_004348.2"/>
                <edge target="NP_005331.1" source="NP_579894.2" interaction="upregulates" id="NP_579894.2 (upregulates) NP_005331.1"/>
                <edge target="NP_001157.1" source="NP_057852.2" interaction="downregulates" id="NP_057852.2 (downregulates) NP_001157.1"/>
                <edge target="NP_003124.1" source="NP_579894.2" interaction="downregulates" id="NP_579894.2 (downregulates) NP_003124.1"/>
                <edge target="NP_002735.3" source="NP_579894.2" interaction="regulated by" id="NP_579894.2 (regulated by) NP_002735.3"/>
                <edge target="NP_002686.2" source="NP_579894.2" interaction="upregulates" id="NP_579894.2 (upregulates) NP_002686.2"/>
                <edge target="NP_002414.1" source="NP_057853.1" interaction="upregulates" id="NP_057853.1 (upregulates) NP_002414.1"/>
                <edge target="NP_783316.2" source="NP_057853.1" interaction="upregulates" id="NP_057853.1 (upregulates) NP_783316.2"/>
                <edge target="NP_002973.1" source="NP_057857.2" interaction="upregulates" id="NP_057857.2 (upregulates) NP_002973.1"/>
                <edge target="NP_001719.2" source="NP_057856.1" interaction="regulated by" id="NP_057856.1 (regulated by) NP_001719.2"/>
                <edge target="NP_061984.2" source="NP_579895.1" interaction="upregulates" id="NP_579895.1 (upregulates) NP_061984.2"/>
                <edge target="NP_001763.2" source="NP_057852.2" interaction="downregulates" id="NP_057852.2 (downregulates) NP_001763.2"/>
                <edge target="NP_002750.1" source="NP_057853.1" interaction="downregulates" id="NP_057853.1 (downregulates) NP_002750.1"/>
                <edge target="NP_000594.2" source="NP_057853.1" interaction="downregulates" id="NP_057853.1 (downregulates) NP_000594.2"/>
                <edge target="NP_006248.1" source="NP_579894.2" interaction="regulated by" id="NP_579894.2 (regulated by) NP_006248.1"/>
                <edge target="NP_002261.2" source="NP_057852.2" interaction="regulates" id="NP_057852.2 (regulates) NP_002261.2"/>
                <edge target="NP_006588.1" source="NP_579894.2" interaction="upregulates" id="NP_579894.2 (upregulates) NP_006588.1"/>
                <edge target="NP_002737.2" source="NP_579894.2" interaction="regulated by" id="NP_579894.2 (regulated by) NP_002737.2"/>
                <edge target="NP_002429.1" source="NP_057853.1" interaction="downregulates" id="NP_057853.1 (downregulates) NP_002429.1"/>
                <edge target="NP_006248.1" source="NP_057853.1" interaction="regulated by" id="NP_057853.1 (regulated by) NP_006248.1"/>
                <edge target="NP_002256.2" source="NP_057852.2" interaction="regulates" id="NP_057852.2 (regulates) NP_002256.2"/>
                <edge target="NP_000585.2" source="NP_057852.2" interaction="upregulates" id="NP_057852.2 (upregulates) NP_000585.2"/>
                <edge target="NP_000953.2" source="NP_579894.2" interaction="upregulates" id="NP_579894.2 (upregulates) NP_000953.2"/>
                <edge target="NP_002975.1" source="NP_057852.2" interaction="downregulates" id="NP_057852.2 (downregulates) NP_002975.1"/>
                <edge target="NP_004545.2" source="NP_057852.2" interaction="upregulates" id="NP_057852.2 (upregulates) NP_004545.2"/>
                <edge target="NP_001782.1" source="NP_057857.2" interaction="upregulates" id="NP_057857.2 (upregulates) NP_001782.1"/>
                <edge target="NP_001060.1" source="NP_057853.1" interaction="downregulates" id="NP_057853.1 (downregulates) NP_001060.1"/>
                <edge target="NP_000580.1" source="NP_579894.2" interaction="upregulates" id="NP_579894.2 (upregulates) NP_000580.1"/>
                <edge target="NP_003833.3" source="NP_579894.2" interaction="upregulates" id="NP_579894.2 (upregulates) NP_003833.3"/>
                <edge target="NP_002529.1" source="NP_579894.2" interaction="downregulates" id="NP_579894.2 (downregulates) NP_002529.1"/>
                <edge target="NP_002115.1" source="NP_579895.1" interaction="upregulates" id="NP_579895.1 (upregulates) NP_002115.1"/>
                <edge target="NP_000601.3" source="NP_057852.2" interaction="downregulates" id="NP_057852.2 (downregulates) NP_000601.3"/>
                <edge target="NP_066970.2" source="NP_057852.2" interaction="downregulates" id="NP_057852.2 (downregulates) NP_066970.2"/>
                <edge target="NP_002168.1" source="NP_579895.1" interaction="upregulates" id="NP_579895.1 (upregulates) NP_002168.1"/>
                <edge target="NP_005649.1" source="NP_057855.1" interaction="downregulates" id="NP_057855.1 (downregulates) NP_005649.1"/>
                <edge target="NP_000034.1" source="NP_057857.2" interaction="upregulates" id="NP_057857.2 (upregulates) NP_000034.1"/>
                <edge target="NP_004351.1" source="NP_057852.2" interaction="upregulates" id="NP_057852.2 (upregulates) NP_004351.1"/>
                <edge target="NP_000586.2" source="NP_057853.1" interaction="downregulates" id="NP_057853.1 (downregulates) NP_000586.2"/>
                <edge target="NP_068809.1" source="NP_579894.2" interaction="upregulates" id="NP_579894.2 (upregulates) NP_068809.1"/>
                <edge target="NP_612482.2" source="NP_057853.1" interaction="regulates" id="NP_057853.1 (regulates) NP_612482.2"/>
                <edge target="NP_006111.2" source="NP_579895.1" interaction="upregulates" id="NP_579895.1 (upregulates) NP_006111.2"/>
                <edge target="NP_000585.2" source="NP_579876.2" interaction="upregulates" id="NP_579876.2 (upregulates) NP_000585.2"/>
                <edge target="NP_000563.1" source="NP_057853.1" interaction="upregulates" id="NP_057853.1 (upregulates) NP_000563.1"/>
                <edge target="NP_937983.2" source="NP_057853.1" interaction="downregulates" id="NP_057853.1 (downregulates) NP_937983.2"/>
                <edge target="NP_037483.1" source="NP_057853.1" interaction="upregulates" id="NP_057853.1 (upregulates) NP_037483.1"/>
                <edge target="NP_000918.2" source="NP_057853.1" interaction="upregulates" id="NP_057853.1 (upregulates) NP_000918.2"/>
                <edge target="NP_000567.1" source="NP_579894.2" interaction="upregulates" id="NP_579894.2 (upregulates) NP_000567.1"/>
                <edge target="NP_037506.2" source="NP_057850.1" interaction="downregulated by" id="NP_057850.1 (downregulated by) NP_037506.2"/>
                <edge target="NP_004346.1" source="NP_057857.2" interaction="upregulates" id="NP_057857.2 (upregulates) NP_004346.1"/>
                <edge target="NP_787058.3" source="NP_057853.1" interaction="upregulates" id="NP_057853.1 (upregulates) NP_787058.3"/>
                <edge target="NP_000607.1" source="NP_057857.2" interaction="downregulates" id="NP_057857.2 (downregulates) NP_000607.1"/>
                <edge target="NP_002976.2" source="NP_579895.1" interaction="upregulates" id="NP_579895.1 (upregulates) NP_002976.2"/>
                <edge target="NP_002731.3" source="NP_057853.1" interaction="regulated by" id="NP_057853.1 (regulated by) NP_002731.3"/>
                <edge target="NP_000585.2" source="NP_579894.2" interaction="downregulates" id="NP_579894.2 (downregulates) NP_000585.2"/>
                <edge target="NP_002829.2" source="NP_579894.2" interaction="regulated by" id="NP_579894.2 (regulated by) NP_002829.2"/>
                <edge target="NP_002114.2" source="NP_579895.1" interaction="upregulates" id="NP_579895.1 (upregulates) NP_002114.2"/>
                <edge target="NP_002115.1" source="NP_057853.1" interaction="upregulates" id="NP_057853.1 (upregulates) NP_002115.1"/>
                <edge target="NP_817124.1" source="NP_057853.1" interaction="downregulates" id="NP_057853.1 (downregulates) NP_817124.1"/>
                <edge target="NP_006246.2" source="NP_579894.2" interaction="upregulates" id="NP_579894.2 (upregulates) NP_006246.2"/>
                <edge target="NP_291032.2" source="NP_057853.1" interaction="downregulates" id="NP_057853.1 (downregulates) NP_291032.2"/>
                <edge target="NP_005991.1" source="NP_579894.2" interaction="upregulates" id="NP_579894.2 (upregulates) NP_005991.1"/>
                <edge target="NP_003832.2" source="NP_579894.2" interaction="upregulates" id="NP_579894.2 (upregulates) NP_003832.2"/>
                <edge target="NP_644805.1" source="NP_057857.2" interaction="upregulates" id="NP_057857.2 (upregulates) NP_644805.1"/>
                <edge target="NP_004031.1" source="NP_057852.2" interaction="upregulates" id="NP_057852.2 (upregulates) NP_004031.1"/>
                <edge target="NP_004926.1" source="NP_057853.1" interaction="downregulates" id="NP_057853.1 (downregulates) NP_004926.1"/>
                <edge target="NP_002116.2" source="NP_579894.2" interaction="upregulates" id="NP_579894.2 (upregulates) NP_002116.2"/>
                <edge target="NP_001623.3" source="NP_579894.2" interaction="downregulates" id="NP_579894.2 (downregulates) NP_001623.3"/>
                <edge target="NP_002709.2" source="NP_057853.1" interaction="regulated by" id="NP_057853.1 (regulated by) NP_002709.2"/>
                <edge target="NP_000434.1" source="NP_579894.2" interaction="upregulates" id="NP_579894.2 (upregulates) NP_000434.1"/>
                <edge target="NP_002649.1" source="NP_057853.1" interaction="upregulates" id="NP_057853.1 (upregulates) NP_002649.1"/>
                <edge target="NP_001622.1" source="NP_579894.2" interaction="downregulates" id="NP_579894.2 (downregulates) NP_001622.1"/>
                <edge target="NP_612482.2" source="NP_057853.1" interaction="regulated by" id="NP_057853.1 (regulated by) NP_612482.2"/>
                <edge target="NP_715639.1" source="NP_057853.1" interaction="upregulates" id="NP_057853.1 (upregulates) NP_715639.1"/>
                <edge target="NP_003876.1" source="NP_057853.1" interaction="downregulates" id="NP_057853.1 (downregulates) NP_003876.1"/>
                <edge target="NP_000055.2" source="NP_057857.2" interaction="upregulates" id="NP_057857.2 (upregulates) NP_000055.2"/>
                <edge target="NP_001241.1" source="NP_057853.1" interaction="upregulates" id="NP_057853.1 (upregulates) NP_001241.1"/>
                <edge target="NP_002196.2" source="NP_057852.2" interaction="upregulates" id="NP_057852.2 (upregulates) NP_002196.2"/>
                <edge target="NP_000610.2" source="NP_057853.1" interaction="upregulates" id="NP_057853.1 (upregulates) NP_000610.2"/>
                <edge target="NP_000610.2" source="NP_579894.2" interaction="upregulates" id="NP_579894.2 (upregulates) NP_000610.2"/>
                <edge target="NP_000873.2" source="NP_579894.2" interaction="upregulates" id="NP_579894.2 (upregulates) NP_000873.2"/>
                <edge target="NP_000616.3" source="NP_579894.2" interaction="upregulates" id="NP_579894.2 (upregulates) NP_000616.3"/>
                <edge target="NP_005243.1" source="NP_579894.2" interaction="upregulates" id="NP_579894.2 (upregulates) NP_005243.1"/>
                <edge target="NP_003395.1" source="NP_579894.2" interaction="upregulates" id="NP_579894.2 (upregulates) NP_003395.1"/>
                <edge target="NP_005557.1" source="NP_057853.1" interaction="downregulates" id="NP_057853.1 (downregulates) NP_005557.1"/>
                <edge target="NP_000630.1" source="NP_057853.1" interaction="upregulates" id="NP_057853.1 (upregulates) NP_000630.1"/>
                <edge target="NP_005337.1" source="NP_057853.1" interaction="regulated by" id="NP_057853.1 (regulated by) NP_005337.1"/>
                <edge target="NP_002200.1" source="NP_057856.1" interaction="downregulates" id="NP_057856.1 (downregulates) NP_002200.1"/>
                <edge target="NP_444284.1" source="NP_057853.1" interaction="downregulates" id="NP_057853.1 (downregulates) NP_444284.1"/>
                <edge target="NP_000585.2" source="NP_057856.1" interaction="downregulates" id="NP_057856.1 (downregulates) NP_000585.2"/>
                <edge target="NP_787058.3" source="NP_057852.2" interaction="downregulates" id="NP_057852.2 (downregulates) NP_787058.3"/>
                <edge target="NP_002408.3" source="NP_057857.2" interaction="upregulates" id="NP_057857.2 (upregulates) NP_002408.3"/>
                <edge target="NP_002116.2" source="NP_579895.1" interaction="upregulates" id="NP_579895.1 (upregulates) NP_002116.2"/>
                <edge target="NP_005505.2" source="NP_057857.2" interaction="downregulates" id="NP_057857.2 (downregulates) NP_005505.2"/>
                <edge target="NP_000954.1" source="NP_057853.1" interaction="upregulates" id="NP_057853.1 (upregulates) NP_000954.1"/>
                <edge target="NP_000566.3" source="NP_057856.1" interaction="upregulates" id="NP_057856.1 (upregulates) NP_000566.3"/>
                <edge target="NP_005507.3" source="NP_057853.1" interaction="upregulates" id="NP_057853.1 (upregulates) NP_005507.3"/>
                <edge target="NP_000567.1" source="NP_057856.1" interaction="upregulates" id="NP_057856.1 (upregulates) NP_000567.1"/>
                <edge target="NP_002736.3" source="NP_057857.2" interaction="upregulates" id="NP_057857.2 (upregulates) NP_002736.3"/>
                <edge target="NP_722560.1" source="NP_057853.1" interaction="upregulates" id="NP_057853.1 (upregulates) NP_722560.1"/>
                <edge target="NP_000868.1" source="NP_057853.1" interaction="upregulates" id="NP_057853.1 (upregulates) NP_000868.1"/>
                <edge target="NP_038464.1" source="NP_579894.2" interaction="upregulates" id="NP_579894.2 (upregulates) NP_038464.1"/>
                <edge target="NP_000585.2" source="NP_579895.1" interaction="upregulates" id="NP_579895.1 (upregulates) NP_000585.2"/>
                <edge target="NP_000591.1" source="NP_579876.2" interaction="upregulates" id="NP_579876.2 (upregulates) NP_000591.1"/>
                <edge target="NP_612815.1" source="NP_057855.1" interaction="downregulates" id="NP_057855.1 (downregulates) NP_612815.1"/>
                <edge target="NP_002453.1" source="NP_057853.1" interaction="upregulates" id="NP_057853.1 (upregulates) NP_002453.1"/>
                <edge target="NP_005339.2" source="NP_057853.1" interaction="regulated by" id="NP_057853.1 (regulated by) NP_005339.2"/>
                <edge target="NP_109587.1" source="NP_057852.2" interaction="downregulates" id="NP_057852.2 (downregulates) NP_109587.1"/>
                <edge target="NP_076918.1" source="NP_579895.1" interaction="upregulates" id="NP_579895.1 (upregulates) NP_076918.1"/>
                <edge target="NP_003225.1" source="NP_057857.2" interaction="downregulates" id="NP_057857.2 (downregulates) NP_003225.1"/>
                <edge target="NP_005092.1" source="NP_057853.1" interaction="upregulates" id="NP_057853.1 (upregulates) NP_005092.1"/>
                <edge target="NP_003734.3" source="NP_057853.1" interaction="regulated by" id="NP_057853.1 (regulated by) NP_003734.3"/>
                <edge target="NP_000639.1" source="NP_057853.1" interaction="downregulates" id="NP_057853.1 (downregulates) NP_000639.1"/>
                <edge target="NP_000566.3" source="NP_579894.2" interaction="upregulates" id="NP_579894.2 (upregulates) NP_000566.3"/>
                <edge target="NP_000567.1" source="NP_057853.1" interaction="upregulates" id="NP_057853.1 (upregulates) NP_000567.1"/>
                <edge target="NP_000791.1" source="NP_057853.1" interaction="upregulates" id="NP_057853.1 (upregulates) NP_000791.1"/>
                <edge target="NP_061984.2" source="NP_057853.1" interaction="downregulates" id="NP_057853.1 (downregulates) NP_061984.2"/>
                <edge target="NP_821080.1" source="NP_057853.1" interaction="downregulates" id="NP_057853.1 (downregulates) NP_821080.1"/>
                <edge target="NP_004949.1" source="NP_579894.2" interaction="upregulates" id="NP_579894.2 (upregulates) NP_004949.1"/>
                <edge target="NP_002708.1" source="NP_057852.2" interaction="upregulates" id="NP_057852.2 (upregulates) NP_002708.1"/>
                <edge target="NP_001190.1" source="NP_057853.1" interaction="upregulates" id="NP_057853.1 (upregulates) NP_001190.1"/>
                <edge target="NP_002111.1" source="NP_057853.1" interaction="downregulates" id="NP_057853.1 (downregulates) NP_002111.1"/>
                <edge target="NP_002219.1" source="NP_057853.1" interaction="downregulates" id="NP_057853.1 (downregulates) NP_002219.1"/>
                <edge target="NP_789846.1" source="NP_057853.1" interaction="upregulates" id="NP_057853.1 (upregulates) NP_789846.1"/>
                <edge target="NP_072049.2" source="NP_579895.1" interaction="upregulates" id="NP_579895.1 (upregulates) NP_072049.2"/>
                <edge target="NP_000624.2" source="NP_057852.2" interaction="downregulates" id="NP_057852.2 (downregulates) NP_000624.2"/>
                <edge target="NP_068810.2" source="NP_057853.1" interaction="regulated by" id="NP_057853.1 (regulated by) NP_068810.2"/>
                <edge target="NP_003048.1" source="NP_057853.1" interaction="regulated by" id="NP_057853.1 (regulated by) NP_003048.1"/>
                <edge target="NP_000576.1" source="NP_579876.2" interaction="upregulates" id="NP_579876.2 (upregulates) NP_000576.1"/>
                <edge target="NP_002791.1" source="NP_057853.1" interaction="downregulates" id="NP_057853.1 (downregulates) NP_002791.1"/>
                <edge target="NP_006235.1" source="NP_579894.2" interaction="upregulates" id="NP_579894.2 (upregulates) NP_006235.1"/>
                <edge target="NP_000312.2" source="NP_057857.2" interaction="upregulates" id="NP_057857.2 (upregulates) NP_000312.2"/>
                <edge target="NP_002107.3" source="NP_057853.1" interaction="downregulates" id="NP_057853.1 (downregulates) NP_002107.3"/>
                <edge target="NP_006223.2" source="NP_579894.2" interaction="upregulates" id="NP_579894.2 (upregulates) NP_006223.2"/>
                <edge target="NP_002146.2" source="NP_579894.2" interaction="upregulates" id="NP_579894.2 (upregulates) NP_002146.2"/>
                <edge target="NP_001012679.1" source="NP_057856.1" interaction="regulated by" id="NP_057856.1 (regulated by) NP_001012679.1"/>
                <edge target="NP_002110.1" source="NP_057853.1" interaction="downregulates" id="NP_057853.1 (downregulates) NP_002110.1"/>
                <edge target="NP_002974.1" source="NP_579895.1" interaction="upregulates" id="NP_579895.1 (upregulates) NP_002974.1"/>
                <edge target="NP_000197.1" source="NP_579894.2" interaction="downregulates" id="NP_579894.2 (downregulates) NP_000197.1"/>
                <edge target="NP_000866.1" source="NP_579894.2" interaction="upregulates" id="NP_579894.2 (upregulates) NP_000866.1"/>
                <edge target="NP_000556.1" source="NP_057853.1" interaction="upregulates" id="NP_057853.1 (upregulates) NP_000556.1"/>
                <edge target="NP_001231.2" source="NP_057853.1" interaction="regulated by" id="NP_057853.1 (regulated by) NP_001231.2"/>
                <edge target="NP_004314.4" source="NP_057853.1" interaction="upregulates" id="NP_057853.1 (upregulates) NP_004314.4"/>
                <edge target="NP_997700.1" source="NP_579894.2" interaction="regulated by" id="NP_579894.2 (regulated by) NP_997700.1"/>
                <edge target="NP_005945.1" source="NP_057853.1" interaction="upregulates" id="NP_057853.1 (upregulates) NP_005945.1"/>
                <edge target="NP_000408.1" source="NP_579895.1" interaction="downregulates" id="NP_579895.1 (downregulates) NP_000408.1"/>
                <edge target="NP_036580.2" source="NP_579880.1" interaction="upregulates" id="NP_579880.1 (upregulates) NP_036580.2"/>
                <edge target="NP_001609.1" source="NP_579894.2" interaction="upregulates" id="NP_579894.2 (upregulates) NP_001609.1"/>
                <edge target="NP_000081.1" source="NP_057853.1" interaction="upregulates" id="NP_057853.1 (upregulates) NP_000081.1"/>
                <edge target="NP_000869.1" source="NP_579894.2" interaction="downregulates" id="NP_579894.2 (downregulates) NP_000869.1"/>
                <edge target="NP_000596.2" source="NP_057856.1" interaction="upregulated by" id="NP_057856.1 (upregulated by) NP_000596.2"/>
                <edge target="NP_002728.1" source="NP_579894.2" interaction="regulated by" id="NP_579894.2 (regulated by) NP_002728.1"/>
                <edge target="NP_064529.4" source="NP_057853.1" interaction="regulates" id="NP_057853.1 (regulates) NP_064529.4"/>
                <edge target="NP_001993.2" source="NP_057856.1" interaction="upregulates" id="NP_057856.1 (upregulates) NP_001993.2"/>
                <edge target="NP_110400.1" source="NP_057853.1" interaction="downregulates" id="NP_057853.1 (downregulates) NP_110400.1"/>
                <edge target="NP_002494.2" source="NP_579894.2" interaction="upregulates" id="NP_579894.2 (upregulates) NP_002494.2"/>
                <edge target="NP_000610.2" source="NP_057852.2" interaction="upregulates" id="NP_057852.2 (upregulates) NP_000610.2"/>
                <edge target="NP_000749.2" source="NP_057856.1" interaction="upregulates" id="NP_057856.1 (upregulates) NP_000749.2"/>
                <edge target="NP_068818.4" source="NP_579894.2" interaction="upregulates" id="NP_579894.2 (upregulates) NP_068818.4"/>
                <edge target="NP_005937.2" source="NP_057853.1" interaction="upregulates" id="NP_057853.1 (upregulates) NP_005937.2"/>
                <edge target="NP_997700.1" source="NP_579894.2" interaction="upregulates" id="NP_579894.2 (upregulates) NP_997700.1"/>
                <edge target="NP_005550.2" source="NP_057853.1" interaction="upregulates" id="NP_057853.1 (upregulates) NP_005550.2"/>
                <edge target="NP_075045.2" source="NP_057853.1" interaction="regulates" id="NP_057853.1 (regulates) NP_075045.2"/>
                <edge target="NP_003783.1" source="NP_057853.1" interaction="downregulates" id="NP_057853.1 (downregulates) NP_003783.1"/>
                <edge target="NP_003780.1" source="NP_579894.2" interaction="upregulates" id="NP_579894.2 (upregulates) NP_003780.1"/>
                <edge target="NP_002167.1" source="NP_579894.2" interaction="upregulates" id="NP_579894.2 (upregulates) NP_002167.1"/>
                <edge target="NP_444284.1" source="NP_057853.1" interaction="upregulates" id="NP_057853.1 (upregulates) NP_444284.1"/>
                <edge target="NP_002731.3" source="NP_579894.2" interaction="upregulates" id="NP_579894.2 (upregulates) NP_002731.3"/>
                <edge target="NP_001665.1" source="NP_057857.2" interaction="upregulates" id="NP_057857.2 (upregulates) NP_001665.1"/>
                <edge target="NP_006861.1" source="NP_579894.2" interaction="upregulates" id="NP_579894.2 (upregulates) NP_006861.1"/>
                <edge target="NP_006316.1" source="NP_579876.2" interaction="regulated by" id="NP_579876.2 (regulated by) NP_006316.1"/>
                <edge target="NP_002075.2" source="NP_057853.1" interaction="downregulates" id="NP_057853.1 (downregulates) NP_002075.2"/>
                <edge target="NP_001606.1" source="NP_057853.1" interaction="downregulates" id="NP_057853.1 (downregulates) NP_001606.1"/>
                <edge target="NP_002167.1" source="NP_057857.2" interaction="upregulates" id="NP_057857.2 (upregulates) NP_002167.1"/>
                <edge target="NP_002108.4" source="NP_057855.1" interaction="downregulates" id="NP_057855.1 (downregulates) NP_002108.4"/>
                <edge target="NP_000219.2" source="NP_057853.1" interaction="upregulates" id="NP_057853.1 (upregulates) NP_000219.2"/>
                <edge target="NP_002976.2" source="NP_057852.2" interaction="regulates" id="NP_057852.2 (regulates) NP_002976.2"/>
                <edge target="NP_000607.1" source="NP_057852.2" interaction="downregulates" id="NP_057852.2 (downregulates) NP_000607.1"/>
                <edge target="NP_002017.1" source="NP_057853.1" interaction="upregulates" id="NP_057853.1 (upregulates) NP_002017.1"/>
                <edge target="NP_002681.1" source="NP_057853.1" interaction="upregulates" id="NP_057853.1 (upregulates) NP_002681.1"/>
                <edge target="NP_002116.2" source="NP_057853.1" interaction="downregulates" id="NP_057853.1 (downregulates) NP_002116.2"/>
                <edge target="NP_004125.3" source="NP_057853.1" interaction="regulated by" id="NP_057853.1 (regulated by) NP_004125.3"/>
                <edge target="NP_000594.2" source="NP_579895.1" interaction="upregulates" id="NP_579895.1 (upregulates) NP_000594.2"/>
                <edge target="NP_000624.2" source="NP_579894.2" interaction="downregulates" id="NP_579894.2 (downregulates) NP_000624.2"/>
                <edge target="NP_066967.2" source="NP_705928.1" interaction="regulated by" id="NP_705928.1 (regulated by) NP_066967.2"/>
                <edge target="NP_006065.2" source="NP_057853.1" interaction="upregulates" id="NP_057853.1 (upregulates) NP_006065.2"/>
                <edge target="NP_061984.2" source="NP_579880.1" interaction="downregulates" id="NP_579880.1 (downregulates) NP_061984.2"/>
                <edge target="NP_000312.2" source="NP_579894.2" interaction="upregulates" id="NP_579894.2 (upregulates) NP_000312.2"/>
                <edge target="NP_001829.1" source="NP_579894.2" interaction="upregulates" id="NP_579894.2 (upregulates) NP_001829.1"/>
                <edge target="NP_000591.1" source="NP_579895.1" interaction="upregulates" id="NP_579895.1 (upregulates) NP_000591.1"/>
                <edge target="NP_116558.1" source="NP_579894.2" interaction="upregulates" id="NP_579894.2 (upregulates) NP_116558.1"/>
                <edge target="NP_003248.3" source="NP_579894.2" interaction="downregulates" id="NP_579894.2 (downregulates) NP_003248.3"/>
                <edge target="NP_001069.1" source="NP_057855.1" interaction="upregulates" id="NP_057855.1 (upregulates) NP_001069.1"/>
                <edge target="NP_003141.2" source="NP_579894.2" interaction="upregulates" id="NP_579894.2 (upregulates) NP_003141.2"/>
                <edge target="NP_068814.2" source="NP_057853.1" interaction="regulated by" id="NP_057853.1 (regulated by) NP_068814.2"/>
                <edge target="NP_110378.2" source="NP_057857.2" interaction="upregulates" id="NP_057857.2 (upregulates) NP_110378.2"/>
                <edge target="NP_001928.2" source="NP_057857.2" interaction="upregulates" id="NP_057857.2 (upregulates) NP_001928.2"/>
                <edge target="NP_001915.1" source="NP_057852.2" interaction="upregulates" id="NP_057852.2 (upregulates) NP_001915.1"/>
                <edge target="NP_000445.1" source="NP_057853.1" interaction="downregulates" id="NP_057853.1 (downregulates) NP_000445.1"/>
                <edge target="NP_005154.2" source="NP_057853.1" interaction="upregulates" id="NP_057853.1 (upregulates) NP_005154.2"/>
                <edge target="NP_612564.1" source="NP_057852.2" interaction="downregulates" id="NP_057852.2 (downregulates) NP_612564.1"/>
                <edge target="NP_005154.2" source="NP_579894.2" interaction="regulated by" id="NP_579894.2 (regulated by) NP_005154.2"/>
                <edge target="NP_000034.1" source="NP_579894.2" interaction="upregulates" id="NP_579894.2 (upregulates) NP_000034.1"/>
                <edge target="NP_612815.1" source="NP_057853.1" interaction="upregulates" id="NP_057853.1 (upregulates) NP_612815.1"/>
                <edge target="NP_000566.3" source="NP_057853.1" interaction="downregulates" id="NP_057853.1 (downregulates) NP_000566.3"/>
                <edge target="NP_002493.3" source="NP_579894.2" interaction="upregulates" id="NP_579894.2 (upregulates) NP_002493.3"/>
                <edge target="NP_001241.1" source="NP_579894.2" interaction="upregulates" id="NP_579894.2 (upregulates) NP_001241.1"/>
                <edge target="NP_000080.2" source="NP_057853.1" interaction="upregulates" id="NP_057853.1 (upregulates) NP_000080.2"/>
                <edge target="NP_006588.1" source="NP_057853.1" interaction="regulated by" id="NP_057853.1 (regulated by) NP_006588.1"/>
                <edge target="NP_000918.2" source="NP_057853.1" interaction="downregulates" id="NP_057853.1 (downregulates) NP_000918.2"/>
                <edge target="NP_000567.1" source="NP_057857.2" interaction="upregulates" id="NP_057857.2 (upregulates) NP_000567.1"/>
                <edge target="NP_005493.2" source="NP_057857.2" interaction="downregulates" id="NP_057857.2 (downregulates) NP_005493.2"/>
                <edge target="NP_002699.1" source="NP_057853.1" interaction="regulated by" id="NP_057853.1 (regulated by) NP_002699.1"/>
                <edge target="NP_005391.1" source="NP_579894.2" interaction="regulated by" id="NP_579894.2 (regulated by) NP_005391.1"/>
                <edge target="NP_001220.2" source="NP_057857.2" interaction="upregulates" id="NP_057857.2 (upregulates) NP_001220.2"/>
                <edge target="NP_001219.2" source="NP_057853.1" interaction="upregulates" id="NP_057853.1 (upregulates) NP_001219.2"/>
                <edge target="NP_004224.1" source="NP_057853.1" interaction="upregulates" id="NP_057853.1 (upregulates) NP_004224.1"/>
                <edge target="NP_005522.2" source="NP_057853.1" interaction="upregulates" id="NP_057853.1 (upregulates) NP_005522.2"/>
                <edge target="NP_612482.2" source="NP_057853.1" interaction="upregulates" id="NP_057853.1 (upregulates) NP_612482.2"/>
                <edge target="NP_004150.1" source="NP_057853.1" interaction="upregulates" id="NP_057853.1 (upregulates) NP_004150.1"/>
                <edge target="NP_000591.1" source="NP_057852.2" interaction="upregulates" id="NP_057852.2 (upregulates) NP_000591.1"/>
                <edge target="NP_000616.3" source="NP_579895.1" interaction="upregulates" id="NP_579895.1 (upregulates) NP_000616.3"/>
                <edge target="NP_003225.1" source="NP_579894.2" interaction="upregulates" id="NP_579894.2 (upregulates) NP_003225.1"/>
                <edge target="NP_002076.2" source="NP_057853.1" interaction="downregulates" id="NP_057853.1 (downregulates) NP_002076.2"/>
                <edge target="NP_002107.3" source="NP_579895.1" interaction="upregulates" id="NP_579895.1 (upregulates) NP_002107.3"/>
                <edge target="NP_057163.1" source="NP_579894.2" interaction="downregulates" id="NP_579894.2 (downregulates) NP_057163.1"/>
                <edge target="NP_000646.1" source="NP_579894.2" interaction="downregulates" id="NP_579894.2 (downregulates) NP_000646.1"/>
                <edge target="NP_002244.1" source="NP_057853.1" interaction="upregulated by" id="NP_057853.1 (upregulated by) NP_002244.1"/>
                <edge target="NP_550433.1" source="NP_057852.2" interaction="downregulates" id="NP_057852.2 (downregulates) NP_550433.1"/>
                <edge target="NP_001420.2" source="NP_057853.1" interaction="regulates" id="NP_057853.1 (regulates) NP_001420.2"/>
                <edge target="NP_002046.1" source="NP_057857.2" interaction="upregulates" id="NP_057857.2 (upregulates) NP_002046.1"/>
                <edge target="NP_002283.3" source="NP_057853.1" interaction="upregulates" id="NP_057853.1 (upregulates) NP_002283.3"/>
                <edge target="NP_066401.2" source="NP_579894.2" interaction="upregulates" id="NP_579894.2 (upregulates) NP_066401.2"/>
                <edge target="NP_003458.1" source="NP_579894.2" interaction="downregulates" id="NP_579894.2 (downregulates) NP_003458.1"/>
                <edge target="NP_003185.1" source="NP_579894.2" interaction="upregulates" id="NP_579894.2 (upregulates) NP_003185.1"/>
                <edge target="NP_002046.1" source="NP_057853.1" interaction="upregulates" id="NP_057853.1 (upregulates) NP_002046.1"/>
                <edge target="NP_002109.1" source="NP_057853.1" interaction="downregulates" id="NP_057853.1 (downregulates) NP_002109.1"/>
                <edge target="NP_001229.1" source="NP_057857.2" interaction="downregulates" id="NP_057857.2 (downregulates) NP_001229.1"/>
                <edge target="NP_000566.3" source="NP_057853.1" interaction="upregulates" id="NP_057853.1 (upregulates) NP_000566.3"/>
                <edge target="NP_056281.1" source="NP_057853.1" interaction="upregulates" id="NP_057853.1 (upregulates) NP_056281.1"/>
                <edge target="NP_003134.1" source="NP_057853.1" interaction="upregulates" id="NP_057853.1 (upregulates) NP_003134.1"/>
                <edge target="NP_000607.1" source="NP_057855.1" interaction="regulates" id="NP_057855.1 (regulates) NP_000607.1"/>
                <edge target="NP_001655.1" source="NP_057852.2" interaction="upregulates" id="NP_057852.2 (upregulates) NP_001655.1"/>
                <edge target="NP_001039.1" source="NP_579894.2" interaction="upregulates" id="NP_579894.2 (upregulates) NP_001039.1"/>
                <edge target="NP_001605.1" source="NP_057853.1" interaction="downregulates" id="NP_057853.1 (downregulates) NP_001605.1"/>
                <edge target="NP_005182.1" source="NP_057853.1" interaction="upregulates" id="NP_057853.1 (upregulates) NP_005182.1"/>
                <edge target="NP_127497.1" source="NP_579894.2" interaction="upregulates" id="NP_579894.2 (upregulates) NP_127497.1"/>
                <edge target="NP_002284.2" source="NP_057853.1" interaction="upregulates" id="NP_057853.1 (upregulates) NP_002284.2"/>
                <edge target="NP_003062.2" source="NP_057857.2" interaction="upregulates" id="NP_057857.2 (upregulates) NP_003062.2"/>
                <edge target="NP_055315.2" source="NP_057857.2" interaction="upregulates" id="NP_057857.2 (upregulates) NP_055315.2"/>
                <edge target="NP_000575.1" source="NP_057853.1" interaction="upregulates" id="NP_057853.1 (upregulates) NP_000575.1"/>
                <edge target="NP_003246.1" source="NP_057853.1" interaction="downregulates" id="NP_057853.1 (downregulates) NP_003246.1"/>
                <edge target="NP_001035.1" source="NP_057853.1" interaction="downregulates" id="NP_057853.1 (downregulates) NP_001035.1"/>
                <edge target="NP_002863.1" source="NP_057853.1" interaction="downregulates" id="NP_057853.1 (downregulates) NP_002863.1"/>
                <edge target="NP_005362.2" source="NP_057853.1" interaction="downregulates" id="NP_057853.1 (downregulates) NP_005362.2"/>
                <edge target="NP_000408.1" source="NP_057853.1" interaction="downregulates" id="NP_057853.1 (downregulates) NP_000408.1"/>
                <edge target="NP_072049.2" source="NP_579880.1" interaction="downregulates" id="NP_579880.1 (downregulates) NP_072049.2"/>
                <edge target="NP_003143.2" source="NP_579880.1" interaction="upregulates" id="NP_579880.1 (upregulates) NP_003143.2"/>
                <edge target="NP_002145.3" source="NP_579894.2" interaction="upregulates" id="NP_579894.2 (upregulates) NP_002145.3"/>
                <edge target="NP_002107.3" source="NP_057857.2" interaction="downregulates" id="NP_057857.2 (downregulates) NP_002107.3"/>
                <edge target="NP_002156.2" source="NP_057853.1" interaction="upregulates" id="NP_057853.1 (upregulates) NP_002156.2"/>
                <edge target="NP_002189.1" source="NP_057857.2" interaction="upregulates" id="NP_057857.2 (upregulates) NP_002189.1"/>
                <edge target="NP_000192.1" source="NP_057853.1" interaction="upregulates" id="NP_057853.1 (upregulates) NP_000192.1"/>
                <edge target="NP_054702.1" source="NP_579894.2" interaction="upregulates" id="NP_579894.2 (upregulates) NP_054702.1"/>
                <edge target="NP_612815.1" source="NP_057857.2" interaction="upregulates" id="NP_057857.2 (upregulates) NP_612815.1"/>
                <edge target="NP_000873.2" source="NP_579894.2" interaction="downregulates" id="NP_579894.2 (downregulates) NP_000873.2"/>
                <edge target="NP_005025.1" source="NP_579894.2" interaction="upregulates" id="NP_579894.2 (upregulates) NP_005025.1"/>
                <edge target="NP_006078.2" source="NP_057853.1" interaction="downregulates" id="NP_057853.1 (downregulates) NP_006078.2"/>
                <edge target="NP_000556.1" source="NP_057856.1" interaction="upregulates" id="NP_057856.1 (upregulates) NP_000556.1"/>
                <edge target="NP_002741.1" source="NP_579894.2" interaction="upregulates" id="NP_579894.2 (upregulates) NP_002741.1"/>
                <edge target="NP_000577.2" source="NP_057853.1" interaction="upregulates" id="NP_057853.1 (upregulates) NP_000577.2"/>
                <edge target="NP_057292.1" source="NP_057850.1" interaction="regulated by" id="NP_057850.1 (regulated by) NP_057292.1"/>
                <edge target="NP_000596.2" source="NP_579894.2" interaction="downregulates" id="NP_579894.2 (downregulates) NP_000596.2"/>
                <edge target="NP_004370.1" source="NP_057853.1" interaction="downregulates" id="NP_057853.1 (downregulates) NP_004370.1"/>
                <edge target="NP_000575.1" source="NP_057853.1" interaction="downregulates" id="NP_057853.1 (downregulates) NP_000575.1"/>
                <edge target="NP_001246.2" source="NP_057853.1" interaction="downregulates" id="NP_057853.1 (downregulates) NP_001246.2"/>
                <edge target="NP_002107.3" source="NP_057853.1" interaction="upregulates" id="NP_057853.1 (upregulates) NP_002107.3"/>
                <edge target="NP_000873.2" source="NP_057857.2" interaction="upregulates" id="NP_057857.2 (upregulates) NP_000873.2"/>
                <edge target="NP_001609.1" source="NP_057853.1" interaction="regulates" id="NP_057853.1 (regulates) NP_001609.1"/>
                <edge target="NP_003191.1" source="NP_057853.1" interaction="regulated by" id="NP_057853.1 (regulated by) NP_003191.1"/>
                <edge target="NP_055232.1" source="NP_579894.2" interaction="upregulates" id="NP_579894.2 (upregulates) NP_055232.1"/>
                <edge target="NP_001556.1" source="NP_579894.2" interaction="upregulates" id="NP_579894.2 (upregulates) NP_001556.1"/>
                <edge target="NP_109587.1" source="NP_057857.2" interaction="upregulates" id="NP_057857.2 (upregulates) NP_109587.1"/>
                <edge target="NP_003477.4" source="NP_057856.1" interaction="regulated by" id="NP_057856.1 (regulated by) NP_003477.4"/>
                <edge target="NP_065390.1" source="NP_057852.2" interaction="upregulates" id="NP_057852.2 (upregulates) NP_065390.1"/>
                <edge target="NP_005850.1" source="NP_057853.1" interaction="regulated by" id="NP_057853.1 (regulated by) NP_005850.1"/>
                <edge target="NP_000586.2" source="NP_579894.2" interaction="upregulates" id="NP_579894.2 (upregulates) NP_000586.2"/>
                <edge target="NP_006500.2" source="NP_057853.1" interaction="regulated by" id="NP_057853.1 (regulated by) NP_006500.2"/>
                <edge target="NP_002638.2" source="NP_579894.2" interaction="regulated by" id="NP_579894.2 (regulated by) NP_002638.2"/>
                <edge target="NP_110383.1" source="NP_057853.1" interaction="regulated by" id="NP_057853.1 (regulated by) NP_110383.1"/>
                <edge target="NP_065149.2" source="NP_057852.2" interaction="upregulates" id="NP_057852.2 (upregulates) NP_065149.2"/>
                <edge target="NP_004587.1" source="NP_057857.2" interaction="upregulates" id="NP_057857.2 (upregulates) NP_004587.1"/>
                <edge target="NP_076918.1" source="NP_057853.1" interaction="upregulates" id="NP_057853.1 (upregulates) NP_076918.1"/>
                <edge target="NP_001241.1" source="NP_057852.2" interaction="downregulates" id="NP_057852.2 (downregulates) NP_001241.1"/>
                <edge target="NP_001754.2" source="NP_057857.2" interaction="downregulates" id="NP_057857.2 (downregulates) NP_001754.2"/>
                <edge target="NP_000202.2" source="NP_057853.1" interaction="upregulates" id="NP_057853.1 (upregulates) NP_000202.2"/>
                <edge target="NP_004040.1" source="NP_057855.1" interaction="downregulates" id="NP_057855.1 (downregulates) NP_004040.1"/>
                <edge target="NP_444284.1" source="NP_057857.2" interaction="upregulates" id="NP_057857.2 (upregulates) NP_444284.1"/>
                <edge target="NP_002493.3" source="NP_057853.1" interaction="regulated by" id="NP_057853.1 (regulated by) NP_002493.3"/>
                <edge target="NP_002262.3" source="NP_057852.2" interaction="regulates" id="NP_057852.2 (regulates) NP_002262.3"/>
                <edge target="NP_848927.1" source="NP_579894.2" interaction="upregulates" id="NP_579894.2 (upregulates) NP_848927.1"/>
                <edge target="NP_000577.2" source="NP_579894.2" interaction="upregulates" id="NP_579894.2 (upregulates) NP_000577.2"/>
                <edge target="NP_001069.1" source="NP_057853.1" interaction="upregulates" id="NP_057853.1 (upregulates) NP_001069.1"/>
                <edge target="NP_002113.2" source="NP_579895.1" interaction="upregulates" id="NP_579895.1 (upregulates) NP_002113.2"/>
                <edge target="NP_005182.1" source="NP_057852.2" interaction="downregulates" id="NP_057852.2 (downregulates) NP_005182.1"/>
                <edge target="NP_005391.1" source="NP_057857.2" interaction="downregulates" id="NP_057857.2 (downregulates) NP_005391.1"/>
                <edge target="NP_000607.1" source="NP_579894.2" interaction="downregulates" id="NP_579894.2 (downregulates) NP_000607.1"/>
                <edge target="NP_005525.2" source="NP_579894.2" interaction="upregulates" id="NP_579894.2 (upregulates) NP_005525.2"/>
                <edge target="NP_002115.1" source="NP_579894.2" interaction="upregulates" id="NP_579894.2 (upregulates) NP_002115.1"/>
                <edge target="NP_002974.1" source="NP_579894.2" interaction="downregulates" id="NP_579894.2 (downregulates) NP_002974.1"/>
                <edge target="NP_000380.1" source="NP_057852.2" interaction="upregulates" id="NP_057852.2 (upregulates) NP_000380.1"/>
                <edge target="NP_006135.1" source="NP_057857.2" interaction="upregulates" id="NP_057857.2 (upregulates) NP_006135.1"/>
                <edge target="NP_002190.1" source="NP_057857.2" interaction="upregulates" id="NP_057857.2 (upregulates) NP_002190.1"/>
                <edge target="NP_000929.1" source="NP_579894.2" interaction="upregulates" id="NP_579894.2 (upregulates) NP_000929.1"/>
                <edge target="NP_005243.1" source="NP_057853.1" interaction="upregulates" id="NP_057853.1 (upregulates) NP_005243.1"/>
                <edge target="NP_006130.1" source="NP_057857.2" interaction="downregulates" id="NP_057857.2 (downregulates) NP_006130.1"/>
                <edge target="NP_000596.2" source="NP_579895.1" interaction="upregulates" id="NP_579895.1 (upregulates) NP_000596.2"/>
                <edge target="NP_005943.1" source="NP_057853.1" interaction="upregulates" id="NP_057853.1 (upregulates) NP_005943.1"/>
                <edge target="NP_002074.2" source="NP_057853.1" interaction="downregulates" id="NP_057853.1 (downregulates) NP_002074.2"/>
                <edge target="NP_000580.1" source="NP_057852.2" interaction="downregulates" id="NP_057852.2 (downregulates) NP_000580.1"/>
                <edge target="NP_078943.1" source="NP_057850.1" interaction="regulated by" id="NP_057850.1 (regulated by) NP_078943.1"/>
                <edge target="NP_002398.1" source="NP_057853.1" interaction="upregulates" id="NP_057853.1 (upregulates) NP_002398.1"/>
                <edge target="NP_000518.1" source="NP_057857.2" interaction="upregulates" id="NP_057857.2 (upregulates) NP_000518.1"/>
                <edge target="NP_002126.2" source="NP_057852.2" interaction="downregulates" id="NP_057852.2 (downregulates) NP_002126.2"/>
                <edge target="NP_000563.1" source="NP_057857.2" interaction="upregulates" id="NP_057857.2 (upregulates) NP_000563.1"/>
                <edge target="NP_001502.1" source="NP_579894.2" interaction="upregulates" id="NP_579894.2 (upregulates) NP_001502.1"/>
                <edge target="NP_002020.1" source="NP_579894.2" interaction="downregulates" id="NP_579894.2 (downregulates) NP_002020.1"/>
                <edge target="NP_000610.2" source="NP_057857.2" interaction="downregulates" id="NP_057857.2 (downregulates) NP_000610.2"/>
                <edge target="NP_000577.2" source="NP_579876.2" interaction="upregulates" id="NP_579876.2 (upregulates) NP_000577.2"/>
                <edge target="NP_003143.2" source="NP_579894.2" interaction="downregulates" id="NP_579894.2 (downregulates) NP_003143.2"/>
                <edge target="NP_066978.1" source="NP_057857.2" interaction="upregulates" id="NP_057857.2 (upregulates) NP_066978.1"/>
                <edge target="NP_005205.2" source="NP_057857.2" interaction="upregulates" id="NP_057857.2 (upregulates) NP_005205.2"/>
                <edge target="NP_787058.3" source="NP_057857.2" interaction="downregulates" id="NP_057857.2 (downregulates) NP_787058.3"/>
                <edge target="NP_002761.1" source="NP_579894.2" interaction="upregulates" id="NP_579894.2 (upregulates) NP_002761.1"/>
                <edge target="NP_001727.1" source="NP_579894.2" interaction="downregulates" id="NP_579894.2 (downregulates) NP_001727.1"/>
                <edge target="NP_001871.2" source="NP_579894.2" interaction="upregulates" id="NP_579894.2 (upregulates) NP_001871.2"/>
                <edge target="NP_000607.1" source="NP_057855.1" interaction="downregulates" id="NP_057855.1 (downregulates) NP_000607.1"/>
                <edge target="NP_055521.1" source="NP_057853.1" interaction="regulated by" id="NP_057853.1 (regulated by) NP_055521.1"/>
                <edge target="NP_000537.3" source="NP_057852.2" interaction="regulated by" id="NP_057852.2 (regulated by) NP_000537.3"/>
                <edge target="NP_002196.2" source="NP_057853.1" interaction="upregulates" id="NP_057853.1 (upregulates) NP_002196.2"/>
                <edge target="NP_002108.4" source="NP_057853.1" interaction="upregulates" id="NP_057853.1 (upregulates) NP_002108.4"/>
                <edge target="NP_783319.1" source="NP_057853.1" interaction="upregulates" id="NP_057853.1 (upregulates) NP_783319.1"/>
                <edge target="NP_006369.2" source="NP_057853.1" interaction="upregulates" id="NP_057853.1 (upregulates) NP_006369.2"/>
                <edge target="NP_002046.1" source="NP_579894.2" interaction="downregulates" id="NP_579894.2 (downregulates) NP_002046.1"/>
                <edge target="NP_005637.3" source="NP_057853.1" interaction="regulates" id="NP_057853.1 (regulates) NP_005637.3"/>
                <edge target="NP_000567.1" source="NP_057850.1" interaction="upregulated by" id="NP_057850.1 (upregulated by) NP_000567.1"/>
                <edge target="NP_003875.3" source="NP_057853.1" interaction="regulated by" id="NP_057853.1 (regulated by) NP_003875.3"/>
                <edge target="NP_006234.1" source="NP_057852.2" interaction="upregulates" id="NP_057852.2 (upregulates) NP_006234.1"/>
                <edge target="NP_663745.1" source="NP_057853.1" interaction="upregulates" id="NP_057853.1 (upregulates) NP_663745.1"/>
                <edge target="NP_055449.1" source="NP_057853.1" interaction="downregulates" id="NP_057853.1 (downregulates) NP_055449.1"/>
                <edge target="NP_003989.2" source="NP_057857.2" interaction="downregulates" id="NP_057857.2 (downregulates) NP_003989.2"/>
                <edge target="NP_000369.3" source="NP_057857.2" interaction="downregulates" id="NP_057857.2 (downregulates) NP_000369.3"/>
                <edge target="NP_001091.1" source="NP_057853.1" interaction="downregulates" id="NP_057853.1 (downregulates) NP_001091.1"/>
                <edge target="NP_066924.1" source="NP_057853.1" interaction="downregulates" id="NP_057853.1 (downregulates) NP_066924.1"/>
                <edge target="NP_031382.1" source="NP_057853.1" interaction="upregulates" id="NP_057853.1 (upregulates) NP_031382.1"/>
                <edge target="NP_006210.1" source="NP_579894.2" interaction="regulated by" id="NP_579894.2 (regulated by) NP_006210.1"/>
                <edge target="NP_055126.1" source="NP_057852.2" interaction="downregulates" id="NP_057852.2 (downregulates) NP_055126.1"/>
                <edge target="NP_000201.2" source="NP_057852.2" interaction="upregulates" id="NP_057852.2 (upregulates) NP_000201.2"/>
                <edge target="NP_072049.2" source="NP_057853.1" interaction="downregulates" id="NP_057853.1 (downregulates) NP_072049.2"/>
                <edge target="NP_005507.3" source="NP_057857.2" interaction="downregulates" id="NP_057857.2 (downregulates) NP_005507.3"/>
                <edge target="NP_000591.1" source="NP_057853.1" interaction="upregulates" id="NP_057853.1 (upregulates) NP_000591.1"/>
                <edge target="NP_000579.2" source="NP_057856.1" interaction="upregulates" id="NP_057856.1 (upregulates) NP_000579.2"/>
                <edge target="NP_001609.1" source="NP_057853.1" interaction="regulated by" id="NP_057853.1 (regulated by) NP_001609.1"/>
                <edge target="NP_002178.2" source="NP_579876.2" interaction="upregulates" id="NP_579876.2 (upregulates) NP_002178.2"/>
                <edge target="NP_002730.1" source="NP_579894.2" interaction="upregulates" id="NP_579894.2 (upregulates) NP_002730.1"/>
                <edge target="NP_002118.1" source="NP_057853.1" interaction="upregulates" id="NP_057853.1 (upregulates) NP_002118.1"/>
                <edge target="NP_898883.1" source="NP_057853.1" interaction="upregulates" id="NP_057853.1 (upregulates) NP_898883.1"/>
                <edge target="NP_003229.1" source="NP_057853.1" interaction="upregulates" id="NP_057853.1 (upregulates) NP_003229.1"/>
                <edge target="NP_000302.1" source="NP_057853.1" interaction="upregulates" id="NP_057853.1 (upregulates) NP_000302.1"/>
                <edge target="NP_000591.1" source="NP_579894.2" interaction="upregulates" id="NP_579894.2 (upregulates) NP_000591.1"/>
                <edge target="NP_003692.1" source="NP_057852.2" interaction="upregulates" id="NP_057852.2 (upregulates) NP_003692.1"/>
                <edge target="NP_067674.2" source="NP_057857.2" interaction="downregulates" id="NP_057857.2 (downregulates) NP_067674.2"/>
                <edge target="NP_005940.1" source="NP_057853.1" interaction="upregulates" id="NP_057853.1 (upregulates) NP_005940.1"/>
                <edge target="NP_000928.1" source="NP_579894.2" interaction="upregulates" id="NP_579894.2 (upregulates) NP_000928.1"/>
                <edge target="NP_065149.2" source="NP_057853.1" interaction="regulated by" id="NP_057853.1 (regulated by) NP_065149.2"/>
                <edge target="NP_006079.1" source="NP_057853.1" interaction="downregulates" id="NP_057853.1 (downregulates) NP_006079.1"/>
                <edge target="NP_005338.1" source="NP_057853.1" interaction="regulated by" id="NP_057853.1 (regulated by) NP_005338.1"/>
                <edge target="NP_003989.2" source="NP_057852.2" interaction="downregulates" id="NP_057852.2 (downregulates) NP_003989.2"/>
                <edge target="NP_002974.1" source="NP_057853.1" interaction="downregulates" id="NP_057853.1 (downregulates) NP_002974.1"/>
                <edge target="NP_150634.1" source="NP_579894.2" interaction="upregulates" id="NP_579894.2 (upregulates) NP_150634.1"/>
                <edge target="NP_005505.2" source="NP_579895.1" interaction="upregulates" id="NP_579895.1 (upregulates) NP_005505.2"/>
                <edge target="NP_006130.1" source="NP_057852.2" interaction="downregulates" id="NP_057852.2 (downregulates) NP_006130.1"/>
                <edge target="NP_000624.2" source="NP_057856.1" interaction="downregulates" id="NP_057856.1 (downregulates) NP_000624.2"/>
                <edge target="NP_065390.1" source="NP_057857.2" interaction="upregulates" id="NP_057857.2 (upregulates) NP_065390.1"/>
                <edge target="NP_000873.2" source="NP_057853.1" interaction="upregulates" id="NP_057853.1 (upregulates) NP_000873.2"/>
                <edge target="NP_056511.2" source="NP_057853.1" interaction="downregulates" id="NP_057853.1 (downregulates) NP_056511.2"/>
                <edge target="NP_004039.1" source="NP_057853.1" interaction="downregulates" id="NP_057853.1 (downregulates) NP_004039.1"/>
                <edge target="NP_076918.1" source="NP_579894.2" interaction="downregulates" id="NP_579894.2 (downregulates) NP_076918.1"/>
                <edge target="NP_000256.3" source="NP_057853.1" interaction="upregulates" id="NP_057853.1 (upregulates) NP_000256.3"/>
                <edge target="NP_000305.3" source="NP_057853.1" interaction="downregulates" id="NP_057853.1 (downregulates) NP_000305.3"/>
                <edge target="NP_066401.2" source="NP_057856.1" interaction="upregulated by" id="NP_057856.1 (upregulated by) NP_066401.2"/>
                <edge target="NP_002974.1" source="NP_057857.2" interaction="upregulates" id="NP_057857.2 (upregulates) NP_002974.1"/>
                <edge target="NP_006209.2" source="NP_579894.2" interaction="regulated by" id="NP_579894.2 (regulated by) NP_006209.2"/>
                <edge target="NP_003992.3" source="NP_057857.2" interaction="downregulates" id="NP_057857.2 (downregulates) NP_003992.3"/>
                <edge target="NP_006246.2" source="NP_057853.1" interaction="regulated by" id="NP_057853.1 (regulated by) NP_006246.2"/>
                <edge target="NP_072049.2" source="NP_057853.1" interaction="upregulates" id="NP_057853.1 (upregulates) NP_072049.2"/>
                <edge target="NP_000823.4" source="NP_057853.1" interaction="upregulates" id="NP_057853.1 (upregulates) NP_000823.4"/>
                <edge target="NP_055026.1" source="NP_579894.2" interaction="upregulates" id="NP_579894.2 (upregulates) NP_055026.1"/>
                <edge target="NP_005941.1" source="NP_057853.1" interaction="upregulates" id="NP_057853.1 (upregulates) NP_005941.1"/>
                <edge target="NP_005938.1" source="NP_057853.1" interaction="upregulates" id="NP_057853.1 (upregulates) NP_005938.1"/>
                <edge target="NP_000651.3" source="NP_057856.1" interaction="upregulates" id="NP_057856.1 (upregulates) NP_000651.3"/>
                <edge target="NP_002164.1" source="NP_579894.2" interaction="upregulates" id="NP_579894.2 (upregulates) NP_002164.1"/>
                <edge target="NP_612370.3" source="NP_057850.1" interaction="regulated by" id="NP_057850.1 (regulated by) NP_612370.3"/>
                <edge target="NP_001500.1" source="NP_057853.1" interaction="downregulates" id="NP_057853.1 (downregulates) NP_001500.1"/>
                <edge target="NP_002976.2" source="NP_579894.2" interaction="upregulates" id="NP_579894.2 (upregulates) NP_002976.2"/>
                <edge target="NP_002176.2" source="NP_057853.1" interaction="upregulates" id="NP_057853.1 (upregulates) NP_002176.2"/>
                <edge target="NP_000563.1" source="NP_579894.2" interaction="upregulates" id="NP_579894.2 (upregulates) NP_000563.1"/>
                <edge target="NP_001781.1" source="NP_057853.1" interaction="downregulates" id="NP_057853.1 (downregulates) NP_001781.1"/>
                <edge target="NP_005377.1" source="NP_579894.2" interaction="downregulates" id="NP_579894.2 (downregulates) NP_005377.1"/>
                <edge target="NP_003381.1" source="NP_057852.2" interaction="downregulates" id="NP_057852.2 (downregulates) NP_003381.1"/>
                <edge target="NP_000388.2" source="NP_579880.1" interaction="downregulates" id="NP_579880.1 (downregulates) NP_000388.2"/>
                <edge target="NP_006209.2" source="NP_057857.2" interaction="upregulates" id="NP_057857.2 (upregulates) NP_006209.2"/>
                <edge target="NP_002792.1" source="NP_057853.1" interaction="upregulates" id="NP_057853.1 (upregulates) NP_002792.1"/>
                <edge target="NP_001759.3" source="NP_057857.2" interaction="downregulates" id="NP_057857.2 (downregulates) NP_001759.3"/>
                <edge target="NP_002728.1" source="NP_579894.2" interaction="upregulates" id="NP_579894.2 (upregulates) NP_002728.1"/>
                <edge target="NP_005992.1" source="NP_579894.2" interaction="upregulates" id="NP_579894.2 (upregulates) NP_005992.1"/>
                <edge target="NP_002111.1" source="NP_579895.1" interaction="upregulates" id="NP_579895.1 (upregulates) NP_002111.1"/>
                <edge target="NP_068733.1" source="NP_057853.1" interaction="downregulates" id="NP_057853.1 (downregulates) NP_068733.1"/>
                <edge target="NP_003381.1" source="NP_057852.2" interaction="upregulates" id="NP_057852.2 (upregulates) NP_003381.1"/>
                <edge target="NP_000572.2" source="NP_057853.1" interaction="downregulates" id="NP_057853.1 (downregulates) NP_000572.2"/>
                <edge target="NP_002866.2" source="NP_057853.1" interaction="upregulates" id="NP_057853.1 (upregulates) NP_002866.2"/>
                <edge target="NP_006077.2" source="NP_057853.1" interaction="downregulates" id="NP_057853.1 (downregulates) NP_006077.2"/>
                <edge target="NP_003989.2" source="NP_057853.1" interaction="regulated by" id="NP_057853.1 (regulated by) NP_003989.2"/>
                <edge target="NP_000575.1" source="NP_579894.2" interaction="upregulates" id="NP_579894.2 (upregulates) NP_000575.1"/>
                <edge target="NP_004300.1" source="NP_057852.2" interaction="upregulates" id="NP_057852.2 (upregulates) NP_004300.1"/>
                <edge target="NP_002402.1" source="NP_057853.1" interaction="upregulates" id="NP_057853.1 (upregulates) NP_002402.1"/>
                <edge target="NP_005942.1" source="NP_057853.1" interaction="upregulates" id="NP_057853.1 (upregulates) NP_005942.1"/>
                <edge target="NP_004337.2" source="NP_057853.1" interaction="downregulates" id="NP_057853.1 (downregulates) NP_004337.2"/>
                <edge target="NP_003003.3" source="NP_057856.1" interaction="upregulates" id="NP_057856.1 (upregulates) NP_003003.3"/>
                <edge target="NP_003227.1" source="NP_057853.1" interaction="upregulates" id="NP_057853.1 (upregulates) NP_003227.1"/>
                <edge target="NP_003063.2" source="NP_057853.1" interaction="regulated by" id="NP_057853.1 (regulated by) NP_003063.2"/>
                <edge target="NP_004869.1" source="NP_579880.1" interaction="upregulates" id="NP_579880.1 (upregulates) NP_004869.1"/>
                <edge target="NP_005347.3" source="NP_057857.2" interaction="upregulates" id="NP_057857.2 (upregulates) NP_005347.3"/>
                <edge target="NP_001540.2" source="NP_057853.1" interaction="upregulates" id="NP_057853.1 (upregulates) NP_001540.2"/>
                <edge target="NP_057399.1" source="NP_579894.2" interaction="upregulates" id="NP_579894.2 (upregulates) NP_057399.1"/>
                <edge target="NP_001617.1" source="NP_057853.1" interaction="upregulates" id="NP_057853.1 (upregulates) NP_001617.1"/>
                <edge target="NP_002729.2" source="NP_057857.2" interaction="downregulates" id="NP_057857.2 (downregulates) NP_002729.2"/>
                <edge target="NP_000610.2" source="NP_057852.2" interaction="downregulates" id="NP_057852.2 (downregulates) NP_000610.2"/>
                <edge target="NP_004315.1" source="NP_057853.1" interaction="upregulates" id="NP_057853.1 (upregulates) NP_004315.1"/>
                <edge target="NP_000192.1" source="NP_579894.2" interaction="upregulates" id="NP_579894.2 (upregulates) NP_000192.1"/>
                <edge target="NP_006408.2" source="NP_057853.1" interaction="upregulates" id="NP_057853.1 (upregulates) NP_006408.2"/>
                <edge target="NP_000596.2" source="NP_579894.2" interaction="upregulates" id="NP_579894.2 (upregulates) NP_000596.2"/>
                <edge target="NP_003055.1" source="NP_579894.2" interaction="upregulates" id="NP_579894.2 (upregulates) NP_003055.1"/>
                <edge target="NP_057291.1" source="NP_057853.1" interaction="upregulates" id="NP_057853.1 (upregulates) NP_057291.1"/>
                <edge target="NP_002178.2" source="NP_579894.2" interaction="downregulates" id="NP_579894.2 (downregulates) NP_002178.2"/>
                <edge target="NP_002574.2" source="NP_057853.1" interaction="upregulates" id="NP_057853.1 (upregulates) NP_002574.2"/>
                <edge target="NP_000570.1" source="NP_579895.1" interaction="upregulates" id="NP_579895.1 (upregulates) NP_000570.1"/>
                <edge target="NP_002112.3" source="NP_579895.1" interaction="upregulates" id="NP_579895.1 (upregulates) NP_002112.3"/>
                <edge target="NP_006209.2" source="NP_057857.2" interaction="downregulates" id="NP_057857.2 (downregulates) NP_006209.2"/>
                <edge target="NP_001959.1" source="NP_579894.2" interaction="upregulates" id="NP_579894.2 (upregulates) NP_001959.1"/>
                <edge target="NP_000055.2" source="NP_057856.1" interaction="upregulates" id="NP_057856.1 (upregulates) NP_000055.2"/>
                <edge target="NP_004748.2" source="NP_057853.1" interaction="upregulates" id="NP_057853.1 (upregulates) NP_004748.2"/>
                <edge target="NP_005614.2" source="NP_057853.1" interaction="upregulates" id="NP_057853.1 (upregulates) NP_005614.2"/>
                <edge target="NP_005219.2" source="NP_057850.1" interaction="upregulates" id="NP_057850.1 (upregulates) NP_005219.2"/>
                <edge target="NP_000610.2" source="NP_579895.1" interaction="upregulates" id="NP_579895.1 (upregulates) NP_000610.2"/>
                <edge target="NP_000570.1" source="NP_579894.2" interaction="downregulates" id="NP_579894.2 (downregulates) NP_000570.1"/>
                <edge target="NP_001156.1" source="NP_057853.1" interaction="upregulates" id="NP_057853.1 (upregulates) NP_001156.1"/>
                <edge target="NP_008839.2" source="NP_057853.1" interaction="downregulates" id="NP_057853.1 (downregulates) NP_008839.2"/>
                <edge target="NP_000537.3" source="NP_579894.2" interaction="upregulates" id="NP_579894.2 (upregulates) NP_000537.3"/>
                <edge target="NP_002164.1" source="NP_057856.1" interaction="upregulated by" id="NP_057856.1 (upregulated by) NP_002164.1"/>
                <edge target="NP_001159.2" source="NP_057852.2" interaction="upregulates" id="NP_057852.2 (upregulates) NP_001159.2"/>
                <edge target="NP_000168.1" source="NP_057853.1" interaction="downregulates" id="NP_057853.1 (downregulates) NP_000168.1"/>
                <edge target="NP_006111.2" source="NP_057853.1" interaction="downregulates" id="NP_057853.1 (downregulates) NP_006111.2"/>
                <edge target="NP_002973.1" source="NP_057853.1" interaction="upregulates" id="NP_057853.1 (upregulates) NP_002973.1"/>
                <edge target="NP_001654.1" source="NP_057857.2" interaction="regulated by" id="NP_057857.2 (regulated by) NP_001654.1"/>
                <edge target="NP_061984.2" source="NP_057857.2" interaction="downregulates" id="NP_057857.2 (downregulates) NP_061984.2"/>
                <edge target="NP_005616.2" source="NP_579894.2" interaction="upregulates" id="NP_579894.2 (upregulates) NP_005616.2"/>
                <edge target="NP_002746.1" source="NP_579894.2" interaction="upregulates" id="NP_579894.2 (upregulates) NP_002746.1"/>
                <edge target="NP_001306.1" source="NP_579894.2" interaction="upregulates" id="NP_579894.2 (upregulates) NP_001306.1"/>
                <edge target="NP_002707.3" source="NP_057852.2" interaction="upregulates" id="NP_057852.2 (upregulates) NP_002707.3"/>
                <edge target="NP_002637.2" source="NP_579894.2" interaction="regulated by" id="NP_579894.2 (regulated by) NP_002637.2"/>
                <edge target="NP_005654.2" source="NP_057853.1" interaction="downregulates" id="NP_057853.1 (downregulates) NP_005654.2"/>
                <edge target="NP_006237.1" source="NP_057853.1" interaction="regulated by" id="NP_057853.1 (regulated by) NP_006237.1"/>
                <edge target="NP_872355.1" source="NP_579895.1" interaction="upregulates" id="NP_579895.1 (upregulates) NP_872355.1"/>
                <edge target="NP_000607.1" source="NP_057853.1" interaction="upregulates" id="NP_057853.1 (upregulates) NP_000607.1"/>
                <edge target="NP_002787.2" source="NP_057857.2" interaction="downregulates" id="NP_057857.2 (downregulates) NP_002787.2"/>
                <edge target="NP_002533.1" source="NP_057853.1" interaction="upregulates" id="NP_057853.1 (upregulates) NP_002533.1"/>
                <edge target="NP_783320.2" source="NP_057853.1" interaction="upregulates" id="NP_057853.1 (upregulates) NP_783320.2"/>
                <edge target="NP_005498.1" source="NP_057853.1" interaction="downregulates" id="NP_057853.1 (downregulates) NP_005498.1"/>
                <edge target="NP_109587.1" source="NP_579894.2" interaction="upregulates" id="NP_579894.2 (upregulates) NP_109587.1"/>
                <edge target="NP_002164.1" source="NP_579895.1" interaction="upregulates" id="NP_579895.1 (upregulates) NP_002164.1"/>
                <edge target="NP_002146.2" source="NP_057853.1" interaction="regulated by" id="NP_057853.1 (regulated by) NP_002146.2"/>
                <edge target="NP_005338.1" source="NP_579894.2" interaction="upregulates" id="NP_579894.2 (upregulates) NP_005338.1"/>
                <edge target="NP_002218.2" source="NP_579894.2" interaction="upregulates" id="NP_579894.2 (upregulates) NP_002218.2"/>
                <edge target="NP_291032.2" source="NP_579895.1" interaction="upregulates" id="NP_579895.1 (upregulates) NP_291032.2"/>
                <edge target="NP_003989.2" source="NP_057852.2" interaction="regulates" id="NP_057852.2 (regulates) NP_003989.2"/>
                <edge target="NP_000624.2" source="NP_057853.1" interaction="downregulates" id="NP_057853.1 (downregulates) NP_000624.2"/>
                <edge target="NP_002108.4" source="NP_057857.2" interaction="downregulates" id="NP_057857.2 (downregulates) NP_002108.4"/>
                <edge target="NP_001195.2" source="NP_057853.1" interaction="downregulates" id="NP_057853.1 (downregulates) NP_001195.2"/>
                <edge target="NP_775188.1" source="NP_057852.2" interaction="upregulates" id="NP_057852.2 (upregulates) NP_775188.1"/>
                <edge target="NP_000630.1" source="NP_579894.2" interaction="upregulates" id="NP_579894.2 (upregulates) NP_000630.1"/>
                <edge target="NP_006030.2" source="NP_057853.1" interaction="downregulates" id="NP_057853.1 (downregulates) NP_006030.2"/>
                <edge target="NP_001772.1" source="NP_579894.2" interaction="downregulates" id="NP_579894.2 (downregulates) NP_001772.1"/>
                <edge target="NP_005524.1" source="NP_057853.1" interaction="upregulates" id="NP_057853.1 (upregulates) NP_005524.1"/>
                <edge target="NP_000651.3" source="NP_057853.1" interaction="upregulates" id="NP_057853.1 (upregulates) NP_000651.3"/>
                <edge target="NP_064440.1" source="NP_579895.1" interaction="upregulates" id="NP_579895.1 (upregulates) NP_064440.1"/>
                <edge target="NP_000591.1" source="NP_057856.1" interaction="upregulates" id="NP_057856.1 (upregulates) NP_000591.1"/>
                <edge target="NP_001604.1" source="NP_057853.1" interaction="downregulates" id="NP_057853.1 (downregulates) NP_001604.1"/>
                <edge target="NP_006225.1" source="NP_579894.2" interaction="upregulates" id="NP_579894.2 (upregulates) NP_006225.1"/>
                <edge target="NP_000580.1" source="NP_057853.1" interaction="upregulates" id="NP_057853.1 (upregulates) NP_000580.1"/>
                <edge target="NP_002167.1" source="NP_579895.1" interaction="upregulates" id="NP_579895.1 (upregulates) NP_002167.1"/>
                <edge target="NP_775266.1" source="NP_057857.2" interaction="upregulates" id="NP_057857.2 (upregulates) NP_775266.1"/>
                <edge target="NP_002974.1" source="NP_057852.2" interaction="downregulates" id="NP_057852.2 (downregulates) NP_002974.1"/>
                <edge target="NP_001069.1" source="NP_579894.2" interaction="upregulates" id="NP_579894.2 (upregulates) NP_001069.1"/>
                <edge target="NP_005032.2" source="NP_057853.1" interaction="downregulates" id="NP_057853.1 (downregulates) NP_005032.2"/>
                <edge target="NP_065390.1" source="NP_057856.1" interaction="downregulated by" id="NP_057856.1 (downregulated by) NP_065390.1"/>
                <edge target="NP_000034.1" source="NP_057853.1" interaction="upregulates" id="NP_057853.1 (upregulates) NP_000034.1"/>
                <edge target="NP_002710.2" source="NP_057852.2" interaction="upregulates" id="NP_057852.2 (upregulates) NP_002710.2"/>
                <edge target="NP_002986.1" source="NP_057853.1" interaction="upregulates" id="NP_057853.1 (upregulates) NP_002986.1"/>
                <edge target="NP_765978.1" source="NP_057852.2" interaction="upregulates" id="NP_057852.2 (upregulates) NP_765978.1"/>
                <edge target="NP_000064.1" source="NP_057857.2" interaction="downregulates" id="NP_057857.2 (downregulates) NP_000064.1"/>
                <edge target="NP_004371.2" source="NP_057853.1" interaction="regulated by" id="NP_057853.1 (regulated by) NP_004371.2"/>
                <edge target="NP_003831.2" source="NP_579894.2" interaction="upregulates" id="NP_579894.2 (upregulates) NP_003831.2"/>
                <edge target="NP_000873.2" source="NP_057853.1" interaction="downregulates" id="NP_057853.1 (downregulates) NP_000873.2"/>
                <edge target="NP_001777.1" source="NP_579894.2" interaction="upregulates" id="NP_579894.2 (upregulates) NP_001777.1"/>
                <edge target="NP_060042.2" source="NP_057852.2" interaction="downregulates" id="NP_057852.2 (downregulates) NP_060042.2"/>
                <edge target="NP_000218.2" source="NP_057853.1" interaction="upregulates" id="NP_057853.1 (upregulates) NP_000218.2"/>
                <edge target="NP_002125.3" source="NP_579894.2" interaction="upregulates" id="NP_579894.2 (upregulates) NP_002125.3"/>
                <edge target="NP_004300.1" source="NP_057853.1" interaction="downregulates" id="NP_057853.1 (downregulates) NP_004300.1"/>
                <edge target="NP_002728.1" source="NP_057853.1" interaction="regulated by" id="NP_057853.1 (regulated by) NP_002728.1"/>
                <edge target="NP_000469.3" source="NP_579894.2" interaction="downregulates" id="NP_579894.2 (downregulates) NP_000469.3"/>
                <edge target="NP_002118.1" source="NP_579895.1" interaction="upregulates" id="NP_579895.1 (upregulates) NP_002118.1"/>
                <edge target="NP_002733.2" source="NP_057853.1" interaction="regulated by" id="NP_057853.1 (regulated by) NP_002733.2"/>
                <edge target="NP_004796.1" source="NP_579894.2" interaction="upregulates" id="NP_579894.2 (upregulates) NP_004796.1"/>
                <edge target="NP_004500.2" source="NP_057853.1" interaction="upregulates" id="NP_057853.1 (upregulates) NP_004500.2"/>
                <edge target="NP_003102.1" source="NP_057853.1" interaction="upregulates" id="NP_057853.1 (upregulates) NP_003102.1"/>
                <edge target="NP_005944.1" source="NP_057853.1" interaction="upregulates" id="NP_057853.1 (upregulates) NP_005944.1"/>
                <edge target="NP_000203.2" source="NP_057853.1" interaction="upregulates" id="NP_057853.1 (upregulates) NP_000203.2"/>
                <edge target="NP_001217.2" source="NP_579894.2" interaction="upregulates" id="NP_579894.2 (upregulates) NP_001217.2"/>
                <edge target="NP_004315.1" source="NP_057852.2" interaction="upregulates" id="NP_057852.2 (upregulates) NP_004315.1"/>
                <edge target="NP_004590.2" source="NP_057857.2" interaction="upregulates" id="NP_057857.2 (upregulates) NP_004590.2"/>
                <edge target="NP_004567.1" source="NP_057852.2" interaction="upregulates" id="NP_057852.2 (upregulates) NP_004567.1"/>
                <edge target="NP_002108.4" source="NP_057853.1" interaction="downregulates" id="NP_057853.1 (downregulates) NP_002108.4"/>
                <edge target="NP_065390.1" source="NP_579894.2" interaction="upregulates" id="NP_579894.2 (upregulates) NP_065390.1"/>
                <edge target="NP_002975.1" source="NP_057857.2" interaction="upregulates" id="NP_057857.2 (upregulates) NP_002975.1"/>
                <edge target="NP_002115.1" source="NP_057853.1" interaction="downregulates" id="NP_057853.1 (downregulates) NP_002115.1"/>
                <edge target="NP_116021.2" source="NP_057853.1" interaction="regulates" id="NP_057853.1 (regulates) NP_116021.2"/>
                <edge target="NP_002115.1" source="NP_579880.1" interaction="downregulates" id="NP_579880.1 (downregulates) NP_002115.1"/>
                <edge target="NP_002178.2" source="NP_057853.1" interaction="upregulates" id="NP_057853.1 (upregulates) NP_002178.2"/>
                <edge target="NP_005182.1" source="NP_057857.2" interaction="downregulates" id="NP_057857.2 (downregulates) NP_005182.1"/>
                <edge target="NP_000575.1" source="NP_057852.2" interaction="regulates" id="NP_057852.2 (regulates) NP_000575.1"/>
                <edge target="NP_003093.2" source="NP_057853.1" interaction="downregulates" id="NP_057853.1 (downregulates) NP_003093.2"/>
                <edge target="NP_072049.2" source="NP_579894.2" interaction="upregulates" id="NP_579894.2 (upregulates) NP_072049.2"/>
                <edge target="NP_872355.1" source="NP_057853.1" interaction="downregulates" id="NP_057853.1 (downregulates) NP_872355.1"/>
                <edge target="NP_003798.2" source="NP_057857.2" interaction="upregulates" id="NP_057857.2 (upregulates) NP_003798.2"/>
                <edge target="NP_783321.1" source="NP_057853.1" interaction="upregulates" id="NP_057853.1 (upregulates) NP_783321.1"/>
                <edge target="NP_000873.2" source="NP_579876.2" interaction="upregulates" id="NP_579876.2 (upregulates) NP_000873.2"/>
                <edge target="NP_061823.1" source="NP_057853.1" interaction="upregulates" id="NP_057853.1 (upregulates) NP_061823.1"/>
                <edge target="NP_002730.1" source="NP_579894.2" interaction="regulated by" id="NP_579894.2 (regulated by) NP_002730.1"/>
                <edge target="NP_001946.2" source="NP_057853.1" interaction="upregulates" id="NP_057853.1 (upregulates) NP_001946.2"/>
                <edge target="NP_005336.2" source="NP_579894.2" interaction="upregulates" id="NP_579894.2 (upregulates) NP_005336.2"/>
                <edge target="NP_002090.2" source="NP_057853.1" interaction="downregulates" id="NP_057853.1 (downregulates) NP_002090.2"/>
                <edge target="NP_003003.3" source="NP_579894.2" interaction="upregulates" id="NP_579894.2 (upregulates) NP_003003.3"/>
                <edge target="NP_008996.1" source="NP_057853.1" interaction="regulated by" id="NP_057853.1 (regulated by) NP_008996.1"/>
                <edge target="NP_002178.2" source="NP_057853.1" interaction="downregulates" id="NP_057853.1 (downregulates) NP_002178.2"/>
                <edge target="NP_002297.2" source="NP_057853.1" interaction="upregulates" id="NP_057853.1 (upregulates) NP_002297.2"/>
                <edge target="NP_003801.1" source="NP_579894.2" interaction="upregulates" id="NP_579894.2 (upregulates) NP_003801.1"/>
                <edge target="NP_005337.1" source="NP_579894.2" interaction="upregulates" id="NP_579894.2 (upregulates) NP_005337.1"/>
                <edge target="NP_003064.2" source="NP_057853.1" interaction="regulated by" id="NP_057853.1 (regulated by) NP_003064.2"/>
                <edge target="NP_000620.2" source="NP_579894.2" interaction="upregulates" id="NP_579894.2 (upregulates) NP_000620.2"/>
                <edge target="NP_036370.2" source="NP_057853.1" interaction="regulated by" id="NP_057853.1 (regulated by) NP_036370.2"/>
                <edge target="NP_002164.1" source="NP_579894.2" interaction="downregulates" id="NP_579894.2 (downregulates) NP_002164.1"/>
                <edge target="NP_002108.4" source="NP_579895.1" interaction="upregulates" id="NP_579895.1 (upregulates) NP_002108.4"/>
                <edge target="NP_000563.1" source="NP_057852.2" interaction="upregulates" id="NP_057852.2 (upregulates) NP_000563.1"/>
                <edge target="NP_002373.3" source="NP_579894.2" interaction="downregulates" id="NP_579894.2 (downregulates) NP_002373.3"/>
                <edge target="NP_001035.1" source="NP_579894.2" interaction="downregulates" id="NP_579894.2 (downregulates) NP_001035.1"/>
                <edge target="NP_000624.2" source="NP_705926.1" interaction="downregulates" id="NP_705926.1 (downregulates) NP_000624.2"/>
                <edge target="NP_001092.1" source="NP_057853.1" interaction="upregulates" id="NP_057853.1 (upregulates) NP_001092.1"/>
                <edge target="NP_001556.1" source="NP_057857.2" interaction="upregulates" id="NP_057857.2 (upregulates) NP_001556.1"/>
                <edge target="NP_003049.1" source="NP_057853.1" interaction="regulated by" id="NP_057853.1 (regulated by) NP_003049.1"/>
                <edge target="NP_751914.1" source="NP_057857.2" interaction="upregulates" id="NP_057857.2 (upregulates) NP_751914.1"/>
                <edge target="NP_001229.1" source="NP_579894.2" interaction="downregulates" id="NP_579894.2 (downregulates) NP_001229.1"/>
                <edge target="NP_005505.2" source="NP_057855.1" interaction="downregulates" id="NP_057855.1 (downregulates) NP_005505.2"/>
                <edge target="NP_006224.1" source="NP_579894.2" interaction="upregulates" id="NP_579894.2 (upregulates) NP_006224.1"/>
                <edge target="NP_002986.1" source="NP_579894.2" interaction="upregulates" id="NP_579894.2 (upregulates) NP_002986.1"/>
                <edge target="NP_000577.2" source="NP_057852.2" interaction="downregulates" id="NP_057852.2 (downregulates) NP_000577.2"/>
                <edge target="NP_000723.1" source="NP_057857.2" interaction="downregulates" id="NP_057857.2 (downregulates) NP_000723.1"/>
                <edge target="NP_002975.1" source="NP_057853.1" interaction="upregulates" id="NP_057853.1 (upregulates) NP_002975.1"/>
                <edge target="NP_001697.2" source="NP_057853.1" interaction="upregulates" id="NP_057853.1 (upregulates) NP_001697.2"/>
                <edge target="NP_000627.2" source="NP_057853.1" interaction="downregulates" id="NP_057853.1 (downregulates) NP_000627.2"/>
                <edge target="NP_000408.1" source="NP_057857.2" interaction="downregulates" id="NP_057857.2 (downregulates) NP_000408.1"/>
                <edge target="NP_002155.1" source="NP_057852.2" interaction="downregulates" id="NP_057852.2 (downregulates) NP_002155.1"/>
                <edge target="NP_005517.1" source="NP_057852.2" interaction="upregulates" id="NP_057852.2 (upregulates) NP_005517.1"/>
                <edge target="NP_000563.1" source="NP_579895.1" interaction="upregulates" id="NP_579895.1 (upregulates) NP_000563.1"/>
                <edge target="NP_765978.1" source="NP_057857.2" interaction="upregulates" id="NP_057857.2 (upregulates) NP_765978.1"/>
                <edge target="NP_000651.3" source="NP_579894.2" interaction="upregulates" id="NP_579894.2 (upregulates) NP_000651.3"/>
                <edge target="NP_002178.2" source="NP_579894.2" interaction="upregulates" id="NP_579894.2 (upregulates) NP_002178.2"/>
                <edge target="NP_000580.1" source="NP_579894.2" interaction="downregulates" id="NP_579894.2 (downregulates) NP_000580.1"/>
                <edge target="NP_000380.1" source="NP_579894.2" interaction="upregulates" id="NP_579894.2 (upregulates) NP_000380.1"/>
                <edge target="NP_852664.1" source="NP_579894.2" interaction="regulated by" id="NP_579894.2 (regulated by) NP_852664.1"/>
                <edge target="NP_000570.1" source="NP_057853.1" interaction="upregulates" id="NP_057853.1 (upregulates) NP_000570.1"/>
                <edge target="NP_002365.3" source="NP_579894.2" interaction="upregulates" id="NP_579894.2 (upregulates) NP_002365.3"/>
                <edge target="NP_002282.1" source="NP_057853.1" interaction="upregulates" id="NP_057853.1 (upregulates) NP_002282.1"/>
                <edge target="NP_000610.2" source="NP_057853.1" interaction="downregulates" id="NP_057853.1 (downregulates) NP_000610.2"/>
                <edge target="NP_002700.1" source="NP_579894.2" interaction="upregulates" id="NP_579894.2 (upregulates) NP_002700.1"/>
                <edge target="NP_004567.1" source="NP_057853.1" interaction="regulated by" id="NP_057853.1 (regulated by) NP_004567.1"/>
                <edge target="NP_000607.1" source="NP_057856.1" interaction="downregulates" id="NP_057856.1 (downregulates) NP_000607.1"/>
                <edge target="NP_004147.1" source="NP_057852.2" interaction="upregulates" id="NP_057852.2 (upregulates) NP_004147.1"/>
                <edge target="NP_006752.1" source="NP_579894.2" interaction="downregulates" id="NP_579894.2 (downregulates) NP_006752.1"/>
                <edge target="NP_004371.2" source="NP_057853.1" interaction="upregulates" id="NP_057853.1 (upregulates) NP_004371.2"/>
                <edge target="NP_004808.2" source="NP_057853.1" interaction="downregulates" id="NP_057853.1 (downregulates) NP_004808.2"/>
                <edge target="NP_002192.2" source="NP_057853.1" interaction="upregulates" id="NP_057853.1 (upregulates) NP_002192.2"/>
                <edge target="NP_004315.1" source="NP_057852.2" interaction="downregulates" id="NP_057852.2 (downregulates) NP_004315.1"/>
                <edge target="NP_000577.2" source="NP_057853.1" interaction="downregulates" id="NP_057853.1 (downregulates) NP_000577.2"/>
                <edge target="NP_002118.1" source="NP_057853.1" interaction="downregulates" id="NP_057853.1 (downregulates) NP_002118.1"/>
                <edge target="NP_002976.2" source="NP_057857.2" interaction="upregulates" id="NP_057857.2 (upregulates) NP_002976.2"/>
                <edge target="NP_000475.1" source="NP_057853.1" interaction="upregulates" id="NP_057853.1 (upregulates) NP_000475.1"/>
                <edge target="NP_061984.2" source="NP_579894.2" interaction="upregulates" id="NP_579894.2 (upregulates) NP_061984.2"/>
                <edge target="NP_008835.5" source="NP_057853.1" interaction="downregulates" id="NP_057853.1 (downregulates) NP_008835.5"/>
                <edge target="NP_068818.4" source="NP_579880.1" interaction="downregulates" id="NP_579880.1 (downregulates) NP_068818.4"/>
                <edge target="NP_000624.2" source="NP_057857.2" interaction="downregulates" id="NP_057857.2 (downregulates) NP_000624.2"/>
                <edge target="NP_001757.1" source="NP_579894.2" interaction="downregulates" id="NP_579894.2 (downregulates) NP_001757.1"/>
                <edge target="NP_005505.2" source="NP_057853.1" interaction="upregulates" id="NP_057853.1 (upregulates) NP_005505.2"/>
                <edge target="NP_006246.2" source="NP_579894.2" interaction="regulated by" id="NP_579894.2 (regulated by) NP_006246.2"/>
                <edge target="NP_003647.1" source="NP_057853.1" interaction="downregulates" id="NP_057853.1 (downregulates) NP_003647.1"/>
                <edge target="NP_150241.2" source="NP_057853.1" interaction="regulated by" id="NP_057853.1 (regulated by) NP_150241.2"/>
                <edge target="NP_004610.1" source="NP_579894.2" interaction="upregulates" id="NP_579894.2 (upregulates) NP_004610.1"/>
                <edge target="NP_000053.2" source="NP_057853.1" interaction="upregulates" id="NP_057853.1 (upregulates) NP_000053.2"/>
                <edge target="NP_000593.1" source="NP_057853.1" interaction="upregulates" id="NP_057853.1 (upregulates) NP_000593.1"/>
                <edge target="NP_000610.2" source="NP_579876.2" interaction="upregulates" id="NP_579876.2 (upregulates) NP_000610.2"/>
                <edge target="NP_001757.1" source="NP_057857.2" interaction="downregulates" id="NP_057857.2 (downregulates) NP_001757.1"/>
                <edge target="NP_003692.1" source="NP_579894.2" interaction="upregulates" id="NP_579894.2 (upregulates) NP_003692.1"/>
                <edge target="NP_009330.1" source="NP_057853.1" interaction="upregulates" id="NP_057853.1 (upregulates) NP_009330.1"/>
                <edge target="NP_000079.2" source="NP_057853.1" interaction="upregulates" id="NP_057853.1 (upregulates) NP_000079.2"/>
                <edge target="NP_000591.1" source="NP_057857.2" interaction="upregulates" id="NP_057857.2 (upregulates) NP_000591.1"/>
                <edge target="NP_003801.1" source="NP_057853.1" interaction="upregulates" id="NP_057853.1 (upregulates) NP_003801.1"/>
                <edge target="NP_000724.1" source="NP_057857.2" interaction="downregulates" id="NP_057857.2 (downregulates) NP_000724.1"/>
                <edge target="NP_002145.3" source="NP_057853.1" interaction="regulated by" id="NP_057853.1 (regulated by) NP_002145.3"/>
                <edge target="NP_002973.1" source="NP_579894.2" interaction="upregulates" id="NP_579894.2 (upregulates) NP_002973.1"/>
                <edge target="NP_003736.1" source="NP_057857.2" interaction="upregulates" id="NP_057857.2 (upregulates) NP_003736.1"/>
                <edge target="NP_000610.2" source="NP_057857.2" interaction="upregulates" id="NP_057857.2 (upregulates) NP_000610.2"/>
                <edge target="NP_005505.2" source="NP_057853.1" interaction="downregulates" id="NP_057853.1 (downregulates) NP_005505.2"/>
                <edge target="NP_002750.1" source="NP_057853.1" interaction="upregulates" id="NP_057853.1 (upregulates) NP_002750.1"/>
                <edge target="NP_003245.1" source="NP_057853.1" interaction="downregulates" id="NP_057853.1 (downregulates) NP_003245.1"/>
                <edge target="NP_000566.3" source="NP_579895.1" interaction="upregulates" id="NP_579895.1 (upregulates) NP_000566.3"/>
                <edge target="NP_068810.2" source="NP_057853.1" interaction="upregulates" id="NP_057853.1 (upregulates) NP_068810.2"/>
                <edge target="NP_002882.3" source="NP_579894.2" interaction="downregulates" id="NP_579894.2 (downregulates) NP_002882.3"/>
                <edge target="NP_002701.1" source="NP_057853.1" interaction="regulated by" id="NP_057853.1 (regulated by) NP_002701.1"/>
                <edge target="NP_000584.2" source="NP_057853.1" interaction="upregulates" id="NP_057853.1 (upregulates) NP_000584.2"/>
                <edge target="NP_003225.1" source="NP_579894.2" interaction="downregulates" id="NP_579894.2 (downregulates) NP_003225.1"/>
                <edge target="NP_000918.2" source="NP_579894.2" interaction="upregulates" id="NP_579894.2 (upregulates) NP_000918.2"/>
                <edge target="NP_000577.2" source="NP_579894.2" interaction="downregulates" id="NP_579894.2 (downregulates) NP_000577.2"/>
                <edge target="NP_003189.1" source="NP_057857.2" interaction="upregulates" id="NP_057857.2 (upregulates) NP_003189.1"/>
                <edge target="NP_000585.2" source="NP_057853.1" interaction="upregulates" id="NP_057853.1 (upregulates) NP_000585.2"/>
                <edge target="NP_002176.2" source="NP_057853.1" interaction="downregulates" id="NP_057853.1 (downregulates) NP_002176.2"/>
                <edge target="NP_008833.1" source="NP_057853.1" interaction="downregulates" id="NP_057853.1 (downregulates) NP_008833.1"/>
                <edge target="NP_002429.1" source="NP_057857.2" interaction="downregulates" id="NP_057857.2 (downregulates) NP_002429.1"/>
                <edge target="NP_000351.2" source="NP_057853.1" interaction="downregulates" id="NP_057853.1 (downregulates) NP_000351.2"/>
                <edge target="NP_006237.1" source="NP_057852.2" interaction="upregulates" id="NP_057852.2 (upregulates) NP_006237.1"/>
                <edge target="NP_006245.2" source="NP_579894.2" interaction="regulated by" id="NP_579894.2 (regulated by) NP_006245.2"/>
                <edge target="NP_068814.2" source="NP_579894.2" interaction="upregulates" id="NP_579894.2 (upregulates) NP_068814.2"/>
                <edge target="NP_004119.1" source="NP_579894.2" interaction="upregulates" id="NP_579894.2 (upregulates) NP_004119.1"/>
                <edge target="NP_000624.2" source="NP_057852.2" interaction="upregulates" id="NP_057852.2 (upregulates) NP_000624.2"/>
                <edge target="NP_002118.1" source="NP_057857.2" interaction="downregulates" id="NP_057857.2 (downregulates) NP_002118.1"/>
                <edge target="NP_001828.1" source="NP_057853.1" interaction="upregulates" id="NP_057853.1 (upregulates) NP_001828.1"/>
                <edge target="NP_000930.1" source="NP_579894.2" interaction="upregulates" id="NP_579894.2 (upregulates) NP_000930.1"/>
                <edge target="NP_002281.1" source="NP_057853.1" interaction="upregulates" id="NP_057853.1 (upregulates) NP_002281.1"/>
                <edge target="NP_002974.1" source="NP_579876.2" interaction="downregulates" id="NP_579876.2 (downregulates) NP_002974.1"/>
                <edge target="NP_005507.3" source="NP_579895.1" interaction="upregulates" id="NP_579895.1 (upregulates) NP_005507.3"/>
                <edge target="NP_001617.1" source="NP_579894.2" interaction="regulated by" id="NP_579894.2 (regulated by) NP_001617.1"/>
                <edge target="NP_005150.1" source="NP_057853.1" interaction="downregulates" id="NP_057853.1 (downregulates) NP_005150.1"/>
                <edge target="NP_000689.1" source="NP_579894.2" interaction="upregulates" id="NP_579894.2 (upregulates) NP_000689.1"/>
                <edge target="NP_000873.2" source="NP_057852.2" interaction="downregulates" id="NP_057852.2 (downregulates) NP_000873.2"/>
                <edge target="NP_001420.2" source="NP_579894.2" interaction="upregulates" id="NP_579894.2 (upregulates) NP_001420.2"/>
                <edge target="NP_002087.1" source="NP_579894.2" interaction="upregulates" id="NP_579894.2 (upregulates) NP_002087.1"/>
                <edge target="NP_000624.2" source="NP_057853.1" interaction="upregulates" id="NP_057853.1 (upregulates) NP_000624.2"/>
                <edge target="NP_002974.1" source="NP_057853.1" interaction="upregulates" id="NP_057853.1 (upregulates) NP_002974.1"/>
                <edge target="NP_003458.1" source="NP_057857.2" interaction="downregulates" id="NP_057857.2 (downregulates) NP_003458.1"/>
                <edge target="NP_036472.2" source="NP_057852.2" interaction="upregulates" id="NP_057852.2 (upregulates) NP_036472.2"/>
                <edge target="NP_002219.1" source="NP_057857.2" interaction="downregulates" id="NP_057857.2 (downregulates) NP_002219.1"/>
                <edge target="NP_003835.2" source="NP_579894.2" interaction="upregulates" id="NP_579894.2 (upregulates) NP_003835.2"/>
                <edge target="NP_001056.1" source="NP_057853.1" interaction="upregulates" id="NP_057853.1 (upregulates) NP_001056.1"/>
                <edge target="NP_932170.1" source="NP_057857.2" interaction="upregulates" id="NP_057857.2 (Upregulates) NP_932170.1"/>
                <edge target="NP_005205.2" source="NP_057852.2" interaction="upregulates" id="NP_057852.2 (upregulates) NP_005205.2"/>
                <edge target="NP_061984.2" source="NP_057853.1" interaction="upregulates" id="NP_057853.1 (upregulates) NP_061984.2"/>
                <edge target="NP_002116.2" source="NP_057853.1" interaction="upregulates" id="NP_057853.1 (upregulates) NP_002116.2"/>
                <edge target="NP_821133.1" source="NP_057853.1" interaction="downregulates" id="NP_057853.1 (downregulates) NP_821133.1"/>
                <edge target="NP_000577.2" source="NP_057857.2" interaction="downregulates" id="NP_057857.2 (downregulates) NP_000577.2"/>
                <edge target="NP_055040.2" source="NP_057852.2" interaction="upregulates" id="NP_057852.2 (upregulates) NP_055040.2"/>
                <edge target="NP_005804.1" source="NP_057853.1" interaction="regulated by" id="NP_057853.1 (regulated by) NP_005804.1"/>
                <edge target="NP_002039.1" source="NP_579894.2" interaction="upregulates" id="NP_579894.2 (upregulates) NP_002039.1"/>
                <edge target="NP_005243.1" source="NP_057857.2" interaction="downregulates" id="NP_057857.2 (downregulates) NP_005243.1"/>
                <edge target="NP_002961.1" source="NP_057853.1" interaction="upregulates" id="NP_057853.1 (upregulates) NP_002961.1"/>
                <edge target="NP_848654.2" source="NP_579894.2" interaction="upregulates" id="NP_579894.2 (upregulates) NP_848654.2"/>
                <edge target="NP_000577.2" source="NP_579895.1" interaction="downregulates" id="NP_579895.1 (downregulates) NP_000577.2"/>
                <edge target="NP_001656.2" source="NP_057852.2" interaction="upregulates" id="NP_057852.2 (upregulates) NP_001656.2"/>
                <edge target="NP_005507.3" source="NP_057853.1" interaction="downregulates" id="NP_057853.1 (downregulates) NP_005507.3"/>
                <edge target="NP_114172.1" source="NP_057853.1" interaction="upregulates" id="NP_057853.1 (upregulates) NP_114172.1"/>
                <edge target="NP_002566.1" source="NP_579894.2" interaction="upregulates" id="NP_579894.2 (upregulates) NP_002566.1"/>
                <edge target="NP_005523.3" source="NP_057853.1" interaction="upregulates" id="NP_057853.1 (upregulates) NP_005523.3"/>
                <edge target="NP_005576.3" source="NP_057853.1" interaction="downregulates" id="NP_057853.1 (downregulates) NP_005576.3"/>
                <edge target="NP_001727.1" source="NP_057857.2" interaction="upregulates" id="NP_057857.2 (upregulates) NP_001727.1"/>
                <edge target="NP_066401.2" source="NP_579894.2" interaction="downregulates" id="NP_579894.2 (downregulates) NP_066401.2"/>
                <edge target="NP_000749.2" source="NP_057853.1" interaction="upregulates" id="NP_057853.1 (upregulates) NP_000749.2"/>
                <edge target="NP_076918.1" source="NP_579894.2" interaction="upregulates" id="NP_579894.2 (upregulates) NP_076918.1"/>
                <edge target="NP_002107.3" source="NP_057855.1" interaction="downregulates" id="NP_057855.1 (downregulates) NP_002107.3"/>
                <edge target="NP_002709.2" source="NP_057852.2" interaction="upregulates" id="NP_057852.2 (upregulates) NP_002709.2"/>
                <edge target="NP_002899.1" source="NP_057853.1" interaction="downregulates" id="NP_057853.1 (downregulates) NP_002899.1"/>
                <edge target="NP_004521.1" source="NP_057853.1" interaction="upregulates" id="NP_057853.1 (upregulates) NP_004521.1"/>
                <edge target="NP_000570.1" source="NP_057853.1" interaction="downregulates" id="NP_057853.1 (downregulates) NP_000570.1"/>
                <edge target="NP_000610.2" source="NP_579894.2" interaction="downregulates" id="NP_579894.2 (downregulates) NP_000610.2"/>
                <edge target="NP_006050.3" source="NP_057853.1" interaction="upregulates" id="NP_057853.1 (upregulates) NP_006050.3"/>
                <edge target="NP_000408.1" source="NP_057853.1" interaction="upregulates" id="NP_057853.1 (upregulates) NP_000408.1"/>
                <edge target="NP_061194.2" source="NP_057853.1" interaction="upregulates" id="NP_057853.1 (upregulates) NP_061194.2"/>
                <edge target="NP_002458.2" source="NP_579894.2" interaction="downregulates" id="NP_579894.2 (downregulates) NP_002458.2"/>
                <edge target="NP_000570.1" source="NP_057857.2" interaction="downregulates" id="NP_057857.2 (downregulates) NP_000570.1"/>
                <edge target="NP_006248.1" source="NP_579894.2" interaction="upregulates" id="NP_579894.2 (upregulates) NP_006248.1"/>
                <edge target="NP_006836.1" source="NP_057853.1" interaction="downregulates" id="NP_057853.1 (downregulates) NP_006836.1"/>
                <edge target="NP_002735.3" source="NP_057853.1" interaction="regulated by" id="NP_057853.1 (regulated by) NP_002735.3"/>
                <edge target="NP_001563.2" source="NP_057853.1" interaction="upregulates" id="NP_057853.1 (upregulates) NP_001563.2"/>
                <edge target="NP_003673.2" source="NP_579894.2" interaction="upregulates" id="NP_579894.2 (upregulates) NP_003673.2"/>
                <edge target="NP_001556.1" source="NP_057853.1" interaction="upregulates" id="NP_057853.1 (upregulates) NP_001556.1"/>
                <edge target="NP_002700.1" source="NP_057853.1" interaction="regulated by" id="NP_057853.1 (regulated by) NP_002700.1"/>
                <edge target="NP_006359.3" source="NP_579895.1" interaction="downregulated by" id="NP_579895.1 (downregulated by) NP_006359.3"/>
                <edge target="NP_000610.2" source="NP_057856.1" interaction="downregulates" id="NP_057856.1 (downregulates) NP_000610.2"/>
                <edge target="NP_006236.1" source="NP_057853.1" interaction="regulated by" id="NP_057853.1 (regulated by) NP_006236.1"/>
                <edge target="NP_002736.3" source="NP_057857.2" interaction="regulated by" id="NP_057857.2 (regulated by) NP_002736.3"/>
                <edge target="NP_001252.1" source="NP_057857.2" interaction="upregulates" id="NP_057857.2 (upregulates) NP_001252.1"/>
                <edge target="NP_005573.1" source="NP_057853.1" interaction="downregulates" id="NP_057853.1 (downregulates) NP_005573.1"/>
                <edge target="NP_076918.1" source="NP_057856.1" interaction="upregulated by" id="NP_057856.1 (upregulated by) NP_076918.1"/>
                <edge target="NP_005347.3" source="NP_579894.2" interaction="regulated by" id="NP_579894.2 (regulated by) NP_005347.3"/>
                <edge target="NP_068818.4" source="NP_057853.1" interaction="upregulates" id="NP_057853.1 (upregulates) NP_068818.4"/>
                <edge target="NP_002113.2" source="NP_057853.1" interaction="downregulates" id="NP_057853.1 (downregulates) NP_002113.2"/>
                <edge target="NP_619725.2" source="NP_057857.2" interaction="downregulates" id="NP_057857.2 (downregulates) NP_619725.2"/>
                <edge target="NP_001772.1" source="NP_057853.1" interaction="upregulates" id="NP_057853.1 (upregulates) NP_001772.1"/>
                <edge target="NP_002710.2" source="NP_057853.1" interaction="regulated by" id="NP_057853.1 (regulated by) NP_002710.2"/>
                <edge target="NP_000594.2" source="NP_057853.1" interaction="upregulates" id="NP_057853.1 (upregulates) NP_000594.2"/>
                <edge target="NP_002110.1" source="NP_579895.1" interaction="upregulates" id="NP_579895.1 (upregulates) NP_002110.1"/>
                <edge target="NP_006130.1" source="NP_057857.2" interaction="upregulates" id="NP_057857.2 (upregulates) NP_006130.1"/>
                <edge target="NP_006264.2" source="NP_057853.1" interaction="upregulates" id="NP_057853.1 (upregulates) NP_006264.2"/>
                <edge target="NP_000401.1" source="NP_057857.2" interaction="downregulates" id="NP_057857.2 (downregulates) NP_000401.1"/>
            </selectedEdges>
        </network>
        <network visualStyle="default" viewAvailable="false" id="Network Root" filename="Network Root.xgmml">
            <parent id="NULL"/>
            <child id="hiv-human"/>
            <child id="hiv-human-human"/>
        </network>
    </networkTree>
</cysession>
