# Supplementary material for: Identifying potential survival strategies of HIV-1 through virus-host protein interaction networks
Source: BMC Syst Biol. 2010 Jul 15;4:96. doi: 10.1186/1752-0509-4-96 (PMC2913931; doi:10.1186/1752-0509-4-96)
Supplement: Additional file 5 — HIV-human connectivities for regulatory, activation/inhibition and binds interactions. A: Number of HIV-human interactions for each HIV protein, B: Normalized relative number of HIV-human interactions for each HIV protein. The y-axis enumerates the n-fold representation of interactions per HIV protein divided by the relative number of interactions of the respective protein in the total network. An n-fold representation of n > 1 shows an over-representation, whereas n < 1 signifies an under-representation. [file 1752-0509-4-96-S5.ZIP › CytoscapeSession-2009_11_26-13_56/session_vizmap.props]

#This file specifies visual mappings for Cytoscape and has been automatically generated.
# WARNING: any changes you make to this file while Cytoscape is running may be overwritten.
# Any changes may make these visual mappings unreadable.
# Please make sure you know what you are doing before modifying this file by hand.
#
#Thu Nov 26 13:56:07 CET 2009
edgeAppearanceCalculator.MCODE.defaultEdgeColor=0,0,0
edgeAppearanceCalculator.MCODE.defaultEdgeFont=SanSerif,plain,10
edgeAppearanceCalculator.MCODE.defaultEdgeFontSize=10.0
edgeAppearanceCalculator.MCODE.defaultEdgeLabel=
edgeAppearanceCalculator.MCODE.defaultEdgeLabelColor=0,0,0
edgeAppearanceCalculator.MCODE.defaultEdgeLabelOpacity=255
edgeAppearanceCalculator.MCODE.defaultEdgeLabelPosition=C,C,c,0,0
edgeAppearanceCalculator.MCODE.defaultEdgeLineStyle=SOLID
edgeAppearanceCalculator.MCODE.defaultEdgeLineWidth=1.0
edgeAppearanceCalculator.MCODE.defaultEdgeOpacity=255
edgeAppearanceCalculator.MCODE.defaultEdgeSourceArrowColor=0,0,0
edgeAppearanceCalculator.MCODE.defaultEdgeSourceArrowOpacity=255
edgeAppearanceCalculator.MCODE.defaultEdgeSourceArrowShape=NONE
edgeAppearanceCalculator.MCODE.defaultEdgeTargetArrowColor=0,0,0
edgeAppearanceCalculator.MCODE.defaultEdgeTargetArrowOpacity=255
edgeAppearanceCalculator.MCODE.defaultEdgeTargetArrowShape=NONE
edgeAppearanceCalculator.MCODE.defaultEdgeToolTip=
edgeAppearanceCalculator.MCODE.defaultNodeBorderColor=0,0,0
edgeAppearanceCalculator.MCODE.defaultNodeBorderOpacity=255
edgeAppearanceCalculator.MCODE.defaultNodeFillColor=255,255,255
edgeAppearanceCalculator.MCODE.defaultNodeFont=Default,plain,12
edgeAppearanceCalculator.MCODE.defaultNodeFontSize=12.0
edgeAppearanceCalculator.MCODE.defaultNodeHight=30.0
edgeAppearanceCalculator.MCODE.defaultNodeLabel=
edgeAppearanceCalculator.MCODE.defaultNodeLabelColor=0,0,0
edgeAppearanceCalculator.MCODE.defaultNodeLabelOpacity=255
edgeAppearanceCalculator.MCODE.defaultNodeLabelPosition=C,C,c,0,0
edgeAppearanceCalculator.MCODE.defaultNodeLineStyle=SOLID
edgeAppearanceCalculator.MCODE.defaultNodeLineWidth=1.0
edgeAppearanceCalculator.MCODE.defaultNodeOpacity=255
edgeAppearanceCalculator.MCODE.defaultNodeShape=rect
edgeAppearanceCalculator.MCODE.defaultNodeSize=35.0
edgeAppearanceCalculator.MCODE.defaultNodeToolTip=
edgeAppearanceCalculator.MCODE.defaultNodeWidth=70.0
edgeAppearanceCalculator.MCODE.nodeSizeLocked=true
edgeAppearanceCalculator.Sample1.defaultEdgeColor=0,0,0
edgeAppearanceCalculator.Sample1.defaultEdgeFont=Default,plain,10
edgeAppearanceCalculator.Sample1.defaultEdgeFontSize=10.0
edgeAppearanceCalculator.Sample1.defaultEdgeLabel=
edgeAppearanceCalculator.Sample1.defaultEdgeLabelColor=0,0,0
edgeAppearanceCalculator.Sample1.defaultEdgeLabelOpacity=255
edgeAppearanceCalculator.Sample1.defaultEdgeLabelPosition=C,C,c,0,0
edgeAppearanceCalculator.Sample1.defaultEdgeLineStyle=SOLID
edgeAppearanceCalculator.Sample1.defaultEdgeLineWidth=1.0
edgeAppearanceCalculator.Sample1.defaultEdgeOpacity=255
edgeAppearanceCalculator.Sample1.defaultEdgeSourceArrowColor=0,0,0
edgeAppearanceCalculator.Sample1.defaultEdgeSourceArrowOpacity=255
edgeAppearanceCalculator.Sample1.defaultEdgeSourceArrowShape=NONE
edgeAppearanceCalculator.Sample1.defaultEdgeTargetArrowColor=0,0,0
edgeAppearanceCalculator.Sample1.defaultEdgeTargetArrowOpacity=255
edgeAppearanceCalculator.Sample1.defaultEdgeTargetArrowShape=NONE
edgeAppearanceCalculator.Sample1.defaultEdgeToolTip=
edgeAppearanceCalculator.Sample1.defaultNodeBorderColor=0,0,0
edgeAppearanceCalculator.Sample1.defaultNodeBorderOpacity=255
edgeAppearanceCalculator.Sample1.defaultNodeFillColor=255,255,255
edgeAppearanceCalculator.Sample1.defaultNodeFont=Default,plain,12
edgeAppearanceCalculator.Sample1.defaultNodeFontSize=12.0
edgeAppearanceCalculator.Sample1.defaultNodeHight=30.0
edgeAppearanceCalculator.Sample1.defaultNodeLabel=
edgeAppearanceCalculator.Sample1.defaultNodeLabelColor=0,0,0
edgeAppearanceCalculator.Sample1.defaultNodeLabelOpacity=255
edgeAppearanceCalculator.Sample1.defaultNodeLabelPosition=C,C,c,0,0
edgeAppearanceCalculator.Sample1.defaultNodeLineStyle=SOLID
edgeAppearanceCalculator.Sample1.defaultNodeLineWidth=1.0
edgeAppearanceCalculator.Sample1.defaultNodeOpacity=255
edgeAppearanceCalculator.Sample1.defaultNodeShape=rect
edgeAppearanceCalculator.Sample1.defaultNodeSize=35.0
edgeAppearanceCalculator.Sample1.defaultNodeToolTip=
edgeAppearanceCalculator.Sample1.defaultNodeWidth=70.0
edgeAppearanceCalculator.Sample1.edgeColorCalculator=BasicDiscrete
edgeAppearanceCalculator.Sample1.edgeLabelCalculator=EdgeLabel
edgeAppearanceCalculator.Sample1.edgeLineStyleCalculator=Sample1-Edge Line Style-Discrete Mapper
edgeAppearanceCalculator.Sample1.nodeSizeLocked=true
edgeAppearanceCalculator.Solid.defaultEdgeColor=204,204,204
edgeAppearanceCalculator.Solid.defaultEdgeFont=SanSerif,plain,10
edgeAppearanceCalculator.Solid.defaultEdgeFontSize=10.0
edgeAppearanceCalculator.Solid.defaultEdgeLabel=
edgeAppearanceCalculator.Solid.defaultEdgeLabelColor=102,102,102
edgeAppearanceCalculator.Solid.defaultEdgeLabelOpacity=190
edgeAppearanceCalculator.Solid.defaultEdgeLabelPosition=C,C,c,0,0
edgeAppearanceCalculator.Solid.defaultEdgeLineStyle=SOLID
edgeAppearanceCalculator.Solid.defaultEdgeLineWidth=12.0
edgeAppearanceCalculator.Solid.defaultEdgeOpacity=255
edgeAppearanceCalculator.Solid.defaultEdgeSourceArrowColor=0,0,0
edgeAppearanceCalculator.Solid.defaultEdgeSourceArrowOpacity=255
edgeAppearanceCalculator.Solid.defaultEdgeSourceArrowShape=NONE
edgeAppearanceCalculator.Solid.defaultEdgeTargetArrowColor=0,0,0
edgeAppearanceCalculator.Solid.defaultEdgeTargetArrowOpacity=255
edgeAppearanceCalculator.Solid.defaultEdgeTargetArrowShape=NONE
edgeAppearanceCalculator.Solid.defaultEdgeToolTip=
edgeAppearanceCalculator.Solid.defaultNodeBorderColor=0,0,0
edgeAppearanceCalculator.Solid.defaultNodeBorderOpacity=255
edgeAppearanceCalculator.Solid.defaultNodeFillColor=255,255,255
edgeAppearanceCalculator.Solid.defaultNodeFont=Default,plain,12
edgeAppearanceCalculator.Solid.defaultNodeFontSize=12.0
edgeAppearanceCalculator.Solid.defaultNodeHight=30.0
edgeAppearanceCalculator.Solid.defaultNodeLabel=
edgeAppearanceCalculator.Solid.defaultNodeLabelColor=0,0,0
edgeAppearanceCalculator.Solid.defaultNodeLabelOpacity=255
edgeAppearanceCalculator.Solid.defaultNodeLabelPosition=C,C,c,0,0
edgeAppearanceCalculator.Solid.defaultNodeLineStyle=SOLID
edgeAppearanceCalculator.Solid.defaultNodeLineWidth=1.0
edgeAppearanceCalculator.Solid.defaultNodeOpacity=255
edgeAppearanceCalculator.Solid.defaultNodeShape=rect
edgeAppearanceCalculator.Solid.defaultNodeSize=35.0
edgeAppearanceCalculator.Solid.defaultNodeToolTip=
edgeAppearanceCalculator.Solid.defaultNodeWidth=70.0
edgeAppearanceCalculator.Solid.edgeLabelCalculator=Solid-Edge Label-Passthrough Mapper
edgeAppearanceCalculator.Solid.nodeSizeLocked=true
edgeAppearanceCalculator.Universe.defaultEdgeColor=255,255,255
edgeAppearanceCalculator.Universe.defaultEdgeFont=SanSerif,plain,10
edgeAppearanceCalculator.Universe.defaultEdgeFontSize=10.0
edgeAppearanceCalculator.Universe.defaultEdgeLabel=
edgeAppearanceCalculator.Universe.defaultEdgeLabelColor=0,0,0
edgeAppearanceCalculator.Universe.defaultEdgeLabelOpacity=255
edgeAppearanceCalculator.Universe.defaultEdgeLabelPosition=C,C,c,0,0
edgeAppearanceCalculator.Universe.defaultEdgeLineStyle=LONG_DASH
edgeAppearanceCalculator.Universe.defaultEdgeLineWidth=3.0
edgeAppearanceCalculator.Universe.defaultEdgeOpacity=100
edgeAppearanceCalculator.Universe.defaultEdgeSourceArrowColor=0,0,0
edgeAppearanceCalculator.Universe.defaultEdgeSourceArrowOpacity=255
edgeAppearanceCalculator.Universe.defaultEdgeSourceArrowShape=NONE
edgeAppearanceCalculator.Universe.defaultEdgeTargetArrowColor=0,0,0
edgeAppearanceCalculator.Universe.defaultEdgeTargetArrowOpacity=255
edgeAppearanceCalculator.Universe.defaultEdgeTargetArrowShape=NONE
edgeAppearanceCalculator.Universe.defaultEdgeToolTip=
edgeAppearanceCalculator.Universe.defaultNodeBorderColor=0,0,0
edgeAppearanceCalculator.Universe.defaultNodeBorderOpacity=255
edgeAppearanceCalculator.Universe.defaultNodeFillColor=255,255,255
edgeAppearanceCalculator.Universe.defaultNodeFont=Default,plain,12
edgeAppearanceCalculator.Universe.defaultNodeFontSize=12.0
edgeAppearanceCalculator.Universe.defaultNodeHight=30.0
edgeAppearanceCalculator.Universe.defaultNodeLabel=
edgeAppearanceCalculator.Universe.defaultNodeLabelColor=0,0,0
edgeAppearanceCalculator.Universe.defaultNodeLabelOpacity=255
edgeAppearanceCalculator.Universe.defaultNodeLabelPosition=C,C,c,0,0
edgeAppearanceCalculator.Universe.defaultNodeLineStyle=SOLID
edgeAppearanceCalculator.Universe.defaultNodeLineWidth=1.0
edgeAppearanceCalculator.Universe.defaultNodeOpacity=255
edgeAppearanceCalculator.Universe.defaultNodeShape=rect
edgeAppearanceCalculator.Universe.defaultNodeSize=35.0
edgeAppearanceCalculator.Universe.defaultNodeToolTip=
edgeAppearanceCalculator.Universe.defaultNodeWidth=70.0
edgeAppearanceCalculator.Universe.nodeSizeLocked=true
edgeAppearanceCalculator.default.defaultEdgeColor=255,204,0
edgeAppearanceCalculator.default.defaultEdgeFont=Default,plain,10
edgeAppearanceCalculator.default.defaultEdgeFontSize=10.0
edgeAppearanceCalculator.default.defaultEdgeLabel=
edgeAppearanceCalculator.default.defaultEdgeLabelColor=0,0,0
edgeAppearanceCalculator.default.defaultEdgeLabelOpacity=255
edgeAppearanceCalculator.default.defaultEdgeLabelPosition=C,C,c,0,0
edgeAppearanceCalculator.default.defaultEdgeLineStyle=SOLID
edgeAppearanceCalculator.default.defaultEdgeLineWidth=1.5
edgeAppearanceCalculator.default.defaultEdgeOpacity=255
edgeAppearanceCalculator.default.defaultEdgeSourceArrowColor=0,0,0
edgeAppearanceCalculator.default.defaultEdgeSourceArrowOpacity=255
edgeAppearanceCalculator.default.defaultEdgeSourceArrowShape=NONE
edgeAppearanceCalculator.default.defaultEdgeTargetArrowColor=0,0,0
edgeAppearanceCalculator.default.defaultEdgeTargetArrowOpacity=255
edgeAppearanceCalculator.default.defaultEdgeTargetArrowShape=NONE
edgeAppearanceCalculator.default.defaultEdgeToolTip=
edgeAppearanceCalculator.default.defaultNodeBorderColor=0,0,0
edgeAppearanceCalculator.default.defaultNodeBorderOpacity=255
edgeAppearanceCalculator.default.defaultNodeFillColor=255,255,255
edgeAppearanceCalculator.default.defaultNodeFont=Default,plain,12
edgeAppearanceCalculator.default.defaultNodeFontSize=12.0
edgeAppearanceCalculator.default.defaultNodeHight=30.0
edgeAppearanceCalculator.default.defaultNodeLabel=
edgeAppearanceCalculator.default.defaultNodeLabelColor=0,0,0
edgeAppearanceCalculator.default.defaultNodeLabelOpacity=255
edgeAppearanceCalculator.default.defaultNodeLabelPosition=C,C,c,0,0
edgeAppearanceCalculator.default.defaultNodeLineStyle=SOLID
edgeAppearanceCalculator.default.defaultNodeLineWidth=1.0
edgeAppearanceCalculator.default.defaultNodeOpacity=255
edgeAppearanceCalculator.default.defaultNodeShape=rect
edgeAppearanceCalculator.default.defaultNodeSize=35.0
edgeAppearanceCalculator.default.defaultNodeToolTip=
edgeAppearanceCalculator.default.defaultNodeWidth=70.0
edgeAppearanceCalculator.default.edgeColorCalculator=default-Edge Color-Discrete Mapper
edgeAppearanceCalculator.default.nodeSizeLocked=true
edgeColorCalculator.BasicDiscrete.mapping.controller=interaction
edgeColorCalculator.BasicDiscrete.mapping.controllerType=4
edgeColorCalculator.BasicDiscrete.mapping.map.pd=255,0,51
edgeColorCalculator.BasicDiscrete.mapping.map.pp=0,204,0
edgeColorCalculator.BasicDiscrete.mapping.type=DiscreteMapping
edgeColorCalculator.BasicDiscrete.visualPropertyType=EDGE_COLOR
edgeColorCalculator.default-Edge\ Color-Discrete\ Mapper.mapping.controller=type
edgeColorCalculator.default-Edge\ Color-Discrete\ Mapper.mapping.controllerType=4
edgeColorCalculator.default-Edge\ Color-Discrete\ Mapper.mapping.type=DiscreteMapping
edgeColorCalculator.default-Edge\ Color-Discrete\ Mapper.visualPropertyType=EDGE_COLOR
edgeLabelCalculator.EdgeLabel.mapping.controller=interaction
edgeLabelCalculator.EdgeLabel.mapping.type=PassThroughMapping
edgeLabelCalculator.EdgeLabel.visualPropertyType=EDGE_LABEL
edgeLabelCalculator.Solid-Edge\ Label-Passthrough\ Mapper.mapping.controller=interaction
edgeLabelCalculator.Solid-Edge\ Label-Passthrough\ Mapper.mapping.type=PassThroughMapping
edgeLabelCalculator.Solid-Edge\ Label-Passthrough\ Mapper.visualPropertyType=EDGE_LABEL
edgeLineStyleCalculator.Sample1-Edge\ Line\ Style-Discrete\ Mapper.mapping.controller=interaction
edgeLineStyleCalculator.Sample1-Edge\ Line\ Style-Discrete\ Mapper.mapping.controllerType=4
edgeLineStyleCalculator.Sample1-Edge\ Line\ Style-Discrete\ Mapper.mapping.map.pd=LONG_DASH
edgeLineStyleCalculator.Sample1-Edge\ Line\ Style-Discrete\ Mapper.mapping.map.pp=SOLID
edgeLineStyleCalculator.Sample1-Edge\ Line\ Style-Discrete\ Mapper.mapping.type=DiscreteMapping
edgeLineStyleCalculator.Sample1-Edge\ Line\ Style-Discrete\ Mapper.visualPropertyType=EDGE_LINE_STYLE
edgeLineWidthCalculator.KappaScore10.mapping.boundaryvalues=2
edgeLineWidthCalculator.KappaScore10.mapping.bv0.domainvalue=0.0
edgeLineWidthCalculator.KappaScore10.mapping.bv0.equal=0.5
edgeLineWidthCalculator.KappaScore10.mapping.bv0.greater=0.5
edgeLineWidthCalculator.KappaScore10.mapping.bv0.lesser=0.5
edgeLineWidthCalculator.KappaScore10.mapping.bv1.domainvalue=1.0
edgeLineWidthCalculator.KappaScore10.mapping.bv1.equal=3.0
edgeLineWidthCalculator.KappaScore10.mapping.bv1.greater=3.0
edgeLineWidthCalculator.KappaScore10.mapping.bv1.lesser=0.5
edgeLineWidthCalculator.KappaScore10.mapping.controller=KappaScore10
edgeLineWidthCalculator.KappaScore10.mapping.interpolator=LinearNumberToNumberInterpolator
edgeLineWidthCalculator.KappaScore10.mapping.type=ContinuousMapping
edgeLineWidthCalculator.KappaScore10.visualPropertyType=EDGE_LINE_WIDTH
edgeLineWidthCalculator.KappaScore11.mapping.boundaryvalues=2
edgeLineWidthCalculator.KappaScore11.mapping.bv0.domainvalue=0.0
edgeLineWidthCalculator.KappaScore11.mapping.bv0.equal=0.5
edgeLineWidthCalculator.KappaScore11.mapping.bv0.greater=0.5
edgeLineWidthCalculator.KappaScore11.mapping.bv0.lesser=0.5
edgeLineWidthCalculator.KappaScore11.mapping.bv1.domainvalue=1.0
edgeLineWidthCalculator.KappaScore11.mapping.bv1.equal=3.0
edgeLineWidthCalculator.KappaScore11.mapping.bv1.greater=3.0
edgeLineWidthCalculator.KappaScore11.mapping.bv1.lesser=0.5
edgeLineWidthCalculator.KappaScore11.mapping.controller=KappaScore11
edgeLineWidthCalculator.KappaScore11.mapping.interpolator=LinearNumberToNumberInterpolator
edgeLineWidthCalculator.KappaScore11.mapping.type=ContinuousMapping
edgeLineWidthCalculator.KappaScore11.visualPropertyType=EDGE_LINE_WIDTH
edgeLineWidthCalculator.KappaScore12.mapping.boundaryvalues=2
edgeLineWidthCalculator.KappaScore12.mapping.bv0.domainvalue=0.0
edgeLineWidthCalculator.KappaScore12.mapping.bv0.equal=0.5
edgeLineWidthCalculator.KappaScore12.mapping.bv0.greater=0.5
edgeLineWidthCalculator.KappaScore12.mapping.bv0.lesser=0.5
edgeLineWidthCalculator.KappaScore12.mapping.bv1.domainvalue=1.0
edgeLineWidthCalculator.KappaScore12.mapping.bv1.equal=3.0
edgeLineWidthCalculator.KappaScore12.mapping.bv1.greater=3.0
edgeLineWidthCalculator.KappaScore12.mapping.bv1.lesser=0.5
edgeLineWidthCalculator.KappaScore12.mapping.controller=KappaScore12
edgeLineWidthCalculator.KappaScore12.mapping.interpolator=LinearNumberToNumberInterpolator
edgeLineWidthCalculator.KappaScore12.mapping.type=ContinuousMapping
edgeLineWidthCalculator.KappaScore12.visualPropertyType=EDGE_LINE_WIDTH
edgeLineWidthCalculator.KappaScore13.mapping.boundaryvalues=2
edgeLineWidthCalculator.KappaScore13.mapping.bv0.domainvalue=0.0
edgeLineWidthCalculator.KappaScore13.mapping.bv0.equal=0.5
edgeLineWidthCalculator.KappaScore13.mapping.bv0.greater=0.5
edgeLineWidthCalculator.KappaScore13.mapping.bv0.lesser=0.5
edgeLineWidthCalculator.KappaScore13.mapping.bv1.domainvalue=1.0
edgeLineWidthCalculator.KappaScore13.mapping.bv1.equal=3.0
edgeLineWidthCalculator.KappaScore13.mapping.bv1.greater=3.0
edgeLineWidthCalculator.KappaScore13.mapping.bv1.lesser=0.5
edgeLineWidthCalculator.KappaScore13.mapping.controller=KappaScore13
edgeLineWidthCalculator.KappaScore13.mapping.interpolator=LinearNumberToNumberInterpolator
edgeLineWidthCalculator.KappaScore13.mapping.type=ContinuousMapping
edgeLineWidthCalculator.KappaScore13.visualPropertyType=EDGE_LINE_WIDTH
edgeLineWidthCalculator.KappaScore14.mapping.boundaryvalues=2
edgeLineWidthCalculator.KappaScore14.mapping.bv0.domainvalue=0.0
edgeLineWidthCalculator.KappaScore14.mapping.bv0.equal=0.5
edgeLineWidthCalculator.KappaScore14.mapping.bv0.greater=0.5
edgeLineWidthCalculator.KappaScore14.mapping.bv0.lesser=0.5
edgeLineWidthCalculator.KappaScore14.mapping.bv1.domainvalue=1.0
edgeLineWidthCalculator.KappaScore14.mapping.bv1.equal=3.0
edgeLineWidthCalculator.KappaScore14.mapping.bv1.greater=3.0
edgeLineWidthCalculator.KappaScore14.mapping.bv1.lesser=0.5
edgeLineWidthCalculator.KappaScore14.mapping.controller=KappaScore14
edgeLineWidthCalculator.KappaScore14.mapping.interpolator=LinearNumberToNumberInterpolator
edgeLineWidthCalculator.KappaScore14.mapping.type=ContinuousMapping
edgeLineWidthCalculator.KappaScore14.visualPropertyType=EDGE_LINE_WIDTH
edgeLineWidthCalculator.KappaScore15.mapping.boundaryvalues=2
edgeLineWidthCalculator.KappaScore15.mapping.bv0.domainvalue=0.0
edgeLineWidthCalculator.KappaScore15.mapping.bv0.equal=0.5
edgeLineWidthCalculator.KappaScore15.mapping.bv0.greater=0.5
edgeLineWidthCalculator.KappaScore15.mapping.bv0.lesser=0.5
edgeLineWidthCalculator.KappaScore15.mapping.bv1.domainvalue=1.0
edgeLineWidthCalculator.KappaScore15.mapping.bv1.equal=3.0
edgeLineWidthCalculator.KappaScore15.mapping.bv1.greater=3.0
edgeLineWidthCalculator.KappaScore15.mapping.bv1.lesser=0.5
edgeLineWidthCalculator.KappaScore15.mapping.controller=KappaScore15
edgeLineWidthCalculator.KappaScore15.mapping.interpolator=LinearNumberToNumberInterpolator
edgeLineWidthCalculator.KappaScore15.mapping.type=ContinuousMapping
edgeLineWidthCalculator.KappaScore15.visualPropertyType=EDGE_LINE_WIDTH
edgeLineWidthCalculator.KappaScore16.mapping.boundaryvalues=2
edgeLineWidthCalculator.KappaScore16.mapping.bv0.domainvalue=0.0
edgeLineWidthCalculator.KappaScore16.mapping.bv0.equal=0.5
edgeLineWidthCalculator.KappaScore16.mapping.bv0.greater=0.5
edgeLineWidthCalculator.KappaScore16.mapping.bv0.lesser=0.5
edgeLineWidthCalculator.KappaScore16.mapping.bv1.domainvalue=1.0
edgeLineWidthCalculator.KappaScore16.mapping.bv1.equal=3.0
edgeLineWidthCalculator.KappaScore16.mapping.bv1.greater=3.0
edgeLineWidthCalculator.KappaScore16.mapping.bv1.lesser=0.5
edgeLineWidthCalculator.KappaScore16.mapping.controller=KappaScore16
edgeLineWidthCalculator.KappaScore16.mapping.interpolator=LinearNumberToNumberInterpolator
edgeLineWidthCalculator.KappaScore16.mapping.type=ContinuousMapping
edgeLineWidthCalculator.KappaScore16.visualPropertyType=EDGE_LINE_WIDTH
edgeLineWidthCalculator.KappaScore17.mapping.boundaryvalues=2
edgeLineWidthCalculator.KappaScore17.mapping.bv0.domainvalue=0.0
edgeLineWidthCalculator.KappaScore17.mapping.bv0.equal=0.5
edgeLineWidthCalculator.KappaScore17.mapping.bv0.greater=0.5
edgeLineWidthCalculator.KappaScore17.mapping.bv0.lesser=0.5
edgeLineWidthCalculator.KappaScore17.mapping.bv1.domainvalue=1.0
edgeLineWidthCalculator.KappaScore17.mapping.bv1.equal=3.0
edgeLineWidthCalculator.KappaScore17.mapping.bv1.greater=3.0
edgeLineWidthCalculator.KappaScore17.mapping.bv1.lesser=0.5
edgeLineWidthCalculator.KappaScore17.mapping.controller=KappaScore17
edgeLineWidthCalculator.KappaScore17.mapping.interpolator=LinearNumberToNumberInterpolator
edgeLineWidthCalculator.KappaScore17.mapping.type=ContinuousMapping
edgeLineWidthCalculator.KappaScore17.visualPropertyType=EDGE_LINE_WIDTH
edgeLineWidthCalculator.KappaScore6.mapping.boundaryvalues=2
edgeLineWidthCalculator.KappaScore6.mapping.bv0.domainvalue=0.0
edgeLineWidthCalculator.KappaScore6.mapping.bv0.equal=0.5
edgeLineWidthCalculator.KappaScore6.mapping.bv0.greater=0.5
edgeLineWidthCalculator.KappaScore6.mapping.bv0.lesser=0.5
edgeLineWidthCalculator.KappaScore6.mapping.bv1.domainvalue=1.0
edgeLineWidthCalculator.KappaScore6.mapping.bv1.equal=3.0
edgeLineWidthCalculator.KappaScore6.mapping.bv1.greater=3.0
edgeLineWidthCalculator.KappaScore6.mapping.bv1.lesser=0.5
edgeLineWidthCalculator.KappaScore6.mapping.controller=KappaScore6
edgeLineWidthCalculator.KappaScore6.mapping.interpolator=LinearNumberToNumberInterpolator
edgeLineWidthCalculator.KappaScore6.mapping.type=ContinuousMapping
edgeLineWidthCalculator.KappaScore6.visualPropertyType=EDGE_LINE_WIDTH
edgeLineWidthCalculator.KappaScore7.mapping.boundaryvalues=2
edgeLineWidthCalculator.KappaScore7.mapping.bv0.domainvalue=0.0
edgeLineWidthCalculator.KappaScore7.mapping.bv0.equal=0.5
edgeLineWidthCalculator.KappaScore7.mapping.bv0.greater=0.5
edgeLineWidthCalculator.KappaScore7.mapping.bv0.lesser=0.5
edgeLineWidthCalculator.KappaScore7.mapping.bv1.domainvalue=1.0
edgeLineWidthCalculator.KappaScore7.mapping.bv1.equal=3.0
edgeLineWidthCalculator.KappaScore7.mapping.bv1.greater=3.0
edgeLineWidthCalculator.KappaScore7.mapping.bv1.lesser=0.5
edgeLineWidthCalculator.KappaScore7.mapping.controller=KappaScore7
edgeLineWidthCalculator.KappaScore7.mapping.interpolator=LinearNumberToNumberInterpolator
edgeLineWidthCalculator.KappaScore7.mapping.type=ContinuousMapping
edgeLineWidthCalculator.KappaScore7.visualPropertyType=EDGE_LINE_WIDTH
edgeLineWidthCalculator.KappaScore8.mapping.boundaryvalues=2
edgeLineWidthCalculator.KappaScore8.mapping.bv0.domainvalue=0.0
edgeLineWidthCalculator.KappaScore8.mapping.bv0.equal=0.5
edgeLineWidthCalculator.KappaScore8.mapping.bv0.greater=0.5
edgeLineWidthCalculator.KappaScore8.mapping.bv0.lesser=0.5
edgeLineWidthCalculator.KappaScore8.mapping.bv1.domainvalue=1.0
edgeLineWidthCalculator.KappaScore8.mapping.bv1.equal=3.0
edgeLineWidthCalculator.KappaScore8.mapping.bv1.greater=3.0
edgeLineWidthCalculator.KappaScore8.mapping.bv1.lesser=0.5
edgeLineWidthCalculator.KappaScore8.mapping.controller=KappaScore8
edgeLineWidthCalculator.KappaScore8.mapping.interpolator=LinearNumberToNumberInterpolator
edgeLineWidthCalculator.KappaScore8.mapping.type=ContinuousMapping
edgeLineWidthCalculator.KappaScore8.visualPropertyType=EDGE_LINE_WIDTH
edgeLineWidthCalculator.KappaScore9.mapping.boundaryvalues=2
edgeLineWidthCalculator.KappaScore9.mapping.bv0.domainvalue=0.0
edgeLineWidthCalculator.KappaScore9.mapping.bv0.equal=0.5
edgeLineWidthCalculator.KappaScore9.mapping.bv0.greater=0.5
edgeLineWidthCalculator.KappaScore9.mapping.bv0.lesser=0.5
edgeLineWidthCalculator.KappaScore9.mapping.bv1.domainvalue=1.0
edgeLineWidthCalculator.KappaScore9.mapping.bv1.equal=3.0
edgeLineWidthCalculator.KappaScore9.mapping.bv1.greater=3.0
edgeLineWidthCalculator.KappaScore9.mapping.bv1.lesser=0.5
edgeLineWidthCalculator.KappaScore9.mapping.controller=KappaScore9
edgeLineWidthCalculator.KappaScore9.mapping.interpolator=LinearNumberToNumberInterpolator
edgeLineWidthCalculator.KappaScore9.mapping.type=ContinuousMapping
edgeLineWidthCalculator.KappaScore9.visualPropertyType=EDGE_LINE_WIDTH
edgeSourceArrowShapeCalculator.Regulates\ Source10.mapping.controller=Regulates Source10
edgeSourceArrowShapeCalculator.Regulates\ Source10.mapping.controllerType=-1
edgeSourceArrowShapeCalculator.Regulates\ Source10.mapping.map.NEGATIVELY_REGULATES=T
edgeSourceArrowShapeCalculator.Regulates\ Source10.mapping.map.POSITIVELY_REGULATES=ARROW
edgeSourceArrowShapeCalculator.Regulates\ Source10.mapping.map.REGULATES=DIAMOND
edgeSourceArrowShapeCalculator.Regulates\ Source10.mapping.type=DiscreteMapping
edgeSourceArrowShapeCalculator.Regulates\ Source10.visualPropertyType=EDGE_SRCARROW_SHAPE
edgeSourceArrowShapeCalculator.Regulates\ Source11.mapping.controller=Regulates Source11
edgeSourceArrowShapeCalculator.Regulates\ Source11.mapping.controllerType=-1
edgeSourceArrowShapeCalculator.Regulates\ Source11.mapping.map.NEGATIVELY_REGULATES=T
edgeSourceArrowShapeCalculator.Regulates\ Source11.mapping.map.POSITIVELY_REGULATES=ARROW
edgeSourceArrowShapeCalculator.Regulates\ Source11.mapping.map.REGULATES=DIAMOND
edgeSourceArrowShapeCalculator.Regulates\ Source11.mapping.type=DiscreteMapping
edgeSourceArrowShapeCalculator.Regulates\ Source11.visualPropertyType=EDGE_SRCARROW_SHAPE
edgeSourceArrowShapeCalculator.Regulates\ Source12.mapping.controller=Regulates Source12
edgeSourceArrowShapeCalculator.Regulates\ Source12.mapping.controllerType=-1
edgeSourceArrowShapeCalculator.Regulates\ Source12.mapping.map.NEGATIVELY_REGULATES=T
edgeSourceArrowShapeCalculator.Regulates\ Source12.mapping.map.POSITIVELY_REGULATES=ARROW
edgeSourceArrowShapeCalculator.Regulates\ Source12.mapping.map.REGULATES=DIAMOND
edgeSourceArrowShapeCalculator.Regulates\ Source12.mapping.type=DiscreteMapping
edgeSourceArrowShapeCalculator.Regulates\ Source12.visualPropertyType=EDGE_SRCARROW_SHAPE
edgeSourceArrowShapeCalculator.Regulates\ Source13.mapping.controller=Regulates Source13
edgeSourceArrowShapeCalculator.Regulates\ Source13.mapping.controllerType=-1
edgeSourceArrowShapeCalculator.Regulates\ Source13.mapping.map.NEGATIVELY_REGULATES=T
edgeSourceArrowShapeCalculator.Regulates\ Source13.mapping.map.POSITIVELY_REGULATES=ARROW
edgeSourceArrowShapeCalculator.Regulates\ Source13.mapping.map.REGULATES=DIAMOND
edgeSourceArrowShapeCalculator.Regulates\ Source13.mapping.type=DiscreteMapping
edgeSourceArrowShapeCalculator.Regulates\ Source13.visualPropertyType=EDGE_SRCARROW_SHAPE
edgeSourceArrowShapeCalculator.Regulates\ Source14.mapping.controller=Regulates Source14
edgeSourceArrowShapeCalculator.Regulates\ Source14.mapping.controllerType=-1
edgeSourceArrowShapeCalculator.Regulates\ Source14.mapping.map.NEGATIVELY_REGULATES=T
edgeSourceArrowShapeCalculator.Regulates\ Source14.mapping.map.POSITIVELY_REGULATES=ARROW
edgeSourceArrowShapeCalculator.Regulates\ Source14.mapping.map.REGULATES=DIAMOND
edgeSourceArrowShapeCalculator.Regulates\ Source14.mapping.type=DiscreteMapping
edgeSourceArrowShapeCalculator.Regulates\ Source14.visualPropertyType=EDGE_SRCARROW_SHAPE
edgeSourceArrowShapeCalculator.Regulates\ Source15.mapping.controller=Regulates Source15
edgeSourceArrowShapeCalculator.Regulates\ Source15.mapping.controllerType=-1
edgeSourceArrowShapeCalculator.Regulates\ Source15.mapping.map.NEGATIVELY_REGULATES=T
edgeSourceArrowShapeCalculator.Regulates\ Source15.mapping.map.POSITIVELY_REGULATES=ARROW
edgeSourceArrowShapeCalculator.Regulates\ Source15.mapping.map.REGULATES=DIAMOND
edgeSourceArrowShapeCalculator.Regulates\ Source15.mapping.type=DiscreteMapping
edgeSourceArrowShapeCalculator.Regulates\ Source15.visualPropertyType=EDGE_SRCARROW_SHAPE
edgeSourceArrowShapeCalculator.Regulates\ Source16.mapping.controller=Regulates Source16
edgeSourceArrowShapeCalculator.Regulates\ Source16.mapping.controllerType=-1
edgeSourceArrowShapeCalculator.Regulates\ Source16.mapping.map.NEGATIVELY_REGULATES=T
edgeSourceArrowShapeCalculator.Regulates\ Source16.mapping.map.POSITIVELY_REGULATES=ARROW
edgeSourceArrowShapeCalculator.Regulates\ Source16.mapping.map.REGULATES=DIAMOND
edgeSourceArrowShapeCalculator.Regulates\ Source16.mapping.type=DiscreteMapping
edgeSourceArrowShapeCalculator.Regulates\ Source16.visualPropertyType=EDGE_SRCARROW_SHAPE
edgeSourceArrowShapeCalculator.Regulates\ Source17.mapping.controller=Regulates Source17
edgeSourceArrowShapeCalculator.Regulates\ Source17.mapping.controllerType=-1
edgeSourceArrowShapeCalculator.Regulates\ Source17.mapping.map.NEGATIVELY_REGULATES=T
edgeSourceArrowShapeCalculator.Regulates\ Source17.mapping.map.POSITIVELY_REGULATES=ARROW
edgeSourceArrowShapeCalculator.Regulates\ Source17.mapping.map.REGULATES=DIAMOND
edgeSourceArrowShapeCalculator.Regulates\ Source17.mapping.type=DiscreteMapping
edgeSourceArrowShapeCalculator.Regulates\ Source17.visualPropertyType=EDGE_SRCARROW_SHAPE
edgeSourceArrowShapeCalculator.Regulates\ Source6.mapping.controller=Regulates Source6
edgeSourceArrowShapeCalculator.Regulates\ Source6.mapping.controllerType=-1
edgeSourceArrowShapeCalculator.Regulates\ Source6.mapping.map.NEGATIVELY_REGULATES=T
edgeSourceArrowShapeCalculator.Regulates\ Source6.mapping.map.POSITIVELY_REGULATES=ARROW
edgeSourceArrowShapeCalculator.Regulates\ Source6.mapping.map.REGULATES=DIAMOND
edgeSourceArrowShapeCalculator.Regulates\ Source6.mapping.type=DiscreteMapping
edgeSourceArrowShapeCalculator.Regulates\ Source6.visualPropertyType=EDGE_SRCARROW_SHAPE
edgeSourceArrowShapeCalculator.Regulates\ Source7.mapping.controller=Regulates Source7
edgeSourceArrowShapeCalculator.Regulates\ Source7.mapping.controllerType=-1
edgeSourceArrowShapeCalculator.Regulates\ Source7.mapping.map.NEGATIVELY_REGULATES=T
edgeSourceArrowShapeCalculator.Regulates\ Source7.mapping.map.POSITIVELY_REGULATES=ARROW
edgeSourceArrowShapeCalculator.Regulates\ Source7.mapping.map.REGULATES=DIAMOND
edgeSourceArrowShapeCalculator.Regulates\ Source7.mapping.type=DiscreteMapping
edgeSourceArrowShapeCalculator.Regulates\ Source7.visualPropertyType=EDGE_SRCARROW_SHAPE
edgeSourceArrowShapeCalculator.Regulates\ Source8.mapping.controller=Regulates Source8
edgeSourceArrowShapeCalculator.Regulates\ Source8.mapping.controllerType=-1
edgeSourceArrowShapeCalculator.Regulates\ Source8.mapping.map.NEGATIVELY_REGULATES=T
edgeSourceArrowShapeCalculator.Regulates\ Source8.mapping.map.POSITIVELY_REGULATES=ARROW
edgeSourceArrowShapeCalculator.Regulates\ Source8.mapping.map.REGULATES=DIAMOND
edgeSourceArrowShapeCalculator.Regulates\ Source8.mapping.type=DiscreteMapping
edgeSourceArrowShapeCalculator.Regulates\ Source8.visualPropertyType=EDGE_SRCARROW_SHAPE
edgeSourceArrowShapeCalculator.Regulates\ Source9.mapping.controller=Regulates Source9
edgeSourceArrowShapeCalculator.Regulates\ Source9.mapping.controllerType=-1
edgeSourceArrowShapeCalculator.Regulates\ Source9.mapping.map.NEGATIVELY_REGULATES=T
edgeSourceArrowShapeCalculator.Regulates\ Source9.mapping.map.POSITIVELY_REGULATES=ARROW
edgeSourceArrowShapeCalculator.Regulates\ Source9.mapping.map.REGULATES=DIAMOND
edgeSourceArrowShapeCalculator.Regulates\ Source9.mapping.type=DiscreteMapping
edgeSourceArrowShapeCalculator.Regulates\ Source9.visualPropertyType=EDGE_SRCARROW_SHAPE
edgeTargetArrowShapeCalculator.Regulates\ Target10.mapping.controller=Regulates Target10
edgeTargetArrowShapeCalculator.Regulates\ Target10.mapping.controllerType=-1
edgeTargetArrowShapeCalculator.Regulates\ Target10.mapping.map.NEGATIVELY_REGULATES=T
edgeTargetArrowShapeCalculator.Regulates\ Target10.mapping.map.POSITIVELY_REGULATES=ARROW
edgeTargetArrowShapeCalculator.Regulates\ Target10.mapping.map.REGULATES=DIAMOND
edgeTargetArrowShapeCalculator.Regulates\ Target10.mapping.type=DiscreteMapping
edgeTargetArrowShapeCalculator.Regulates\ Target10.visualPropertyType=EDGE_TGTARROW_SHAPE
edgeTargetArrowShapeCalculator.Regulates\ Target11.mapping.controller=Regulates Target11
edgeTargetArrowShapeCalculator.Regulates\ Target11.mapping.controllerType=-1
edgeTargetArrowShapeCalculator.Regulates\ Target11.mapping.map.NEGATIVELY_REGULATES=T
edgeTargetArrowShapeCalculator.Regulates\ Target11.mapping.map.POSITIVELY_REGULATES=ARROW
edgeTargetArrowShapeCalculator.Regulates\ Target11.mapping.map.REGULATES=DIAMOND
edgeTargetArrowShapeCalculator.Regulates\ Target11.mapping.type=DiscreteMapping
edgeTargetArrowShapeCalculator.Regulates\ Target11.visualPropertyType=EDGE_TGTARROW_SHAPE
edgeTargetArrowShapeCalculator.Regulates\ Target12.mapping.controller=Regulates Target12
edgeTargetArrowShapeCalculator.Regulates\ Target12.mapping.controllerType=-1
edgeTargetArrowShapeCalculator.Regulates\ Target12.mapping.map.NEGATIVELY_REGULATES=T
edgeTargetArrowShapeCalculator.Regulates\ Target12.mapping.map.POSITIVELY_REGULATES=ARROW
edgeTargetArrowShapeCalculator.Regulates\ Target12.mapping.map.REGULATES=DIAMOND
edgeTargetArrowShapeCalculator.Regulates\ Target12.mapping.type=DiscreteMapping
edgeTargetArrowShapeCalculator.Regulates\ Target12.visualPropertyType=EDGE_TGTARROW_SHAPE
edgeTargetArrowShapeCalculator.Regulates\ Target13.mapping.controller=Regulates Target13
edgeTargetArrowShapeCalculator.Regulates\ Target13.mapping.controllerType=-1
edgeTargetArrowShapeCalculator.Regulates\ Target13.mapping.map.NEGATIVELY_REGULATES=T
edgeTargetArrowShapeCalculator.Regulates\ Target13.mapping.map.POSITIVELY_REGULATES=ARROW
edgeTargetArrowShapeCalculator.Regulates\ Target13.mapping.map.REGULATES=DIAMOND
edgeTargetArrowShapeCalculator.Regulates\ Target13.mapping.type=DiscreteMapping
edgeTargetArrowShapeCalculator.Regulates\ Target13.visualPropertyType=EDGE_TGTARROW_SHAPE
edgeTargetArrowShapeCalculator.Regulates\ Target14.mapping.controller=Regulates Target14
edgeTargetArrowShapeCalculator.Regulates\ Target14.mapping.controllerType=-1
edgeTargetArrowShapeCalculator.Regulates\ Target14.mapping.map.NEGATIVELY_REGULATES=T
edgeTargetArrowShapeCalculator.Regulates\ Target14.mapping.map.POSITIVELY_REGULATES=ARROW
edgeTargetArrowShapeCalculator.Regulates\ Target14.mapping.map.REGULATES=DIAMOND
edgeTargetArrowShapeCalculator.Regulates\ Target14.mapping.type=DiscreteMapping
edgeTargetArrowShapeCalculator.Regulates\ Target14.visualPropertyType=EDGE_TGTARROW_SHAPE
edgeTargetArrowShapeCalculator.Regulates\ Target15.mapping.controller=Regulates Target15
edgeTargetArrowShapeCalculator.Regulates\ Target15.mapping.controllerType=-1
edgeTargetArrowShapeCalculator.Regulates\ Target15.mapping.map.NEGATIVELY_REGULATES=T
edgeTargetArrowShapeCalculator.Regulates\ Target15.mapping.map.POSITIVELY_REGULATES=ARROW
edgeTargetArrowShapeCalculator.Regulates\ Target15.mapping.map.REGULATES=DIAMOND
edgeTargetArrowShapeCalculator.Regulates\ Target15.mapping.type=DiscreteMapping
edgeTargetArrowShapeCalculator.Regulates\ Target15.visualPropertyType=EDGE_TGTARROW_SHAPE
edgeTargetArrowShapeCalculator.Regulates\ Target16.mapping.controller=Regulates Target16
edgeTargetArrowShapeCalculator.Regulates\ Target16.mapping.controllerType=-1
edgeTargetArrowShapeCalculator.Regulates\ Target16.mapping.map.NEGATIVELY_REGULATES=T
edgeTargetArrowShapeCalculator.Regulates\ Target16.mapping.map.POSITIVELY_REGULATES=ARROW
edgeTargetArrowShapeCalculator.Regulates\ Target16.mapping.map.REGULATES=DIAMOND
edgeTargetArrowShapeCalculator.Regulates\ Target16.mapping.type=DiscreteMapping
edgeTargetArrowShapeCalculator.Regulates\ Target16.visualPropertyType=EDGE_TGTARROW_SHAPE
edgeTargetArrowShapeCalculator.Regulates\ Target17.mapping.controller=Regulates Target17
edgeTargetArrowShapeCalculator.Regulates\ Target17.mapping.controllerType=-1
edgeTargetArrowShapeCalculator.Regulates\ Target17.mapping.map.NEGATIVELY_REGULATES=T
edgeTargetArrowShapeCalculator.Regulates\ Target17.mapping.map.POSITIVELY_REGULATES=ARROW
edgeTargetArrowShapeCalculator.Regulates\ Target17.mapping.map.REGULATES=DIAMOND
edgeTargetArrowShapeCalculator.Regulates\ Target17.mapping.type=DiscreteMapping
edgeTargetArrowShapeCalculator.Regulates\ Target17.visualPropertyType=EDGE_TGTARROW_SHAPE
edgeTargetArrowShapeCalculator.Regulates\ Target6.mapping.controller=Regulates Target6
edgeTargetArrowShapeCalculator.Regulates\ Target6.mapping.controllerType=-1
edgeTargetArrowShapeCalculator.Regulates\ Target6.mapping.map.NEGATIVELY_REGULATES=T
edgeTargetArrowShapeCalculator.Regulates\ Target6.mapping.map.POSITIVELY_REGULATES=ARROW
edgeTargetArrowShapeCalculator.Regulates\ Target6.mapping.map.REGULATES=DIAMOND
edgeTargetArrowShapeCalculator.Regulates\ Target6.mapping.type=DiscreteMapping
edgeTargetArrowShapeCalculator.Regulates\ Target6.visualPropertyType=EDGE_TGTARROW_SHAPE
edgeTargetArrowShapeCalculator.Regulates\ Target7.mapping.controller=Regulates Target7
edgeTargetArrowShapeCalculator.Regulates\ Target7.mapping.controllerType=-1
edgeTargetArrowShapeCalculator.Regulates\ Target7.mapping.map.NEGATIVELY_REGULATES=T
edgeTargetArrowShapeCalculator.Regulates\ Target7.mapping.map.POSITIVELY_REGULATES=ARROW
edgeTargetArrowShapeCalculator.Regulates\ Target7.mapping.map.REGULATES=DIAMOND
edgeTargetArrowShapeCalculator.Regulates\ Target7.mapping.type=DiscreteMapping
edgeTargetArrowShapeCalculator.Regulates\ Target7.visualPropertyType=EDGE_TGTARROW_SHAPE
edgeTargetArrowShapeCalculator.Regulates\ Target8.mapping.controller=Regulates Target8
edgeTargetArrowShapeCalculator.Regulates\ Target8.mapping.controllerType=-1
edgeTargetArrowShapeCalculator.Regulates\ Target8.mapping.map.NEGATIVELY_REGULATES=T
edgeTargetArrowShapeCalculator.Regulates\ Target8.mapping.map.POSITIVELY_REGULATES=ARROW
edgeTargetArrowShapeCalculator.Regulates\ Target8.mapping.map.REGULATES=DIAMOND
edgeTargetArrowShapeCalculator.Regulates\ Target8.mapping.type=DiscreteMapping
edgeTargetArrowShapeCalculator.Regulates\ Target8.visualPropertyType=EDGE_TGTARROW_SHAPE
edgeTargetArrowShapeCalculator.Regulates\ Target9.mapping.controller=Regulates Target9
edgeTargetArrowShapeCalculator.Regulates\ Target9.mapping.controllerType=-1
edgeTargetArrowShapeCalculator.Regulates\ Target9.mapping.map.NEGATIVELY_REGULATES=T
edgeTargetArrowShapeCalculator.Regulates\ Target9.mapping.map.POSITIVELY_REGULATES=ARROW
edgeTargetArrowShapeCalculator.Regulates\ Target9.mapping.map.REGULATES=DIAMOND
edgeTargetArrowShapeCalculator.Regulates\ Target9.mapping.type=DiscreteMapping
edgeTargetArrowShapeCalculator.Regulates\ Target9.visualPropertyType=EDGE_TGTARROW_SHAPE
edgeTargetArrowShapeCalculator.default-Edge\ Target\ Arrow\ Shape-Discrete\ Mapper.mapping.controller=interaction
edgeTargetArrowShapeCalculator.default-Edge\ Target\ Arrow\ Shape-Discrete\ Mapper.mapping.controllerType=4
edgeTargetArrowShapeCalculator.default-Edge\ Target\ Arrow\ Shape-Discrete\ Mapper.mapping.type=DiscreteMapping
edgeTargetArrowShapeCalculator.default-Edge\ Target\ Arrow\ Shape-Discrete\ Mapper.visualPropertyType=EDGE_TGTARROW_SHAPE
globalAppearanceCalculator.MCODE.defaultBackgroundColor=255,255,255
globalAppearanceCalculator.MCODE.defaultEdgeReverseSelectionColor=0,255,0
globalAppearanceCalculator.MCODE.defaultEdgeSelectionColor=255,0,0
globalAppearanceCalculator.MCODE.defaultNodeReverseSelectionColor=0,255,0
globalAppearanceCalculator.MCODE.defaultNodeSelectionColor=255,255,0
globalAppearanceCalculator.MCODE.defaultSloppySelectionColor=128,128,128
globalAppearanceCalculator.Sample1.defaultBackgroundColor=255,255,255
globalAppearanceCalculator.Sample1.defaultEdgeReverseSelectionColor=0,255,0
globalAppearanceCalculator.Sample1.defaultEdgeSelectionColor=255,0,0
globalAppearanceCalculator.Sample1.defaultNodeReverseSelectionColor=0,255,0
globalAppearanceCalculator.Sample1.defaultNodeSelectionColor=255,255,0
globalAppearanceCalculator.Sample1.defaultSloppySelectionColor=128,128,128
globalAppearanceCalculator.Solid.defaultBackgroundColor=255,255,255
globalAppearanceCalculator.Solid.defaultEdgeReverseSelectionColor=0,255,0
globalAppearanceCalculator.Solid.defaultEdgeSelectionColor=255,0,0
globalAppearanceCalculator.Solid.defaultNodeReverseSelectionColor=0,255,0
globalAppearanceCalculator.Solid.defaultNodeSelectionColor=255,255,0
globalAppearanceCalculator.Solid.defaultSloppySelectionColor=128,128,128
globalAppearanceCalculator.Universe.defaultBackgroundColor=0,0,0
globalAppearanceCalculator.Universe.defaultEdgeReverseSelectionColor=0,255,0
globalAppearanceCalculator.Universe.defaultEdgeSelectionColor=255,0,0
globalAppearanceCalculator.Universe.defaultNodeReverseSelectionColor=0,255,0
globalAppearanceCalculator.Universe.defaultNodeSelectionColor=255,255,0
globalAppearanceCalculator.Universe.defaultSloppySelectionColor=128,128,128
globalAppearanceCalculator.default.defaultBackgroundColor=255,255,255
globalAppearanceCalculator.default.defaultEdgeReverseSelectionColor=0,255,0
globalAppearanceCalculator.default.defaultEdgeSelectionColor=255,0,0
globalAppearanceCalculator.default.defaultNodeReverseSelectionColor=0,255,0
globalAppearanceCalculator.default.defaultNodeSelectionColor=255,255,0
globalAppearanceCalculator.default.defaultSloppySelectionColor=128,128,128
nodeAppearanceCalculator.MCODE.defaultEdgeColor=0,0,0
nodeAppearanceCalculator.MCODE.defaultEdgeFont=SanSerif,plain,10
nodeAppearanceCalculator.MCODE.defaultEdgeFontSize=10.0
nodeAppearanceCalculator.MCODE.defaultEdgeLabel=
nodeAppearanceCalculator.MCODE.defaultEdgeLabelColor=0,0,0
nodeAppearanceCalculator.MCODE.defaultEdgeLabelOpacity=255
nodeAppearanceCalculator.MCODE.defaultEdgeLabelPosition=C,C,c,0,0
nodeAppearanceCalculator.MCODE.defaultEdgeLineStyle=SOLID
nodeAppearanceCalculator.MCODE.defaultEdgeLineWidth=1.0
nodeAppearanceCalculator.MCODE.defaultEdgeOpacity=255
nodeAppearanceCalculator.MCODE.defaultEdgeSourceArrowColor=0,0,0
nodeAppearanceCalculator.MCODE.defaultEdgeSourceArrowOpacity=255
nodeAppearanceCalculator.MCODE.defaultEdgeSourceArrowShape=NONE
nodeAppearanceCalculator.MCODE.defaultEdgeTargetArrowColor=0,0,0
nodeAppearanceCalculator.MCODE.defaultEdgeTargetArrowOpacity=255
nodeAppearanceCalculator.MCODE.defaultEdgeTargetArrowShape=NONE
nodeAppearanceCalculator.MCODE.defaultEdgeToolTip=
nodeAppearanceCalculator.MCODE.defaultNodeBorderColor=0,0,0
nodeAppearanceCalculator.MCODE.defaultNodeBorderOpacity=255
nodeAppearanceCalculator.MCODE.defaultNodeFillColor=255,255,255
nodeAppearanceCalculator.MCODE.defaultNodeFont=Default,plain,12
nodeAppearanceCalculator.MCODE.defaultNodeFontSize=12.0
nodeAppearanceCalculator.MCODE.defaultNodeHight=30.0
nodeAppearanceCalculator.MCODE.defaultNodeLabel=
nodeAppearanceCalculator.MCODE.defaultNodeLabelColor=0,0,0
nodeAppearanceCalculator.MCODE.defaultNodeLabelOpacity=255
nodeAppearanceCalculator.MCODE.defaultNodeLabelPosition=C,C,c,0,0
nodeAppearanceCalculator.MCODE.defaultNodeLineStyle=SOLID
nodeAppearanceCalculator.MCODE.defaultNodeLineWidth=1.0
nodeAppearanceCalculator.MCODE.defaultNodeOpacity=255
nodeAppearanceCalculator.MCODE.defaultNodeShape=rect
nodeAppearanceCalculator.MCODE.defaultNodeSize=35.0
nodeAppearanceCalculator.MCODE.defaultNodeToolTip=
nodeAppearanceCalculator.MCODE.defaultNodeWidth=70.0
nodeAppearanceCalculator.MCODE.nodeFillColorCalculator=MCODE Score Color Calculator
nodeAppearanceCalculator.MCODE.nodeShapeCalculator=Seed and Cluster Status Calculator
nodeAppearanceCalculator.MCODE.nodeSizeLocked=true
nodeAppearanceCalculator.Sample1.defaultEdgeColor=0,0,0
nodeAppearanceCalculator.Sample1.defaultEdgeFont=SanSerif,plain,10
nodeAppearanceCalculator.Sample1.defaultEdgeFontSize=10.0
nodeAppearanceCalculator.Sample1.defaultEdgeLabel=
nodeAppearanceCalculator.Sample1.defaultEdgeLabelColor=0,0,0
nodeAppearanceCalculator.Sample1.defaultEdgeLabelOpacity=255
nodeAppearanceCalculator.Sample1.defaultEdgeLabelPosition=C,C,c,0,0
nodeAppearanceCalculator.Sample1.defaultEdgeLineStyle=SOLID
nodeAppearanceCalculator.Sample1.defaultEdgeLineWidth=1.0
nodeAppearanceCalculator.Sample1.defaultEdgeOpacity=255
nodeAppearanceCalculator.Sample1.defaultEdgeSourceArrowColor=0,0,0
nodeAppearanceCalculator.Sample1.defaultEdgeSourceArrowOpacity=255
nodeAppearanceCalculator.Sample1.defaultEdgeSourceArrowShape=NONE
nodeAppearanceCalculator.Sample1.defaultEdgeTargetArrowColor=0,0,0
nodeAppearanceCalculator.Sample1.defaultEdgeTargetArrowOpacity=255
nodeAppearanceCalculator.Sample1.defaultEdgeTargetArrowShape=NONE
nodeAppearanceCalculator.Sample1.defaultEdgeToolTip=
nodeAppearanceCalculator.Sample1.defaultNodeBorderColor=0,0,0
nodeAppearanceCalculator.Sample1.defaultNodeBorderOpacity=255
nodeAppearanceCalculator.Sample1.defaultNodeFillColor=204,204,255
nodeAppearanceCalculator.Sample1.defaultNodeFont=Dialog.bold,plain,12
nodeAppearanceCalculator.Sample1.defaultNodeFontSize=12.0
nodeAppearanceCalculator.Sample1.defaultNodeHight=30.0
nodeAppearanceCalculator.Sample1.defaultNodeLabel=
nodeAppearanceCalculator.Sample1.defaultNodeLabelColor=0,0,0
nodeAppearanceCalculator.Sample1.defaultNodeLabelOpacity=255
nodeAppearanceCalculator.Sample1.defaultNodeLabelPosition=C,C,c,0,0
nodeAppearanceCalculator.Sample1.defaultNodeLineStyle=SOLID
nodeAppearanceCalculator.Sample1.defaultNodeLineWidth=0.0
nodeAppearanceCalculator.Sample1.defaultNodeOpacity=255
nodeAppearanceCalculator.Sample1.defaultNodeShape=ellipse
nodeAppearanceCalculator.Sample1.defaultNodeSize=40.0
nodeAppearanceCalculator.Sample1.defaultNodeToolTip=
nodeAppearanceCalculator.Sample1.defaultNodeWidth=70.0
nodeAppearanceCalculator.Sample1.nodeLabelCalculator=NodeLabel
nodeAppearanceCalculator.Sample1.nodeSizeLocked=true
nodeAppearanceCalculator.Solid.defaultEdgeColor=0,0,0
nodeAppearanceCalculator.Solid.defaultEdgeFont=SanSerif,plain,10
nodeAppearanceCalculator.Solid.defaultEdgeFontSize=10.0
nodeAppearanceCalculator.Solid.defaultEdgeLabel=
nodeAppearanceCalculator.Solid.defaultEdgeLabelColor=0,0,0
nodeAppearanceCalculator.Solid.defaultEdgeLabelOpacity=255
nodeAppearanceCalculator.Solid.defaultEdgeLabelPosition=C,C,c,0,0
nodeAppearanceCalculator.Solid.defaultEdgeLineStyle=SOLID
nodeAppearanceCalculator.Solid.defaultEdgeLineWidth=1.0
nodeAppearanceCalculator.Solid.defaultEdgeOpacity=255
nodeAppearanceCalculator.Solid.defaultEdgeSourceArrowColor=0,0,0
nodeAppearanceCalculator.Solid.defaultEdgeSourceArrowOpacity=255
nodeAppearanceCalculator.Solid.defaultEdgeSourceArrowShape=NONE
nodeAppearanceCalculator.Solid.defaultEdgeTargetArrowColor=0,0,0
nodeAppearanceCalculator.Solid.defaultEdgeTargetArrowOpacity=255
nodeAppearanceCalculator.Solid.defaultEdgeTargetArrowShape=NONE
nodeAppearanceCalculator.Solid.defaultEdgeToolTip=
nodeAppearanceCalculator.Solid.defaultNodeBorderColor=0,0,0
nodeAppearanceCalculator.Solid.defaultNodeBorderOpacity=255
nodeAppearanceCalculator.Solid.defaultNodeFillColor=102,102,102
nodeAppearanceCalculator.Solid.defaultNodeFont=Courier 10 Pitch Bold,plain,12
nodeAppearanceCalculator.Solid.defaultNodeFontSize=18.0
nodeAppearanceCalculator.Solid.defaultNodeHight=30.0
nodeAppearanceCalculator.Solid.defaultNodeLabel=
nodeAppearanceCalculator.Solid.defaultNodeLabelColor=0,0,0
nodeAppearanceCalculator.Solid.defaultNodeLabelOpacity=160
nodeAppearanceCalculator.Solid.defaultNodeLabelPosition=S,NW,c,0,5
nodeAppearanceCalculator.Solid.defaultNodeLineStyle=SOLID
nodeAppearanceCalculator.Solid.defaultNodeLineWidth=0.0
nodeAppearanceCalculator.Solid.defaultNodeOpacity=255
nodeAppearanceCalculator.Solid.defaultNodeShape=ellipse
nodeAppearanceCalculator.Solid.defaultNodeSize=40.0
nodeAppearanceCalculator.Solid.defaultNodeToolTip=
nodeAppearanceCalculator.Solid.defaultNodeWidth=70.0
nodeAppearanceCalculator.Solid.nodeLabelCalculator=Solid-Node Label-Passthrough Mapper
nodeAppearanceCalculator.Solid.nodeSizeLocked=true
nodeAppearanceCalculator.Universe.defaultEdgeColor=0,0,0
nodeAppearanceCalculator.Universe.defaultEdgeFont=SanSerif,plain,10
nodeAppearanceCalculator.Universe.defaultEdgeFontSize=10.0
nodeAppearanceCalculator.Universe.defaultEdgeLabel=
nodeAppearanceCalculator.Universe.defaultEdgeLabelColor=0,0,0
nodeAppearanceCalculator.Universe.defaultEdgeLabelOpacity=255
nodeAppearanceCalculator.Universe.defaultEdgeLabelPosition=C,C,c,0,0
nodeAppearanceCalculator.Universe.defaultEdgeLineStyle=SOLID
nodeAppearanceCalculator.Universe.defaultEdgeLineWidth=1.0
nodeAppearanceCalculator.Universe.defaultEdgeOpacity=255
nodeAppearanceCalculator.Universe.defaultEdgeSourceArrowColor=0,0,0
nodeAppearanceCalculator.Universe.defaultEdgeSourceArrowOpacity=255
nodeAppearanceCalculator.Universe.defaultEdgeSourceArrowShape=NONE
nodeAppearanceCalculator.Universe.defaultEdgeTargetArrowColor=0,0,0
nodeAppearanceCalculator.Universe.defaultEdgeTargetArrowOpacity=255
nodeAppearanceCalculator.Universe.defaultEdgeTargetArrowShape=NONE
nodeAppearanceCalculator.Universe.defaultEdgeToolTip=
nodeAppearanceCalculator.Universe.defaultNodeBorderColor=0,0,0
nodeAppearanceCalculator.Universe.defaultNodeBorderOpacity=255
nodeAppearanceCalculator.Universe.defaultNodeFillColor=0,0,0
nodeAppearanceCalculator.Universe.defaultNodeFont=Monospaced.bold,plain,12
nodeAppearanceCalculator.Universe.defaultNodeFontSize=20.0
nodeAppearanceCalculator.Universe.defaultNodeHight=30.0
nodeAppearanceCalculator.Universe.defaultNodeLabel=
nodeAppearanceCalculator.Universe.defaultNodeLabelColor=255,255,204
nodeAppearanceCalculator.Universe.defaultNodeLabelOpacity=180
nodeAppearanceCalculator.Universe.defaultNodeLabelPosition=C,C,c,0,0
nodeAppearanceCalculator.Universe.defaultNodeLineStyle=SOLID
nodeAppearanceCalculator.Universe.defaultNodeLineWidth=0.0
nodeAppearanceCalculator.Universe.defaultNodeOpacity=0
nodeAppearanceCalculator.Universe.defaultNodeShape=ellipse
nodeAppearanceCalculator.Universe.defaultNodeSize=40.0
nodeAppearanceCalculator.Universe.defaultNodeToolTip=
nodeAppearanceCalculator.Universe.defaultNodeWidth=100.0
nodeAppearanceCalculator.Universe.nodeLabelCalculator=Universe-Node Label-Passthrough Mapper
nodeAppearanceCalculator.Universe.nodeSizeLocked=true
nodeAppearanceCalculator.default.defaultEdgeColor=0,0,0
nodeAppearanceCalculator.default.defaultEdgeFont=SanSerif,plain,10
nodeAppearanceCalculator.default.defaultEdgeFontSize=10.0
nodeAppearanceCalculator.default.defaultEdgeLabel=
nodeAppearanceCalculator.default.defaultEdgeLabelColor=0,0,0
nodeAppearanceCalculator.default.defaultEdgeLabelOpacity=255
nodeAppearanceCalculator.default.defaultEdgeLabelPosition=C,C,c,0,0
nodeAppearanceCalculator.default.defaultEdgeLineStyle=SOLID
nodeAppearanceCalculator.default.defaultEdgeLineWidth=1.0
nodeAppearanceCalculator.default.defaultEdgeOpacity=255
nodeAppearanceCalculator.default.defaultEdgeSourceArrowColor=0,0,0
nodeAppearanceCalculator.default.defaultEdgeSourceArrowOpacity=255
nodeAppearanceCalculator.default.defaultEdgeSourceArrowShape=NONE
nodeAppearanceCalculator.default.defaultEdgeTargetArrowColor=0,0,0
nodeAppearanceCalculator.default.defaultEdgeTargetArrowOpacity=255
nodeAppearanceCalculator.default.defaultEdgeTargetArrowShape=NONE
nodeAppearanceCalculator.default.defaultEdgeToolTip=
nodeAppearanceCalculator.default.defaultNodeBorderColor=255,255,255
nodeAppearanceCalculator.default.defaultNodeBorderOpacity=255
nodeAppearanceCalculator.default.defaultNodeFillColor=204,0,0
nodeAppearanceCalculator.default.defaultNodeFont=SansSerif.bold,plain,12
nodeAppearanceCalculator.default.defaultNodeFontSize=20.0
nodeAppearanceCalculator.default.defaultNodeHight=30.0
nodeAppearanceCalculator.default.defaultNodeLabel=
nodeAppearanceCalculator.default.defaultNodeLabelColor=0,0,0
nodeAppearanceCalculator.default.defaultNodeLabelOpacity=255
nodeAppearanceCalculator.default.defaultNodeLabelPosition=C,C,c,0,0
nodeAppearanceCalculator.default.defaultNodeLineStyle=SOLID
nodeAppearanceCalculator.default.defaultNodeLineWidth=1.5
nodeAppearanceCalculator.default.defaultNodeOpacity=255
nodeAppearanceCalculator.default.defaultNodeShape=ellipse
nodeAppearanceCalculator.default.defaultNodeSize=40.0
nodeAppearanceCalculator.default.defaultNodeToolTip=
nodeAppearanceCalculator.default.defaultNodeWidth=70.0
nodeAppearanceCalculator.default.nodeFillColorCalculator=default-Node Color-Discrete Mapper
nodeAppearanceCalculator.default.nodeFontSizeCalculator=default-Node Font Size-Discrete Mapper
nodeAppearanceCalculator.default.nodeLabelCalculator=default-Node Label-Passthrough Mapper
nodeAppearanceCalculator.default.nodeSizeLocked=true
nodeAppearanceCalculator.default.nodeUniformSizeCalculator=default-Node Size-Discrete Mapper
nodeFillColorCalculator.GOGroups10.mapping.controller=GOGroups10
nodeFillColorCalculator.GOGroups10.mapping.controllerType=-1
nodeFillColorCalculator.GOGroups10.mapping.map.[None]=255,255,255
nodeFillColorCalculator.GOGroups10.mapping.type=DiscreteMapping
nodeFillColorCalculator.GOGroups10.visualPropertyType=NODE_FILL_COLOR
nodeFillColorCalculator.GOGroups11.mapping.controller=GOGroups11
nodeFillColorCalculator.GOGroups11.mapping.controllerType=-1
nodeFillColorCalculator.GOGroups11.mapping.map.[Group0,\ Group2]=120,159,98
nodeFillColorCalculator.GOGroups11.mapping.map.[Group0]=120,159,98
nodeFillColorCalculator.GOGroups11.mapping.map.[Group1]=28,248,61
nodeFillColorCalculator.GOGroups11.mapping.map.[Group2]=139,226,201
nodeFillColorCalculator.GOGroups11.mapping.map.[None]=255,255,255
nodeFillColorCalculator.GOGroups11.mapping.type=DiscreteMapping
nodeFillColorCalculator.GOGroups11.visualPropertyType=NODE_FILL_COLOR
nodeFillColorCalculator.GOGroups12.mapping.controller=GOGroups12
nodeFillColorCalculator.GOGroups12.mapping.controllerType=-1
nodeFillColorCalculator.GOGroups12.mapping.map.[None]=255,255,255
nodeFillColorCalculator.GOGroups12.mapping.type=DiscreteMapping
nodeFillColorCalculator.GOGroups12.visualPropertyType=NODE_FILL_COLOR
nodeFillColorCalculator.GOGroups13.mapping.controller=GOGroups13
nodeFillColorCalculator.GOGroups13.mapping.controllerType=-1
nodeFillColorCalculator.GOGroups13.mapping.map.[Group0,\ Group1,\ Group2]=120,159,98
nodeFillColorCalculator.GOGroups13.mapping.map.[Group0,\ Group1,\ Group3]=120,159,98
nodeFillColorCalculator.GOGroups13.mapping.map.[Group0,\ Group3]=120,159,98
nodeFillColorCalculator.GOGroups13.mapping.map.[Group0]=120,159,98
nodeFillColorCalculator.GOGroups13.mapping.map.[Group1,\ Group2,\ Group3]=28,248,61
nodeFillColorCalculator.GOGroups13.mapping.map.[Group1]=28,248,61
nodeFillColorCalculator.GOGroups13.mapping.map.[Group2,\ Group3]=139,226,201
nodeFillColorCalculator.GOGroups13.mapping.map.[Group2]=139,226,201
nodeFillColorCalculator.GOGroups13.mapping.map.[Group3]=2,6,141
nodeFillColorCalculator.GOGroups13.mapping.type=DiscreteMapping
nodeFillColorCalculator.GOGroups13.visualPropertyType=NODE_FILL_COLOR
nodeFillColorCalculator.GOGroups14.mapping.controller=GOGroups14
nodeFillColorCalculator.GOGroups14.mapping.controllerType=-1
nodeFillColorCalculator.GOGroups14.mapping.map.[Group0,\ Group1,\ Group2]=120,159,98
nodeFillColorCalculator.GOGroups14.mapping.map.[Group0,\ Group1,\ Group3]=120,159,98
nodeFillColorCalculator.GOGroups14.mapping.map.[Group0,\ Group3]=120,159,98
nodeFillColorCalculator.GOGroups14.mapping.map.[Group0]=120,159,98
nodeFillColorCalculator.GOGroups14.mapping.map.[Group1,\ Group2,\ Group3]=28,248,61
nodeFillColorCalculator.GOGroups14.mapping.map.[Group1]=28,248,61
nodeFillColorCalculator.GOGroups14.mapping.map.[Group2,\ Group3]=139,226,201
nodeFillColorCalculator.GOGroups14.mapping.map.[Group2]=139,226,201
nodeFillColorCalculator.GOGroups14.mapping.map.[Group3]=2,6,141
nodeFillColorCalculator.GOGroups14.mapping.type=DiscreteMapping
nodeFillColorCalculator.GOGroups14.visualPropertyType=NODE_FILL_COLOR
nodeFillColorCalculator.GOGroups15.mapping.controller=GOGroups15
nodeFillColorCalculator.GOGroups15.mapping.controllerType=-1
nodeFillColorCalculator.GOGroups15.mapping.map.[Group0]=120,159,98
nodeFillColorCalculator.GOGroups15.mapping.map.[None]=255,255,255
nodeFillColorCalculator.GOGroups15.mapping.type=DiscreteMapping
nodeFillColorCalculator.GOGroups15.visualPropertyType=NODE_FILL_COLOR
nodeFillColorCalculator.GOGroups16.mapping.controller=GOGroups16
nodeFillColorCalculator.GOGroups16.mapping.controllerType=-1
nodeFillColorCalculator.GOGroups16.mapping.map.[Group0]=120,159,98
nodeFillColorCalculator.GOGroups16.mapping.map.[Group1]=28,248,61
nodeFillColorCalculator.GOGroups16.mapping.map.[None]=255,255,255
nodeFillColorCalculator.GOGroups16.mapping.type=DiscreteMapping
nodeFillColorCalculator.GOGroups16.visualPropertyType=NODE_FILL_COLOR
nodeFillColorCalculator.GOGroups17.mapping.controller=GOGroups17
nodeFillColorCalculator.GOGroups17.mapping.controllerType=-1
nodeFillColorCalculator.GOGroups17.mapping.map.[Group0,\ Group1,\ Group2]=120,159,98
nodeFillColorCalculator.GOGroups17.mapping.map.[Group0,\ Group1,\ Group3]=120,159,98
nodeFillColorCalculator.GOGroups17.mapping.map.[Group0,\ Group3]=120,159,98
nodeFillColorCalculator.GOGroups17.mapping.map.[Group0]=120,159,98
nodeFillColorCalculator.GOGroups17.mapping.map.[Group1,\ Group2,\ Group3]=28,248,61
nodeFillColorCalculator.GOGroups17.mapping.map.[Group1]=28,248,61
nodeFillColorCalculator.GOGroups17.mapping.map.[Group2,\ Group3]=139,226,201
nodeFillColorCalculator.GOGroups17.mapping.map.[Group2]=139,226,201
nodeFillColorCalculator.GOGroups17.mapping.map.[Group3]=2,6,141
nodeFillColorCalculator.GOGroups17.mapping.type=DiscreteMapping
nodeFillColorCalculator.GOGroups17.visualPropertyType=NODE_FILL_COLOR
nodeFillColorCalculator.GOGroups6.mapping.controller=GOGroups6
nodeFillColorCalculator.GOGroups6.mapping.controllerType=-1
nodeFillColorCalculator.GOGroups6.mapping.map.[Group0,\ Group1,\ Group2]=120,159,98
nodeFillColorCalculator.GOGroups6.mapping.map.[Group0,\ Group1]=120,159,98
nodeFillColorCalculator.GOGroups6.mapping.map.[Group0,\ Group2]=120,159,98
nodeFillColorCalculator.GOGroups6.mapping.map.[Group0]=120,159,98
nodeFillColorCalculator.GOGroups6.mapping.map.[Group1,\ Group2]=28,248,61
nodeFillColorCalculator.GOGroups6.mapping.map.[Group1]=28,248,61
nodeFillColorCalculator.GOGroups6.mapping.map.[Group2]=139,226,201
nodeFillColorCalculator.GOGroups6.mapping.map.[None]=255,255,255
nodeFillColorCalculator.GOGroups6.mapping.type=DiscreteMapping
nodeFillColorCalculator.GOGroups6.visualPropertyType=NODE_FILL_COLOR
nodeFillColorCalculator.GOGroups7.mapping.controller=GOGroups7
nodeFillColorCalculator.GOGroups7.mapping.controllerType=-1
nodeFillColorCalculator.GOGroups7.mapping.map.[Group0]=120,159,98
nodeFillColorCalculator.GOGroups7.mapping.map.[Group1]=28,248,61
nodeFillColorCalculator.GOGroups7.mapping.map.[None]=255,255,255
nodeFillColorCalculator.GOGroups7.mapping.type=DiscreteMapping
nodeFillColorCalculator.GOGroups7.visualPropertyType=NODE_FILL_COLOR
nodeFillColorCalculator.GOGroups8.mapping.controller=GOGroups8
nodeFillColorCalculator.GOGroups8.mapping.controllerType=-1
nodeFillColorCalculator.GOGroups8.mapping.map.[None]=255,255,255
nodeFillColorCalculator.GOGroups8.mapping.type=DiscreteMapping
nodeFillColorCalculator.GOGroups8.visualPropertyType=NODE_FILL_COLOR
nodeFillColorCalculator.GOGroups9.mapping.controller=GOGroups9
nodeFillColorCalculator.GOGroups9.mapping.controllerType=-1
nodeFillColorCalculator.GOGroups9.mapping.map.[None]=255,255,255
nodeFillColorCalculator.GOGroups9.mapping.type=DiscreteMapping
nodeFillColorCalculator.GOGroups9.visualPropertyType=NODE_FILL_COLOR
nodeFillColorCalculator.MCODE\ Score\ Color\ Calculator.mapping.boundaryvalues=2
nodeFillColorCalculator.MCODE\ Score\ Color\ Calculator.mapping.bv0.domainvalue=0.0
nodeFillColorCalculator.MCODE\ Score\ Color\ Calculator.mapping.bv0.equal=255,255,255
nodeFillColorCalculator.MCODE\ Score\ Color\ Calculator.mapping.bv0.greater=0,0,0
nodeFillColorCalculator.MCODE\ Score\ Color\ Calculator.mapping.bv0.lesser=255,255,255
nodeFillColorCalculator.MCODE\ Score\ Color\ Calculator.mapping.bv1.domainvalue=0.0
nodeFillColorCalculator.MCODE\ Score\ Color\ Calculator.mapping.bv1.equal=255,0,0
nodeFillColorCalculator.MCODE\ Score\ Color\ Calculator.mapping.bv1.greater=255,0,0
nodeFillColorCalculator.MCODE\ Score\ Color\ Calculator.mapping.bv1.lesser=255,0,0
nodeFillColorCalculator.MCODE\ Score\ Color\ Calculator.mapping.controller=MCODE_Score
nodeFillColorCalculator.MCODE\ Score\ Color\ Calculator.mapping.interpolator=LinearNumberToColorInterpolator
nodeFillColorCalculator.MCODE\ Score\ Color\ Calculator.mapping.type=ContinuousMapping
nodeFillColorCalculator.MCODE\ Score\ Color\ Calculator.visualPropertyType=NODE_FILL_COLOR
nodeFillColorCalculator.Node\ Color-Discrete\ Mapper.mapping.controller=type
nodeFillColorCalculator.Node\ Color-Discrete\ Mapper.mapping.controllerType=4
nodeFillColorCalculator.Node\ Color-Discrete\ Mapper.mapping.type=DiscreteMapping
nodeFillColorCalculator.Node\ Color-Discrete\ Mapper.visualPropertyType=NODE_FILL_COLOR
nodeFillColorCalculator.default-Node\ Color-Discrete\ Mapper.mapping.controller=type
nodeFillColorCalculator.default-Node\ Color-Discrete\ Mapper.mapping.controllerType=4
nodeFillColorCalculator.default-Node\ Color-Discrete\ Mapper.mapping.map.hiv=204,0,51
nodeFillColorCalculator.default-Node\ Color-Discrete\ Mapper.mapping.map.human=0,51,255
nodeFillColorCalculator.default-Node\ Color-Discrete\ Mapper.mapping.type=DiscreteMapping
nodeFillColorCalculator.default-Node\ Color-Discrete\ Mapper.visualPropertyType=NODE_FILL_COLOR
nodeFontFaceCalculator.OverViewTerm10.mapping.controller=OverViewTerm10
nodeFontFaceCalculator.OverViewTerm10.mapping.controllerType=-1
nodeFontFaceCalculator.OverViewTerm10.mapping.map.FALSE=SansSerif,plain,12
nodeFontFaceCalculator.OverViewTerm10.mapping.map.TRUE=SansSerif,bold,14
nodeFontFaceCalculator.OverViewTerm10.mapping.type=DiscreteMapping
nodeFontFaceCalculator.OverViewTerm10.visualPropertyType=NODE_FONT_FACE
nodeFontFaceCalculator.OverViewTerm11.mapping.controller=OverViewTerm11
nodeFontFaceCalculator.OverViewTerm11.mapping.controllerType=-1
nodeFontFaceCalculator.OverViewTerm11.mapping.map.FALSE=SansSerif,plain,12
nodeFontFaceCalculator.OverViewTerm11.mapping.map.TRUE=SansSerif,bold,14
nodeFontFaceCalculator.OverViewTerm11.mapping.type=DiscreteMapping
nodeFontFaceCalculator.OverViewTerm11.visualPropertyType=NODE_FONT_FACE
nodeFontFaceCalculator.OverViewTerm12.mapping.controller=OverViewTerm12
nodeFontFaceCalculator.OverViewTerm12.mapping.controllerType=-1
nodeFontFaceCalculator.OverViewTerm12.mapping.map.FALSE=SansSerif,plain,12
nodeFontFaceCalculator.OverViewTerm12.mapping.map.TRUE=SansSerif,bold,14
nodeFontFaceCalculator.OverViewTerm12.mapping.type=DiscreteMapping
nodeFontFaceCalculator.OverViewTerm12.visualPropertyType=NODE_FONT_FACE
nodeFontFaceCalculator.OverViewTerm13.mapping.controller=OverViewTerm13
nodeFontFaceCalculator.OverViewTerm13.mapping.controllerType=-1
nodeFontFaceCalculator.OverViewTerm13.mapping.map.FALSE=SansSerif,plain,12
nodeFontFaceCalculator.OverViewTerm13.mapping.map.TRUE=SansSerif,bold,14
nodeFontFaceCalculator.OverViewTerm13.mapping.type=DiscreteMapping
nodeFontFaceCalculator.OverViewTerm13.visualPropertyType=NODE_FONT_FACE
nodeFontFaceCalculator.OverViewTerm14.mapping.controller=OverViewTerm14
nodeFontFaceCalculator.OverViewTerm14.mapping.controllerType=-1
nodeFontFaceCalculator.OverViewTerm14.mapping.map.FALSE=SansSerif,plain,12
nodeFontFaceCalculator.OverViewTerm14.mapping.map.TRUE=SansSerif,bold,14
nodeFontFaceCalculator.OverViewTerm14.mapping.type=DiscreteMapping
nodeFontFaceCalculator.OverViewTerm14.visualPropertyType=NODE_FONT_FACE
nodeFontFaceCalculator.OverViewTerm15.mapping.controller=OverViewTerm15
nodeFontFaceCalculator.OverViewTerm15.mapping.controllerType=-1
nodeFontFaceCalculator.OverViewTerm15.mapping.map.FALSE=SansSerif,plain,12
nodeFontFaceCalculator.OverViewTerm15.mapping.map.TRUE=SansSerif,bold,14
nodeFontFaceCalculator.OverViewTerm15.mapping.type=DiscreteMapping
nodeFontFaceCalculator.OverViewTerm15.visualPropertyType=NODE_FONT_FACE
nodeFontFaceCalculator.OverViewTerm16.mapping.controller=OverViewTerm16
nodeFontFaceCalculator.OverViewTerm16.mapping.controllerType=-1
nodeFontFaceCalculator.OverViewTerm16.mapping.map.FALSE=SansSerif,plain,12
nodeFontFaceCalculator.OverViewTerm16.mapping.map.TRUE=SansSerif,bold,14
nodeFontFaceCalculator.OverViewTerm16.mapping.type=DiscreteMapping
nodeFontFaceCalculator.OverViewTerm16.visualPropertyType=NODE_FONT_FACE
nodeFontFaceCalculator.OverViewTerm17.mapping.controller=OverViewTerm17
nodeFontFaceCalculator.OverViewTerm17.mapping.controllerType=-1
nodeFontFaceCalculator.OverViewTerm17.mapping.map.FALSE=SansSerif,plain,12
nodeFontFaceCalculator.OverViewTerm17.mapping.map.TRUE=SansSerif,bold,14
nodeFontFaceCalculator.OverViewTerm17.mapping.type=DiscreteMapping
nodeFontFaceCalculator.OverViewTerm17.visualPropertyType=NODE_FONT_FACE
nodeFontFaceCalculator.OverViewTerm6.mapping.controller=OverViewTerm6
nodeFontFaceCalculator.OverViewTerm6.mapping.controllerType=-1
nodeFontFaceCalculator.OverViewTerm6.mapping.map.FALSE=SansSerif,plain,12
nodeFontFaceCalculator.OverViewTerm6.mapping.map.TRUE=SansSerif,bold,14
nodeFontFaceCalculator.OverViewTerm6.mapping.type=DiscreteMapping
nodeFontFaceCalculator.OverViewTerm6.visualPropertyType=NODE_FONT_FACE
nodeFontFaceCalculator.OverViewTerm7.mapping.controller=OverViewTerm7
nodeFontFaceCalculator.OverViewTerm7.mapping.controllerType=-1
nodeFontFaceCalculator.OverViewTerm7.mapping.map.FALSE=SansSerif,plain,12
nodeFontFaceCalculator.OverViewTerm7.mapping.map.TRUE=SansSerif,bold,14
nodeFontFaceCalculator.OverViewTerm7.mapping.type=DiscreteMapping
nodeFontFaceCalculator.OverViewTerm7.visualPropertyType=NODE_FONT_FACE
nodeFontFaceCalculator.OverViewTerm8.mapping.controller=OverViewTerm8
nodeFontFaceCalculator.OverViewTerm8.mapping.controllerType=-1
nodeFontFaceCalculator.OverViewTerm8.mapping.map.FALSE=SansSerif,plain,12
nodeFontFaceCalculator.OverViewTerm8.mapping.map.TRUE=SansSerif,bold,14
nodeFontFaceCalculator.OverViewTerm8.mapping.type=DiscreteMapping
nodeFontFaceCalculator.OverViewTerm8.visualPropertyType=NODE_FONT_FACE
nodeFontFaceCalculator.OverViewTerm9.mapping.controller=OverViewTerm9
nodeFontFaceCalculator.OverViewTerm9.mapping.controllerType=-1
nodeFontFaceCalculator.OverViewTerm9.mapping.map.FALSE=SansSerif,plain,12
nodeFontFaceCalculator.OverViewTerm9.mapping.map.TRUE=SansSerif,bold,14
nodeFontFaceCalculator.OverViewTerm9.mapping.type=DiscreteMapping
nodeFontFaceCalculator.OverViewTerm9.visualPropertyType=NODE_FONT_FACE
nodeFontSizeCalculator.OverViewTerm10.mapping.controller=OverViewTerm10
nodeFontSizeCalculator.OverViewTerm10.mapping.controllerType=-1
nodeFontSizeCalculator.OverViewTerm10.mapping.map.FALSE=12.0
nodeFontSizeCalculator.OverViewTerm10.mapping.map.TRUE=20.0
nodeFontSizeCalculator.OverViewTerm10.mapping.type=DiscreteMapping
nodeFontSizeCalculator.OverViewTerm10.visualPropertyType=NODE_FONT_SIZE
nodeFontSizeCalculator.OverViewTerm11.mapping.controller=OverViewTerm11
nodeFontSizeCalculator.OverViewTerm11.mapping.controllerType=-1
nodeFontSizeCalculator.OverViewTerm11.mapping.map.FALSE=12.0
nodeFontSizeCalculator.OverViewTerm11.mapping.map.TRUE=20.0
nodeFontSizeCalculator.OverViewTerm11.mapping.type=DiscreteMapping
nodeFontSizeCalculator.OverViewTerm11.visualPropertyType=NODE_FONT_SIZE
nodeFontSizeCalculator.OverViewTerm12.mapping.controller=OverViewTerm12
nodeFontSizeCalculator.OverViewTerm12.mapping.controllerType=-1
nodeFontSizeCalculator.OverViewTerm12.mapping.map.FALSE=12.0
nodeFontSizeCalculator.OverViewTerm12.mapping.map.TRUE=20.0
nodeFontSizeCalculator.OverViewTerm12.mapping.type=DiscreteMapping
nodeFontSizeCalculator.OverViewTerm12.visualPropertyType=NODE_FONT_SIZE
nodeFontSizeCalculator.OverViewTerm13.mapping.controller=OverViewTerm13
nodeFontSizeCalculator.OverViewTerm13.mapping.controllerType=-1
nodeFontSizeCalculator.OverViewTerm13.mapping.map.FALSE=12.0
nodeFontSizeCalculator.OverViewTerm13.mapping.map.TRUE=20.0
nodeFontSizeCalculator.OverViewTerm13.mapping.type=DiscreteMapping
nodeFontSizeCalculator.OverViewTerm13.visualPropertyType=NODE_FONT_SIZE
nodeFontSizeCalculator.OverViewTerm14.mapping.controller=OverViewTerm14
nodeFontSizeCalculator.OverViewTerm14.mapping.controllerType=-1
nodeFontSizeCalculator.OverViewTerm14.mapping.map.FALSE=12.0
nodeFontSizeCalculator.OverViewTerm14.mapping.map.TRUE=20.0
nodeFontSizeCalculator.OverViewTerm14.mapping.type=DiscreteMapping
nodeFontSizeCalculator.OverViewTerm14.visualPropertyType=NODE_FONT_SIZE
nodeFontSizeCalculator.OverViewTerm15.mapping.controller=OverViewTerm15
nodeFontSizeCalculator.OverViewTerm15.mapping.controllerType=-1
nodeFontSizeCalculator.OverViewTerm15.mapping.map.FALSE=12.0
nodeFontSizeCalculator.OverViewTerm15.mapping.map.TRUE=20.0
nodeFontSizeCalculator.OverViewTerm15.mapping.type=DiscreteMapping
nodeFontSizeCalculator.OverViewTerm15.visualPropertyType=NODE_FONT_SIZE
nodeFontSizeCalculator.OverViewTerm16.mapping.controller=OverViewTerm16
nodeFontSizeCalculator.OverViewTerm16.mapping.controllerType=-1
nodeFontSizeCalculator.OverViewTerm16.mapping.map.FALSE=12.0
nodeFontSizeCalculator.OverViewTerm16.mapping.map.TRUE=20.0
nodeFontSizeCalculator.OverViewTerm16.mapping.type=DiscreteMapping
nodeFontSizeCalculator.OverViewTerm16.visualPropertyType=NODE_FONT_SIZE
nodeFontSizeCalculator.OverViewTerm17.mapping.controller=OverViewTerm17
nodeFontSizeCalculator.OverViewTerm17.mapping.controllerType=-1
nodeFontSizeCalculator.OverViewTerm17.mapping.map.FALSE=12.0
nodeFontSizeCalculator.OverViewTerm17.mapping.map.TRUE=20.0
nodeFontSizeCalculator.OverViewTerm17.mapping.type=DiscreteMapping
nodeFontSizeCalculator.OverViewTerm17.visualPropertyType=NODE_FONT_SIZE
nodeFontSizeCalculator.OverViewTerm6.mapping.controller=OverViewTerm6
nodeFontSizeCalculator.OverViewTerm6.mapping.controllerType=-1
nodeFontSizeCalculator.OverViewTerm6.mapping.map.FALSE=12.0
nodeFontSizeCalculator.OverViewTerm6.mapping.map.TRUE=20.0
nodeFontSizeCalculator.OverViewTerm6.mapping.type=DiscreteMapping
nodeFontSizeCalculator.OverViewTerm6.visualPropertyType=NODE_FONT_SIZE
nodeFontSizeCalculator.OverViewTerm7.mapping.controller=OverViewTerm7
nodeFontSizeCalculator.OverViewTerm7.mapping.controllerType=-1
nodeFontSizeCalculator.OverViewTerm7.mapping.map.FALSE=12.0
nodeFontSizeCalculator.OverViewTerm7.mapping.map.TRUE=20.0
nodeFontSizeCalculator.OverViewTerm7.mapping.type=DiscreteMapping
nodeFontSizeCalculator.OverViewTerm7.visualPropertyType=NODE_FONT_SIZE
nodeFontSizeCalculator.OverViewTerm8.mapping.controller=OverViewTerm8
nodeFontSizeCalculator.OverViewTerm8.mapping.controllerType=-1
nodeFontSizeCalculator.OverViewTerm8.mapping.map.FALSE=12.0
nodeFontSizeCalculator.OverViewTerm8.mapping.map.TRUE=20.0
nodeFontSizeCalculator.OverViewTerm8.mapping.type=DiscreteMapping
nodeFontSizeCalculator.OverViewTerm8.visualPropertyType=NODE_FONT_SIZE
nodeFontSizeCalculator.OverViewTerm9.mapping.controller=OverViewTerm9
nodeFontSizeCalculator.OverViewTerm9.mapping.controllerType=-1
nodeFontSizeCalculator.OverViewTerm9.mapping.map.FALSE=12.0
nodeFontSizeCalculator.OverViewTerm9.mapping.map.TRUE=20.0
nodeFontSizeCalculator.OverViewTerm9.mapping.type=DiscreteMapping
nodeFontSizeCalculator.OverViewTerm9.visualPropertyType=NODE_FONT_SIZE
nodeFontSizeCalculator.default-Node\ Font\ Size-Discrete\ Mapper.mapping.controller=type
nodeFontSizeCalculator.default-Node\ Font\ Size-Discrete\ Mapper.mapping.controllerType=4
nodeFontSizeCalculator.default-Node\ Font\ Size-Discrete\ Mapper.mapping.map.hiv=65.0
nodeFontSizeCalculator.default-Node\ Font\ Size-Discrete\ Mapper.mapping.map.human=1.0E-5
nodeFontSizeCalculator.default-Node\ Font\ Size-Discrete\ Mapper.mapping.type=DiscreteMapping
nodeFontSizeCalculator.default-Node\ Font\ Size-Discrete\ Mapper.visualPropertyType=NODE_FONT_SIZE
nodeLabelCalculator.BasicPassThrough.mapping.controller=label
nodeLabelCalculator.BasicPassThrough.mapping.type=PassThroughMapping
nodeLabelCalculator.BasicPassThrough.visualPropertyType=NODE_LABEL
nodeLabelCalculator.GOTerm10.mapping.controller=GOTerm10
nodeLabelCalculator.GOTerm10.mapping.type=PassThroughMapping
nodeLabelCalculator.GOTerm10.visualPropertyType=NODE_LABEL
nodeLabelCalculator.GOTerm11.mapping.controller=GOTerm11
nodeLabelCalculator.GOTerm11.mapping.type=PassThroughMapping
nodeLabelCalculator.GOTerm11.visualPropertyType=NODE_LABEL
nodeLabelCalculator.GOTerm12.mapping.controller=GOTerm12
nodeLabelCalculator.GOTerm12.mapping.type=PassThroughMapping
nodeLabelCalculator.GOTerm12.visualPropertyType=NODE_LABEL
nodeLabelCalculator.GOTerm13.mapping.controller=GOTerm13
nodeLabelCalculator.GOTerm13.mapping.type=PassThroughMapping
nodeLabelCalculator.GOTerm13.visualPropertyType=NODE_LABEL
nodeLabelCalculator.GOTerm14.mapping.controller=GOTerm14
nodeLabelCalculator.GOTerm14.mapping.type=PassThroughMapping
nodeLabelCalculator.GOTerm14.visualPropertyType=NODE_LABEL
nodeLabelCalculator.GOTerm15.mapping.controller=GOTerm15
nodeLabelCalculator.GOTerm15.mapping.type=PassThroughMapping
nodeLabelCalculator.GOTerm15.visualPropertyType=NODE_LABEL
nodeLabelCalculator.GOTerm16.mapping.controller=GOTerm16
nodeLabelCalculator.GOTerm16.mapping.type=PassThroughMapping
nodeLabelCalculator.GOTerm16.visualPropertyType=NODE_LABEL
nodeLabelCalculator.GOTerm17.mapping.controller=GOTerm17
nodeLabelCalculator.GOTerm17.mapping.type=PassThroughMapping
nodeLabelCalculator.GOTerm17.visualPropertyType=NODE_LABEL
nodeLabelCalculator.GOTerm6.mapping.controller=GOTerm6
nodeLabelCalculator.GOTerm6.mapping.type=PassThroughMapping
nodeLabelCalculator.GOTerm6.visualPropertyType=NODE_LABEL
nodeLabelCalculator.GOTerm7.mapping.controller=GOTerm7
nodeLabelCalculator.GOTerm7.mapping.type=PassThroughMapping
nodeLabelCalculator.GOTerm7.visualPropertyType=NODE_LABEL
nodeLabelCalculator.GOTerm8.mapping.controller=GOTerm8
nodeLabelCalculator.GOTerm8.mapping.type=PassThroughMapping
nodeLabelCalculator.GOTerm8.visualPropertyType=NODE_LABEL
nodeLabelCalculator.GOTerm9.mapping.controller=GOTerm9
nodeLabelCalculator.GOTerm9.mapping.type=PassThroughMapping
nodeLabelCalculator.GOTerm9.visualPropertyType=NODE_LABEL
nodeLabelCalculator.NodeLabel.mapping.controller=Prot_Name
nodeLabelCalculator.NodeLabel.mapping.type=PassThroughMapping
nodeLabelCalculator.NodeLabel.visualPropertyType=NODE_LABEL
nodeLabelCalculator.Solid-Node\ Label-Passthrough\ Mapper.mapping.controller=ID
nodeLabelCalculator.Solid-Node\ Label-Passthrough\ Mapper.mapping.type=PassThroughMapping
nodeLabelCalculator.Solid-Node\ Label-Passthrough\ Mapper.visualPropertyType=NODE_LABEL
nodeLabelCalculator.Universe-Node\ Label-Passthrough\ Mapper.mapping.controller=ID
nodeLabelCalculator.Universe-Node\ Label-Passthrough\ Mapper.mapping.type=PassThroughMapping
nodeLabelCalculator.Universe-Node\ Label-Passthrough\ Mapper.visualPropertyType=NODE_LABEL
nodeLabelCalculator.default-Node\ Label-Passthrough\ Mapper.mapping.controller=Prot_Name
nodeLabelCalculator.default-Node\ Label-Passthrough\ Mapper.mapping.type=PassThroughMapping
nodeLabelCalculator.default-Node\ Label-Passthrough\ Mapper.visualPropertyType=NODE_LABEL
nodeLabelCalculator.id\ as\ node\ labels.mapping.controller=ID
nodeLabelCalculator.id\ as\ node\ labels.mapping.type=PassThroughMapping
nodeLabelCalculator.id\ as\ node\ labels.visualPropertyType=NODE_LABEL
nodeLabelColor.GOID10.mapping.controller=GOID10
nodeLabelColor.GOID10.mapping.controllerType=-1
nodeLabelColor.GOID10.mapping.type=DiscreteMapping
nodeLabelColor.GOID10.visualPropertyType=NODE_LABEL_COLOR
nodeLabelColor.GOID11.mapping.controller=GOID11
nodeLabelColor.GOID11.mapping.controllerType=-1
nodeLabelColor.GOID11.mapping.map.GO\:0005622=28,248,61
nodeLabelColor.GOID11.mapping.map.GO\:0042611=120,159,98
nodeLabelColor.GOID11.mapping.type=DiscreteMapping
nodeLabelColor.GOID11.visualPropertyType=NODE_LABEL_COLOR
nodeLabelColor.GOID12.mapping.controller=GOID12
nodeLabelColor.GOID12.mapping.controllerType=-1
nodeLabelColor.GOID12.mapping.type=DiscreteMapping
nodeLabelColor.GOID12.visualPropertyType=NODE_LABEL_COLOR
nodeLabelColor.GOID13.mapping.controller=GOID13
nodeLabelColor.GOID13.mapping.controllerType=-1
nodeLabelColor.GOID13.mapping.map.BioCarta\:168=28,248,61
nodeLabelColor.GOID13.mapping.map.BioCarta\:169=139,226,201
nodeLabelColor.GOID13.mapping.map.BioCarta\:212=2,6,141
nodeLabelColor.GOID13.mapping.map.BioCarta\:301=120,159,98
nodeLabelColor.GOID13.mapping.type=DiscreteMapping
nodeLabelColor.GOID13.visualPropertyType=NODE_LABEL_COLOR
nodeLabelColor.GOID14.mapping.controller=GOID14
nodeLabelColor.GOID14.mapping.controllerType=-1
nodeLabelColor.GOID14.mapping.map.BioCarta\:168=28,248,61
nodeLabelColor.GOID14.mapping.map.BioCarta\:169=139,226,201
nodeLabelColor.GOID14.mapping.map.BioCarta\:212=2,6,141
nodeLabelColor.GOID14.mapping.map.BioCarta\:301=120,159,98
nodeLabelColor.GOID14.mapping.type=DiscreteMapping
nodeLabelColor.GOID14.visualPropertyType=NODE_LABEL_COLOR
nodeLabelColor.GOID15.mapping.controller=GOID15
nodeLabelColor.GOID15.mapping.controllerType=-1
nodeLabelColor.GOID15.mapping.map.GO\:0051251=120,159,98
nodeLabelColor.GOID15.mapping.type=DiscreteMapping
nodeLabelColor.GOID15.visualPropertyType=NODE_LABEL_COLOR
nodeLabelColor.GOID16.mapping.controller=GOID16
nodeLabelColor.GOID16.mapping.controllerType=-1
nodeLabelColor.GOID16.mapping.map.KEGG\:04210=120,159,98
nodeLabelColor.GOID16.mapping.map.KEGG\:05330=28,248,61
nodeLabelColor.GOID16.mapping.type=DiscreteMapping
nodeLabelColor.GOID16.visualPropertyType=NODE_LABEL_COLOR
nodeLabelColor.GOID17.mapping.controller=GOID17
nodeLabelColor.GOID17.mapping.controllerType=-1
nodeLabelColor.GOID17.mapping.map.BioCarta\:168=28,248,61
nodeLabelColor.GOID17.mapping.map.BioCarta\:169=139,226,201
nodeLabelColor.GOID17.mapping.map.BioCarta\:212=2,6,141
nodeLabelColor.GOID17.mapping.map.BioCarta\:301=120,159,98
nodeLabelColor.GOID17.mapping.type=DiscreteMapping
nodeLabelColor.GOID17.visualPropertyType=NODE_LABEL_COLOR
nodeLabelColor.GOID6.mapping.controller=GOID6
nodeLabelColor.GOID6.mapping.controllerType=-1
nodeLabelColor.GOID6.mapping.map.GO\:0006935=28,248,61
nodeLabelColor.GOID6.mapping.map.GO\:0009615=120,159,98
nodeLabelColor.GOID6.mapping.map.GO\:0051251=139,226,201
nodeLabelColor.GOID6.mapping.type=DiscreteMapping
nodeLabelColor.GOID6.visualPropertyType=NODE_LABEL_COLOR
nodeLabelColor.GOID7.mapping.controller=GOID7
nodeLabelColor.GOID7.mapping.controllerType=-1
nodeLabelColor.GOID7.mapping.map.KEGG\:04210=120,159,98
nodeLabelColor.GOID7.mapping.map.KEGG\:05330=28,248,61
nodeLabelColor.GOID7.mapping.type=DiscreteMapping
nodeLabelColor.GOID7.visualPropertyType=NODE_LABEL_COLOR
nodeLabelColor.GOID8.mapping.controller=GOID8
nodeLabelColor.GOID8.mapping.controllerType=-1
nodeLabelColor.GOID8.mapping.type=DiscreteMapping
nodeLabelColor.GOID8.visualPropertyType=NODE_LABEL_COLOR
nodeLabelColor.GOID9.mapping.controller=GOID9
nodeLabelColor.GOID9.mapping.controllerType=-1
nodeLabelColor.GOID9.mapping.type=DiscreteMapping
nodeLabelColor.GOID9.visualPropertyType=NODE_LABEL_COLOR
nodeLabelOpacityCalculator.default-Node\ Label\ Opacity-Discrete\ Mapper.mapping.controller=type
nodeLabelOpacityCalculator.default-Node\ Label\ Opacity-Discrete\ Mapper.mapping.controllerType=4
nodeLabelOpacityCalculator.default-Node\ Label\ Opacity-Discrete\ Mapper.mapping.map.hiv=100.0
nodeLabelOpacityCalculator.default-Node\ Label\ Opacity-Discrete\ Mapper.mapping.map.human=1.0
nodeLabelOpacityCalculator.default-Node\ Label\ Opacity-Discrete\ Mapper.mapping.type=DiscreteMapping
nodeLabelOpacityCalculator.default-Node\ Label\ Opacity-Discrete\ Mapper.visualPropertyType=NODE_LABEL_OPACITY
nodeLabelPositionCalculator.OverViewTerm10.mapping.controller=OverViewTerm10
nodeLabelPositionCalculator.OverViewTerm10.mapping.controllerType=-1
nodeLabelPositionCalculator.OverViewTerm10.mapping.map.FALSE=C,C,c,0,0
nodeLabelPositionCalculator.OverViewTerm10.mapping.map.TRUE=N,S,c,0,0
nodeLabelPositionCalculator.OverViewTerm10.mapping.type=DiscreteMapping
nodeLabelPositionCalculator.OverViewTerm10.visualPropertyType=NODE_LABEL_POSITION
nodeLabelPositionCalculator.OverViewTerm11.mapping.controller=OverViewTerm11
nodeLabelPositionCalculator.OverViewTerm11.mapping.controllerType=-1
nodeLabelPositionCalculator.OverViewTerm11.mapping.map.FALSE=C,C,c,0,0
nodeLabelPositionCalculator.OverViewTerm11.mapping.map.TRUE=N,S,c,0,0
nodeLabelPositionCalculator.OverViewTerm11.mapping.type=DiscreteMapping
nodeLabelPositionCalculator.OverViewTerm11.visualPropertyType=NODE_LABEL_POSITION
nodeLabelPositionCalculator.OverViewTerm12.mapping.controller=OverViewTerm12
nodeLabelPositionCalculator.OverViewTerm12.mapping.controllerType=-1
nodeLabelPositionCalculator.OverViewTerm12.mapping.map.FALSE=C,C,c,0,0
nodeLabelPositionCalculator.OverViewTerm12.mapping.map.TRUE=N,S,c,0,0
nodeLabelPositionCalculator.OverViewTerm12.mapping.type=DiscreteMapping
nodeLabelPositionCalculator.OverViewTerm12.visualPropertyType=NODE_LABEL_POSITION
nodeLabelPositionCalculator.OverViewTerm13.mapping.controller=OverViewTerm13
nodeLabelPositionCalculator.OverViewTerm13.mapping.controllerType=-1
nodeLabelPositionCalculator.OverViewTerm13.mapping.map.FALSE=C,C,c,0,0
nodeLabelPositionCalculator.OverViewTerm13.mapping.map.TRUE=N,S,c,0,0
nodeLabelPositionCalculator.OverViewTerm13.mapping.type=DiscreteMapping
nodeLabelPositionCalculator.OverViewTerm13.visualPropertyType=NODE_LABEL_POSITION
nodeLabelPositionCalculator.OverViewTerm14.mapping.controller=OverViewTerm14
nodeLabelPositionCalculator.OverViewTerm14.mapping.controllerType=-1
nodeLabelPositionCalculator.OverViewTerm14.mapping.map.FALSE=C,C,c,0,0
nodeLabelPositionCalculator.OverViewTerm14.mapping.map.TRUE=N,S,c,0,0
nodeLabelPositionCalculator.OverViewTerm14.mapping.type=DiscreteMapping
nodeLabelPositionCalculator.OverViewTerm14.visualPropertyType=NODE_LABEL_POSITION
nodeLabelPositionCalculator.OverViewTerm15.mapping.controller=OverViewTerm15
nodeLabelPositionCalculator.OverViewTerm15.mapping.controllerType=-1
nodeLabelPositionCalculator.OverViewTerm15.mapping.map.FALSE=C,C,c,0,0
nodeLabelPositionCalculator.OverViewTerm15.mapping.map.TRUE=N,S,c,0,0
nodeLabelPositionCalculator.OverViewTerm15.mapping.type=DiscreteMapping
nodeLabelPositionCalculator.OverViewTerm15.visualPropertyType=NODE_LABEL_POSITION
nodeLabelPositionCalculator.OverViewTerm16.mapping.controller=OverViewTerm16
nodeLabelPositionCalculator.OverViewTerm16.mapping.controllerType=-1
nodeLabelPositionCalculator.OverViewTerm16.mapping.map.FALSE=C,C,c,0,0
nodeLabelPositionCalculator.OverViewTerm16.mapping.map.TRUE=N,S,c,0,0
nodeLabelPositionCalculator.OverViewTerm16.mapping.type=DiscreteMapping
nodeLabelPositionCalculator.OverViewTerm16.visualPropertyType=NODE_LABEL_POSITION
nodeLabelPositionCalculator.OverViewTerm17.mapping.controller=OverViewTerm17
nodeLabelPositionCalculator.OverViewTerm17.mapping.controllerType=-1
nodeLabelPositionCalculator.OverViewTerm17.mapping.map.FALSE=C,C,c,0,0
nodeLabelPositionCalculator.OverViewTerm17.mapping.map.TRUE=N,S,c,0,0
nodeLabelPositionCalculator.OverViewTerm17.mapping.type=DiscreteMapping
nodeLabelPositionCalculator.OverViewTerm17.visualPropertyType=NODE_LABEL_POSITION
nodeLabelPositionCalculator.OverViewTerm6.mapping.controller=OverViewTerm6
nodeLabelPositionCalculator.OverViewTerm6.mapping.controllerType=-1
nodeLabelPositionCalculator.OverViewTerm6.mapping.map.FALSE=C,C,c,0,0
nodeLabelPositionCalculator.OverViewTerm6.mapping.map.TRUE=N,S,c,0,0
nodeLabelPositionCalculator.OverViewTerm6.mapping.type=DiscreteMapping
nodeLabelPositionCalculator.OverViewTerm6.visualPropertyType=NODE_LABEL_POSITION
nodeLabelPositionCalculator.OverViewTerm7.mapping.controller=OverViewTerm7
nodeLabelPositionCalculator.OverViewTerm7.mapping.controllerType=-1
nodeLabelPositionCalculator.OverViewTerm7.mapping.map.FALSE=C,C,c,0,0
nodeLabelPositionCalculator.OverViewTerm7.mapping.map.TRUE=N,S,c,0,0
nodeLabelPositionCalculator.OverViewTerm7.mapping.type=DiscreteMapping
nodeLabelPositionCalculator.OverViewTerm7.visualPropertyType=NODE_LABEL_POSITION
nodeLabelPositionCalculator.OverViewTerm8.mapping.controller=OverViewTerm8
nodeLabelPositionCalculator.OverViewTerm8.mapping.controllerType=-1
nodeLabelPositionCalculator.OverViewTerm8.mapping.map.FALSE=C,C,c,0,0
nodeLabelPositionCalculator.OverViewTerm8.mapping.map.TRUE=N,S,c,0,0
nodeLabelPositionCalculator.OverViewTerm8.mapping.type=DiscreteMapping
nodeLabelPositionCalculator.OverViewTerm8.visualPropertyType=NODE_LABEL_POSITION
nodeLabelPositionCalculator.OverViewTerm9.mapping.controller=OverViewTerm9
nodeLabelPositionCalculator.OverViewTerm9.mapping.controllerType=-1
nodeLabelPositionCalculator.OverViewTerm9.mapping.map.FALSE=C,C,c,0,0
nodeLabelPositionCalculator.OverViewTerm9.mapping.map.TRUE=N,S,c,0,0
nodeLabelPositionCalculator.OverViewTerm9.mapping.type=DiscreteMapping
nodeLabelPositionCalculator.OverViewTerm9.visualPropertyType=NODE_LABEL_POSITION
nodeShapeCalculator.Seed\ and\ Cluster\ Status\ Calculator.mapping.controller=MCODE_Node_Status
nodeShapeCalculator.Seed\ and\ Cluster\ Status\ Calculator.mapping.controllerType=4
nodeShapeCalculator.Seed\ and\ Cluster\ Status\ Calculator.mapping.map.Clustered=ellipse
nodeShapeCalculator.Seed\ and\ Cluster\ Status\ Calculator.mapping.map.Seed=rect
nodeShapeCalculator.Seed\ and\ Cluster\ Status\ Calculator.mapping.map.Unclustered=diamond
nodeShapeCalculator.Seed\ and\ Cluster\ Status\ Calculator.mapping.type=DiscreteMapping
nodeShapeCalculator.Seed\ and\ Cluster\ Status\ Calculator.visualPropertyType=NODE_SHAPE
nodeUniformSizeCalculator.Node\ Size-Continuous\ Mapper.mapping.boundaryvalues=0
nodeUniformSizeCalculator.Node\ Size-Continuous\ Mapper.mapping.controller=Degree
nodeUniformSizeCalculator.Node\ Size-Continuous\ Mapper.mapping.interpolator=LinearNumberToNumberInterpolator
nodeUniformSizeCalculator.Node\ Size-Continuous\ Mapper.mapping.type=ContinuousMapping
nodeUniformSizeCalculator.Node\ Size-Continuous\ Mapper.visualPropertyType=NODE_SIZE
nodeUniformSizeCalculator.Term\ PValue\ Corrected\ with\ Bonferroni10.mapping.boundaryvalues=2
nodeUniformSizeCalculator.Term\ PValue\ Corrected\ with\ Bonferroni10.mapping.bv0.domainvalue=0.05
nodeUniformSizeCalculator.Term\ PValue\ Corrected\ with\ Bonferroni10.mapping.bv0.equal=50.0
nodeUniformSizeCalculator.Term\ PValue\ Corrected\ with\ Bonferroni10.mapping.bv0.greater=50.0
nodeUniformSizeCalculator.Term\ PValue\ Corrected\ with\ Bonferroni10.mapping.bv0.lesser=50.0
nodeUniformSizeCalculator.Term\ PValue\ Corrected\ with\ Bonferroni10.mapping.bv1.domainvalue=0.1
nodeUniformSizeCalculator.Term\ PValue\ Corrected\ with\ Bonferroni10.mapping.bv1.equal=30.0
nodeUniformSizeCalculator.Term\ PValue\ Corrected\ with\ Bonferroni10.mapping.bv1.greater=30.0
nodeUniformSizeCalculator.Term\ PValue\ Corrected\ with\ Bonferroni10.mapping.bv1.lesser=50.0
nodeUniformSizeCalculator.Term\ PValue\ Corrected\ with\ Bonferroni10.mapping.controller=Term PValue Corrected with Bonferroni10
nodeUniformSizeCalculator.Term\ PValue\ Corrected\ with\ Bonferroni10.mapping.interpolator=LinearNumberToNumberInterpolator
nodeUniformSizeCalculator.Term\ PValue\ Corrected\ with\ Bonferroni10.mapping.type=ContinuousMapping
nodeUniformSizeCalculator.Term\ PValue\ Corrected\ with\ Bonferroni10.visualPropertyType=NODE_SIZE
nodeUniformSizeCalculator.Term\ PValue\ Corrected\ with\ Bonferroni11.mapping.boundaryvalues=2
nodeUniformSizeCalculator.Term\ PValue\ Corrected\ with\ Bonferroni11.mapping.bv0.domainvalue=0.05
nodeUniformSizeCalculator.Term\ PValue\ Corrected\ with\ Bonferroni11.mapping.bv0.equal=50.0
nodeUniformSizeCalculator.Term\ PValue\ Corrected\ with\ Bonferroni11.mapping.bv0.greater=50.0
nodeUniformSizeCalculator.Term\ PValue\ Corrected\ with\ Bonferroni11.mapping.bv0.lesser=50.0
nodeUniformSizeCalculator.Term\ PValue\ Corrected\ with\ Bonferroni11.mapping.bv1.domainvalue=0.1
nodeUniformSizeCalculator.Term\ PValue\ Corrected\ with\ Bonferroni11.mapping.bv1.equal=30.0
nodeUniformSizeCalculator.Term\ PValue\ Corrected\ with\ Bonferroni11.mapping.bv1.greater=30.0
nodeUniformSizeCalculator.Term\ PValue\ Corrected\ with\ Bonferroni11.mapping.bv1.lesser=50.0
nodeUniformSizeCalculator.Term\ PValue\ Corrected\ with\ Bonferroni11.mapping.controller=Term PValue Corrected with Bonferroni11
nodeUniformSizeCalculator.Term\ PValue\ Corrected\ with\ Bonferroni11.mapping.interpolator=LinearNumberToNumberInterpolator
nodeUniformSizeCalculator.Term\ PValue\ Corrected\ with\ Bonferroni11.mapping.type=ContinuousMapping
nodeUniformSizeCalculator.Term\ PValue\ Corrected\ with\ Bonferroni11.visualPropertyType=NODE_SIZE
nodeUniformSizeCalculator.Term\ PValue\ Corrected\ with\ Bonferroni12.mapping.boundaryvalues=2
nodeUniformSizeCalculator.Term\ PValue\ Corrected\ with\ Bonferroni12.mapping.bv0.domainvalue=0.05
nodeUniformSizeCalculator.Term\ PValue\ Corrected\ with\ Bonferroni12.mapping.bv0.equal=50.0
nodeUniformSizeCalculator.Term\ PValue\ Corrected\ with\ Bonferroni12.mapping.bv0.greater=50.0
nodeUniformSizeCalculator.Term\ PValue\ Corrected\ with\ Bonferroni12.mapping.bv0.lesser=50.0
nodeUniformSizeCalculator.Term\ PValue\ Corrected\ with\ Bonferroni12.mapping.bv1.domainvalue=0.1
nodeUniformSizeCalculator.Term\ PValue\ Corrected\ with\ Bonferroni12.mapping.bv1.equal=30.0
nodeUniformSizeCalculator.Term\ PValue\ Corrected\ with\ Bonferroni12.mapping.bv1.greater=30.0
nodeUniformSizeCalculator.Term\ PValue\ Corrected\ with\ Bonferroni12.mapping.bv1.lesser=50.0
nodeUniformSizeCalculator.Term\ PValue\ Corrected\ with\ Bonferroni12.mapping.controller=Term PValue Corrected with Bonferroni12
nodeUniformSizeCalculator.Term\ PValue\ Corrected\ with\ Bonferroni12.mapping.interpolator=LinearNumberToNumberInterpolator
nodeUniformSizeCalculator.Term\ PValue\ Corrected\ with\ Bonferroni12.mapping.type=ContinuousMapping
nodeUniformSizeCalculator.Term\ PValue\ Corrected\ with\ Bonferroni12.visualPropertyType=NODE_SIZE
nodeUniformSizeCalculator.Term\ PValue\ Corrected\ with\ Bonferroni13.mapping.boundaryvalues=2
nodeUniformSizeCalculator.Term\ PValue\ Corrected\ with\ Bonferroni13.mapping.bv0.domainvalue=0.05
nodeUniformSizeCalculator.Term\ PValue\ Corrected\ with\ Bonferroni13.mapping.bv0.equal=50.0
nodeUniformSizeCalculator.Term\ PValue\ Corrected\ with\ Bonferroni13.mapping.bv0.greater=50.0
nodeUniformSizeCalculator.Term\ PValue\ Corrected\ with\ Bonferroni13.mapping.bv0.lesser=50.0
nodeUniformSizeCalculator.Term\ PValue\ Corrected\ with\ Bonferroni13.mapping.bv1.domainvalue=0.1
nodeUniformSizeCalculator.Term\ PValue\ Corrected\ with\ Bonferroni13.mapping.bv1.equal=30.0
nodeUniformSizeCalculator.Term\ PValue\ Corrected\ with\ Bonferroni13.mapping.bv1.greater=30.0
nodeUniformSizeCalculator.Term\ PValue\ Corrected\ with\ Bonferroni13.mapping.bv1.lesser=50.0
nodeUniformSizeCalculator.Term\ PValue\ Corrected\ with\ Bonferroni13.mapping.controller=Term PValue Corrected with Bonferroni13
nodeUniformSizeCalculator.Term\ PValue\ Corrected\ with\ Bonferroni13.mapping.interpolator=LinearNumberToNumberInterpolator
nodeUniformSizeCalculator.Term\ PValue\ Corrected\ with\ Bonferroni13.mapping.type=ContinuousMapping
nodeUniformSizeCalculator.Term\ PValue\ Corrected\ with\ Bonferroni13.visualPropertyType=NODE_SIZE
nodeUniformSizeCalculator.Term\ PValue\ Corrected\ with\ Bonferroni14.mapping.boundaryvalues=2
nodeUniformSizeCalculator.Term\ PValue\ Corrected\ with\ Bonferroni14.mapping.bv0.domainvalue=0.05
nodeUniformSizeCalculator.Term\ PValue\ Corrected\ with\ Bonferroni14.mapping.bv0.equal=50.0
nodeUniformSizeCalculator.Term\ PValue\ Corrected\ with\ Bonferroni14.mapping.bv0.greater=50.0
nodeUniformSizeCalculator.Term\ PValue\ Corrected\ with\ Bonferroni14.mapping.bv0.lesser=50.0
nodeUniformSizeCalculator.Term\ PValue\ Corrected\ with\ Bonferroni14.mapping.bv1.domainvalue=0.1
nodeUniformSizeCalculator.Term\ PValue\ Corrected\ with\ Bonferroni14.mapping.bv1.equal=30.0
nodeUniformSizeCalculator.Term\ PValue\ Corrected\ with\ Bonferroni14.mapping.bv1.greater=30.0
nodeUniformSizeCalculator.Term\ PValue\ Corrected\ with\ Bonferroni14.mapping.bv1.lesser=50.0
nodeUniformSizeCalculator.Term\ PValue\ Corrected\ with\ Bonferroni14.mapping.controller=Term PValue Corrected with Bonferroni14
nodeUniformSizeCalculator.Term\ PValue\ Corrected\ with\ Bonferroni14.mapping.interpolator=LinearNumberToNumberInterpolator
nodeUniformSizeCalculator.Term\ PValue\ Corrected\ with\ Bonferroni14.mapping.type=ContinuousMapping
nodeUniformSizeCalculator.Term\ PValue\ Corrected\ with\ Bonferroni14.visualPropertyType=NODE_SIZE
nodeUniformSizeCalculator.Term\ PValue\ Corrected\ with\ Bonferroni15.mapping.boundaryvalues=2
nodeUniformSizeCalculator.Term\ PValue\ Corrected\ with\ Bonferroni15.mapping.bv0.domainvalue=0.05
nodeUniformSizeCalculator.Term\ PValue\ Corrected\ with\ Bonferroni15.mapping.bv0.equal=50.0
nodeUniformSizeCalculator.Term\ PValue\ Corrected\ with\ Bonferroni15.mapping.bv0.greater=50.0
nodeUniformSizeCalculator.Term\ PValue\ Corrected\ with\ Bonferroni15.mapping.bv0.lesser=50.0
nodeUniformSizeCalculator.Term\ PValue\ Corrected\ with\ Bonferroni15.mapping.bv1.domainvalue=0.1
nodeUniformSizeCalculator.Term\ PValue\ Corrected\ with\ Bonferroni15.mapping.bv1.equal=30.0
nodeUniformSizeCalculator.Term\ PValue\ Corrected\ with\ Bonferroni15.mapping.bv1.greater=30.0
nodeUniformSizeCalculator.Term\ PValue\ Corrected\ with\ Bonferroni15.mapping.bv1.lesser=50.0
nodeUniformSizeCalculator.Term\ PValue\ Corrected\ with\ Bonferroni15.mapping.controller=Term PValue Corrected with Bonferroni15
nodeUniformSizeCalculator.Term\ PValue\ Corrected\ with\ Bonferroni15.mapping.interpolator=LinearNumberToNumberInterpolator
nodeUniformSizeCalculator.Term\ PValue\ Corrected\ with\ Bonferroni15.mapping.type=ContinuousMapping
nodeUniformSizeCalculator.Term\ PValue\ Corrected\ with\ Bonferroni15.visualPropertyType=NODE_SIZE
nodeUniformSizeCalculator.Term\ PValue\ Corrected\ with\ Bonferroni16.mapping.boundaryvalues=2
nodeUniformSizeCalculator.Term\ PValue\ Corrected\ with\ Bonferroni16.mapping.bv0.domainvalue=0.05
nodeUniformSizeCalculator.Term\ PValue\ Corrected\ with\ Bonferroni16.mapping.bv0.equal=50.0
nodeUniformSizeCalculator.Term\ PValue\ Corrected\ with\ Bonferroni16.mapping.bv0.greater=50.0
nodeUniformSizeCalculator.Term\ PValue\ Corrected\ with\ Bonferroni16.mapping.bv0.lesser=50.0
nodeUniformSizeCalculator.Term\ PValue\ Corrected\ with\ Bonferroni16.mapping.bv1.domainvalue=0.1
nodeUniformSizeCalculator.Term\ PValue\ Corrected\ with\ Bonferroni16.mapping.bv1.equal=30.0
nodeUniformSizeCalculator.Term\ PValue\ Corrected\ with\ Bonferroni16.mapping.bv1.greater=30.0
nodeUniformSizeCalculator.Term\ PValue\ Corrected\ with\ Bonferroni16.mapping.bv1.lesser=50.0
nodeUniformSizeCalculator.Term\ PValue\ Corrected\ with\ Bonferroni16.mapping.controller=Term PValue Corrected with Bonferroni16
nodeUniformSizeCalculator.Term\ PValue\ Corrected\ with\ Bonferroni16.mapping.interpolator=LinearNumberToNumberInterpolator
nodeUniformSizeCalculator.Term\ PValue\ Corrected\ with\ Bonferroni16.mapping.type=ContinuousMapping
nodeUniformSizeCalculator.Term\ PValue\ Corrected\ with\ Bonferroni16.visualPropertyType=NODE_SIZE
nodeUniformSizeCalculator.Term\ PValue\ Corrected\ with\ Bonferroni17.mapping.boundaryvalues=2
nodeUniformSizeCalculator.Term\ PValue\ Corrected\ with\ Bonferroni17.mapping.bv0.domainvalue=0.05
nodeUniformSizeCalculator.Term\ PValue\ Corrected\ with\ Bonferroni17.mapping.bv0.equal=50.0
nodeUniformSizeCalculator.Term\ PValue\ Corrected\ with\ Bonferroni17.mapping.bv0.greater=50.0
nodeUniformSizeCalculator.Term\ PValue\ Corrected\ with\ Bonferroni17.mapping.bv0.lesser=50.0
nodeUniformSizeCalculator.Term\ PValue\ Corrected\ with\ Bonferroni17.mapping.bv1.domainvalue=0.1
nodeUniformSizeCalculator.Term\ PValue\ Corrected\ with\ Bonferroni17.mapping.bv1.equal=30.0
nodeUniformSizeCalculator.Term\ PValue\ Corrected\ with\ Bonferroni17.mapping.bv1.greater=30.0
nodeUniformSizeCalculator.Term\ PValue\ Corrected\ with\ Bonferroni17.mapping.bv1.lesser=50.0
nodeUniformSizeCalculator.Term\ PValue\ Corrected\ with\ Bonferroni17.mapping.controller=Term PValue Corrected with Bonferroni17
nodeUniformSizeCalculator.Term\ PValue\ Corrected\ with\ Bonferroni17.mapping.interpolator=LinearNumberToNumberInterpolator
nodeUniformSizeCalculator.Term\ PValue\ Corrected\ with\ Bonferroni17.mapping.type=ContinuousMapping
nodeUniformSizeCalculator.Term\ PValue\ Corrected\ with\ Bonferroni17.visualPropertyType=NODE_SIZE
nodeUniformSizeCalculator.Term\ PValue\ Corrected\ with\ Bonferroni6.mapping.boundaryvalues=2
nodeUniformSizeCalculator.Term\ PValue\ Corrected\ with\ Bonferroni6.mapping.bv0.domainvalue=0.05
nodeUniformSizeCalculator.Term\ PValue\ Corrected\ with\ Bonferroni6.mapping.bv0.equal=50.0
nodeUniformSizeCalculator.Term\ PValue\ Corrected\ with\ Bonferroni6.mapping.bv0.greater=50.0
nodeUniformSizeCalculator.Term\ PValue\ Corrected\ with\ Bonferroni6.mapping.bv0.lesser=50.0
nodeUniformSizeCalculator.Term\ PValue\ Corrected\ with\ Bonferroni6.mapping.bv1.domainvalue=0.1
nodeUniformSizeCalculator.Term\ PValue\ Corrected\ with\ Bonferroni6.mapping.bv1.equal=30.0
nodeUniformSizeCalculator.Term\ PValue\ Corrected\ with\ Bonferroni6.mapping.bv1.greater=30.0
nodeUniformSizeCalculator.Term\ PValue\ Corrected\ with\ Bonferroni6.mapping.bv1.lesser=50.0
nodeUniformSizeCalculator.Term\ PValue\ Corrected\ with\ Bonferroni6.mapping.controller=Term PValue Corrected with Bonferroni6
nodeUniformSizeCalculator.Term\ PValue\ Corrected\ with\ Bonferroni6.mapping.interpolator=LinearNumberToNumberInterpolator
nodeUniformSizeCalculator.Term\ PValue\ Corrected\ with\ Bonferroni6.mapping.type=ContinuousMapping
nodeUniformSizeCalculator.Term\ PValue\ Corrected\ with\ Bonferroni6.visualPropertyType=NODE_SIZE
nodeUniformSizeCalculator.Term\ PValue\ Corrected\ with\ Bonferroni7.mapping.boundaryvalues=2
nodeUniformSizeCalculator.Term\ PValue\ Corrected\ with\ Bonferroni7.mapping.bv0.domainvalue=0.05
nodeUniformSizeCalculator.Term\ PValue\ Corrected\ with\ Bonferroni7.mapping.bv0.equal=50.0
nodeUniformSizeCalculator.Term\ PValue\ Corrected\ with\ Bonferroni7.mapping.bv0.greater=50.0
nodeUniformSizeCalculator.Term\ PValue\ Corrected\ with\ Bonferroni7.mapping.bv0.lesser=50.0
nodeUniformSizeCalculator.Term\ PValue\ Corrected\ with\ Bonferroni7.mapping.bv1.domainvalue=0.1
nodeUniformSizeCalculator.Term\ PValue\ Corrected\ with\ Bonferroni7.mapping.bv1.equal=30.0
nodeUniformSizeCalculator.Term\ PValue\ Corrected\ with\ Bonferroni7.mapping.bv1.greater=30.0
nodeUniformSizeCalculator.Term\ PValue\ Corrected\ with\ Bonferroni7.mapping.bv1.lesser=50.0
nodeUniformSizeCalculator.Term\ PValue\ Corrected\ with\ Bonferroni7.mapping.controller=Term PValue Corrected with Bonferroni7
nodeUniformSizeCalculator.Term\ PValue\ Corrected\ with\ Bonferroni7.mapping.interpolator=LinearNumberToNumberInterpolator
nodeUniformSizeCalculator.Term\ PValue\ Corrected\ with\ Bonferroni7.mapping.type=ContinuousMapping
nodeUniformSizeCalculator.Term\ PValue\ Corrected\ with\ Bonferroni7.visualPropertyType=NODE_SIZE
nodeUniformSizeCalculator.Term\ PValue\ Corrected\ with\ Bonferroni8.mapping.boundaryvalues=2
nodeUniformSizeCalculator.Term\ PValue\ Corrected\ with\ Bonferroni8.mapping.bv0.domainvalue=0.05
nodeUniformSizeCalculator.Term\ PValue\ Corrected\ with\ Bonferroni8.mapping.bv0.equal=50.0
nodeUniformSizeCalculator.Term\ PValue\ Corrected\ with\ Bonferroni8.mapping.bv0.greater=50.0
nodeUniformSizeCalculator.Term\ PValue\ Corrected\ with\ Bonferroni8.mapping.bv0.lesser=50.0
nodeUniformSizeCalculator.Term\ PValue\ Corrected\ with\ Bonferroni8.mapping.bv1.domainvalue=0.1
nodeUniformSizeCalculator.Term\ PValue\ Corrected\ with\ Bonferroni8.mapping.bv1.equal=30.0
nodeUniformSizeCalculator.Term\ PValue\ Corrected\ with\ Bonferroni8.mapping.bv1.greater=30.0
nodeUniformSizeCalculator.Term\ PValue\ Corrected\ with\ Bonferroni8.mapping.bv1.lesser=50.0
nodeUniformSizeCalculator.Term\ PValue\ Corrected\ with\ Bonferroni8.mapping.controller=Term PValue Corrected with Bonferroni8
nodeUniformSizeCalculator.Term\ PValue\ Corrected\ with\ Bonferroni8.mapping.interpolator=LinearNumberToNumberInterpolator
nodeUniformSizeCalculator.Term\ PValue\ Corrected\ with\ Bonferroni8.mapping.type=ContinuousMapping
nodeUniformSizeCalculator.Term\ PValue\ Corrected\ with\ Bonferroni8.visualPropertyType=NODE_SIZE
nodeUniformSizeCalculator.Term\ PValue\ Corrected\ with\ Bonferroni9.mapping.boundaryvalues=2
nodeUniformSizeCalculator.Term\ PValue\ Corrected\ with\ Bonferroni9.mapping.bv0.domainvalue=0.05
nodeUniformSizeCalculator.Term\ PValue\ Corrected\ with\ Bonferroni9.mapping.bv0.equal=50.0
nodeUniformSizeCalculator.Term\ PValue\ Corrected\ with\ Bonferroni9.mapping.bv0.greater=50.0
nodeUniformSizeCalculator.Term\ PValue\ Corrected\ with\ Bonferroni9.mapping.bv0.lesser=50.0
nodeUniformSizeCalculator.Term\ PValue\ Corrected\ with\ Bonferroni9.mapping.bv1.domainvalue=0.1
nodeUniformSizeCalculator.Term\ PValue\ Corrected\ with\ Bonferroni9.mapping.bv1.equal=30.0
nodeUniformSizeCalculator.Term\ PValue\ Corrected\ with\ Bonferroni9.mapping.bv1.greater=30.0
nodeUniformSizeCalculator.Term\ PValue\ Corrected\ with\ Bonferroni9.mapping.bv1.lesser=50.0
nodeUniformSizeCalculator.Term\ PValue\ Corrected\ with\ Bonferroni9.mapping.controller=Term PValue Corrected with Bonferroni9
nodeUniformSizeCalculator.Term\ PValue\ Corrected\ with\ Bonferroni9.mapping.interpolator=LinearNumberToNumberInterpolator
nodeUniformSizeCalculator.Term\ PValue\ Corrected\ with\ Bonferroni9.mapping.type=ContinuousMapping
nodeUniformSizeCalculator.Term\ PValue\ Corrected\ with\ Bonferroni9.visualPropertyType=NODE_SIZE
nodeUniformSizeCalculator.default-Node\ Size-Discrete\ Mapper.mapping.controller=type
nodeUniformSizeCalculator.default-Node\ Size-Discrete\ Mapper.mapping.controllerType=4
nodeUniformSizeCalculator.default-Node\ Size-Discrete\ Mapper.mapping.map.hiv=70.0
nodeUniformSizeCalculator.default-Node\ Size-Discrete\ Mapper.mapping.map.human=30.0
nodeUniformSizeCalculator.default-Node\ Size-Discrete\ Mapper.mapping.type=DiscreteMapping
nodeUniformSizeCalculator.default-Node\ Size-Discrete\ Mapper.visualPropertyType=NODE_SIZE
