# Supplementary material for: Identifying potential survival strategies of HIV-1 through virus-host protein interaction networks
Source: BMC Syst Biol. 2010 Jul 15;4:96. doi: 10.1186/1752-0509-4-96 (PMC2913931; doi:10.1186/1752-0509-4-96)
Supplement: Additional file 5 — HIV-human connectivities for regulatory, activation/inhibition and binds interactions. A: Number of HIV-human interactions for each HIV protein, B: Normalized relative number of HIV-human interactions for each HIV protein. The y-axis enumerates the n-fold representation of interactions per HIV protein divided by the relative number of interactions of the respective protein in the total network. An n-fold representation of n > 1 shows an over-representation, whereas n < 1 signifies an under-representation. [file 1752-0509-4-96-S5.ZIP › CytoscapeSession-2009_11_26-13_56/plugins/FilterPlugin/session_filters.props]

FilterVersion=0.2
<Composite>
name=up
<AdvancedSetting>
scope.global=false
scope.session=true
selection.node=false
selection.edge=true
edge.source=true
edge.target=true
Relation=OR
</AdvancedSetting>
Negation=false
StringFilter=interaction:false:inhibits:1
</Composite>
