# Supplementary material for: Identifying potential survival strategies of HIV-1 through virus-host protein interaction networks
Source: BMC Syst Biol. 2010 Jul 15;4:96. doi: 10.1186/1752-0509-4-96 (PMC2913931; doi:10.1186/1752-0509-4-96)
Supplement: Additional file 5 — HIV-human connectivities for regulatory, activation/inhibition and binds interactions. A: Number of HIV-human interactions for each HIV protein, B: Normalized relative number of HIV-human interactions for each HIV protein. The y-axis enumerates the n-fold representation of interactions per HIV protein divided by the relative number of interactions of the respective protein in the total network. An n-fold representation of n > 1 shows an over-representation, whereas n < 1 signifies an under-representation. [file 1752-0509-4-96-S5.ZIP › CytoscapeSession-2009_11_26-13_56/plugins/AttributeBrowserPlugin/attributeBrowser.props]

#Cytoscape Attribute Browser Plugin Properties
#Thu Nov 26 13:56:07 CET 2009
attributeBrowser.edge.selectedAttr2=interaction
attributeBrowser.node.selectedAttr9=Prot_Name
attributeBrowser.edge.selectedAttr1=datasource
attributeBrowser.node.selectedAttr8=GeneID_String
attributeBrowser.edge.selectedAttr0=ID
attributeBrowser.node.selectedAttr7=upkb_vega
attributeBrowser.node.selectedAttr6=upkb_tr
attributeBrowser.node.selectedAttr5=upkb_sp
attributeBrowser.node.selectedAttr4=upkb_refseq_validated
attributeBrowser.node.selectedAttr3=upkb_refseq_reviewed
attributeBrowser.node.selectedAttr2=upkb_refseq_model
attributeBrowser.node.selectedAttr1=GeneID
attributeBrowser.node.selectedAttr0=ID
attributeBrowser.network.selectedAttr1=Value
attributeBrowser.network.selectedAttr0=Network Attribute Name
attributeBrowser.node.selectedAttr16=upkb_hinv
attributeBrowser.node.selectedAttr15=upkb_ensemble_havana
attributeBrowser.node.selectedAttr14=upkb_ensemble
attributeBrowser.node.selectedAttr13=type
attributeBrowser.node.selectedAttr12=annotation.GO MOLECULAR_FUNCTION
attributeBrowser.node.selectedAttr11=annotation.GO CELLULAR_COMPONENT
attributeBrowser.node.selectedAttr10=annotation.GO BIOLOGICAL_PROCESS
