# Supplementary material for: Identifying potential survival strategies of HIV-1 through virus-host protein interaction networks
Source: BMC Syst Biol. 2010 Jul 15;4:96. doi: 10.1186/1752-0509-4-96 (PMC2913931; doi:10.1186/1752-0509-4-96)
Supplement: Additional file 6 — Spreadsheet document with all the proteins from the network centrality analysis. [file 1752-0509-4-96-S6.XLS]

## Sheet: Full LIst
id	label	type	Prot_Name	GeneID	ProtID	globaldegree	globalbetweenness	globalcloseness	globalevcent	globalpagerank	localdegree	localbetweenness	localcloseness	localevcent	localpagerank	l.degree/g.degree	l.betweenness/g.betweenness	l.closeness/g.closeness	l.evcent/g.evcent	l.pagerank/g.pagerank	l.degree^2/g.degree	l.betweenness^2/g.betweenness	l.closeness^2/g.closeness	l.evcent^2/g.evcent	l.pagerank^2/g.pagerank
1	7157	hdf	tumor protein p53	7157	NP_000537.3	267	3.04622e+06	0.000342151	1	7.35868e-05	93	44050.5	0.00242076	1	0.000268387	0.348315	0.0144607	7.07512	1	3.64722	32.3933	637.001	0.0171272	1	0.000978864
-19337	672	hdf	breast cancer 1, early onset isoform 1	672	NP_009225.1	167	1.2452e+06	0.000342136	0.78905	6.0374e-05	74	21622.6	0.00242021	0.977975	0.000189133	0.443114	0.0173648	7.07381	1.23943	3.1327	32.7904	375.472	0.0171201	1.21214	0.000592498
-19858	7316	hdf	ubiquitin C	7316	NP_066289.2	213	3.44292e+06	0.000342149	0.641408	7.5345e-05	62	36458.1	0.00242048	0.521273	0.00030113	0.29108	0.0105893	7.07435	0.812702	3.99668	18.0469	386.066	0.0171234	0.42364	0.00120352
-19286	2885	hdf	growth factor receptor-bound protein 2 isoform 1	2885	NP_002077.1	202	1.65714e+06	0.000342132	0.640105	5.00788e-05	59	22792.6	0.00241972	0.358488	0.000214536	0.292079	0.0137542	7.07246	0.560047	4.28398	17.2327	313.494	0.0171134	0.20077	0.000919069
-19921	2099	hdf	estrogen receptor 1	2099	NP_000116.2	178	1.26372e+06	0.000342141	0.834037	5.28382e-05	59	18424.1	0.0024204	0.833136	0.000142491	0.331461	0.0145792	7.07428	0.99892	2.69674	19.5562	268.609	0.0171226	0.832236	0.000384262
-19260	1387	hdf	CREB binding protein isoform a	1387	NP_004371.2	137	725376	0.000342129	0.696632	3.46799e-05	58	13728.8	0.00241989	0.809173	0.000148542	0.423358	0.0189265	7.07304	1.16155	4.28322	24.5547	259.839	0.017116	0.939896	0.000636238
-19290	5925	hdf	retinoblastoma 1	5925	NP_000312.2	145	1.14523e+06	0.000342131	0.657122	4.36817e-05	58	16777.9	0.00241993	0.719676	0.000155711	0.4	0.0146502	7.07312	1.09519	3.56467	23.2	245.799	0.0171165	0.788185	0.000555057
-19803	5970	hdf	v-rel reticuloendotheliosis viral oncogene homolog A, nuclear factor of kappa light polypeptide gene enhancer in B-cells 3, p65	5970	NP_068810.2	116	685475	0.000342125	0.591811	2.61307e-05	57	14114.2	0.00241978	0.751725	0.000178262	0.491379	0.0205904	7.07281	1.27021	6.82193	28.0086	290.617	0.0171147	0.954848	0.00121609
-19330	6714	hdf	proto-oncogene tyrosine-protein kinase SRC	6714	NP_005408.1	165	1.42528e+06	0.000342139	0.715117	3.74567e-05	57	21568.6	0.00242038	0.534606	0.000161756	0.345455	0.0151329	7.07425	0.747579	4.31848	19.6909	326.395	0.0171223	0.39966	0.00069854
-20030	6908	hdf	TATA box binding protein	6908	NP_003185.1	103	387083	0.000342111	0.445512	2.78081e-05	56	13995.9	0.00241925	0.605813	0.000164658	0.543689	0.0361574	7.07151	1.35981	5.92121	30.4466	506.054	0.0171077	0.823792	0.000974972
-19500	4609	hdf	myc proto-oncogene protein	4609	NP_002458.2	126	837418	0.000342129	0.487217	3.45032e-05	55	15608.2	0.00241992	0.667614	0.000151955	0.436508	0.0186385	7.07312	1.37026	4.40409	24.0079	290.915	0.0171164	0.914806	0.000669225
-20194	1956	hdf	epidermal growth factor receptor isoform a	1956	NP_005219.2	126	1.24856e+06	0.000342138	0.576387	2.84507e-05	53	20472.3	0.0024202	0.516933	0.000161715	0.420635	0.0163968	7.07375	0.89685	5.68406	22.2937	335.679	0.0171199	0.463611	0.0009192
-19291	5295	hdf	phosphoinositide-3-kinase, regulatory subunit, polypeptide 1 isoform 1	5295	NP_852664.1	118	1.02394e+06	0.000342133	0.556827	2.63064e-05	52	16048.7	0.00242008	0.452286	0.000145196	0.440678	0.0156735	7.07349	0.812255	5.51941	22.9153	251.541	0.0171184	0.367371	0.000801394
-19999	3725	hdf	jun oncogene	3725	NP_002219.1	114	721138	0.000342127	0.591283	2.76824e-05	51	11501.5	0.00241992	0.716775	0.000160337	0.447368	0.015949	7.07315	1.21224	5.79201	22.8158	183.437	0.0171165	0.868901	0.000928673
-20401	2033	hdf	E1A binding protein p300	2033	NP_001420.2	136	863682	0.000342127	0.60137	3.49637e-05	51	11619.4	0.00241983	0.689985	0.00013285	0.375	0.0134533	7.07291	1.14735	3.79966	19.125	156.32	0.0171153	0.791658	0.000504786
-19778	2534	hdf	protein-tyrosine kinase fyn isoform a	2534	NP_002028.1	120	548336	0.000342122	0.411329	2.92593e-05	48	10549.8	0.00241934	0.321487	0.000154033	0.4	0.0192396	7.07158	0.781582	5.26441	19.2	202.974	0.0171086	0.251269	0.000810892
-19619	5430	hdf	DNA directed RNA polymerase II polypeptide A	5430	NP_000928.1	95	452769	0.000342111	0.313176	2.82099e-05	48	15896	0.00241916	0.435363	0.000139332	0.505263	0.0351085	7.07128	1.39015	4.93912	24.2526	558.086	0.0171066	0.60522	0.000688178
-20034	6667	hdf	Sp1 transcription factor	6667	NP_612482.2	93	467417	0.000342127	0.514756	2.63259e-05	47	14620.5	0.00242003	0.602409	0.000144715	0.505376	0.0312792	7.07347	1.17028	5.49707	23.7527	457.317	0.017118	0.704987	0.000795511
-19288	6464	hdf	SHC (Src homology 2 domain containing) transforming protein 1 isoform p52Shc	6464	NP_003020.2	104	483938	0.000342122	0.439554	2.3129e-05	44	14011.1	0.00241952	0.325157	0.00015061	0.423077	0.0289523	7.07209	0.739744	6.51174	18.6154	405.655	0.017111	0.240533	0.000980734
-19737	2908	hdf	nuclear receptor subfamily 3, group C, member 1 isoform alpha	2908	NP_000167.1	91	522439	0.000342124	0.514327	2.04629e-05	41	11362.8	0.00241963	0.54396	0.000125302	0.450549	0.0217496	7.07239	1.05762	6.12338	18.4725	247.137	0.0171126	0.575302	0.000767273
-19237	6774	hdf	signal transducer and activator of transcription 3 isoform 1	6774	NP_644805.1	77	500453	0.000342126	0.514739	1.74967e-05	41	18503.3	0.00242013	0.598516	0.00011287	0.532468	0.0369731	7.07379	1.16276	6.45092	21.8312	684.123	0.0171195	0.695928	0.000728116
-20057	5894	hdf	v-raf-1 murine leukemia viral oncogene homolog 1	5894	NP_002871.1	93	691952	0.000342123	0.330492	2.70872e-05	40	10663	0.00241948	0.316438	0.000144893	0.430108	0.01541	7.07195	0.957476	5.34911	17.2043	164.316	0.0171104	0.302982	0.000775046
-19812	5111	hdf	proliferating cell nuclear antigen	5111	NP_002583.1	85	373461	0.000342109	0.243957	2.55941e-05	38	8083.35	0.00241871	0.317987	0.000143732	0.447059	0.0216444	7.07	1.30345	5.61583	16.9882	174.959	0.0171003	0.41448	0.000807175
-19818	5747	hdf	PTK2 protein tyrosine kinase 2 isoform a	5747	NP_722560.1	84	443385	0.000342124	0.40305	1.78992e-05	38	10561.2	0.00241984	0.368999	0.000114917	0.452381	0.0238195	7.073	0.915517	6.42022	17.1905	251.563	0.0171155	0.337825	0.000737791
-19820	4790	hdf	nuclear factor kappa-B, subunit 1	4790	NP_003989.2	84	270982	0.000342119	0.420876	2.17184e-05	38	5933.63	0.00241942	0.471752	0.000109147	0.452381	0.0218968	7.07188	1.12088	5.02556	17.1905	129.928	0.0171099	0.528777	0.000548526
-20624	3065	hdf	histone deacetylase 1	3065	NP_004955.2	149	900851	0.000342128	0.646743	3.69754e-05	38	5408.8	0.00241947	0.555178	0.000105071	0.255034	0.0060041	7.07184	0.858421	2.84163	9.69128	32.475	0.0171101	0.476576	0.000298572
-20109	1457	hdf	casein kinase II alpha 1 subunit isoform a	1457	NP_001886.1	73	500149	0.000342122	0.285857	2.15492e-05	37	9228.75	0.00241932	0.381986	0.000134048	0.506849	0.018452	7.0715	1.33628	6.22054	18.7534	170.289	0.0171082	0.510442	0.000833849
-19813	1026	hdf	cyclin-dependent kinase inhibitor 1A	1026	NP_000380.1	67	336954	0.000342117	0.334704	1.77568e-05	36	5376.84	0.00241939	0.472191	9.82672e-05	0.537313	0.0159572	7.07184	1.41077	5.53405	19.3433	85.7991	0.0171096	0.666155	0.000543816
-19412	1499	hdf	catenin (cadherin-associated protein), beta 1, 88kDa	1499	NP_001895.1	144	1.50129e+06	0.000342136	0.470774	5.23086e-05	36	10680.7	0.0024197	0.38966	0.000123675	0.25	0.00711437	7.07234	0.8277	2.36433	9	75.9866	0.017113	0.322522	0.000292407
-20386	7132	hdf	tumor necrosis factor receptor 1 precursor	7132	NP_001056.1	79	317343	0.000342115	0.254904	2.60787e-05	35	7552.82	0.00241917	0.275259	0.000122062	0.443038	0.0238002	7.07122	1.07985	4.68052	15.5063	179.758	0.0171065	0.297238	0.000571314
-20032	3320	hdf	heat shock protein 90kDa alpha (cytosolic), class A member 1 isoform 2	3320	NP_005339.2	92	788021	0.00034213	0.407533	2.36532e-05	34	8668.63	0.00241966	0.413664	0.000110187	0.369565	0.0110005	7.07233	1.01504	4.65845	12.5652	95.3593	0.0171126	0.419886	0.000513302
-20433	1869	hdf	E2F transcription factor 1	1869	NP_005216.1	92	464948	0.000342115	0.357666	2.82212e-05	34	4237.58	0.00241902	0.41803	0.000112723	0.369565	0.0091141	7.07079	1.16877	3.99427	12.5652	38.6217	0.0171044	0.488582	0.000450248
-19715	4088	hdf	mothers against decapentaplegic homolog 3	4088	NP_005893.1	113	750685	0.000342127	0.460334	2.97589e-05	34	4588.06	0.00241934	0.475169	0.000102192	0.300885	0.00611183	7.07148	1.03223	3.434	10.2301	28.0414	0.0171083	0.490483	0.000350927
-20300	841	hdf	caspase 8 isoform A precursor	841	NP_001219.2	68	265370	0.000342117	0.245085	1.59331e-05	33	6412.6	0.00241908	0.234644	0.000142392	0.485294	0.0241647	7.07093	0.957397	8.93682	16.0147	154.959	0.0171052	0.224647	0.00127253
-19744	3932	hdf	lymphocyte-specific protein tyrosine kinase precursor	3932	NP_005347.3	68	283154	0.00034211	0.247663	1.74709e-05	33	6144.15	0.00241881	0.216707	0.000119097	0.485294	0.021699	7.07026	0.875007	6.81691	16.0147	133.322	0.0171016	0.18962	0.000811874
-21580	4067	hdf	v-yes-1 Yamaguchi sarcoma viral related oncogene homolog	4067	NP_002341.1	80	313136	0.000342112	0.277682	2.18741e-05	33	7050.07	0.0024189	0.217259	0.000124719	0.4125	0.0225144	7.07049	0.782402	5.70167	13.6125	158.728	0.0171028	0.169984	0.000711108
-19804	596	hdf	B-cell lymphoma protein 2 alpha isoform	596	NP_000624.2	79	565745	0.000342119	0.19637	2.52499e-05	33	7269.98	0.00241885	0.234771	0.000121628	0.417722	0.0128503	7.07019	1.19556	4.81695	13.7848	93.4213	0.0171017	0.280682	0.000585875
-20055	1147	hdf	conserved helix-loop-helix ubiquitous kinase	1147	NP_001269.3	57	159609	0.000342118	0.308186	1.41635e-05	32	4025.61	0.00241923	0.409942	0.000107202	0.561404	0.0252216	7.07133	1.33018	7.56892	17.9649	101.532	0.0171072	0.545296	0.000811405
-19331	867	hdf	Cas-Br-M (murine) ecotropic retroviral transforming sequence	867	NP_005179.2	80	515380	0.000342117	0.378266	1.86657e-05	32	4144.21	0.00241912	0.296918	9.36461e-05	0.4	0.00804108	7.07105	0.784945	5.017	12.8	33.324	0.0171057	0.233064	0.000469823
-21224	6872	hdf	TBP-associated factor 1 isoform 1	6872	NP_004597.2	41	87657.5	0.000342098	0.219316	1.12e-05	31	2688.14	0.00241854	0.392472	9.48997e-05	0.756098	0.0306664	7.06974	1.78953	8.47317	23.439	82.4357	0.0170985	0.702339	0.000804101
-20872	5371	hdf	promyelocytic leukemia protein isoform 1	5371	NP_150241.2	60	270146	0.000342119	0.431724	1.44189e-05	31	4229.52	0.00241936	0.510389	0.000105746	0.516667	0.0156564	7.0717	1.18221	7.33388	16.0167	66.2192	0.017109	0.603388	0.000775531
-19512	7430	hdf	villin 2	7430	NP_003370.2	58	429706	0.00034211	0.143175	1.95001e-05	31	9851.15	0.00241876	0.165794	0.000119197	0.534483	0.0229254	7.07012	1.15798	6.11264	16.569	225.841	0.0171009	0.191986	0.000728609
-20984	2959	hdf	general transcription factor IIB	2959	NP_001505.1	44	88087.3	0.000342091	0.225062	1.40562e-05	31	3070.31	0.00241834	0.390821	9.39443e-05	0.704545	0.0348553	7.06928	1.73651	6.68347	21.8409	107.017	0.0170959	0.678664	0.000627874
-20154	3312	hdf	heat shock 70kDa protein 8 isoform 1	3312	NP_006588.1	83	682319	0.000342128	0.327596	2.09926e-05	31	11151.4	0.00241959	0.355095	0.000104219	0.373494	0.0163433	7.07217	1.08394	4.96455	11.5783	182.251	0.0171117	0.384902	0.0005174
-21322	5781	hdf	protein tyrosine phosphatase, non-receptor type 11	5781	NP_002825.3	90	277877	0.000342111	0.377436	2.75543e-05	31	4005.75	0.00241901	0.2902	0.000116799	0.344444	0.0144155	7.07085	0.768871	4.23888	10.6778	57.7449	0.0171045	0.223126	0.000495098
-19488	8717	hdf	TNFRSF1A-associated via death domain	8717	NP_003780.1	64	260175	0.00034211	0.14321	2.26602e-05	30	8715.76	0.00241861	0.15458	0.000138688	0.46875	0.0334997	7.06969	1.07939	6.12034	14.0625	291.975	0.0170988	0.166853	0.000848818
-19338	4193	hdf	mouse double minute 2 homolog isoform MDM2	4193	NP_002383.2	64	264738	0.000342121	0.388155	1.7401e-05	30	5774.6	0.00241961	0.471009	8.79853e-05	0.46875	0.0218126	7.07239	1.21346	5.05632	14.0625	125.959	0.0171125	0.571548	0.000444882
-20051	207	hdf	v-akt murine thymoma viral oncogene homolog 1	207	NP_005154.2	80	492844	0.000342124	0.296212	2.58378e-05	30	4458.6	0.0024192	0.305028	0.000104125	0.375	0.00904667	7.07113	1.02976	4.02996	11.25	40.3354	0.0171065	0.314106	0.000419621
-20430	983	hdf	cell division cycle 2 protein isoform 1	983	NP_001777.1	61	370667	0.000342119	0.223409	1.98119e-05	29	7343.98	0.00241931	0.279274	0.000127392	0.47541	0.0198129	7.07154	1.25006	6.43007	13.7869	145.505	0.0171082	0.349109	0.00081914
-21978	3480	hdf	insulin-like growth factor 1 receptor precursor	3480	NP_000866.1	48	237496	0.000342115	0.248554	1.29351e-05	29	8690.13	0.00241938	0.281221	0.000101476	0.604167	0.0365907	7.07184	1.13143	7.84502	17.5208	317.978	0.0171095	0.31818	0.000796083
-19343	5829	hdf	paxillin	5829	NP_002850.1	62	530902	0.000342112	0.252613	1.57951e-05	29	4862.78	0.00241882	0.213505	0.000104081	0.467742	0.00915947	7.07024	0.845186	6.58946	13.5645	44.5405	0.0171016	0.180452	0.00068584
-20593	1051	hdf	CCAAT/enhancer binding protein beta	1051	NP_005185.2	46	100856	0.00034211	0.321759	1.09319e-05	29	2173.67	0.00241912	0.44669	8.48834e-05	0.630435	0.0215521	7.07116	1.38827	7.76476	18.2826	46.8472	0.017106	0.620128	0.0006591
-19601	3688	hdf	integrin beta 1 isoform 1A precursor	3688	NP_002202.2	58	351541	0.000342096	0.0782131	2.33813e-05	29	7296.43	0.00241818	0.0841483	0.000121604	0.5	0.0207556	7.0687	1.07589	5.2009	14.5	151.442	0.0170934	0.0905339	0.000632451
-19319	5335	hdf	phospholipase C gamma 1 isoform a	5335	NP_002651.2	88	384844	0.000342119	0.357368	2.02665e-05	29	4681.44	0.00241938	0.240413	8.99651e-05	0.329545	0.0121645	7.07174	0.672731	4.43909	9.55682	56.9475	0.0171092	0.161733	0.000399363
-22090	920	hdf	CD4 antigen precursor	920	NP_000607.1	37	148096	0.000342093	0.108873	1.53856e-05	28	10617.4	0.00241856	0.124556	0.000138999	0.756757	0.0716928	7.06988	1.14405	9.03439	21.1892	761.194	0.0170989	0.142498	0.00125577
-20644	10399	hdf	guanine nucleotide binding protein (G protein), beta polypeptide 2-like 1	10399	NP_006089.1	57	395083	0.000342117	0.207532	1.79442e-05	28	7290.53	0.00241916	0.210292	0.000141233	0.491228	0.0184532	7.07114	1.0133	7.87069	13.7544	134.533	0.0171062	0.213088	0.0011116
-19837	6772	hdf	signal transducer and activator of transcription 1 isoform alpha	6772	NP_009330.1	51	194413	0.000342112	0.26685	1.48465e-05	28	5393.58	0.00241956	0.371096	8.32729e-05	0.54902	0.0277429	7.0724	1.39065	5.60894	15.3725	149.634	0.0171121	0.516066	0.000467073
-19254	7534	hdf	tyrosine 3/tryptophan 5 -monooxygenase activation protein, zeta polypeptide	7534	NP_003397.1	99	614236	0.00034212	0.245182	3.44495e-05	28	5211.09	0.00241892	0.214222	0.000101896	0.282828	0.00848386	7.07038	0.873726	2.95782	7.91919	44.2102	0.0171027	0.187171	0.000301389
-20596	595	hdf	cyclin D1	595	NP_444284.1	49	197557	0.000342116	0.344937	1.22446e-05	27	4235.71	0.00241945	0.461111	8.12671e-05	0.55102	0.0214405	7.072	1.3368	6.63698	14.8776	90.8157	0.0171103	0.616411	0.000539369
-20595	5594	hdf	mitogen-activated protein kinase 1	5594	NP_002736.3	82	578890	0.00034212	0.284842	2.2812e-05	27	4985.03	0.00241926	0.302095	0.000107212	0.329268	0.00861136	7.07137	1.06057	4.69981	8.89024	42.9279	0.0171075	0.320393	0.000503876
-20608	8202	hdf	nuclear receptor coactivator 3 isoform a	8202	NP_858045.1	59	184926	0.000342113	0.386457	1.40234e-05	27	1783.04	0.00241903	0.445968	8.32303e-05	0.457627	0.00964192	7.07085	1.15399	5.93511	12.3559	17.1919	0.0171046	0.514643	0.000493981
-20043	8648	hdf	nuclear receptor coactivator 1 isoform 1	8648	NP_003734.3	62	130785	0.000342101	0.372094	1.49461e-05	27	1277.81	0.00241861	0.39946	8.56022e-05	0.435484	0.00977038	7.06986	1.07355	5.7274	11.7581	12.4847	0.0170992	0.428838	0.000490278
-19405	1874	hdf	E2F transcription factor 4	1874	NP_001941.2	76	403521	0.000342109	0.247181	3.39116e-05	27	5388.08	0.00241867	0.290833	0.000124332	0.355263	0.0133527	7.06988	1.1766	3.66636	9.59211	71.9452	0.0170997	0.342195	0.000455846
-20425	1017	hdf	cyclin-dependent kinase 2 isoform 1	1017	NP_001789.2	75	467710	0.000342118	0.249615	2.41777e-05	27	3643.94	0.00241883	0.323199	0.000102427	0.36	0.00779101	7.07016	1.29479	4.23644	9.72	28.39	0.0171015	0.418476	0.000433926
-20379	7329	hdf	ubiquitin-conjugating enzyme E2I	7329	NP_003336.1	97	755518	0.000342123	0.366328	3.34542e-05	27	3450.52	0.00241914	0.38585	9.27609e-05	0.278351	0.00456709	7.07098	1.05329	2.77277	7.51546	15.7589	0.0171057	0.406413	0.000257205
-19300	5591	hdf	protein kinase, DNA-activated, catalytic polypeptide	5591	NP_008835.5	45	174587	0.000342109	0.210589	1.34297e-05	26	3947.35	0.00241898	0.249616	9.36783e-05	0.577778	0.0226096	7.07079	1.18533	6.97543	15.0222	89.2479	0.0171041	0.295877	0.000653447
-19608	6598	hdf	SWI/SNF related, matrix associated, actin dependent regulator of chromatin, subfamily b, member 1 isoform a	6598	NP_003064.2	47	373503	0.000342111	0.318695	1.11133e-05	26	2787.37	0.0024191	0.418542	8.28857e-05	0.553191	0.00746277	7.07111	1.3133	7.45822	14.383	20.8015	0.0171058	0.549672	0.00061818
-19491	6597	hdf	SWI/SNF-related matrix-associated actin-dependent regulator of chromatin a4	6597	NP_003063.2	62	206137	0.000342116	0.412107	1.42655e-05	26	4303.39	0.00241927	0.446423	8.08219e-05	0.419355	0.0208763	7.07148	1.08327	5.66554	10.9032	89.8389	0.0171078	0.483596	0.0004579
-21973	2185	hdf	PTK2B protein tyrosine kinase 2 beta isoform a	2185	NP_775266.1	57	247018	0.000342112	0.284361	1.45267e-05	26	1896.53	0.00241857	0.234118	8.03763e-05	0.45614	0.0076777	7.06953	0.823313	5.53301	11.8596	14.561	0.0170981	0.192752	0.000444723
-22080	5788	hdf	protein tyrosine phosphatase, receptor type, C isoform 1 precursor	5788	NP_002829.2	39	134748	0.000342087	0.12491	1.27006e-05	25	8063.71	0.00241802	0.101309	0.000169694	0.641026	0.059843	7.06843	0.811059	13.3611	16.0256	482.557	0.0170916	0.0821677	0.00226731
-20067	1432	hdf	mitogen-activated protein kinase 14 isoform 1	1432	NP_001306.1	64	279274	0.000342111	0.191466	2.0234e-05	25	4756.08	0.00241861	0.234748	0.00017892	0.390625	0.0170302	7.06964	1.22605	8.84255	9.76562	80.9969	0.0170987	0.287813	0.00158211
-21029	1386	hdf	activating transcription factor 2	1386	NP_001871.2	34	53076.5	0.000342098	0.21411	1.12147e-05	25	2015.84	0.00241835	0.333458	9.30457e-05	0.735294	0.0379799	7.06918	1.55741	8.29677	18.3824	76.5616	0.0170957	0.519332	0.000771979
-19656	2902	hdf	NMDA receptor 1 isoform NR1-1 precursor	2902	NP_000823.4	52	272539	0.000342105	0.0895235	1.81595e-05	24	7217.64	0.0024184	0.09006	0.000126799	0.461538	0.026483	7.06917	1.00599	6.98251	11.0769	191.145	0.0170961	0.0905998	0.000885372
-20402	3551	hdf	inhibitor of kappa light polypeptide gene enhancer in B-cells, kinase beta	3551	NP_001547.1	42	62102.7	0.000342106	0.187848	1.04512e-05	24	1185.39	0.00241846	0.234217	7.89068e-05	0.571429	0.0190876	7.06934	1.24685	7.55002	13.7143	22.6262	0.0170969	0.292033	0.000595748
-19245	351	hdf	amyloid beta A4 protein precursor, isoform a	351	NP_000475.1	68	631872	0.000342108	0.111292	2.56846e-05	24	10109.2	0.00241839	0.0768069	0.000122337	0.352941	0.0159988	7.06907	0.690138	4.76303	8.47059	161.736	0.0170957	0.0530074	0.000582693
-19332	7409	hdf	vav 1 oncogene	7409	NP_005419.2	57	172479	0.000342114	0.289552	1.34276e-05	24	5337.03	0.0024191	0.220601	8.22822e-05	0.421053	0.0309431	7.07105	0.761872	6.12785	10.1053	165.144	0.0171056	0.16807	0.000504213
-20000	2353	hdf	v-fos FBJ murine osteosarcoma viral oncogene homolog	2353	NP_005243.1	51	81822.7	0.000342106	0.298777	1.21785e-05	24	1571.6	0.00241896	0.396337	7.45251e-05	0.470588	0.0192074	7.07081	1.32653	6.11942	11.2941	30.1865	0.017104	0.525753	0.00045605
-20126	8850	hdf	p300/CBP-associated factor	8850	NP_003875.3	53	185174	0.000342106	0.282934	1.384e-05	24	1960.26	0.0024189	0.367507	7.71736e-05	0.45283	0.010586	7.07064	1.29892	5.57612	10.8679	20.7513	0.0171032	0.477362	0.000430329
-20556	5599	hdf	mitogen-activated protein kinase 8 isoform JNK1 alpha2	5599	NP_620637.1	63	275704	0.000342116	0.222955	1.57315e-05	24	3307.07	0.0024191	0.253834	7.84136e-05	0.380952	0.011995	7.07098	1.1385	4.98448	9.14286	39.6683	0.0171054	0.288989	0.000390851
-19470	5879	hdf	ras-related C3 botulinum toxin substrate 1 isoform Rac1	5879	NP_008839.2	98	389320	0.000342107	0.161037	3.08632e-05	24	3219.4	0.00241829	0.12321	0.000103458	0.244898	0.0082693	7.0688	0.765106	3.35214	5.87755	26.6222	0.0170944	0.094269	0.000346805
-19714	4087	hdf	Sma- and Mad-related protein 2	4087	NP_005892.1	98	579073	0.000342122	0.373213	2.73281e-05	24	2138.44	0.00241894	0.393889	8.06479e-05	0.244898	0.00369287	7.07038	1.0554	2.9511	5.87755	7.89696	0.0171028	0.415711	0.000238
-22021	5757	hdf	prothymosin, alpha (gene sequence 28)	5757	NP_002814.2	29	68847	0.000342095	0.160753	9.27468e-06	23	4603.46	0.00241831	0.219827	0.000109439	0.793103	0.0668651	7.06912	1.36749	11.7998	18.2414	307.81	0.0170953	0.300611	0.00129135
-20177	2335	hdf	fibronectin 1 isoform 3 preproprotein	2335	NP_002017.1	63	382673	0.000342078	0.0354612	2.33185e-05	23	8469.27	0.00241663	0.0260213	0.000137858	0.365079	0.0221319	7.06454	0.733797	5.91198	8.39683	187.441	0.0170724	0.0190944	0.000815015
-19828	836	hdf	caspase 3 preproprotein	836	NP_004337.2	61	248911	0.000342109	0.163078	2.52031e-05	23	3165.92	0.00241815	0.142969	0.000103082	0.377049	0.0127191	7.06836	0.876686	4.09004	8.67213	40.2676	0.0170923	0.125339	0.000421608
-19759	5590	hdf	protein kinase C, zeta isoform 1	5590	NP_002735.3	48	256049	0.000342109	0.141085	1.43249e-05	22	4097.45	0.00241851	0.167281	9.91903e-05	0.458333	0.0160026	7.06942	1.18567	6.92434	10.0833	65.5698	0.0170975	0.19834	0.000686828
-20090	5058	hdf	p21-activated kinase 1	5058	NP_002567.3	41	260359	0.000342113	0.15279	1.27576e-05	22	4008.61	0.00241889	0.157266	8.80873e-05	0.536585	0.0153965	7.07045	1.02929	6.90468	11.8049	61.7185	0.0171027	0.161873	0.000608215
-22491	3297	hdf	heat shock transcription factor 1	3297	NP_005517.1	31	68872.7	0.000342095	0.163719	9.69035e-06	22	1341.01	0.0024183	0.268739	7.55802e-05	0.709677	0.0194708	7.0691	1.64147	7.79953	15.6129	26.1106	0.0170952	0.441128	0.00058949
-21283	4791	hdf	nuclear factor of kappa light polypeptide gene enhancer in B-cells 2 isoform b	4791	NP_002493.3	47	98638.6	0.0003421	0.174659	1.47095e-05	22	3226.25	0.00241857	0.220081	8.53444e-05	0.468085	0.0327078	7.06975	1.26006	5.802	10.2979	105.524	0.0170987	0.277316	0.000495169
-19723	4089	hdf	mothers against decapentaplegic homolog 4	4089	NP_005350.1	118	988801	0.000342118	0.332917	4.98145e-05	22	1661.57	0.00241856	0.307525	8.07301e-05	0.186441	0.00168039	7.06937	0.923729	1.62062	4.10169	2.79208	0.0170977	0.28407	0.000130832
-21288	3732	hdf	CD82 antigen isoform 1	3732	NP_002222.1	35	164410	0.0003421	0.115905	1.17268e-05	21	11521.8	0.00241866	0.105019	9.79141e-05	0.6	0.0700795	7.07004	0.906079	8.34962	12.6	807.441	0.0171	0.0951557	0.000817546
-19617	396	hdf	Rho GDP dissociation inhibitor (GDI) alpha	396	NP_004300.1	34	87873.6	0.000342096	0.0904237	9.55487e-06	21	2212.93	0.00241812	0.118619	8.18895e-05	0.617647	0.0251831	7.06855	1.31181	8.57045	12.9706	55.7285	0.0170926	0.155605	0.00070183
-20555	4478	hdf	moesin	4478	NP_002435.1	33	70644.7	0.000342089	0.0801509	1.01485e-05	21	1828.37	0.00241788	0.0968385	8.21129e-05	0.636364	0.0258812	7.068	1.2082	8.09114	13.3636	47.3202	0.0170896	0.117	0.000664387
-20919	4792	hdf	nuclear factor of kappa light polypeptide gene enhancer in B-cells inhibitor, alpha	4792	NP_065390.1	45	294916	0.000342119	0.215157	1.38069e-05	21	3983.04	0.00241905	0.251822	8.54815e-05	0.466667	0.0135057	7.0708	1.17041	6.19121	9.8	53.7936	0.0171046	0.294735	0.000529234
-19440	7431	hdf	vimentin	7431	NP_003371.2	86	674030	0.000342113	0.096583	2.95456e-05	21	7207.82	0.00241787	0.070519	0.000116842	0.244186	0.0106936	7.06746	0.730139	3.95465	5.12791	77.0778	0.0170882	0.0514887	0.000462071
-19870	857	hdf	caveolin 1	857	NP_001744.2	62	563712	0.000342119	0.235063	2.38613e-05	21	3116.96	0.0024187	0.176034	9.73619e-05	0.33871	0.00552935	7.06978	0.748881	4.08033	7.1129	17.2348	0.0170997	0.131829	0.000397269
-22355	5610	hdf	eukaryotic translation initiation factor 2-alpha kinase 2	5610	NP_002750.1	32	67485.3	0.0003421	0.131335	1.10304e-05	20	2892.57	0.00241834	0.185229	0.000102489	0.625	0.0428623	7.0691	1.41035	9.29149	12.5	123.982	0.0170955	0.261238	0.000952276
-19298	472	hdf	ataxia telangiectasia mutated protein isoform 1	472	NP_000042.3	54	174538	0.000342097	0.165543	2.50422e-05	20	3500.73	0.00241808	0.184189	0.00013744	0.37037	0.0200571	7.06838	1.11264	5.48831	7.40741	70.2145	0.0170919	0.204936	0.000754312
-20334	356	hdf	fas ligand	356	NP_000630.1	36	160137	0.000342105	0.151471	1.11547e-05	20	5875.52	0.00241876	0.159807	9.0709e-05	0.555556	0.0366907	7.07023	1.05503	8.1319	11.1111	215.577	0.0171012	0.168601	0.000737636
-20557	637	hdf	BH3 interacting domain death agonist isoform 1	637	NP_932070.1	28	48688.3	0.000342086	0.0841277	8.83498e-06	20	1412.07	0.00241793	0.115838	7.91883e-05	0.714286	0.0290022	7.06819	1.37693	8.96304	14.2857	40.9531	0.0170904	0.1595	0.000709768
-22121	960	hdf	CD44 antigen isoform 1 precursor	960	NP_000601.3	35	243995	0.000342097	0.11112	1.24347e-05	20	6114.74	0.00241824	0.109261	8.62836e-05	0.571429	0.0250609	7.06888	0.98327	6.93892	11.4286	153.241	0.0170943	0.107433	0.000598715
-19281	1385	hdf	cAMP responsive element binding protein 1 isoform A	1385	NP_004370.1	39	158303	0.00034211	0.196894	1.20263e-05	20	3970.25	0.00241888	0.274385	8.36062e-05	0.512821	0.02508	7.07048	1.39357	6.95195	10.2564	99.5737	0.0171027	0.382373	0.000581226
-19490	60	hdf	beta actin	60	NP_001092.1	72	727743	0.000342104	0.089542	2.99763e-05	20	6536.25	0.00241801	0.0834657	0.000128749	0.277778	0.00898154	7.06807	0.93214	4.29503	5.55556	58.7055	0.0170907	0.0778018	0.000552981
-20028	2962	hdf	general transcription factor IIF, polypeptide 1, 74kDa	2962	NP_002087.1	31	51507.5	0.00034209	0.167372	9.28654e-06	20	910.85	0.0024179	0.266663	7.07677e-05	0.645161	0.0176838	7.06804	1.59324	7.62045	12.9032	16.1073	0.0170899	0.424857	0.000539282
-19475	5578	hdf	protein kinase C, alpha	5578	NP_002728.1	60	389230	0.000342114	0.128014	1.88637e-05	20	5411.43	0.00241894	0.131831	9.59969e-05	0.333333	0.0139029	7.07059	1.02981	5.08897	6.66667	75.2346	0.0171034	0.135761	0.000488526
-19613	10524	hdf	HIV-1 Tat interactive protein, 60kDa isoform 1	10524	NP_874369.1	68	318064	0.000342111	0.187173	2.02479e-05	20	7501.33	0.00241907	0.178063	9.03269e-05	0.294118	0.0235843	7.07101	0.951326	4.46105	5.88235	176.914	0.0171052	0.169396	0.000402953
-20542	355	hdf	tumor necrosis factor receptor superfamily, member 6 isoform 1 precursor	355	NP_000034.1	42	123530	0.000342108	0.153806	1.27994e-05	20	1573.93	0.0024187	0.1644	6.92526e-05	0.47619	0.0127413	7.06999	1.06887	5.41059	9.52381	20.0538	0.0171002	0.175723	0.000374697
-20544	7341	hdf	SMT3 suppressor of mif two 3 homolog 1 isoform a precursor	7341	NP_003343.1	58	181372	0.000342108	0.234678	2.05276e-05	20	1979.98	0.00241869	0.255105	8.02671e-05	0.344828	0.0109167	7.06996	1.08705	3.9102	6.89655	21.6147	0.0171	0.277311	0.000313861
-20829	998	hdf	cell division cycle 42 isoform 1	998	NP_001782.1	96	521719	0.000342112	0.170344	3.2037e-05	20	2776.88	0.00241878	0.141631	8.2965e-05	0.208333	0.00532256	7.07013	0.831444	2.58966	4.16667	14.7801	0.0171011	0.117759	0.000214851
-20614	10971	hdf	tyrosine 3/tryptophan 5 -monooxygenase activation protein, theta polypeptide	10971	NP_006817.1	92	445960	0.000342112	0.219805	3.00607e-05	20	3003	0.00241826	0.178693	7.96183e-05	0.217391	0.00673379	7.06861	0.812961	2.64859	4.34783	20.2216	0.0170937	0.14527	0.000210876
-19310	2547	hdf	ATP-dependent DNA helicase II, 70 kDa subunit	2547	NP_001460.1	64	341086	0.000342115	0.237057	2.62157e-05	20	2456	0.00241905	0.226756	7.33466e-05	0.3125	0.00720052	7.07087	0.956546	2.79781	6.25	17.6845	0.0171048	0.216902	0.00020521
-24243	5719	hdf	proteasome 26S non-ATPase subunit 13 isoform 1	5719	NP_002808.2	26	47055.5	0.000342066	0.0218393	1.10857e-05	19	1648.58	0.0024151	0.0133383	0.000105858	0.730769	0.0350348	7.06033	0.610747	9.54903	13.8846	57.7575	0.0170514	0.00814633	0.00101084
-21948	3837	hdf	karyopherin beta 1	3837	NP_002256.2	34	104502	0.000342095	0.0885264	1.1459e-05	19	4054.2	0.00241759	0.116983	0.000104951	0.558824	0.0387954	7.06702	1.32145	9.1588	10.6176	157.284	0.0170852	0.154588	0.000961223
-19221	4035	hdf	low density lipoprotein-related protein 1	4035	NP_002323.1	53	366008	0.000342097	0.0704788	2.1622e-05	19	12115.9	0.00241806	0.0578677	0.000124871	0.358491	0.0331027	7.06834	0.821066	5.77518	6.81132	401.068	0.0170916	0.0475132	0.000721152
-20613	1025	hdf	cyclin-dependent kinase 9	1025	NP_001252.1	35	116662	0.000342098	0.173843	1.33678e-05	19	3698.47	0.0024183	0.22338	9.33174e-05	0.542857	0.0317024	7.06901	1.28496	6.98075	10.3143	117.25	0.017095	0.287034	0.000651426
-22639	7278	hdf	tubulin, alpha 2 isoform 1	7278	NP_005992.1	37	170654	0.00034211	0.17669	8.99974e-06	19	2268.9	0.00241877	0.20179	7.15714e-05	0.513514	0.0132953	7.07016	1.14206	7.95261	9.75676	30.1659	0.0171011	0.230456	0.000569179
-21465	6776	hdf	signal transducer and activator of transcription 5A	6776	NP_003143.2	37	106974	0.000342102	0.234519	1.24495e-05	19	2293.7	0.00241884	0.258211	7.99907e-05	0.513514	0.0214417	7.07053	1.10102	6.42522	9.75676	49.1808	0.0171025	0.284296	0.000513957
-20080	1027	hdf	cyclin-dependent kinase inhibitor 1B	1027	NP_004055.1	36	103931	0.000342103	0.133386	1.08484e-05	19	1824.23	0.00241848	0.16841	7.23582e-05	0.527778	0.0175523	7.06947	1.26258	6.66993	10.0278	32.0193	0.0170974	0.212631	0.000482624
-20349	1460	hdf	casein kinase 2, beta polypeptide	1460	NP_001311.3	47	224370	0.000342107	0.141943	1.69623e-05	19	2066.48	0.00241866	0.200896	7.94911e-05	0.404255	0.00921015	7.0699	1.41533	4.68633	7.68085	19.0326	0.0170997	0.284334	0.000372521
-21166	7529	hdf	tyrosine 3-monooxygenase/tryptophan 5-monooxygenase activation protein, beta polypeptide	7529	NP_003395.1	77	327897	0.000342105	0.168929	2.76995e-05	19	3966.88	0.00241826	0.117565	0.000101567	0.246753	0.0120979	7.06875	0.695945	3.66674	4.68831	47.991	0.017094	0.0818191	0.000372419
-19309	3716	hdf	janus kinase 1	3716	NP_002218.2	51	188896	0.000342107	0.237895	1.38269e-05	19	2212.46	0.00241916	0.221732	6.87848e-05	0.372549	0.0117126	7.07135	0.932058	4.97471	7.07843	25.9136	0.0171067	0.206667	0.000342184
-20554	387	hdf	ras homolog gene family, member A	387	NP_001655.1	88	432020	0.0003421	0.120822	3.39432e-05	19	2003.12	0.00241797	0.102592	7.9466e-05	0.215909	0.00463663	7.06802	0.84912	2.34115	4.10227	9.28771	0.0170902	0.0871133	0.000186042
-22420	5716	hdf	proteasome 26S non-ATPase subunit 10 isoform 1	5716	NP_002805.1	22	53785.9	0.000342076	0.0453976	8.9198e-06	18	8105.32	0.0024176	0.0559051	9.99663e-05	0.818182	0.150696	7.06744	1.23145	11.2072	14.7273	1221.44	0.0170863	0.0688445	0.00112035
-26719	9861	hdf	proteasome (prosome, macropain) 26S subunit, non-ATPase, 6	9861	NP_055629.1	22	13640.1	0.000342039	0.011801	9.82316e-06	18	5960.81	0.00241542	0.0138551	0.000103622	0.818182	0.437006	7.06182	1.17406	10.5487	14.7273	2604.91	0.0170573	0.0162667	0.00109307
-20399	330	hdf	baculoviral IAP repeat-containing protein 3	330	NP_001156.1	28	45208.9	0.0003421	0.17239	7.86655e-06	18	1617.49	0.00241861	0.208508	7.30839e-05	0.642857	0.0357781	7.0699	1.20951	9.29046	11.5714	57.8708	0.0170994	0.252193	0.000678983
-19956	2960	hdf	general transcription factor IIE, polypeptide 1 (alpha subunit, 56kD)	2960	NP_005504.1	21	4730.05	0.000342069	0.104461	7.18758e-06	18	387.641	0.0024174	0.211293	6.96946e-05	0.857143	0.0819528	7.06698	2.02269	9.69653	15.4286	31.7683	0.0170837	0.42738	0.000675795
-21491	9412	hdf	SRB7 suppressor of RNA polymerase B homolog	9412	NP_004255.2	32	18534	0.000342086	0.19521	7.9334e-06	18	450.82	0.00241809	0.276201	6.459e-05	0.5625	0.024324	7.06865	1.41489	8.14153	10.125	10.9657	0.0170926	0.390794	0.000525862
-22495	6880	hdf	TAF9 RNA polymerase II isoform a	6880	NP_003178.1	33	55911.3	0.000342094	0.129373	1.05687e-05	18	1070.79	0.00241801	0.211021	7.42103e-05	0.545455	0.0191517	7.06826	1.63111	7.02171	9.81818	20.5075	0.0170911	0.3442	0.000521083
-21501	890	hdf	cyclin A	890	NP_001228.1	31	94467.7	0.000342095	0.155101	9.46555e-06	18	959.601	0.00241833	0.240624	7.01917e-05	0.580645	0.010158	7.06919	1.5514	7.41548	10.4516	9.74761	0.0170957	0.373305	0.000520505
-21076	9020	hdf	mitogen-activated protein kinase kinase kinase 14	9020	NP_003945.2	46	214727	0.000342101	0.143328	1.68633e-05	18	2537.41	0.00241821	0.147001	8.58404e-05	0.391304	0.0118169	7.06871	1.02562	5.09036	7.04348	29.9842	0.0170936	0.150767	0.000436959
-20858	5515	hdf	protein phosphatase 2, catalytic subunit, alpha isoform	5515	NP_002706.1	61	263629	0.000342103	0.107314	2.04267e-05	18	5498.25	0.00241839	0.124369	9.38935e-05	0.295082	0.020856	7.06918	1.15893	4.59661	5.31148	114.672	0.017096	0.144135	0.000431592
-20305	3303	hdf	heat shock 70kDa protein 1A	3303	NP_005336.2	46	195478	0.000342107	0.159822	1.61954e-05	18	2911.06	0.00241852	0.160507	8.00349e-05	0.391304	0.0148921	7.06948	1.00429	4.94183	7.04348	43.3518	0.0170977	0.161195	0.000395519
-19396	2932	hdf	glycogen synthase kinase 3 beta	2932	NP_002084.2	60	391101	0.000342115	0.22127	2.57055e-05	18	2447.97	0.00241859	0.207859	8.91313e-05	0.3	0.00625918	7.06951	0.93939	3.4674	5.4	15.3223	0.0170982	0.195261	0.000309054
-22656	3560	hdf	interleukin 2 receptor beta precursor	3560	NP_000869.1	21	26422.4	0.000342089	0.124184	7.87147e-06	17	1684.26	0.00241831	0.151066	7.61803e-05	0.809524	0.0637438	7.06925	1.21646	9.67803	13.7619	107.361	0.0170957	0.183766	0.000737275
-20209	7520	hdf	ATP-dependent DNA helicase II	7520	NP_066964.1	33	54432.1	0.00034209	0.135231	9.96683e-06	17	2281.81	0.00241793	0.13971	8.09174e-05	0.515152	0.0419202	7.06812	1.03312	8.11867	8.75758	95.6537	0.0170903	0.144337	0.000656941
-19748	7514	hdf	exportin 1	7514	NP_003391.1	46	190575	0.000342095	0.100988	1.84549e-05	17	4196.17	0.00241753	0.0904123	0.000109333	0.369565	0.0220185	7.06682	0.895275	5.92436	6.28261	92.3934	0.0170842	0.0809438	0.000647729
-20884	1459	hdf	casein kinase 2, alpha prime polypeptide	1459	NP_001887.1	26	53816.8	0.000342096	0.124876	8.77093e-06	17	1584.53	0.00241824	0.199835	7.49937e-05	0.653846	0.029443	7.06888	1.60027	8.55026	11.1154	46.6533	0.0170942	0.319789	0.000641215
-20029	2963	hdf	general transcription factor IIF, polypeptide 2 (30kD subunit)	2963	NP_004119.1	23	9574.02	0.000342076	0.124997	7.48129e-06	17	493.268	0.00241721	0.193331	6.6672e-05	0.73913	0.0515215	7.0663	1.54669	8.91183	12.5652	25.4139	0.0170808	0.299023	0.00059417
-21020	5981	hdf	replication factor C large subunit	5981	NP_002904.3	29	45279	0.000342095	0.177319	8.6396e-06	17	1842.02	0.00241864	0.254439	7.09529e-05	0.586207	0.0406816	7.07008	1.43493	8.21252	9.96552	74.9366	0.0171	0.365102	0.000582703
-20559	1915	hdf	eukaryotic translation elongation factor 1 alpha 1	1915	NP_001393.1	79	455641	0.00034211	0.110574	2.76569e-05	17	5854.65	0.00241837	0.0750024	0.000116401	0.21519	0.0128492	7.06897	0.678304	4.20876	3.65823	75.2278	0.0170954	0.0508744	0.000489904
-21582	10657	hdf	KH domain containing, RNA binding, signal transduction associated 1	10657	NP_006550.1	38	158269	0.000342103	0.201941	1.15235e-05	17	2501.24	0.00241875	0.190476	7.34186e-05	0.447368	0.0158037	7.07024	0.943226	6.3712	7.60526	39.5289	0.0171011	0.179662	0.000467765
-20245	581	hdf	BCL2-associated X protein isoform beta	581	NP_004315.1	34	181737	0.000342101	0.127756	1.20724e-05	17	1729.3	0.00241839	0.180083	7.43019e-05	0.5	0.00951537	7.06922	1.40958	6.1547	8.5	16.4549	0.0170961	0.253843	0.000457306
-21174	7421	hdf	vitamin D (1,25-dihydroxyvitamin D3) receptor	7421	NP_000367.1	38	35826.6	0.000342092	0.233729	8.75907e-06	17	202.079	0.00241783	0.252738	6.26846e-05	0.447368	0.00564046	7.06778	1.08133	7.15654	7.60526	1.13982	0.0170887	0.273293	0.000448605
-20424	1019	hdf	cyclin-dependent kinase 4	1019	NP_000066.1	40	148979	0.000342104	0.169447	1.17683e-05	17	2158.44	0.0024185	0.238598	7.07964e-05	0.425	0.0144882	7.0695	1.4081	6.01585	7.225	31.2719	0.0170976	0.335969	0.0004259
-19283	7535	hdf	zeta-chain associated protein kinase 70kDa isoform 1	7535	NP_001070.2	41	140643	0.000342097	0.204835	1.17861e-05	17	1176.1	0.00241846	0.14413	7.0173e-05	0.414634	0.00836225	7.06951	0.703638	5.9539	7.04878	9.8348	0.0170973	0.101415	0.000417803
-22113	8945	hdf	beta-transducin repeat containing protein isoform 2	8945	NP_003930.1	37	122664	0.000342098	0.1398	1.34428e-05	17	1479.24	0.00241813	0.189789	7.3183e-05	0.459459	0.0120593	7.06854	1.35757	5.44402	7.81081	17.8386	0.0170927	0.257651	0.00039841
-19465	6198	hdf	ribosomal protein S6 kinase, 70kDa, polypeptide 1	6198	NP_003152.1	35	178814	0.000342104	0.111179	1.30046e-05	17	2593.46	0.00241867	0.132481	7.14811e-05	0.485714	0.0145037	7.06998	1.1916	5.49662	8.25714	37.6147	0.0171	0.157865	0.000392904
-19568	999	hdf	cadherin 1, type 1 preproprotein	999	NP_004351.1	63	253219	0.000342114	0.208054	1.82291e-05	17	3006.6	0.00241886	0.16745	7.53873e-05	0.269841	0.0118735	7.07032	0.804842	4.13555	4.5873	35.6988	0.0171021	0.134771	0.000311768
-20923	5595	hdf	mitogen-activated protein kinase 3 isoform 1	5595	NP_002737.2	69	347467	0.000342111	0.190539	2.24196e-05	17	1314.63	0.00241841	0.192133	7.55594e-05	0.246377	0.00378347	7.0691	1.00837	3.37024	4.18841	4.97389	0.017096	0.19374	0.000254654
-19401	9146	hdf	hepatocyte growth factor-regulated tyrosine kinase substrate	9146	NP_004703.1	87	866302	0.000342119	0.132738	4.10311e-05	17	4511.92	0.00241864	0.112929	8.51097e-05	0.195402	0.00520825	7.06959	0.850766	2.07427	3.32184	23.4992	0.0170988	0.096076	0.000176541
-21474	5434	hdf	DNA directed RNA polymerase II polypeptide E	5434	NP_002686.2	23	6782.78	0.000342047	0.0469718	7.46949e-06	16	584.917	0.00241605	0.0574763	7.59354e-05	0.695652	0.0862355	7.06351	1.22363	10.1661	11.1304	50.4406	0.0170658	0.07033	0.000771966
-19969	1234	hdf	chemokine (C-C motif) receptor 5	1234	NP_000570.1	25	101939	0.000342074	0.0674118	1.18085e-05	16	5124.25	0.00241758	0.0809624	8.45668e-05	0.64	0.0502676	7.06739	1.20101	7.16151	10.24	257.584	0.017086	0.0972367	0.000605626
-20604	1022	hdf	cyclin-dependent kinase 7	1022	NP_001790.1	26	23040.5	0.000342093	0.161645	8.04238e-06	16	786.712	0.00241804	0.1737	6.97495e-05	0.615385	0.0341447	7.06836	1.07458	8.67274	9.84615	26.862	0.0170916	0.186655	0.000604919
-20158	3718	hdf	Janus kinase 3	3718	NP_000206.2	26	10497.7	0.000342072	0.0942045	8.12829e-06	16	484.032	0.00241729	0.10617	6.93412e-05	0.615385	0.0461082	7.06663	1.12702	8.53085	9.84615	22.3178	0.0170821	0.119655	0.000591539
-19445	5581	hdf	protein kinase C, epsilon	5581	NP_005391.1	38	144084	0.000342096	0.0874089	1.23886e-05	16	2985.51	0.00241791	0.0891105	8.29836e-05	0.421053	0.0207207	7.06793	1.01947	6.6984	6.73684	61.8618	0.0170896	0.0908453	0.000555857
-20892	1445	hdf	c-src tyrosine kinase	1445	NP_004374.1	32	41013	0.000342101	0.190707	8.28923e-06	16	1285.11	0.00241865	0.190266	6.46546e-05	0.5	0.0313342	7.07	0.997692	7.79983	8	40.2677	0.0170999	0.189827	0.000504295
-20403	8290	hdf	H3 histone family, member T	8290	NP_003484.1	36	62221.5	0.000342082	0.120818	1.13363e-05	16	1739.68	0.00241771	0.175752	7.36471e-05	0.444444	0.0279594	7.06763	1.45468	6.49659	7.11111	48.6404	0.0170875	0.255664	0.000478455
-21737	2100	hdf	estrogen receptor beta isoform 1	2100	NP_001428.1	47	64335.8	0.0003421	0.213926	1.22932e-05	16	1222.75	0.00241835	0.180467	7.60236e-05	0.340426	0.0190058	7.06912	0.843594	6.18422	5.44681	23.2394	0.0170956	0.152241	0.000470147
-19316	545	hdf	ataxia telangiectasia and Rad3 related protein	545	NP_001175.1	39	68097	0.000342099	0.172237	1.18945e-05	16	1538.55	0.00241822	0.179212	7.19189e-05	0.410256	0.0225935	7.06879	1.0405	6.04641	6.5641	34.7613	0.0170939	0.18647	0.000434852
-21144	8651	hdf	suppressor of cytokine signaling 1	8651	NP_003736.1	33	76496.1	0.000342096	0.168081	1.3763e-05	16	3532.54	0.00241838	0.129032	7.64921e-05	0.484848	0.0461793	7.06931	0.767678	5.55779	7.75758	163.13	0.0170962	0.0990551	0.000425127
-20673	3265	hdf	v-Ha-ras Harvey rat sarcoma viral oncogene homolog isofrom 1	3265	NP_005334.1	52	212751	0.000342103	0.120759	1.56913e-05	16	2983.47	0.00241818	0.0924665	8.04515e-05	0.307692	0.0140233	7.06858	0.765713	5.12715	4.92308	41.8379	0.0170931	0.0708027	0.000412486
-20434	5934	hdf	retinoblastoma-like 2 (p130)	5934	NP_005602.2	37	33107.1	0.000342092	0.178005	1.06168e-05	16	393.719	0.00241812	0.229511	6.52205e-05	0.432432	0.0118923	7.06865	1.28935	6.14313	6.91892	4.68222	0.0170929	0.29592	0.000400658
-22393	10980	hdf	COP9 signalosome subunit 6	10980	NP_006824.2	68	299537	0.000342094	0.103115	2.43315e-05	16	3081.32	0.00241761	0.0901513	9.69027e-05	0.235294	0.010287	7.0671	0.874278	3.9826	3.76471	31.6974	0.0170855	0.0788173	0.000385925
-19284	9564	hdf	breast cancer anti-estrogen resistance 1	9564	NP_055382.2	51	162290	0.000342108	0.224117	1.33069e-05	16	1794.11	0.00241841	0.16089	6.59908e-05	0.313725	0.0110549	7.06913	0.717883	4.95915	5.01961	19.8338	0.017096	0.1155	0.000327258
-21612	5580	hdf	protein kinase C, delta	5580	NP_006245.2	41	113842	0.000342099	0.137423	1.49281e-05	16	1512.38	0.00241841	0.133896	6.9103e-05	0.390244	0.0132849	7.06932	0.974336	4.62904	6.2439	20.0918	0.0170965	0.13046	0.000319881
-19364	7533	hdf	tyrosine 3/tryptophan 5 -monooxygenase activation protein, eta polypeptide	7533	NP_003396.1	46	252004	0.000342106	0.223209	1.33802e-05	16	721.128	0.00241857	0.24273	6.2072e-05	0.347826	0.00286157	7.06965	1.08746	4.63909	5.56522	2.06356	0.0170984	0.263959	0.000287958
-21585	5587	hdf	protein kinase D1	5587	NP_002733.2	22	31171.2	0.000342089	0.0917608	8.10596e-06	15	1894.65	0.00241806	0.113648	8.79547e-05	0.681818	0.0607821	7.0685	1.23853	10.8506	10.2273	115.161	0.0170921	0.140756	0.000954365
-20478	811	hdf	calreticulin precursor	811	NP_004334.1	35	200259	0.000342086	0.0612652	1.29473e-05	15	6233.32	0.00241736	0.0363433	0.000106233	0.428571	0.0311263	7.06654	0.593213	8.20496	6.42857	194.02	0.0170824	0.0215594	0.000871634
-21244	2071	hdf	excision repair cross-complementing rodent repair deficiency, complementation group 3	2071	NP_000113.1	18	18903.8	0.000342076	0.0731834	7.71776e-06	15	1578.42	0.0024176	0.122388	8.15389e-05	0.833333	0.0834975	7.06742	1.67235	10.5651	12.5	131.794	0.0170862	0.204676	0.000861466
-20042	6874	hdf	TBP-associated factor 4	6874	NP_003176.2	20	9474.18	0.000342067	0.0685738	7.69898e-06	15	381.927	0.00241672	0.116689	7.64184e-05	0.75	0.0403124	7.06504	1.70166	9.92578	11.25	15.3964	0.0170742	0.198565	0.000758512
-20987	5432	hdf	DNA directed RNA polymerase II polypeptide C	5432	NP_116558.1	29	36866.3	0.000342067	0.0569422	9.09847e-06	15	883.305	0.00241604	0.0471714	7.96729e-05	0.517241	0.0239596	7.06308	0.828409	8.75673	7.75862	21.1637	0.0170647	0.0390773	0.000697674
-23095	3659	hdf	interferon regulatory factor 1	3659	NP_002189.1	19	33972.8	0.000342086	0.0893046	7.73851e-06	15	1456.04	0.00241824	0.155634	7.26269e-05	0.789474	0.042859	7.06909	1.74273	9.38513	11.8421	62.4044	0.0170947	0.271227	0.000681613
-23532	23468	hdf	chromobox homolog 5 (HP1 alpha homolog, Drosophila)	23468	NP_036249.1	39	121129	0.000342084	0.132528	1.47741e-05	15	2959.56	0.00241762	0.16248	9.97616e-05	0.384615	0.0244331	7.06731	1.22601	6.75245	5.76923	72.3112	0.017086	0.199202	0.000673636
-22091	919	hdf	T-cell receptor zeta chain isoform 1 precursor	919	NP_932170.1	28	65617.3	0.000342065	0.0658057	1.13365e-05	15	2033.48	0.00241671	0.0667044	8.5077e-05	0.535714	0.0309901	7.06506	1.01366	7.50472	8.03571	63.0178	0.0170742	0.0676153	0.000638479
-22019	995	hdf	cell division cycle 25C protein isoform a	995	NP_001781.1	19	32197.1	0.000342103	0.131727	6.7122e-06	15	1772.36	0.00241893	0.186934	6.44852e-05	0.789474	0.0550471	7.07078	1.4191	9.60717	11.8421	97.5632	0.0171037	0.265278	0.00061952
-19769	801	hdf	calmodulin 1	801	NP_008819.1	67	588223	0.000342107	0.145907	2.98829e-05	15	5367.53	0.00241799	0.125848	0.000127679	0.223881	0.009125	7.06794	0.862518	4.27266	3.35821	48.9787	0.0170902	0.108546	0.000545531
-21318	3815	hdf	v-kit Hardy-Zuckerman 4 feline sarcoma viral oncogene homolog precursor	3815	NP_000213.1	38	246555	0.000342093	0.160979	1.22522e-05	15	2455.52	0.00241826	0.115131	7.78644e-05	0.394737	0.00995932	7.06902	0.715192	6.35515	5.92105	24.4553	0.0170947	0.0823408	0.00049484
-20387	7185	hdf	TNF receptor-associated factor 1	7185	NP_005649.1	40	50103.6	0.000342093	0.116928	1.24979e-05	15	1749.77	0.00241808	0.108291	7.43056e-05	0.375	0.0349231	7.0685	0.92614	5.94544	5.625	61.1074	0.0170922	0.100293	0.000441779
-19360	842	hdf	caspase 9 isoform alpha preproprotein	842	NP_001220.2	30	65684.4	0.000342088	0.0932969	1.22304e-05	15	848.049	0.00241744	0.104691	7.27641e-05	0.5	0.012911	7.06671	1.12212	5.94943	7.5	10.9491	0.0170833	0.117476	0.000432905
-19314	7161	hdf	tumor protein p73	7161	NP_005418.1	32	67904.8	0.000342102	0.178436	1.12468e-05	15	584.871	0.00241828	0.223241	6.55342e-05	0.46875	0.0086131	7.06888	1.2511	5.82694	7.03125	5.03755	0.0170945	0.279296	0.000381864
-19826	5451	hdf	POU domain, class 2, transcription factor 1	5451	NP_002688.2	35	83912.6	0.000342095	0.223738	1.12517e-05	15	519.302	0.00241832	0.249618	6.31134e-05	0.428571	0.0061886	7.06914	1.11567	5.60922	6.42857	3.21375	0.0170955	0.278493	0.000354017
-19823	7067	hdf	thyroid hormone receptor, alpha isoform 2	7067	NP_003241.2	43	108107	0.000342098	0.206188	1.29714e-05	15	400.296	0.00241814	0.203642	6.17528e-05	0.348837	0.00370277	7.06855	0.987651	4.76067	5.23256	1.4822	0.0170927	0.201127	0.000293985
-20298	598	hdf	BCL2-like 1 isoform 1	598	NP_612815.1	54	198792	0.000342105	0.116955	1.86657e-05	15	802.983	0.00241787	0.114054	7.17569e-05	0.277778	0.00403932	7.06764	0.975191	3.84432	4.16667	3.2435	0.0170886	0.111224	0.000275856
-22215	6722	hdf	serum response factor (c-fos serum response element-binding transcription factor)	6722	NP_003122.1	58	392721	0.000342095	0.200215	3.38982e-05	15	1725.57	0.00241829	0.232606	7.3982e-05	0.258621	0.00439389	7.06905	1.16178	2.18248	3.87931	7.58198	0.017095	0.270237	0.000161464
-20844	5683	hdf	proteasome alpha 2 subunit	5683	NP_002778.1	19	37337.4	0.000342033	0.00523356	1.32577e-05	14	9318.92	0.00241271	0.00121857	0.000188074	0.736842	0.249587	7.05402	0.232837	14.1861	10.3158	2325.88	0.0170193	0.000283728	0.00266803
-19400	9641	hdf	IKK-related kinase epsilon	9641	NP_054721.1	35	106632	0.00034209	0.061445	1.33981e-05	14	6500.85	0.00241774	0.0565572	0.000108763	0.4	0.0609653	7.06755	0.920453	8.11776	5.6	396.326	0.0170875	0.0520582	0.000882911
-20841	1660	hdf	DEAH (Asp-Glu-Ala-His) box polypeptide 9	1660	NP_001348.2	25	69665.8	0.000342093	0.127157	7.81522e-06	14	5676.88	0.00241843	0.203839	7.33501e-05	0.56	0.0814873	7.06949	1.60306	9.38554	7.84	462.593	0.017097	0.326765	0.00068843
-22098	4691	hdf	nucleolin	4691	NP_005372.2	27	87531.6	0.000342094	0.115342	1.19272e-05	14	3081.37	0.00241828	0.171688	9.03074e-05	0.518519	0.0352029	7.06906	1.48851	7.57157	7.25926	108.473	0.017095	0.25556	0.000683769
-20703	4318	hdf	matrix metalloproteinase 9 preproprotein	4318	NP_004985.2	24	51816.5	0.000342031	0.0100469	1.35613e-05	14	706.232	0.0024151	0.0103085	9.09642e-05	0.583333	0.0136295	7.06107	1.02604	6.70765	8.16667	9.62559	0.0170532	0.0105769	0.000610156
-20558	8795	hdf	tumor necrosis factor receptor superfamily, member 10b isoform 1 precursor	8795	NP_003833.3	20	15927.9	0.000342094	0.104763	6.39626e-06	14	841.769	0.00241848	0.128277	6.14824e-05	0.7	0.0528489	7.06964	1.22445	9.61224	9.8	44.4865	0.0170978	0.157069	0.000590983
-22489	3190	hdf	heterogeneous nuclear ribonucleoprotein K isoform a	3190	NP_002131.2	38	143220	0.000342104	0.147077	1.4124e-05	14	2630.93	0.00241833	0.151923	8.96845e-05	0.368421	0.0183699	7.06898	1.03294	6.34981	5.15789	48.3299	0.0170951	0.156927	0.000569479
-22102	6777	hdf	signal transducer and activator of transcription 5B	6777	NP_036580.2	22	23663.5	0.000342084	0.130583	7.20242e-06	14	636.193	0.00241806	0.131981	6.36758e-05	0.636364	0.026885	7.0686	1.01071	8.8409	8.90909	17.104	0.0170923	0.133394	0.000562951
-21713	7057	hdf	thrombospondin 1 precursor	7057	NP_003237.2	35	103475	0.000342057	0.0182006	1.28528e-05	14	3658.66	0.00241577	0.013032	8.39022e-05	0.4	0.0353579	7.06247	0.716024	6.52792	5.6	129.363	0.0170613	0.00933125	0.000547707
-20099	4869	hdf	nucleophosmin 1 isoform 1	4869	NP_002511.1	26	95793.8	0.000342103	0.145506	8.53134e-06	14	3635.3	0.00241876	0.215859	6.61008e-05	0.538462	0.0379492	7.07028	1.4835	7.748	7.53846	137.956	0.0171013	0.320227	0.000512149
-19436	2934	hdf	gelsolin isoform a precursor	2934	NP_000168.1	25	115491	0.000342102	0.110947	8.69161e-06	14	2666.16	0.00241802	0.08964	6.60436e-05	0.56	0.0230853	7.06813	0.807951	7.59855	7.84	61.5491	0.0170909	0.0724248	0.000501835
-22051	5966	hdf	v-rel reticuloendotheliosis viral oncogene homolog	5966	NP_002899.1	23	50857.7	0.000342087	0.122863	8.21633e-06	14	689.578	0.00241817	0.198712	6.29394e-05	0.608696	0.013559	7.06887	1.61735	7.66029	8.52174	9.34996	0.0170937	0.321387	0.000482134
-20607	898	hdf	cyclin E1 isoform 1	898	NP_001229.1	28	37416.9	0.000342094	0.149308	8.21713e-06	14	519.803	0.00241779	0.180706	6.19916e-05	0.5	0.0138922	7.06762	1.21029	7.5442	7	7.2212	0.017088	0.218706	0.000467677
-20096	4771	hdf	neurofibromin 2 isoform 1	4771	NP_000259.1	27	117347	0.000342101	0.0874377	1.61539e-05	14	3239.81	0.0024182	0.0787417	8.63892e-05	0.518519	0.0276088	7.06867	0.900546	5.34788	7.25926	89.4474	0.0170934	0.0709105	0.000461999
-21721	6929	hdf	transcription factor 3	6929	NP_003191.1	44	131792	0.00034209	0.121287	1.88835e-05	14	2782.74	0.00241767	0.136379	8.16362e-05	0.318182	0.0211146	7.06736	1.12443	4.32315	4.45455	58.7562	0.0170866	0.153348	0.000352926
-19916	164	hdf	adaptor-related protein complex 1, gamma 1 subunit isoform b	164	NP_001119.3	24	53457.2	0.000342045	0.00839326	1.29885e-05	13	1872.24	0.00241483	0.00629743	9.73981e-05	0.541667	0.0350232	7.05998	0.750296	7.49877	7.04167	65.5718	0.0170487	0.00472494	0.000730365
-20152	7280	hdf	tubulin, beta 2	7280	NP_001060.1	40	156932	0.000342094	0.0517344	1.40004e-05	13	3997.16	0.00241731	0.0358834	9.9358e-05	0.325	0.0254707	7.06621	0.693608	7.09681	4.225	101.81	0.0170812	0.024889	0.000705124
-20599	7251	hdf	tumor susceptibility gene 101	7251	NP_006283.1	30	137822	0.000342105	0.149951	1.27482e-05	13	5390.49	0.00241841	0.175062	8.62283e-05	0.433333	0.0391119	7.06921	1.16746	6.76397	5.63333	210.833	0.0170963	0.204379	0.000583246
-21140	5296	hdf	phosphoinositide-3-kinase, regulatory subunit 2 (p85 beta)	5296	NP_005018.1	25	51441.8	0.000342091	0.14516	7.63771e-06	13	923.006	0.00241777	0.109602	6.63788e-05	0.52	0.0179427	7.06764	0.755042	8.69092	6.76	16.5613	0.017088	0.0827538	0.000576893
-19422	6118	hdf	replication protein A2, 32kDa	6118	NP_002937.1	43	130917	0.000342097	0.105778	1.31867e-05	13	2645.36	0.00241784	0.105313	8.4381e-05	0.302326	0.0202064	7.06772	0.995604	6.39896	3.93023	53.4531	0.0170886	0.10485	0.000539951
-21570	2961	hdf	general transcription factor IIE, polypeptide 2, beta 34kDa	2961	NP_002086.1	18	3009.22	0.000342065	0.0892559	6.79425e-06	13	127.631	0.00241725	0.176809	5.86755e-05	0.722222	0.0424134	7.06665	1.98092	8.63605	9.38889	5.41328	0.0170818	0.350243	0.000506724
-20414	1111	hdf	CHK1 checkpoint homolog	1111	NP_001265.1	22	30758.9	0.000342095	0.139302	7.03218e-06	13	388.095	0.00241819	0.19362	5.95494e-05	0.590909	0.0126173	7.06876	1.38993	8.46812	7.68182	4.89673	0.0170936	0.269118	0.000504271
-20603	2965	hdf	general transcription factor IIH, polypeptide 1 (62kD subunit)	2965	NP_005307.1	21	31602.3	0.000342094	0.126789	7.74232e-06	13	1245.6	0.00241838	0.158779	6.22365e-05	0.619048	0.0394148	7.06935	1.2523	8.03848	8.04762	49.095	0.0170964	0.19884	0.000500287
-24563	5518	hdf	alpha isoform of regulatory subunit A, protein phosphatase 2	5518	NP_055040.2	40	60999.8	0.000342077	0.0405086	1.27571e-05	13	1218.65	0.00241636	0.0281403	7.95735e-05	0.325	0.0199779	7.06379	0.694676	6.2376	4.225	24.3459	0.0170687	0.0195484	0.000496348
-19307	6709	hdf	spectrin, alpha, non-erythrocytic 1 (alpha-fodrin)	6709	NP_003118.1	41	172386	0.000342092	0.0556882	1.47359e-05	13	2315.67	0.00241693	0.0283391	8.22636e-05	0.317073	0.0134331	7.06515	0.50889	5.58253	4.12195	31.1066	0.017076	0.0144215	0.000459239
-19733	7040	hdf	transforming growth factor, beta 1	7040	NP_000651.3	38	184351	0.000342074	0.0368032	1.59445e-05	13	2765.39	0.00241598	0.0114499	8.3422e-05	0.342105	0.0150007	7.06273	0.311112	5.23202	4.44737	41.4827	0.0170634	0.0035622	0.000436466
-20422	332	hdf	baculoviral IAP repeat-containing protein 5 isoform 1	332	NP_001159.2	22	46068	0.000342084	0.0988831	9.46499e-06	13	533.735	0.00241753	0.144123	6.40996e-05	0.590909	0.0115858	7.06706	1.45751	6.77229	7.68182	6.18376	0.0170848	0.21006	0.000434101
-21492	1024	hdf	cyclin-dependent kinase 8	1024	NP_001251.1	37	18306.9	0.000342086	0.192555	8.65257e-06	13	133.636	0.00241778	0.222553	5.87014e-05	0.351351	0.00729975	7.06777	1.15579	6.78427	4.56757	0.975509	0.0170883	0.257223	0.000398246
-20295	4734	hdf	neural precursor cell expressed, developmentally down-regulated 4 isoform 1	4734	NP_006145.2	42	177399	0.000342095	0.0902979	1.97206e-05	13	2860.82	0.0024179	0.0976738	8.22551e-05	0.309524	0.0161265	7.06793	1.08168	4.17101	4.02381	46.1349	0.0170895	0.105652	0.000343087
-19313	5888	hdf	RAD51 homolog protein isoform 1	5888	NP_002866.2	40	153105	0.000342099	0.152943	1.49152e-05	13	810.917	0.00241805	0.178854	6.60159e-05	0.325	0.00529646	7.06829	1.16942	4.42608	4.225	4.29499	0.0170915	0.209156	0.000292192
-19427	58	hdf	alpha 1 actin precursor	58	NP_001091.1	60	291216	0.000342102	0.0741536	2.71735e-05	13	1791.11	0.00241786	0.0538139	6.73352e-05	0.216667	0.00615044	7.06768	0.725709	2.47797	2.81667	11.0161	0.0170887	0.0390532	0.000166855
-22092	925	hdf	CD8 antigen alpha polypeptide isoform 1 precursor	925	NP_001759.3	14	22491.7	0.000342038	0.0117723	8.16487e-06	12	1651.19	0.00241495	0.00814068	9.85852e-05	0.857143	0.0734134	7.06048	0.69151	12.0743	10.2857	121.22	0.0170507	0.00562936	0.00119035
-21466	661	hdf	polymerase (RNA) III (DNA directed) polypeptide D	661	NP_001713.2	14	49990.5	0.000342042	0.014141	1.21755e-05	12	4539.18	0.00241587	0.0239626	0.000119217	0.857143	0.0908008	7.06307	1.69455	9.79153	10.2857	412.161	0.0170635	0.0406058	0.00116732
-19225	567	hdf	beta-2-microglobulin precursor	567	NP_004039.1	17	73037.1	0.000342032	0.0054595	1.36911e-05	12	3954.18	0.00241474	0.00396752	0.000126417	0.705882	0.0541394	7.05999	0.726718	9.23349	8.47059	214.077	0.0170481	0.00288327	0.00116727
-19878	5579	hdf	protein kinase C, beta isoform 1	5579	NP_997700.1	30	83392.4	0.000342091	0.0633335	1.60746e-05	12	2824.4	0.00241772	0.068083	0.00012213	0.4	0.0338688	7.06748	1.07499	7.59769	4.8	95.6589	0.0170872	0.0731888	0.000927902
-22732	6352	hdf	small inducible cytokine A5 precursor	6352	NP_002976.2	16	86553.9	0.000342054	0.0256628	8.17885e-06	12	4387.99	0.00241667	0.0278807	8.25205e-05	0.75	0.0506966	7.06516	1.08643	10.0895	9	222.456	0.0170741	0.0302904	0.00083259
-21536	5440	hdf	DNA directed RNA polymerase II polypeptide K	5440	NP_005025.1	14	3615.35	0.000342058	0.0467154	6.28006e-06	12	1194.06	0.00241674	0.0764044	7.1575e-05	0.857143	0.330276	7.0653	1.63553	11.3972	10.2857	394.37	0.017075	0.124962	0.000815753
-22161	1493	hdf	cytotoxic T-lymphocyte-associated protein 4 isoform a precursor	1493	NP_005205.2	13	21113.8	0.000342068	0.0675356	6.96606e-06	12	2059.07	0.00241712	0.0712297	7.40151e-05	0.923077	0.0975226	7.06621	1.0547	10.6251	11.0769	200.806	0.0170799	0.0751259	0.000786419
-21827	3561	hdf	interleukin 2 receptor, gamma precursor	3561	NP_000197.1	18	17231	0.000342059	0.0438462	8.93345e-06	12	1295.13	0.00241681	0.0585711	8.04963e-05	0.666667	0.0751627	7.06547	1.33583	9.01066	8	97.3454	0.0170759	0.078241	0.000725325
-21476	5437	hdf	RNA polymerase II, polypeptide H	5437	NP_006223.2	17	5691.78	0.000342047	0.0345559	6.44416e-06	12	496.347	0.00241564	0.0365966	6.81883e-05	0.705882	0.0872042	7.06231	1.05906	10.5814	8.47059	43.2835	0.01706	0.0387579	0.000721527
-25333	5433	hdf	DNA directed RNA polymerase II polypeptide D	5433	NP_004796.1	19	1296.72	0.000342047	0.045217	6.43333e-06	12	214.772	0.00241596	0.0465849	6.57854e-05	0.631579	0.165627	7.06325	1.03025	10.2257	7.57895	35.572	0.0170646	0.0479942	0.000672703
-22452	2309	hdf	forkhead box O3A	2309	NP_001446.1	13	15058.5	0.000342095	0.110747	5.8459e-06	12	877.509	0.00241815	0.170797	6.08183e-05	0.923077	0.0582733	7.06865	1.54223	10.4036	11.0769	51.1353	0.0170931	0.263409	0.000632729
-21868	4001	hdf	lamin B1	4001	NP_005564.1	18	37716.2	0.000342074	0.0314252	8.98902e-06	12	966.707	0.00241713	0.0446373	7.18534e-05	0.666667	0.025631	7.0661	1.42043	7.99347	8	24.7777	0.0170797	0.0634042	0.000574358
-22637	3576	hdf	interleukin 8 precursor	3576	NP_000575.1	18	79072.7	0.000342079	0.101628	7.33353e-06	12	4198.26	0.00241768	0.145773	6.44248e-05	0.666667	0.0530937	7.0676	1.43439	8.78497	8	222.901	0.0170872	0.209095	0.00056597
-20384	329	hdf	baculoviral IAP repeat-containing protein 2	329	NP_001157.1	25	34248.4	0.00034209	0.0897067	9.33891e-06	12	1551.49	0.00241791	0.0853078	7.17734e-05	0.48	0.0453013	7.06805	0.950964	7.68542	5.76	70.2847	0.0170899	0.0811246	0.000551609
-21537	2002	hdf	ELK1 protein	2002	NP_005220.1	19	49580.7	0.000342098	0.126746	6.8512e-06	12	484.575	0.00241828	0.179954	5.95073e-05	0.631579	0.00977346	7.06898	1.4198	8.68566	7.57895	4.73598	0.0170948	0.2555	0.00051686
-20073	572	hdf	BCL2-antagonist of cell death protein	572	NP_004313.1	22	56094.1	0.000342088	0.0678492	8.1369e-06	12	660.65	0.00241726	0.0711395	6.48482e-05	0.545455	0.0117775	7.06619	1.0485	7.96965	6.54545	7.78082	0.0170808	0.0745894	0.000516817
-21346	1277	hdf	alpha 1 type I collagen preproprotein	1277	NP_000079.2	31	107760	0.000342067	0.0241901	1.0856e-05	12	2174.96	0.00241696	0.0235374	7.38161e-05	0.387097	0.0201834	7.06576	0.973015	6.79956	4.64516	43.8982	0.0170777	0.0229022	0.000501917
-20590	573	hdf	BCL2-associated athanogene isoform 1L	573	NP_004314.4	21	27004.1	0.000342102	0.181262	6.76367e-06	12	892.923	0.0024186	0.195557	5.72899e-05	0.571429	0.0330662	7.06982	1.07886	8.47023	6.85714	29.5256	0.0170991	0.210979	0.000485258
-20093	7015	hdf	telomerase reverse transcriptase isoform 1	7015	NP_937983.2	18	52685.9	0.00034209	0.0772342	7.55486e-06	12	542.418	0.00241797	0.118153	5.99229e-05	0.666667	0.0102953	7.06824	1.5298	7.9317	8	5.58436	0.0170908	0.18075	0.00047529
-22015	6502	hdf	S-phase kinase-associated protein 2 isoform 1	6502	NP_005974.2	27	26277.3	0.00034208	0.0956033	8.36161e-06	12	511.329	0.00241744	0.126995	6.15866e-05	0.444444	0.019459	7.06688	1.32835	7.36539	5.33333	9.94994	0.0170838	0.168694	0.000453609
-21114	6117	hdf	replication protein A1, 70kDa	6117	NP_002936.1	39	96183.8	0.00034209	0.108286	1.31207e-05	12	1071.29	0.0024176	0.115104	7.47285e-05	0.307692	0.011138	7.06715	1.06296	5.69548	3.69231	11.932	0.0170855	0.12235	0.000425615
-20221	5728	hdf	phosphatase and tensin homolog	5728	NP_000305.3	22	120276	0.000342108	0.151514	9.05573e-06	12	1248.24	0.0024188	0.181322	5.9897e-05	0.545455	0.0103781	7.07028	1.19674	6.61426	6.54545	12.9543	0.0171016	0.216996	0.000396174
-20406	7531	hdf	tyrosine 3/tryptophan 5 -monooxygenase activation protein, epsilon polypeptide	7531	NP_006752.1	47	131010	0.000342103	0.145915	1.29478e-05	12	2114.15	0.00241785	0.0836602	7.07261e-05	0.255319	0.0161373	7.06761	0.573348	5.46239	3.06383	34.1167	0.0170884	0.0479664	0.000386333
-22464	7528	hdf	YY1 transcription factor	7528	NP_003394.1	30	63520.8	0.000342094	0.179835	1.008e-05	12	1162.46	0.0024183	0.210596	6.17787e-05	0.4	0.0183005	7.06911	1.17105	6.12881	4.8	21.2737	0.0170953	0.24662	0.00037863
-21495	8900	hdf	cyclin A1	8900	NP_003905.1	31	113970	0.000342095	0.126558	1.48611e-05	12	1239.97	0.00241808	0.170483	7.1123e-05	0.387097	0.0108798	7.06844	1.34707	4.78585	4.64516	13.4907	0.0170921	0.229652	0.000340384
-21858	6721	hdf	sterol regulatory element-binding transcription factor 2	6721	NP_004590.2	18	55531.7	0.000342086	0.119912	9.76963e-06	12	337.467	0.00241786	0.179984	5.76217e-05	0.666667	0.006077	7.06798	1.50097	5.89805	8	2.05079	0.0170894	0.27015	0.000339856
-21050	7133	hdf	tumor necrosis factor receptor 2 precursor	7133	NP_001057.1	42	115038	0.000342097	0.092442	1.73969e-05	12	506.691	0.00241759	0.0888276	7.45826e-05	0.285714	0.00440456	7.06697	0.960901	4.28712	3.42857	2.23175	0.017085	0.0853545	0.000319745
-20128	121504	hdf	histone H4	121504	NP_778224.1	37	97440.6	0.00034209	0.130374	1.42585e-05	12	862.883	0.00241778	0.159786	6.37928e-05	0.324324	0.00885547	7.06768	1.22559	4.47402	3.89189	7.64123	0.0170881	0.195832	0.00028541
-19464	5499	hdf	protein phosphatase 1, catalytic subunit, alpha isoform 1	5499	NP_002699.1	36	211507	0.000342102	0.0975808	1.541e-05	12	915.458	0.00241801	0.118618	6.27471e-05	0.333333	0.00432826	7.06811	1.21559	4.07184	4	3.96234	0.0170908	0.144191	0.000255496
-19797	142	hdf	poly (ADP-ribose) polymerase family, member 1	142	NP_001609.1	36	119391	0.000342101	0.167703	1.55589e-05	12	703.473	0.00241861	0.190351	5.69654e-05	0.333333	0.00589217	7.06989	1.13505	3.66128	4	4.14499	0.0170993	0.216057	0.000208566
-20672	7532	hdf	tyrosine 3-monooxygenase/tryptophan 5-monooxygenase activation protein, gamma polypeptide	7532	NP_036611.2	110	611079	0.000342111	0.147784	4.14862e-05	12	1497.75	0.00241757	0.0742619	7.40711e-05	0.109091	0.00245099	7.06664	0.502503	1.78544	1.30909	3.67096	0.0170841	0.0373168	0.00013225
-19213	2	hdf	alpha-2-macroglobulin precursor	2	NP_000005.2	22	92664.5	0.000342062	0.0230861	1.20894e-05	11	5215.28	0.00241712	0.0302511	0.000132004	0.5	0.0562813	7.06632	1.31036	10.919	5.5	293.523	0.0170801	0.0396398	0.00144135
-20262	7052	hdf	transglutaminase 2 isoform a	7052	NP_004604.2	17	56807.2	0.000342077	0.0398162	8.87159e-06	11	3512.26	0.00241724	0.0492462	8.89306e-05	0.647059	0.0618277	7.06635	1.23684	10.0242	7.11765	217.155	0.017081	0.0609095	0.000891458
-19915	162	hdf	adaptor-related protein complex 1 beta 1 subunit isoform a	162	NP_001118.2	17	39312.8	0.000342072	0.0481245	7.15571e-06	11	4181.49	0.00241714	0.063301	7.55521e-05	0.647059	0.106365	7.06617	1.31536	10.5583	7.11765	444.763	0.0170799	0.0832635	0.000797701
-20039	904	hdf	cyclin T1	904	NP_001231.2	17	11766.8	0.000342063	0.0532928	8.59965e-06	11	700.534	0.00241681	0.0802597	7.96309e-05	0.647059	0.0595346	7.06541	1.50601	9.25978	7.11765	41.706	0.0170758	0.120872	0.000737364
-19423	8743	hdf	tumor necrosis factor (ligand) superfamily, member 10	8743	NP_003801.1	19	16367.1	0.000342076	0.104212	7.39448e-06	11	1274.03	0.00241744	0.111263	7.27738e-05	0.578947	0.077841	7.06697	1.06766	9.84163	6.36842	99.1716	0.017084	0.118791	0.000716213
-24811	6877	hdf	TBP-associated factor 5	6877	NP_008882.2	12	653.28	0.000342052	0.0486305	5.9522e-06	11	94.9838	0.0024165	0.108178	6.06581e-05	0.916667	0.145395	7.0647	2.22448	10.1909	10.0833	13.8102	0.0170718	0.240639	0.00061816
-24142	5436	hdf	DNA directed RNA polymerase II polypeptide G	5436	NP_002687.1	20	14373	0.000342054	0.0431031	7.09855e-06	11	21.9874	0.00241528	0.037047	6.53025e-05	0.55	0.00152977	7.06112	0.859499	9.19942	6.05	0.0336358	0.0170546	0.0318419	0.000600745
-25146	5704	hdf	proteasome 26S ATPase subunit 4 isoform 1	5704	NP_006494.1	17	10919.6	0.000342041	0.0109372	8.19406e-06	11	147.185	0.00241528	0.0124771	6.6978e-05	0.647059	0.013479	7.06139	1.1408	8.17397	7.11765	1.98389	0.0170553	0.0142339	0.000547476
-19496	653361	hdf	neutrophil cytosolic factor 1	653361	NP_000256.3	17	24951	0.000342077	0.0489055	7.6028e-06	11	803.822	0.00241774	0.07828	6.4365e-05	0.647059	0.032216	7.06781	1.60064	8.46596	7.11765	25.8959	0.0170881	0.125298	0.000544912
-24805	5701	hdf	proteasome 26S ATPase subunit 2	5701	NP_002794.1	17	42790	0.000342065	0.0380077	8.49121e-06	11	2456.85	0.00241624	0.0643812	6.34327e-05	0.647059	0.0574165	7.06369	1.6939	7.4704	7.11765	141.064	0.0170676	0.109055	0.000473868
-22111	975	hdf	CD81 antigen	975	NP_004347.1	22	85640.6	0.000342084	0.0528051	1.13147e-05	11	1386.6	0.00241755	0.0445885	7.24075e-05	0.5	0.016191	7.06714	0.844398	6.39941	5.5	22.4504	0.0170852	0.0376505	0.000463365
-22493	1958	hdf	early growth response 1	1958	NP_001955.1	16	46445.9	0.000342087	0.13304	9.40244e-06	11	1546.87	0.0024182	0.220604	6.42866e-05	0.6875	0.0333048	7.06896	1.65818	6.83722	7.5625	51.5183	0.0170942	0.365801	0.000439542
-21768	958	hdf	CD40 antigen isoform 1 precursor	958	NP_001241.1	28	94722.9	0.000342089	0.0621855	1.23462e-05	11	1515.11	0.00241699	0.0409722	7.29944e-05	0.392857	0.0159951	7.06539	0.658872	5.9123	4.32143	24.2343	0.017077	0.0269954	0.000431565
-20677	5604	hdf	mitogen-activated protein kinase kinase 1	5604	NP_002746.1	28	122568	0.000342084	0.0812544	1.00725e-05	11	494.098	0.00241748	0.0950664	6.25402e-05	0.392857	0.0040312	7.06692	1.16998	6.20902	4.32143	1.99181	0.0170841	0.111226	0.000388313
-22145	3689	hdf	integrin, beta 2 precursor	3689	NP_000202.2	29	127586	0.000342076	0.0513364	1.35699e-05	11	2462.1	0.00241707	0.046099	7.18626e-05	0.37931	0.0192975	7.06588	0.897978	5.29573	4.17241	47.5124	0.0170787	0.0413959	0.000380565
-19320	2475	hdf	FK506 binding protein 12-rapamycin associated protein 1	2475	NP_004949.1	36	146904	0.000342091	0.0788769	1.30181e-05	11	1388.23	0.00241738	0.0779317	6.77544e-05	0.305556	0.00944994	7.06649	0.988016	5.20464	3.36111	13.1187	0.0170824	0.0769978	0.000352637
-22905	4773	hdf	nuclear factor of activated T-cells, cytoplasmic, calcineurin-dependent 2 isoform B	4773	NP_036472.2	18	39950.4	0.000342088	0.088062	9.78356e-06	11	524.293	0.00241758	0.134033	5.77152e-05	0.611111	0.0131236	7.06713	1.52203	5.8992	6.72222	6.88059	0.0170854	0.204003	0.000340473
-19326	5901	hdf	ras-related nuclear protein	5901	NP_006316.1	39	253223	0.000342097	0.0925113	1.64444e-05	11	961.374	0.00241663	0.0638366	7.10518e-05	0.282051	0.00379656	7.06415	0.690041	4.32072	3.10256	3.64991	0.0170714	0.0440498	0.000306995
-20037	10499	hdf	nuclear receptor coactivator 2	10499	NP_006531.1	34	57268.8	0.000342089	0.205278	1.10513e-05	11	206.72	0.00241779	0.197002	5.65724e-05	0.323529	0.00360963	7.06772	0.959685	5.11907	3.55882	0.746182	0.0170882	0.18906	0.000289598
-20920	4217	hdf	mitogen-activated protein kinase kinase kinase 5	4217	NP_005914.1	35	150708	0.000342094	0.0891344	1.54495e-05	11	585.84	0.00241735	0.0719785	6.64311e-05	0.314286	0.00388726	7.06633	0.807527	4.29989	3.45714	2.27731	0.0170818	0.0581246	0.000285646
-19906	1213	hdf	clathrin heavy chain 1	1213	NP_004850.1	45	228056	0.00034209	0.0506384	1.68416e-05	11	2023.92	0.00241721	0.0307868	6.58184e-05	0.244444	0.00887462	7.06601	0.607973	3.9081	2.68889	17.9615	0.0170801	0.0187176	0.000257225
-20301	3308	hdf	heat shock 70kDa protein 4 isoform a	3308	NP_002145.3	48	259797	0.000342112	0.186082	1.77101e-05	11	1015.7	0.00241823	0.153013	6.70518e-05	0.229167	0.0039096	7.06853	0.82229	3.78608	2.52083	3.97098	0.0170933	0.125821	0.000253863
-20635	2316	hdf	filamin A, alpha	2316	NP_001447.2	40	579745	0.000342107	0.109445	2.21072e-05	11	1942.26	0.00241803	0.0820446	6.5685e-05	0.275	0.00335019	7.06805	0.749641	2.9712	3.025	6.50692	0.0170908	0.061504	0.000195163
-22678	3454	hdf	interferon-alpha receptor 1 precursor	3454	NP_000620.2	15	48492.7	0.000342089	0.091508	1.24201e-05	10	4123.22	0.00241811	0.093301	0.000128641	0.666667	0.0850277	7.06865	1.01959	10.3575	6.66667	350.588	0.0170928	0.0951291	0.00133239
-20202	7448	hdf	vitronectin precursor	7448	NP_000629.3	18	98607.9	0.000342038	0.00888691	8.60124e-06	10	2513.95	0.00241526	0.0079498	8.5261e-05	0.555556	0.0254944	7.06136	0.894552	9.91263	5.55556	64.0918	0.017055	0.00711151	0.000845161
-20862	5519	hdf	beta isoform of regulatory subunit A, protein phosphatase 2 isoform a	5519	NP_002707.3	20	12169.3	0.000342057	0.0238407	8.16814e-06	10	102.996	0.00241502	0.0133477	7.70722e-05	0.5	0.00846362	7.0603	0.559873	9.43571	5	0.871722	0.0170508	0.00747304	0.000727231
-20913	729230	hdf				15	26855.6	0.000342059	0.0339622	7.90444e-06	10	1282.22	0.00241662	0.0371941	7.40704e-05	0.666667	0.0477449	7.06493	1.09516	9.37073	6.66667	61.2193	0.0170733	0.0407335	0.000694093
-22933	3383	hdf	intercellular adhesion molecule 1 precursor	3383	NP_000192.1	11	15195.6	0.00034206	0.031553	6.45901e-06	10	1235.86	0.0024172	0.0564036	6.55373e-05	0.909091	0.0813304	7.06661	1.78758	10.1467	9.09091	100.513	0.0170814	0.100826	0.000664984
-22136	967	hdf	CD63 antigen isoform A	967	NP_001771.1	12	16905.4	0.000342052	0.0193603	7.5479e-06	10	826.286	0.00241665	0.0273393	7.08128e-05	0.833333	0.0488769	7.06515	1.41213	9.3818	8.33333	40.3863	0.017074	0.0386067	0.000664352
-26726	5700	hdf	proteasome 26S ATPase subunit 1	5700	NP_002793.2	15	18633.6	0.000342058	0.0163685	7.04489e-06	10	240.438	0.00241469	0.00939571	6.76491e-05	0.666667	0.0129035	7.0593	0.57401	9.60258	6.66667	3.10249	0.017046	0.00539323	0.000649606
-21610	6426	hdf	splicing factor, arginine/serine-rich 1 isoform 1	6426	NP_008855.1	34	74937	0.000342066	0.026614	1.32128e-05	10	1867.05	0.00241574	0.0208415	9.02765e-05	0.294118	0.0249149	7.0622	0.783105	6.83251	2.94118	46.5174	0.0170604	0.0163211	0.000616815
-21493	2968	hdf	general transcription factor IIH, polypeptide 4, 52kDa	2968	NP_001508.1	11	3723.38	0.000342061	0.0661565	6.16178e-06	10	323.577	0.00241703	0.13917	6.0576e-05	0.909091	0.0869039	7.06606	2.10365	9.83093	9.09091	28.1201	0.0170788	0.292766	0.000595518
-24804	6882	hdf	TBP-associated factor 11	6882	NP_005634.1	11	1378.76	0.000342055	0.0594969	5.86816e-06	10	200.009	0.0024168	0.121614	5.83969e-05	0.909091	0.145065	7.06553	2.04405	9.95148	9.09091	29.0143	0.017076	0.248585	0.000581135
-23362	23636	hdf	nucleoporin 62kDa	23636	NP_036478.2	21	27678.7	0.000342064	0.0215088	8.67041e-06	10	215.411	0.00241534	0.0259536	7.04693e-05	0.47619	0.00778254	7.06106	1.20665	8.12757	4.7619	1.67644	0.0170548	0.031317	0.000572744
-24245	3566	hdf	interleukin 4 receptor alpha chain isoform a precursor	3566	NP_000409.1	18	16501	0.000342071	0.0704766	7.45441e-06	10	593.271	0.00241713	0.0602525	6.53197e-05	0.555556	0.0359535	7.06616	0.85493	8.76256	5.55556	21.3302	0.0170798	0.0515117	0.000572368
-24018	5705	hdf	proteasome 26S ATPase subunit 5	5705	NP_002796.4	17	22303.9	0.000342057	0.0293075	7.36503e-06	10	1713.04	0.00241662	0.0359629	6.33541e-05	0.588235	0.0768042	7.06496	1.22709	8.60201	5.88235	131.568	0.0170733	0.0441297	0.000544973
-22427	6917	hdf	transcription elongation factor A 1 isoform 1	6917	NP_006747.1	11	10615.3	0.000342047	0.0531713	5.87161e-06	10	57.7688	0.00241634	0.112898	5.50513e-05	0.909091	0.00544202	7.06433	2.1233	9.37584	9.09091	0.314379	0.0170698	0.239717	0.000516152
-19505	71	hdf	actin, gamma 1 propeptide	71	NP_001605.1	36	204541	0.000342089	0.0364553	1.62116e-05	10	1649.83	0.00241621	0.0220208	9.08374e-05	0.277778	0.00806599	7.06311	0.60405	5.60324	2.77778	13.3075	0.017066	0.0133017	0.000508984
-20085	4296	hdf	mitogen-activated protein kinase kinase kinase 11	4296	NP_002410.1	22	30945.1	0.000342076	0.0499953	8.05796e-06	10	318.796	0.00241661	0.0612509	6.39004e-05	0.454545	0.010302	7.06452	1.22513	7.93009	4.54545	3.28423	0.0170722	0.0750404	0.000506736
-19616	5971	hdf	reticuloendotheliosis viral oncogene homolog B	5971	NP_006500.2	24	40987.8	0.000342078	0.101699	1.0677e-05	10	1585.64	0.00241744	0.124666	7.32562e-05	0.416667	0.0386855	7.06693	1.22583	6.86109	4.16667	61.3412	0.0170839	0.152819	0.000502617
-19653	6401	hdf	selectin E precursor	6401	NP_000441.1	13	33230.2	0.00034207	0.0505674	7.26241e-06	10	1000.13	0.00241713	0.0614306	6.01354e-05	0.769231	0.0300971	7.06618	1.21483	8.28036	7.69231	30.1012	0.0170798	0.0746275	0.000497942
-24058	6881	hdf	TBP-related factor 10	6881	NP_006275.1	17	27504.8	0.000342076	0.0774715	7.6417e-06	10	524.376	0.00241765	0.140622	6.10859e-05	0.588235	0.0190649	7.0676	1.81515	7.99376	5.88235	9.99715	0.017087	0.25525	0.000488306
-19469	7414	hdf	vinculin isoform VCL	7414	NP_003364.1	21	105226	0.000342082	0.0528303	9.05415e-06	10	1435.88	0.00241719	0.0501304	6.61176e-05	0.47619	0.0136456	7.06611	0.948896	7.30247	4.7619	19.5935	0.0170801	0.0475686	0.000482822
-19468	7094	hdf	talin 1	7094	NP_006280.2	16	22178.5	0.000342078	0.0726585	6.57453e-06	10	266.838	0.00241733	0.0775844	5.58417e-05	0.625	0.0120314	7.06661	1.0678	8.49365	6.25	3.21043	0.0170823	0.0828443	0.0004743
-19387	5566	hdf	cAMP-dependent protein kinase catalytic subunit alpha isoform 1	5566	NP_002721.1	34	132022	0.000342084	0.0513348	1.7027e-05	10	2623.5	0.00241736	0.0556225	8.74747e-05	0.294118	0.0198716	7.06655	1.08352	5.1374	2.94118	52.1332	0.0170824	0.0602683	0.000449393
-21359	5336	hdf	phospholipase C, gamma 2	5336	NP_002652.2	22	4846.35	0.000342072	0.107358	7.42252e-06	10	157.05	0.00241734	0.0842028	5.76076e-05	0.454545	0.0324059	7.06675	0.784317	7.7612	4.54545	5.08935	0.0170827	0.0660416	0.000447104
-22201	2247	hdf	fibroblast growth factor 2	2247	NP_001997.4	23	103820	0.000342061	0.0241233	1.25107e-05	10	2716.19	0.00241696	0.0398889	6.94346e-05	0.434783	0.0261624	7.06588	1.65354	5.55001	4.34783	71.0619	0.0170779	0.0659581	0.000385363
-22025	1647	hdf	growth arrest and DNA-damage-inducible, alpha	1647	NP_001915.1	22	109983	0.00034208	0.0924863	8.67369e-06	10	125.941	0.00241745	0.11882	5.76677e-05	0.454545	0.0011451	7.06692	1.28473	6.64858	4.54545	0.144215	0.0170839	0.152652	0.000383408
-21213	10915	hdf	transcription elongation regulator 1 isoform 1	10915	NP_006697.2	31	105517	0.000342089	0.0681909	1.2524e-05	10	1614.01	0.00241712	0.0692574	6.90655e-05	0.322581	0.0152962	7.06577	1.01564	5.51464	3.22581	24.6883	0.0170788	0.0703406	0.000380871
-19827	7150	hdf	DNA topoisomerase I	7150	NP_003277.1	18	35057.8	0.000342081	0.0790143	9.46843e-06	10	670.691	0.00241748	0.118074	5.98217e-05	0.555556	0.019131	7.06698	1.49434	6.31802	5.55556	12.831	0.0170843	0.176444	0.000377955
-19571	9978	hdf	ring-box 1	9978	NP_055063.1	32	95798.4	0.000342082	0.052683	1.33611e-05	10	1482.77	0.00241748	0.0631112	6.48259e-05	0.3125	0.0154781	7.06696	1.19794	4.85184	3.125	22.9505	0.0170842	0.0756037	0.000314525
-19421	5601	hdf	mitogen-activated protein kinase 9 isoform JNK2 alpha2	5601	NP_002743.3	34	154729	0.000342105	0.140447	1.17931e-05	10	1171.48	0.00241856	0.164161	5.84557e-05	0.294118	0.00757114	7.06964	1.16884	4.95676	2.94118	8.86943	0.0170984	0.191879	0.000289751
-20448	6303	hdf	spermidine/spermine N1-acetyltransferase	6303	NP_002961.1	53	276449	0.000342104	0.104171	2.43061e-05	10	2079.82	0.00241789	0.0697194	8.20439e-05	0.188679	0.00752332	7.06771	0.669277	3.37544	1.88679	15.6471	0.017089	0.0466616	0.000276935
-19506	2010	hdf	emerin	2010	NP_000108.1	20	52621.4	0.00034207	0.0227589	1.14853e-05	9	3747.9	0.0024165	0.0206729	0.000139073	0.45	0.0712239	7.06437	0.908342	12.1088	4.05	266.94	0.0170711	0.0187781	0.001684
-21469	10623	hdf	polymerase (RNA) III (DNA directed) polypeptide C (62kD)	10623	NP_006459.3	9	3060.82	0.00034203	0.0170591	6.51232e-06	9	457.775	0.00241547	0.036365	7.21878e-05	1	0.14956	7.06217	2.13171	11.0848	9	68.4647	0.0170585	0.0775195	0.000800188
-21304	6348	hdf	chemokine (C-C motif) ligand 3	6348	NP_002974.1	12	69953.5	0.000342046	0.0282457	7.00857e-06	9	1623.38	0.00241544	0.0114662	7.34801e-05	0.75	0.0232066	7.06175	0.405945	10.4843	6.75	37.6732	0.0170573	0.00465466	0.000770389
-19563	5339	hdf	plectin 1 isoform 1	5339	NP_000436.2	9	7975.92	0.000342076	0.0449196	5.51976e-06	9	1062.18	0.00241741	0.049531	6.42929e-05	1	0.133174	7.06687	1.10266	11.6478	9	141.455	0.0170835	0.0546158	0.000748868
-20502	6383	hdf	syndecan 2 precursor	6383	NP_002989.2	18	60988.3	0.000342049	0.00908242	1.09636e-05	9	3121.02	0.00241572	0.0111138	8.94151e-05	0.5	0.0511741	7.0625	1.22366	8.1556	4.5	159.715	0.017061	0.0135996	0.000729233
-22095	916	hdf	CD3E antigen, epsilon polypeptide (TiT3 complex)	916	NP_000724.1	15	22039.2	0.000342072	0.0676289	6.6239e-06	9	1558.32	0.00241718	0.0620074	6.73836e-05	0.6	0.0707069	7.06627	0.916877	10.1728	5.4	110.184	0.0170804	0.0568531	0.000685481
-22083	914	hdf	CD2 antigen (p50), sheep red blood cell receptor	914	NP_001758.1	18	29561.7	0.000342074	0.0584952	7.60748e-06	9	1881.96	0.00241756	0.0614998	7.21401e-05	0.5	0.0636621	7.06736	1.05136	9.48279	4.5	119.81	0.0170858	0.0646587	0.000684089
-20183	6125	hdf	ribosomal protein L5	6125	NP_000960.2	13	15724.1	0.000342057	0.0270203	7.38514e-06	9	822.91	0.00241666	0.0503864	6.95585e-05	0.692308	0.0523344	7.06508	1.86476	9.41872	6.23077	43.0665	0.0170739	0.0939586	0.000655152
-23182	9414	hdf	tight junction protein 2 (zona occludens 2) isoform 1	9414	NP_004808.2	16	44393.1	0.000342083	0.0465913	7.08296e-06	9	878.114	0.00241659	0.0325934	6.65643e-05	0.5625	0.0197804	7.06434	0.699561	9.3978	5.0625	17.3695	0.0170716	0.0228011	0.000625558
-19241	1991	hdf	elastase 2, neutrophil preproprotein	1991	NP_001963.1	16	34277.3	0.000342022	0.00438547	9.95294e-06	9	768.791	0.00241465	0.00410533	7.88473e-05	0.5625	0.0224286	7.05992	0.936122	7.92202	5.0625	17.2429	0.0170472	0.00384309	0.00062463
-22086	3956	hdf	beta-galactoside-binding lectin precursor	3956	NP_002296.1	15	39326.9	0.000342056	0.0182328	9.02641e-06	9	1967.69	0.00241623	0.0182987	7.32871e-05	0.6	0.0500344	7.06384	1.00362	8.11918	5.4	98.4524	0.0170678	0.0183649	0.000595031
-25092	8148	hdf	TBP-associated factor 15 isoform 1	8148	NP_631961.1	12	3076.91	0.000342043	0.0338656	6.17298e-06	9	127.613	0.00241545	0.0617697	5.95859e-05	0.75	0.0414743	7.06184	1.82397	9.6527	6.75	5.29264	0.0170575	0.112666	0.000575164
-20141	3329	hdf	chaperonin	3329	NP_002147.2	16	39643.6	0.000342083	0.0587771	7.00364e-06	9	447.657	0.0024172	0.0706421	6.08218e-05	0.5625	0.011292	7.06614	1.20187	8.6843	5.0625	5.05495	0.0170803	0.0849023	0.000528195
-20505	4133	hdf	microtubule-associated protein 2 isoform 1	4133	NP_002365.3	14	19535.1	0.000342075	0.0604117	7.31307e-06	9	703.82	0.00241751	0.0623469	6.10803e-05	0.642857	0.0360286	7.0672	1.03203	8.35221	5.78571	25.3576	0.017085	0.0643441	0.000510156
-21008	5884	hdf	RAD17 homolog isoform 1	5884	NP_002864.1	17	14361.7	0.000342044	0.0291825	8.31262e-06	9	143.84	0.00241589	0.0449338	6.5005e-05	0.529412	0.0100155	7.06309	1.53975	7.82003	4.76471	1.44064	0.0170636	0.0691868	0.000508341
-19834	1173	hdf	adaptor-related protein complex 2, mu 1 subunit isoform a	1173	NP_004059.2	30	97951.6	0.000342071	0.0252546	1.42447e-05	9	1843.32	0.00241565	0.0135862	8.50857e-05	0.3	0.0188187	7.06184	0.537971	5.97315	2.7	34.6889	0.0170589	0.007309	0.000508229
-20771	10451	hdf	vav 3 oncogene isoform 1	10451	NP_006104.4	13	9605.12	0.000342082	0.102383	5.83775e-06	9	489.22	0.00241783	0.100329	5.43051e-05	0.692308	0.0509333	7.06798	0.979938	9.30241	6.23077	24.9176	0.0170892	0.0983161	0.000505168
-23140	10923	hdf	activated RNA polymerase II transcription cofactor 4	10923	NP_006704.2	15	8386.61	0.000342068	0.0707627	6.87798e-06	9	124.334	0.00241719	0.124439	5.87429e-05	0.6	0.0148253	7.06641	1.75855	8.54072	5.4	1.8433	0.0170808	0.218832	0.000501707
-20605	902	hdf	cyclin H	902	NP_001230.1	17	14966.3	0.000342088	0.100779	7.03399e-06	9	1960.09	0.00241782	0.104424	5.91624e-05	0.529412	0.130967	7.06784	1.03617	8.41094	4.76471	256.707	0.0170888	0.108202	0.000497612
-19530	4261	hdf	class II transactivator	4261	NP_000237.1	12	30051	0.000342076	0.050733	6.34357e-06	9	780.585	0.00241768	0.0847711	5.59677e-05	0.75	0.0259753	7.06768	1.67093	8.82274	6.75	20.276	0.0170874	0.141646	0.000493788
-19920	375	hdf	ADP-ribosylation factor 1	375	NP_001649.1	38	153570	0.000342069	0.0234373	1.64854e-05	9	2780.55	0.00241545	0.013489	9.00432e-05	0.236842	0.018106	7.06129	0.575535	5.46201	2.13158	50.3447	0.0170562	0.00776338	0.000491817
-20973	466	hdf	activating transcription factor 1	466	NP_005162.1	14	13849.9	0.000342077	0.0864618	6.83522e-06	9	341.593	0.00241767	0.152677	5.47537e-05	0.642857	0.0246638	7.06762	1.76583	8.01053	5.78571	8.42498	0.0170872	0.269603	0.000438606
-21113	5520	hdf	alpha isoform of regulatory subunit B55, protein phosphatase 2	5520	NP_002708.1	16	56805.7	0.000342081	0.036438	7.96261e-06	9	526.089	0.00241708	0.0414551	5.90237e-05	0.5625	0.0092612	7.06582	1.13769	7.41261	5.0625	4.87221	0.0170787	0.0471631	0.00043752
-20072	5588	hdf	protein kinase C, theta	5588	NP_006248.1	15	24103.5	0.000342085	0.0738477	6.59617e-06	9	369.651	0.00241764	0.084875	5.36708e-05	0.6	0.015336	7.06739	1.14932	8.13666	5.4	5.66895	0.0170864	0.0975488	0.000436701
-19357	5144	hdf	cAMP-specific phosphodiesterase 4D	5144	NP_006194.2	14	30079.4	0.000342084	0.0855466	7.73202e-06	9	460.461	0.0024176	0.0766394	5.79869e-05	0.642857	0.0153082	7.06729	0.89588	7.49957	5.78571	7.04883	0.0170859	0.0686597	0.000434877
-21992	928	hdf	CD9 antigen	928	NP_001760.1	18	47554	0.000342059	0.0240734	8.90145e-06	9	464.326	0.00241693	0.0239458	6.21095e-05	0.5	0.00976417	7.06584	0.994702	6.97746	4.5	4.53375	0.0170776	0.023819	0.000433367
-19620	87	hdf	actinin, alpha 1	87	NP_001093.1	30	91983	0.000342077	0.0321472	1.33469e-05	9	364.308	0.00241598	0.0189917	7.59321e-05	0.3	0.00396061	7.06268	0.590771	5.68913	2.7	1.44288	0.0170633	0.0112197	0.000431988
-22109	940	hdf	CD28 antigen	940	NP_006130.1	15	167012	0.000342074	0.0649847	9.85564e-06	9	1234.12	0.00241732	0.0653511	6.49491e-05	0.6	0.0073894	7.06666	1.00564	6.59004	5.4	9.11941	0.0170824	0.0657195	0.000428017
-22174	3690	hdf	integrin beta chain, beta 3 precursor	3690	NP_000203.2	23	45553.7	0.000342076	0.0663619	8.48639e-06	9	687.617	0.00241697	0.0559786	5.91743e-05	0.391304	0.0150946	7.06559	0.843536	6.97285	3.52174	10.3793	0.0170773	0.04722	0.000412613
-22060	4331	hdf	menage a trois 1 (CAK assembly factor)	4331	NP_002422.1	17	40610.4	0.000342089	0.107389	7.60619e-06	9	464.367	0.00241809	0.139941	5.53659e-05	0.529412	0.0114347	7.06861	1.30313	7.27905	4.76471	5.30989	0.0170926	0.182362	0.000403011
-19621	1495	hdf	catenin, alpha 1	1495	NP_001894.2	24	29919.6	0.00034208	0.0492572	1.01035e-05	9	272.059	0.00241652	0.032929	6.36479e-05	0.375	0.00909301	7.06418	0.668513	6.29961	3.375	2.47383	0.0170707	0.0220135	0.000400957
-22014	990	hdf	cell division cycle 6 protein	990	NP_001245.1	22	23954.9	0.000342071	0.075102	9.09462e-06	9	337.377	0.00241687	0.107544	6.02382e-05	0.409091	0.0140838	7.06542	1.43197	6.6235	3.68182	4.75156	0.0170762	0.154	0.000398988
-22227	3676	hdf	integrin alpha 4 precursor	3676	NP_000876.3	17	36364.4	0.000342066	0.0342827	9.082e-06	9	661.619	0.00241704	0.0399478	6.00018e-05	0.529412	0.0181941	7.06602	1.16524	6.60667	4.76471	12.0376	0.0170789	0.0465489	0.000396413
-19304	3055	hdf	hemopoietic cell kinase isoform p61HCK	3055	NP_002101.2	32	72788.8	0.000342081	0.106002	1.17524e-05	9	1601.94	0.00241639	0.0405137	6.7192e-05	0.28125	0.022008	7.0638	0.382196	5.71729	2.53125	35.2555	0.0170689	0.0154842	0.000384156
-21111	5290	hdf	phosphoinositide-3-kinase, catalytic, alpha polypeptide	5290	NP_006209.2	23	42595.9	0.000342086	0.073481	8.71659e-06	9	355.252	0.00241747	0.0676205	5.76587e-05	0.391304	0.00834004	7.06683	0.920245	6.61483	3.52174	2.96281	0.0170838	0.0622274	0.000381403
-22874	7082	hdf	tight junction protein 1 isoform a	7082	NP_003248.3	32	161721	0.000342078	0.0419438	2.16972e-05	9	3103.39	0.0024172	0.0447182	8.91598e-05	0.28125	0.0191898	7.06622	1.06615	4.10928	2.53125	59.5533	0.0170804	0.0476762	0.000366382
-19217	4313	hdf	matrix metalloproteinase 2 preproprotein	4313	NP_004521.1	21	61620.2	0.000342022	0.00453081	1.49018e-05	9	1442.81	0.00241502	0.00505726	7.37197e-05	0.428571	0.0234147	7.06101	1.11619	4.94704	3.85714	33.783	0.0170525	0.00564488	0.000364694
-23737	5329	hdf	plasminogen activator, urokinase receptor isoform 1 precursor	5329	NP_002650.1	16	54523.2	0.000342068	0.0401121	1.10896e-05	9	1918.32	0.00241711	0.0327104	6.34014e-05	0.5625	0.0351835	7.06616	0.815475	5.71718	5.0625	67.4932	0.0170797	0.0266745	0.000362477
-19614	2648	hdf	GCN5 general control of amino-acid synthesis 5-like 2	2648	NP_066564.1	26	109156	0.000342071	0.0545905	1.03318e-05	9	151.23	0.00241703	0.0811355	5.79044e-05	0.346154	0.00138545	7.06586	1.48626	5.60447	3.11538	0.209521	0.0170784	0.120588	0.000324523
-22906	4928	hdf	nucleoporin 98kD isoform 3	4928	NP_005378.4	22	70755	0.000342062	0.0464388	1.21539e-05	9	445.345	0.0024165	0.0780708	6.27981e-05	0.409091	0.00629418	7.0645	1.68115	5.16693	3.68182	2.80308	0.0170714	0.131249	0.000324473
-22119	6402	hdf	selectin L precursor	6402	NP_000646.1	14	96571.5	0.000342069	0.0355431	1.25071e-05	9	1441.1	0.00241733	0.0432587	6.23138e-05	0.642857	0.0149226	7.06679	1.21708	4.98228	5.78571	21.5049	0.0170827	0.0526491	0.000310465
-22916	5468	hdf	peroxisome proliferative activated receptor gamma isoform 1	5468	NP_619725.2	34	27700.5	0.000342082	0.177093	1.02507e-05	9	64.1633	0.00241723	0.151617	5.52745e-05	0.264706	0.00231632	7.06622	0.856143	5.39228	2.38235	0.148623	0.0170807	0.129806	0.000298056
-21496	891	hdf	cyclin B1	891	NP_114172.1	27	58153	0.000342088	0.0950392	1.07562e-05	9	95.2379	0.00241727	0.123275	5.59323e-05	0.333333	0.00163771	7.06623	1.2971	5.20002	3	0.155972	0.017081	0.1599	0.000290849
-20481	821	hdf	calnexin precursor	821	NP_001737.1	32	133794	0.000342068	0.0205416	1.52727e-05	9	1504.38	0.00241679	0.0185676	6.58093e-05	0.28125	0.011244	7.06524	0.903898	4.30896	2.53125	16.9152	0.0170752	0.0167832	0.000283569
-19607	6595	hdf	SWI/SNF-related matrix-associated actin-dependent regulator of chromatin a2 isoform a	6595	NP_003061.3	27	37758.1	0.000342086	0.170038	1.13181e-05	9	83.9376	0.00241794	0.191712	5.07872e-05	0.333333	0.00222303	7.06821	1.12747	4.48724	3	0.186596	0.0170905	0.216149	0.000227894
-23870	5054	hdf	plasminogen activator inhibitor-1	5054	NP_000593.1	14	12141.5	0.000342027	0.00574501	7.71797e-06	8	579.912	0.00241437	0.00383329	7.54172e-05	0.571429	0.0477629	7.05899	0.667238	9.77164	4.57143	27.6983	0.017043	0.00255772	0.00073695
-22730	6354	hdf	chemokine (C-C motif) ligand 7 precursor	6354	NP_006264.2	10	16103.8	0.00034201	0.00403428	6.66153e-06	8	437.763	0.0024141	0.00599233	6.74085e-05	0.8	0.0271838	7.05857	1.48535	10.1191	6.4	11.9001	0.0170401	0.00890072	0.000682111
-24822	9329	hdf	general transcription factor IIIC, polypeptide 4, 90kDa	9329	NP_036336.1	10	1590.94	0.000342033	0.0227225	6.25629e-06	8	269.1	0.00241563	0.0422588	6.48109e-05	0.8	0.169146	7.06255	1.85978	10.3593	6.4	45.5172	0.0170605	0.0785921	0.000671396
-22120	3559	hdf	interleukin 2 receptor, alpha chain precursor	3559	NP_000408.1	8	764.457	0.000342049	0.0276441	5.84766e-06	8	198.005	0.0024169	0.0493533	6.08822e-05	1	0.259014	7.06595	1.78531	10.4114	8	51.2859	0.0170777	0.0881112	0.000633868
-19322	5062	hdf	p21-activated kinase 2	5062	NP_002568.2	17	19687	0.000342067	0.0400508	7.25014e-06	8	257.984	0.00241521	0.0149365	6.74684e-05	0.470588	0.0131043	7.06063	0.372937	9.30581	3.76471	3.38069	0.0170529	0.00557036	0.000627848
-20205	3675	hdf	integrin alpha 3 isoform a precursor	3675	NP_002195.1	13	18829.6	0.000342058	0.0165585	7.02315e-06	8	2634.05	0.00241638	0.0127734	6.54497e-05	0.615385	0.139889	7.06424	0.771407	9.31913	4.92308	368.474	0.0170699	0.00985345	0.000609934
-20637	6925	hdf	transcription factor 4 isoform b	6925	NP_003190.1	20	16338	0.000342078	0.0700564	8.56289e-06	8	281.956	0.00241604	0.0344301	7.02827e-05	0.4	0.0172576	7.06283	0.491462	8.20782	3.2	4.8659	0.0170641	0.0169211	0.000576868
-21179	5707	hdf	proteasome 26S non-ATPase subunit 1	5707	NP_002798.2	10	5899.08	0.000342055	0.0195499	5.67298e-06	8	1174.76	0.00241629	0.0232541	5.71168e-05	0.8	0.199142	7.06404	1.18948	10.0682	6.4	233.944	0.0170688	0.0276602	0.000575064
-19892	933	hdf	CD22 antigen	933	NP_001762.1	13	10914.2	0.000342075	0.0881739	5.89267e-06	8	879.822	0.00241755	0.0716741	5.77038e-05	0.615385	0.0806125	7.06732	0.812872	9.79246	4.92308	70.9246	0.0170856	0.0582618	0.000565062
-20789	9138	hdf	Rho guanine nucleotide exchange factor 1 isoform 1	9138	NP_945353.1	12	7156.02	0.000342064	0.0256624	5.92112e-06	8	194.127	0.00241685	0.0309491	5.72787e-05	0.666667	0.0271278	7.06548	1.20601	9.67363	5.33333	5.26623	0.0170762	0.0373249	0.000554093
-22190	5985	hdf	replication factor C 5 isoform 1	5985	NP_031396.1	14	13085.4	0.000342067	0.0340218	6.33416e-06	8	304.54	0.00241628	0.038567	5.85152e-05	0.571429	0.0232733	7.06377	1.1336	9.23803	4.57143	7.08766	0.017068	0.0437194	0.000540565
-20421	839	hdf	caspase 6 isoform alpha preproprotein	839	NP_001217.2	14	6215.87	0.000342078	0.0574924	6.17487e-06	8	81.022	0.00241692	0.0598543	5.77704e-05	0.571429	0.0130347	7.0654	1.04108	9.35571	4.57143	1.0561	0.0170765	0.0623132	0.000540483
-20980	467	hdf	activating transcription factor 3 isoform 1	467	NP_001665.1	12	18964.3	0.000342084	0.0859075	5.92893e-06	8	100.174	0.00241755	0.13134	5.63274e-05	0.666667	0.00528224	7.06714	1.52886	9.50043	5.33333	0.529144	0.0170852	0.2008	0.000535134
-20347	5525	hdf	protein phosphatase 2, regulatory subunit B (B56), alpha isoform	5525	NP_006234.1	13	10548	0.000342075	0.043691	6.66224e-06	8	929.056	0.00241702	0.0411688	5.82649e-05	0.615385	0.0880786	7.06577	0.942271	8.74554	4.92308	81.8299	0.0170781	0.0387921	0.000509558
-19228	3309	hdf	heat shock 70kDa protein 5	3309	NP_005338.1	36	198612	0.000342081	0.0370604	2.66292e-05	8	2151.4	0.00241631	0.0162827	0.000114971	0.222222	0.0108322	7.06355	0.439355	4.31748	1.77778	23.3043	0.0170677	0.00715388	0.000496383
-22494	6778	hdf	signal transducer and activator of transcription 6	6778	NP_003144.3	11	3197.41	0.000342067	0.0779662	5.87178e-06	8	135.937	0.00241721	0.130384	5.39628e-05	0.727273	0.0425147	7.06648	1.67232	9.1902	5.81818	5.77933	0.0170812	0.218044	0.000495929
-21404	2280	hdf	FK506-binding protein 1A	2280	NP_000792.1	20	101531	0.000342066	0.0240267	1.02391e-05	8	717.04	0.00241572	0.0157267	7.12075e-05	0.4	0.00706224	7.06214	0.654552	6.95449	3.2	5.06391	0.0170602	0.0102939	0.000495212
-22759	1238	hdf	chemokine binding protein 2	1238	NP_001287.2	17	117563	0.000341986	0.00239847	1.27411e-05	8	2133.29	0.00241316	0.00308734	7.92867e-05	0.470588	0.018146	7.05631	1.28721	6.22289	3.76471	38.7107	0.017028	0.00397406	0.000493392
-22463	5702	hdf	proteasome 26S ATPase subunit 3	5702	NP_002795.2	17	25498	0.000342064	0.0277813	8.095e-06	8	76.3192	0.00241434	0.00733838	6.29563e-05	0.470588	0.00299314	7.05814	0.264149	7.77718	3.76471	0.228434	0.0170407	0.00193842	0.000489623
-23876	3178	hdf	heterogeneous nuclear ribonucleoprotein A1 isoform a	3178	NP_002127.1	18	46913	0.000342071	0.0342263	7.25854e-06	8	260.86	0.00241641	0.0404587	5.89743e-05	0.444444	0.00556051	7.06406	1.18209	8.12482	3.55556	1.45052	0.0170697	0.047826	0.000479156
-23877	3842	hdf	transportin 1	3842	NP_002261.2	16	21042.1	0.000342042	0.0148056	8.4432e-06	8	110.156	0.00241518	0.0233884	6.25426e-05	0.5	0.00523503	7.06106	1.57969	7.40745	4	0.576671	0.0170537	0.0369465	0.000463282
-20296	317	hdf	APAF1: apoptotic peptidase activating factor	317	NP_037361.1	13	11139	0.00034207	0.0376853	7.89123e-06	8	368.065	0.00241668	0.0509306	5.95997e-05	0.615385	0.0330428	7.06488	1.35147	7.55266	4.92308	12.1619	0.0170735	0.0688311	0.000450136
-21284	2957	hdf	TFIIA alpha, p55 isoform 1	2957	NP_056943.1	14	3091.18	0.000342054	0.065501	6.42834e-06	8	7.33722	0.00241553	0.0920041	5.35237e-05	0.571429	0.0023736	7.06184	1.40462	8.3262	4.57143	0.0174156	0.0170581	0.129231	0.000445649
-19627	8851	hdf	cyclin-dependent kinase 5, regulatory subunit 1	8851	NP_003876.1	18	52314.6	0.000342076	0.0325626	8.97147e-06	8	271.188	0.00241682	0.0409488	6.2529e-05	0.444444	0.00518379	7.06516	1.25754	6.96976	3.55556	1.40578	0.0170752	0.0514949	0.000435813
-19389	1282	hdf	alpha 1 type IV collagen preproprotein	1282	NP_001836.1	24	44134	0.000342042	0.00900482	9.65211e-06	8	84.2145	0.00241495	0.00679023	6.48324e-05	0.333333	0.00190815	7.06038	0.754066	6.71692	2.66667	0.160694	0.0170505	0.00512028	0.000435474
-21608	708	hdf	complement component 1, q subcomponent binding protein precursor	708	NP_001203.1	17	56533.7	0.000342078	0.0424603	7.26867e-06	8	736.308	0.00241714	0.0505363	5.61242e-05	0.470588	0.0130243	7.06603	1.1902	7.72138	3.76471	9.58987	0.0170796	0.0601484	0.000433356
-21523	9972	hdf	nucleoporin 153kDa	9972	NP_005115.2	17	31703.2	0.000342068	0.0449832	8.41041e-06	8	609.296	0.00241657	0.0703084	5.95206e-05	0.470588	0.0192188	7.06458	1.56299	7.07702	3.76471	11.7099	0.017072	0.109891	0.000421229
-23657	6670	hdf	Sp3 transcription factor isoform 1	6670	NP_003102.1	14	29513.4	0.000342074	0.0915369	8.23398e-06	8	286.725	0.00241746	0.107447	5.88711e-05	0.571429	0.00971506	7.06706	1.17381	7.14977	4.57143	2.78555	0.0170843	0.126121	0.000420915
-20100	8600	hdf	tumor necrosis factor ligand superfamily, member 11 isoform 1	8600	NP_003692.1	12	16501.1	0.000342089	0.0781377	6.24403e-06	8	143.949	0.00241785	0.103945	5.09894e-05	0.666667	0.00872357	7.0679	1.33028	8.16611	5.33333	1.25575	0.0170891	0.138277	0.000416385
-25012	5708	hdf	proteasome 26S non-ATPase subunit 2	5708	NP_002799.3	20	55623.7	0.000342076	0.0324424	8.77779e-06	8	1223.96	0.00241578	0.0186327	5.93149e-05	0.4	0.0220042	7.06211	0.574332	6.75739	3.2	26.9323	0.0170605	0.0107014	0.000400814
-19911	163	hdf	adaptor-related protein complex 2, beta 1 subunit isoform b	163	NP_001273.1	27	133591	0.000342077	0.0297025	1.30075e-05	8	717.737	0.00241495	0.0108241	7.16297e-05	0.296296	0.00537264	7.05967	0.364416	5.50679	2.37037	3.85614	0.0170487	0.00394447	0.00039445
-22981	5717	hdf	proteasome 26S non-ATPase subunit 11	5717	NP_002806.2	28	82584.8	0.000342097	0.0800791	8.2738e-06	8	3213.15	0.00241753	0.0538731	5.67356e-05	0.285714	0.0389073	7.06678	0.672748	6.85726	2.28571	125.015	0.0170841	0.036243	0.000389051
-21974	1436	hdf	colony stimulating factor 1 receptor precursor	1436	NP_005202.2	16	5199.5	0.000342081	0.113007	6.71285e-06	8	57.8918	0.00241766	0.100535	5.09552e-05	0.5	0.0111341	7.06751	0.889642	7.59069	4	0.644572	0.0170869	0.0894405	0.000386785
-21218	7416	hdf	voltage-dependent anion channel 1	7416	NP_003365.1	21	91633.2	0.000342078	0.034638	1.08378e-05	8	389.546	0.00241666	0.0372186	6.10447e-05	0.380952	0.00425114	7.06465	1.0745	5.63258	3.04762	1.65601	0.0170728	0.0399914	0.000343839
-19719	4092	hdf	MAD, mothers against decapentaplegic homolog 7	4092	NP_005895.1	29	78446.9	0.000342098	0.117687	9.46243e-06	8	173.265	0.0024175	0.117585	5.51694e-05	0.275862	0.00220869	7.06668	0.999133	5.83036	2.2069	0.382687	0.0170837	0.117483	0.000321657
-19591	815	hdf	calcium/calmodulin-dependent protein kinase IIA isoform 1	815	NP_057065.2	21	89114.8	0.000342064	0.0235818	1.51667e-05	8	1065.13	0.0024166	0.0289913	6.66263e-05	0.380952	0.0119523	7.06476	1.22939	4.39295	3.04762	12.7308	0.0170727	0.0356416	0.000292686
-19514	70	hdf	cardiac muscle alpha actin 1 proprotein	70	NP_005150.1	30	146345	0.000342074	0.0234505	1.65931e-05	8	1987.44	0.00241639	0.0177098	6.91151e-05	0.266667	0.0135805	7.06392	0.755198	4.16528	2.13333	26.9905	0.0170692	0.0133744	0.000287884
-24929	22938	hdf	SKI-interacting protein	22938	NP_036377.1	27	52003.1	0.000342085	0.148447	8.95758e-06	8	31.3087	0.00241672	0.123607	5.07538e-05	0.296296	0.000602053	7.06467	0.832669	5.66602	2.37037	0.0188495	0.0170733	0.102924	0.000287572
-20335	5621	hdf	prion protein preproprotein	5621	NP_000302.1	21	102767	0.000342087	0.0511181	1.28895e-05	8	967.105	0.00241753	0.0590997	5.84022e-05	0.380952	0.00941062	7.067	1.15614	4.53099	3.04762	9.10106	0.0170847	0.0683276	0.00026462
-22629	4793	hdf	nuclear factor of kappa light polypeptide gene enhancer in B-cells inhibitor, beta isoform a	4793	NP_002494.2	21	51537	0.000342079	0.0689775	1.08184e-05	8	193.84	0.00241716	0.0996657	5.1735e-05	0.380952	0.00376117	7.06608	1.4449	4.78213	3.04762	0.729065	0.0170798	0.144007	0.000247403
-20983	468	hdf	activating transcription factor 4	468	NP_001666.2	24	113525	0.000342077	0.0853339	1.16912e-05	8	169.851	0.002417	0.13882	5.25897e-05	0.333333	0.00149616	7.06565	1.62679	4.49822	2.66667	0.254125	0.0170777	0.225831	0.00023656
-20490	3838	hdf	karyopherin alpha 2	3838	NP_002257.1	31	105004	0.000342085	0.0846551	1.65373e-05	8	228.924	0.00241758	0.119815	5.31528e-05	0.258065	0.00218015	7.06719	1.41533	3.21411	2.06452	0.499089	0.0170855	0.169578	0.000170839
-22567	5720	hdf	proteasome activator subunit 1 isoform 1	5720	NP_006254.1	11	22120.9	0.000342053	0.0117296	1.13017e-05	7	2137.24	0.00241482	0.00642928	0.000134947	0.636364	0.0966162	7.05978	0.548125	11.9404	4.45455	206.492	0.0170481	0.00352405	0.00161133
-22747	6351	hdf	chemokine C-C motif ligand 4 isoform 1 precursor	6351	NP_002975.1	7	18924.9	0.000342009	0.00594087	6.46799e-06	7	2460	0.00241489	0.0109546	7.17114e-05	1	0.129987	7.06088	1.84394	11.0871	7	319.767	0.0170512	0.0201996	0.000795072
-25077	5293	hdf	phosphoinositide-3-kinase, catalytic, delta polypeptide	5293	NP_005017.2	9	8329.49	0.000342057	0.028003	6.49231e-06	7	1298.4	0.00241642	0.0298268	7.16461e-05	0.777778	0.15588	7.06438	1.06513	11.0355	5.44444	202.395	0.0170705	0.0317694	0.000790653
-23056	9672	hdf	syndecan 3	9672	NP_055469.2	12	16356.8	0.000342066	0.0290053	5.92003e-06	7	795.862	0.00241659	0.0268637	6.44061e-05	0.583333	0.0486564	7.0647	0.926167	10.8794	4.08333	38.7238	0.0170725	0.0248803	0.000700697
-23034	2872	hdf	MAP kinase-interacting serine/threonine kinase 2 isoform 1	2872	NP_060042.2	7	3086.95	0.000342065	0.0455983	5.50718e-06	7	517.449	0.00241693	0.0704865	6.09255e-05	1	0.167625	7.0657	1.54581	11.0629	7	86.7375	0.0170773	0.108959	0.000674014
-25468	10204	hdf	nuclear transport factor 2	10204	NP_005787.1	8	1074.39	0.000342039	0.00886582	5.82301e-06	7	17.1289	0.00241422	0.0129274	6.24198e-05	0.875	0.0159429	7.05832	1.45812	10.7195	6.125	0.273085	0.0170403	0.0188497	0.000669109
-22066	27336	hdf	HIV TAT specific factor 1	27336	NP_055315.2	9	8993.46	0.000342046	0.0212505	6.19167e-06	7	713.404	0.00241595	0.0413297	6.23481e-05	0.777778	0.0793248	7.06323	1.94488	10.0697	5.44444	56.5906	0.0170644	0.0803813	0.000627826
-21507	25920	hdf	cofactor of BRCA1	25920	NP_056271.2	7	5975.62	0.00034207	0.0719833	5.5024e-06	7	1206.41	0.00241737	0.123847	5.8663e-05	1	0.201889	7.06689	1.7205	10.6613	7	243.562	0.0170833	0.213079	0.000625427
-22715	6628	hdf	small nuclear ribonucleoprotein polypeptide B/B' isoform B	6628	NP_003082.1	33	62407.3	0.000342066	0.0227875	1.13476e-05	7	2481.1	0.00241535	0.0147088	8.42342e-05	0.212121	0.0397566	7.06104	0.645474	7.42308	1.48485	98.6403	0.0170549	0.00949412	0.000625277
-20364	2214	hdf	Fc fragment of IgG, low affinity IIIa, receptor for (CD16)	2214	NP_000560.5	9	7627.09	0.00034205	0.0332601	6.01739e-06	7	540.187	0.00241653	0.0386954	6.01479e-05	0.777778	0.0708248	7.06485	1.16342	9.99568	5.44444	38.2586	0.0170724	0.0450189	0.00060122
-22739	6347	hdf	small inducible cytokine A2 precursor	6347	NP_002973.1	10	4159.3	0.000341999	0.00447403	6.83012e-06	7	109.826	0.00241406	0.00693125	6.38948e-05	0.7	0.026405	7.05866	1.54922	9.35485	4.9	2.89997	0.01704	0.010738	0.000597726
-23292	5074	hdf	PRKC, apoptosis, WT1, regulator	5074	NP_002574.2	11	16916.4	0.000342053	0.0222798	8.38227e-06	7	220.345	0.002416	0.034433	7.06884e-05	0.636364	0.0130255	7.06324	1.54548	8.43309	4.45455	2.8701	0.0170648	0.0532156	0.000596121
-20127	3020	hdf	H3 histone, family 3A	3020	NP_002098.1	15	22532.8	0.000342078	0.0839453	7.00822e-06	7	1158.46	0.00241709	0.105136	6.45897e-05	0.466667	0.0514122	7.0659	1.25243	9.21628	3.26667	59.559	0.0170789	0.131676	0.000595277
-22057	6829	hdf	suppressor of Ty 5 homolog	6829	NP_003160.2	10	8903.75	0.000342058	0.0344719	6.28687e-06	7	666.297	0.002416	0.0441254	6.05839e-05	0.7	0.0748334	7.06312	1.28004	9.63657	4.9	49.8613	0.0170645	0.0564824	0.000583821
-22112	3603	hdf	interleukin 16 isoform 1 precursor	3603	NP_004504.3	21	39170.3	0.00034205	0.0125994	1.05865e-05	7	1133.06	0.00241504	0.0116383	7.78925e-05	0.333333	0.0289264	7.0605	0.923716	7.35775	2.33333	32.7752	0.0170514	0.0107505	0.000573113
-22211	3558	hdf	interleukin 2 precursor	3558	NP_000577.2	11	7274.56	0.000342039	0.0204375	7.71809e-06	7	353.415	0.0024158	0.0266033	6.62938e-05	0.636364	0.0485822	7.06292	1.30169	8.5894	4.45455	17.1697	0.0170626	0.0346292	0.000569424
-24928	5984	hdf	replication factor C 4	5984	NP_002907.1	9	1501.36	0.000342051	0.0342837	5.83326e-06	7	58.5351	0.00241613	0.0536034	5.64993e-05	0.777778	0.038988	7.06365	1.56352	9.68572	5.44444	2.28217	0.0170667	0.08381	0.000547236
-19635	2903	hdf	N-methyl-D-aspartate receptor subunit 2A precursor	2903	NP_000824.1	16	25180.3	0.000342078	0.0564518	7.27892e-06	7	745.785	0.00241705	0.0505546	6.23554e-05	0.4375	0.0296178	7.06578	0.895536	8.56658	3.0625	22.0885	0.0170783	0.0452735	0.000534172
-21572	5431	hdf	DNA directed RNA polymerase II polypeptide B	5431	NP_000929.1	14	906.199	0.000342024	0.0271546	6.19682e-06	7	20.5554	0.0024135	0.0145914	5.68903e-05	0.5	0.0226831	7.05654	0.537345	9.18057	3.5	0.466259	0.017031	0.00784061	0.000522286
-21976	8874	hdf	Rho guanine nucleotide exchange factor 7 isoform a	8874	NP_003890.1	15	36479.3	0.000342066	0.030566	8.9599e-06	7	285.96	0.00241617	0.0268442	6.80651e-05	0.466667	0.00783896	7.06346	0.878239	7.59664	3.26667	2.24163	0.0170665	0.0235757	0.000517066
-19884	7852	hdf	chemokine (C-X-C motif) receptor 4 isoform b	7852	NP_003458.1	12	16810.4	0.000342076	0.0579873	6.89506e-06	7	651.609	0.00241755	0.0527457	5.90849e-05	0.583333	0.0387623	7.0673	0.909608	8.56915	4.08333	25.2579	0.0170856	0.0479779	0.000506307
-26228	5441	hdf	DNA directed RNA polymerase II polypeptide L	5441	NP_066951.1	15	13695.8	0.000342052	0.0343077	6.10802e-06	7	40.1073	0.00241526	0.0280386	5.53704e-05	0.466667	0.00292843	7.0611	0.817267	9.0652	3.26667	0.117452	0.0170544	0.022915	0.000501944
-20041	6878	hdf	TBP-associated factor 6 isoform alpha	6878	NP_005632.1	9	1331.77	0.000342062	0.0537173	5.24623e-06	7	49.6384	0.0024166	0.0982749	5.07224e-05	0.777778	0.0372726	7.0648	1.82948	9.66836	5.44444	1.85015	0.0170728	0.179792	0.000490402
-20979	8721	hdf	endothelial differentiation-related factor 1 isoform alpha	8721	NP_003783.1	11	7967.16	0.000342064	0.055717	5.82546e-06	7	196.15	0.0024164	0.0846051	5.33052e-05	0.636364	0.0246198	7.06418	1.51848	9.15038	4.45455	4.82917	0.0170699	0.128471	0.000487763
-19917	8907	hdf	adaptor-related protein complex 1, mu 1 subunit	8907	NP_115882.1	20	31851.9	0.000342056	0.0130206	9.66314e-06	7	618.358	0.00241464	0.00679557	6.86394e-05	0.35	0.0194135	7.05918	0.521908	7.10322	2.45	12.0045	0.0170454	0.00354666	0.000487561
-20375	2237	hdf	flap structure-specific endonuclease 1	2237	NP_004102.1	11	9165.81	0.000342076	0.0543425	5.5356e-06	7	210.743	0.00241718	0.0835198	5.19351e-05	0.636364	0.0229923	7.0662	1.53691	9.38201	4.45455	4.84545	0.0170803	0.128363	0.000487255
-23096	6879	hdf	TATA box-binding protein-associated factor 2F	6879	NP_005633.2	9	2040.62	0.000342052	0.039044	5.45016e-06	7	105.683	0.0024163	0.078263	5.15049e-05	0.777778	0.0517898	7.06414	2.00448	9.45017	5.44444	5.47331	0.0170691	0.156877	0.00048673
-21344	7124	hdf	tumor necrosis factor alpha	7124	NP_000585.2	15	39939.6	0.000342072	0.0390212	6.73439e-06	7	106.37	0.00241679	0.0403978	5.71318e-05	0.466667	0.00266328	7.06516	1.03528	8.48359	3.26667	0.283295	0.017075	0.041823	0.000484683
-19219	348	hdf	apolipoprotein E precursor	348	NP_000032.1	17	43683.1	0.000342062	0.0187351	8.67018e-06	7	1122.76	0.00241598	0.0118501	6.44178e-05	0.411765	0.0257023	7.06298	0.632508	7.42981	2.88235	28.8574	0.017064	0.00749529	0.000478612
-20203	3655	hdf	integrin alpha chain, alpha 6 isoform b precursor	3655	NP_000201.2	13	16342.2	0.000342065	0.0371753	6.5081e-06	7	338.723	0.00241701	0.0348588	5.51895e-05	0.538462	0.0207269	7.06594	0.937688	8.48012	3.76923	7.02066	0.0170784	0.0326867	0.000468014
-21317	5294	hdf	phosphoinositide-3-kinase, catalytic, gamma polypeptide	5294	NP_002640.2	13	20162.7	0.00034206	0.0325184	8.91712e-06	7	185.105	0.00241554	0.0208003	6.34871e-05	0.538462	0.00918054	7.06176	0.639646	7.11969	3.76923	1.69936	0.017058	0.0133048	0.000452008
-25228	347733	hdf	tubulin, beta 2B	347733	NP_821080.1	14	6211.86	0.000342079	0.0726472	5.88394e-06	7	63.5679	0.0024172	0.0909452	5.11752e-05	0.5	0.0102333	7.06621	1.25188	8.69743	3.5	0.65051	0.0170804	0.113852	0.000445093
-23683	9150	hdf	CTD (carboxy-terminal domain, RNA polymerase II, polypeptide A) phosphatase, subunit 1 isoform FCP1a	9150	NP_004706.3	12	38919.7	0.000342054	0.0323553	6.67322e-06	7	530.076	0.00241623	0.058912	5.4449e-05	0.583333	0.0136197	7.06388	1.82078	8.15933	4.08333	7.21948	0.017068	0.107266	0.000444268
-20808	7410	hdf	vav 2 oncogene	7410	NP_003362.2	13	13536.9	0.000342075	0.0764062	6.30665e-06	7	306.445	0.00241727	0.0634716	5.24141e-05	0.538462	0.0226378	7.0665	0.830713	8.31092	3.76923	6.93724	0.0170817	0.0527267	0.000435609
-24396	10376	hdf	tubulin, alpha, ubiquitous	10376	NP_006073.2	13	14350.2	0.000342085	0.0644478	6.1733e-06	7	331.718	0.0024179	0.0852091	5.14782e-05	0.538462	0.023116	7.06811	1.32214	8.33885	3.76923	7.66799	0.01709	0.112659	0.000429269
-20118	213	hdf	albumin precursor	213	NP_000468.1	19	70709.9	0.000342061	0.0349796	1.18748e-05	7	1810.45	0.00241606	0.045496	7.10317e-05	0.368421	0.025604	7.06325	1.30064	5.98173	2.57895	46.3548	0.0170652	0.059174	0.000424893
-20035	7025	hdf	nuclear receptor subfamily 2, group F, member 1	7025	NP_005645.1	14	14389.1	0.000342069	0.0945937	7.12998e-06	7	492.798	0.00241723	0.119959	5.49741e-05	0.5	0.0342479	7.06652	1.26815	7.71028	3.5	16.8773	0.0170814	0.152127	0.000423866
-21498	7283	hdf	tubulin, gamma 1	7283	NP_001061.2	18	49807.7	0.000342086	0.0643486	8.2735e-06	7	979.917	0.00241786	0.0809803	5.88056e-05	0.388889	0.019674	7.06799	1.25846	7.1077	2.72222	19.2789	0.0170894	0.101911	0.000417973
-24328	2321	hdf	fms-related tyrosine kinase 1 (vascular endothelial growth factor/vascular permeability factor receptor)	2321	NP_002010.1	11	24957.5	0.000342061	0.0599639	7.39982e-06	7	124.27	0.00241676	0.0613309	5.54758e-05	0.636364	0.00497929	7.06531	1.0228	7.49691	4.45455	0.618778	0.0170752	0.0627291	0.000415897
-20040	10728	hdf	unactive progesterone receptor, 23 kD	10728	NP_006592.3	15	19814.1	0.000342078	0.078009	6.5308e-06	7	107.681	0.00241725	0.0999663	5.19994e-05	0.466667	0.00543457	7.06639	1.28147	7.96218	3.26667	0.5852	0.0170813	0.128104	0.000414029
-20836	3678	hdf	integrin alpha 5 precursor	3678	NP_002196.2	19	41498.4	0.000342069	0.0316518	8.1617e-06	7	1052.7	0.00241674	0.0293503	5.76828e-05	0.368421	0.0253673	7.06505	0.927287	7.0675	2.57895	26.7043	0.0170744	0.0272162	0.000407673
-20382	7295	hdf	thioredoxin	7295	NP_003320.2	14	61918	0.000342089	0.0718381	7.04332e-06	7	1111.39	0.00241796	0.092352	5.27961e-05	0.5	0.0179494	7.06823	1.28556	7.4959	3.5	19.9489	0.0170907	0.118724	0.000395754
-21201	7317	hdf	ubiquitin-activating enzyme E1	7317	NP_003325.2	15	18970.6	0.000342093	0.0871146	6.79622e-06	7	273.291	0.0024181	0.109354	5.12492e-05	0.466667	0.014406	7.06854	1.25529	7.54085	3.26667	3.93702	0.0170924	0.137271	0.000386463
-22541	8349	hdf	H2B histone family, member Q	8349	NP_003519.1	19	55277.3	0.000342072	0.0346875	9.19548e-06	7	864.154	0.00241709	0.0394856	5.90424e-05	0.368421	0.0156331	7.06603	1.13832	6.4208	2.57895	13.5094	0.0170793	0.0449474	0.000379099
-21212	7332	hdf	ubiquitin-conjugating enzyme E2L 3 isoform 1	7332	NP_003338.1	20	67482.9	0.000342088	0.0763012	9.25819e-06	7	2666.6	0.00241758	0.09561	5.92277e-05	0.35	0.0395152	7.06714	1.25306	6.39733	2.45	105.371	0.0170854	0.119805	0.000378899
-20610	11140	hdf	cell division cycle 37 protein	11140	NP_008996.1	20	23535.6	0.000342096	0.114635	6.89205e-06	7	378.049	0.00241771	0.0856445	5.09046e-05	0.35	0.0160629	7.06736	0.747103	7.38599	2.45	6.07255	0.0170869	0.0639853	0.000375981
-23085	3660	hdf	interferon regulatory factor 2	3660	NP_002190.1	11	21315.3	0.000342071	0.0663532	7.38851e-06	7	339.418	0.00241735	0.116326	5.12935e-05	0.636364	0.0159237	7.06681	1.75313	6.94234	4.45455	5.40479	0.0170829	0.203933	0.000356097
-20297	54205	hdf	cytochrome c	54205	NP_061820.1	19	127696	0.000342069	0.0294403	1.26706e-05	7	1120.71	0.00241629	0.037324	6.65832e-05	0.368421	0.00877644	7.06374	1.26778	5.25494	2.57895	9.83589	0.017068	0.0473188	0.000349891
-19344	718	hdf	complement component 3 precursor	718	NP_000055.2	23	150370	0.000342049	0.0165355	2.53658e-05	7	2697.9	0.00241504	0.00481785	8.77414e-05	0.304348	0.0179418	7.06052	0.291364	3.45905	2.13043	48.4051	0.0170514	0.00140375	0.000303502
-21291	604	hdf	B-cell lymphoma 6 protein	604	NP_001697.2	26	54091.1	0.000342092	0.160387	9.97129e-06	7	1598.49	0.00241786	0.142807	5.4874e-05	0.269231	0.0295518	7.06789	0.89039	5.5032	1.88462	47.2381	0.0170892	0.127153	0.000301982
-19642	2904	hdf	N-methyl-D-aspartate receptor subunit 2B precursor	2904	NP_000825.1	27	97667.4	0.000342097	0.0790274	1.06179e-05	7	1100.17	0.00241806	0.0713958	5.60853e-05	0.259259	0.0112645	7.06833	0.903431	5.28215	1.81481	12.3928	0.0170916	0.0645011	0.000296251
-21494	1020	hdf	cyclin-dependent kinase 5	1020	NP_004926.1	22	107047	0.000342087	0.0607276	1.093e-05	7	190.741	0.00241755	0.0853654	5.68291e-05	0.318182	0.00178185	7.06708	1.40571	5.19938	2.22727	0.339872	0.017085	0.119999	0.000295476
-20069	3164	hdf	nuclear receptor subfamily 4, group A, member 1 isoform a	3164	NP_002126.2	16	46368.3	0.000342084	0.111167	8.09788e-06	7	87.3068	0.00241726	0.122699	4.86993e-05	0.4375	0.0018829	7.06629	1.10374	6.01383	3.0625	0.16439	0.0170811	0.135427	0.000292869
-20162	4000	hdf	lamin A/C isoform 1 precursor	4000	NP_733821.1	17	64684	0.000342066	0.033574	1.28041e-05	7	482.129	0.00241718	0.0496141	6.08117e-05	0.411765	0.0074536	7.06642	1.47775	4.7494	2.88235	3.59359	0.0170808	0.0733175	0.000288819
-21131	3685	hdf	integrin alpha-V precursor	3685	NP_002201.1	22	43303.5	0.000342059	0.0238524	1.11201e-05	7	404.29	0.00241653	0.0236178	5.62363e-05	0.318182	0.00933621	7.06465	0.990166	5.05719	2.22727	3.77454	0.0170719	0.0233855	0.000284397
-19565	823	hdf	calpain 1, large subunit	823	NP_005177.2	28	142573	0.000342077	0.0228041	1.95487e-05	7	1289.33	0.0024165	0.020092	6.39133e-05	0.25	0.00904332	7.06419	0.881071	3.26944	1.75	11.6598	0.0170706	0.0177025	0.000208961
-20356	991	hdf	cell division cycle 20	991	NP_001246.2	36	105481	0.000342068	0.0719567	1.85717e-05	7	7.71736	0.00241608	0.0707702	5.56019e-05	0.194444	7.31634e-05	7.06315	0.983512	2.9939	1.36111	0.000564628	0.0170651	0.0696034	0.000166466
-22912	3661	hdf	interferon regulatory factor 3	3661	NP_001562.1	14	28951.6	0.000342053	0.0287721	1.13338e-05	6	1208.2	0.00241626	0.0421153	0.0001209	0.428571	0.0417318	7.06397	1.46375	10.6672	2.57143	50.4205	0.0170684	0.0616465	0.00128967
-23806	5573	hdf	cAMP-dependent protein kinase, regulatory subunit alpha 1	5573	NP_002725.1	22	122255	0.000342072	0.0424342	1.38322e-05	6	1080.41	0.00241679	0.0422767	0.000116174	0.272727	0.00883741	7.06514	0.996288	8.39879	1.63636	9.54806	0.0170749	0.0421198	0.000975718
-22222	3108	hdf	major histocompatibility complex, class II, DM alpha precursor	3108	NP_006111.2	6	12777.6	0.000342009	0.00363656	7.57084e-06	6	1560.26	0.00241463	0.0051386	7.95534e-05	1	0.122108	7.06012	1.41304	10.5079	6	190.52	0.0170476	0.00726105	0.000835937
-19753	111	hdf	adenylate cyclase 5	111	NP_899200.1	8	12392.7	0.000342048	0.0101543	6.4281e-06	6	2173.42	0.00241558	0.0141498	7.28685e-05	0.75	0.17538	7.06209	1.39349	11.3359	4.5	381.175	0.017059	0.0197176	0.000826033
-20284	1380	hdf	CR2: complement component (3d/Epstein Barr virus) receptor 2 isoform 1	1380	NP_001006659.1	10	40022.7	0.000342068	0.0347281	7.60694e-06	6	3469.33	0.00241717	0.0439562	7.35401e-05	0.6	0.0866842	7.06636	1.26572	9.6675	3.6	300.736	0.0170806	0.0556364	0.000710949
-22218	3122	hdf	major histocompatibility complex, class II, DR alpha precursor	3122	NP_061984.2	8	15870.6	0.000342022	0.00508634	8.33367e-06	6	1562.62	0.00241463	0.00600017	7.65675e-05	0.75	0.09846	7.05988	1.17966	9.18773	4.5	153.856	0.017047	0.00707817	0.000703481
-23100	4676	hdf	nucleosome assembly protein 1-like 4	4676	NP_005960.1	6	11993.7	0.000342041	0.0169879	6.43715e-06	6	1102.3	0.002416	0.0353174	6.6205e-05	1	0.0919059	7.06349	2.07897	10.2848	6	101.307	0.0170654	0.073424	0.000680907
-23217	6382	hdf	syndecan 1 precursor	6382	NP_002988.3	12	35407.7	0.00034205	0.00919935	6.8016e-06	6	874.766	0.00241525	0.00934207	6.76333e-05	0.5	0.0247055	7.06109	1.01551	9.94373	3	21.6116	0.0170543	0.00948699	0.000672528
-22740	6356	hdf	small inducible cytokine A11 precursor	6356	NP_002977.1	6	1309	0.000341985	0.00326398	6.11083e-06	6	104.125	0.00241357	0.00566785	6.31498e-05	1	0.0795455	7.05754	1.73648	10.3341	6	8.28267	0.0170339	0.00984212	0.000652595
-19599	4843	hdf	nitric oxide synthase 2A isoform 1	4843	NP_000616.3	7	3759.82	0.00034205	0.0143684	5.79253e-06	6	107.365	0.00241556	0.0147439	6.11439e-05	0.857143	0.0285559	7.062	1.02613	10.5557	5.14286	3.06591	0.0170587	0.0151292	0.000645414
-20390	56616	hdf	diablo isoform 1 precursor	56616	NP_063940.1	12	1391.96	0.000342037	0.0165566	6.76234e-06	6	96.4962	0.00241511	0.0200434	6.59474e-05	0.5	0.0693241	7.06096	1.2106	9.75216	3	6.68951	0.017053	0.0242645	0.000643129
-22104	1794	hdf	dedicator of cytokinesis 2	1794	NP_004937.1	7	2122.13	0.000342043	0.021955	5.32847e-06	6	445.802	0.00241577	0.0184804	5.84399e-05	0.857143	0.210073	7.06277	0.841738	10.9675	5.14286	93.6508	0.017062	0.0155556	0.000640938
-22082	972	hdf	CD74 antigen isoform b	972	NP_004346.1	7	3023.79	0.000342012	0.00385514	6.72469e-06	6	274.783	0.00241447	0.00577749	6.54867e-05	0.857143	0.0908738	7.05959	1.49864	9.73825	5.14286	24.9706	0.0170452	0.0086584	0.000637726
-19924	10053	hdf	adaptor-related protein complex 1, mu 2 subunit	10053	NP_005489.2	9	5523.52	0.000342019	0.00328378	6.3604e-06	6	253.621	0.00241366	0.00375591	6.30009e-05	0.666667	0.0459166	7.05709	1.14378	9.90518	4	11.6454	0.0170334	0.00429593	0.000624035
-21293	51341	hdf	zinc finger and BTB domain containing 7A	51341	NP_056982.1	7	459.519	0.000342038	0.0244952	6.10529e-06	6	8.04475	0.00241595	0.0408385	6.15344e-05	0.857143	0.0175069	7.06341	1.6672	10.0789	5.14286	0.140839	0.0170648	0.0680862	0.000620196
-22117	6387	hdf	chemokine (C-X-C motif) ligand 12 (stromal cell-derived factor 1) isoform alpha	6387	NP_954637.1	8	5544.89	0.000342022	0.0065039	6.06204e-06	6	294.774	0.00241519	0.00944266	6.03383e-05	0.75	0.0531614	7.06149	1.45185	9.95347	4.5	15.6706	0.0170548	0.0137093	0.000600576
-19441	10575	hdf	chaperonin containing TCP1, subunit 4 (delta)	10575	NP_006421.2	13	3298.15	0.00034205	0.0203208	5.89941e-06	6	214.638	0.00241578	0.0175706	5.79906e-05	0.461538	0.0650783	7.06265	0.864657	9.82991	2.76923	13.9683	0.0170618	0.0151925	0.000570042
-22276	5511	hdf	protein phosphatase 1 regulatory inhibitor subunit 8 isoform alpha	5511	NP_054829.2	16	27647.2	0.000342076	0.0381226	6.58622e-06	6	201.654	0.00241597	0.0211015	5.96026e-05	0.375	0.00729382	7.06267	0.553517	9.04959	2.25	1.47083	0.0170632	0.0116801	0.000539379
-24819	2976	hdf	general transcription factor IIIC, polypeptide 2, beta 110kDa	2976	NP_001512.1	7	2497.76	0.000342049	0.0335808	5.68622e-06	6	189.665	0.00241652	0.0622319	5.48881e-05	0.857143	0.0759339	7.06484	1.8532	9.65281	5.14286	14.402	0.0170723	0.115328	0.000529824
-21475	5435	hdf	DNA directed RNA polymerase II polypeptide F	5435	NP_068809.1	11	947.824	0.000342032	0.0298197	5.53935e-06	6	108.978	0.00241526	0.0281464	5.38931e-05	0.545455	0.114978	7.0615	0.943886	9.72913	3.27273	12.5301	0.0170554	0.026567	0.000524333
-22442	5684	hdf	proteasome alpha 3 subunit isoform 1	5684	NP_002779.1	13	19290.8	0.000342062	0.0197246	6.66022e-06	6	1890.55	0.00241604	0.0304076	5.89573e-05	0.461538	0.0980029	7.06316	1.54161	8.85214	2.76923	185.279	0.0170649	0.0468767	0.000521898
-20664	5605	hdf	mitogen-activated protein kinase kinase 2	5605	NP_109587.1	10	11797.6	0.000342057	0.030817	6.04579e-06	6	47.4549	0.00241642	0.0408161	5.60785e-05	0.6	0.00402243	7.06439	1.32446	9.27563	3.6	0.190884	0.0170706	0.0540595	0.000520164
-20526	1284	hdf	alpha 2 type IV collagen preproprotein	1284	NP_001837.2	15	6762.16	0.00034203	0.00679102	7.18431e-06	6	29.7411	0.00241461	0.00543445	6.11257e-05	0.4	0.00439817	7.05965	0.80024	8.50823	2.4	0.130807	0.0170463	0.00434887	0.000520071
-21151	3135	hdf	major histocompatibility complex, class I, G precursor	3135	NP_002118.1	11	14780.5	0.000341992	0.00165494	8.74297e-06	6	127.611	0.00241239	0.000826354	6.72654e-05	0.545455	0.00863374	7.05394	0.499325	7.69365	3.27273	1.10176	0.0170168	0.000412619	0.000517516
-22058	2966	hdf	general transcription factor IIH, polypeptide 2, 44kD subunit	2966	NP_001506.1	7	104.343	0.000342017	0.0165424	5.4129e-06	6	7.70558	0.00241486	0.0320695	5.28747e-05	0.857143	0.0738488	7.06064	1.93863	9.76827	5.14286	0.569048	0.0170504	0.0621709	0.000516494
-20530	7042	hdf	transforming growth factor, beta 2	7042	NP_003229.1	19	37608.2	0.000342061	0.0249412	8.7752e-06	6	387.263	0.00241467	0.00438951	6.7138e-05	0.315789	0.0102973	7.05916	0.175994	7.65088	1.89474	3.98776	0.0170455	0.00077253	0.000513665
-23613	1950	hdf	epidermal growth factor (beta-urogastrone)	1950	NP_001954.1	14	20421.7	0.00034207	0.0588909	6.91399e-06	6	643.401	0.00241687	0.0449962	5.82292e-05	0.428571	0.0315057	7.06542	0.76406	8.42194	2.57143	20.2708	0.0170762	0.0343798	0.000490403
-20681	1315	hdf	coatomer protein complex, subunit beta	1315	NP_057535.1	21	56181.2	0.00034206	0.0158869	9.73914e-06	6	1051.75	0.00241454	0.00466332	6.90078e-05	0.285714	0.0187206	7.05882	0.293533	7.08562	1.71429	19.6893	0.0170438	0.00136884	0.000488963
-24821	9330	hdf	general transcription factor IIIC, polypeptide 3, 102kDa	9330	NP_036218.1	9	2268.64	0.000342048	0.0323489	6.16592e-06	6	143.917	0.00241636	0.060155	5.48825e-05	0.666667	0.0634375	7.06438	1.85957	8.90093	4	9.12972	0.0170701	0.111862	0.000488505
-20790	3708	hdf	inositol 1,4,5-triphosphate receptor, type 1	3708	NP_002213.1	24	135321	0.000342058	0.0141452	1.25581e-05	6	1725.78	0.0024158	0.015255	7.79826e-05	0.25	0.0127532	7.06253	1.07846	6.20973	1.5	22.0092	0.0170616	0.0164518	0.00048425
-21130	3684	hdf	integrin alpha M precursor	3684	NP_000623.2	15	22986.9	0.000342036	0.00762101	8.36947e-06	6	353.513	0.00241464	0.00604891	6.27674e-05	0.4	0.0153789	7.0596	0.793715	7.49957	2.4	5.43663	0.0170464	0.00480112	0.000470728
-22243	2068	hdf	excision repair cross-complementing rodent repair deficiency, complementation group 2 protein	2068	NP_000391.1	8	23175.7	0.000342069	0.0464577	5.57498e-06	6	124.052	0.0024172	0.0733845	5.12046e-05	0.75	0.00535267	7.06639	1.5796	9.18471	4.5	0.664007	0.0170809	0.115918	0.0004703
-20890	83737	hdf	itchy homolog E3 ubiquitin protein ligase	83737	NP_113671.3	24	37159.8	0.000342088	0.0776367	8.55242e-06	6	478.056	0.00241704	0.0580758	6.26481e-05	0.25	0.0128648	7.06555	0.748045	7.32519	1.5	6.15011	0.0170777	0.0434433	0.000458909
-19905	161	hdf	adaptor-related protein complex 2, alpha 2 subunit	161	NP_036437.1	15	23362.9	0.000342075	0.0412157	7.03012e-06	6	1110.75	0.00241662	0.0304149	5.65153e-05	0.4	0.0475434	7.06459	0.737944	8.03903	2.4	52.8089	0.0170724	0.0224445	0.000454328
-23092	2246	hdf	fibroblast growth factor 1 (acidic) isoform 1 precursor	2246	NP_000791.1	15	38464.2	0.000342052	0.02246	8.24577e-06	6	29.8585	0.00241558	0.037492	6.08411e-05	0.4	0.000776268	7.06201	1.66928	7.37847	2.4	0.0231782	0.0170588	0.0625845	0.000448914
-26029	6883	hdf	TAF12 RNA polymerase II, TATA box binding protein (TBP)-associated factor, 20 kD	6883	NP_005635.1	9	731.039	0.000342043	0.0268934	5.80505e-06	6	15.3759	0.00241602	0.0567452	5.10344e-05	0.666667	0.021033	7.06351	2.11	8.79139	4	0.323402	0.0170656	0.119733	0.000448663
-26364	5982	hdf	replication factor C 2 (40kD) isoform 1	5982	NP_852136.1	10	7117.69	0.000342066	0.0342377	6.35548e-06	6	176.38	0.0024169	0.0511388	5.28359e-05	0.6	0.0247805	7.0656	1.49364	8.31344	3.6	4.37079	0.0170769	0.0763828	0.000439249
-19495	5880	hdf	ras-related C3 botulinum toxin substrate 2	5880	NP_002863.1	13	9425.73	0.000342054	0.0161267	7.79069e-06	6	163.163	0.00241581	0.0162821	5.84057e-05	0.461538	0.0173104	7.06266	1.00964	7.49686	2.76923	2.82443	0.0170621	0.016439	0.00043786
-21467	10621	hdf	DNA-directed RNA polymerase III 39 kDa polypeptide F	10621	NP_006457.2	13	21610.6	0.000342056	0.0276747	7.69789e-06	6	989.783	0.00241637	0.0369997	5.79065e-05	0.461538	0.0458007	7.06424	1.33695	7.52239	2.76923	45.3328	0.0170698	0.0494669	0.000435595
-21169	597	hdf	BCL2-related protein A1	597	NP_004040.1	13	14934.3	0.000342064	0.0310037	7.30307e-06	6	377.141	0.00241685	0.0321312	5.4586e-05	0.461538	0.0252534	7.0655	1.03637	7.47439	2.76923	9.52408	0.0170763	0.0332997	0.000407997
-21947	3836	hdf	karyopherin alpha 1	3836	NP_002255.2	17	15488.1	0.000342063	0.0296363	7.49253e-06	6	319.785	0.00241627	0.0306412	5.48782e-05	0.352941	0.0206471	7.06381	1.03391	7.32438	2.11765	6.60263	0.0170681	0.0316802	0.000401948
-23014	5609	hdf	mitogen-activated protein kinase kinase 7	5609	NP_660186.1	20	8075.21	0.000342061	0.0304739	9.01368e-06	6	38.7098	0.002416	0.0281771	5.97158e-05	0.3	0.00479366	7.06307	0.924631	6.62502	1.8	0.185561	0.0170644	0.0260535	0.000395618
-23179	7422	hdf	vascular endothelial growth factor A isoform b precursor	7422	NP_003367.4	17	151809	0.000342059	0.0327942	9.67812e-06	6	713.52	0.00241637	0.0378364	6.12988e-05	0.352941	0.00470011	7.0642	1.15375	6.33375	2.11765	3.35362	0.0170697	0.0436538	0.000388251
-20417	9131	hdf	programmed cell death 8 isoform 1	9131	NP_004199.1	16	51399.9	0.000342088	0.0632271	6.73559e-06	6	182.578	0.00241772	0.0788184	5.06999e-05	0.375	0.00355212	7.06753	1.24659	7.52717	2.25	0.64854	0.0170873	0.0982543	0.000381627
-24528	5598	hdf	mitogen-activated protein kinase 7 isoform 1	5598	NP_002740.2	14	18526.9	0.000342067	0.0428228	8.38559e-06	6	61.2017	0.00241696	0.0537105	5.64515e-05	0.428571	0.0033034	7.06576	1.25425	6.73196	2.57143	0.202174	0.0170777	0.0673663	0.000380029
-19266	335	hdf	apolipoprotein A-I preproprotein	335	NP_000030.1	18	96910.6	0.000342038	0.00896548	1.93732e-05	6	59.8206	0.00241397	0.00504877	8.37068e-05	0.333333	0.000617276	7.0576	0.563134	4.32076	2	0.0369258	0.0170368	0.00284313	0.000361676
-19557	81	hdf	actinin, alpha 4	81	NP_004915.2	20	48626.9	0.000342059	0.0133722	1.08694e-05	6	559.567	0.00241537	0.00984077	6.25476e-05	0.3	0.0115073	7.06126	0.73591	5.75446	1.8	6.43913	0.0170555	0.00724192	0.000359928
-20859	5516	hdf	protein phosphatase 2, catalytic subunit, beta isoform	5516	NP_004147.1	27	15599.6	0.000342062	0.0385894	9.05364e-06	6	297.511	0.00241612	0.0357578	5.62587e-05	0.222222	0.0190717	7.06341	0.926621	6.21393	1.33333	5.67403	0.0170661	0.0331339	0.000349588
-22794	4099	hdf	myelin associated glycoprotein isoform a precursor	4099	NP_002352.1	17	51249.6	0.000342059	0.0183525	9.53978e-06	6	630.541	0.00241608	0.018243	5.76249e-05	0.352941	0.0123033	7.06334	0.99403	6.04049	2.11765	7.75774	0.0170656	0.018134	0.000348083
-23795	6386	hdf	syntenin isoform 1	6386	NP_005616.2	28	92067.8	0.000342064	0.0170153	1.29342e-05	6	364.884	0.00241513	0.00626876	6.66381e-05	0.214286	0.00396321	7.06046	0.368419	5.15207	1.28571	1.44611	0.0170519	0.00230953	0.000343324
-22738	1232	hdf	CC chemokine receptor 3	1232	NP_001828.1	14	40789.6	0.000342011	0.0060777	1.17118e-05	6	147.09	0.00241348	0.00383374	6.32767e-05	0.428571	0.00360606	7.05674	0.630788	5.40283	2.57143	0.530414	0.0170313	0.00241828	0.000341873
-21156	3107	hdf	major histocompatibility complex, class I, C precursor	3107	NP_002108.4	14	48809.2	0.000342017	0.00397299	1.35431e-05	6	159.633	0.00241409	0.00293341	6.63235e-05	0.428571	0.00327056	7.0584	0.738338	4.89723	2.57143	0.522091	0.0170396	0.00216585	0.000324802
-19410	3791	hdf	kinase insert domain receptor (a type III receptor tyrosine kinase)	3791	NP_002244.1	17	43356.7	0.000342067	0.0635332	9.41908e-06	6	129.07	0.00241687	0.0460126	5.40585e-05	0.352941	0.00297692	7.0655	0.72423	5.73925	2.11765	0.384231	0.0170764	0.0333237	0.000310255
-25482	8021	hdf	nucleoporin 214kDa	8021	NP_005076.3	18	37169.6	0.000342055	0.0307329	9.6864e-06	6	188.606	0.00241574	0.044611	5.44821e-05	0.333333	0.0050742	7.06243	1.45157	5.62459	2	0.957023	0.017061	0.0647561	0.00030644
-24475	4149	hdf	MAX protein isoform a	4149	NP_002373.3	22	39659.8	0.000342071	0.0567462	1.00739e-05	6	12.1034	0.00241644	0.0693969	5.54989e-05	0.272727	0.000305181	7.06414	1.22293	5.50919	1.63636	0.00369374	0.01707	0.0848678	0.000305754
-19853	5530	hdf	protein phosphatase 3 (formerly 2B), catalytic subunit, alpha isoform (calcineurin A alpha)	5530	NP_000935.1	17	46021.6	0.000342072	0.0231615	1.05124e-05	6	243.711	0.00241637	0.0290066	5.6526e-05	0.352941	0.00529559	7.06394	1.25236	5.37708	2.11765	1.29059	0.0170691	0.0363268	0.000303945
-20982	1649	hdf	DNA-damage-inducible transcript 3	1649	NP_004074.2	16	24146.4	0.000342074	0.0603805	8.61578e-06	6	21.4774	0.00241684	0.0958902	5.09903e-05	0.375	0.000889467	7.06527	1.5881	5.91825	2.25	0.0191034	0.0170756	0.152283	0.000301773
-20953	808	hdf	calmodulin 3	808	NP_005175.2	27	61181.8	0.000342082	0.0677764	1.05222e-05	6	334.413	0.00241699	0.0568384	5.39751e-05	0.222222	0.00546589	7.06552	0.838617	5.12963	1.33333	1.82786	0.0170773	0.0476657	0.000276873
-20024	3106	hdf	major histocompatibility complex, class I, B	3106	NP_005505.2	23	93535	0.000342061	0.0184219	1.47085e-05	6	1690.16	0.00241553	0.0125006	6.07671e-05	0.26087	0.0180698	7.06169	0.678573	4.13142	1.56522	30.541	0.0170577	0.00848259	0.000251054
-20702	896	hdf	cyclin D3	896	NP_001751.1	22	51076.2	0.000342082	0.0667656	9.93769e-06	6	72.8941	0.00241717	0.0822661	4.89451e-05	0.272727	0.00142716	7.06605	1.23216	4.9252	1.63636	0.104032	0.0170798	0.101365	0.000241064
-20799	10567	hdf	Rab acceptor 1	10567	NP_006414.1	35	181611	0.000342075	0.0239134	1.58076e-05	6	194.584	0.0024158	0.0136606	5.83511e-05	0.171429	0.00107144	7.0622	0.571254	3.69134	1.02857	0.208485	0.0170609	0.00780368	0.000215394
-19511	7169	hdf	tropomyosin 2 (beta) isoform 1	7169	NP_003280.2	9	21922	0.00034206	0.0227571	1.14395e-05	5	1081.33	0.00241628	0.0363372	0.000128063	0.555556	0.0493262	7.06389	1.59674	11.1948	2.77778	53.3379	0.0170683	0.0580212	0.00143364
-25087	54476	hdf	TRIAD3 protein isoform a	54476	NP_996994.1	12	16603	0.00034203	0.00784358	8.796e-06	5	1542.65	0.00241349	0.00435516	9.00569e-05	0.416667	0.092914	7.05637	0.555251	10.2384	2.08333	143.334	0.0170305	0.0024182	0.000922037
-22142	929	hdf	CD14 antigen precursor	929	NP_000582.1	8	9644.06	0.000342011	0.00355234	6.56279e-06	5	576.923	0.00241353	0.00330505	7.07356e-05	0.625	0.0598217	7.05688	0.930388	10.7783	3.125	34.5125	0.017032	0.00307498	0.000762409
-22290	5523	hdf	protein phosphatase 2, regulatory subunit B'', alpha isoform 1	5523	NP_002709.2	6	425.747	0.000342032	0.013056	5.81957e-06	5	18.1138	0.00241475	0.0116923	6.50063e-05	0.833333	0.0425459	7.06002	0.895553	11.1703	4.16667	0.770667	0.0170482	0.0104711	0.00072614
-20572	4316	hdf	matrix metalloproteinase 7 preproprotein	4316	NP_002414.1	9	17702	0.000342038	0.0105526	6.39334e-06	5	1276.76	0.00241529	0.0117529	6.56413e-05	0.555556	0.0721252	7.06147	1.11375	10.2671	2.77778	92.0863	0.0170555	0.0130898	0.000673947
-21792	915	hdf	CD3D antigen, delta polypeptide isoform A precursor	915	NP_000723.1	6	1148.97	0.000342005	0.00334535	6.12773e-06	5	194.456	0.00241401	0.00442757	6.39165e-05	0.833333	0.169244	7.0584	1.3235	10.4307	4.16667	32.9107	0.017039	0.00585989	0.000666694
-22157	941	hdf	CD80 antigen precursor	941	NP_005182.1	5	35.5665	0.000341992	0.00405148	6.7047e-06	5	2.009	0.00241375	0.00645842	6.65278e-05	1	0.0564858	7.05792	1.59409	9.92257	5	0.11348	0.017036	0.0102953	0.000660127
-22094	926	hdf	CD8b antigen isoform 1 precursor	926	NP_742097.1	5	778.403	0.000342021	0.00780801	6.24397e-06	5	145.029	0.00241496	0.0103895	6.39103e-05	1	0.186316	7.06085	1.33063	10.2355	5	27.0213	0.0170517	0.0138246	0.000654154
-26143	6895	hdf	TAR RNA binding protein 2 isoform a	6895	NP_599150.1	6	709.634	0.000342037	0.00852283	6.11312e-06	5	40.1589	0.0024154	0.0131455	6.3037e-05	0.833333	0.056591	7.0618	1.54239	10.3118	4.16667	2.27263	0.0170571	0.0202755	0.000650023
-22842	6890	hdf	transporter 1, ATP-binding cassette, sub-family B	6890	NP_000584.2	10	19657.6	0.000342023	0.00417822	6.90352e-06	5	314.091	0.00241295	0.00146438	6.69828e-05	0.5	0.0159781	7.05492	0.35048	9.7027	2.5	5.01856	0.0170232	0.000513237	0.000649914
-21766	2923	hdf	protein disulfide isomerase-associated 3 precursor	2923	NP_005304.3	9	25754.8	0.00034205	0.0180336	7.49679e-06	5	3049.01	0.00241653	0.0272616	6.76723e-05	0.555556	0.118386	7.06485	1.51171	9.02683	2.77778	360.96	0.0170724	0.0412117	0.000610866
-24945	5688	hdf	proteasome alpha 7 subunit	5688	NP_002783.1	8	8643.02	0.000342047	0.0124979	5.62118e-06	5	2898.57	0.00241454	0.00338173	5.77229e-05	0.625	0.335366	7.05909	0.270585	10.2688	3.125	972.082	0.0170445	0.000915043	0.000592746
-22310	23291	hdf	FBXW11: F-box and WD-40 domain protein 11; beta-transducin repeat-containing protein 2	23291	NP_387449.2	10	2938.12	0.00034205	0.0191635	6.34125e-06	5	6.60163	0.00241537	0.0213953	6.11713e-05	0.5	0.00224689	7.06144	1.11646	9.64656	2.5	0.0148331	0.017056	0.0238871	0.000590092
-22736	6355	hdf	small inducible cytokine A8 precursor	6355	NP_005614.2	6	3221.31	0.000341991	0.00342684	5.58968e-06	5	147.071	0.00241358	0.00528425	5.71892e-05	0.833333	0.0456557	7.05744	1.54202	10.2312	4.16667	6.71464	0.0170337	0.00814842	0.000585115
-22216	3109	hdf	major histocompatibility complex, class II, DM beta precursor	3109	NP_002109.1	6	7878.21	0.000342011	0.00415969	6.15046e-06	5	67.0661	0.00241472	0.00620223	5.90034e-05	0.833333	0.00851287	7.06035	1.49103	9.59332	4.16667	0.570925	0.0170488	0.00924772	0.000566039
-19518	7170	hdf	tropomyosin 3 isoform 1	7170	NP_689476.2	12	14573	0.000342061	0.0187015	6.53536e-06	5	151.065	0.0024161	0.0249215	6.05867e-05	0.416667	0.0103661	7.06336	1.33259	9.27059	2.08333	1.56596	0.0170658	0.0332102	0.000561675
-24386	5786	hdf	protein tyrosine phosphatase, receptor type, A isoform 1 precursor	5786	NP_002827.1	8	4611.84	0.000342066	0.0549261	5.77978e-06	5	4.13754	0.00241703	0.0550384	5.69693e-05	0.625	0.000897156	7.06598	1.00204	9.85666	3.125	0.00371202	0.0170787	0.0551508	0.000561527
-19932	53371	hdf	nucleoporin 54kDa	53371	NP_059122.2	7	4484.13	0.00034204	0.00731815	5.61036e-06	5	161.164	0.00241421	0.00819887	5.59306e-05	0.714286	0.0359411	7.05826	1.12035	9.96915	3.57143	5.79242	0.0170401	0.00918558	0.00055758
-27255	6737	hdf	52kD Ro/SSA autoantigen	6737	NP_003132.2	8	5846.87	0.00034207	0.0437896	6.06961e-06	5	8.44079	0.00241688	0.0619316	5.74221e-05	0.625	0.00144364	7.06545	1.4143	9.46059	3.125	0.0121855	0.0170763	0.0875898	0.000543247
-21362	2212	hdf	Fc fragment of IgG, low affinity IIa, receptor for (CD32)	2212	NP_067674.2	9	16141.1	0.000342063	0.0505395	5.60538e-06	5	700.882	0.00241683	0.0431183	5.47848e-05	0.555556	0.0434221	7.06543	0.853161	9.77361	2.77778	30.4338	0.0170759	0.0367868	0.000535445
-20460	959	hdf	CD40 ligand	959	NP_000065.1	8	34443.6	0.00034206	0.0213226	8.36003e-06	5	448.588	0.00241661	0.0257067	6.65537e-05	0.625	0.0130239	7.06487	1.20561	7.96094	3.125	5.84235	0.017073	0.0309923	0.00052983
-24820	9328	hdf	general transcription factor IIIC, polypeptide 5, 63kDa	9328	NP_036219.1	6	7.2704	0.000342021	0.0178386	5.42068e-06	5	0	0.00241516	0.0335228	5.34475e-05	0.833333	0	7.06143	1.87923	9.85992	4.16667	0	0.0170545	0.062997	0.000526988
-19226	5047	hdf	PAEP: progestagen-associated endometrial protein (placental protein 14, pregnancy-associated endometrial alpha-2-globulin, alpha uterine protein)	5047	NP_002562.2	8	13969.1	0.000342064	0.0211175	5.40604e-06	5	649.904	0.0024168	0.0217497	5.30334e-05	0.625	0.0465245	7.06534	1.02994	9.81003	3.125	30.2364	0.0170755	0.0224008	0.00052026
-25780	6119	hdf	replication protein A3, 14kDa	6119	NP_002938.1	17	23877.1	0.000342056	0.0159413	8.50967e-06	5	0	0.00241441	0.0104227	6.62113e-05	0.294118	0	7.05854	0.653821	7.7807	1.47059	0	0.0170422	0.0068146	0.00051517
-23084	4311	hdf	membrane metallo-endopeptidase	4311	NP_000893.2	5	1319.64	0.00034207	0.0443998	4.94897e-06	5	194.015	0.00241744	0.0584669	4.96711e-05	1	0.147021	7.06708	1.31683	10.0367	5	28.5243	0.0170842	0.0769908	0.000498533
-20866	7846	hdf	tubulin, alpha 1a	7846	NP_006000.2	18	41148.3	0.000342082	0.0448068	9.82831e-06	5	1271.4	0.00241678	0.0469509	6.91914e-05	0.277778	0.030898	7.06492	1.04785	7.04001	1.38889	39.2837	0.0170744	0.0491975	0.000487108
-21148	912	hdf	CD1D antigen precursor	912	NP_001757.1	6	13491	0.000342024	0.00606365	6.84672e-06	5	487.801	0.00241527	0.0068957	5.7351e-05	0.833333	0.0361576	7.06171	1.13722	8.37643	4.16667	17.6377	0.0170559	0.00784192	0.000480396
-22146	1604	hdf	decay accelerating factor for complement	1604	NP_000565.1	8	27851.5	0.000342037	0.0197956	7.94585e-06	5	403.22	0.00241563	0.0245379	6.1705e-05	0.625	0.0144775	7.06249	1.23956	7.7657	3.125	5.83761	0.0170604	0.0304162	0.000479183
-26729	5713	hdf	proteasome 26S non-ATPase subunit 7	5713	NP_002802.2	8	2177.04	0.00034204	0.00901963	5.42968e-06	5	8.12392	0.00241368	0.00436146	5.08708e-05	0.625	0.00373163	7.05671	0.483552	9.36902	3.125	0.0303155	0.0170326	0.002109	0.00047661
-22963	5706	hdf	proteasome 26S ATPase subunit 6	5706	NP_002797.2	11	13134.6	0.000342046	0.0131487	6.75535e-06	5	106.528	0.00241412	0.00519129	5.65301e-05	0.454545	0.00811053	7.05788	0.394815	8.3682	2.27273	0.864001	0.0170386	0.0020496	0.000473055
-22244	7465	hdf	wee1 tyrosine kinase	7465	NP_003381.1	11	11464	0.00034207	0.0379046	6.31268e-06	5	153.492	0.00241641	0.0305394	5.45482e-05	0.454545	0.0133891	7.06407	0.805689	8.64105	2.27273	2.05511	0.0170697	0.0246052	0.000471354
-21655	966	hdf	CD59 antigen p18-20	966	NP_000602.1	10	48172.2	0.000342053	0.0231209	9.06272e-06	5	1434.6	0.00241669	0.026146	6.53006e-05	0.5	0.0297807	7.06525	1.13084	7.20541	2.5	42.7235	0.0170745	0.0295668	0.000470517
-25075	5328	hdf	urokinase plasminogen activator preproprotein	5328	NP_002649.1	13	21159.9	0.000342044	0.0104287	7.4563e-06	5	301.077	0.00241546	0.0105708	5.91266e-05	0.384615	0.0142287	7.06184	1.01363	7.92975	1.92308	4.28392	0.0170576	0.0107149	0.000468859
-23090	5048	hdf	platelet-activating factor acetylhydrolase, isoform Ib, alpha subunit (45kD)	5048	NP_000421.1	19	52234.9	0.000342065	0.0176153	1.0983e-05	5	69.4475	0.00241521	0.0199166	7.11695e-05	0.263158	0.00132952	7.06068	1.13064	6.47998	1.31579	0.0923319	0.017053	0.0225185	0.000461177
-20860	5522	hdf	gamma isoform of regulatory subunit B55, protein phosphatase 2 isoform a	5522	NP_065149.2	13	2160.6	0.00034205	0.0223105	5.89635e-06	5	138.209	0.00241604	0.020769	5.17361e-05	0.384615	0.0639681	7.06341	0.930908	8.77426	1.92308	8.84099	0.0170655	0.019334	0.000453946
-24210	3575	hdf	interleukin 7 receptor precursor	3575	NP_002176.2	7	11205	0.000342046	0.0292404	6.708e-06	5	406.716	0.00241607	0.0347064	5.45737e-05	0.714286	0.0362976	7.06358	1.18693	8.13562	3.57143	14.7628	0.0170661	0.0411942	0.000443991
-19358	2906	hdf	N-methyl-D-aspartate receptor subunit 2D precursor	2906	NP_000827.1	14	29289	0.00034207	0.0259783	7.16168e-06	5	181.595	0.00241551	0.00984314	5.61635e-05	0.357143	0.00620009	7.06145	0.378899	7.84222	1.78571	1.1259	0.017057	0.00372955	0.000440447
-25274	7412	hdf	vascular cell adhesion molecule 1 isoform a precursor	7412	NP_001069.1	9	26049	0.000342034	0.00943645	7.39653e-06	5	865.48	0.00241553	0.0153565	5.7049e-05	0.555556	0.033225	7.06225	1.62736	7.71294	2.77778	28.7556	0.0170591	0.0249904	0.000440015
-22208	1936	hdf	eukaryotic translation elongation factor 1 delta isoform 1	1936	NP_115754.2	19	78192.1	0.000342069	0.0271119	1.03084e-05	5	181.612	0.00241627	0.0303129	6.68165e-05	0.263158	0.00232264	7.06368	1.11806	6.48176	1.31579	0.42182	0.0170678	0.0338918	0.000433088
-24801	2958	hdf	general transcription factor IIA, 2 (12kD subunit)	2958	NP_004483.1	7	785.655	0.000342032	0.0245133	5.4998e-06	5	7.8263	0.00241569	0.0537869	4.86009e-05	0.714286	0.0099615	7.06278	2.19419	8.83684	3.57143	0.0779617	0.0170615	0.118019	0.000429478
-24228	6449	hdf	small glutamine-rich tetratricopeptide	6449	NP_003012.1	20	82518.2	0.000342071	0.0272749	1.44212e-05	5	1025.23	0.00241578	0.0257272	7.80153e-05	0.25	0.0124243	7.06221	0.943257	5.40977	1.25	12.7379	0.0170607	0.0242674	0.000422045
-22667	5045	hdf	furin preproprotein	5045	NP_002560.1	10	47676.4	0.000342043	0.00676689	9.80401e-06	5	930.321	0.00241554	0.0076618	6.43147e-05	0.5	0.0195132	7.0621	1.13225	6.56004	2.5	18.1536	0.0170588	0.00867506	0.000421907
-22037	892	hdf	cyclin C isoform a	892	NP_005181.2	11	2519.89	0.000342069	0.0785962	5.2892e-06	5	15.6359	0.00241725	0.10307	4.67333e-05	0.454545	0.00620499	7.06657	1.31139	8.83561	2.27273	0.0970205	0.0170817	0.135166	0.000412917
-25483	3843	hdf	RAN binding protein 5	3843	NP_002262.3	11	17276.6	0.000342045	0.0133872	7.34531e-06	5	7.82356	0.00241402	0.0127644	5.49211e-05	0.454545	0.000452841	7.0576	0.953483	7.47703	2.27273	0.00354283	0.0170372	0.0121707	0.000410647
-22062	5682	hdf	proteasome alpha 1 subunit isoform 2	5682	NP_002777.1	18	40271.4	0.000342071	0.0215207	7.51778e-06	5	3787.08	0.00241529	0.00913697	5.48101e-05	0.277778	0.094039	7.06078	0.424567	7.29073	1.38889	356.133	0.0170538	0.00387925	0.000399606
-20524	1278	hdf	alpha 2 type I collagen	1278	NP_000080.2	16	28431.3	0.000342046	0.0118275	8.07716e-06	5	284.015	0.00241547	0.00929709	5.65716e-05	0.3125	0.00998951	7.06183	0.786054	7.0039	1.5625	2.83718	0.0170576	0.00730802	0.000396222
-21276	5600	hdf	mitogen-activated protein kinase 11	5600	NP_002742.3	10	3010	0.000342069	0.0590786	5.79029e-06	5	52.8429	0.00241676	0.0820739	4.75747e-05	0.5	0.0175558	7.06514	1.38923	8.21629	2.5	0.927699	0.0170748	0.11402	0.000390887
-23183	6711	hdf	spectrin, beta, non-erythrocytic 1 isoform 1	6711	NP_003119.2	14	69445	0.000342075	0.0363511	6.77286e-06	5	210.268	0.00241633	0.03951	5.12041e-05	0.357143	0.00302783	7.06374	1.0869	7.56019	1.78571	0.636655	0.0170683	0.0429434	0.000387112
-19446	1072	hdf	cofilin 1 (non-muscle)	1072	NP_005498.1	16	18255.7	0.000342051	0.0109397	8.60559e-06	5	119.187	0.00241507	0.00766503	5.72503e-05	0.3125	0.00652875	7.06056	0.700664	6.65269	1.5625	0.778142	0.0170518	0.00537061	0.000380868
-21253	10018	hdf	BCL2-like 11 isoform 6	10018	NP_006529.1	10	15362.3	0.000342061	0.0186912	7.17878e-06	5	41.9223	0.00241558	0.0244713	5.11268e-05	0.5	0.00272891	7.06184	1.30924	7.12193	2.5	0.114402	0.0170584	0.0320388	0.000364121
-20532	3339	hdf	heparan sulfate proteoglycan 2	3339	NP_005520.3	17	19165.4	0.000342046	0.0100206	8.14621e-06	5	212.779	0.00241576	0.0097207	5.38334e-05	0.294118	0.0111022	7.06266	0.970071	6.60841	1.47059	2.36231	0.0170617	0.00942976	0.000355753
-21269	6647	hdf	superoxide dismutase 1, soluble	6647	NP_000445.1	9	23243.9	0.000342083	0.0568294	6.96769e-06	5	328.044	0.00241784	0.0853231	4.88271e-05	0.555556	0.0141131	7.068	1.50139	7.00764	2.77778	4.62973	0.0170893	0.128103	0.000342163
-23667	4495	hdf	metallothionein 1G	4495	NP_005941.1	11	16332.5	0.000342063	0.0720222	6.47386e-06	5	0	0.0024168	0.0919576	4.69269e-05	0.454545	0	7.06537	1.2768	7.24867	2.27273	0	0.0170756	0.117411	0.000340158
-20822	391	hdf	ras homolog gene family, member G	391	NP_001656.2	14	15840.5	0.000342039	0.0150358	9.14111e-06	5	225.669	0.00241528	0.0144059	5.51617e-05	0.357143	0.0142464	7.06143	0.958106	6.03447	1.78571	3.21496	0.0170554	0.0138024	0.000332872
-21538	7314	hdf	ubiquitin B precursor	7314	NP_061828.1	14	21996.8	0.000342087	0.0759858	6.86969e-06	5	109.498	0.00241745	0.0888653	4.75973e-05	0.357143	0.00497792	7.06676	1.1695	6.92859	1.78571	0.545075	0.0170835	0.103928	0.000329782
-21080	10197	hdf	proteasome activator subunit 3 isoform 1	10197	NP_005780.2	17	61336.2	0.00034208	0.0499181	1.15173e-05	5	456.295	0.00241706	0.0673961	6.14301e-05	0.294118	0.00743924	7.06578	1.35013	5.33371	1.47059	3.39449	0.0170784	0.0909938	0.00032765
-26067	5710	hdf	proteasome 26S non-ATPase subunit 4 isoform 1	5710	NP_002801.1	15	42678.8	0.000342059	0.0206323	9.85804e-06	5	334.997	0.00241473	0.010328	5.64578e-05	0.333333	0.00784926	7.05939	0.500577	5.72709	1.66667	2.62948	0.0170465	0.00516999	0.000323339
-21552	8370	hdf	histone 2, H4	8370	NP_003539.1	11	16381.9	0.000342058	0.038994	7.78983e-06	5	271.43	0.00241676	0.0514904	5.01652e-05	0.454545	0.0165689	7.06537	1.32047	6.43984	2.27273	4.49729	0.0170753	0.0679917	0.000323056
-22492	3159	hdf	high mobility group AT-hook 1 isoform a	3159	NP_665906.1	13	18818.2	0.000342072	0.0676749	6.92618e-06	5	17.5719	0.0024169	0.0936918	4.70144e-05	0.384615	0.000933769	7.06547	1.38444	6.78793	1.92308	0.0164081	0.0170765	0.12971	0.00031913
-22518	3337	hdf	DnaJ (Hsp40) homolog, subfamily B, member 1	3337	NP_006136.1	14	75052.2	0.00034207	0.0385884	7.77772e-06	5	17.78	0.00241629	0.0430998	4.9215e-05	0.357143	0.000236901	7.06373	1.11691	6.32769	1.78571	0.0042121	0.017068	0.0481386	0.000311417
-20660	834	hdf	caspase 1 isoform alpha precursor	834	NP_150634.1	28	137707	0.000342087	0.0769996	1.29785e-05	5	294.97	0.00241673	0.0344152	6.34674e-05	0.178571	0.00214202	7.06467	0.446954	4.89019	0.892857	0.631833	0.0170734	0.015382	0.000310368
-21950	5576	hdf	cAMP-dependent protein kinase, regulatory subunit alpha 2	5576	NP_004148.1	31	136079	0.00034207	0.0267077	1.73513e-05	5	120.758	0.00241567	0.0174138	7.30111e-05	0.16129	0.00088741	7.0619	0.652016	4.20781	0.806452	0.107162	0.0170592	0.0113541	0.000307217
-21155	3105	hdf	major histocompatibility complex, class I, A precursor	3105	NP_002107.3	17	47184.9	0.000342046	0.0126785	1.12814e-05	5	280.8	0.00241402	0.00226772	5.87791e-05	0.294118	0.00595106	7.05758	0.178863	5.21026	1.47059	1.67106	0.0170371	0.000405611	0.000306254
-22500	2623	hdf	GATA binding protein 1	2623	NP_002040.1	21	13208	0.000342081	0.132074	7.06957e-06	5	8.90829	0.00241714	0.117656	4.60301e-05	0.238095	0.000674464	7.06598	0.890831	6.51102	1.19048	0.00600832	0.0170795	0.104811	0.000299703
-20281	3693	hdf	integrin, beta 5	3693	NP_002204.2	16	27026.9	0.000342066	0.0301973	8.5502e-06	5	57.141	0.00241658	0.0297661	5.05268e-05	0.3125	0.00211422	7.06466	0.985719	5.90943	1.5625	0.120809	0.0170723	0.029341	0.000298584
-20280	8726	hdf	embryonic ectoderm development isoform a	8726	NP_003788.2	14	25546.6	0.000342062	0.0435264	8.9446e-06	5	158.749	0.00241645	0.0392822	5.15592e-05	0.357143	0.00621407	7.06436	0.902493	5.76429	1.78571	0.986474	0.0170706	0.0354519	0.000297202
-23691	5478	hdf	peptidylprolyl isomerase A	5478	NP_066953.1	14	44874.2	0.000342072	0.0470413	1.13629e-05	5	740.828	0.00241633	0.0520581	5.6389e-05	0.357143	0.016509	7.06379	1.10665	4.96255	1.78571	12.2303	0.0170684	0.0576099	0.000279833
-19637	9618	hdf	TNF receptor-associated factor 4	9618	NP_004286.2	20	101581	0.000342075	0.0330305	1.25573e-05	5	174.477	0.00241635	0.0261239	5.66006e-05	0.25	0.00171762	7.06379	0.790903	4.5074	1.25	0.299685	0.0170686	0.0206615	0.000255122
-20110	4904	hdf	nuclease sensitive element binding protein 1	4904	NP_004550.2	19	49129	0.000342079	0.0599255	1.02822e-05	5	188.841	0.00241737	0.075778	5.10021e-05	0.263158	0.00384377	7.0667	1.26454	4.96024	1.31579	0.725861	0.0170828	0.095824	0.000252982
-27622	85363	hdf	tripartite motif protein TRIM5 isoform alpha	85363	NP_149023.1	5	3350.52	0.000342058	0.0206627	6.76676e-06	4	1023	0.00241632	0.0236699	0.000167025	0.8	0.305326	7.06407	1.14554	24.6831	3.2	312.348	0.0170691	0.0271148	0.00412269
-24773	3458	hdf	interferon, gamma	3458	NP_000610.2	5	86.0915	0.000341968	0.00134287	6.88364e-06	4	1023	0.00241239	0.00123768	9.67402e-05	0.8	11.8827	7.05442	0.921668	14.0536	3.2	12156	0.017018	0.00114073	0.00135955
-22669	10332	hdf	CLEC4M: C-type lectin domain family 4, member M isoform 1	10332	NP_055072.3	6	1152.99	0.000342034	0.00742947	6.27244e-06	4	27.9643	0.00241287	0.00185647	8.7364e-05	0.666667	0.0242537	7.05448	0.249878	13.9282	2.66667	0.678238	0.0170216	0.000463891	0.00121683
-25158	30835	hdf	CD209 antigen	30835	NP_066978.1	7	2628.31	0.000342051	0.0218133	6.41147e-06	4	560.295	0.00241594	0.0273821	8.48143e-05	0.571429	0.213176	7.06309	1.25529	13.2285	2.28571	119.442	0.017064	0.0343725	0.00112197
-26640	60489	hdf	apolipoprotein B mRNA editing enzyme, catalytic polypeptide-like 3G	60489	NP_068594.1	6	12779.7	0.000342025	0.00401673	7.91748e-06	4	1023	0.0024132	0.00252527	9.41296e-05	0.666667	0.0800489	7.05563	0.628688	11.8888	2.66667	81.89	0.0170267	0.0015876	0.00111909
-21005	6626	hdf	small nuclear ribonucleoprotein polypeptide A	6626	NP_004587.1	8	12830.8	0.00034202	0.00429076	7.83415e-06	4	13.3992	0.00241251	0.00226787	9.09962e-05	0.5	0.0010443	7.05373	0.528547	11.6153	2	0.0139928	0.0170172	0.00119868	0.00105695
-24377	5725	hdf	polypyrimidine tract-binding protein 1 isoform a	5725	NP_002810.1	12	22406	0.000342039	0.010135	7.77256e-06	4	226.12	0.00241419	0.00698709	8.79192e-05	0.333333	0.010092	7.05822	0.689402	11.3115	1.33333	2.28199	0.0170399	0.00481691	0.000994497
-19222	4803	hdf	nerve growth factor, beta polypeptide precursor	4803	NP_002497.2	8	4352.81	0.00034203	0.00592616	6.03042e-06	4	79.7181	0.00241346	0.0019034	7.39995e-05	0.5	0.0183142	7.0563	0.321186	12.271	2	1.45997	0.0170301	0.000611344	0.000908051
-25616	5141	hdf	phosphodiesterase 4A, cAMP-specific (phosphodiesterase E2 dunce homolog, Drosophila)	5141	NP_006193.1	5	928.803	0.000342026	0.00915199	6.37833e-06	4	33.6599	0.00241493	0.0106341	7.56151e-05	0.8	0.0362401	7.06064	1.16195	11.855	3.2	1.21984	0.0170509	0.0123563	0.000896417
-19789	2911	hdf	glutamate receptor, metabotropic 1	2911	NP_000829.1	8	3748.92	0.000342032	0.00538667	5.95381e-06	4	50.1814	0.00241372	0.00231732	7.17555e-05	0.5	0.0133856	7.057	0.430195	12.052	2	0.671707	0.0170336	0.000996897	0.0008648
-20713	4988	hdf	opioid receptor, mu 1 isoform MOR-1	4988	NP_000905.3	9	15618.6	0.000342044	0.00991244	5.81415e-06	4	1229.17	0.00241429	0.00632194	6.94701e-05	0.444444	0.0786993	7.05843	0.637779	11.9484	1.77778	96.7351	0.0170411	0.004032	0.00083006
-22876	7122	hdf	claudin 5	7122	NP_003268.1	5	0	0.000341987	0.00137827	6.83168e-06	4	0	0.00241326	0.00218559	7.41146e-05	0.8	#DIV/0!	7.05657	1.58575	10.8487	3.2	#DIV/0!	0.0170293	0.00346581	0.000804044
-22400	5583	hdf	protein kinase C, eta	5583	NP_006246.2	6	545.051	0.000342046	0.0139674	5.66673e-06	4	13.7387	0.00241544	0.0197956	6.67159e-05	0.666667	0.0252063	7.06174	1.41727	11.7733	2.66667	0.346302	0.0170572	0.0280556	0.000785463
-19340	847	hdf	catalase	847	NP_001743.1	7	5172.13	0.000342049	0.0300052	5.85848e-06	4	26.8773	0.00241583	0.0214968	6.72677e-05	0.571429	0.00519656	7.06281	0.716436	11.4821	2.28571	0.139669	0.0170625	0.0154011	0.000772374
-24939	3082	hdf	hepatocyte growth factor isoform 1 preproprotein	3082	NP_000592.3	8	50985.7	0.000342026	0.0060858	6.86809e-06	4	18.4784	0.00241254	0.000926952	7.20391e-05	0.5	0.000362423	7.05366	0.152314	10.489	2	0.00669701	0.0170172	0.000141188	0.000755615
-26926	10914	hdf	poly(A) polymerase alpha	10914	NP_116021.2	4	2749.9	0.000342048	0.0242567	4.92614e-06	4	849.992	0.0024163	0.04306	6.06676e-05	1	0.309099	7.06421	1.77518	12.3154	4	262.731	0.0170692	0.0764393	0.000747148
-21716	4153	hdf	soluble mannose-binding lectin precursor	4153	NP_000233.1	10	20134.3	0.000342032	0.00762727	6.63001e-06	4	34.8277	0.00241489	0.00623768	6.89157e-05	0.4	0.00172977	7.06043	0.817813	10.3945	1.6	0.0602438	0.0170502	0.00510126	0.000716344
-21388	3914	hdf	laminin subunit beta 3 precursor	3914	NP_000219.2	5	2271.09	0.00034197	0.000680805	5.71147e-06	4	1249.01	0.00241174	0.000587792	6.33465e-05	0.8	0.549961	7.05249	0.863378	11.0911	3.2	686.907	0.0170088	0.000507487	0.000702583
-22070	29969	hdf	MyoD family inhibitor domain containing isoform p40	29969	NP_951038.1	5	212.675	0.000342009	0.0069337	6.55161e-06	4	0	0.0024142	0.0137593	6.78003e-05	0.8	0	7.05887	1.98442	10.3486	3.2	0	0.0170415	0.0273043	0.000701641
-21147	3133	hdf	major histocompatibility complex, class I, E precursor	3133	NP_005507.3	7	4881.44	0.00034197	0.00107265	7.46912e-06	4	11.0307	0.00241167	0.000548679	7.16322e-05	0.571429	0.00225973	7.05227	0.511519	9.59044	2.28571	0.0249264	0.0170077	0.00028066	0.000686984
-23117	3627	hdf	small inducible cytokine B10 precursor	3627	NP_001556.1	7	45238.9	0.000342056	0.0347804	5.92911e-06	4	2108.87	0.00241658	0.0617584	6.35892e-05	0.571429	0.0466162	7.06488	1.77567	10.7249	2.28571	98.3074	0.0170729	0.109662	0.000681989
-23585	10015	hdf	programmed cell death 6 interacting protein	10015	NP_037506.2	16	53227.6	0.000342049	0.0125441	1.05909e-05	4	2054.05	0.0024143	0.00798112	8.37217e-05	0.25	0.0385899	7.05835	0.636244	7.90508	1	79.2657	0.017041	0.00507793	0.000661827
-21744	7433	hdf	vasoactive intestinal peptide receptor 1	7433	NP_004615.2	8	22582.8	0.000342049	0.0124612	6.5658e-06	4	1070.85	0.00241521	0.0159952	6.50337e-05	0.5	0.0474188	7.061	1.2836	9.90491	2	50.7784	0.0170538	0.0205315	0.000644153
-24385	7070	hdf	Thy-1 cell surface antigen	7070	NP_006279.2	4	4.48895	0.000342035	0.0195806	6.55775e-06	4	0.834532	0.00241556	0.0243881	6.49152e-05	1	0.185908	7.06233	1.24552	9.899	4	0.155146	0.0170595	0.0303759	0.000642596
-21365	4599	hdf	myxovirus resistance protein 1	4599	NP_002453.1	15	25796.3	0.000342061	0.030271	7.1484e-06	4	18.4083	0.0024151	0.0131861	6.74872e-05	0.266667	0.000713604	7.06043	0.435601	9.44088	1.06667	0.0131363	0.0170516	0.00574386	0.000637138
-20120	2217	hdf	Fc fragment of IgG, receptor, transporter, alpha	2217	NP_004098.1	5	11686	0.000341979	0.00120257	8.20997e-06	4	95.3077	0.00241273	0.00224142	7.17766e-05	0.8	0.00815574	7.05518	1.86386	8.74261	3.2	0.777305	0.0170222	0.0041777	0.000627515
-19634	2203	hdf	fructose-1,6-bisphosphatase 1	2203	NP_000498.2	10	21407.9	0.00034206	0.0162093	7.67175e-06	4	61.0964	0.00241571	0.0169516	6.85406e-05	0.4	0.00285392	7.06225	1.0458	8.93416	1.6	0.174365	0.0170604	0.0177279	0.000612353
-22107	7037	hdf	transferrin receptor	7037	NP_003225.1	10	29783.9	0.000341996	0.00248642	1.03872e-05	4	263.744	0.00241269	0.00303587	7.91209e-05	0.4	0.00885526	7.05472	1.22098	7.61713	1.6	2.33552	0.0170208	0.00370674	0.000602674
-21919	5743	hdf	prostaglandin-endoperoxide synthase 2 precursor	5743	NP_000954.1	7	36600.4	0.000342074	0.0376899	7.12032e-06	4	21.0215	0.00241712	0.0532916	6.54732e-05	0.571429	0.000574352	7.06608	1.41395	9.19525	2.28571	0.0120737	0.0170796	0.0753515	0.000602042
-21386	3909	hdf	laminin alpha 3 subunit isoform 2	3909	NP_000218.2	7	11939.3	0.000342016	0.00303231	5.90236e-06	4	1037.82	0.00241316	0.00101973	5.89386e-05	0.571429	0.086925	7.05569	0.33629	9.98559	2.28571	90.2129	0.0170265	0.000342927	0.000588536
-26559	7469	hdf	Wolf-Hirschhorn syndrome candidate 2 protein	7469	NP_005654.2	4	618.604	0.000342028	0.0119655	5.0579e-06	4	116.379	0.00241522	0.0245625	5.40829e-05	1	0.188132	7.06148	2.05278	10.6927	4	21.8948	0.0170551	0.0504214	0.000578295
-21824	825	hdf	calpain 3 isoform a	825	NP_000061.1	6	14082	0.000342049	0.0127943	5.28493e-06	4	583.995	0.00241522	0.011721	5.47539e-05	0.666667	0.041471	7.06102	0.916111	10.3604	2.66667	24.2188	0.0170539	0.0107377	0.000567272
-23839	1977	hdf	eukaryotic translation initiation factor 4E	1977	NP_001959.1	15	23157	0.000342041	0.0175009	9.6299e-06	4	136.298	0.00241524	0.0233567	7.15243e-05	0.266667	0.00588582	7.06126	1.3346	7.42732	1.06667	0.802225	0.0170546	0.0311718	0.000531234
-23658	6671	hdf	Sp4 transcription factor	6671	NP_003103.2	4	64.6586	0.000342044	0.0277225	5.00555e-06	4	7.8967	0.0024162	0.0485594	5.07403e-05	1	0.122129	7.064	1.75163	10.1368	4	0.964417	0.0170681	0.0850579	0.000514345
-22877	9076	hdf	claudin 1	9076	NP_066924.1	9	8398.32	0.000342015	0.0031391	7.47141e-06	4	216.185	0.00241423	0.00351316	6.18082e-05	0.444444	0.0257415	7.05883	1.11916	8.27263	1.77778	5.56492	0.0170416	0.0039318	0.000511317
-25551	4049	hdf	lymphotoxin alpha precursor	4049	NP_000586.2	9	23037.7	0.000342036	0.01249	8.79159e-06	4	3.48896	0.0024153	0.0164984	6.70147e-05	0.444444	0.000151446	7.06156	1.32093	7.62259	1.77778	0.000528388	0.0170558	0.0217933	0.000510826
-25084	3266	hdf	small GTPase protein E-Ras	3266	NP_853510.1	4	550.071	0.000342057	0.0265834	4.84538e-06	4	88.0295	0.00241666	0.0340433	4.95693e-05	1	0.160033	7.06508	1.28062	10.2302	4	14.0876	0.0170739	0.0435965	0.000507105
-25945	5291	hdf	phosphoinositide-3-kinase, catalytic, beta polypeptide	5291	NP_006210.1	4	386.269	0.000342054	0.0231679	4.8452e-06	4	38.2502	0.00241662	0.030487	4.86539e-05	1	0.0990246	7.06503	1.31592	10.0417	4	3.78771	0.0170735	0.0401184	0.000488566
-27333	6884	hdf	TBP-associated factor 13	6884	NP_005636.1	4	19.53	0.000342022	0.0172862	4.79451e-06	4	0.654762	0.00241512	0.0386332	4.81652e-05	1	0.033526	7.06131	2.23491	10.0459	4	0.0219516	0.0170539	0.0863416	0.000483862
-23153	8487	hdf	SMN-interacting protein 1 isoform alpha	8487	NP_003607.1	17	11766.6	0.000342053	0.0196051	6.88552e-06	4	554.713	0.00241508	0.0101491	5.74317e-05	0.235294	0.0471431	7.06054	0.517675	8.34094	0.941176	26.1509	0.0170517	0.00525391	0.000479034
-22056	5527	hdf	gamma isoform of regulatory subunit B56, protein phosphatase 2A isoform a	5527	NP_002710.2	5	120.441	0.000342022	0.00615162	5.18784e-06	4	0	0.00241488	0.00860175	4.97349e-05	0.8	0	7.06058	1.39829	9.58682	3.2	0	0.0170504	0.0120278	0.000476799
-26558	7936	hdf	RD RNA-binding protein	7936	NP_002895.3	7	9735.42	0.000342042	0.0201371	6.27753e-06	4	116.379	0.00241522	0.0245625	5.40829e-05	0.571429	0.0119542	7.06119	1.21977	8.61532	2.28571	1.39123	0.0170543	0.0299605	0.000465941
-19912	1174	hdf	adaptor-related protein complex 1, sigma 1 subunit isoform 1	1174	NP_001274.1	9	5196.26	0.000342005	0.00222101	7.00444e-06	4	72.6875	0.00241302	0.00185399	5.68332e-05	0.444444	0.0139884	7.0555	0.83475	8.11388	1.77778	1.01678	0.017025	0.00154762	0.000461138
-19223	3565	hdf	interleukin 4 isoform 1 precursor	3565	NP_000580.1	6	3049.89	0.000342009	0.00492897	6.05023e-06	4	141.873	0.00241449	0.0074332	5.27839e-05	0.666667	0.0465175	7.05972	1.50806	8.72427	2.66667	6.59958	0.0170456	0.0112097	0.000460501
-22270	6633	hdf	small nuclear ribonucleoprotein polypeptide D2	6633	NP_004588.1	23	60344.8	0.000342079	0.0386264	8.04853e-06	4	1088.83	0.00241703	0.0410311	6.05579e-05	0.173913	0.0180435	7.0657	1.06226	7.5241	0.695652	19.6463	0.017078	0.0435856	0.000455644
-27356	6923	hdf	elongin B isoform a	6923	NP_009039.1	12	15581.6	0.00034204	0.0137908	7.70642e-06	4	93.5981	0.00241428	0.00598276	5.91963e-05	0.333333	0.00600697	7.05848	0.433823	7.68142	1.33333	0.562241	0.0170411	0.00259546	0.000454712
-26371	5983	hdf	replication factor C 3 isoform 1	5983	NP_002906.1	6	254.827	0.000342029	0.0147776	5.30794e-06	4	4.46235	0.00241524	0.0278779	4.87792e-05	0.666667	0.0175113	7.0615	1.88649	9.18986	2.66667	0.0781413	0.0170552	0.0525915	0.000448274
-21618	710	hdf	complement component 1 inhibitor precursor	710	NP_000053.2	9	18656.3	0.000342006	0.00281377	7.32294e-06	4	144.981	0.00241366	0.00311143	5.6863e-05	0.444444	0.00777117	7.05737	1.10579	7.76505	1.77778	1.12668	0.0170341	0.00344058	0.000441544
-22233	977	hdf	CD151 antigen	977	NP_004348.2	6	5387.41	0.000342069	0.0251905	5.31857e-06	4	485.619	0.00241725	0.0300489	4.82571e-05	0.666667	0.0901396	7.06656	1.19287	9.07333	2.66667	43.7735	0.0170817	0.0358444	0.000437852
-24148	6921	hdf	elongin C	6921	NP_005639.1	13	18501.2	0.00034204	0.0124864	8.01016e-06	4	93.5981	0.00241428	0.00598276	5.91963e-05	0.307692	0.00505903	7.05847	0.479143	7.39015	1.23077	0.473516	0.0170411	0.0028666	0.00043747
-20861	5528	hdf	delta isoform of regulatory subunit B56, protein phosphatase 2A isoform 1	5528	NP_006236.1	10	2723.06	0.000342036	0.0120478	5.84703e-06	4	3.44664	0.00241456	0.00837693	5.04326e-05	0.4	0.00126572	7.05937	0.695308	8.62534	1.6	0.00436249	0.0170453	0.00582455	0.000434998
-21223	27113	hdf	BCL2 binding component 3	27113	NP_055232.1	7	1056.43	0.000342041	0.0154755	5.43941e-06	4	8.58559	0.00241559	0.0233107	4.85452e-05	0.571429	0.00812695	7.06228	1.5063	8.92473	2.28571	0.0697746	0.0170596	0.0351128	0.000433253
-20833	4893	hdf	neuroblastoma RAS viral (v-ras) oncogene homolog	4893	NP_002515.1	9	28562.9	0.000342052	0.0178259	9.05608e-06	4	1059.8	0.00241593	0.0238076	6.1868e-05	0.444444	0.037104	7.06304	1.33556	6.83166	1.77778	39.3228	0.0170638	0.0317966	0.000422661
-23733	3910	hdf	laminin, alpha 4 precursor	3910	NP_002281.1	12	9483.44	0.000342083	0.0529094	5.72419e-06	4	233.306	0.00241716	0.049902	4.90794e-05	0.333333	0.0246014	7.06601	0.94316	8.57403	1.33333	5.73966	0.0170797	0.0470656	0.000420808
-26163	5709	hdf	proteasome 26S non-ATPase subunit 3	5709	NP_002800.2	9	9242.69	0.000342049	0.0143885	5.58323e-06	4	232.315	0.0024153	0.0125968	4.80089e-05	0.444444	0.025135	7.06128	0.87548	8.59877	1.77778	5.83923	0.0170551	0.0110283	0.000412817
-22374	6935	hdf	transcription factor 8 (represses interleukin 2 expression)	6935	NP_110378.2	8	6963.76	0.000342064	0.0460333	5.23582e-06	4	36.6138	0.00241663	0.0504644	4.64293e-05	0.5	0.00525775	7.06485	1.09626	8.86762	2	0.192506	0.0170732	0.055322	0.000411717
-21192	1676	hdf	DNA fragmentation factor, 45kDa, alpha polypeptide isoform 1	1676	NP_004392.1	13	60728.8	0.000342068	0.0224318	9.16555e-06	4	1054.1	0.00241558	0.0179574	6.13143e-05	0.307692	0.0173575	7.0617	0.800534	6.68965	1.23077	18.2966	0.0170581	0.0143756	0.000410171
-24395	6693	hdf	sialophorin	6693	NP_003114.1	5	10516.4	0.000342044	0.0183271	5.52638e-06	4	140.427	0.00241601	0.0250299	4.76004e-05	0.8	0.0133531	7.06346	1.36574	8.6133	3.2	1.87513	0.0170654	0.0341843	0.000409996
-20142	3336	hdf	heat shock 10kDa protein 1 (chaperonin 10)	3336	NP_002148.1	14	17735.7	0.000342069	0.0297555	6.357e-06	4	96.3775	0.00241583	0.0148884	5.05487e-05	0.285714	0.0054341	7.0624	0.500357	7.95165	1.14286	0.523724	0.0170615	0.00744951	0.000401946
-25470	10527	hdf	importin 7	10527	NP_006382.1	7	10946.1	0.000342044	0.0100512	6.24382e-06	4	84.2985	0.00241549	0.0160291	4.99167e-05	0.571429	0.00770123	7.06192	1.59475	7.99457	2.28571	0.649203	0.017058	0.0255624	0.000399062
-21902	8797	hdf	tumor necrosis factor receptor superfamily, member 10a	8797	NP_003835.2	13	11600.7	0.000342065	0.0380256	6.03526e-06	4	320.12	0.00241681	0.0259699	4.86186e-05	0.307692	0.0275948	7.06535	0.682959	8.05576	1.23077	8.83362	0.0170756	0.0177364	0.00039166
-25156	3683	hdf	integrin alpha L precursor	3683	NP_002200.1	7	2432.09	0.000342033	0.00949925	6.31418e-06	4	111.304	0.00241597	0.0128317	4.96842e-05	0.571429	0.0457647	7.06356	1.35081	7.86866	2.28571	5.0938	0.0170654	0.0173331	0.000390948
-22187	1654	hdf	DEAD/H (Asp-Glu-Ala-Asp/His) box polypeptide 3	1654	NP_001347.3	14	90059.1	0.000342086	0.0304288	6.36659e-06	4	151.928	0.00241554	0.0156814	4.96734e-05	0.285714	0.00168699	7.0612	0.515348	7.80219	1.14286	0.256301	0.0170566	0.00808139	0.000387561
-23837	1981	hdf	eukaryotic translation initiation factor 4 gamma, 1 isoform 1	1981	NP_937884.1	21	55879.3	0.000342051	0.0103535	1.1374e-05	4	86.0344	0.00241386	0.00504437	6.61243e-05	0.190476	0.00153965	7.05701	0.487214	5.81364	0.761905	0.132463	0.0170347	0.00245769	0.000384423
-22069	10614	hdf	hexamethylene bis-acetamide inducible 1	10614	NP_006451.1	6	23642.4	0.00034204	0.0236852	7.02224e-06	4	32.0424	0.002416	0.0455561	5.16172e-05	0.666667	0.0013553	7.06351	1.9234	7.35054	2.66667	0.043427	0.0170655	0.0876228	0.000379415
-20164	3691	hdf	integrin beta 4 isoform 1 precursor	3691	NP_000204.3	10	21134.2	0.000342068	0.0445546	6.38161e-06	4	31.5816	0.00241659	0.0319112	4.8364e-05	0.4	0.00149434	7.06463	0.716226	7.57866	1.6	0.0471937	0.0170723	0.0228556	0.000366534
-22352	9459	hdf	Rac/Cdc42 guanine nucleotide exchange factor 6	9459	NP_004831.1	10	22583.1	0.000342067	0.0278138	6.61257e-06	4	4.56521	0.0024158	0.0186536	4.87723e-05	0.4	0.000202152	7.06236	0.670657	7.3757	1.6	0.000922865	0.0170612	0.0125102	0.00035973
-22065	5813	hdf	purine-rich element binding protein A	5813	NP_005850.1	8	14412.3	0.000342052	0.0297689	7.10725e-06	4	45.1774	0.00241636	0.0488815	4.89728e-05	0.5	0.00313464	7.0643	1.64203	6.89054	2	0.141615	0.0170699	0.080265	0.000337449
-22155	7188	hdf	TNF receptor-associated factor 5	7188	NP_004610.1	19	5434.89	0.000342052	0.0271616	9.16977e-06	4	88.4815	0.00241502	0.0110067	5.52888e-05	0.210526	0.0162803	7.06039	0.405231	6.02947	0.842105	1.4405	0.017051	0.00446025	0.000333362
-21326	4846	hdf	nitric oxide synthase 3 (endothelial cell)	4846	NP_000594.2	9	22414.4	0.000342064	0.0343588	8.34218e-06	4	85.3723	0.00241696	0.0510574	5.25361e-05	0.444444	0.00380882	7.06581	1.486	6.29765	1.77778	0.325168	0.0170778	0.0758714	0.000330854
-21272	3845	hdf	c-K-ras2 protein isoform a	3845	NP_203524.1	12	13999.1	0.000342059	0.0213952	7.32279e-06	4	53.0942	0.00241608	0.0265761	4.86331e-05	0.333333	0.00379268	7.06333	1.24215	6.64133	1.33333	0.201369	0.0170655	0.0330114	0.000322988
-22330	8976	hdf	Wiskott-Aldrich syndrome gene-like protein	8976	NP_003932.3	19	45607	0.000342079	0.0491623	8.09639e-06	4	481.11	0.00241706	0.0386315	5.03172e-05	0.210526	0.0105491	7.0658	0.785794	6.21476	0.842105	5.07526	0.0170784	0.0303564	0.000312709
-24507	2670	hdf	glial fibrillary acidic protein	2670	NP_002046.1	19	53098.8	0.000342084	0.0397522	8.40479e-06	4	348.4	0.00241697	0.0303403	5.1165e-05	0.210526	0.00656137	7.06543	0.763236	6.0876	0.842105	2.28598	0.0170769	0.0231568	0.000311472
-21173	5584	hdf	protein kinase C, iota	5584	NP_002731.3	18	51274.9	0.000342066	0.0251859	8.44013e-06	4	89.1266	0.00241569	0.0150845	5.1087e-05	0.222222	0.00173821	7.06204	0.598928	6.05288	0.888889	0.154921	0.0170597	0.00903454	0.000309224
-22729	1230	hdf	chemokine (C-C motif) receptor 1	1230	NP_001286.1	11	16418.6	0.000341991	0.00210306	1.00083e-05	4	30.7376	0.00241312	0.00210336	5.47658e-05	0.363636	0.00187212	7.05608	1.00014	5.47204	1.45455	0.0575446	0.0170271	0.00210367	0.000299681
-20113	208	hdf	v-akt murine thymoma viral oncogene homolog 2	208	NP_001617.1	11	10768.9	0.000342064	0.0346061	7.6429e-06	4	16.4968	0.00241663	0.0532278	4.63561e-05	0.363636	0.0015319	7.06486	1.5381	6.06526	1.45455	0.0252714	0.0170732	0.0818699	0.000281162
-19659	659	hdf	bone morphogenetic protein receptor type II precursor	659	NP_001195.2	45	261423	0.000342052	0.015735	2.91836e-05	4	29.2448	0.00240913	6.34046e-05	8.6586e-05	0.0888889	0.000111867	7.04316	0.00402953	2.96694	0.355556	0.00327154	0.0169679	2.55491e-07	0.000256895
-19757	2770	hdf	guanine nucleotide binding protein (G protein), alpha inhibiting activity polypeptide 1	2770	NP_002060.4	37	149657	0.000342058	0.0214609	1.89673e-05	4	1377.76	0.00241545	0.0125567	6.96596e-05	0.108108	0.00920609	7.06154	0.585098	3.67261	0.432432	12.6838	0.0170568	0.00734691	0.000255833
-20263	302	hdf	annexin A2 isoform 1	302	NP_001002858.1	20	80728.2	0.000342083	0.0607093	1.50451e-05	4	1224.63	0.00241736	0.0504063	5.98392e-05	0.2	0.0151698	7.06659	0.83029	3.97733	0.8	18.5773	0.0170825	0.0418519	0.000238
-26073	5500	hdf	protein phosphatase 1, catalytic subunit, beta isoform 1	5500	NP_002700.1	18	38282.9	0.000342067	0.034707	9.96405e-06	4	111.504	0.0024167	0.0407319	4.86358e-05	0.222222	0.00291264	7.06498	1.17359	4.88112	0.888889	0.324772	0.0170739	0.0478025	0.000237397
-20454	8894	hdf	eukaryotic translation initiation factor 2 beta	8894	NP_003899.2	18	62162.2	0.000342087	0.0726688	8.94496e-06	4	16.9864	0.00241727	0.0761386	4.59097e-05	0.222222	0.00027326	7.06625	1.04775	5.13247	0.888889	0.0046417	0.0170811	0.0797741	0.00023563
-23834	26986	hdf	poly(A) binding protein, cytoplasmic 1	26986	NP_002559.2	24	122052	0.000342081	0.0255957	1.18788e-05	4	550.101	0.00241632	0.0201679	5.19364e-05	0.166667	0.00450711	7.06359	0.78794	4.37219	0.666667	2.47936	0.0170679	0.0158911	0.000227076
-20952	805	hdf	calmodulin 2	805	NP_001734.1	25	38330.7	0.000342065	0.0465737	1.24515e-05	4	126.384	0.00241641	0.0439778	5.2948e-05	0.16	0.0032972	7.0642	0.944262	4.25235	0.64	0.416713	0.01707	0.0415265	0.000225154
-20665	51497	hdf	TH1-like protein	51497	NP_945327.1	26	77336	0.000342064	0.0213378	1.51615e-05	4	45.184	0.00241353	0.00739643	5.82759e-05	0.153846	0.000584255	7.05579	0.346636	3.84369	0.615385	0.026399	0.0170294	0.00256387	0.000223994
-20344	7277	hdf	tubulin, alpha 1	7277	NP_005991.1	22	100186	0.000342085	0.0575006	1.08922e-05	4	97.3393	0.00241738	0.052204	4.61234e-05	0.181818	0.000971582	7.0666	0.907886	4.23454	0.727273	0.0945731	0.0170827	0.0473953	0.000195311
-20400	7321	hdf	ubiquitin-conjugating enzyme E2D 1	7321	NP_003329.1	22	64259	0.000342079	0.0705155	1.07508e-05	4	42.3248	0.00241726	0.072097	4.57549e-05	0.181818	0.00065866	7.06639	1.02243	4.25594	0.727273	0.0278776	0.0170813	0.0737139	0.00019473
-20970	2147	hdf	coagulation factor II precursor	2147	NP_000497.1	23	49681.1	0.000342025	0.00497125	1.65269e-05	4	94.3281	0.00241333	0.0020495	5.46315e-05	0.173913	0.00189867	7.056	0.41227	3.3056	0.695652	0.179098	0.0170285	0.000844945	0.00018059
-25268	3592	hdf	interleukin 12A precursor	3592	NP_000873.2	4	584.488	0.000341928	8.69378e-05	8.02542e-06	3	0	0.000696864	6.13808e-18	0.455909	0.75	0	2.03804	7.06031e-14	56808.2	2.25	0	0.00142024	4.33367e-31	25899.4
-25269	3593	hdf	interleukin 12B precursor	3593	NP_002178.2	6	747.942	0.000341935	0.000471726	8.56825e-06	3	0	0.000696864	6.13808e-18	0.455909	0.5	0	2.038	1.3012e-14	53209.1	1.5	0	0.00142021	7.98684e-32	24258.5
-23325	6441	hdf	pulmonary surfactant-associated protein D precursor	6441	NP_003010.4	6	60816	0.000341974	0.000792739	8.23246e-06	3	0	0.000696864	4.69162e-18	0.000245665	0.5	0	2.03777	5.91824e-15	29.841	1.5	0	0.00142005	2.77661e-32	0.00733088
-20688	117854	hdf	tripartite motif-containing 6 isoform 1	117854	NP_001003818.1	5	124.408	0.000342007	0.00277623	6.88427e-06	3	0	0.00241217	0.00107259	0.000206347	0.6	0	7.05297	0.38635	29.9737	1.8	0	0.0170129	0.000414397	0.00618498
-21650	728	hdf	complement component 5 receptor 1 (C5a ligand)	728	NP_001727.1	7	4795.5	0.00034199	0.001362	6.84348e-06	3	0	0.00240676	9.08808e-06	0.000174491	0.428571	0	7.03752	0.00667262	25.4975	1.28571	0	0.0169376	6.06414e-08	0.00444909
-25336	3665	hdf	interferon regulatory factor 7 isoform a	3665	NP_001563.2	6	623.836	0.000342034	0.0078242	6.02114e-06	3	0	0.0024121	0.00190844	0.000153074	0.5	0	7.05223	0.243915	25.4228	1.5	0	0.0170107	0.000465498	0.00389157
-22773	7168	hdf	tropomyosin 1 alpha chain isoform 5	7168	NP_000357.3	8	7354.77	0.000342022	0.00243882	7.24486e-06	3	0	0.00241212	0.00164661	0.000165534	0.375	0	7.05253	0.675168	22.8484	1.125	0	0.0170115	0.00111174	0.00378218
-26643	5575	hdf	protein kinase, cAMP-dependent, regulatory, type I, beta	5575	NP_002726.1	5	154.769	0.000341999	0.00188088	6.51074e-06	3	0	0.00241263	0.00191576	0.000151893	0.6	0	7.0545	1.01854	23.3296	1.8	0	0.0170199	0.00195128	0.0035436
-19738	135	hdf	adenosine A2a receptor	135	NP_000666.2	4	71.4297	0.000341986	0.00117483	7.18706e-06	3	0	0.00241286	0.00170232	0.000154435	0.75	0	7.05544	1.44899	21.4879	2.25	0	0.0170238	0.00246665	0.00331849
-23028	9255	hdf	small inducible cytokine subfamily E, member 1	9255	NP_004748.2	6	1923.66	0.000342035	0.00877989	6.04699e-06	3	0	0.00241444	0.0106375	0.000130634	0.5	0	7.05905	1.21158	21.6032	1.5	0	0.0170437	0.0128882	0.00282212
-23023	5330	hdf	phospholipase C, beta 2	5330	NP_004564.2	9	5872.17	0.000342039	0.0106042	6.22415e-06	3	0	0.00241444	0.0106375	0.000130634	0.333333	0	7.05896	1.00314	20.9883	1	0	0.0170435	0.0106709	0.00274179
-23903	8815	hdf	barrier to autointegration factor 1	8815	NP_003851.1	4	102.47	0.000341987	0.00133173	7.09882e-06	3	0	0.00241235	0.000936786	0.000138306	0.75	0	7.05392	0.703433	19.4829	2.25	0	0.0170165	0.000658966	0.0026946
-22220	10507	hdf	semaphorin 4D	10507	NP_006369.2	5	459.485	0.000342001	0.00526069	6.25841e-06	3	0	0.00241386	0.00459079	0.000129643	0.6	0	7.05805	0.87266	20.715	1.8	0	0.0170371	0.0040062	0.00268556
-27154	6531	hdf	solute carrier family 6 (neurotransmitter transporter, dopamine), member 3	6531	NP_001035.1	8	13385.1	0.000342052	0.0136678	6.19366e-06	3	0	0.002415	0.00952929	0.0001279	0.375	0	7.06031	0.697206	20.6501	1.125	0	0.0170506	0.00664387	0.00264115
-19224	3586	hdf	interleukin 10 precursor	3586	NP_000563.1	5	10552.5	0.000341974	0.000891657	6.96694e-06	3	0	0.00241296	0.00137082	0.000134854	0.6	0	7.05598	1.53738	19.3563	1.8	0	0.0170258	0.00210747	0.00261029
-26040	6506	hdf	excitatory amino acid transporter 2	6506	NP_004162.2	5	1146.88	0.000342039	0.0187972	6.42731e-06	3	0	0.00241562	0.0340641	0.000126098	0.6	0	7.0624	1.8122	19.619	1.8	0	0.01706	0.0617309	0.00247391
-23228	6376	hdf	chemokine (C-X3-C motif) ligand 1	6376	NP_002987.1	3	0	7.14694e-05	3.19927e-18	2.52178e-05	3	0	0.000696864	4.69142e-18	0.000245665	1	#DIV/0!	9.75052	1.46641	9.74172	3	#DIV/0!	0.00679479	6.87953e-18	0.0023932
-20332	7024	hdf	transcription factor CP2	7024	NP_005644.2	6	11956.5	0.000342032	0.00858648	7.60947e-06	3	0	0.00241492	0.0106328	0.000127449	0.5	0	7.0605	1.23832	16.7488	1.5	0	0.0170505	0.0131668	0.00213462
-20690	22954	hdf	TAT-interactive protein, 72-KD	22954	NP_036342.1	13	49950.4	0.000342072	0.0353483	8.60268e-06	3	0	0.00241631	0.0236213	0.000127713	0.230769	0	7.06376	0.668245	14.8457	0.692308	0	0.0170682	0.0157848	0.00189599
-26743	5721	hdf	proteasome activator subunit 2	5721	NP_002809.2	3	0	0.000341961	0.000348521	1.38656e-05	3	0	0.00241067	0.000291341	0.000149839	1	#DIV/0!	7.04955	0.835933	10.8066	3	#DIV/0!	0.0169941	0.000243541	0.00161925
-25122	9159	hdf	proprotein convertase subtilisin/kexin type 7 preproprotein	9159	NP_004707.2	3	0	0.000341989	0.00110117	1.33496e-05	3	0	0.00241215	0.000737844	0.000137225	1	#DIV/0!	7.05331	0.670052	10.2793	3	#DIV/0!	0.0170137	0.000494394	0.00141058
-19736	100	hdf	adenosine deaminase	100	NP_000013.2	6	16694.2	0.000342064	0.032833	6.52667e-06	3	1059.09	0.00241702	0.0375667	9.47588e-05	0.5	0.063441	7.06597	1.14417	14.5187	1.5	67.19	0.0170786	0.0429827	0.00137578
-25182	3456	hdf	interferon, beta 1, fibroblast	3456	NP_002167.1	3	0	0.000341996	0.00271898	1.34379e-05	3	0	0.00241395	0.0042279	0.000135718	1	#DIV/0!	7.0584	1.55496	10.0997	3	#DIV/0!	0.0170386	0.00657422	0.0013707
-26661	5597	hdf	mitogen-activated protein kinase 6	5597	NP_002739.1	3	0	0.000341998	0.00188183	1.31457e-05	3	0	0.00241356	0.00308516	0.000133032	1	#DIV/0!	7.05723	1.63945	10.1198	3	#DIV/0!	0.017033	0.00505797	0.00134626
-21725	3781	hdf	small conductance calcium-activated potassium channel protein 2 isoform a	3781	NP_067627.2	3	0	0.000342015	0.00433533	1.30559e-05	3	0	0.00241383	0.00570274	0.000131367	1	#DIV/0!	7.05769	1.31541	10.0619	3	#DIV/0!	0.0170361	0.00750143	0.0013218
-21040	3094	hdf	histidine triad nucleotide binding protein 1	3094	NP_005331.1	3	0	0.000342005	0.00491878	1.30915e-05	3	0	0.00241391	0.00834648	0.000130491	1	#DIV/0!	7.05813	1.69686	9.96761	3	#DIV/0!	0.0170377	0.0141628	0.00130068
-21625	713	hdf	complement component 1, q subcomponent, B chain precursor	713	NP_000482.3	6	965.969	0.000341926	0.000135425	7.34158e-06	3	1023	0.00240836	4.71197e-05	7.33415e-05	0.5	1.05904	7.04352	0.34794	9.98988	1.5	1083.4	0.0169634	1.63948e-05	0.000732673
-19947	4130	hdf	microtubule-associated protein 1A	4130	NP_002364.5	9	20297.1	0.000342051	0.0092232	5.94937e-06	3	1161.91	0.00241359	0.0017556	6.24219e-05	0.333333	0.057245	7.05623	0.190347	10.4922	1	66.5135	0.0170309	0.000334173	0.000654943
-22745	6367	hdf	small inducible cytokine A22 precursor	6367	NP_002981.2	3	562.05	0.000341955	0.000441775	5.39633e-06	3	93.2105	0.00241215	0.000883918	5.90324e-05	1	0.16584	7.05401	2.00083	10.9394	3	15.4581	0.0170153	0.00176857	0.000645777
-21556	4312	hdf	matrix metalloproteinase 1 preproprotein	4312	NP_002412.1	6	4852.13	0.000342	0.00125113	5.97656e-06	3	2058.96	0.0024133	0.00158865	6.18642e-05	0.5	0.424341	7.05642	1.26978	10.3511	1.5	873.699	0.0170292	0.00201724	0.000640365
-22124	3118	hdf	major histocompatibility complex, class II, DQ alpha 2	3118	NP_064440.1	3	1673.7	0.000342011	0.0035381	5.43071e-06	3	386.303	0.00241452	0.00570224	5.81145e-05	1	0.230808	7.05977	1.61166	10.7011	3	89.1618	0.0170459	0.00919009	0.000621889
-23871	6590	hdf	secretory leukocyte peptidase inhibitor precursor	6590	NP_003055.1	4	4322.74	0.000342018	0.00343413	5.64839e-06	3	102.109	0.00241251	0.000830215	5.86818e-05	0.75	0.0236214	7.05374	0.241754	10.3891	2.25	2.41196	0.0170172	0.000200708	0.000609653
-22781	3570	hdf	interleukin 6 receptor isoform 1 precursor	3570	NP_000556.1	8	4524.64	0.000342066	0.0425641	5.66146e-06	3	1023	0.00241692	0.0471616	5.87315e-05	0.375	0.226095	7.06563	1.10801	10.3739	1.125	231.295	0.017077	0.0522557	0.000609277
-20538	5265	hdf	serine (or cysteine) proteinase inhibitor, clade A (alpha-1 antiproteinase, antitrypsin), member 1	5265	NP_000286.3	8	17853.4	0.000342022	0.00413806	6.83621e-06	3	1023	0.002414	0.00257938	6.28853e-05	0.375	0.0573002	7.05802	0.62333	9.19886	1.125	58.6181	0.017038	0.0016078	0.000578473
-26980	29935	hdf	replication protein A4, 34kDa	29935	NP_037479.1	4	56.8253	0.000342022	0.00720643	4.87054e-06	3	0	0.00241441	0.00959117	5.29701e-05	0.75	0	7.05923	1.33092	10.8756	2.25	0	0.0170439	0.0127651	0.000576082
-20303	22861	hdf	NLR family, pyrin domain containing 1 isoform 1	22861	NP_127497.1	5	303.29	0.000342022	0.00827994	5.15655e-06	3	3.95895	0.00241402	0.00789584	5.23598e-05	0.6	0.0130534	7.0581	0.95361	10.154	1.8	0.0516776	0.0170384	0.00752955	0.000531663
-21634	3687	hdf	integrin alpha X precursor	3687	NP_000878.2	4	1504.58	0.000341996	0.00200877	5.88995e-06	3	133.098	0.00241319	0.00219522	5.5856e-05	0.75	0.0884619	7.05621	1.09282	9.48328	2.25	11.7741	0.017028	0.00239897	0.000529699
-25770	4628	hdf	myosin, heavy polypeptide 10, non-muscle	4628	NP_005955.1	9	8888.17	0.000342041	0.00789486	6.01757e-06	3	168.977	0.00241393	0.00316804	5.56017e-05	0.333333	0.0190114	7.05742	0.401279	9.23989	1	3.21248	0.0170361	0.00127127	0.000513753
-21470	11128	hdf	polymerase (RNA) III (DNA directed) polypeptide A, 155kDa	11128	NP_008986.2	4	3245.45	0.000342013	0.00766787	5.62368e-06	3	305.67	0.00241437	0.0173051	5.36524e-05	0.75	0.0941842	7.0593	2.25684	9.54044	2.25	28.7893	0.0170438	0.0390549	0.000511867
-21468	10622	hdf	polymerase (RNA) III (DNA directed) polypeptide G (32kD)	10622	NP_006458.2	3	0	0.000341979	0.00165122	4.93207e-06	3	0	0.00241286	0.00404386	5.01612e-05	1	#DIV/0!	7.05559	2.44902	10.1704	3	#DIV/0!	0.0170242	0.00990348	0.00051016
-27355	6924	hdf	elongin A	6924	NP_003189.1	5	5496.84	0.00034202	0.00610488	5.48774e-06	3	0	0.00241423	0.00585833	5.24184e-05	0.6	0	7.05874	0.959614	9.5519	1.8	0	0.0170414	0.00562173	0.000500695
-22683	8906	hdf	adaptor-related protein complex 1, gamma 2 subunit	8906	NP_003908.1	8	6487.27	0.000342021	0.00397283	6.39078e-06	3	519.362	0.00241391	0.00415333	5.65527e-05	0.375	0.0800587	7.05778	1.04544	8.84912	1.125	41.5795	0.0170368	0.00434204	0.000500442
-19839	649	hdf	bone morphogenetic protein 1 isoform 1, precursor	649	NP_001190.1	6	2399.63	0.000341935	0.000133236	7.21967e-06	3	79.1238	0.00240939	6.79233e-05	5.99652e-05	0.5	0.0329734	7.04632	0.509796	8.30581	1.5	2.60898	0.0169773	3.4627e-05	0.00049806
-24876	11168	hdf	PC4 and SFRS1 interacting protein 1 isoform 1	11168	NP_066967.2	4	1025.81	0.000342044	0.020597	4.75619e-06	3	152.658	0.00241607	0.0310658	4.85443e-05	0.75	0.148816	7.06361	1.50827	10.2065	2.25	22.7179	0.0170662	0.0468556	0.000495469
-26500	5687	hdf	proteasome alpha 6 subunit	5687	NP_002782.1	5	577.434	0.000342009	0.00255001	5.17781e-06	3	304.856	0.00241243	0.00186823	5.05694e-05	0.6	0.52795	7.05371	0.732636	9.76656	1.8	160.949	0.0170166	0.00136873	0.000493889
-26598	5529	hdf	epsilon isoform of regulatory subunit B56, protein phosphatase 2A	5529	NP_006237.1	3	0	0.000342019	0.00481453	4.55768e-06	3	0	0.00241456	0.00689123	4.73074e-05	1	#DIV/0!	7.05971	1.43134	10.3797	3	#DIV/0!	0.0170461	0.0098637	0.000491037
-26728	5711	hdf	proteasome 26S non-ATPase subunit 5	5711	NP_005038.1	3	0	0.000342002	0.00243494	4.67295e-06	3	0	0.0024129	0.00383953	4.76078e-05	1	#DIV/0!	7.05522	1.57685	10.1879	3	#DIV/0!	0.0170235	0.00605436	0.000485026
-24253	6385	hdf	syndecan 4 precursor	6385	NP_002990.2	6	4324.39	0.000342036	0.0070288	5.14018e-06	3	59.6357	0.00241388	0.00307623	4.97263e-05	0.5	0.0137905	7.05739	0.437661	9.67403	1.5	0.822408	0.0170357	0.00134635	0.000481053
-22071	905	hdf	cyclin T2 isoform a	905	NP_001232.1	3	649.936	0.000342043	0.0239698	4.83058e-06	3	31.1343	0.00241612	0.041076	4.80172e-05	1	0.0479036	7.06378	1.71366	9.94026	3	1.49144	0.0170669	0.0703901	0.000477303
-20518	3163	hdf	heme oxygenase (decyclizing) 2	3163	NP_002125.3	11	24348.5	0.000342066	0.0215268	5.98722e-06	3	152.46	0.00241546	0.00758707	5.31068e-05	0.272727	0.00626156	7.06138	0.352448	8.87003	0.818182	0.954634	0.0170565	0.00267405	0.000471059
-24070	29893	hdf	TBP-1 interacting protein isoform 2	29893	NP_057640.1	5	741.038	0.000342052	0.0361721	4.74477e-06	3	231.82	0.00241621	0.0304042	4.71116e-05	0.6	0.312832	7.06387	0.840543	9.92917	1.8	72.5206	0.0170678	0.025556	0.000467779
-24981	3630	hdf	proinsulin precursor	3630	NP_000198.1	10	23739.7	0.000342057	0.0167117	7.18544e-06	3	757.293	0.00241532	0.0119519	5.76383e-05	0.3	0.0318999	7.06116	0.715181	8.02153	0.9	24.1576	0.0170549	0.00854775	0.000462347
-27330	129685	hdf	TBP-associated factor 8	129685	NP_612639.2	3	0	0.000342018	0.010247	4.59175e-06	3	0	0.00241493	0.0269979	4.60458e-05	1	#DIV/0!	7.06082	2.63471	10.0279	3	#DIV/0!	0.0170514	0.0711315	0.000461744
-22122	952	hdf	CD38 antigen	952	NP_001766.2	4	33.8762	0.000342035	0.015045	4.77276e-06	3	0	0.00241537	0.0157869	4.68085e-05	0.75	0	7.06178	1.04931	9.80742	2.25	0	0.0170568	0.0165654	0.000459071
-20466	8794	hdf	tumor necrosis factor receptor superfamily, member 10c precursor	8794	NP_003832.2	6	11035.7	0.000342066	0.0345734	5.86315e-06	3	440.773	0.00241667	0.0463817	5.16128e-05	0.5	0.0399407	7.06491	1.34154	8.80292	1.5	17.6047	0.0170735	0.0622231	0.000454343
-20363	2209	hdf	Fc fragment of IgG, high affinity Ia, receptor (CD64)	2209	NP_000557.1	10	7679.75	0.000342035	0.0209521	6.55678e-06	3	20.3234	0.00241332	0.00367247	5.43682e-05	0.3	0.00264636	7.05578	0.17528	8.29191	0.9	0.0537829	0.0170279	0.000643709	0.000450816
-24531	4950	hdf	occludin	4950	NP_002529.1	8	13197.5	0.000342041	0.00932638	6.09148e-06	3	17.5944	0.00241445	0.00562523	5.1947e-05	0.375	0.00133317	7.05896	0.603152	8.52781	1.125	0.0234563	0.0170435	0.00339287	0.000442995
-19873	1233	hdf	chemokine (C-C motif) receptor 4	1233	NP_005499.1	6	5618.78	0.000342001	0.00279055	6.54016e-06	3	133.329	0.00241312	0.00167156	5.37675e-05	0.5	0.0237292	7.05589	0.599007	8.22114	1.5	3.1638	0.0170267	0.00100127	0.00044203
-24248	3313	hdf	heat shock 70kDa protein 9B precursor	3313	NP_004125.3	7	9508.96	0.000342076	0.0407528	5.58572e-06	3	112.749	0.00241678	0.0446533	4.95557e-05	0.428571	0.0118571	7.06505	1.09571	8.87186	1.28571	1.33688	0.0170747	0.048927	0.000439652
-26739	5718	hdf	proteasome 26S non-ATPase subunit 12	5718	NP_002807.1	5	933.466	0.000342037	0.00792221	4.93845e-06	3	8.12392	0.00241366	0.00345267	4.65866e-05	0.6	0.00870296	7.05674	0.435821	9.43345	1.8	0.0707022	0.0170326	0.00150475	0.000439472
-19771	6710	hdf	spectrin beta isoform b	6710	NP_000338.3	9	7255.46	0.000342042	0.00731263	6.06919e-06	3	170.36	0.0024134	0.00181397	5.16247e-05	0.333333	0.0234802	7.05585	0.24806	8.50603	1	4.00008	0.0170286	0.000449974	0.000439122
-25232	3554	hdf	interleukin 1 receptor, type I precursor	3554	NP_000868.1	10	16193.2	0.00034205	0.019882	7.8293e-06	3	491.026	0.00241607	0.0198519	5.85945e-05	0.3	0.030323	7.06349	0.998486	7.484	0.9	14.8894	0.0170659	0.0198218	0.000438521
-22237	4288	hdf	antigen identified by monoclonal antibody Ki-67	4288	NP_002408.3	6	1873.36	0.000342045	0.0138408	5.35225e-06	3	41.0485	0.00241591	0.0211833	4.83739e-05	0.5	0.0219117	7.06314	1.5305	9.03804	1.5	0.899441	0.0170639	0.032421	0.000437205
-26675	7054	hdf	tyrosine hydroxylase isoform b	7054	NP_000351.2	4	775.151	0.000342053	0.0224253	4.6661e-06	3	7.92167	0.00241593	0.0294354	4.50709e-05	0.75	0.0102195	7.06302	1.3126	9.65922	2.25	0.0809557	0.0170638	0.0386368	0.00043535
-19707	650	hdf	bone morphogenetic protein 2 preproprotein	650	NP_001191.1	14	34877.5	0.000342022	0.00600644	9.26963e-06	3	469.756	0.00241186	0.000660748	6.35115e-05	0.214286	0.0134687	7.05176	0.110007	6.85157	0.642857	6.327	0.0170078	7.26867e-05	0.000435154
-25877	84617	hdf	tubulin, beta 6	84617	NP_115914.1	4	221.197	0.000342053	0.0269611	4.66511e-06	3	10.0871	0.00241656	0.0401818	4.46254e-05	0.75	0.0456023	7.06488	1.49036	9.56579	2.25	0.459994	0.0170727	0.0598854	0.000426877
-25347	7077	hdf	tissue inhibitor of metalloproteinase 2 precursor	7077	NP_003246.1	6	11806.7	0.000342012	0.00194476	5.9345e-06	3	917.863	0.00241334	0.000881354	5.02646e-05	0.5	0.0777405	7.0563	0.453194	8.46988	1.5	71.3551	0.0170292	0.000399424	0.000425735
-27328	6873	hdf	TBP-associated factor 2	6873	NP_003175.1	4	1225.46	0.000342039	0.0238037	4.64363e-06	3	0	0.0024154	0.0502456	4.44409e-05	0.75	0	7.06178	2.11083	9.57029	2.25	0	0.017057	0.10606	0.000425313
-26091	10787	hdf	NCK-associated protein 1 isoform 1	10787	NP_038464.1	6	2555.4	0.000342053	0.0232184	5.02304e-06	3	33.458	0.00241591	0.0189047	4.58247e-05	0.5	0.0130931	7.06296	0.814213	9.12291	1.5	0.438068	0.0170634	0.0153925	0.000418055
-22922	4776	hdf	cytoplasmic nuclear factor of activated T-cells 4	4776	NP_004545.2	4	1619.68	0.00034206	0.033567	4.73331e-06	3	25.4764	0.00241653	0.0499456	4.4477e-05	0.75	0.0157292	7.06466	1.48794	9.39658	2.25	0.400723	0.017072	0.074316	0.000417931
-19259	19	hdf	ATP-binding cassette, sub-family A member 1	19	NP_005493.2	9	43171.9	0.000342052	0.024023	1.00801e-05	3	1226.07	0.00241576	0.0338887	6.48731e-05	0.333333	0.0283998	7.06256	1.41067	6.43578	1	34.8201	0.0170614	0.0478059	0.000417509
-20367	712	hdf	complement component 1, q subcomponent, A chain precursor	712	NP_057075.1	13	43259.7	0.000342007	0.00262361	8.84709e-06	3	3063	0.00241249	0.00108507	6.04083e-05	0.230769	0.0708049	7.05393	0.413581	6.82804	0.692308	216.876	0.0170176	0.000448766	0.00041247
-21698	1281	hdf	collagen, type III, alpha 1 preproprotein	1281	NP_000081.1	7	2003.47	0.000342018	0.0036986	5.90123e-06	3	57.033	0.00241398	0.00213425	4.92016e-05	0.428571	0.0284671	7.05803	0.577044	8.33752	1.28571	1.62356	0.0170379	0.00123156	0.000410219
-23810	5287	hdf	phosphoinositide-3-kinase, class 2, beta polypeptide	5287	NP_002637.2	5	1339.42	0.00034207	0.0539368	4.82309e-06	3	0	0.00241702	0.0498829	4.4412e-05	0.6	0	7.06586	0.92484	9.2082	1.8	0	0.0170783	0.0461338	0.000408955
-20483	3949	hdf	low density lipoprotein receptor precursor	3949	NP_000518.1	11	7962.11	0.000342038	0.00830854	6.70913e-06	3	202.378	0.00241326	0.00132495	5.23168e-05	0.272727	0.0254177	7.05553	0.159468	7.79784	0.818182	5.14398	0.0170268	0.000211287	0.000407958
-25073	5923	hdf	RASGRF1: Ras protein-specific guanine nucleotide-releasing factor 1	5923	NP_002882.3	7	2569.58	0.00034205	0.0168349	5.32197e-06	3	24.3346	0.00241533	0.0122026	4.65915e-05	0.428571	0.00947025	7.06135	0.724842	8.75455	1.28571	0.230455	0.0170555	0.00884498	0.000407887
-22160	942	hdf	CD86 antigen isoform 1	942	NP_787058.3	4	11106.6	0.000341992	0.00383335	6.97351e-06	3	2.009	0.00241375	0.00594315	5.32234e-05	0.75	0.000180884	7.05792	1.55038	7.63222	2.25	0.000363397	0.017036	0.00921414	0.000406212
-19306	6708	hdf	spectrin, alpha, erythrocytic 1	6708	NP_003117.2	10	9218.42	0.000342059	0.0242927	6.29504e-06	3	189.19	0.00241517	0.00902193	5.04463e-05	0.3	0.020523	7.06066	0.371385	8.01367	0.9	3.88275	0.0170527	0.00335061	0.00040426
-20828	9844	hdf	engulfment and cell motility 1 isoform 1	9844	NP_055615.8	6	722.325	0.000342009	0.00626826	6.32175e-06	3	29.941	0.00241316	0.0030497	5.03716e-05	0.5	0.0414508	7.05584	0.486531	7.96799	1.5	1.24108	0.0170269	0.00148378	0.000401361
-20159	53358	hdf	src homology 2 domain containing transforming protein C3	53358	NP_058544.2	7	1183.74	0.000342071	0.0482818	5.07832e-06	3	21.3256	0.00241698	0.0395642	4.51246e-05	0.428571	0.0180155	7.06573	0.819443	8.88572	1.28571	0.38419	0.0170777	0.0324206	0.000400964
-22256	10992	hdf	splicing factor 3B subunit 2	10992	NP_006833.2	12	14575.3	0.000342057	0.0204761	6.24123e-06	3	66.5524	0.00241558	0.0230632	4.99024e-05	0.25	0.0045661	7.0619	1.12635	7.9956	0.75	0.303885	0.0170586	0.0259772	0.000399
-19897	1175	hdf	adaptor-related protein complex 2, sigma 1 subunit isoform AP17	1175	NP_004060.2	7	15303.7	0.000342018	0.00247771	6.9673e-06	3	34.3052	0.0024128	0.00139886	5.24877e-05	0.428571	0.00224163	7.0546	0.564576	7.53343	1.28571	0.0768997	0.0170213	0.000789763	0.000395412
-26033	5426	hdf	DNA polymerase epsilon catalytic subunit	5426	NP_006222.2	6	6108.16	0.00034205	0.0241551	5.45332e-06	3	55.055	0.00241634	0.0428178	4.56187e-05	0.5	0.00901336	7.06429	1.77262	8.36531	1.5	0.496231	0.0170697	0.0758995	0.000381615
-25247	3596	hdf	interleukin 13 precursor	3596	NP_002179.2	5	11003.5	0.000342043	0.0180346	6.05614e-06	3	88.639	0.0024161	0.0219335	4.79077e-05	0.6	0.00805551	7.06373	1.2162	7.9106	1.8	0.714032	0.0170667	0.0266755	0.000378979
-21722	5116	hdf	pericentrin (kendrin)	5116	NP_006022.3	9	8741.48	0.000342041	0.00895892	7.0201e-06	3	25.5377	0.00241469	0.0104207	5.10088e-05	0.333333	0.00292144	7.05963	1.16317	7.2661	1	0.0746067	0.0170468	0.0121211	0.000370635
-22542	5902	hdf	RAN binding protein 1	5902	NP_002873.1	7	6011.11	0.000342039	0.0104201	6.06575e-06	3	5.29302	0.00241456	0.0112695	4.70973e-05	0.428571	0.00088054	7.05931	1.08151	7.76447	1.28571	0.00466072	0.0170451	0.0121881	0.000365686
-20519	1287	hdf	COL4A5: collagen, type IV, alpha 5 (Alport syndrome)	1287	NP_000486.1	10	6134.25	0.000342029	0.00583604	6.20712e-06	3	29.7411	0.00241461	0.00470073	4.73375e-05	0.3	0.00484838	7.05966	0.805466	7.62632	0.9	0.144196	0.0170463	0.00378627	0.000361011
-19487	59	hdf	alpha 2 actin	59	NP_001604.1	10	3335.25	0.000342043	0.0100624	6.90193e-06	3	93.4565	0.00241477	0.00747118	4.96484e-05	0.3	0.0280209	7.05986	0.742486	7.19341	0.9	2.61873	0.017048	0.00554724	0.000357141
-22169	1390	hdf	cAMP responsive element modulator isoform v	1390	NP_898883.1	8	2170.73	0.000342045	0.0250359	5.79773e-06	3	21.9508	0.00241578	0.0414198	4.53287e-05	0.375	0.0101122	7.06278	1.65442	7.81835	1.125	0.221971	0.0170621	0.0685255	0.000354395
-21623	6403	hdf	selectin P precursor	6403	NP_002996.1	9	13279.2	0.000342033	0.00562735	7.19926e-06	3	369.511	0.00241491	0.00730022	5.03361e-05	0.333333	0.0278262	7.06048	1.29727	6.99185	1	10.2821	0.0170505	0.00947038	0.000351943
-21267	5524	hdf	protein phosphatase 2A, regulatory subunit B' isoform b	5524	NP_066954.2	8	15959	0.00034206	0.0247735	7.33449e-06	3	123.421	0.00241595	0.0261115	5.06973e-05	0.375	0.00773362	7.06295	1.05401	6.91218	1.125	0.954493	0.0170637	0.0275218	0.000350429
-20894	5602	hdf	mitogen-activated protein kinase 10 isoform 1	5602	NP_002744.1	15	36398.9	0.000342083	0.0646743	6.86264e-06	3	721.568	0.00241707	0.0715898	4.87833e-05	0.2	0.0198239	7.06576	1.10693	7.10852	0.6	14.3043	0.0170785	0.0792447	0.000346777
-26342	7490	hdf	Wilms tumor 1 isoform A	7490	NP_000369.3	7	57515.6	0.000342069	0.0396	6.85117e-06	3	62.3151	0.00241687	0.0590115	4.78916e-05	0.428571	0.00108345	7.06543	1.49019	6.99028	1.28571	0.0675151	0.0170762	0.0879383	0.000334776
-19390	284217	hdf	laminin, alpha 1 precursor	284217	NP_005550.2	11	17556	0.00034204	0.00763859	6.91068e-06	3	19.7853	0.00241535	0.00709143	4.77994e-05	0.272727	0.00112698	7.06162	0.928369	6.91674	0.818182	0.0222977	0.0170563	0.00658346	0.000330616
-24317	2317	hdf	filamin B, beta (actin binding protein 278)	2317	NP_001448.2	10	8763.38	0.00034205	0.0124024	6.62348e-06	3	3.57545	0.00241515	0.00923102	4.65391e-05	0.3	0.000407999	7.0608	0.744296	7.02639	0.9	0.00145878	0.0170529	0.00687062	0.000327002
-23776	79902	hdf	nucleoporin 85	79902	NP_079120.1	10	35224.3	0.000342046	0.00745515	7.31392e-06	3	174.775	0.00241516	0.00784004	4.88955e-05	0.3	0.00496178	7.06093	1.05163	6.68526	0.9	0.867194	0.0170533	0.0082448	0.000326879
-21041	11200	hdf	protein kinase CHK2 isoform a	11200	NP_009125.1	19	66072.9	0.000342069	0.0536447	1.13059e-05	3	1023	0.00241617	0.0483704	6.02639e-05	0.157895	0.0154829	7.06341	0.90168	5.33032	0.473684	15.839	0.0170664	0.0436146	0.000321226
-20244	291	hdf	solute carrier family 25 (mitochondrial carrier	291	NP_001142.2	7	13798.7	0.000342066	0.0458056	6.53401e-06	3	39.2725	0.00241633	0.0337858	4.56573e-05	0.428571	0.00284611	7.06393	0.737591	6.98763	1.28571	0.111774	0.0170688	0.0249201	0.000319036
-21405	10262	hdf	splicing factor 3b, subunit 4	10262	NP_005841.1	16	29231.3	0.000342056	0.0150102	8.14837e-06	3	22.386	0.00241508	0.0106566	5.07543e-05	0.1875	0.000765822	7.06048	0.709956	6.22877	0.5625	0.0171437	0.0170516	0.0075657	0.000316137
-22068	2896	hdf	granulin precursor	2896	NP_002078.1	11	32512.8	0.000342036	0.0095811	8.47063e-06	3	508.866	0.00241441	0.0126505	5.17218e-05	0.272727	0.0156513	7.05893	1.32036	6.10602	0.818182	7.96441	0.0170431	0.0167031	0.000315815
-21037	3014	hdf	H2A histone family, member X	3014	NP_002096.1	10	11422.9	0.000342059	0.0494214	6.87897e-06	3	0	0.00241634	0.0557181	4.63806e-05	0.3	0	7.0641	1.12741	6.74237	0.9	0	0.0170692	0.0628172	0.000312715
-24287	23411	hdf	sirtuin 1	23411	NP_036370.2	12	4133.88	0.000342058	0.0426623	6.76884e-06	3	8.98487	0.00241497	0.0210378	4.59551e-05	0.25	0.00217347	7.06012	0.493123	6.78921	0.75	0.0195284	0.01705	0.0103742	0.000311998
-19939	9883	hdf				13	47252	0.000342058	0.0124595	7.98931e-06	3	116.601	0.00241546	0.0121733	4.95642e-05	0.230769	0.00246764	7.06157	0.977031	6.20381	0.692308	0.287729	0.017057	0.0118937	0.000307487
-22600	2975	hdf	general transcription factor IIIC, polypeptide 1, alpha 220kDa	2975	NP_001511.2	17	18161.2	0.000342047	0.0127766	8.81717e-06	3	7.45464	0.00241345	0.00624124	5.17532e-05	0.176471	0.000410471	7.05591	0.488491	5.8696	0.529412	0.00305991	0.0170291	0.00304879	0.000303771
-23154	4091	hdf	MAD, mothers against decapentaplegic homolog 6	4091	NP_005576.3	14	12974.2	0.000342067	0.0472218	6.87852e-06	3	0	0.00241513	0.0340287	4.56014e-05	0.214286	0	7.0604	0.720614	6.62953	0.642857	0	0.0170518	0.0245215	0.000302316
-24389	4836	hdf	N-myristoyltransferase 1	4836	NP_066565.1	7	23445.5	0.000342042	0.0209926	7.27892e-06	3	79.6012	0.00241593	0.0246955	4.63324e-05	0.428571	0.00339517	7.06325	1.17639	6.36528	1.28571	0.270259	0.0170643	0.0290515	0.000294918
-26124	8065	hdf	Vasopressin-activated calcium-mobilizing receptor-1	8065	NP_003469.2	14	28877.1	0.000342032	0.00726427	9.72375e-06	3	80.8844	0.00241352	0.00311937	5.29856e-05	0.214286	0.00280098	7.05641	0.429413	5.44909	0.642857	0.226556	0.0170308	0.0013395	0.000288724
-25047	5501	hdf	protein phosphatase 1, catalytic subunit, gamma isoform	5501	NP_002701.1	12	12721.9	0.000342059	0.025813	7.46841e-06	3	86.0251	0.00241602	0.0363557	4.63893e-05	0.25	0.00676194	7.06317	1.40843	6.21141	0.75	0.581696	0.0170648	0.0512045	0.000288143
-20606	11143	hdf	MYST histone acetyltransferase 2	11143	NP_008998.1	25	76197.5	0.000342086	0.0425078	1.03239e-05	3	110.907	0.00241488	0.00638675	5.44842e-05	0.12	0.00145552	7.05929	0.150249	5.27748	0.36	0.161427	0.0170473	0.000959603	0.000287539
-21555	682	hdf	basigin isoform 1	682	NP_001719.2	10	49866.7	0.000342071	0.0230466	9.4496e-06	3	2108.46	0.00241672	0.0264165	5.11205e-05	0.3	0.0422819	7.06497	1.14622	5.4098	0.9	89.1494	0.0170741	0.0302793	0.000276552
-23693	6520	hdf	SLC3A2: solute carrier family 3 (activators of dibasic and neutral amino acid transport), member 2 isoform a, CD98 heavy chain	6520	NP_001012679.1	11	116015	0.000342043	0.0104268	1.37677e-05	3	1128.17	0.00241567	0.0156071	5.97571e-05	0.272727	0.00972437	7.06249	1.49683	4.34039	0.818182	10.9708	0.0170606	0.0233611	0.000259369
-19886	160	hdf	adaptor-related protein complex 2, alpha 1 subunit isoform 1	160	NP_055018.2	20	29607	0.000342058	0.0281816	9.84647e-06	3	505.575	0.00241552	0.0165461	5.03362e-05	0.15	0.0170762	7.06174	0.587125	5.11211	0.45	8.6333	0.0170578	0.00971463	0.000257324
-20525	1285	hdf	alpha 3 type IV collagen isoform 1 precursor	1285	NP_000082.2	16	24198.3	0.000342031	0.00616469	9.09769e-06	3	29.7411	0.00241461	0.00470073	4.73375e-05	0.1875	0.00122906	7.05961	0.762525	5.20325	0.5625	0.0365537	0.0170462	0.00358442	0.000246309
-19785	3075	hdf	complement factor H isoform a precursor	3075	NP_000177.2	11	61652.5	0.000341995	0.00185493	1.3592e-05	3	104.278	0.00241369	0.00224886	5.0932e-05	0.272727	0.00169139	7.05766	1.21237	3.7472	0.818182	0.176376	0.017035	0.00272645	0.000190852
-24806	6919	hdf	transcription elongation factor A protein 2 isoform a	6919	NP_003186.1	18	105570	0.000342082	0.0429084	1.23982e-05	3	65.1129	0.00241684	0.0426791	4.60794e-05	0.166667	0.000616774	7.06508	0.994658	3.71663	0.5	0.0401599	0.0170751	0.0424512	0.00017126
-24380	2919	hdf	chemokine (C-X-C motif) ligand 1	2919	NP_001502.1	5	58.471	0.000341943	0.000409718	6.75001e-06	2	0	0.000696379	4.00139e-18	0.000122857	0.4	0	2.03654	9.7662e-15	18.2011	0.8	0	0.0014182	3.90784e-32	0.00223613
-25198	10226	hdf	mannose 6 phosphate receptor binding protein 1	10226	NP_005808.2	5	489.794	0.000341959	0.000484181	6.76146e-06	2	0	0.000696379	4.00139e-18	0.000122857	0.4	0	2.03644	8.26424e-15	18.1702	0.8	0	0.00141813	3.30685e-32	0.00223235
-25229	3552	hdf	interleukin 1, alpha proprotein	3552	NP_000566.3	8	2774.44	0.000342018	0.00563128	6.79338e-06	2	0	0.000696379	4.00139e-18	0.000122857	0.25	0	2.03609	7.10565e-16	18.0849	0.5	0	0.00141789	2.84325e-33	0.00222186
-27004	6648	hdf	manganese superoxide dismutase isoform A precursor	6648	NP_000627.2	5	1300.69	0.000342011	0.00338692	6.99496e-06	2	0	0.000696379	4.00139e-18	0.000122857	0.4	0	2.03613	1.18143e-15	17.5637	0.8	0	0.00141792	4.72735e-33	0.00215783
-23220	5473	hdf	pro-platelet basic protein precursor	5473	NP_002695.1	9	3890.32	0.000342008	0.00253872	7.01366e-06	2	0	0.000696379	4.00139e-18	0.000122857	0.222222	0	2.03615	1.57615e-15	17.5168	0.444444	0	0.00141793	6.30678e-33	0.00215207
-25029	3939	hdf	lactate dehydrogenase A	3939	NP_005557.1	6	13860.3	0.000342027	0.00326409	7.15414e-06	2	0	0.000696379	4.00139e-18	0.000122857	0.333333	0	2.03604	1.22588e-15	17.1729	0.666667	0	0.00141785	4.90523e-33	0.00210982
-21312	10673	hdf	tumor necrosis factor (ligand) superfamily, member 13b	10673	NP_006564.1	7	11072.4	0.000341974	0.00188361	8.03477e-06	2	0	0.000696379	4.00139e-18	0.000122857	0.285714	0	2.03635	2.12432e-15	15.2907	0.571429	0	0.00141807	8.50022e-33	0.00187857
-23118	6375	hdf	chemokine (C motif) ligand 1	6375	NP_002986.1	4	22140	0.000341947	0.000304267	8.45274e-06	2	0	0.000696379	4.00139e-18	0.000122857	0.5	0	2.03651	1.31509e-14	14.5346	1	0	0.00141819	5.26219e-32	0.00178568
-24193	3437	hdf	interferon-induced protein with tetratricopeptide repeats 3	3437	NP_001540.2	6	13137.7	0.000342008	0.00373748	9.27346e-06	2	0	0.000696379	4.00139e-18	0.000122857	0.333333	0	2.03615	1.07061e-15	13.2483	0.666667	0	0.00141793	4.28394e-33	0.00162765
-26555	6742	hdf	single-stranded DNA binding protein 1	6742	NP_003134.1	4	11071	0.000342003	0.0039462	9.41768e-06	2	0	0.000696379	4.00139e-18	0.000122857	0.5	0	2.03618	1.01399e-15	13.0454	1	0	0.00141795	4.05736e-33	0.00160272
-21633	727	hdf	complement component 5	727	NP_001726.2	7	3277.59	0.000341971	0.000628133	7.70995e-06	2	1023	0.0024109	0.000200555	0.000103296	0.285714	0.31212	7.05001	0.319288	13.3978	0.571429	319.299	0.0169968	6.40347e-05	0.00138394
-24709	2877	hdf	gastrointestinal glutathione peroxidase 2	2877	NP_002074.2	2	0	7.14643e-05	3.60413e-18	1.26099e-05	2	0	0.000696379	4.00139e-18	0.000122857	1	#DIV/0!	9.74443	1.11022	9.74288	2	#DIV/0!	0.00678581	4.44244e-18	0.00119698
-25543	3945	hdf	lactate dehydrogenase B	3945	NP_002291.1	2	0	7.14643e-05	3.60413e-18	1.26099e-05	2	0	0.000696379	4.00139e-18	0.000122857	1	#DIV/0!	9.74443	1.11022	9.74288	2	#DIV/0!	0.00678581	4.44244e-18	0.00119698
-22219	969	hdf	CD69 antigen (p60, early T-cell activation antigen)	969	NP_001772.1	2	0	7.14643e-05	3.60413e-18	1.26099e-05	2	0	0.000696379	4.00139e-18	0.000122857	1	#DIV/0!	9.74443	1.11022	9.74288	2	#DIV/0!	0.00678581	4.44244e-18	0.00119698
-24401	2539	hdf	glucose-6-phosphate dehydrogenase isoform a	2539	NP_000393.4	2	0	7.14643e-05	3.60413e-18	1.26099e-05	2	0	0.000696379	4.00139e-18	0.000122857	1	#DIV/0!	9.74443	1.11022	9.74288	2	#DIV/0!	0.00678581	4.44244e-18	0.00119698
-28586	10855	hdf	heparanase	10855	NP_006656.2	2	0	7.14643e-05	3.60413e-18	1.26099e-05	2	0	0.000696379	4.00139e-18	0.000122857	1	#DIV/0!	9.74443	1.11022	9.74288	2	#DIV/0!	0.00678581	4.44244e-18	0.00119698
-26392	5138	hdf	phosphodiesterase 2A, cGMP-stimulated	5138	NP_002590.1	2	0	7.14643e-05	3.60413e-18	1.26099e-05	2	0	0.000696379	4.00139e-18	0.000122857	1	#DIV/0!	9.74443	1.11022	9.74288	2	#DIV/0!	0.00678581	4.44244e-18	0.00119698
-20178	262	hdf	S-adenosylmethionine decarboxylase 1 isoform 1 precursor	262	NP_001625.2	2	0	7.14643e-05	3.60413e-18	1.26099e-05	2	0	0.000696379	4.00139e-18	0.000122857	1	#DIV/0!	9.74443	1.11022	9.74288	2	#DIV/0!	0.00678581	4.44244e-18	0.00119698
-24847	3015	hdf	H2A histone family, member Z	3015	NP_002097.1	3	0	0.000341918	0.000214845	1.44276e-05	2	0	0.000696379	4.00139e-18	0.000122857	0.666667	#DIV/0!	2.03668	1.86245e-14	8.51545	1.33333	#DIV/0!	0.0014183	7.45241e-32	0.00104618
-26267	5742	hdf	prostaglandin-endoperoxide synthase 1 isoform 1 precursor	5742	NP_000953.2	3	0	0.000341911	6.15541e-05	1.60057e-05	2	0	0.000696379	4.00139e-18	0.000122857	0.666667	#DIV/0!	2.03672	6.50061e-14	7.67585	1.33333	#DIV/0!	0.00141833	2.60115e-31	0.000943033
-19555	5756	hdf	twinfilin 1	5756	NP_002813.2	2	3632.07	0.000341999	0.00109901	4.61421e-06	2	580.756	0.00241229	0.00073846	5.8269e-05	1	0.159897	7.0535	0.671932	12.6282	2	92.861	0.0170151	0.000496195	0.000735831
-23703	7076	hdf	tissue inhibitor of metalloproteinase 1 precursor	7076	NP_003245.1	5	4827.8	0.000341973	0.000711881	6.01501e-06	2	1023	0.00240916	6.61212e-05	6.51011e-05	0.4	0.211898	7.04489	0.0928825	10.8231	0.8	216.771	0.0169723	6.14151e-06	0.000704595
-28629	11004	hdf	kinesin family member 2C	11004	NP_006836.1	3	0	0.000341819	2.02638e-06	2.1426e-05	2	0	0.000696379	4.00139e-18	0.000122857	0.666667	#DIV/0!	2.03727	1.97465e-12	5.73402	1.33333	#DIV/0!	0.00141871	7.90134e-30	0.000704466
-23374	6629	hdf	small nuclear ribonucleoprotein polypeptide B''	6629	NP_003083.1	5	623.862	0.000342012	0.00475333	5.32148e-06	2	1023	0.00241427	0.00848397	5.96726e-05	0.4	1.63978	7.05903	1.78485	11.2135	0.8	1677.5	0.0170424	0.0151426	0.000669141
-19752	108	hdf	adenylate cyclase 2	108	NP_065433.2	3	11071	0.000341983	0.000888857	6.42681e-06	2	1023	0.00241143	0.000588928	6.42526e-05	0.666667	0.0924036	7.05132	0.662568	9.99758	1.33333	94.5289	0.0170038	0.000390205	0.000642371
-23782	6596	hdf	helicase-like transcription factor	6596	NP_003062.2	5	4187.26	0.000342039	0.00971631	5.56846e-06	2	1023	0.00241455	0.0132349	5.92327e-05	0.4	0.244313	7.05929	1.36213	10.6372	0.8	249.932	0.017045	0.0180277	0.000630068
-26722	5698	hdf	proteasome beta 9 subunit isoform 1 proprotein	5698	NP_002791.1	2	0	0.000341952	0.000209918	5.03743e-06	2	0	0.00240857	5.28253e-05	5.45238e-05	1	#DIV/0!	7.0436	0.251647	10.8237	2	#DIV/0!	0.016965	1.32933e-05	0.000590152
-22756	6366	hdf	small inducible cytokine A21 precursor	6366	NP_002980.1	6	12235.2	0.000341962	0.000569546	6.4043e-06	2	1023	0.00240902	0.000128498	6.13213e-05	0.333333	0.0836113	7.0447	0.225614	9.57501	0.666667	85.5343	0.0169708	2.8991e-05	0.000587152
-22126	3113	hdf	major histocompatibility complex, class II, DP alpha 1 precursor	3113	NP_291032.2	2	11071	0.000342001	0.00305588	6.08959e-06	2	1023	0.0024144	0.00518412	5.97103e-05	1	0.0924036	7.05964	1.69644	9.80531	2	94.5289	0.0170448	0.00879456	0.000585478
-21150	3077	hdf	hemochromatosis protein isoform 1 precursor	3077	NP_000401.1	3	785.109	0.000341947	0.000231564	5.74491e-06	2	39.9366	0.00241097	0.000290984	5.76567e-05	0.666667	0.0508675	7.05071	1.2566	10.0361	1.33333	2.03147	0.016999	0.000365652	0.000578651
-24982	3119	hdf	major histocompatibility complex, class II, DQ beta 1 precursor	3119	NP_002114.2	2	0	0.000341967	0.000567931	5.04652e-06	2	0	0.00241169	0.000733512	5.382e-05	1	#DIV/0!	7.05239	1.29155	10.6648	2	#DIV/0!	0.0170082	0.000947368	0.000573979
-21629	714	hdf	complement component 1, q subcomponent, gamma polypeptide	714	NP_758957.2	3	0	0.000341915	7.96136e-05	5.44308e-06	2	0	0.00240836	4.70416e-05	5.58195e-05	0.666667	#DIV/0!	7.04375	0.590874	10.2551	1.33333	#DIV/0!	0.0169639	2.77957e-05	0.000572437
-27581	79720	hdf	vacuolar protein sorting 37B	79720	NP_078943.1	2	0	0.000342012	0.00434797	4.80455e-06	2	0	0.00241425	0.00758899	5.22861e-05	1	#DIV/0!	7.05896	1.74541	10.8826	2	#DIV/0!	0.0170421	0.0132459	0.00056901
-26723	5699	hdf	proteasome beta 10 subunit proprotein	5699	NP_002792.1	3	4657.47	0.000342011	0.00225113	5.41118e-06	2	0	0.00240857	5.28253e-05	5.45238e-05	0.666667	0	7.04238	0.0234661	10.0762	1.33333	0	0.0169621	1.2396e-06	0.00054939
-26489	5321	hdf	cytosolic phospholipase A2, group IVA	5321	NP_077734.1	5	11533.9	0.000342031	0.00829039	6.53636e-06	2	1023	0.00241491	0.00741115	5.95946e-05	0.4	0.0886951	7.0605	0.893945	9.1174	0.8	90.7351	0.0170505	0.00662516	0.000543348
-20463	5136	hdf	phosphodiesterase 1A, calmodulin-dependent isoform 1	5136	NP_005010.2	2	2814.06	0.000342018	0.0043436	4.75589e-06	2	59.3952	0.00241389	0.00543862	5.07718e-05	1	0.0211066	7.05777	1.2521	10.6756	2	1.25363	0.0170367	0.00680969	0.000542018
-22757	1237	hdf	chemokine (C-C motif) receptor 8	1237	NP_005192.1	4	11195	0.000341923	0.000258241	7.30045e-06	2	1023	0.00241074	0.000455941	6.28851e-05	0.5	0.09138	7.05054	1.76556	8.61386	1	93.4817	0.0169971	0.000804992	0.000541684
-23820	4772	hdf	nuclear factor of activated T-cells, cytosolic component 1 isoform A	4772	NP_765978.1	3	109.95	0.000342008	0.00483877	4.97115e-06	2	79.7663	0.00241441	0.0094581	5.14135e-05	0.666667	0.725478	7.05951	1.95465	10.3424	1.33333	57.8687	0.0170445	0.0184873	0.000531739
-22886	2208	hdf	Fc fragment of IgE, low affinity II, receptor for (CD23A)	2208	NP_001993.2	2	119.932	0.000341977	0.00103033	4.94799e-06	2	43.4393	0.00241315	0.00191755	5.12506e-05	1	0.362199	7.05646	1.8611	10.3579	2	15.7337	0.0170283	0.00356874	0.000530847
-21389	3918	hdf	laminin, gamma 2 isoform a precursor	3918	NP_005553.1	4	365.091	0.00034192	0.000205126	5.3971e-06	2	0	0.00240761	2.72444e-05	5.29004e-05	0.5	0	7.04145	0.132818	9.80163	1	0	0.0169531	3.61855e-06	0.00051851
-19941	8905	hdf	adaptor-related protein complex 1 sigma 2 subunit	8905	NP_003907.3	3	52.9371	0.000341967	0.000564081	4.88472e-06	2	17.5193	0.0024114	0.00043422	5.0194e-05	0.666667	0.330945	7.05157	0.769782	10.2757	1.33333	5.79791	0.0170042	0.000334255	0.00051578
-20123	5004	hdf	orosomucoid 1 precursor	5004	NP_000598.1	2	157.57	0.000341976	0.00114217	4.62633e-06	2	38.9484	0.00241273	0.00204959	4.85314e-05	1	0.247183	7.05525	1.79446	10.4903	2	9.62737	0.0170224	0.0036779	0.000509107
-21479	55718	hdf	polymerase (RNA) III (DNA directed) polypeptide E	55718	NP_060589.1	2	0	0.000341957	0.000611658	4.96213e-06	2	0	0.00241211	0.00171464	5.02319e-05	1	#DIV/0!	7.05382	2.80326	10.123	2	#DIV/0!	0.0170146	0.00480657	0.0005085
-20528	5645	hdf	protease, serine, 2 preproprotein	5645	NP_002761.1	2	445.036	0.000342018	0.00321765	4.80402e-06	2	253.199	0.00241428	0.00322575	4.93328e-05	1	0.568941	7.05893	1.00252	10.2691	2	144.055	0.0170422	0.00323388	0.000506602
-19503	1073	hdf	cofilin 2 (muscle)	1073	NP_068733.1	2	0	0.000342024	0.00353376	4.5053e-06	2	0	0.00241422	0.00438287	4.71284e-05	1	#DIV/0!	7.05862	1.24029	10.4607	2	#DIV/0!	0.017041	0.00543601	0.000492994
-22223	2204	hdf	Fc alpha receptor isoform a precursor	2204	NP_001991.1	3	293.24	0.000342021	0.00901188	4.74666e-06	2	124.437	0.00241476	0.00917952	4.83411e-05	0.666667	0.424351	7.06027	1.0186	10.1842	1.33333	52.8048	0.0170489	0.00935028	0.000492317
-20720	8943	hdf	adaptor-related protein complex 3, delta 1 subunit isoform 2	8943	NP_003929.4	6	2791.39	0.000341998	0.00138997	5.91983e-06	2	12.5485	0.00241131	0.000670891	5.39531e-05	0.333333	0.00449544	7.05065	0.482666	9.11396	0.666667	0.056411	0.0170013	0.000323817	0.000491726
-24967	5358	hdf	plastin 3	5358	NP_005023.2	2	252.964	0.000342007	0.00223997	4.54438e-06	2	88.2874	0.00241425	0.00286929	4.69248e-05	1	0.349011	7.05908	1.28095	10.3259	2	30.8133	0.0170424	0.00367541	0.00048454
-26733	5715	hdf	proteasome 26S non-ATPase subunit 9	5715	NP_002804.2	2	191.232	0.000342005	0.00377043	4.55819e-06	2	48.2507	0.00241373	0.00588211	4.69956e-05	1	0.252315	7.0576	1.56006	10.3101	2	12.1744	0.0170351	0.00917646	0.000484531
-19419	1959	hdf	early growth response 2 protein	1959	NP_000390.2	5	2700.79	0.000342038	0.0104856	5.39521e-06	2	155.91	0.00241469	0.00703281	5.10396e-05	0.4	0.0577275	7.0597	0.670709	9.46018	0.8	9.00031	0.017047	0.00471697	0.000482844
-22680	3916	hdf	lysosomal-associated membrane protein 1	3916	NP_005552.3	3	257.246	0.000342008	0.00339887	4.6573e-06	2	3.3346	0.00241166	0.000846846	4.73791e-05	0.666667	0.0129627	7.05146	0.249155	10.1731	1.33333	0.0432254	0.0170057	0.000210996	0.000481991
-22885	3439	hdf	interferon, alpha 1	3439	NP_076918.1	3	127.742	0.000341994	0.00261619	5.09061e-06	2	20.0226	0.0024137	0.00293168	4.94642e-05	0.666667	0.156742	7.05773	1.12059	9.71675	1.33333	3.13839	0.0170353	0.00328522	0.000480631
-25105	6523	hdf	solute carrier family 5 (sodium/glucose cotransporter), member 1	6523	NP_000334.1	2	282.002	0.000342018	0.00510729	4.63142e-06	2	17.3051	0.00241452	0.00809959	4.71539e-05	1	0.0613651	7.05964	1.58589	10.1813	2	1.06193	0.0170457	0.0128451	0.000480088
-24977	3123	hdf	major histocompatibility complex, class II, DR beta 1 precursor	3123	NP_002115.1	3	245.208	0.000341959	0.000554309	5.1931e-06	2	0	0.00241059	0.000462806	4.96324e-05	0.666667	0	7.04935	0.834924	9.55737	1.33333	0	0.0169931	0.000386407	0.000474355
-27308	6827	hdf	suppressor of Ty 4 homolog 1	6827	NP_003159.1	2	0	0.000341971	0.00156281	4.64249e-06	2	0	0.00241203	0.00355058	4.68132e-05	1	#DIV/0!	7.05331	2.27193	10.0836	2	#DIV/0!	0.0170128	0.00806667	0.000472046
-23114	2833	hdf	chemokine (C-X-C motif) receptor 3	2833	NP_001495.1	6	22950.7	0.000341987	0.00138408	8.54982e-06	2	1023	0.00241243	0.00257044	6.34339e-05	0.333333	0.0445738	7.05416	1.85715	7.41933	0.666667	45.599	0.0170177	0.00477371	0.000470637
-25243	3574	hdf	interleukin 7 precursor	3574	NP_000871.1	2	0	0.000341978	0.00204981	4.68847e-06	2	0	0.00241326	0.0038756	4.68335e-05	1	#DIV/0!	7.05678	1.89071	9.98908	2	#DIV/0!	0.0170299	0.00732763	0.000467824
-26328	5055	hdf	serine (or cysteine) proteinase inhibitor, clade B (ovalbumin), member 2	5055	NP_002566.1	2	1079.22	0.000342042	0.0187223	4.49663e-06	2	124.65	0.00241592	0.0303411	4.5828e-05	1	0.1155	7.06322	1.62058	10.1916	2	14.3971	0.0170642	0.0491703	0.000467062
-24743	116444	hdf	glutamate receptor, ionotropic, N-methyl-D-aspartate 3B	116444	NP_619635.1	2	0	0.000342021	0.00409407	4.47167e-06	2	0	0.0024148	0.00584241	4.56898e-05	1	#DIV/0!	7.0604	1.42704	10.2176	2	#DIV/0!	0.0170494	0.00833737	0.00046684
-26050	8793	hdf	tumor necrosis factor receptor superfamily, member 10d precursor	8793	NP_003831.2	6	1509.73	0.000342027	0.00643739	5.34902e-06	2	41.9469	0.00241351	0.0047545	4.98323e-05	0.333333	0.0277844	7.05649	0.738576	9.31615	0.666667	1.16547	0.0170309	0.00351157	0.000464245
-22843	3777	hdf	potassium channel, subfamily K, member 3	3777	NP_002237.1	3	1205.2	0.000342028	0.00608108	4.73691e-06	2	89.7461	0.00241435	0.00507849	4.67845e-05	0.666667	0.0744659	7.05892	0.83513	9.87659	1.33333	6.68303	0.0170427	0.0042412	0.000462072
-21158	3134	hdf	major histocompatibility complex, class I, F precursor	3134	NP_061823.1	4	362.333	0.000341966	0.0007425	5.28681e-06	2	9.77487	0.00241079	0.000225691	4.89362e-05	0.5	0.0269776	7.04979	0.30396	9.25627	1	0.263702	0.0169955	6.8601e-05	0.000452966
-27392	64919	hdf	B-cell CLL/lymphoma 11B isoform 1	64919	NP_612808.1	3	246.419	0.000342009	0.00760252	4.74727e-06	2	4.60115	0.00241399	0.0117351	4.61351e-05	0.666667	0.0186721	7.05828	1.54358	9.71825	1.33333	0.0859132	0.0170386	0.0181141	0.000448352
-26365	10309	hdf	cyclin domain containing	10309	NP_066970.2	2	39.8786	0.00034203	0.00980879	4.40863e-06	2	4.49206	0.00241504	0.0175877	4.44539e-05	1	0.112643	7.06092	1.79306	10.0834	2	0.506001	0.0170524	0.0315358	0.000448246
-24762	3557	hdf	interleukin 1 receptor antagonist isoform 2	3557	NP_776213.1	4	4204.36	0.000342035	0.0151705	5.28643e-06	2	74.4015	0.00241571	0.0234259	4.85406e-05	0.5	0.0176963	7.06275	1.54417	9.18211	1	1.31663	0.0170615	0.0361736	0.000445705
-22217	3112	hdf	major histocompatibility complex, class II, DO beta precursor	3112	NP_002111.1	2	0	0.00034201	0.0037937	4.52496e-06	2	0	0.0024146	0.00549938	4.4874e-05	1	#DIV/0!	7.06003	1.44961	9.917	2	#DIV/0!	0.0170471	0.00797194	0.000445016
-26755	8339	hdf	H2B histone family, member A	8339	NP_003509.1	3	289.616	0.000342018	0.00600686	4.75109e-06	2	36.6491	0.00241489	0.0111798	4.58391e-05	0.666667	0.126544	7.06071	1.86117	9.64814	1.33333	4.63773	0.0170508	0.0208074	0.000442262
-26502	5693	hdf	proteasome beta 5 subunit	5693	NP_002788.1	5	5827.88	0.00034204	0.00750511	5.08215e-06	2	0	0.00241149	0.000626298	4.73561e-05	0.4	0	7.0503	0.0834495	9.31811	0.8	0	0.0170017	5.22642e-05	0.000441269
-20254	3735	hdf	lysyl-tRNA synthetase	3735	NP_005539.1	7	5571.88	0.000342048	0.00954318	6.02796e-06	2	17.0881	0.00241447	0.0105811	5.14596e-05	0.285714	0.00306685	7.05886	1.10876	8.53682	0.571429	0.0524067	0.0170434	0.0117319	0.000439302
-22149	8519	hdf	interferon induced transmembrane protein 1 (9-27)	8519	NP_003632.2	4	3518.73	0.000342016	0.00460876	5.18813e-06	2	0	0.00241437	0.00367895	4.77265e-05	0.5	0	7.05924	0.798253	9.19918	1	0	0.0170437	0.00293674	0.000439044
-21924	10825	hdf	sialidase 3	10825	NP_006647.3	2	172.304	0.000342053	0.0245452	4.41965e-06	2	7.84611	0.0024161	0.0222089	4.39222e-05	1	0.0455363	7.06351	0.904817	9.93795	2	0.357283	0.0170661	0.020095	0.000436497
-21241	3429	hdf	interferon, alpha-inducible protein 27	3429	NP_005523.3	2	0	0.000342034	0.0144266	4.38499e-06	2	0	0.00241571	0.0290723	4.3351e-05	1	#DIV/0!	7.06277	2.01519	9.88624	2	#DIV/0!	0.0170616	0.058586	0.000428579
-23671	8969	hdf	H2A histone family, member P	8969	NP_066408.1	2	0	0.000342031	0.0169637	4.45688e-06	2	0	0.00241528	0.0294526	4.36687e-05	1	#DIV/0!	7.06157	1.73621	9.79805	2	#DIV/0!	0.0170557	0.0511361	0.000427868
-23672	8970	hdf	H2B histone family, member R	8970	NP_066402.2	2	0	0.000342031	0.0169637	4.45688e-06	2	0	0.00241528	0.0294526	4.36687e-05	1	#DIV/0!	7.06157	1.73621	9.79805	2	#DIV/0!	0.0170557	0.0511361	0.000427868
-21333	5199	hdf	properdin P factor, complement	5199	NP_002612.1	3	2074.63	0.000342003	0.00269454	5.31144e-06	2	77.2864	0.00241367	0.00343817	4.76468e-05	0.666667	0.037253	7.05745	1.27597	8.9706	1.33333	2.87915	0.0170343	0.00438701	0.00042742
-23187	5122	hdf	PCSK1: proprotein convertase subtilisin/kexin type 1	5122	NP_000430.3	2	113.516	0.000342056	0.0245075	4.39747e-06	2	5.13326	0.00241648	0.0315216	4.31688e-05	1	0.0452206	7.06458	1.2862	9.81674	2	0.232129	0.0170714	0.0405431	0.000423776
-21515	8338	hdf	H2A histone family, member Q	8338	NP_003508.1	3	101.588	0.00034205	0.0318565	4.54356e-06	2	12.9261	0.00241624	0.0483301	4.37331e-05	0.666667	0.127241	7.06398	1.51712	9.62529	1.33333	1.64473	0.0170682	0.0733224	0.000420944
-23038	23633	hdf	karyopherin alpha 6	23633	NP_036448.1	4	551.168	0.000342028	0.00697692	4.86772e-06	2	6.80635	0.00241432	0.0100403	4.52425e-05	0.5	0.012349	7.05883	1.43907	9.2944	1	0.0840513	0.0170423	0.0144487	0.000420502
-25165	3479	hdf	insulin-like growth factor 1 (somatomedin C)	3479	NP_000609.1	13	16828.6	0.00034204	0.0104809	8.38007e-06	2	1023	0.00241522	0.0117047	5.915e-05	0.153846	0.0607894	7.06122	1.11677	7.05842	0.307692	62.1876	0.0170544	0.0130714	0.000417506
-22055	5526	hdf	beta isoform of regulatory subunit B56, protein phosphatase 2A	5526	NP_006235.1	3	12.236	0.000342013	0.00379013	4.91072e-06	2	0	0.00241424	0.00572202	4.52672e-05	0.666667	0	7.0589	1.50972	9.21805	1.33333	0	0.0170419	0.00863864	0.000417276
-27641	128866	hdf	chromatin modifying protein 4B	128866	NP_789782.1	4	64870.8	0.000342034	0.010646	5.80806e-06	2	142.162	0.00241502	0.0163633	4.91727e-05	0.5	0.00219146	7.06075	1.53704	8.46628	1	0.311542	0.0170518	0.0251511	0.000416309
-23402	1984	hdf	eukaryotic translation initiation factor 5A	1984	NP_001961.1	4	2593.76	0.000342015	0.00381454	5.20117e-06	2	6.5531	0.00241385	0.00585006	4.64154e-05	0.5	0.00252648	7.05771	1.53362	8.92404	1	0.0165563	0.0170362	0.00897176	0.000414213
-20392	8740	hdf	tumor necrosis factor ligand superfamily, member 14 isoform 1 precursor	8740	NP_003798.2	7	3425.37	0.000342042	0.0151077	5.7611e-06	2	0	0.00241387	0.00437725	4.88471e-05	0.285714	0	7.05724	0.289735	8.47879	0.571429	0	0.0170353	0.00126824	0.000414164
-22615	1917	hdf	eukaryotic translation elongation factor 1 alpha 2	1917	NP_001949.1	6	3959.89	0.000342041	0.0103688	6.10536e-06	2	34.8701	0.00241475	0.00768213	5.00341e-05	0.333333	0.00880583	7.05983	0.74089	8.1951	0.666667	0.30706	0.0170477	0.00569161	0.000410034
-19230	3553	hdf	interleukin 1, beta proprotein	3553	NP_000567.1	8	4213.28	0.000342013	0.00433498	6.50822e-06	2	26.7435	0.00241357	0.00208173	5.14695e-05	0.25	0.00634743	7.05694	0.480217	7.90837	0.5	0.169753	0.0170324	0.000999683	0.00040704
-25242	3600	hdf	interleukin 15 preproprotein	3600	NP_751914.1	3	0	0.000342004	0.00505819	4.92398e-06	2	0	0.0024142	0.00871021	4.46892e-05	0.666667	#DIV/0!	7.05896	1.722	9.07583	1.33333	#DIV/0!	0.0170417	0.014999	0.000405592
-21358	974	hdf	CD79B antigen isoform 1 precursor	974	NP_000617.1	6	273.462	0.000342027	0.0163409	5.1713e-06	2	6.55875	0.00241438	0.00678566	4.57176e-05	0.333333	0.0239841	7.05903	0.415256	8.84065	0.666667	0.157306	0.0170432	0.00281778	0.000404174
-24986	5443	hdf	proopiomelanocortin preproprotein	5443	NP_000930.1	7	67972.5	0.000341947	0.000250773	9.40561e-06	2	1023	0.00241111	0.000330878	6.15848e-05	0.285714	0.0150502	7.05114	1.31943	6.54767	0.571429	15.3964	0.0170011	0.000436571	0.000403237
-26374	7374	hdf	uracil-DNA glycosylase isoform UNG2	7374	NP_550433.1	3	383.622	0.000342031	0.0101561	4.96533e-06	2	4.49206	0.00241504	0.0175877	4.44539e-05	0.666667	0.0117096	7.0609	1.73174	8.95287	1.33333	0.0526002	0.0170524	0.0304574	0.00039799
-22093	917	hdf	CD3G gamma precursor	917	NP_000064.1	4	894.336	0.000341987	0.00231073	5.73e-06	2	9.41223	0.00241327	0.00276031	4.7716e-05	0.5	0.0105243	7.05662	1.19456	8.3274	1	0.0990569	0.0170296	0.00329736	0.00039735
-20927	3840	hdf	karyopherin alpha 4	3840	NP_002259.1	5	1690.25	0.000342036	0.00654756	5.36577e-06	2	65.4428	0.00241435	0.00690669	4.60943e-05	0.4	0.0387178	7.05876	1.05485	8.59044	0.8	2.5338	0.0170423	0.00728551	0.00039597
-22129	939	hdf	tumor necrosis factor receptor superfamily, member 7 precursor	939	NP_001233.1	6	2016.01	0.000342041	0.0160792	5.66626e-06	2	5.93967	0.00241393	0.00495673	4.72179e-05	0.333333	0.00294625	7.05743	0.30827	8.33317	0.666667	0.0174998	0.0170362	0.00152801	0.000393474
-26563	5439	hdf	DNA directed RNA polymerase II polypeptide J	5439	NP_006225.1	10	707.314	0.000342026	0.0249473	5.3307e-06	2	0	0.00241296	0.00513447	4.53881e-05	0.2	0	7.0549	0.205812	8.51447	0.4	0	0.0170232	0.00105674	0.000386456
-24812	9044	hdf	BTAF1 RNA polymerase II, B-TFIID transcription factor-associated, 170kDa	9044	NP_003963.1	3	786.756	0.000342022	0.0144491	5.02453e-06	2	0	0.00241517	0.0309534	4.39951e-05	0.666667	0	7.06147	2.14224	8.75607	1.33333	0	0.0170547	0.0663096	0.000385224
-22148	7099	hdf	toll-like receptor 4 precursor	7099	NP_612564.1	12	17996.3	0.000342032	0.00826677	8.06073e-06	2	32.1714	0.00241062	0.000318275	5.56805e-05	0.166667	0.00178767	7.04794	0.0385005	6.90763	0.333333	0.0575118	0.0169899	1.22537e-05	0.00038462
-25163	3397	hdf	inhibitor of DNA binding 1 isoform a	3397	NP_002156.2	8	4595.03	0.000342034	0.0146869	5.77573e-06	2	0	0.00241352	0.00709695	4.71315e-05	0.25	0	7.05639	0.483217	8.16027	0.5	0	0.0170307	0.00342937	0.000384606
-26373	5423	hdf	polymerase (DNA directed), beta	5423	NP_002681.1	7	5379.77	0.000342044	0.0138148	6.10104e-06	2	76.1231	0.00241475	0.0134774	4.83438e-05	0.285714	0.0141499	7.05977	0.975578	7.92386	0.571429	1.07713	0.0170476	0.0131483	0.000383069
-23165	6934	hdf	transcription factor 7-like 2 (T-cell specific, HMG-box)	6934	NP_110383.1	6	3804.33	0.000342068	0.0309848	5.02677e-06	2	11.2125	0.00241601	0.0213093	4.36722e-05	0.333333	0.00294731	7.06295	0.687734	8.68793	0.666667	0.0330468	0.0170642	0.0146551	0.000379421
-21632	5685	hdf	proteasome alpha 4 subunit	5685	NP_002780.1	5	10896.9	0.00034206	0.0214118	5.10909e-06	2	11.0828	0.00241574	0.027955	4.37021e-05	0.4	0.00101706	7.06233	1.30559	8.5538	0.8	0.0112718	0.0170608	0.0364978	0.000373819
-23559	1803	hdf	dipeptidylpeptidase IV	1803	NP_001926.2	4	28260.6	0.000341996	0.00352462	6.66547e-06	2	216.369	0.00241391	0.00424603	4.97807e-05	0.5	0.00765621	7.05831	1.20468	7.46846	1	1.65657	0.0170381	0.0051151	0.000371785
-19592	816	hdf	calcium/calmodulin-dependent protein kinase IIB isoform 1	816	NP_001211.3	4	345.405	0.00034199	0.0011943	6.01068e-06	2	0	0.00241312	0.00161344	4.72102e-05	0.5	0	7.0561	1.35094	7.85438	1	0	0.0170272	0.00217966	0.000370807
-23976	2056	hdf	erythropoietin precursor	2056	NP_000790.2	5	4415.41	0.000342063	0.0366708	5.28523e-06	2	0	0.00241657	0.0386393	4.35677e-05	0.4	0	7.06468	1.05368	8.24331	0.8	0	0.0170723	0.0407135	0.000359142
-22118	1509	hdf	cathepsin D preproprotein	1509	NP_001900.1	6	8391.49	0.000342037	0.0111818	5.6779e-06	2	90.4407	0.00241492	0.00625633	4.47394e-05	0.333333	0.0107777	7.0604	0.559512	7.87957	0.666667	0.974739	0.0170503	0.00350049	0.000352528
-23811	7039	hdf	transforming growth factor, alpha	7039	NP_003227.1	6	5368.21	0.000342053	0.018224	5.96826e-06	2	135.189	0.00241614	0.0217385	4.57184e-05	0.333333	0.0251832	7.06365	1.19285	7.66027	0.666667	3.40448	0.0170668	0.0259309	0.000350215
-19504	11034	hdf	destrin isoform a	11034	NP_006861.1	4	11186.5	0.000342026	0.00386484	6.35215e-06	2	0	0.00241422	0.00438287	4.71284e-05	0.5	0	7.05858	1.13404	7.41928	1	0	0.0170409	0.00497033	0.000349659
-21327	627	hdf	brain-derived neurotrophic factor isoform a preproprotein	627	NP_001700.2	6	4409.44	0.000342058	0.0283312	6.10979e-06	2	11.1471	0.00241628	0.0367374	4.61706e-05	0.333333	0.002528	7.06395	1.29671	7.55683	0.666667	0.0281798	0.0170685	0.0476379	0.000348903
-22990	2213	hdf	Fc fragment of IgG, low affinity IIb, receptor for (CD32) isoform 1	2213	NP_003992.3	6	4487.4	0.00034204	0.0322053	5.54608e-06	2	0	0.00241576	0.0255675	4.34431e-05	0.333333	0	7.0628	0.793891	7.83311	0.666667	0	0.0170621	0.0202978	0.000340294
-27580	51160	hdf	vacuolar protein sorting 28 isoform 1	51160	NP_057292.1	6	11332.7	0.000342015	0.00507719	8.08524e-06	2	0	0.00241425	0.00758899	5.22861e-05	0.333333	0	7.05891	1.49472	6.46685	0.666667	0	0.017042	0.0113434	0.000338127
-24514	3778	hdf	large conductance calcium-activated potassium channel subfamily M alpha member 1 isoform b	3778	NP_002238.2	5	16576.6	0.000342039	0.0120329	6.86862e-06	2	69.7927	0.00241578	0.0156468	4.7924e-05	0.4	0.00421031	7.06286	1.30034	6.97724	0.8	0.293849	0.0170623	0.0203462	0.000334377
-24298	5534	hdf	protein phosphatase 3, regulatory subunit B, alpha isoform 1	5534	NP_000936.1	6	13000	0.000342002	0.00225545	7.09318e-06	2	7.29023	0.00241283	0.0028164	4.86743e-05	0.333333	0.000560787	7.055	1.2487	6.86213	0.666667	0.00408826	0.0170225	0.00351685	0.00033401
-26737	5714	hdf	proteasome 26S non-ATPase subunit 8	5714	NP_002803.1	5	18589.3	0.000342032	0.00665621	6.08111e-06	2	0	0.00241155	0.00112986	4.47355e-05	0.4	0	7.05064	0.169745	7.35647	0.8	0	0.0170029	0.000191789	0.000329095
-20906	3839	hdf	karyopherin alpha 3	3839	NP_002258.2	7	5349.92	0.000342055	0.0199697	5.8796e-06	2	21.6197	0.00241572	0.0244614	4.38114e-05	0.285714	0.00404113	7.06236	1.22493	7.45142	0.571429	0.087368	0.0170606	0.0299635	0.000326457
-22889	2736	hdf	GLI-Kruppel family member GLI2	2736	NP_005261.2	6	4832.39	0.000342041	0.0197507	5.87018e-06	2	9.37234	0.00241573	0.0365714	4.33694e-05	0.333333	0.00193948	7.06268	1.85166	7.38808	0.666667	0.0181775	0.0170615	0.0677177	0.000320417
-24375	3609	hdf	interleukin enhancer binding factor 3 isoform a	3609	NP_036350.2	12	26308.8	0.00034207	0.0268825	6.16568e-06	2	3.32997	0.0024153	0.0180674	4.40585e-05	0.166667	0.000126573	7.06086	0.67209	7.14576	0.333333	0.000421484	0.0170541	0.0121429	0.000314831
-21516	126961	hdf	H3 histone family, member M	126961	NP_066403.2	9	5978.98	0.000342057	0.0461723	5.99796e-06	2	8.60075	0.00241621	0.0497676	4.34212e-05	0.222222	0.0014385	7.06376	1.07787	7.23933	0.444444	0.0123722	0.0170675	0.0536429	0.000314341
-24461	2624	hdf	GATA binding protein 2	2624	NP_116027.2	12	6960.12	0.00034207	0.069538	6.16036e-06	2	0	0.00241607	0.0509875	4.32658e-05	0.166667	0	7.06309	0.733233	7.02326	0.333333	0	0.0170649	0.0373857	0.000303867
-21811	1674	hdf	desmin	1674	NP_001918.3	8	13077.1	0.000342029	0.00541607	7.12006e-06	2	12.5711	0.00241357	0.00201227	4.61121e-05	0.25	0.000961311	7.0566	0.371537	6.47637	0.5	0.0120848	0.0170316	0.000747634	0.000298639
-22696	55690	hdf	phosphofurin acidic cluster sorting protein 1	55690	NP_060496.2	7	18256.9	0.000342048	0.0194404	7.23877e-06	2	177.405	0.00241611	0.0300997	4.63377e-05	0.285714	0.00971716	7.06364	1.54831	6.40132	0.571429	1.72387	0.0170665	0.0466035	0.000296622
-20949	203068	hdf	tubulin, beta	203068	NP_821133.1	13	18179.5	0.000342065	0.0207278	7.06784e-06	2	12.7854	0.00241475	0.00580826	4.56951e-05	0.153846	0.000703286	7.05933	0.280215	6.46522	0.307692	0.00899179	0.0170465	0.00162756	0.000295429
-20837	5962	hdf	radixin	5962	NP_002897.1	13	31277.2	0.000342052	0.0159273	6.62418e-06	2	0	0.0024151	0.0118171	4.37663e-05	0.153846	0	7.06062	0.741939	6.60705	0.307692	0	0.0170521	0.00876755	0.000289166
-23568	1810	hdf	down-regulator of transcription 1	1810	NP_001929.1	6	12974.8	0.00034203	0.016222	6.71094e-06	2	0	0.0024156	0.0316374	4.35899e-05	0.333333	0	7.06254	1.95028	6.49535	0.666667	0	0.0170603	0.0617018	0.000283131
-23950	4627	hdf	myosin, heavy polypeptide 9, non-muscle	4627	NP_002464.1	8	15587.4	0.000342053	0.0108568	7.11137e-06	2	0	0.00241501	0.00744437	4.46963e-05	0.25	0	7.06033	0.685688	6.28519	0.5	0	0.0170508	0.00510452	0.000280925
-22822	1286	hdf	alpha 4 type IV collagen precursor	1286	NP_000083.3	12	5196.93	0.000342004	0.00283122	7.42829e-06	2	0	0.0024126	0.00150947	4.54841e-05	0.166667	0	7.05432	0.533153	6.12309	0.333333	0	0.0170193	0.000804778	0.000278503
-26331	9647	hdf	protein phosphatase 1F	9647	NP_055449.1	4	22141	0.000342022	0.00515057	7.74428e-06	2	0	0.00241478	0.00764963	4.56687e-05	0.5	0	7.06029	1.4852	5.89708	1	0	0.017049	0.0113612	0.000269312
-22144	4057	hdf	lactotransferrin	4057	NP_002334.2	12	53346.1	0.000342055	0.0176952	8.69861e-06	2	135.093	0.00241396	0.00254167	4.78656e-05	0.166667	0.00253238	7.05721	0.143636	5.50267	0.333333	0.342106	0.0170358	0.000365076	0.000263389
-23939	5886	hdf	UV excision repair protein RAD23 homolog A	5886	NP_005044.1	10	62721.1	0.000342072	0.0309806	7.97897e-06	2	82.1873	0.00241586	0.0290974	4.5627e-05	0.2	0.00131036	7.06243	0.939213	5.7184	0.4	0.107695	0.0170618	0.0273286	0.000260913
-23812	90678	hdf	leucine rich repeat and sterile alpha motif containing 1	90678	NP_612370.3	6	24671.1	0.000342057	0.0218157	7.90615e-06	2	56.5178	0.00241646	0.0287518	4.46294e-05	0.333333	0.00229085	7.06448	1.31794	5.64489	0.666667	0.129474	0.017071	0.037893	0.000251928
-22267	6427	hdf	splicing factor, arginine/serine-rich 2	6427	NP_003007.2	21	21823.2	0.000342051	0.0167353	9.89255e-06	2	0	0.00241226	0.00128763	4.95065e-05	0.0952381	0	7.05233	0.0769412	5.00442	0.190476	0	0.017012	9.9072e-05	0.000247751
-24420	5582	hdf	protein kinase C, gamma	5582	NP_002730.1	11	18055.4	0.000342051	0.0122344	8.11009e-06	2	9.70481	0.00241486	0.00682743	4.47781e-05	0.181818	0.000537503	7.05995	0.558051	5.52128	0.363636	0.00521637	0.0170488	0.00381005	0.000247232
-23892	3958	hdf	galectin 3	3958	NP_002297.2	10	57246.1	0.000342024	0.00475303	9.82221e-06	2	11.5595	0.00241341	0.00255182	4.73259e-05	0.2	0.000201927	7.05626	0.536883	4.81825	0.4	0.00233418	0.0170297	0.00137003	0.000228028
-21825	2318	hdf	gamma filamin	2318	NP_001449.3	14	56684.1	0.000342025	0.00519949	1.0971e-05	2	27.4454	0.00241258	0.000805336	4.98095e-05	0.142857	0.000484182	7.05381	0.154888	4.54009	0.285714	0.0132886	0.0170179	0.000124737	0.000226139
-21261	824	hdf	calpain 2, large subunit	824	NP_001739.1	8	30388.7	0.00034204	0.00870399	8.86421e-06	2	0	0.00241518	0.0145675	4.37338e-05	0.25	0	7.06111	1.67366	4.93375	0.5	0	0.0170539	0.024381	0.000215772
-22804	5034	hdf	prolyl 4-hydroxylase, beta subunit precursor	5034	NP_000909.2	18	86830.1	0.000342058	0.0105833	1.12025e-05	2	2.66237	0.00241298	0.00136424	4.67811e-05	0.111111	3.06619e-05	7.05429	0.128906	4.17595	0.222222	8.16333e-05	0.0170219	0.000175859	0.000195356
-19922	382	hdf	ADP-ribosylation factor 6	382	NP_001654.1	26	91221	0.000342063	0.0144628	1.56345e-05	2	118.806	0.00241299	0.00265797	5.22404e-05	0.0769231	0.0013024	7.05423	0.18378	3.34136	0.153846	0.154734	0.0170218	0.000488483	0.000174554
-23760	10381	hdf	tubulin, beta, 4	10381	NP_006077.2	15	74307.5	0.00034204	0.00964127	1.49003e-05	2	8.85849	0.00241472	0.00902946	4.58321e-05	0.133333	0.000119214	7.05976	0.936543	3.07591	0.266667	0.00105606	0.0170473	0.00845648	0.000140976
-23498	1755	hdf	DMBT1: deleted in malignant brain tumors 1 isoform a (SAG)	1755	NP_004397.1	3	12.187	0.000341882	4.40472e-05	6.45004e-06	1	0	0.000696864	4.57706e-18	0.000122841	0.333333	0	2.03832	1.03913e-13	19.045	0.333333	0	0.00142043	4.75615e-31	0.0023395
-23227	1524	hdf	chemokine (C-X3-C motif) receptor 1	1524	NP_001328.1	1	0	7.14694e-05	3.68434e-18	1.26093e-05	1	0	0.000696864	4.57705e-18	0.000122841	1	#DIV/0!	9.75052	1.2423	9.74211	1	#DIV/0!	0.00679479	5.68607e-18	0.00119673
-26634	51422	hdf	AMP-activated protein kinase gamma2 subunit isoform a	51422	NP_057287.2	3	0	0.000341947	0.000207613	5.35769e-06	1	0	0.000696864	4.43679e-18	6.14369e-05	0.333333	#DIV/0!	2.03793	2.13705e-14	11.467	0.333333	#DIV/0!	0.00142016	9.48163e-32	0.0007045
-26487	5319	hdf	PLA2G1B: phospholipase A2, group IB (pancreas)	5319	NP_000919.1	2	272.977	0.000341919	7.71409e-05	5.5709e-06	1	0	0.000696864	4.43679e-18	6.14369e-05	0.5	0	2.0381	5.75155e-14	11.0282	0.5	0	0.00142028	2.55184e-31	0.000677537
-23116	5320	hdf	phospholipase A2, group IIA	5320	NP_000291.1	4	9594.9	0.000342002	0.00196968	5.68797e-06	1	0	0.000696864	4.43679e-18	6.14369e-05	0.25	0	2.0376	2.25255e-15	10.8012	0.25	0	0.00141993	9.99409e-33	0.000663592
-25526	3915	hdf	laminin, gamma 1 precursor	3915	NP_002284.2	6	6134.35	0.000342	0.00125848	5.69485e-06	1	0	0.000696864	4.43679e-18	6.14369e-05	0.166667	0	2.03762	3.52553e-15	10.7882	0.166667	0	0.00141994	1.5642e-32	0.000662791
-29173	200316	hdf	apolipoprotein B mRNA editing enzyme, catalytic polypeptide-like 3F isoform a	200316	NP_660341.2	1	0	0.000341933	0.000112654	4.86339e-06	1	0	0.00240906	0.000104923	5.66466e-05	1	#DIV/0!	7.04542	0.931367	11.6476	1	#DIV/0!	0.0169728	9.77214e-05	0.000659795
-20017	8862	hdf	apelin preproprotein	8862	NP_059109.3	1	0	7.14694e-05	3.27559e-18	6.30532e-06	1	0	0.000696864	4.43679e-18	6.14369e-05	1	#DIV/0!	9.75052	1.3545	9.74366	1	#DIV/0!	0.00679479	6.00964e-18	0.00059862
-20016	187	hdf	angiotensin II receptor-like 1	187	NP_005152.1	1	0	7.14694e-05	3.27559e-18	6.30532e-06	1	0	0.000696864	4.43679e-18	6.14369e-05	1	#DIV/0!	9.75052	1.3545	9.74366	1	#DIV/0!	0.00679479	6.00964e-18	0.00059862
-22751	6364	hdf	chemokine (C-C motif) ligand 20	6364	NP_004582.1	2	33207	0.000341947	0.000287187	6.35009e-06	1	0	0.000696864	4.43679e-18	6.14369e-05	0.5	0	2.03793	1.54491e-14	9.67497	0.5	0	0.00142016	6.85447e-32	0.0005944
-25185	3460	hdf	interferon-gamma receptor beta chain precursor	3460	NP_005525.2	4	1902.94	0.000342022	0.0107085	5.7296e-06	1	0	0.00240824	5.14245e-05	5.70817e-05	0.25	0	7.0412	0.00480221	9.96259	0.25	0	0.0169569	2.46951e-07	0.000568682
-24686	4283	hdf	small inducible cytokine B9 precursor	4283	NP_002407.1	1	0	0.000341895	3.88182e-05	4.6786e-06	1	0	0.00240829	0.0001068	5.15311e-05	1	#DIV/0!	7.04395	2.75127	11.0142	1	#DIV/0!	0.0169639	0.000293835	0.000567576
-24985	3125	hdf	major histocompatibility complex, class II, DR beta 3 precursor	3125	NP_072049.2	1	0	0.000341854	7.03327e-06	4.6515e-06	1	0	0.00240698	1.37477e-05	5.1223e-05	1	#DIV/0!	7.04094	1.95467	11.0122	1	#DIV/0!	0.0169474	2.68721e-05	0.000564075
-26490	5322	hdf	phospholipase A2, group V precursor	5322	NP_000920.1	1	0	0.000341938	0.000232515	4.63937e-06	1	0	0.00241076	0.000307927	5.08913e-05	1	#DIV/0!	7.05027	1.32433	10.9695	1	#DIV/0!	0.0169965	0.000407797	0.00055825
-24713	2882	hdf	glutathione peroxidase 7	2882	NP_056511.2	1	0	0.000341978	0.00076496	4.47068e-06	1	0	0.00241162	0.00106894	4.96274e-05	1	#DIV/0!	7.05197	1.39738	11.1006	1	#DIV/0!	0.0170067	0.00149372	0.000550896
-22758	6346	hdf	small inducible cytokine A1 precursor	6346	NP_002972.1	1	0	0.000341831	7.24272e-06	4.81198e-06	1	0	0.00240661	1.89439e-05	5.14397e-05	1	#DIV/0!	7.04035	2.61558	10.6899	1	#DIV/0!	0.0169434	4.95494e-05	0.000549887
-26632	5571	hdf	AMP-activated protein kinase, noncatalytic gamma-1 subunit isoform 1	5571	NP_002724.1	6	2123.53	0.00034198	0.000823755	6.88368e-06	1	0	0.000696864	4.43679e-18	6.14369e-05	0.166667	0	2.03773	5.38606e-15	8.92501	0.166667	0	0.00142002	2.38968e-32	0.000548325
-19751	107	hdf	brain adenylate cyclase 1	107	NP_066939.1	1	0	0.000341891	2.49292e-05	4.91769e-06	1	0	0.00240729	2.44694e-05	5.16676e-05	1	#DIV/0!	7.04112	0.981559	10.5065	1	#DIV/0!	0.01695	2.40182e-05	0.000542844
-28406	92421	hdf	chromatin modifying protein 4C	92421	NP_689497.1	1	0	0.000341956	0.000351816	4.42426e-06	1	0	0.00241015	0.000331608	4.7936e-05	1	#DIV/0!	7.04813	0.94256	10.8348	1	#DIV/0!	0.0169871	0.000312561	0.000519376
-25973	4360	hdf	mannose receptor C type 1 precursor	4360	NP_002429.1	1	0	0.000341976	0.00150454	4.40197e-06	1	0	0.00241202	0.00200975	4.76552e-05	1	#DIV/0!	7.05317	1.33579	10.8259	1	#DIV/0!	0.0170124	0.0026846	0.000515909
-22826	3911	hdf	laminin alpha 5	3911	NP_005551.3	8	17397	0.000342015	0.0041062	7.35247e-06	1	0	0.000696864	4.43679e-18	6.14369e-05	0.125	0	2.03753	1.08051e-15	8.35596	0.125	0	0.00141988	4.794e-33	0.000513364
-22268	6627	hdf	small nuclear ribonucleoprotein polypeptide A'	6627	NP_003081.2	4	1189.58	0.000342022	0.00599612	5.11082e-06	1	0	0.00241012	0.000352501	5.09043e-05	0.25	0	7.0467	0.0587882	9.96011	0.25	0	0.0169834	2.07229e-05	0.000507013
-19264	6390	hdf	succinate dehydrogenase complex, subunit B, iron sulfur (Ip)	6390	NP_002991.2	1	0	0.000341959	0.000673758	4.57695e-06	1	0	0.00241161	0.00140804	4.81673e-05	1	#DIV/0!	7.05232	2.08984	10.5239	1	#DIV/0!	0.0170074	0.00294258	0.000506906
-22754	1236	hdf	chemokine (C-C motif) receptor 7 precursor	1236	NP_001829.1	2	54.1317	0.00034187	1.87586e-05	5.18516e-06	1	0	0.00240489	5.33897e-06	5.11791e-05	0.5	0	7.03452	0.284614	9.87029	0.5	0	0.0169173	1.51955e-06	0.000505153
-24580	2825	hdf	G protein-coupled receptor 1	2825	NP_005270.2	1	0	0.000341965	0.000601899	4.3745e-06	1	0	0.0024113	0.000521721	4.67642e-05	1	#DIV/0!	7.05131	0.86679	10.6902	1	#DIV/0!	0.0170028	0.000452223	0.000499919
-24980	3115	hdf	major histocompatibility complex, class II, DP beta 1 precursor	3115	NP_002112.3	1	0	0.000341908	8.57061e-05	5.21852e-06	1	0	0.00241025	0.000215395	5.09106e-05	1	#DIV/0!	7.04942	2.51319	9.75575	1	#DIV/0!	0.0169909	0.000541329	0.000496671
-27148	8140	hdf	solute carrier family 7 (cationic amino acid transporter, y+ system), member 5	8140	NP_003477.4	1	0	0.00034195	0.000292433	4.62081e-06	1	0	0.00241152	0.00064846	4.75989e-05	1	#DIV/0!	7.05225	2.21747	10.301	1	#DIV/0!	0.0170066	0.00143794	0.000490314
-21630	1667	hdf	defensin, alpha 1 preproprotein	1667	NP_004075.1	2	96.9357	0.000341908	5.37781e-05	4.94269e-06	1	0	0.00240424	1.95778e-06	4.91081e-05	0.5	0	7.03183	0.0364048	9.9355	0.5	0	0.0169062	7.12727e-08	0.000487914
-27166	56852	hdf	postreplication repair protein hRAD18p	56852	NP_064550.2	3	49.5975	0.000341988	0.0018208	5.32875e-06	1	0	0.0024104	0.000549898	5.0831e-05	0.333333	0	7.0482	0.302009	9.53901	0.333333	0	0.016989	0.000166074	0.000484877
-19588	72	hdf	actin, gamma 2 propeptide	72	NP_001606.1	1	0	0.000341977	0.000638304	4.39504e-06	1	0	0.00241235	0.000858941	4.61102e-05	1	#DIV/0!	7.05412	1.34566	10.4914	1	#DIV/0!	0.017017	0.00115584	0.00048376
-23489	10383	hdf	tubulin, beta, 2	10383	NP_006079.1	4	3035.37	0.000342036	0.00479866	5.23613e-06	1	0	0.00241067	0.000267131	4.99555e-05	0.25	0	7.048	0.0556678	9.54053	0.25	0	0.0169904	1.48706e-05	0.000476602
-22776	1267	hdf	2',3'-cyclic nucleotide 3' phosphodiesterase	1267	NP_149124.3	1	0	0.000341989	0.00125666	4.38563e-06	1	0	0.00241262	0.00195077	4.55721e-05	1	#DIV/0!	7.05467	1.55234	10.3912	1	#DIV/0!	0.0170203	0.00302824	0.000473551
-26247	51196	hdf	pancreas-enriched phospholipase C	51196	NP_057425.3	1	0	0.000341959	0.00049995	4.53903e-06	1	0	0.00241177	0.000989183	4.6115e-05	1	#DIV/0!	7.0528	1.97857	10.1597	1	#DIV/0!	0.0170098	0.00195717	0.000468513
-26720	5690	hdf	proteasome beta 2 subunit	5690	NP_002785.1	1	0	0.000341941	0.000146782	4.43621e-06	1	0	0.00240857	5.06304e-05	4.54373e-05	1	#DIV/0!	7.04381	0.344936	10.2424	1	#DIV/0!	0.0169655	1.74642e-05	0.000465386
-24959	3487	hdf	insulin-like growth factor binding protein 4 precursor	3487	NP_001543.2	5	1061.11	0.000341979	0.00126848	5.60868e-06	1	0	0.00241107	0.000486319	5.08172e-05	0.2	0	7.05034	0.383387	9.06046	0.2	0	0.0169989	0.000186448	0.000460427
-25183	3467	hdf	interferon, omega 1	3467	NP_002168.1	1	0	0.000341996	0.00256646	4.47962e-06	1	0	0.00241395	0.00387657	4.52474e-05	1	#DIV/0!	7.0584	1.51047	10.1007	1	#DIV/0!	0.0170386	0.00585545	0.000457032
-25632	5692	hdf	proteasome beta 4 subunit	5692	NP_002787.2	2	1568.79	0.000342006	0.00363462	4.55579e-06	1	0	0.00240857	5.06304e-05	4.54373e-05	0.5	0	7.04247	0.01393	9.97354	0.5	0	0.0169623	7.05284e-07	0.000453171
-26503	5695	hdf	proteasome beta 7 subunit proprotein	5695	NP_002790.1	2	0	0.000341988	0.00115603	4.58457e-06	1	0	0.00240857	5.06304e-05	4.54373e-05	0.5	#DIV/0!	7.04283	0.043797	9.91092	0.5	#DIV/0!	0.0169631	2.21746e-06	0.000450326
-24984	3127	hdf	major histocompatibility complex, class II, DR beta 5 precursor	3127	NP_002116.2	1	0	0.000341929	0.000142653	4.55085e-06	1	0	0.00241048	0.000249301	4.52131e-05	1	#DIV/0!	7.04965	1.74761	9.9351	1	#DIV/0!	0.016993	0.00043568	0.000449197
-24978	3111	hdf	major histocompatibility complex, class II, DO alpha precursor	3111	NP_002110.1	1	0	0.000341917	0.000101992	4.62421e-06	1	0	0.00241048	0.000213504	4.5379e-05	1	#DIV/0!	7.0499	2.09334	9.81335	1	#DIV/0!	0.0169936	0.000446937	0.00044532
-25741	84557	hdf	microtubule-associated protein 1 light chain 3 alpha isoform a	84557	NP_115903.1	4	3159.82	0.00034202	0.00265847	5.15317e-06	1	0	0.00240945	7.29438e-05	4.78949e-05	0.25	0	7.04476	0.0274383	9.29426	0.25	0	0.016974	2.00145e-06	0.000445148
-21153	909	hdf	CD1A antigen precursor	909	NP_001754.2	1	0	0.00034194	0.000153119	4.47207e-06	1	0	0.00241059	0.000164847	4.44711e-05	1	#DIV/0!	7.04976	1.07659	9.94417	1	#DIV/0!	0.0169941	0.000177473	0.000442228
-26721	5696	hdf	proteasome beta 8 subunit isoform E1 proprotein	5696	NP_004150.1	2	261.231	0.000341982	0.000746476	4.6758e-06	1	0	0.00240857	5.06304e-05	4.54373e-05	0.5	0	7.04297	0.0678259	9.71756	0.5	0	0.0169635	3.43406e-06	0.00044154
-25249	3569	hdf	interleukin 6 (interferon, beta 2)	3569	NP_000591.1	4	521.776	0.000342024	0.00737746	5.14564e-06	1	0	0.00241276	0.00195952	4.74849e-05	0.25	0	7.05435	0.26561	9.22819	0.25	0	0.0170204	0.000520468	0.0004382
-24844	3012	hdf	H2A histone family, member A	3012	NP_066390.1	1	0	0.000341948	0.000476448	4.56123e-06	1	0	0.00241185	0.00146741	4.46375e-05	1	#DIV/0!	7.05325	3.07989	9.78628	1	#DIV/0!	0.0170114	0.00451945	0.000436835
-21477	55703	hdf	polymerase (RNA) III (DNA directed) polypeptide B	55703	NP_060552.3	1	0	0.00034195	0.000396602	4.49351e-06	1	0	0.00241172	0.000995624	4.42711e-05	1	#DIV/0!	7.05283	2.51038	9.85222	1	#DIV/0!	0.0170094	0.0024994	0.000436168
-21471	171568	hdf	polymerase (RNA) III (DNA directed) polypeptide H (22.9kD) isoform a	171568	NP_612211.1	1	0	0.00034195	0.000396602	4.49351e-06	1	0	0.00241172	0.000995624	4.42711e-05	1	#DIV/0!	7.05283	2.51038	9.85222	1	#DIV/0!	0.0170094	0.0024994	0.000436168
-21473	51728	hdf	DNA directed RNA polymerase III polypeptide K	51728	NP_057394.1	1	0	0.00034195	0.000396602	4.49351e-06	1	0	0.00241172	0.000995624	4.42711e-05	1	#DIV/0!	7.05283	2.51038	9.85222	1	#DIV/0!	0.0170094	0.0024994	0.000436168
-27042	8703	hdf	B4GALT3: UDP-Gal:betaGlcNAc beta 1,4- galactosyltransferase, polypeptide 3	8703	NP_003770.1	2	31.8244	0.000342013	0.00332768	4.54867e-06	1	0	0.00241373	0.00289678	4.4378e-05	0.5	0	7.05743	0.870509	9.75626	0.5	0	0.0170347	0.00252167	0.000432963
-25588	51454	hdf	GULP, engulfment adaptor PTB domain containing 1	51454	NP_057399.1	1	0	0.000342004	0.00197667	4.33961e-06	1	0	0.00241389	0.00240435	4.31503e-05	1	#DIV/0!	7.05808	1.21636	9.94336	1	#DIV/0!	0.0170375	0.00292457	0.000429059
-19747	103	hdf	adenosine deaminase, RNA-specific isoform a	103	NP_001102.2	1	0	0.000342003	0.00283235	4.33735e-06	1	0	0.00241337	0.00375655	4.31034e-05	1	#DIV/0!	7.05658	1.3263	9.93771	1	#DIV/0!	0.0170301	0.00498232	0.000428349
-27712	11097	hdf	nucleoporin like 2	11097	NP_031368.1	1	0	0.000342003	0.00283235	4.33735e-06	1	0	0.00241337	0.00375655	4.31034e-05	1	#DIV/0!	7.05658	1.3263	9.93771	1	#DIV/0!	0.0170301	0.00498232	0.000428349
-28405	29082	hdf	chromatin modifying protein 4A	29082	NP_054888.2	3	4970.04	0.000341967	0.000461087	5.37635e-06	1	0	0.00241015	0.000331608	4.7936e-05	0.333333	0	7.04791	0.719187	8.91607	0.333333	0	0.0169865	0.000238488	0.0004274
-25178	3440	hdf	interferon, alpha 2	3440	NP_000596.2	2	21.2786	0.000342001	0.00327843	4.79082e-06	1	0	0.00241395	0.00387657	4.52474e-05	0.5	0	7.05831	1.18245	9.44461	0.5	0	0.0170384	0.00458384	0.000427345
-26394	5140	hdf	phosphodiesterase 3B, cGMP-inhibited	5140	NP_000913.2	1	0	0.000342012	0.00473784	4.32673e-06	1	0	0.00241409	0.00488474	4.29511e-05	1	#DIV/0!	7.0585	1.03101	9.92692	1	#DIV/0!	0.0170399	0.00503619	0.000426372
-26141	9730	hdf	VprBP protein	9730	NP_055518.1	1	0	0.000342008	0.0024523	4.419e-06	1	0	0.00241404	0.00327164	4.33593e-05	1	#DIV/0!	7.05841	1.33411	9.812	1	#DIV/0!	0.0170393	0.00436474	0.000425441
-25456	5800	hdf	receptor-type protein tyrosine phosphatase O isoform a precursor	5800	NP_109592.1	1	0	0.000342001	0.00451488	4.3111e-06	1	0	0.0024141	0.00478359	4.26899e-05	1	#DIV/0!	7.05876	1.05952	9.90234	1	#DIV/0!	0.0170406	0.0050683	0.00042273
-24744	116443	hdf	glutamate receptor, ionotropic, N-methyl-D-aspartate 3A	116443	NP_597702.1	1	0	0.000342012	0.0025108	4.32003e-06	1	0	0.00241424	0.00374191	4.27207e-05	1	#DIV/0!	7.05892	1.49032	9.88899	1	#DIV/0!	0.0170419	0.00557666	0.000422465
-23453	2905	hdf	N-methyl-D-aspartate receptor subunit 2C precursor	2905	NP_000826.2	5	1194.7	0.00034203	0.00680976	5.04833e-06	1	0	0.00241089	0.00048356	4.61521e-05	0.2	0	7.04878	0.0710099	9.14207	0.2	0	0.0169939	3.43376e-05	0.000421926
-22878	1366	hdf	claudin 7	1366	NP_001298.2	2	1081.73	0.000342001	0.00162792	4.65385e-06	1	0	0.00241304	0.001858	4.42617e-05	0.5	0	7.05565	1.14134	9.51077	0.5	0	0.0170255	0.00212061	0.000420963
-24033	5694	hdf	proteasome beta 6 subunit	5694	NP_002789.1	4	1221.77	0.000342017	0.00359831	4.91448e-06	1	0	0.00240857	5.06304e-05	4.54373e-05	0.25	0	7.04224	0.0140706	9.2456	0.25	0	0.0169617	7.124e-07	0.000420096
-22114	5304	hdf	prolactin-induced protein	5304	NP_002643.1	1	0	0.000342001	0.00305347	4.35015e-06	1	0	0.00241439	0.00517517	4.27417e-05	1	#DIV/0!	7.05962	1.69485	9.82533	1	#DIV/0!	0.0170447	0.00877112	0.000419951
-23141	1653	hdf	DEAD (Asp-Glu-Ala-Asp) box polypeptide 1	1653	NP_004930.1	2	129.02	0.000342026	0.00554109	4.49692e-06	1	0	0.00241417	0.00631224	4.34508e-05	0.5	0	7.05843	1.13917	9.66236	0.5	0	0.0170402	0.00719072	0.000419837
-25442	3783	hdf	intermediate conductance calcium-activated potassium channel protein 1	3783	NP_002241.1	1	0	0.000342056	0.0179891	4.32153e-06	1	0	0.00241631	0.0216584	4.25786e-05	1	#DIV/0!	7.06408	1.20397	9.85266	1	#DIV/0!	0.017069	0.0260762	0.000419513
-20575	1960	hdf	early growth response 3	1960	NP_004421.2	1	0	0.000342012	0.00424821	4.30691e-06	1	0	0.0024146	0.00663984	4.24715e-05	1	#DIV/0!	7.05997	1.56297	9.86124	1	#DIV/0!	0.017047	0.0103779	0.000418821
-21869	10846	hdf	phosphodiesterase 10A	10846	NP_006652.1	1	0	0.000342017	0.00457375	4.34601e-06	1	0	0.00241399	0.00594021	4.25959e-05	1	#DIV/0!	7.0581	1.29876	9.80113	1	#DIV/0!	0.0170382	0.00771493	0.000417488
-23264	1594	hdf	cytochrome P450, family 27, subfamily B, polypeptide 1	1594	NP_000776.1	1	0	0.000342016	0.00693251	4.35236e-06	1	0	0.0024145	0.0120839	4.24946e-05	1	#DIV/0!	7.05962	1.74307	9.76358	1	#DIV/0!	0.0170455	0.0210631	0.0004149
-26660	23613	hdf	PRKCBP1: protein kinase C binding protein 1	23613	NP_036540.3	2	176.412	0.000342003	0.0019712	4.74254e-06	1	0	0.00241356	0.00282879	4.4352e-05	0.5	0	7.05713	1.43506	9.35195	0.5	0	0.0170328	0.00405948	0.000414777
-21763	5551	hdf	PRF1: perforin 1 (pore forming protein)	5551	NP_005032.2	2	199.539	0.000341998	0.00195909	4.60454e-06	1	0	0.0024132	0.00151003	4.36834e-05	0.5	0	7.05619	0.770783	9.48704	0.5	0	0.017028	0.00116391	0.000414427
-25950	4314	hdf	matrix metalloproteinase 3 preproprotein	4314	NP_002413.1	5	584.528	0.000341914	7.54668e-05	6.47995e-06	1	0	0.00240503	2.74728e-06	5.1809e-05	0.2	0	7.03402	0.0364038	7.99528	0.2	0	0.016917	1.00011e-07	0.000414227
-22642	79784	hdf	myosin, heavy chain 14 isoform 2	79784	NP_079005.3	1	0	0.000342025	0.00864348	4.28946e-06	1	0	0.00241506	0.0170327	4.21508e-05	1	#DIV/0!	7.06107	1.97059	9.82659	1	#DIV/0!	0.0170529	0.0335645	0.000414199
-22401	85417	hdf	cyclin B3 isoform 3	85417	NP_149020.2	1	0	0.000342025	0.00700077	4.31108e-06	1	0	0.00241466	0.0134286	4.22242e-05	1	#DIV/0!	7.0599	1.91816	9.79434	1	#DIV/0!	0.0170473	0.0257583	0.000413558
-26453	5256	hdf	phosphorylase kinase, alpha 2 (liver)	5256	NP_000283.1	1	0	0.000342031	0.00926908	4.30071e-06	1	0	0.00241531	0.0131477	4.21671e-05	1	#DIV/0!	7.06168	1.41845	9.80468	1	#DIV/0!	0.0170562	0.0186494	0.000413435
-20265	350	hdf	apolipoprotein H precursor	350	NP_000033.1	4	699.665	0.000342014	0.00290847	5.11749e-06	1	0	0.0024132	0.00209434	4.59459e-05	0.25	0	7.05584	0.720081	8.97821	0.25	0	0.0170272	0.00150809	0.000412512
-25889	7432	hdf	vasoactive intestinal peptide isoform 1 preproprotein	7432	NP_003372.1	3	2216.04	0.000341977	0.000470792	5.25213e-06	1	0	0.00241106	0.000664586	4.63788e-05	0.333333	0	7.05035	1.41163	8.83047	0.333333	0	0.0169988	0.000938152	0.000409546
-25171	3428	hdf	interferon, gamma-inducible protein 16	3428	NP_005522.2	1	0	0.000342059	0.0280463	4.29619e-06	1	0	0.00241659	0.0415491	4.19428e-05	1	#DIV/0!	7.06484	1.48145	9.7628	1	#DIV/0!	0.0170728	0.0615527	0.000409479
-26501	5691	hdf	proteasome beta 3 subunit	5691	NP_002786.2	4	2053.47	0.000342019	0.00439683	5.05464e-06	1	0	0.00240857	5.06304e-05	4.54373e-05	0.25	0	7.0422	0.0115152	8.98923	0.25	0	0.0169616	5.8302e-07	0.000408447
-26201	10130	hdf	PDIA6: protein disulfide isomerase family A, member 6	10130	NP_005733.1	3	266.266	0.000342018	0.00345491	4.6447e-06	1	0	0.00241358	0.0023499	4.35491e-05	0.333333	0	7.05686	0.680163	9.37609	0.333333	0	0.0170323	0.00159831	0.000408321
-22245	9133	hdf	cyclin B2	9133	NP_004692.1	2	120.335	0.000342042	0.0106722	4.42333e-06	1	0	0.00241514	0.0116036	4.24239e-05	0.5	0	7.06095	1.08727	9.59095	0.5	0	0.0170532	0.0126163	0.000406886
-22166	945	hdf	CD33 antigen (gp67)	945	NP_001763.2	2	1.76392	0.000342023	0.0175826	4.42487e-06	1	0	0.00241485	0.0120575	4.23022e-05	0.5	0	7.06048	0.685766	9.56011	0.5	0	0.01705	0.00826865	0.000404413
-28084	255626	hdf	testis-specific histone H2B	255626	NP_733759.1	2	35.114	0.00034201	0.00525011	4.56063e-06	1	0	0.00241392	0.00708341	4.29352e-05	0.5	0	7.05805	1.34919	9.41433	0.5	0	0.0170376	0.00955688	0.000404206
-24446	5333	hdf	phospholipase C, delta 1	5333	NP_006216.2	2	136.608	0.000341994	0.00129168	4.85792e-06	1	0	0.00241308	0.00204613	4.42532e-05	0.5	0	7.05592	1.58408	9.10951	0.5	0	0.0170265	0.00324124	0.000403125
-26855	128312	hdf	histone H2B	128312	NP_778225.1	3	1143.52	0.000342035	0.00954315	4.7142e-06	1	0	0.00241346	0.00675091	4.35175e-05	0.333333	0	7.05617	0.70741	9.23116	0.333333	0	0.0170298	0.00477566	0.000401717
-27338	10382	hdf	tubulin, beta 4	10382	NP_006078.2	3	50.3761	0.000342042	0.0135103	4.546e-06	1	0	0.00241445	0.00642266	4.26107e-05	0.333333	0	7.05893	0.475388	9.37323	0.333333	0	0.0170434	0.00305326	0.0003994
-22087	965	hdf	CD58 antigen, (lymphocyte function-associated antigen 3)	965	NP_001770.1	3	282.417	0.000342011	0.00277496	4.80902e-06	1	0	0.0024134	0.00255526	4.36314e-05	0.333333	0	7.05651	0.920828	9.07283	0.333333	0	0.0170302	0.00235296	0.00039586
-25990	4502	hdf	metallothionein 2A	4502	NP_005944.1	2	788.304	0.000342	0.00265942	4.72216e-06	1	0	0.0024139	0.00472198	4.32148e-05	0.5	0	7.05818	1.77556	9.1515	0.5	0	0.0170377	0.00838416	0.00039548
-24017	2967	hdf	general transcription factor IIH, polypeptide 3, 34kDa	2967	NP_001507.2	2	0	0.000341983	0.00246797	4.63e-06	1	0	0.00241344	0.00508511	4.27716e-05	0.5	#DIV/0!	7.05717	2.06044	9.23793	0.5	#DIV/0!	0.017032	0.0104776	0.000395121
-23387	1677	hdf	DNA fragmentation factor, 40 kD, beta polypeptide isoform 1	1677	NP_004393.1	3	920.402	0.000342012	0.00445013	5.38939e-06	1	0	0.00241143	0.000746116	4.60688e-05	0.333333	0	7.05072	0.167662	8.54807	0.333333	0	0.0170023	0.000125095	0.0003938
-24842	3001	hdf	granzyme A precursor	3001	NP_006135.1	3	98.2156	0.000342011	0.00646981	4.72504e-06	1	0	0.00241412	0.00713349	4.31098e-05	0.333333	0	7.0586	1.10258	9.12368	0.333333	0	0.0170403	0.00786525	0.00039332
-23240	1537	hdf	cytochrome c-1	1537	NP_001907.2	2	943.46	0.000341977	0.00083239	4.98674e-06	1	0	0.00241213	0.00155078	4.41301e-05	0.5	0	7.0535	1.86304	8.84949	0.5	0	0.017014	0.00288916	0.000390529
-21517	9555	hdf	H2A histone family, member Y isoform 1	9555	NP_613075.1	2	617.034	0.000342048	0.0228584	4.51497e-06	1	0	0.00241604	0.040634	4.18353e-05	0.5	0	7.06346	1.77764	9.26591	0.5	0	0.0170656	0.0722327	0.000387642
-24814	5396	hdf	paired mesoderm homeobox 1 isoform pmx-1a	5396	NP_008833.1	3	236.365	0.000342024	0.00979239	4.74965e-06	1	0	0.00241413	0.00966455	4.28566e-05	0.333333	0	7.05836	0.986945	9.0231	0.333333	0	0.0170398	0.00953838	0.000386699
-21657	735	hdf	complement component 9	735	NP_001728.1	3	1284.48	0.000341989	0.00130535	5.36256e-06	1	0	0.00241254	0.00108634	4.53128e-05	0.333333	0	7.05443	0.832221	8.44984	0.333333	0	0.0170191	0.000904076	0.000382886
-23753	7453	hdf	tryptophanyl-tRNA synthetase isoform a	7453	NP_004175.2	2	6087.99	0.000342018	0.00312386	4.89854e-06	1	0	0.00241421	0.00311628	4.32419e-05	0.5	0	7.05871	0.997575	8.82752	0.5	0	0.0170412	0.00310873	0.000381719
-24768	51807	hdf	tubulin, alpha 8	51807	NP_061816.1	3	318.17	0.000342045	0.0160412	4.59608e-06	1	0	0.00241575	0.0277388	4.18806e-05	0.333333	0	7.06268	1.72922	9.11226	0.333333	0	0.0170617	0.0479665	0.000381627
-22561	4122	hdf	MAN2A2: mannosidase, alpha, class 2A, member 2	4122	NP_006113.2	5	1743.34	0.000342053	0.0120308	4.85681e-06	1	0	0.00241371	0.00293	4.30095e-05	0.2	0	7.05653	0.243541	8.8555	0.2	0	0.0170324	0.000713576	0.00038087
-26298	84823	hdf	lamin B2	84823	NP_116126.2	3	268.776	0.00034201	0.00657881	4.75659e-06	1	0	0.00241377	0.00580481	4.25463e-05	0.333333	0	7.05762	0.882349	8.94469	0.333333	0	0.0170355	0.00512187	0.000380563
-26670	10000	hdf	v-akt murine thymoma viral oncogene homolog 3 isoform 1	10000	NP_005456.1	2	129.712	0.000342018	0.00427968	4.77254e-06	1	0	0.00241435	0.00695036	4.26128e-05	0.5	0	7.05914	1.62404	8.92875	0.5	0	0.0170432	0.0112876	0.000380479
-27831	92815	hdf	histone H2a	92815	NP_254280.1	3	213.604	0.000342004	0.0057403	4.99904e-06	1	0	0.00241346	0.00675091	4.35175e-05	0.333333	0	7.05681	1.17606	8.70517	0.333333	0	0.0170313	0.00793945	0.000378828
-26756	8359	hdf	H4 histone family, member A	8359	NP_003529.1	2	133.245	0.000342002	0.00464001	4.77858e-06	1	0	0.00241415	0.00913363	4.25457e-05	0.5	0	7.05886	1.96845	8.90342	0.5	0	0.0170411	0.0179791	0.000378802
-23783	1938	hdf	eukaryotic translation elongation factor 2	1938	NP_001952.1	2	1569.78	0.00034206	0.0285108	4.64745e-06	1	0	0.00241659	0.0415491	4.19428e-05	0.5	0	7.06481	1.45731	9.0249	0.5	0	0.0170728	0.0605499	0.000378529
-22242	3306	hdf	heat shock 70kDa protein 2	3306	NP_068814.2	3	376.977	0.000342043	0.0113552	4.77403e-06	1	0	0.00241514	0.0116036	4.24239e-05	0.333333	0	7.06092	1.02188	8.8864	0.333333	0	0.0170531	0.0118575	0.000376996
-20863	5521	hdf	beta isoform of regulatory subunit B55, protein phosphatase 2 isoform a	5521	NP_004567.1	3	5331.56	0.000342052	0.0151851	4.7514e-06	1	0	0.00241531	0.0131477	4.21671e-05	0.333333	0	7.06125	0.865832	8.87468	0.333333	0	0.0170551	0.0113837	0.00037422
-23985	3267	hdf	HIV-1 Rev binding protein	3267	NP_004495.2	7	4424.16	0.000341999	0.00229926	6.97849e-06	1	0	0.00240935	0.000180953	5.09652e-05	0.142857	0	7.0449	0.0787005	7.30318	0.142857	0	0.0169736	1.42411e-05	0.000372208
-23885	23193	hdf	GANAB: glucosidase, alpha; neutral AB isoform 2	23193	NP_938148.1	5	3724.35	0.000342046	0.0111819	5.02698e-06	1	0	0.00241386	0.00420931	4.32222e-05	0.2	0	7.05711	0.376441	8.59805	0.2	0	0.0170349	0.00158456	0.000371626
-25008	3156	hdf	3-hydroxy-3-methylglutaryl-Coenzyme A reductase	3156	NP_000850.1	3	2348.53	0.000342058	0.018763	4.88866e-06	1	0	0.00241631	0.0216584	4.25786e-05	0.333333	0	7.06405	1.15432	8.70966	0.333333	0	0.017069	0.0250007	0.000370845
-22587	4968	hdf	8-oxoguanine DNA glycosylase isoform 1a	4968	NP_002533.1	4	2259.79	0.000342032	0.00597854	4.95014e-06	1	0	0.00241478	0.00547744	4.25596e-05	0.25	0	7.0601	0.916184	8.59765	0.25	0	0.0170486	0.00501834	0.000365912
-19497	6712	hdf	spectrin, beta, non-erythrocytic 2	6712	NP_008877.1	4	4981.19	0.000342031	0.00398528	5.21148e-06	1	0	0.00241385	0.00346793	4.33438e-05	0.25	0	7.05741	0.870183	8.31699	0.25	0	0.0170356	0.00301773	0.00036049
-23824	1965	hdf	eukaryotic translation initiation factor 2, subunit 1 alpha, 35kDa	1965	NP_004085.1	5	1440.6	0.000342023	0.0057817	5.15431e-06	1	0	0.00241417	0.00769609	4.28576e-05	0.2	0	7.05851	1.33111	8.31489	0.2	0	0.0170405	0.0102444	0.000356356
-26677	10318	hdf	Nef-associated factor 1	10318	NP_006049.3	4	1989.57	0.00034204	0.0115035	5.02006e-06	1	0	0.00241509	0.0125518	4.22833e-05	0.25	0	7.06086	1.09113	8.42286	0.25	0	0.0170526	0.0136956	0.000356146
-21482	10488	hdf	CREB3: cAMP responsive element binding protein 3 (luman)	10488	NP_006359.3	6	6371.92	0.000342022	0.00498375	5.98158e-06	1	0	0.00241235	0.000858941	4.61102e-05	0.166667	0	7.05319	0.172348	7.7087	0.166667	0	0.0170148	0.000148037	0.000355449
-21319	3562	hdf	interleukin 3 precursor	3562	NP_000579.2	4	6174.61	0.000342025	0.0101003	5.54662e-06	1	0	0.00241226	0.00123928	4.43712e-05	0.25	0	7.05289	0.122698	7.99968	0.25	0	0.0170134	0.000152057	0.000354955
-21884	1968	hdf	eukaryotic translation initiation factor 2, subunit 3 gamma, 52kDa	1968	NP_001406.1	5	1520.07	0.000342022	0.00477479	5.48684e-06	1	0	0.00241293	0.0043683	4.40352e-05	0.2	0	7.05491	0.914869	8.02561	0.2	0	0.017023	0.00399642	0.000353409
-24566	4986	hdf	opioid receptor, kappa 1	4986	NP_000903.2	5	11153.5	0.000342064	0.020245	5.1477e-06	1	0	0.00241631	0.0216584	4.25786e-05	0.2	0	7.06392	1.06982	8.27139	0.2	0	0.0170686	0.0231706	0.000352184
-20722	6780	hdf	staufen isoform a	6780	NP_059346.2	5	11897.2	0.000342015	0.00184278	5.81866e-06	1	0	0.0024113	0.000560455	4.52472e-05	0.2	0	7.05028	0.304135	7.77622	0.2	0	0.0170003	0.000170454	0.000351852
-25109	3304	hdf	heat shock 70kDa protein 1B	3304	NP_005337.1	4	1258.79	0.00034204	0.00987931	5.16947e-06	1	0	0.00241445	0.00642266	4.26107e-05	0.25	0	7.05897	0.650112	8.24276	0.25	0	0.0170435	0.00417545	0.00035123
-26801	27175	hdf	tubulin, gamma 2	27175	NP_057521.1	3	967.755	0.000342022	0.00735463	5.06084e-06	1	0	0.00241465	0.00887094	4.2156e-05	0.333333	0	7.05993	1.20617	8.32985	0.333333	0	0.0170473	0.0106999	0.000351153
-24449	64714	hdf	protein disulfide isomerase-associated 2	64714	NP_006840.2	3	3258.57	0.000342027	0.00451451	5.30574e-06	1	0	0.00241389	0.00240435	4.31503e-05	0.333333	0	7.05762	0.532583	8.13276	0.333333	0	0.0170364	0.00128052	0.000350931
-20647	9733	hdf	squamous cell carcinoma antigen recognized by T cells 3	9733	NP_055521.1	7	23883	0.000342063	0.0265584	5.79198e-06	1	0	0.00241119	0.000611135	4.49706e-05	0.142857	0	7.04897	0.023011	7.76428	0.142857	0	0.0169964	1.40628e-05	0.000349164
-23461	8347	hdf	H2B histone family, member L	8347	NP_003517.2	6	11403.2	0.000342044	0.00818345	5.25815e-06	1	0	0.00241344	0.00232281	4.28108e-05	0.166667	0	7.05594	0.283842	8.14181	0.166667	0	0.0170291	0.00065931	0.000348558
-23043	1437	hdf	colony stimulating factor 2 precursor	1437	NP_000749.2	5	1079.56	0.000342012	0.00374382	5.65148e-06	1	0	0.00241157	0.000461769	4.42712e-05	0.2	0	7.05112	0.123342	7.83356	0.2	0	0.0170042	5.69554e-05	0.000346801
-25404	5532	hdf	protein phosphatase 3 (formerly 2B), catalytic subunit, beta isoform (calcineurin A beta)	5532	NP_066955.1	5	3634.8	0.000342048	0.0211523	5.14455e-06	1	0	0.00241575	0.0297813	4.20504e-05	0.2	0	7.06261	1.40795	8.17378	0.2	0	0.0170615	0.0419307	0.000343711
-26093	6741	hdf	autoantigen La	6741	NP_003133.1	5	7873.34	0.000342042	0.00973688	5.4182e-06	1	0	0.00241412	0.00713349	4.31098e-05	0.2	0	7.05795	0.732626	7.95647	0.2	0	0.0170387	0.00522618	0.000343001
-23611	6300	hdf	mitogen-activated protein kinase 12	6300	NP_002960.2	5	2874.86	0.00034205	0.0220597	5.20438e-06	1	0	0.00241555	0.0148949	4.22143e-05	0.2	0	7.06199	0.675206	8.11129	0.2	0	0.0170586	0.0100571	0.000342412
-19580	6487	hdf	ST3GAL3: ST3 beta-galactoside alpha-2,3-sialyltransferase 3	6487	NP_006270.1	4	1642.33	0.000342006	0.00133491	5.89047e-06	1	0	0.00241206	0.000914944	4.47443e-05	0.25	0	7.05268	0.685396	7.59605	0.25	0	0.0170115	0.000627099	0.00033988
-26541	23435	hdf	TAR DNA binding protein	23435	NP_031401.1	6	10948.1	0.000342069	0.024392	5.41112e-06	1	0	0.00241631	0.0216584	4.25786e-05	0.166667	0	7.06382	0.887933	7.86873	0.166667	0	0.0170684	0.0192312	0.00033504
-25764	225689	hdf	mitogen-activated protein kinase 15	225689	NP_620590.2	3	2616.59	0.00034205	0.0210036	5.26176e-06	1	0	0.00241621	0.0222124	4.194e-05	0.333333	0	7.06389	1.05755	7.97073	0.333333	0	0.0170678	0.0234908	0.000334292
-24518	2688	hdf	growth hormone 1 isoform 1	2688	NP_000506.2	5	3158.64	0.000342043	0.019002	5.45471e-06	1	0	0.00241535	0.01351	4.21007e-05	0.2	0	7.06155	0.710979	7.71823	0.2	0	0.0170561	0.00960531	0.000324942
-25372	6122	hdf	ribosomal protein L3 isoform a	6122	NP_000958.1	7	8413.6	0.000342036	0.00737989	5.8118e-06	1	0	0.00241405	0.00610775	4.2748e-05	0.142857	0	7.05788	0.827621	7.35538	0.142857	0	0.0170381	0.0050549	0.000314427
-21888	5689	hdf	proteasome beta 1 subunit	5689	NP_002784.1	10	20903	0.000342036	0.00686086	6.6088e-06	1	0	0.00240857	5.06304e-05	4.54373e-05	0.1	0	7.04185	0.0073796	6.87528	0.1	0	0.0169608	3.73632e-07	0.000312395
-19786	1906	hdf	endothelin 1	1906	NP_001946.2	6	26273.3	0.000342024	0.00451389	6.07249e-06	1	0	0.00241345	0.0037457	4.32668e-05	0.166667	0	7.05638	0.829816	7.12505	0.166667	0	0.0170302	0.00310825	0.000308278
-22898	5603	hdf	mitogen-activated protein kinase 13	5603	NP_002745.1	6	3238.64	0.000342029	0.0101483	5.89274e-06	1	0	0.00241419	0.0138549	4.23081e-05	0.166667	0	7.05843	1.36525	7.17971	0.166667	0	0.0170404	0.0189153	0.00030376
-26455	5644	hdf	protease, serine, 1 preproprotein	5644	NP_002760.1	5	30778	0.000341959	0.000336219	7.68323e-06	1	0	0.00240985	0.000107171	4.79464e-05	0.2	0	7.04718	0.318753	6.2404	0.2	0	0.0169826	3.4161e-05	0.000299205
-24677	2821	hdf	GPI: glucose phosphate isomerase	2821	NP_000166.2	2	11071	0.000342056	0.0180033	6.05929e-06	1	0	0.00241631	0.0216584	4.25786e-05	0.5	0	7.06408	1.20303	7.02699	0.5	0	0.017069	0.0260557	0.0002992
-23652	6430	hdf	splicing factor, arginine/serine-rich 5	6430	NP_008856.2	9	9486.69	0.000342029	0.00834799	6.77678e-06	1	0	0.00241159	0.000865947	4.4721e-05	0.111111	0	7.05083	0.103731	6.59915	0.111111	0	0.0170037	8.98258e-05	0.00029512
-21334	721	hdf	C4B: complement component 4B (Childo blood group)	721	NP_001002029	6	9294.25	0.000342028	0.00438567	6.33725e-06	1	0	0.00241421	0.00311628	4.32419e-05	0.166667	0	7.0585	0.710561	6.82346	0.166667	0	0.0170407	0.00221431	0.00029506
-20480	5479	hdf	peptidylprolyl isomerase B precursor	5479	NP_000933.1	7	19831.9	0.000342052	0.0166083	6.2324e-06	1	0	0.00241467	0.0107284	4.25281e-05	0.142857	0	7.05937	0.645966	6.82371	0.142857	0	0.0170461	0.0069302	0.000290199
-20111	4234	hdf	methyltransferase-like protein 1 isoform a	4234	NP_005362.2	3	11100	0.000342034	0.00962485	6.20188e-06	1	0	0.00241504	0.0126736	4.21166e-05	0.333333	0	7.06081	1.31676	6.79095	0.333333	0	0.0170521	0.0166882	0.000286012
-27492	8567	hdf	MAP-kinase activating death domain-containing protein isoform d	8567	NP_003673.2	4	11305.5	0.000342032	0.00863955	6.34993e-06	1	0	0.00241501	0.0114367	4.21926e-05	0.25	0	7.06077	1.32377	6.64458	0.25	0	0.0170518	0.0151396	0.000280352
-22382	5787	hdf	protein tyrosine phosphatase, receptor type, B precursor	5787	NP_002828.2	10	11889.8	0.000342061	0.0199738	6.40906e-06	1	0	0.00241554	0.01619	4.21048e-05	0.1	0	7.06171	0.810565	6.56958	0.1	0	0.0170578	0.0131231	0.000276611
-21290	10013	hdf	histone deacetylase 6	10013	NP_006035.2	10	19962.3	0.000342056	0.0277627	6.83687e-06	1	0	0.00241329	0.00517975	4.34014e-05	0.1	0	7.05523	0.186572	6.34814	0.1	0	0.0170263	0.000966396	0.000275518
-22271	6634	hdf	small nuclear ribonucleoprotein polypeptide D3	6634	NP_004166.1	22	13202.9	0.000342045	0.0130721	7.89998e-06	1	0	0.00241119	0.000611135	4.49706e-05	0.0454545	0	7.04935	0.0467512	5.69249	0.0454545	0	0.0169973	2.85713e-05	0.000255995
-25045	8178	hdf	elongation factor RNA polymerase II	8178	NP_006523.1	7	32005.9	0.000342066	0.0330883	7.18227e-06	1	0	0.00241659	0.0415491	4.19428e-05	0.142857	0	7.06469	1.2557	5.83977	0.142857	0	0.0170725	0.0521734	0.000244936
-25382	3710	hdf	inositol 1,4,5-triphosphate receptor, type 3	3710	NP_002215.1	11	9031.76	0.000342002	0.00277241	8.38295e-06	1	0	0.00241164	0.00063383	4.52918e-05	0.0909091	0	7.05155	0.228621	5.40284	0.0909091	0	0.0170058	0.000144907	0.000244704
-23735	4758	hdf	neuraminidase precursor	4758	NP_000425.1	4	15858.1	0.000342018	0.00313866	7.6527e-06	1	0	0.00241421	0.00311628	4.32419e-05	0.25	0	7.05871	0.992869	5.65055	0.25	0	0.0170412	0.00309406	0.000244341
-23888	9636	hdf	interferon, alpha-inducible protein (clone IFI-15K)	9636	NP_005092.1	5	22789.2	0.000342018	0.0038308	7.96133e-06	1	0	0.00241374	0.00405826	4.34521e-05	0.2	0	7.05736	1.05938	5.4579	0.2	0	0.0170346	0.00429922	0.000237157
-22269	6632	hdf	small nuclear ribonucleoprotein D1 polypeptide 16kDa	6632	NP_008869.1	19	16655.7	0.000342042	0.0118684	8.94276e-06	1	0	0.00241287	0.00170481	4.60058e-05	0.0526316	0	7.05429	0.143643	5.14448	0.0526316	0	0.0170211	0.000244883	0.000236676
-19996	4853	hdf	notch 2 preproprotein	4853	NP_077719.2	10	3518.99	0.000342038	0.0119099	7.81289e-06	1	0	0.00241442	0.00863636	4.28165e-05	0.1	0	7.05894	0.725141	5.48024	0.1	0	0.0170433	0.00626258	0.000234645
-24348	6863	hdf	TAC1: tachykinin, precursor 1 isoform alpha (substance K, substance P, neurokinin 1, neurokinin 2, neuromedin L, neurokinin alpha, neuropeptide K, neuropeptide gamma)	6863	NP_054702.1	8	30471.3	0.000342013	0.00227077	8.40725e-06	1	0	0.00241247	0.00108116	4.29575e-05	0.125	0	7.05373	0.476122	5.10958	0.125	0	0.0170169	0.000514765	0.000219495
-22750	1235	hdf	chemokine (C-C motif) receptor 6	1235	NP_004358.2	3	22141	0.000341854	8.06798e-06	1.75727e-05	1	0	0.000696864	4.43679e-18	6.14369e-05	0.333333	0	2.03848	5.49926e-13	3.49615	0.333333	0	0.00142055	2.43991e-30	0.000214793
-20165	240	hdf	arachidonate 5-lipoxygenase	240	NP_000689.1	5	24030.1	0.000342045	0.019017	8.4833e-06	1	0	0.00241555	0.0148949	4.22143e-05	0.2	0	7.06209	0.783239	4.97616	0.2	0	0.0170588	0.0116662	0.000210065
-19793	2775	hdf	guanine nucleotide binding protein, alpha activating polypeptide O	2775	NP_066268.1	24	48549.2	0.000342033	0.00576279	1.47882e-05	1	0	0.00241014	0.000262671	4.67484e-05	0.0416667	0	7.04653	0.0455805	3.1612	0.0416667	0	0.0169832	1.19727e-05	0.000147781
-24693	2838	hdf	GPR15: G protein-coupled receptor 15 (Bob)	2838	NP_005281.1	0	0	7.14643e-05	3.4921e-18	4.20363e-06	0	0	0.000696379	4.67528e-18	4.09598e-05	#DIV/0!	#DIV/0!	9.74443	1.33882	9.74391	#DIV/0!	#DIV/0!	0.00678581	6.25936e-18	0.000399109
-20172	249	hdf	ALPL: alkaline phosphomonoesterase, liver/bone/kidney	249	NP_000469.3	0	0	7.14643e-05	3.4921e-18	4.20363e-06	0	0	0.000696379	4.67528e-18	4.09598e-05	#DIV/0!	#DIV/0!	9.74443	1.33882	9.74391	#DIV/0!	#DIV/0!	0.00678581	6.25936e-18	0.000399109
-29278	113026	hdf	phospholipase C delta 3	113026	NP_588614.1	0	0	7.14643e-05	3.4921e-18	4.20363e-06	0	0	0.000696379	4.67528e-18	4.09598e-05	#DIV/0!	#DIV/0!	9.74443	1.33882	9.74391	#DIV/0!	#DIV/0!	0.00678581	6.25936e-18	0.000399109
-28950	50508	hdf	NOX3: NADPH oxidase 3	50508	NP_056533.1	0	0	7.14643e-05	3.4921e-18	4.20363e-06	0	0	0.000696379	4.67528e-18	4.09598e-05	#DIV/0!	#DIV/0!	9.74443	1.33882	9.74391	#DIV/0!	#DIV/0!	0.00678581	6.25936e-18	0.000399109
-28456	10242	hdf	KCNMB2: potassium large conductance calcium-activated channel, subfamily M, beta member 2	10242	NP_005823.1	0	0	7.14643e-05	3.4921e-18	4.20363e-06	0	0	0.000696379	4.67528e-18	4.09598e-05	#DIV/0!	#DIV/0!	9.74443	1.33882	9.74391	#DIV/0!	#DIV/0!	0.00678581	6.25936e-18	0.000399109
-28707	11320	hdf	MGAT4A: mannosyl (alpha-1,3-)-glycoprotein beta-1,4-N-acetylglucosaminyltransferase, isozyme A	11320	NP_036346.1	0	0	7.14643e-05	3.4921e-18	4.20363e-06	0	0	0.000696379	4.67528e-18	4.09598e-05	#DIV/0!	#DIV/0!	9.74443	1.33882	9.74391	#DIV/0!	#DIV/0!	0.00678581	6.25936e-18	0.000399109
-28941	30814	hdf	PLA2G2E: phospholipase A2, group IIE	30814	NP_055404.1	0	0	7.14643e-05	3.4921e-18	4.20363e-06	0	0	0.000696379	4.67528e-18	4.09598e-05	#DIV/0!	#DIV/0!	9.74443	1.33882	9.74391	#DIV/0!	#DIV/0!	0.00678581	6.25936e-18	0.000399109
-26278	4940	hdf	2'-5'oligoadenylate synthetase 3	4940	NP_006178.2	0	0	7.14643e-05	3.4921e-18	4.20363e-06	0	0	0.000696379	4.67528e-18	4.09598e-05	#DIV/0!	#DIV/0!	9.74443	1.33882	9.74391	#DIV/0!	#DIV/0!	0.00678581	6.25936e-18	0.000399109
-28489	10346	hdf	tripartite motif-containing 22	10346	NP_006065.2	0	0	7.14643e-05	3.4921e-18	4.20363e-06	0	0	0.000696379	4.67528e-18	4.09598e-05	#DIV/0!	#DIV/0!	9.74443	1.33882	9.74391	#DIV/0!	#DIV/0!	0.00678581	6.25936e-18	0.000399109
-28717	22798	hdf	laminin, beta 4	22798	NP_031382.1	0	0	7.14643e-05	3.4921e-18	4.20363e-06	0	0	0.000696379	4.67528e-18	4.09598e-05	#DIV/0!	#DIV/0!	9.74443	1.33882	9.74391	#DIV/0!	#DIV/0!	0.00678581	6.25936e-18	0.000399109
-29128	57134	hdf	MAN1C1: mannosidase, alpha, class 1C, member 1	57134	NP_065112.1	0	0	7.14643e-05	3.4921e-18	4.20363e-06	0	0	0.000696379	4.67528e-18	4.09598e-05	#DIV/0!	#DIV/0!	9.74443	1.33882	9.74391	#DIV/0!	#DIV/0!	0.00678581	6.25936e-18	0.000399109
-29089	55766	hdf	H2A histone family, member J isoform 1	55766	NP_060737.1	0	0	7.14643e-05	3.4921e-18	4.20363e-06	0	0	0.000696379	4.67528e-18	4.09598e-05	#DIV/0!	#DIV/0!	9.74443	1.33882	9.74391	#DIV/0!	#DIV/0!	0.00678581	6.25936e-18	0.000399109
-31543	221613	hdf	histone H2A	221613	NP_734466.1	0	0	7.14643e-05	3.4921e-18	4.20363e-06	0	0	0.000696379	4.67528e-18	4.09598e-05	#DIV/0!	#DIV/0!	9.74443	1.33882	9.74391	#DIV/0!	#DIV/0!	0.00678581	6.25936e-18	0.000399109
-26362	5105	hdf	cytosolic phosphoenolpyruvate carboxykinase 1	5105	NP_002582.2	0	0	7.14643e-05	3.4921e-18	4.20363e-06	0	0	0.000696379	4.67528e-18	4.09598e-05	#DIV/0!	#DIV/0!	9.74443	1.33882	9.74391	#DIV/0!	#DIV/0!	0.00678581	6.25936e-18	0.000399109
-31545	257202	hdf	glutathione peroxidase 6	257202	NP_874360.1	0	0	7.14643e-05	3.4921e-18	4.20363e-06	0	0	0.000696379	4.67528e-18	4.09598e-05	#DIV/0!	#DIV/0!	9.74443	1.33882	9.74391	#DIV/0!	#DIV/0!	0.00678581	6.25936e-18	0.000399109
-31551	255189	hdf	PLA2G4F: phospholipase A2, group IVF	255189	NP_998765.2	0	0	7.14643e-05	3.4921e-18	4.20363e-06	0	0	0.000696379	4.67528e-18	4.09598e-05	#DIV/0!	#DIV/0!	9.74443	1.33882	9.74391	#DIV/0!	#DIV/0!	0.00678581	6.25936e-18	0.000399109
-28702	11282	hdf	MGAT4B: mannosyl (alpha-1,3-)-glycoprotein beta-1,4-N-acetylglucosaminyltransferase, isozyme B	11282	NP_055090.1	0	0	7.14643e-05	3.4921e-18	4.20363e-06	0	0	0.000696379	4.67528e-18	4.09598e-05	#DIV/0!	#DIV/0!	9.74443	1.33882	9.74391	#DIV/0!	#DIV/0!	0.00678581	6.25936e-18	0.000399109
-28014	8681	hdf	PLA2G4B: phospholipase A2, group IVB (cytosolic)	8681	NP_005081.1	0	0	7.14643e-05	3.4921e-18	4.20363e-06	0	0	0.000696379	4.67528e-18	4.09598e-05	#DIV/0!	#DIV/0!	9.74443	1.33882	9.74391	#DIV/0!	#DIV/0!	0.00678581	6.25936e-18	0.000399109
-28337	9635	hdf	CLCA2: chloride channel, calcium activated, family member 2	9635	NP_006527.1	0	0	7.14643e-05	3.4921e-18	4.20363e-06	0	0	0.000696379	4.67528e-18	4.09598e-05	#DIV/0!	#DIV/0!	9.74443	1.33882	9.74391	#DIV/0!	#DIV/0!	0.00678581	6.25936e-18	0.000399109
-28402	10005	hdf	peroxisomal acyl-CoA thioesterase 1 isoform a	10005	NP_005460.2	0	0	7.14643e-05	3.4921e-18	4.20363e-06	0	0	0.000696379	4.67528e-18	4.09598e-05	#DIV/0!	#DIV/0!	9.74443	1.33882	9.74391	#DIV/0!	#DIV/0!	0.00678581	6.25936e-18	0.000399109
-27872	8356	hdf	H3 histone family, member J	8356	NP_003526.1	0	0	7.14643e-05	3.4921e-18	4.20363e-06	0	0	0.000696379	4.67528e-18	4.09598e-05	#DIV/0!	#DIV/0!	9.74443	1.33882	9.74391	#DIV/0!	#DIV/0!	0.00678581	6.25936e-18	0.000399109
-26448	5244	hdf	ABCB4: ATP-binding cassette, sub-family B (MDR/TAP), member 4 (P-glycoprotein-3/multiple drug resistance-3)	5244	NP_000434.1	0	0	7.14643e-05	3.4921e-18	4.20363e-06	0	0	0.000696379	4.67528e-18	4.09598e-05	#DIV/0!	#DIV/0!	9.74443	1.33882	9.74391	#DIV/0!	#DIV/0!	0.00678581	6.25936e-18	0.000399109
-28344	9651	hdf	PLCH2: phospholipase C, eta 2	9651	NP_055453.2	0	0	7.14643e-05	3.4921e-18	4.20363e-06	0	0	0.000696379	4.67528e-18	4.09598e-05	#DIV/0!	#DIV/0!	9.74443	1.33882	9.74391	#DIV/0!	#DIV/0!	0.00678581	6.25936e-18	0.000399109
-27116	6482	hdf	ST3GAL1: ST3 beta-galactoside alpha-2,3-sialyltransferase 1	6482	NP_003024.1	0	0	7.14643e-05	3.4921e-18	4.20363e-06	0	0	0.000696379	4.67528e-18	4.09598e-05	#DIV/0!	#DIV/0!	9.74443	1.33882	9.74391	#DIV/0!	#DIV/0!	0.00678581	6.25936e-18	0.000399109
-29020	53840	hdf	tripartite motif protein 34 isoform 1	53840	NP_067629.2	0	0	7.14643e-05	3.4921e-18	4.20363e-06	0	0	0.000696379	4.67528e-18	4.09598e-05	#DIV/0!	#DIV/0!	9.74443	1.33882	9.74391	#DIV/0!	#DIV/0!	0.00678581	6.25936e-18	0.000399109
-26299	5005	hdf	ORM2: orosomucoid 2 (alpha-1-acid glycoprotein, type 2)	5005	NP_000599.1	0	0	7.14643e-05	3.4921e-18	4.20363e-06	0	0	0.000696379	4.67528e-18	4.09598e-05	#DIV/0!	#DIV/0!	9.74443	1.33882	9.74391	#DIV/0!	#DIV/0!	0.00678581	6.25936e-18	0.000399109
-27882	8369	hdf	H4 histone family, member L	8369	NP_003538.1	0	0	7.14643e-05	3.4921e-18	4.20363e-06	0	0	0.000696379	4.67528e-18	4.09598e-05	#DIV/0!	#DIV/0!	9.74443	1.33882	9.74391	#DIV/0!	#DIV/0!	0.00678581	6.25936e-18	0.000399109
-25737	4124	hdf	MAN2A1: mannosidase, alpha, class 2A, member 1	4124	NP_002363.2	0	0	7.14643e-05	3.4921e-18	4.20363e-06	0	0	0.000696379	4.67528e-18	4.09598e-05	#DIV/0!	#DIV/0!	9.74443	1.33882	9.74391	#DIV/0!	#DIV/0!	0.00678581	6.25936e-18	0.000399109
-27854	8329	hdf	H2A histone family, member C	8329	NP_003500.1	0	0	7.14643e-05	3.4921e-18	4.20363e-06	0	0	0.000696379	4.67528e-18	4.09598e-05	#DIV/0!	#DIV/0!	9.74443	1.33882	9.74391	#DIV/0!	#DIV/0!	0.00678581	6.25936e-18	0.000399109
-25380	3704	hdf	inosine triphosphatase isoform a	3704	NP_258412.1	0	0	7.14643e-05	3.4921e-18	4.20363e-06	0	0	0.000696379	4.67528e-18	4.09598e-05	#DIV/0!	#DIV/0!	9.74443	1.33882	9.74391	#DIV/0!	#DIV/0!	0.00678581	6.25936e-18	0.000399109
-25985	4494	hdf	metallothionein 1F	4494	NP_005940.1	0	0	7.14643e-05	3.4921e-18	4.20363e-06	0	0	0.000696379	4.67528e-18	4.09598e-05	#DIV/0!	#DIV/0!	9.74443	1.33882	9.74391	#DIV/0!	#DIV/0!	0.00678581	6.25936e-18	0.000399109
-26466	5288	hdf	phosphoinositide-3-kinase, class 2, gamma polypeptide	5288	NP_004561.2	0	0	7.14643e-05	3.4921e-18	4.20363e-06	0	0	0.000696379	4.67528e-18	4.09598e-05	#DIV/0!	#DIV/0!	9.74443	1.33882	9.74391	#DIV/0!	#DIV/0!	0.00678581	6.25936e-18	0.000399109
-28480	10319	hdf	laminin, gamma 3 precursor	10319	NP_006050.3	0	0	7.14643e-05	3.4921e-18	4.20363e-06	0	0	0.000696379	4.67528e-18	4.09598e-05	#DIV/0!	#DIV/0!	9.74443	1.33882	9.74391	#DIV/0!	#DIV/0!	0.00678581	6.25936e-18	0.000399109
-27804	7941	hdf	phospholipase A2, group VII	7941	NP_005075.2	0	0	7.14643e-05	3.4921e-18	4.20363e-06	0	0	0.000696379	4.67528e-18	4.09598e-05	#DIV/0!	#DIV/0!	9.74443	1.33882	9.74391	#DIV/0!	#DIV/0!	0.00678581	6.25936e-18	0.000399109
-25982	4489	hdf	metallothionein 1A	4489	NP_005937.2	0	0	7.14643e-05	3.4921e-18	4.20363e-06	0	0	0.000696379	4.67528e-18	4.09598e-05	#DIV/0!	#DIV/0!	9.74443	1.33882	9.74391	#DIV/0!	#DIV/0!	0.00678581	6.25936e-18	0.000399109
-28292	9486	hdf	CHST10: carbohydrate sulfotransferase 10	9486	NP_004845.1	0	0	7.14643e-05	3.4921e-18	4.20363e-06	0	0	0.000696379	4.67528e-18	4.09598e-05	#DIV/0!	#DIV/0!	9.74443	1.33882	9.74391	#DIV/0!	#DIV/0!	0.00678581	6.25936e-18	0.000399109
-29202	79400	hdf	NOX5: NADPH oxidase, EF-hand calcium binding domain 5	79400	NP_078781.2	0	0	7.14643e-05	3.4921e-18	4.20363e-06	0	0	0.000696379	4.67528e-18	4.09598e-05	#DIV/0!	#DIV/0!	9.74443	1.33882	9.74391	#DIV/0!	#DIV/0!	0.00678581	6.25936e-18	0.000399109
-29109	56623	hdf	inositol polyphosphate-5-phosphatase E	56623	NP_063945.2	0	0	7.14643e-05	3.4921e-18	4.20363e-06	0	0	0.000696379	4.67528e-18	4.09598e-05	#DIV/0!	#DIV/0!	9.74443	1.33882	9.74391	#DIV/0!	#DIV/0!	0.00678581	6.25936e-18	0.000399109
-26465	5286	hdf	phosphoinositide-3-kinase, class 2, alpha polypeptide	5286	NP_002636.1	0	0	7.14643e-05	3.4921e-18	4.20363e-06	0	0	0.000696379	4.67528e-18	4.09598e-05	#DIV/0!	#DIV/0!	9.74443	1.33882	9.74391	#DIV/0!	#DIV/0!	0.00678581	6.25936e-18	0.000399109
-19763	114	hdf	adenylate cyclase 8	114	NP_001106.1	0	0	7.14643e-05	3.4921e-18	4.20363e-06	0	0	0.000696379	4.67528e-18	4.09598e-05	#DIV/0!	#DIV/0!	9.74443	1.33882	9.74391	#DIV/0!	#DIV/0!	0.00678581	6.25936e-18	0.000399109
-28607	10947	hdf	AP3M2: adaptor-related protein complex 3, mu 2 subunit	10947	NP_006794.1	0	0	7.14643e-05	3.4921e-18	4.20363e-06	0	0	0.000696379	4.67528e-18	4.09598e-05	#DIV/0!	#DIV/0!	9.74443	1.33882	9.74391	#DIV/0!	#DIV/0!	0.00678581	6.25936e-18	0.000399109
-27867	8346	hdf	H2B histone family, member K	8346	NP_003516.1	0	0	7.14643e-05	3.4921e-18	4.20363e-06	0	0	0.000696379	4.67528e-18	4.09598e-05	#DIV/0!	#DIV/0!	9.74443	1.33882	9.74391	#DIV/0!	#DIV/0!	0.00678581	6.25936e-18	0.000399109
-25984	4493	hdf	metallothionein 1E	4493	NP_783316.2	0	0	7.14643e-05	3.4921e-18	4.20363e-06	0	0	0.000696379	4.67528e-18	4.09598e-05	#DIV/0!	#DIV/0!	9.74443	1.33882	9.74391	#DIV/0!	#DIV/0!	0.00678581	6.25936e-18	0.000399109
-25735	4121	hdf	MAN1A1: mannosidase, alpha, class 1A, member 1	4121	NP_005898.2	0	0	7.14643e-05	3.4921e-18	4.20363e-06	0	0	0.000696379	4.67528e-18	4.09598e-05	#DIV/0!	#DIV/0!	9.74443	1.33882	9.74391	#DIV/0!	#DIV/0!	0.00678581	6.25936e-18	0.000399109
-29075	55512	hdf	SMPD3: sphingomyelin phosphodiesterase 3, neutral membrane (neutral sphingomyelinase II)	55512	NP_061137.1	0	0	7.14643e-05	3.4921e-18	4.20363e-06	0	0	0.000696379	4.67528e-18	4.09598e-05	#DIV/0!	#DIV/0!	9.74443	1.33882	9.74391	#DIV/0!	#DIV/0!	0.00678581	6.25936e-18	0.000399109
-23265	1595	hdf	cytochrome P450, family 51	1595	NP_000777.1	0	0	7.14643e-05	3.4921e-18	4.20363e-06	0	0	0.000696379	4.67528e-18	4.09598e-05	#DIV/0!	#DIV/0!	9.74443	1.33882	9.74391	#DIV/0!	#DIV/0!	0.00678581	6.25936e-18	0.000399109
-29232	83468	hdf	GLT8D2: glycosyltransferase 8 domain containing 2	83468	NP_112592.1	0	0	7.14643e-05	3.4921e-18	4.20363e-06	0	0	0.000696379	4.67528e-18	4.09598e-05	#DIV/0!	#DIV/0!	9.74443	1.33882	9.74391	#DIV/0!	#DIV/0!	0.00678581	6.25936e-18	0.000399109
-25738	4125	hdf	MAN2B1: mannosidase, alpha, class 2B, member 1	4125	NP_000519.2	0	0	7.14643e-05	3.4921e-18	4.20363e-06	0	0	0.000696379	4.67528e-18	4.09598e-05	#DIV/0!	#DIV/0!	9.74443	1.33882	9.74391	#DIV/0!	#DIV/0!	0.00678581	6.25936e-18	0.000399109
-26408	5151	hdf	phosphodiesterase 8A isoform 1	5151	NP_002596.1	0	0	7.14643e-05	3.4921e-18	4.20363e-06	0	0	0.000696379	4.67528e-18	4.09598e-05	#DIV/0!	#DIV/0!	9.74443	1.33882	9.74391	#DIV/0!	#DIV/0!	0.00678581	6.25936e-18	0.000399109
-27871	8354	hdf	H3 histone family, member F	8354	NP_003524.1	0	0	7.14643e-05	3.4921e-18	4.20363e-06	0	0	0.000696379	4.67528e-18	4.09598e-05	#DIV/0!	#DIV/0!	9.74443	1.33882	9.74391	#DIV/0!	#DIV/0!	0.00678581	6.25936e-18	0.000399109
-19762	113	hdf	adenylate cyclase 7	113	NP_001105.1	0	0	7.14643e-05	3.4921e-18	4.20363e-06	0	0	0.000696379	4.67528e-18	4.09598e-05	#DIV/0!	#DIV/0!	9.74443	1.33882	9.74391	#DIV/0!	#DIV/0!	0.00678581	6.25936e-18	0.000399109
-29114	56903	hdf	poly(A) polymerase beta (testis specific)	56903	NP_064529.4	0	0	7.14643e-05	3.4921e-18	4.20363e-06	0	0	0.000696379	4.67528e-18	4.09598e-05	#DIV/0!	#DIV/0!	9.74443	1.33882	9.74391	#DIV/0!	#DIV/0!	0.00678581	6.25936e-18	0.000399109
-26407	5150	hdf	phosphodiesterase 7A isoform a	5150	NP_002594.1	0	0	7.14643e-05	3.4921e-18	4.20363e-06	0	0	0.000696379	4.67528e-18	4.09598e-05	#DIV/0!	#DIV/0!	9.74443	1.33882	9.74391	#DIV/0!	#DIV/0!	0.00678581	6.25936e-18	0.000399109
-22501	1056	hdf	CEL: carboxyl ester lipase (bile salt-stimulated lipase)	1056	NP_001798.1	0	0	7.14643e-05	3.4921e-18	4.20363e-06	0	0	0.000696379	4.67528e-18	4.09598e-05	#DIV/0!	#DIV/0!	9.74443	1.33882	9.74391	#DIV/0!	#DIV/0!	0.00678581	6.25936e-18	0.000399109
-29294	130340	hdf	adaptor-related protein complex 1, sigma 3 subunit	130340	NP_001034658.1	0	0	7.14643e-05	3.4921e-18	4.20363e-06	0	0	0.000696379	4.67528e-18	4.09598e-05	#DIV/0!	#DIV/0!	9.74443	1.33882	9.74391	#DIV/0!	#DIV/0!	0.00678581	6.25936e-18	0.000399109
-27880	8367	hdf	H4 histone family, member J	8367	NP_003536.1	0	0	7.14643e-05	3.4921e-18	4.20363e-06	0	0	0.000696379	4.67528e-18	4.09598e-05	#DIV/0!	#DIV/0!	9.74443	1.33882	9.74391	#DIV/0!	#DIV/0!	0.00678581	6.25936e-18	0.000399109
-22628	1140	hdf	CHRNB1: cholinergic receptor, nicotinic, beta 1 (muscle)	1140	NP_000738.2	0	0	7.14643e-05	3.4921e-18	4.20363e-06	0	0	0.000696379	4.67528e-18	4.09598e-05	#DIV/0!	#DIV/0!	9.74443	1.33882	9.74391	#DIV/0!	#DIV/0!	0.00678581	6.25936e-18	0.000399109
-23912	2021	hdf	endonuclease G precursor	2021	NP_004426.2	0	0	7.14643e-05	3.4921e-18	4.20363e-06	0	0	0.000696379	4.67528e-18	4.09598e-05	#DIV/0!	#DIV/0!	9.74443	1.33882	9.74391	#DIV/0!	#DIV/0!	0.00678581	6.25936e-18	0.000399109
-28949	50507	hdf	NOX4: NADPH oxidase 4	50507	NP_058627.1	0	0	7.14643e-05	3.4921e-18	4.20363e-06	0	0	0.000696379	4.67528e-18	4.09598e-05	#DIV/0!	#DIV/0!	9.74443	1.33882	9.74391	#DIV/0!	#DIV/0!	0.00678581	6.25936e-18	0.000399109
-25476	3841	hdf	karyopherin alpha 5 (importin alpha 6)	3841	NP_002260.2	0	0	7.14643e-05	3.4921e-18	4.20363e-06	0	0	0.000696379	4.67528e-18	4.09598e-05	#DIV/0!	#DIV/0!	9.74443	1.33882	9.74391	#DIV/0!	#DIV/0!	0.00678581	6.25936e-18	0.000399109
-27487	7125	hdf	fast skeletal muscle troponin C	7125	NP_003270.1	0	0	7.14643e-05	3.4921e-18	4.20363e-06	0	0	0.000696379	4.67528e-18	4.09598e-05	#DIV/0!	#DIV/0!	9.74443	1.33882	9.74391	#DIV/0!	#DIV/0!	0.00678581	6.25936e-18	0.000399109
-27890	8398	hdf	phospholipase A2, group VI isoform a	8398	NP_003551.2	0	0	7.14643e-05	3.4921e-18	4.20363e-06	0	0	0.000696379	4.67528e-18	4.09598e-05	#DIV/0!	#DIV/0!	9.74443	1.33882	9.74391	#DIV/0!	#DIV/0!	0.00678581	6.25936e-18	0.000399109
-28310	9536	hdf	prostaglandin E synthase	9536	NP_004869.1	0	0	7.14643e-05	3.4921e-18	4.20363e-06	0	0	0.000696379	4.67528e-18	4.09598e-05	#DIV/0!	#DIV/0!	9.74443	1.33882	9.74391	#DIV/0!	#DIV/0!	0.00678581	6.25936e-18	0.000399109
-31550	343641	hdf	TGM6: transglutaminase 6	343641	NP_945345.1	0	0	7.14643e-05	3.4921e-18	4.20363e-06	0	0	0.000696379	4.67528e-18	4.09598e-05	#DIV/0!	#DIV/0!	9.74443	1.33882	9.74391	#DIV/0!	#DIV/0!	0.00678581	6.25936e-18	0.000399109
-26447	5243	hdf	ATP-binding cassette sub-family B member 1	5243	NP_000918.2	0	0	7.14643e-05	3.4921e-18	4.20363e-06	0	0	0.000696379	4.67528e-18	4.09598e-05	#DIV/0!	#DIV/0!	9.74443	1.33882	9.74391	#DIV/0!	#DIV/0!	0.00678581	6.25936e-18	0.000399109
-29275	94239	hdf	H2A histone family, member V isoform 1	94239	NP_036544.1	0	0	7.14643e-05	3.4921e-18	4.20363e-06	0	0	0.000696379	4.67528e-18	4.09598e-05	#DIV/0!	#DIV/0!	9.74443	1.33882	9.74391	#DIV/0!	#DIV/0!	0.00678581	6.25936e-18	0.000399109
-29239	83740	hdf	H2A histone family, member B3	83740	NP_542451.1	0	0	7.14643e-05	3.4921e-18	4.20363e-06	0	0	0.000696379	4.67528e-18	4.09598e-05	#DIV/0!	#DIV/0!	9.74443	1.33882	9.74391	#DIV/0!	#DIV/0!	0.00678581	6.25936e-18	0.000399109
-22881	1374	hdf	CPT1A: carnitine palmitoyltransferase 1A isoform 1 (liver)	1374	NP_001867.2	0	0	7.14643e-05	3.4921e-18	4.20363e-06	0	0	0.000696379	4.67528e-18	4.09598e-05	#DIV/0!	#DIV/0!	9.74443	1.33882	9.74391	#DIV/0!	#DIV/0!	0.00678581	6.25936e-18	0.000399109
-26397	5143	hdf	phosphodiesterase 4C, cAMP-specific (phosphodiesterase E1 dunce homolog, Drosophila)	5143	NP_000914.2	0	0	7.14643e-05	3.4921e-18	4.20363e-06	0	0	0.000696379	4.67528e-18	4.09598e-05	#DIV/0!	#DIV/0!	9.74443	1.33882	9.74391	#DIV/0!	#DIV/0!	0.00678581	6.25936e-18	0.000399109
-27925	8520	hdf	HAT1: histone acetyltransferase 1	8520	NP_003633.1	0	0	7.14643e-05	3.4921e-18	4.20363e-06	0	0	0.000696379	4.67528e-18	4.09598e-05	#DIV/0!	#DIV/0!	9.74443	1.33882	9.74391	#DIV/0!	#DIV/0!	0.00678581	6.25936e-18	0.000399109
-28217	9308	hdf	CD83 antigen isoform a	9308	NP_004224.1	0	0	7.14643e-05	3.4921e-18	4.20363e-06	0	0	0.000696379	4.67528e-18	4.09598e-05	#DIV/0!	#DIV/0!	9.74443	1.33882	9.74391	#DIV/0!	#DIV/0!	0.00678581	6.25936e-18	0.000399109
-24378	2530	hdf	FUT8: fucosyltransferase 8 (alpha (1,6) fucosyltransferase)	2530	NP_004471.3	0	0	7.14643e-05	3.4921e-18	4.20363e-06	0	0	0.000696379	4.67528e-18	4.09598e-05	#DIV/0!	#DIV/0!	9.74443	1.33882	9.74391	#DIV/0!	#DIV/0!	0.00678581	6.25936e-18	0.000399109
-28319	9582	hdf	APOBEC3B: apolipoprotein B mRNA editing enzyme, catalytic polypeptide-like 3B	9582	NP_004891.3	0	0	7.14643e-05	3.4921e-18	4.20363e-06	0	0	0.000696379	4.67528e-18	4.09598e-05	#DIV/0!	#DIV/0!	9.74443	1.33882	9.74391	#DIV/0!	#DIV/0!	0.00678581	6.25936e-18	0.000399109
-27179	6609	hdf	sphingomyelin phosphodiesterase 1, acid lysosomal isoform 1 precursor	6609	NP_000534.3	0	0	7.14643e-05	3.4921e-18	4.20363e-06	0	0	0.000696379	4.67528e-18	4.09598e-05	#DIV/0!	#DIV/0!	9.74443	1.33882	9.74391	#DIV/0!	#DIV/0!	0.00678581	6.25936e-18	0.000399109
-29074	55506	hdf	core histone macroH2A2.2	55506	NP_061119.1	0	0	7.14643e-05	3.4921e-18	4.20363e-06	0	0	0.000696379	4.67528e-18	4.09598e-05	#DIV/0!	#DIV/0!	9.74443	1.33882	9.74391	#DIV/0!	#DIV/0!	0.00678581	6.25936e-18	0.000399109
-26276	4938	hdf	2',5'-oligoadenylate synthetase 1 isoform 2	4938	NP_002525.2	0	0	7.14643e-05	3.4921e-18	4.20363e-06	0	0	0.000696379	4.67528e-18	4.09598e-05	#DIV/0!	#DIV/0!	9.74443	1.33882	9.74391	#DIV/0!	#DIV/0!	0.00678581	6.25936e-18	0.000399109
-25527	3913	hdf	laminin, beta 2 precursor	3913	NP_002283.3	0	0	7.14643e-05	3.4921e-18	4.20363e-06	0	0	0.000696379	4.67528e-18	4.09598e-05	#DIV/0!	#DIV/0!	9.74443	1.33882	9.74391	#DIV/0!	#DIV/0!	0.00678581	6.25936e-18	0.000399109
-28821	23683	hdf	protein kinase D3	23683	NP_005804.1	0	0	7.14643e-05	3.4921e-18	4.20363e-06	0	0	0.000696379	4.67528e-18	4.09598e-05	#DIV/0!	#DIV/0!	9.74443	1.33882	9.74391	#DIV/0!	#DIV/0!	0.00678581	6.25936e-18	0.000399109
-24710	2878	hdf	plasma glutathione peroxidase 3 precursor	2878	NP_002075.2	0	0	7.14643e-05	3.4921e-18	4.20363e-06	0	0	0.000696379	4.67528e-18	4.09598e-05	#DIV/0!	#DIV/0!	9.74443	1.33882	9.74391	#DIV/0!	#DIV/0!	0.00678581	6.25936e-18	0.000399109
-25989	4501	hdf	metallothionein 1X	4501	NP_005943.1	0	0	7.14643e-05	3.4921e-18	4.20363e-06	0	0	0.000696379	4.67528e-18	4.09598e-05	#DIV/0!	#DIV/0!	9.74443	1.33882	9.74391	#DIV/0!	#DIV/0!	0.00678581	6.25936e-18	0.000399109
-28908	27345	hdf	calcium-activated potassium channel beta 4 subunit	27345	NP_055320.4	0	0	7.14643e-05	3.4921e-18	4.20363e-06	0	0	0.000696379	4.67528e-18	4.09598e-05	#DIV/0!	#DIV/0!	9.74443	1.33882	9.74391	#DIV/0!	#DIV/0!	0.00678581	6.25936e-18	0.000399109
-26452	5255	hdf	phosphorylase kinase, alpha 1 (muscle)	5255	NP_002628.1	0	0	7.14643e-05	3.4921e-18	4.20363e-06	0	0	0.000696379	4.67528e-18	4.09598e-05	#DIV/0!	#DIV/0!	9.74443	1.33882	9.74391	#DIV/0!	#DIV/0!	0.00678581	6.25936e-18	0.000399109
-29184	64377	hdf	CHST8: carbohydrate (N-acetylgalactosamine 4-0) sulfotransferase 8	64377	NP_071912.2	0	0	7.14643e-05	3.4921e-18	4.20363e-06	0	0	0.000696379	4.67528e-18	4.09598e-05	#DIV/0!	#DIV/0!	9.74443	1.33882	9.74391	#DIV/0!	#DIV/0!	0.00678581	6.25936e-18	0.000399109
-27876	8363	hdf	H4 histone family, member E	8363	NP_068803.1	0	0	7.14643e-05	3.4921e-18	4.20363e-06	0	0	0.000696379	4.67528e-18	4.09598e-05	#DIV/0!	#DIV/0!	9.74443	1.33882	9.74391	#DIV/0!	#DIV/0!	0.00678581	6.25936e-18	0.000399109
-29205	79694	hdf	MANEA: mannosidase, endo-alpha	79694	NP_078917.2	0	0	7.14643e-05	3.4921e-18	4.20363e-06	0	0	0.000696379	4.67528e-18	4.09598e-05	#DIV/0!	#DIV/0!	9.74443	1.33882	9.74391	#DIV/0!	#DIV/0!	0.00678581	6.25936e-18	0.000399109
-29214	79868	hdf				0	0	7.14643e-05	3.4921e-18	4.20363e-06	0	0	0.000696379	4.67528e-18	4.09598e-05	#DIV/0!	#DIV/0!	9.74443	1.33882	9.74391	#DIV/0!	#DIV/0!	0.00678581	6.25936e-18	0.000399109
-27879	8366	hdf	H4 histone family, member I	8366	NP_003535.1	0	0	7.14643e-05	3.4921e-18	4.20363e-06	0	0	0.000696379	4.67528e-18	4.09598e-05	#DIV/0!	#DIV/0!	9.74443	1.33882	9.74391	#DIV/0!	#DIV/0!	0.00678581	6.25936e-18	0.000399109
-27117	6484	hdf	ST3GAL4: ST3 beta-galactoside alpha-2,3-sialyltransferase 4	6484	NP_006269.1	0	0	7.14643e-05	3.4921e-18	4.20363e-06	0	0	0.000696379	4.67528e-18	4.09598e-05	#DIV/0!	#DIV/0!	9.74443	1.33882	9.74391	#DIV/0!	#DIV/0!	0.00678581	6.25936e-18	0.000399109
-22764	1240	hdf	ChemR23/CMKLR1	1240	NP_004063.1	0	0	7.14643e-05	3.4921e-18	4.20363e-06	0	0	0.000696379	4.67528e-18	4.09598e-05	#DIV/0!	#DIV/0!	9.74443	1.33882	9.74391	#DIV/0!	#DIV/0!	0.00678581	6.25936e-18	0.000399109
-28959	50940	hdf	phosphodiesterase 11A isoform 4	50940	NP_058649.3	0	0	7.14643e-05	3.4921e-18	4.20363e-06	0	0	0.000696379	4.67528e-18	4.09598e-05	#DIV/0!	#DIV/0!	9.74443	1.33882	9.74391	#DIV/0!	#DIV/0!	0.00678581	6.25936e-18	0.000399109
-27855	8330	hdf	H2A histone family, member D	8330	NP_003501.1	0	0	7.14643e-05	3.4921e-18	4.20363e-06	0	0	0.000696379	4.67528e-18	4.09598e-05	#DIV/0!	#DIV/0!	9.74443	1.33882	9.74391	#DIV/0!	#DIV/0!	0.00678581	6.25936e-18	0.000399109
-28437	10164	hdf	carbohydrate (N-acetylglucosamine 6-O) sulfotransferase 4	10164	NP_005760.1	0	0	7.14643e-05	3.4921e-18	4.20363e-06	0	0	0.000696379	4.67528e-18	4.09598e-05	#DIV/0!	#DIV/0!	9.74443	1.33882	9.74391	#DIV/0!	#DIV/0!	0.00678581	6.25936e-18	0.000399109
-29260	84647	hdf	PLA2G12B: phospholipase A2, group XIIB	84647	NP_115951.2	0	0	7.14643e-05	3.4921e-18	4.20363e-06	0	0	0.000696379	4.67528e-18	4.09598e-05	#DIV/0!	#DIV/0!	9.74443	1.33882	9.74391	#DIV/0!	#DIV/0!	0.00678581	6.25936e-18	0.000399109
-28861	26279	hdf	PLA2G2D: phospholipase A2, group IID	26279	NP_036532.1	0	0	7.14643e-05	3.4921e-18	4.20363e-06	0	0	0.000696379	4.67528e-18	4.09598e-05	#DIV/0!	#DIV/0!	9.74443	1.33882	9.74391	#DIV/0!	#DIV/0!	0.00678581	6.25936e-18	0.000399109
-29312	347688	hdf	tubulin, beta 8	347688	NP_817124.1	0	0	7.14643e-05	3.4921e-18	4.20363e-06	0	0	0.000696379	4.67528e-18	4.09598e-05	#DIV/0!	#DIV/0!	9.74443	1.33882	9.74391	#DIV/0!	#DIV/0!	0.00678581	6.25936e-18	0.000399109
-27811	7994	hdf	MYST3: MYST histone acetyltransferase (monocytic leukemia) 3	7994	NP_006757.1	0	0	7.14643e-05	3.4921e-18	4.20363e-06	0	0	0.000696379	4.67528e-18	4.09598e-05	#DIV/0!	#DIV/0!	9.74443	1.33882	9.74391	#DIV/0!	#DIV/0!	0.00678581	6.25936e-18	0.000399109
-28892	27094	hdf	KCNMB3: potassium large conductance calcium-activated channel, subfamily M beta member 3	27094	NP_741979.1	0	0	7.14643e-05	3.4921e-18	4.20363e-06	0	0	0.000696379	4.67528e-18	4.09598e-05	#DIV/0!	#DIV/0!	9.74443	1.33882	9.74391	#DIV/0!	#DIV/0!	0.00678581	6.25936e-18	0.000399109
-28975	51218	hdf	glutaredoxin 5	51218	NP_057501.2	0	0	7.14643e-05	3.4921e-18	4.20363e-06	0	0	0.000696379	4.67528e-18	4.09598e-05	#DIV/0!	#DIV/0!	9.74443	1.33882	9.74391	#DIV/0!	#DIV/0!	0.00678581	6.25936e-18	0.000399109
-29094	55830	hdf	GLT8D1: glycosyltransferase 8 domain containing 1	55830	NP_060916.1	0	0	7.14643e-05	3.4921e-18	4.20363e-06	0	0	0.000696379	4.67528e-18	4.09598e-05	#DIV/0!	#DIV/0!	9.74443	1.33882	9.74391	#DIV/0!	#DIV/0!	0.00678581	6.25936e-18	0.000399109
-19749	104	hdf	ADARB1: adenosine deaminase, RNA-specific, B1 (RED1 homolog rat) isoform 1	104	NP_001103.1	0	0	7.14643e-05	3.4921e-18	4.20363e-06	0	0	0.000696379	4.67528e-18	4.09598e-05	#DIV/0!	#DIV/0!	9.74443	1.33882	9.74391	#DIV/0!	#DIV/0!	0.00678581	6.25936e-18	0.000399109
-28594	10905	hdf	MAN1A2: mannosidase, alpha, class 1A, member 2	10905	NP_006690.1	0	0	7.14643e-05	3.4921e-18	4.20363e-06	0	0	0.000696379	4.67528e-18	4.09598e-05	#DIV/0!	#DIV/0!	9.74443	1.33882	9.74391	#DIV/0!	#DIV/0!	0.00678581	6.25936e-18	0.000399109
-29283	116835	hdf	HSPA12B: heat shock 70kD protein 12B	116835	NP_443202.3	0	0	7.14643e-05	3.4921e-18	4.20363e-06	0	0	0.000696379	4.67528e-18	4.09598e-05	#DIV/0!	#DIV/0!	9.74443	1.33882	9.74391	#DIV/0!	#DIV/0!	0.00678581	6.25936e-18	0.000399109
-22882	1375	hdf	CPT1B: carnitine palmitoyltransferase 1B (muscle)	1375	NP_004368.1	0	0	7.14643e-05	3.4921e-18	4.20363e-06	0	0	0.000696379	4.67528e-18	4.09598e-05	#DIV/0!	#DIV/0!	9.74443	1.33882	9.74391	#DIV/0!	#DIV/0!	0.00678581	6.25936e-18	0.000399109
-25991	4504	hdf	metallothionein 3	4504	NP_005945.1	0	0	7.14643e-05	3.4921e-18	4.20363e-06	0	0	0.000696379	4.67528e-18	4.09598e-05	#DIV/0!	#DIV/0!	9.74443	1.33882	9.74391	#DIV/0!	#DIV/0!	0.00678581	6.25936e-18	0.000399109
-22883	1376	hdf	CPT2: carnitine palmitoyltransferase II	1376	NP_000089.1	0	0	7.14643e-05	3.4921e-18	4.20363e-06	0	0	0.000696379	4.67528e-18	4.09598e-05	#DIV/0!	#DIV/0!	9.74443	1.33882	9.74391	#DIV/0!	#DIV/0!	0.00678581	6.25936e-18	0.000399109
-26411	5153	hdf	phosphodiesterase 1B, calmodulin-dependent	5153	NP_000915.1	0	0	7.14643e-05	3.4921e-18	4.20363e-06	0	0	0.000696379	4.67528e-18	4.09598e-05	#DIV/0!	#DIV/0!	9.74443	1.33882	9.74391	#DIV/0!	#DIV/0!	0.00678581	6.25936e-18	0.000399109
-26194	4826	hdf	neuronatin isoform alpha	4826	NP_005377.1	0	0	7.14643e-05	3.4921e-18	4.20363e-06	0	0	0.000696379	4.67528e-18	4.09598e-05	#DIV/0!	#DIV/0!	9.74443	1.33882	9.74391	#DIV/0!	#DIV/0!	0.00678581	6.25936e-18	0.000399109
-27456	7047	hdf	TGM4: transglutaminase 4 (prostate)	7047	NP_003232.1	0	0	7.14643e-05	3.4921e-18	4.20363e-06	0	0	0.000696379	4.67528e-18	4.09598e-05	#DIV/0!	#DIV/0!	9.74443	1.33882	9.74391	#DIV/0!	#DIV/0!	0.00678581	6.25936e-18	0.000399109
-28778	23324	hdf	MAN2B2: mannosidase, alpha, class 2B, member 2	23324	NP_056089.1	0	0	7.14643e-05	3.4921e-18	4.20363e-06	0	0	0.000696379	4.67528e-18	4.09598e-05	#DIV/0!	#DIV/0!	9.74443	1.33882	9.74391	#DIV/0!	#DIV/0!	0.00678581	6.25936e-18	0.000399109
-28021	8704	hdf	B4GALT2: UDP-Gal:betaGlcNAc beta 1,4- galactosyltransferase, polypeptide 2	8704	NP_003771.1	0	0	7.14643e-05	3.4921e-18	4.20363e-06	0	0	0.000696379	4.67528e-18	4.09598e-05	#DIV/0!	#DIV/0!	9.74443	1.33882	9.74391	#DIV/0!	#DIV/0!	0.00678581	6.25936e-18	0.000399109
-23383	1669	hdf	DEFA4: defensin, alpha 4, corticostatin (HNP-4)	1669	NP_001916.1	0	0	7.14643e-05	3.4921e-18	4.20363e-06	0	0	0.000696379	4.67528e-18	4.09598e-05	#DIV/0!	#DIV/0!	9.74443	1.33882	9.74391	#DIV/0!	#DIV/0!	0.00678581	6.25936e-18	0.000399109
-28537	10553	hdf	HIV-1 Tat interactive protein 2, 30kDa	10553	NP_006401.2	0	0	7.14643e-05	3.4921e-18	4.20363e-06	0	0	0.000696379	4.67528e-18	4.09598e-05	#DIV/0!	#DIV/0!	9.74443	1.33882	9.74391	#DIV/0!	#DIV/0!	0.00678581	6.25936e-18	0.000399109
-31542	200315	hdf	phorbolin 1	200315	NP_663745.1	0	0	7.14643e-05	3.4921e-18	4.20363e-06	0	0	0.000696379	4.67528e-18	4.09598e-05	#DIV/0!	#DIV/0!	9.74443	1.33882	9.74391	#DIV/0!	#DIV/0!	0.00678581	6.25936e-18	0.000399109
-27856	8331	hdf	H2A histone family, member E	8331	NP_066544.1	0	0	7.14643e-05	3.4921e-18	4.20363e-06	0	0	0.000696379	4.67528e-18	4.09598e-05	#DIV/0!	#DIV/0!	9.74443	1.33882	9.74391	#DIV/0!	#DIV/0!	0.00678581	6.25936e-18	0.000399109
-27877	8364	hdf	H4 histone family, member G	8364	NP_003533.1	0	0	7.14643e-05	3.4921e-18	4.20363e-06	0	0	0.000696379	4.67528e-18	4.09598e-05	#DIV/0!	#DIV/0!	9.74443	1.33882	9.74391	#DIV/0!	#DIV/0!	0.00678581	6.25936e-18	0.000399109
-27354	6920	hdf	transcription elongation factor A (SII), 3	6920	NP_003187.1	0	0	7.14643e-05	3.4921e-18	4.20363e-06	0	0	0.000696379	4.67528e-18	4.09598e-05	#DIV/0!	#DIV/0!	9.74443	1.33882	9.74391	#DIV/0!	#DIV/0!	0.00678581	6.25936e-18	0.000399109
-27875	8362	hdf	H4 histone family, member D	8362	NP_003532.1	0	0	7.14643e-05	3.4921e-18	4.20363e-06	0	0	0.000696379	4.67528e-18	4.09598e-05	#DIV/0!	#DIV/0!	9.74443	1.33882	9.74391	#DIV/0!	#DIV/0!	0.00678581	6.25936e-18	0.000399109
-28560	10663	hdf	G protein-coupled receptor TYMSTR	10663	NP_006555.1	0	0	7.14643e-05	3.4921e-18	4.20363e-06	0	0	0.000696379	4.67528e-18	4.09598e-05	#DIV/0!	#DIV/0!	9.74443	1.33882	9.74391	#DIV/0!	#DIV/0!	0.00678581	6.25936e-18	0.000399109
-27870	8351	hdf	H3 histone family, member B	8351	NP_003521.2	0	0	7.14643e-05	3.4921e-18	4.20363e-06	0	0	0.000696379	4.67528e-18	4.09598e-05	#DIV/0!	#DIV/0!	9.74443	1.33882	9.74391	#DIV/0!	#DIV/0!	0.00678581	6.25936e-18	0.000399109
-24416	2548	hdf	GAA: glucosidase, alpha; acid (Pompe disease, glycogen storage disease type II)	2548	NP_000143.2	0	0	7.14643e-05	3.4921e-18	4.20363e-06	0	0	0.000696379	4.67528e-18	4.09598e-05	#DIV/0!	#DIV/0!	9.74443	1.33882	9.74391	#DIV/0!	#DIV/0!	0.00678581	6.25936e-18	0.000399109
-25544	3948	hdf	LDHC: lactate dehydrogenase C	3948	NP_002292.1	0	0	7.14643e-05	3.4921e-18	4.20363e-06	0	0	0.000696379	4.67528e-18	4.09598e-05	#DIV/0!	#DIV/0!	9.74443	1.33882	9.74391	#DIV/0!	#DIV/0!	0.00678581	6.25936e-18	0.000399109
-27864	8343	hdf	H2B histone family, member G	8343	NP_003513.1	0	0	7.14643e-05	3.4921e-18	4.20363e-06	0	0	0.000696379	4.67528e-18	4.09598e-05	#DIV/0!	#DIV/0!	9.74443	1.33882	9.74391	#DIV/0!	#DIV/0!	0.00678581	6.25936e-18	0.000399109
-29145	57379	hdf	activation-induced cytidine deaminase	57379	NP_065712.1	0	0	7.14643e-05	3.4921e-18	4.20363e-06	0	0	0.000696379	4.67528e-18	4.09598e-05	#DIV/0!	#DIV/0!	9.74443	1.33882	9.74391	#DIV/0!	#DIV/0!	0.00678581	6.25936e-18	0.000399109
-29269	85235	hdf	H2A histone family member	85235	NP_542163.1	0	0	7.14643e-05	3.4921e-18	4.20363e-06	0	0	0.000696379	4.67528e-18	4.09598e-05	#DIV/0!	#DIV/0!	9.74443	1.33882	9.74391	#DIV/0!	#DIV/0!	0.00678581	6.25936e-18	0.000399109
-28833	25834	hdf	MGAT4C: mannosyl (alpha-1,3-)-glycoprotein beta-1,4-N-acetylglucosaminyltransferase, isozyme C (putative)	25834	NP_037376.1	0	0	7.14643e-05	3.4921e-18	4.20363e-06	0	0	0.000696379	4.67528e-18	4.09598e-05	#DIV/0!	#DIV/0!	9.74443	1.33882	9.74391	#DIV/0!	#DIV/0!	0.00678581	6.25936e-18	0.000399109
-26494	5332	hdf	phospholipase C beta 4 isoform a	5332	NP_000924.2	0	0	7.14643e-05	3.4921e-18	4.20363e-06	0	0	0.000696379	4.67528e-18	4.09598e-05	#DIV/0!	#DIV/0!	9.74443	1.33882	9.74391	#DIV/0!	#DIV/0!	0.00678581	6.25936e-18	0.000399109
-27881	8368	hdf	H4 histone family, member K	8368	NP_003537.1	0	0	7.14643e-05	3.4921e-18	4.20363e-06	0	0	0.000696379	4.67528e-18	4.09598e-05	#DIV/0!	#DIV/0!	9.74443	1.33882	9.74391	#DIV/0!	#DIV/0!	0.00678581	6.25936e-18	0.000399109
-28887	26998	hdf	FETUB: fetuin B	26998	NP_055190.2	0	0	7.14643e-05	3.4921e-18	4.20363e-06	0	0	0.000696379	4.67528e-18	4.09598e-05	#DIV/0!	#DIV/0!	9.74443	1.33882	9.74391	#DIV/0!	#DIV/0!	0.00678581	6.25936e-18	0.000399109
-26628	5535	hdf	protein phosphatase 3 regulatory subunit B, beta isoform	5535	NP_671709.1	0	0	7.14643e-05	3.4921e-18	4.20363e-06	0	0	0.000696379	4.67528e-18	4.09598e-05	#DIV/0!	#DIV/0!	9.74443	1.33882	9.74391	#DIV/0!	#DIV/0!	0.00678581	6.25936e-18	0.000399109
-28985	51332	hdf	spectrin, beta, non-erythrocytic 5	51332	NP_057726.1	0	0	7.14643e-05	3.4921e-18	4.20363e-06	0	0	0.000696379	4.67528e-18	4.09598e-05	#DIV/0!	#DIV/0!	9.74443	1.33882	9.74391	#DIV/0!	#DIV/0!	0.00678581	6.25936e-18	0.000399109
-25739	4126	hdf	MANBA: mannosidase, beta A, lysosomal	4126	NP_005899.3	0	0	7.14643e-05	3.4921e-18	4.20363e-06	0	0	0.000696379	4.67528e-18	4.09598e-05	#DIV/0!	#DIV/0!	9.74443	1.33882	9.74391	#DIV/0!	#DIV/0!	0.00678581	6.25936e-18	0.000399109
-25901	4247	hdf	MGAT2: mannosyl (alpha-1,6-)-glycoprotein beta-1,2-N-acetylglucosaminyltransferase	4247	NP_002399.1	0	0	7.14643e-05	3.4921e-18	4.20363e-06	0	0	0.000696379	4.67528e-18	4.09598e-05	#DIV/0!	#DIV/0!	9.74443	1.33882	9.74391	#DIV/0!	#DIV/0!	0.00678581	6.25936e-18	0.000399109
-28276	9435	hdf	CHST2: carbohydrate (N-acetylglucosamine-6-O) sulfotransferase 2	9435	NP_004258.2	0	0	7.14643e-05	3.4921e-18	4.20363e-06	0	0	0.000696379	4.67528e-18	4.09598e-05	#DIV/0!	#DIV/0!	9.74443	1.33882	9.74391	#DIV/0!	#DIV/0!	0.00678581	6.25936e-18	0.000399109
-25180	3444	hdf	interferon, alpha 7	3444	NP_066401.2	0	0	7.14643e-05	3.4921e-18	4.20363e-06	0	0	0.000696379	4.67528e-18	4.09598e-05	#DIV/0!	#DIV/0!	9.74443	1.33882	9.74391	#DIV/0!	#DIV/0!	0.00678581	6.25936e-18	0.000399109
-31546	171558	hdf	PTCRA: pre T-cell antigen receptor alpha	171558	NP_612153.2	0	0	7.14643e-05	3.4921e-18	4.20363e-06	0	0	0.000696379	4.67528e-18	4.09598e-05	#DIV/0!	#DIV/0!	9.74443	1.33882	9.74391	#DIV/0!	#DIV/0!	0.00678581	6.25936e-18	0.000399109
-24427	2568	hdf	GABRP: gamma-aminobutyric acid (GABA) A receptor, pi	2568	NP_055026.1	0	0	7.14643e-05	3.4921e-18	4.20363e-06	0	0	0.000696379	4.67528e-18	4.09598e-05	#DIV/0!	#DIV/0!	9.74443	1.33882	9.74391	#DIV/0!	#DIV/0!	0.00678581	6.25936e-18	0.000399109
-26681	5596	hdf	MAPK4: mitogen-activated protein kinase 4	5596	NP_002738.2	0	0	7.14643e-05	3.4921e-18	4.20363e-06	0	0	0.000696379	4.67528e-18	4.09598e-05	#DIV/0!	#DIV/0!	9.74443	1.33882	9.74391	#DIV/0!	#DIV/0!	0.00678581	6.25936e-18	0.000399109
-28794	23438	hdf	histidyl-tRNA synthetase-like	23438	NP_036340.1	0	0	7.14643e-05	3.4921e-18	4.20363e-06	0	0	0.000696379	4.67528e-18	4.09598e-05	#DIV/0!	#DIV/0!	9.74443	1.33882	9.74391	#DIV/0!	#DIV/0!	0.00678581	6.25936e-18	0.000399109
-27906	8459	hdf	TPST2: tyrosylprotein sulfotransferase 2	8459	NP_003586.3	0	0	7.14643e-05	3.4921e-18	4.20363e-06	0	0	0.000696379	4.67528e-18	4.09598e-05	#DIV/0!	#DIV/0!	9.74443	1.33882	9.74391	#DIV/0!	#DIV/0!	0.00678581	6.25936e-18	0.000399109
-28763	23127	hdf	GLT25D2: glycosyltransferase 25 domain containing 2	23127	NP_055916.1	0	0	7.14643e-05	3.4921e-18	4.20363e-06	0	0	0.000696379	4.67528e-18	4.09598e-05	#DIV/0!	#DIV/0!	9.74443	1.33882	9.74391	#DIV/0!	#DIV/0!	0.00678581	6.25936e-18	0.000399109
-24845	3013	hdf	histone 1, H2ad	3013	NP_066409.1	0	0	7.14643e-05	3.4921e-18	4.20363e-06	0	0	0.000696379	4.67528e-18	4.09598e-05	#DIV/0!	#DIV/0!	9.74443	1.33882	9.74391	#DIV/0!	#DIV/0!	0.00678581	6.25936e-18	0.000399109
-24849	3018	hdf	H2B histone family, member F	3018	NP_066406.1	0	0	7.14643e-05	3.4921e-18	4.20363e-06	0	0	0.000696379	4.67528e-18	4.09598e-05	#DIV/0!	#DIV/0!	9.74443	1.33882	9.74391	#DIV/0!	#DIV/0!	0.00678581	6.25936e-18	0.000399109
-29228	81579	hdf	PLA2G12A: phospholipase A2, group XIIA	81579	NP_110448.2	0	0	7.14643e-05	3.4921e-18	4.20363e-06	0	0	0.000696379	4.67528e-18	4.09598e-05	#DIV/0!	#DIV/0!	9.74443	1.33882	9.74391	#DIV/0!	#DIV/0!	0.00678581	6.25936e-18	0.000399109
-27878	8365	hdf	H4 histone family, member H	8365	NP_003534.1	0	0	7.14643e-05	3.4921e-18	4.20363e-06	0	0	0.000696379	4.67528e-18	4.09598e-05	#DIV/0!	#DIV/0!	9.74443	1.33882	9.74391	#DIV/0!	#DIV/0!	0.00678581	6.25936e-18	0.000399109
-29244	83953	hdf	FCAMR: Fc receptor, IgA, IgM, high affinity	83953	NP_114418.2	0	0	7.14643e-05	3.4921e-18	4.20363e-06	0	0	0.000696379	4.67528e-18	4.09598e-05	#DIV/0!	#DIV/0!	9.74443	1.33882	9.74391	#DIV/0!	#DIV/0!	0.00678581	6.25936e-18	0.000399109
-31547	283748	hdf	PLA2G4D: phospholipase A2, group IVD (cytosolic)	283748	NP_828848.3	0	0	7.14643e-05	3.4921e-18	4.20363e-06	0	0	0.000696379	4.67528e-18	4.09598e-05	#DIV/0!	#DIV/0!	9.74443	1.33882	9.74391	#DIV/0!	#DIV/0!	0.00678581	6.25936e-18	0.000399109
-24711	2879	hdf	glutathione peroxidase 4 isoform A precursor	2879	NP_002076.2	0	0	7.14643e-05	3.4921e-18	4.20363e-06	0	0	0.000696379	4.67528e-18	4.09598e-05	#DIV/0!	#DIV/0!	9.74443	1.33882	9.74391	#DIV/0!	#DIV/0!	0.00678581	6.25936e-18	0.000399109
-28938	30009	hdf	T-box 21	30009	NP_037483.1	0	0	7.14643e-05	3.4921e-18	4.20363e-06	0	0	0.000696379	4.67528e-18	4.09598e-05	#DIV/0!	#DIV/0!	9.74443	1.33882	9.74391	#DIV/0!	#DIV/0!	0.00678581	6.25936e-18	0.000399109
-29270	89869	hdf	PLCZ1: phospholipase C, zeta 1	89869	NP_149114.2	0	0	7.14643e-05	3.4921e-18	4.20363e-06	0	0	0.000696379	4.67528e-18	4.09598e-05	#DIV/0!	#DIV/0!	9.74443	1.33882	9.74391	#DIV/0!	#DIV/0!	0.00678581	6.25936e-18	0.000399109
-29298	144423	hdf	GLT1D1: glycosyltransferase 1 domain containing 1	144423	NP_653270.1	0	0	7.14643e-05	3.4921e-18	4.20363e-06	0	0	0.000696379	4.67528e-18	4.09598e-05	#DIV/0!	#DIV/0!	9.74443	1.33882	9.74391	#DIV/0!	#DIV/0!	0.00678581	6.25936e-18	0.000399109
-29192	64895	hdf	poly(A) polymerase gamma	64895	NP_075045.2	0	0	7.14643e-05	3.4921e-18	4.20363e-06	0	0	0.000696379	4.67528e-18	4.09598e-05	#DIV/0!	#DIV/0!	9.74443	1.33882	9.74391	#DIV/0!	#DIV/0!	0.00678581	6.25936e-18	0.000399109
-24839	2993	hdf	glycophorin A precursor	2993	NP_002090.2	0	0	7.14643e-05	3.4921e-18	4.20363e-06	0	0	0.000696379	4.67528e-18	4.09598e-05	#DIV/0!	#DIV/0!	9.74443	1.33882	9.74391	#DIV/0!	#DIV/0!	0.00678581	6.25936e-18	0.000399109
-25440	3780	hdf	KCNN1: potassium intermediate/small conductance calcium-activated channel, subfamily N, member 1	3780	NP_002239.2	0	0	7.14643e-05	3.4921e-18	4.20363e-06	0	0	0.000696379	4.67528e-18	4.09598e-05	#DIV/0!	#DIV/0!	9.74443	1.33882	9.74391	#DIV/0!	#DIV/0!	0.00678581	6.25936e-18	0.000399109
-27155	6545	hdf	SLC7A4: solute carrier family 7 (cationic amino acid transporter, y+ system), member 4 (VH 3 family gene)	6545	NP_004164.2	0	0	7.14643e-05	3.4921e-18	4.20363e-06	0	0	0.000696379	4.67528e-18	4.09598e-05	#DIV/0!	#DIV/0!	9.74443	1.33882	9.74391	#DIV/0!	#DIV/0!	0.00678581	6.25936e-18	0.000399109
-29281	116179	hdf	TGM7: transglutaminase 7	116179	NP_443187.1	0	0	7.14643e-05	3.4921e-18	4.20363e-06	0	0	0.000696379	4.67528e-18	4.09598e-05	#DIV/0!	#DIV/0!	9.74443	1.33882	9.74391	#DIV/0!	#DIV/0!	0.00678581	6.25936e-18	0.000399109
-29299	146664	hdf	MGAT5B: mannosyl (alpha-1,6-)-glycoprotein beta-1,6-N-acetyl-glucosaminyltransferase, isozyme B	146664	NP_653278.2	0	0	7.14643e-05	3.4921e-18	4.20363e-06	0	0	0.000696379	4.67528e-18	4.09598e-05	#DIV/0!	#DIV/0!	9.74443	1.33882	9.74391	#DIV/0!	#DIV/0!	0.00678581	6.25936e-18	0.000399109
-25983	4490	hdf	metallothionein 1B	4490	NP_005938.1	0	0	7.14643e-05	3.4921e-18	4.20363e-06	0	0	0.000696379	4.67528e-18	4.09598e-05	#DIV/0!	#DIV/0!	9.74443	1.33882	9.74391	#DIV/0!	#DIV/0!	0.00678581	6.25936e-18	0.000399109
-28334	9629	hdf	CLCA3: chloride channel, calcium activated, family member 3	9629	NP_004912.2	0	0	7.14643e-05	3.4921e-18	4.20363e-06	0	0	0.000696379	4.67528e-18	4.09598e-05	#DIV/0!	#DIV/0!	9.74443	1.33882	9.74391	#DIV/0!	#DIV/0!	0.00678581	6.25936e-18	0.000399109
-28022	8705	hdf	B3GALT4: UDP-Gal:betaGlcNAc beta 1,3-galactosyltransferase, polypeptide 4	8705	NP_003773.1	0	0	7.14643e-05	3.4921e-18	4.20363e-06	0	0	0.000696379	4.67528e-18	4.09598e-05	#DIV/0!	#DIV/0!	9.74443	1.33882	9.74391	#DIV/0!	#DIV/0!	0.00678581	6.25936e-18	0.000399109
-28238	9333	hdf	TGM5: transglutaminase 5 isoform 1	9333	NP_963925.2	0	0	7.14643e-05	3.4921e-18	4.20363e-06	0	0	0.000696379	4.67528e-18	4.09598e-05	#DIV/0!	#DIV/0!	9.74443	1.33882	9.74391	#DIV/0!	#DIV/0!	0.00678581	6.25936e-18	0.000399109
-19764	115	hdf	adenylate cyclase 9	115	NP_001107.2	0	0	7.14643e-05	3.4921e-18	4.20363e-06	0	0	0.000696379	4.67528e-18	4.09598e-05	#DIV/0!	#DIV/0!	9.74443	1.33882	9.74391	#DIV/0!	#DIV/0!	0.00678581	6.25936e-18	0.000399109
-24712	2880	hdf	glutathione peroxidase 5 precursor, isoform 1	2880	NP_001500.1	0	0	7.14643e-05	3.4921e-18	4.20363e-06	0	0	0.000696379	4.67528e-18	4.09598e-05	#DIV/0!	#DIV/0!	9.74443	1.33882	9.74391	#DIV/0!	#DIV/0!	0.00678581	6.25936e-18	0.000399109
-29064	55170	hdf	HMT1 hnRNP methyltransferase-like 6	55170	NP_060607.1	0	0	7.14643e-05	3.4921e-18	4.20363e-06	0	0	0.000696379	4.67528e-18	4.09598e-05	#DIV/0!	#DIV/0!	9.74443	1.33882	9.74391	#DIV/0!	#DIV/0!	0.00678581	6.25936e-18	0.000399109
-25341	3669	hdf	interferon stimulated gene 20kDa	3669	NP_002192.2	0	0	7.14643e-05	3.4921e-18	4.20363e-06	0	0	0.000696379	4.67528e-18	4.09598e-05	#DIV/0!	#DIV/0!	9.74443	1.33882	9.74391	#DIV/0!	#DIV/0!	0.00678581	6.25936e-18	0.000399109
-28767	23198	hdf	proteasome (prosome, macropain) activator subunit 4	23198	NP_055429.1	0	0	7.14643e-05	3.4921e-18	4.20363e-06	0	0	0.000696379	4.67528e-18	4.09598e-05	#DIV/0!	#DIV/0!	9.74443	1.33882	9.74391	#DIV/0!	#DIV/0!	0.00678581	6.25936e-18	0.000399109
-27858	8334	hdf	H2A histone family, member L	8334	NP_003503.1	0	0	7.14643e-05	3.4921e-18	4.20363e-06	0	0	0.000696379	4.67528e-18	4.09598e-05	#DIV/0!	#DIV/0!	9.74443	1.33882	9.74391	#DIV/0!	#DIV/0!	0.00678581	6.25936e-18	0.000399109
-28538	10561	hdf	interferon-induced, hepatitis C-associated microtubular aggregate protein	10561	NP_006408.2	0	0	7.14643e-05	3.4921e-18	4.20363e-06	0	0	0.000696379	4.67528e-18	4.09598e-05	#DIV/0!	#DIV/0!	9.74443	1.33882	9.74391	#DIV/0!	#DIV/0!	0.00678581	6.25936e-18	0.000399109
-29291	126129	hdf	CPT1C: carnitine palmitoyltransferase 1C	126129	NP_689572.1	0	0	7.14643e-05	3.4921e-18	4.20363e-06	0	0	0.000696379	4.67528e-18	4.09598e-05	#DIV/0!	#DIV/0!	9.74443	1.33882	9.74391	#DIV/0!	#DIV/0!	0.00678581	6.25936e-18	0.000399109
-28718	22802	hdf	CLCA4: chloride channel, calcium activated, family member 4	22802	NP_036260.1	0	0	7.14643e-05	3.4921e-18	4.20363e-06	0	0	0.000696379	4.67528e-18	4.09598e-05	#DIV/0!	#DIV/0!	9.74443	1.33882	9.74391	#DIV/0!	#DIV/0!	0.00678581	6.25936e-18	0.000399109
-25124	3310	hdf	heat shock 70kDa protein 6 (HSP70B')	3310	NP_002146.2	0	0	7.14643e-05	3.4921e-18	4.20363e-06	0	0	0.000696379	4.67528e-18	4.09598e-05	#DIV/0!	#DIV/0!	9.74443	1.33882	9.74391	#DIV/0!	#DIV/0!	0.00678581	6.25936e-18	0.000399109
-28390	9902	hdf	mannose receptor, C type 2	9902	NP_006030.2	0	0	7.14643e-05	3.4921e-18	4.20363e-06	0	0	0.000696379	4.67528e-18	4.09598e-05	#DIV/0!	#DIV/0!	9.74443	1.33882	9.74391	#DIV/0!	#DIV/0!	0.00678581	6.25936e-18	0.000399109
-26277	4939	hdf	2'-5'-oligoadenylate synthetase 2 isoform 1	4939	NP_058197.2	0	0	7.14643e-05	3.4921e-18	4.20363e-06	0	0	0.000696379	4.67528e-18	4.09598e-05	#DIV/0!	#DIV/0!	9.74443	1.33882	9.74391	#DIV/0!	#DIV/0!	0.00678581	6.25936e-18	0.000399109
-25988	4499	hdf	metallothionein 1M	4499	NP_789846.1	0	0	7.14643e-05	3.4921e-18	4.20363e-06	0	0	0.000696379	4.67528e-18	4.09598e-05	#DIV/0!	#DIV/0!	9.74443	1.33882	9.74391	#DIV/0!	#DIV/0!	0.00678581	6.25936e-18	0.000399109
-24987	3126	hdf	major histocompatibility complex, class II, DR beta 4 precursor	3126	NP_068818.4	0	0	7.14643e-05	3.4921e-18	4.20363e-06	0	0	0.000696379	4.67528e-18	4.09598e-05	#DIV/0!	#DIV/0!	9.74443	1.33882	9.74391	#DIV/0!	#DIV/0!	0.00678581	6.25936e-18	0.000399109
-27205	6649	hdf	superoxide dismutase 3, extracellular precursor	6649	NP_003093.2	0	0	7.14643e-05	3.4921e-18	4.20363e-06	0	0	0.000696379	4.67528e-18	4.09598e-05	#DIV/0!	#DIV/0!	9.74443	1.33882	9.74391	#DIV/0!	#DIV/0!	0.00678581	6.25936e-18	0.000399109
-27389	7023	hdf	transcription factor AP-4 (activating enhancer binding protein 4)	7023	NP_003214.1	0	0	7.14643e-05	3.4921e-18	4.20363e-06	0	0	0.000696379	4.67528e-18	4.09598e-05	#DIV/0!	#DIV/0!	9.74443	1.33882	9.74391	#DIV/0!	#DIV/0!	0.00678581	6.25936e-18	0.000399109
-29186	64600	hdf	PLA2G2F: phospholipase A2, group IIF	64600	NP_073730.2	0	0	7.14643e-05	3.4921e-18	4.20363e-06	0	0	0.000696379	4.67528e-18	4.09598e-05	#DIV/0!	#DIV/0!	9.74443	1.33882	9.74391	#DIV/0!	#DIV/0!	0.00678581	6.25936e-18	0.000399109
-24445	2595	hdf	GANC: glucosidase, alpha; neutral C	2595	NP_937784.2	0	0	7.14643e-05	3.4921e-18	4.20363e-06	0	0	0.000696379	4.67528e-18	4.09598e-05	#DIV/0!	#DIV/0!	9.74443	1.33882	9.74391	#DIV/0!	#DIV/0!	0.00678581	6.25936e-18	0.000399109
-22510	1068	hdf	centrin 1	1068	NP_004057.1	0	0	7.14643e-05	3.4921e-18	4.20363e-06	0	0	0.000696379	4.67528e-18	4.09598e-05	#DIV/0!	#DIV/0!	9.74443	1.33882	9.74391	#DIV/0!	#DIV/0!	0.00678581	6.25936e-18	0.000399109
-28947	50487	hdf	PLA2G3: phospholipase A2, group III	50487	NP_056530.1	0	0	7.14643e-05	3.4921e-18	4.20363e-06	0	0	0.000696379	4.67528e-18	4.09598e-05	#DIV/0!	#DIV/0!	9.74443	1.33882	9.74391	#DIV/0!	#DIV/0!	0.00678581	6.25936e-18	0.000399109
-27868	8348	hdf	histone H2B	8348	NP_003518.2	0	0	7.14643e-05	3.4921e-18	4.20363e-06	0	0	0.000696379	4.67528e-18	4.09598e-05	#DIV/0!	#DIV/0!	9.74443	1.33882	9.74391	#DIV/0!	#DIV/0!	0.00678581	6.25936e-18	0.000399109
-25974	4363	hdf	ATP-binding cassette, sub-family C, member 1 isoform 1	4363	NP_004987.1	0	0	7.14643e-05	3.4921e-18	4.20363e-06	0	0	0.000696379	4.67528e-18	4.09598e-05	#DIV/0!	#DIV/0!	9.74443	1.33882	9.74391	#DIV/0!	#DIV/0!	0.00678581	6.25936e-18	0.000399109
-26393	5139	hdf	phosphodiesterase 3A, cGMP-inhibited	5139	NP_000912.3	0	0	7.14643e-05	3.4921e-18	4.20363e-06	0	0	0.000696379	4.67528e-18	4.09598e-05	#DIV/0!	#DIV/0!	9.74443	1.33882	9.74391	#DIV/0!	#DIV/0!	0.00678581	6.25936e-18	0.000399109
-24792	2937	hdf	glutathione synthetase	2937	NP_000169.1	0	0	7.14643e-05	3.4921e-18	4.20363e-06	0	0	0.000696379	4.67528e-18	4.09598e-05	#DIV/0!	#DIV/0!	9.74443	1.33882	9.74391	#DIV/0!	#DIV/0!	0.00678581	6.25936e-18	0.000399109
-31548	340273	hdf	ABCB5: ATP-binding cassette, sub-family B (MDR/TAP), member 5 (P-glycoprotein ABCB5 )	340273	NP_848654.2	0	0	7.14643e-05	3.4921e-18	4.20363e-06	0	0	0.000696379	4.67528e-18	4.09598e-05	#DIV/0!	#DIV/0!	9.74443	1.33882	9.74391	#DIV/0!	#DIV/0!	0.00678581	6.25936e-18	0.000399109
-26315	5046	hdf	PCSK6: PACE4, proprotein convertase subtilisin/kexin type 6	5046	NP_002561.1	0	0	7.14643e-05	3.4921e-18	4.20363e-06	0	0	0.000696379	4.67528e-18	4.09598e-05	#DIV/0!	#DIV/0!	9.74443	1.33882	9.74391	#DIV/0!	#DIV/0!	0.00678581	6.25936e-18	0.000399109
-27859	8335	hdf	H2A histone family, member M	8335	NP_003504.2	0	0	7.14643e-05	3.4921e-18	4.20363e-06	0	0	0.000696379	4.67528e-18	4.09598e-05	#DIV/0!	#DIV/0!	9.74443	1.33882	9.74391	#DIV/0!	#DIV/0!	0.00678581	6.25936e-18	0.000399109
-24983	3120	hdf	major histocompatibility complex, class II, DQ beta 2	3120	NP_872355.1	0	0	7.14643e-05	3.4921e-18	4.20363e-06	0	0	0.000696379	4.67528e-18	4.09598e-05	#DIV/0!	#DIV/0!	9.74443	1.33882	9.74391	#DIV/0!	#DIV/0!	0.00678581	6.25936e-18	0.000399109
-26136	4759	hdf	NEU2: sialidase 2 (cytosolic sialidase); neuraminidase 2	4759	NP_005374.1	0	0	7.14643e-05	3.4921e-18	4.20363e-06	0	0	0.000696379	4.67528e-18	4.09598e-05	#DIV/0!	#DIV/0!	9.74443	1.33882	9.74391	#DIV/0!	#DIV/0!	0.00678581	6.25936e-18	0.000399109
-31541	196883	hdf	adenylate cyclase 4	196883	NP_640340.2	0	0	7.14643e-05	3.4921e-18	4.20363e-06	0	0	0.000696379	4.67528e-18	4.09598e-05	#DIV/0!	#DIV/0!	9.74443	1.33882	9.74391	#DIV/0!	#DIV/0!	0.00678581	6.25936e-18	0.000399109
-25774	4166	hdf	CHST6: carbohydrate (N-acetylglucosamine 6-O) sulfotransferase 6	4166	NP_067628.1	0	0	7.14643e-05	3.4921e-18	4.20363e-06	0	0	0.000696379	4.67528e-18	4.09598e-05	#DIV/0!	#DIV/0!	9.74443	1.33882	9.74391	#DIV/0!	#DIV/0!	0.00678581	6.25936e-18	0.000399109
-29289	124790	hdf	hexamthylene bis-acetamide inducible 2	124790	NP_653209.1	0	0	7.14643e-05	3.4921e-18	4.20363e-06	0	0	0.000696379	4.67528e-18	4.09598e-05	#DIV/0!	#DIV/0!	9.74443	1.33882	9.74391	#DIV/0!	#DIV/0!	0.00678581	6.25936e-18	0.000399109
-31540	440738	hdf	microtubule-associated protein 1 light chain 3 gamma	440738	NP_001004343.1	0	0	7.14643e-05	3.4921e-18	4.20363e-06	0	0	0.000696379	4.67528e-18	4.09598e-05	#DIV/0!	#DIV/0!	9.74443	1.33882	9.74391	#DIV/0!	#DIV/0!	0.00678581	6.25936e-18	0.000399109
-28695	11253	hdf	MAN1B1: mannosidase, alpha, class 1B, member 1	11253	NP_057303.1	0	0	7.14643e-05	3.4921e-18	4.20363e-06	0	0	0.000696379	4.67528e-18	4.09598e-05	#DIV/0!	#DIV/0!	9.74443	1.33882	9.74391	#DIV/0!	#DIV/0!	0.00678581	6.25936e-18	0.000399109
-27866	8345	hdf	H2B histone family, member J	8345	NP_003515.1	0	0	7.14643e-05	3.4921e-18	4.20363e-06	0	0	0.000696379	4.67528e-18	4.09598e-05	#DIV/0!	#DIV/0!	9.74443	1.33882	9.74391	#DIV/0!	#DIV/0!	0.00678581	6.25936e-18	0.000399109
-28808	23563	hdf	carbohydrate (N-acetylglucosamine 6-O) sulfotransferase 5	23563	NP_078809.2	0	0	7.14643e-05	3.4921e-18	4.20363e-06	0	0	0.000696379	4.67528e-18	4.09598e-05	#DIV/0!	#DIV/0!	9.74443	1.33882	9.74391	#DIV/0!	#DIV/0!	0.00678581	6.25936e-18	0.000399109
-28611	10954	hdf	PDIA5: protein disulfide isomerase family A, member 5	10954	NP_006801.1	0	0	7.14643e-05	3.4921e-18	4.20363e-06	0	0	0.000696379	4.67528e-18	4.09598e-05	#DIV/0!	#DIV/0!	9.74443	1.33882	9.74391	#DIV/0!	#DIV/0!	0.00678581	6.25936e-18	0.000399109
-27865	8344	hdf	H2B histone family, member H	8344	NP_003514.2	0	0	7.14643e-05	3.4921e-18	4.20363e-06	0	0	0.000696379	4.67528e-18	4.09598e-05	#DIV/0!	#DIV/0!	9.74443	1.33882	9.74391	#DIV/0!	#DIV/0!	0.00678581	6.25936e-18	0.000399109
-27863	8342	hdf	H2B histone family, member E	8342	NP_003512.1	0	0	7.14643e-05	3.4921e-18	4.20363e-06	0	0	0.000696379	4.67528e-18	4.09598e-05	#DIV/0!	#DIV/0!	9.74443	1.33882	9.74391	#DIV/0!	#DIV/0!	0.00678581	6.25936e-18	0.000399109
-29108	56604	hdf	TUBB4Q: tubulin, beta polypeptide 4, member Q	56604	NP_064424.3	0	0	7.14643e-05	3.4921e-18	4.20363e-06	0	0	0.000696379	4.67528e-18	4.09598e-05	#DIV/0!	#DIV/0!	9.74443	1.33882	9.74391	#DIV/0!	#DIV/0!	0.00678581	6.25936e-18	0.000399109
-28479	10317	hdf	B3GALT5: UDP-Gal:betaGlcNAc beta 1,3-galactosyltransferase, polypeptide 5	10317	NP_006048.1	0	0	7.14643e-05	3.4921e-18	4.20363e-06	0	0	0.000696379	4.67528e-18	4.09598e-05	#DIV/0!	#DIV/0!	9.74443	1.33882	9.74391	#DIV/0!	#DIV/0!	0.00678581	6.25936e-18	0.000399109
-29024	54145	hdf	H2B histone family, member S	54145	NP_059141.1	0	0	7.14643e-05	3.4921e-18	4.20363e-06	0	0	0.000696379	4.67528e-18	4.09598e-05	#DIV/0!	#DIV/0!	9.74443	1.33882	9.74391	#DIV/0!	#DIV/0!	0.00678581	6.25936e-18	0.000399109
-29266	84790	hdf	tubulin alpha 6	84790	NP_116093.1	0	0	7.14643e-05	3.4921e-18	4.20363e-06	0	0	0.000696379	4.67528e-18	4.09598e-05	#DIV/0!	#DIV/0!	9.74443	1.33882	9.74391	#DIV/0!	#DIV/0!	0.00678581	6.25936e-18	0.000399109
-26511	5357	hdf	plastin 1	5357	NP_002661.1	0	0	7.14643e-05	3.4921e-18	4.20363e-06	0	0	0.000696379	4.67528e-18	4.09598e-05	#DIV/0!	#DIV/0!	9.74443	1.33882	9.74391	#DIV/0!	#DIV/0!	0.00678581	6.25936e-18	0.000399109
-25181	3449	hdf	interferon, alpha 16	3449	NP_002164.1	0	0	7.14643e-05	3.4921e-18	4.20363e-06	0	0	0.000696379	4.67528e-18	4.09598e-05	#DIV/0!	#DIV/0!	9.74443	1.33882	9.74391	#DIV/0!	#DIV/0!	0.00678581	6.25936e-18	0.000399109
-31549	360203	hdf	GLT6D1: glycosyltransferase 6 domain containing 1	360203	NP_892019.1	0	0	7.14643e-05	3.4921e-18	4.20363e-06	0	0	0.000696379	4.67528e-18	4.09598e-05	#DIV/0!	#DIV/0!	9.74443	1.33882	9.74391	#DIV/0!	#DIV/0!	0.00678581	6.25936e-18	0.000399109
-27343	6894	hdf	TAR RNA binding protein 1	6894	NP_005637.3	0	0	7.14643e-05	3.4921e-18	4.20363e-06	0	0	0.000696379	4.67528e-18	4.09598e-05	#DIV/0!	#DIV/0!	9.74443	1.33882	9.74391	#DIV/0!	#DIV/0!	0.00678581	6.25936e-18	0.000399109
-29011	51692	hdf	cleavage and polyadenylation specific factor 3, 73kDa	51692	NP_057291.1	0	0	7.14643e-05	3.4921e-18	4.20363e-06	0	0	0.000696379	4.67528e-18	4.09598e-05	#DIV/0!	#DIV/0!	9.74443	1.33882	9.74391	#DIV/0!	#DIV/0!	0.00678581	6.25936e-18	0.000399109
-27860	8336	hdf	H2A histone family, member N	8336	NP_003505.1	0	0	7.14643e-05	3.4921e-18	4.20363e-06	0	0	0.000696379	4.67528e-18	4.09598e-05	#DIV/0!	#DIV/0!	9.74443	1.33882	9.74391	#DIV/0!	#DIV/0!	0.00678581	6.25936e-18	0.000399109
-29273	92140	hdf	astrocyte elevated gene-1, metadherin	92140	NP_848927.1	0	0	7.14643e-05	3.4921e-18	4.20363e-06	0	0	0.000696379	4.67528e-18	4.09598e-05	#DIV/0!	#DIV/0!	9.74443	1.33882	9.74391	#DIV/0!	#DIV/0!	0.00678581	6.25936e-18	0.000399109
-29296	140564	hdf	APOBEC3D: apolipoprotein B mRNA editing enzyme, catalytic polypeptide-like 3D (putative)	140564	NP_689639.1	0	0	7.14643e-05	3.4921e-18	4.20363e-06	0	0	0.000696379	4.67528e-18	4.09598e-05	#DIV/0!	#DIV/0!	9.74443	1.33882	9.74391	#DIV/0!	#DIV/0!	0.00678581	6.25936e-18	0.000399109
-26145	4775	hdf	cytoplasmic nuclear factor of activated T-cells 3 isoform 1	4775	NP_775188.1	0	0	7.14643e-05	3.4921e-18	4.20363e-06	0	0	0.000696379	4.67528e-18	4.09598e-05	#DIV/0!	#DIV/0!	9.74443	1.33882	9.74391	#DIV/0!	#DIV/0!	0.00678581	6.25936e-18	0.000399109
-26391	5137	hdf	phosphodiesterase 1C, calmodulin-dependent 70kDa	5137	NP_005011.1	0	0	7.14643e-05	3.4921e-18	4.20363e-06	0	0	0.000696379	4.67528e-18	4.09598e-05	#DIV/0!	#DIV/0!	9.74443	1.33882	9.74391	#DIV/0!	#DIV/0!	0.00678581	6.25936e-18	0.000399109
-28289	9469	hdf	CHST3: carbohydrate (chondroitin 6) sulfotransferase 3	9469	NP_004264.2	0	0	7.14643e-05	3.4921e-18	4.20363e-06	0	0	0.000696379	4.67528e-18	4.09598e-05	#DIV/0!	#DIV/0!	9.74443	1.33882	9.74391	#DIV/0!	#DIV/0!	0.00678581	6.25936e-18	0.000399109
-27180	6610	hdf	SMPD2: sphingomyelin phosphodiesterase 2, neutral membrane (neutral sphingomyelinase)	6610	NP_003071.2	0	0	7.14643e-05	3.4921e-18	4.20363e-06	0	0	0.000696379	4.67528e-18	4.09598e-05	#DIV/0!	#DIV/0!	9.74443	1.33882	9.74391	#DIV/0!	#DIV/0!	0.00678581	6.25936e-18	0.000399109
-28795	23443	hdf	SLC35A3: solute carrier family 35 (UDP-N-acetylglucosamine (UDP-GlcNAc) transporter), member A3	23443	NP_036375.1	0	0	7.14643e-05	3.4921e-18	4.20363e-06	0	0	0.000696379	4.67528e-18	4.09598e-05	#DIV/0!	#DIV/0!	9.74443	1.33882	9.74391	#DIV/0!	#DIV/0!	0.00678581	6.25936e-18	0.000399109
-28237	9331	hdf	B4GALT6: UDP-Gal:betaGlcNAc beta 1,4- galactosyltransferase, polypeptide 6	9331	NP_004766.1	0	0	7.14643e-05	3.4921e-18	4.20363e-06	0	0	0.000696379	4.67528e-18	4.09598e-05	#DIV/0!	#DIV/0!	9.74443	1.33882	9.74391	#DIV/0!	#DIV/0!	0.00678581	6.25936e-18	0.000399109
-28020	8702	hdf	B4GALT4: UDP-Gal:betaGlcNAc beta 1,4- galactosyltransferase, polypeptide 4	8702	NP_003769.1	0	0	7.14643e-05	3.4921e-18	4.20363e-06	0	0	0.000696379	4.67528e-18	4.09598e-05	#DIV/0!	#DIV/0!	9.74443	1.33882	9.74391	#DIV/0!	#DIV/0!	0.00678581	6.25936e-18	0.000399109
-24755	2907	hdf	GRINA: glutamate receptor, ionotropic, N-methyl D-asparate-associated protein 1 (glutamate binding)	2907	NP_000828.1	0	0	7.14643e-05	3.4921e-18	4.20363e-06	0	0	0.000696379	4.67528e-18	4.09598e-05	#DIV/0!	#DIV/0!	9.74443	1.33882	9.74391	#DIV/0!	#DIV/0!	0.00678581	6.25936e-18	0.000399109
-29258	84560	hdf	metallothionein IV	84560	NP_116324.1	0	0	7.14643e-05	3.4921e-18	4.20363e-06	0	0	0.000696379	4.67528e-18	4.09598e-05	#DIV/0!	#DIV/0!	9.74443	1.33882	9.74391	#DIV/0!	#DIV/0!	0.00678581	6.25936e-18	0.000399109
-28954	50810	hdf	hepatoma-derived growth factor, related protein 3	50810	NP_057157.1	0	0	7.14643e-05	3.4921e-18	4.20363e-06	0	0	0.000696379	4.67528e-18	4.09598e-05	#DIV/0!	#DIV/0!	9.74443	1.33882	9.74391	#DIV/0!	#DIV/0!	0.00678581	6.25936e-18	0.000399109
-28842	25930	hdf	protein tyrosine phosphatase, non-receptor type 23	25930	NP_056281.1	0	0	7.14643e-05	3.4921e-18	4.20363e-06	0	0	0.000696379	4.67528e-18	4.09598e-05	#DIV/0!	#DIV/0!	9.74443	1.33882	9.74391	#DIV/0!	#DIV/0!	0.00678581	6.25936e-18	0.000399109
-28948	50489	hdf	CD207, langerin	50489	NP_056532.2	0	0	7.14643e-05	3.4921e-18	4.20363e-06	0	0	0.000696379	4.67528e-18	4.09598e-05	#DIV/0!	#DIV/0!	9.74443	1.33882	9.74391	#DIV/0!	#DIV/0!	0.00678581	6.25936e-18	0.000399109
-27874	8360	hdf	H4 histone family, member B	8360	NP_003530.1	0	0	7.14643e-05	3.4921e-18	4.20363e-06	0	0	0.000696379	4.67528e-18	4.09598e-05	#DIV/0!	#DIV/0!	9.74443	1.33882	9.74391	#DIV/0!	#DIV/0!	0.00678581	6.25936e-18	0.000399109
-25441	3782	hdf	KCNN3: potassium intermediate/small conductance calcium-activated channel, subfamily N, member 3	3782	NP_002240.3	0	0	7.14643e-05	3.4921e-18	4.20363e-06	0	0	0.000696379	4.67528e-18	4.09598e-05	#DIV/0!	#DIV/0!	9.74443	1.33882	9.74391	#DIV/0!	#DIV/0!	0.00678581	6.25936e-18	0.000399109
-28269	9397	hdf	N-myristoyltransferase 2	9397	NP_004799.1	0	0	7.14643e-05	3.4921e-18	4.20363e-06	0	0	0.000696379	4.67528e-18	4.09598e-05	#DIV/0!	#DIV/0!	9.74443	1.33882	9.74391	#DIV/0!	#DIV/0!	0.00678581	6.25936e-18	0.000399109
-27873	8358	hdf	H3 histone family, member L	8358	NP_003528.1	0	0	7.14643e-05	3.4921e-18	4.20363e-06	0	0	0.000696379	4.67528e-18	4.09598e-05	#DIV/0!	#DIV/0!	9.74443	1.33882	9.74391	#DIV/0!	#DIV/0!	0.00678581	6.25936e-18	0.000399109
-19750	105	hdf	ADARB2: adenosine deaminase, RNA-specific, B2 (RED2 homolog rat)	105	NP_061172.1	0	0	7.14643e-05	3.4921e-18	4.20363e-06	0	0	0.000696379	4.67528e-18	4.09598e-05	#DIV/0!	#DIV/0!	9.74443	1.33882	9.74391	#DIV/0!	#DIV/0!	0.00678581	6.25936e-18	0.000399109
-23382	1668	hdf	DEFA3: defensin, alpha 3, neutrophil-specific	1668	NP_005208.1	0	0	7.14643e-05	3.4921e-18	4.20363e-06	0	0	0.000696379	4.67528e-18	4.09598e-05	#DIV/0!	#DIV/0!	9.74443	1.33882	9.74391	#DIV/0!	#DIV/0!	0.00678581	6.25936e-18	0.000399109
-29164	57733	hdf	GBA3: glucosidase, beta, acid 3 (cytosolic)	57733	NP_066024.1	0	0	7.14643e-05	3.4921e-18	4.20363e-06	0	0	0.000696379	4.67528e-18	4.09598e-05	#DIV/0!	#DIV/0!	9.74443	1.33882	9.74391	#DIV/0!	#DIV/0!	0.00678581	6.25936e-18	0.000399109
-27861	8340	hdf	H2B histone family, member C	8340	NP_003510.1	0	0	7.14643e-05	3.4921e-18	4.20363e-06	0	0	0.000696379	4.67528e-18	4.09598e-05	#DIV/0!	#DIV/0!	9.74443	1.33882	9.74391	#DIV/0!	#DIV/0!	0.00678581	6.25936e-18	0.000399109
-29163	57704	hdf	GBA2: glucosidase, beta (bile acid) 2	57704	NP_065995.1	0	0	7.14643e-05	3.4921e-18	4.20363e-06	0	0	0.000696379	4.67528e-18	4.09598e-05	#DIV/0!	#DIV/0!	9.74443	1.33882	9.74391	#DIV/0!	#DIV/0!	0.00678581	6.25936e-18	0.000399109
-28023	8706	hdf	B3GALNT1: beta-1,3-N-acetylgalactosaminyltransferase 1 (globoside blood group)	8706	NP_003772.1	0	0	7.14643e-05	3.4921e-18	4.20363e-06	0	0	0.000696379	4.67528e-18	4.09598e-05	#DIV/0!	#DIV/0!	9.74443	1.33882	9.74391	#DIV/0!	#DIV/0!	0.00678581	6.25936e-18	0.000399109
-28024	8707	hdf	B3GALT2: UDP-Gal:betaGlcNAc beta 1,3-galactosyltransferase, polypeptide 2	8707	NP_003774.1	0	0	7.14643e-05	3.4921e-18	4.20363e-06	0	0	0.000696379	4.67528e-18	4.09598e-05	#DIV/0!	#DIV/0!	9.74443	1.33882	9.74391	#DIV/0!	#DIV/0!	0.00678581	6.25936e-18	0.000399109
-28745	23007	hdf	PLCH1: phospholipase C, eta 1	23007	NP_055811.1	0	0	7.14643e-05	3.4921e-18	4.20363e-06	0	0	0.000696379	4.67528e-18	4.09598e-05	#DIV/0!	#DIV/0!	9.74443	1.33882	9.74391	#DIV/0!	#DIV/0!	0.00678581	6.25936e-18	0.000399109
-29207	79709	hdf	GLT25D1: glycosyltransferase 25 domain containing 1	79709	NP_078932.2	0	0	7.14643e-05	3.4921e-18	4.20363e-06	0	0	0.000696379	4.67528e-18	4.09598e-05	#DIV/0!	#DIV/0!	9.74443	1.33882	9.74391	#DIV/0!	#DIV/0!	0.00678581	6.25936e-18	0.000399109
-31544	326343	hdf	metallothionein M	326343	NP_783319.1	0	0	7.14643e-05	3.4921e-18	4.20363e-06	0	0	0.000696379	4.67528e-18	4.09598e-05	#DIV/0!	#DIV/0!	9.74443	1.33882	9.74391	#DIV/0!	#DIV/0!	0.00678581	6.25936e-18	0.000399109
-29107	56548	hdf	CHST7: carbohydrate (N-acetylglucosamine 6-O) sulfotransferase 7	56548	NP_063939.2	0	0	7.14643e-05	3.4921e-18	4.20363e-06	0	0	0.000696379	4.67528e-18	4.09598e-05	#DIV/0!	#DIV/0!	9.74443	1.33882	9.74391	#DIV/0!	#DIV/0!	0.00678581	6.25936e-18	0.000399109
-26396	5142	hdf	phosphodiesterase 4B, cAMP-specific isoform 1	5142	NP_002591.2	0	0	7.14643e-05	3.4921e-18	4.20363e-06	0	0	0.000696379	4.67528e-18	4.09598e-05	#DIV/0!	#DIV/0!	9.74443	1.33882	9.74391	#DIV/0!	#DIV/0!	0.00678581	6.25936e-18	0.000399109
-27337	8294	hdf	H4 histone family, member M	8294	NP_003486.1	1	0	0.000342024	0.00502485	4.30707e-06	0	0	0.000696379	4.67528e-18	4.09598e-05	0	#DIV/0!	2.03605	9.30433e-16	9.50989	0	#DIV/0!	0.00141786	4.35004e-33	0.000389523
-21203	317772	hdf	histone H2A	317772	NP_778235.1	1	0	0.000342008	0.00529429	4.31801e-06	0	0	0.000696379	4.67528e-18	4.09598e-05	0	#DIV/0!	2.03615	8.8308e-16	9.48581	0	#DIV/0!	0.00141793	4.12865e-33	0.000388537
-28888	27067	hdf	staufen homolog 2	27067	NP_055208.1	1	0	0.000342002	0.00157548	4.33163e-06	0	0	0.000696379	4.67528e-18	4.09598e-05	0	#DIV/0!	2.03618	2.96754e-15	9.45597	0	#DIV/0!	0.00141795	1.38741e-32	0.000387314
-22574	8789	hdf	fructose-1,6-bisphosphatase 2	8789	NP_003828.2	1	0	0.000342014	0.00440877	4.33597e-06	0	0	0.000696379	4.67528e-18	4.09598e-05	0	#DIV/0!	2.03611	1.06045e-15	9.44652	0	#DIV/0!	0.00141791	4.95791e-33	0.000386927
-25499	23237	hdf	ARC: activity-regulated cytoskeleton-associated protein	23237	NP_056008.1	1	0	0.000341975	0.000838629	4.34325e-06	0	0	0.000696379	4.67528e-18	4.09598e-05	0	#DIV/0!	2.03634	5.57491e-15	9.43067	0	#DIV/0!	0.00141807	2.60643e-32	0.000386278
-20910	84717	hdf	hepatoma-derived growth factor-related protein 2 isoform 2	84717	NP_116020.1	1	0	0.000342001	0.0019547	4.34449e-06	0	0	0.000696379	4.67528e-18	4.09598e-05	0	#DIV/0!	2.03619	2.39182e-15	9.42799	0	#DIV/0!	0.00141796	1.11824e-32	0.000386169
-24664	8534	hdf	CHST1: carbohydrate (keratan sulfate Gal-6) sulfotransferase 1	8534	NP_003645.1	1	0	0.000342026	0.00571639	4.34931e-06	0	0	0.000696379	4.67528e-18	4.09598e-05	0	#DIV/0!	2.03604	8.17873e-16	9.41753	0	#DIV/0!	0.00141786	3.82379e-33	0.00038574
-27346	8337	hdf	H2A histone family, member O	8337	NP_003507.1	1	0	0.000341986	0.00207164	4.36518e-06	0	0	0.000696379	4.67528e-18	4.09598e-05	0	#DIV/0!	2.03628	2.25681e-15	9.3833	0	#DIV/0!	0.00141802	1.05512e-32	0.000384338
-20170	248	hdf	ALPI: alkaline phosphomonoesterase, intestinal	248	NP_001622.1	1	0	0.000341971	0.000411689	4.3725e-06	0	0	0.000696379	4.67528e-18	4.09598e-05	0	#DIV/0!	2.03637	1.13563e-14	9.36759	0	#DIV/0!	0.00141808	5.30941e-32	0.000383694
-27857	8332	hdf	H2A histone family, member I	8332	NP_003502.1	1	0	0.000341965	0.000775852	4.37407e-06	0	0	0.000696379	4.67528e-18	4.09598e-05	0	#DIV/0!	2.03641	6.026e-15	9.36422	0	#DIV/0!	0.00141811	2.81732e-32	0.000383557
-23216	1510	hdf	cathepsin E isoform a	1510	NP_001901.1	1	0	0.000341989	0.00108346	4.3741e-06	0	0	0.000696379	4.67528e-18	4.09598e-05	0	#DIV/0!	2.03626	4.31515e-15	9.36417	0	#DIV/0!	0.00141801	2.01745e-32	0.000383554
-27736	27350	hdf	APOBEC3C: apolipoprotein B mRNA editing enzyme, catalytic polypeptide-like 3C	27350	NP_055323.2	1	0	0.000341962	0.000510768	4.38084e-06	0	0	0.000696379	4.67528e-18	4.09598e-05	0	#DIV/0!	2.03642	9.15343e-15	9.34975	0	#DIV/0!	0.00141812	4.27949e-32	0.000382964
-27031	22984	hdf	programmed cell death 11	22984	NP_055791.1	1	0	0.00034199	0.00149512	4.38629e-06	0	0	0.000696379	4.67528e-18	4.09598e-05	0	#DIV/0!	2.03626	3.12704e-15	9.33814	0	#DIV/0!	0.00141801	1.46198e-32	0.000382488
-28200	11346	hdf	synaptopodin	11346	NP_009217.3	1	0	0.000341986	0.00109062	4.39113e-06	0	0	0.000696379	4.67528e-18	4.09598e-05	0	#DIV/0!	2.03628	4.28681e-15	9.32785	0	#DIV/0!	0.00141802	2.0042e-32	0.000382067
-26051	4629	hdf	smooth muscle myosin heavy chain 11 isoform SM1A	4629	NP_002465.1	1	0	0.000341988	0.0016336	4.40252e-06	0	0	0.000696379	4.67528e-18	4.09598e-05	0	#DIV/0!	2.03626	2.86195e-15	9.30372	0	#DIV/0!	0.00141801	1.33804e-32	0.000381078
-24957	3096	hdf	human immunodeficiency virus type I enhancer binding protein 1	3096	NP_002105.2	1	0	0.000341971	0.000589108	4.40713e-06	0	0	0.000696379	4.67528e-18	4.09598e-05	0	#DIV/0!	2.03637	7.93621e-15	9.29399	0	#DIV/0!	0.00141809	3.7104e-32	0.00038068
-26626	5533	hdf	protein phosphatase 3 (formerly 2B), catalytic subunit, gamma isoform (calcineurin A gamma)	5533	NP_005596.2	1	0	0.00034198	0.00152114	4.41274e-06	0	0	0.000696379	4.67528e-18	4.09598e-05	0	#DIV/0!	2.03631	3.07354e-15	9.28216	0	#DIV/0!	0.00141805	1.43697e-32	0.000380195
-28613	51182	hdf	heat shock 70kDa protein 14 isoform 1	51182	NP_057383.2	1	0	0.000341978	0.00107663	4.41317e-06	0	0	0.000696379	4.67528e-18	4.09598e-05	0	#DIV/0!	2.03633	4.34253e-15	9.28127	0	#DIV/0!	0.00141806	2.03026e-32	0.000380159
-21567	687	hdf	Kruppel-like factor 9	687	NP_001197.1	2	16.9939	0.00034202	0.0117364	4.41824e-06	0	0	0.000696379	4.67528e-18	4.09598e-05	0	0	2.03608	3.98358e-16	9.2706	0	0	0.00141788	1.86244e-33	0.000379722
-25736	4123	hdf	mannosidase, alpha, class 2C, member 1	4123	NP_006706.2	1	0	0.000341978	0.000784024	4.41979e-06	0	0	0.000696379	4.67528e-18	4.09598e-05	0	#DIV/0!	2.03633	5.96319e-15	9.26736	0	#DIV/0!	0.00141806	2.78796e-32	0.000379589
-28036	8735	hdf	myosin, heavy polypeptide 13, skeletal muscle	8735	NP_003793.2	1	0	0.000341939	0.000169702	4.42391e-06	0	0	0.000696379	4.67528e-18	4.09598e-05	0	#DIV/0!	2.03656	2.755e-14	9.25873	0	#DIV/0!	0.00141822	1.28804e-31	0.000379236
-28120	8968	hdf	H3 histone family, member I	8968	NP_066298.1	1	0	0.000341974	0.000664463	4.44838e-06	0	0	0.000696379	4.67528e-18	4.09598e-05	0	#DIV/0!	2.03635	7.03618e-15	9.2078	0	#DIV/0!	0.00141807	3.28961e-32	0.00037715
-26642	5568	hdf	protein kinase, cAMP-dependent, catalytic, gamma	5568	NP_002723.2	1	0	0.000341943	0.000217815	4.45061e-06	0	0	0.000696379	4.67528e-18	4.09598e-05	0	#DIV/0!	2.03653	2.14644e-14	9.20318	0	#DIV/0!	0.0014182	1.00352e-31	0.00037696
-24093	11103	hdf	HIV-1 rev binding protein 2	11103	NP_008974.5	1	0	0.000342016	0.00308131	4.45785e-06	0	0	0.000696379	4.67528e-18	4.09598e-05	0	#DIV/0!	2.0361	1.51731e-15	9.18823	0	#DIV/0!	0.0014179	7.09383e-33	0.000376348
-27033	8605	hdf	phospholipase A2, group IVC	8605	NP_003697.1	1	0	0.000341985	0.00089767	4.45922e-06	0	0	0.000696379	4.67528e-18	4.09598e-05	0	#DIV/0!	2.03629	5.20824e-15	9.18541	0	#DIV/0!	0.00141803	2.435e-32	0.000376232
-27862	8341	hdf	H2B histone family, member D	8341	NP_003511.1	1	0	0.00034197	0.000783348	4.4636e-06	0	0	0.000696379	4.67528e-18	4.09598e-05	0	#DIV/0!	2.03637	5.96833e-15	9.1764	0	#DIV/0!	0.00141809	2.79036e-32	0.000375863
-25203	51652	hdf	vacuolar protein sorting 24 isoform 1	51652	NP_057163.1	1	0	0.000341924	0.00011862	4.46491e-06	0	0	0.000696379	4.67528e-18	4.09598e-05	0	#DIV/0!	2.03665	3.94139e-14	9.17371	0	#DIV/0!	0.00141828	1.84271e-31	0.000375753
-22589	7841	hdf	GCS1: glucosidase I	7841	NP_006293.1	1	0	0.000341962	0.00035441	4.46832e-06	0	0	0.000696379	4.67528e-18	4.09598e-05	0	#DIV/0!	2.03642	1.31917e-14	9.1667	0	#DIV/0!	0.00141812	6.16752e-32	0.000375466
-21938	23522	hdf	MYST histone acetyltransferase (monocytic leukemia) 4	23522	NP_036462.2	2	3.33059	0.000341998	0.00577236	4.48701e-06	0	0	0.000696379	4.67528e-18	4.09598e-05	0	0	2.03621	8.09943e-16	9.12853	0	0	0.00141797	3.78671e-33	0.000373903
-28698	11262	hdf	SP140 nuclear body protein isoform 1	11262	NP_009168.3	1	0	0.000341946	0.00023786	4.49624e-06	0	0	0.000696379	4.67528e-18	4.09598e-05	0	#DIV/0!	2.03652	1.96556e-14	9.10979	0	#DIV/0!	0.00141819	9.18955e-32	0.000373135
-23922	6483	hdf	ST3GAL2: ST3 beta-galactoside alpha-2,3-sialyltransferase 2	6483	NP_008858.1	1	0	0.000341947	0.000240379	4.49713e-06	0	0	0.000696379	4.67528e-18	4.09598e-05	0	#DIV/0!	2.03651	1.94496e-14	9.10799	0	#DIV/0!	0.00141818	9.09325e-32	0.000373061
-24196	5686	hdf	proteasome alpha 5 subunit	5686	NP_002781.2	2	409.631	0.000342015	0.00445646	4.50678e-06	0	0	0.000696379	4.67528e-18	4.09598e-05	0	0	2.03611	1.0491e-15	9.08847	0	0	0.0014179	4.90486e-33	0.000372262
-25558	83539	hdf	CHST9: carbohydrate (N-acetylgalactosamine 4-0) sulfotransferase 9	83539	NP_113610.2	1	0	0.000341946	0.000196949	4.51527e-06	0	0	0.000696379	4.67528e-18	4.09598e-05	0	#DIV/0!	2.03651	2.37386e-14	9.07139	0	#DIV/0!	0.00141819	1.10985e-31	0.000371562
-19341	2876	hdf	glutathione peroxidase 1 isoform 1	2876	NP_000572.2	2	0	0.000342033	0.0127627	4.52106e-06	0	0	0.000696379	4.67528e-18	4.09598e-05	0	#DIV/0!	2.036	3.66325e-16	9.05977	0	#DIV/0!	0.00141783	1.71267e-33	0.000371086
-25391	3709	hdf	inositol 1,4,5-triphosphate receptor, type 2	3709	NP_002214.2	1	0	0.000341919	0.000102636	4.52115e-06	0	0	0.000696379	4.67528e-18	4.09598e-05	0	#DIV/0!	2.03668	4.55522e-14	9.0596	0	#DIV/0!	0.0014183	2.12969e-31	0.000371079
-26566	5438	hdf	DNA directed RNA polymerase II polypeptide I	5438	NP_006224.1	4	0	0.000341989	0.0125508	4.52861e-06	0	0	0.000696379	4.67528e-18	4.09598e-05	0	#DIV/0!	2.03626	3.7251e-16	9.04468	0	#DIV/0!	0.00141801	1.74159e-33	0.000370468
-25300	3620	hdf	indoleamine-pyrrole 2,3 dioxygenase	3620	NP_002155.1	1	0	0.000341954	0.000211685	4.53936e-06	0	0	0.000696379	4.67528e-18	4.09598e-05	0	#DIV/0!	2.03647	2.2086e-14	9.02324	0	#DIV/0!	0.00141815	1.03258e-31	0.00036959
-26576	6582	hdf	solute carrier family 22 member 2 isoform a	6582	NP_003049.1	1	0	0.00034193	0.000392796	4.55553e-06	0	0	0.000696379	4.67528e-18	4.09598e-05	0	#DIV/0!	2.03661	1.19026e-14	8.99123	0	#DIV/0!	0.00141825	5.56479e-32	0.000368279
-25250	3976	hdf	leukemia inhibitory factor (cholinergic differentiation factor)	3976	NP_002300.1	2	0	0.000342012	0.00622742	4.55758e-06	0	0	0.000696379	4.67528e-18	4.09598e-05	0	#DIV/0!	2.03612	7.50757e-16	8.98717	0	#DIV/0!	0.00141791	3.51e-33	0.000368113
-27603	85236	hdf	H2B histone family, member T	85236	NP_542160.1	1	0	0.000341931	0.00019659	4.55773e-06	0	0	0.000696379	4.67528e-18	4.09598e-05	0	#DIV/0!	2.03661	2.37819e-14	8.98688	0	#DIV/0!	0.00141825	1.11187e-31	0.000368101
-24848	3017	hdf	H2B histone family, member B	3017	NP_066407.1	1	0	0.000341931	0.00019659	4.55773e-06	0	0	0.000696379	4.67528e-18	4.09598e-05	0	#DIV/0!	2.03661	2.37819e-14	8.98688	0	#DIV/0!	0.00141825	1.11187e-31	0.000368101
-26082	8357	hdf	H3 histone family, member K	8357	NP_003527.1	1	0	0.000341953	0.000245132	4.56625e-06	0	0	0.000696379	4.67528e-18	4.09598e-05	0	#DIV/0!	2.03648	1.90725e-14	8.97012	0	#DIV/0!	0.00141816	8.91693e-32	0.000367414
-26081	8355	hdf	H3 histone family, member H	8355	NP_003525.1	1	0	0.000341953	0.000245132	4.56625e-06	0	0	0.000696379	4.67528e-18	4.09598e-05	0	#DIV/0!	2.03648	1.90725e-14	8.97012	0	#DIV/0!	0.00141816	8.91693e-32	0.000367414
-29028	55627	hdf	neutral sphingomyelinase 3 isoform 1	55627	NP_060221.2	2	974.932	0.000341983	0.00105515	4.58192e-06	0	0	0.000696379	4.67528e-18	4.09598e-05	0	0	2.03629	4.43093e-15	8.93943	0	0	0.00141803	2.07158e-32	0.000366157
-27821	197257	hdf	D-lactate dehydrogenase isoform 1 precursor	197257	NP_705690.2	1	0	0.00034193	0.000242827	4.58626e-06	0	0	0.000696379	4.67528e-18	4.09598e-05	0	#DIV/0!	2.03661	1.92535e-14	8.93097	0	#DIV/0!	0.00141826	9.00158e-32	0.00036581
-25987	4496	hdf	metallothionein 1H	4496	NP_005942.1	1	0	0.000341916	8.58736e-05	4.58707e-06	0	0	0.000696379	4.67528e-18	4.09598e-05	0	#DIV/0!	2.0367	5.44438e-14	8.92941	0	#DIV/0!	0.00141831	2.5454e-31	0.000365747
-23239	27035	hdf	NADPH oxidase 1 isoform long	27035	NP_008983.1	1	0	0.000341935	0.000243647	4.60889e-06	0	0	0.000696379	4.67528e-18	4.09598e-05	0	#DIV/0!	2.03658	1.91888e-14	8.88712	0	#DIV/0!	0.00141823	8.9713e-32	0.000364015
-21101	51606	hdf	ATPase, H+ transporting, lysosomal 50/57kDa, V1 subunit H isoform 1	51606	NP_998784.1	1	0	0.000341955	0.000390863	4.61716e-06	0	0	0.000696379	4.67528e-18	4.09598e-05	0	#DIV/0!	2.03646	1.19614e-14	8.87121	0	#DIV/0!	0.00141815	5.59231e-32	0.000363363
-27605	51022	hdf	glutaredoxin 2 isoform 1	51022	NP_057150.2	1	0	0.000341924	0.000271086	4.65218e-06	0	0	0.000696379	4.67528e-18	4.09598e-05	0	#DIV/0!	2.03665	1.72465e-14	8.80443	0	#DIV/0!	0.00141828	8.06323e-32	0.000360627
-24465	2629	hdf	glucocerebrosidase precursor	2629	NP_000148.2	1	0	0.000341923	0.000122429	4.65408e-06	0	0	0.000696379	4.67528e-18	4.09598e-05	0	#DIV/0!	2.03665	3.81876e-14	8.80083	0	#DIV/0!	0.00141828	1.78538e-31	0.00036048
-26048	4625	hdf	myosin, heavy chain 7, cardiac muscle, beta	4625	NP_000248.2	1	0	0.000341967	0.00080404	4.66841e-06	0	0	0.000696379	4.67528e-18	4.09598e-05	0	#DIV/0!	2.03639	5.81474e-15	8.77382	0	#DIV/0!	0.0014181	2.71856e-32	0.000359374
-22513	1070	hdf	centrin 3	1070	NP_004356.2	3	997.189	0.000342028	0.00726771	4.67749e-06	0	0	0.000696379	4.67528e-18	4.09598e-05	0	0	2.03603	6.43295e-16	8.75679	0	0	0.00141785	3.00759e-33	0.000358676
-25172	3430	hdf	interferon-induced protein 35	3430	NP_005524.1	2	28.9552	0.000341998	0.00335973	4.69939e-06	0	0	0.000696379	4.67528e-18	4.09598e-05	0	0	2.03621	1.39156e-15	8.71597	0	0	0.00141797	6.50596e-33	0.000357004
-28225	23583	hdf	single-strand selective monofunctional uracil DNA glycosylase	23583	NP_055126.1	2	0	0.000341997	0.00140277	4.70395e-06	0	0	0.000696379	4.67528e-18	4.09598e-05	0	#DIV/0!	2.03621	3.33289e-15	8.70753	0	#DIV/0!	0.00141798	1.55822e-32	0.000356658
-19831	143	hdf	poly (ADP-ribose) polymerase family, member 4	143	NP_006428.2	1	0	0.000341962	0.000823014	4.71982e-06	0	0	0.000696379	4.67528e-18	4.09598e-05	0	#DIV/0!	2.03642	5.68068e-15	8.67826	0	#DIV/0!	0.00141812	2.65588e-32	0.00035546
-20261	2357	hdf	formyl peptide receptor 1	2357	NP_002020.1	2	278.189	0.000341989	0.00116272	4.73417e-06	0	0	0.000696379	4.67528e-18	4.09598e-05	0	0	2.03626	4.02099e-15	8.65195	0	0	0.00141801	1.87993e-32	0.000354382
-21789	2358	hdf	formyl peptide receptor-like 1	2358	NP_001453.1	1	0	0.000341862	8.10724e-06	4.76874e-06	0	0	0.000696379	4.67528e-18	4.09598e-05	0	#DIV/0!	2.03702	5.7668e-13	8.58923	0	#DIV/0!	0.00141853	2.69614e-30	0.000351813
-24854	3021	hdf	H3 histone, family 3B	3021	NP_005315.1	2	889.568	0.000341974	0.000503151	4.81976e-06	0	0	0.000696379	4.67528e-18	4.09598e-05	0	0	2.03635	9.292e-15	8.4983	0	0	0.00141807	4.34427e-32	0.000348089
-25629	10537	hdf	diubiquitin	10537	NP_006389.1	2	271.56	0.000341982	0.001324	4.82479e-06	0	0	0.000696379	4.67528e-18	4.09598e-05	0	0	2.0363	3.53119e-15	8.48945	0	0	0.00141804	1.65093e-32	0.000347726
-27075	8460	hdf	tyrosylprotein sulfotransferase 1	8460	NP_003587.1	1	0	0.000341915	0.000113717	4.84154e-06	0	0	0.000696379	4.67528e-18	4.09598e-05	0	#DIV/0!	2.0367	4.11133e-14	8.46008	0	#DIV/0!	0.00141832	1.92216e-31	0.000346523
-20442	3117	hdf	major histocompatibility complex, class II, DQ alpha 1 precursor	3117	NP_002113.2	5	1194.02	0.00034204	0.0116108	4.8485e-06	0	0	0.000696379	4.67528e-18	4.09598e-05	0	0	2.03596	4.02665e-16	8.44793	0	0	0.0014178	1.88257e-33	0.000346025
-20733	10397	hdf	N-myc downstream regulated gene 1	10397	NP_006087.2	3	511.073	0.000342002	0.00211804	4.85273e-06	0	0	0.000696379	4.67528e-18	4.09598e-05	0	0	2.03618	2.20736e-15	8.44057	0	0	0.00141795	1.03201e-32	0.000345724
-25173	3431	hdf	SP110 nuclear body protein isoform a	3431	NP_004500.2	1	0	0.000341936	0.000194135	4.87377e-06	0	0	0.000696379	4.67528e-18	4.09598e-05	0	#DIV/0!	2.03658	2.40826e-14	8.40413	0	#DIV/0!	0.00141823	1.12593e-31	0.000344231
-27458	7053	hdf	transglutaminase 3 precursor	7053	NP_003236.2	1	0	0.000341937	0.000192443	4.88367e-06	0	0	0.000696379	4.67528e-18	4.09598e-05	0	#DIV/0!	2.03657	2.42944e-14	8.3871	0	#DIV/0!	0.00141822	1.13583e-31	0.000343534
-27662	7368	hdf	UDP glycosyltransferase 8 (UDP-galactose ceramide galactosyltransferase)	7368	NP_003351.2	1	0	0.000341924	0.000116266	4.89078e-06	0	0	0.000696379	4.67528e-18	4.09598e-05	0	#DIV/0!	2.03665	4.0212e-14	8.3749	0	#DIV/0!	0.00141828	1.88002e-31	0.000343034
-27247	6726	hdf	signal recognition particle 9kDa	6726	NP_003124.1	1	0	0.000341885	2.78812e-05	4.89859e-06	0	0	0.000696379	4.67528e-18	4.09598e-05	0	#DIV/0!	2.03688	1.67686e-13	8.36155	0	#DIV/0!	0.00141844	7.83978e-31	0.000342487
-22836	1636	hdf	angiotensin I converting enzyme isoform 1 precursor	1636	NP_000780.1	1	0	0.000341893	2.15134e-05	4.91285e-06	0	0	0.000696379	4.67528e-18	4.09598e-05	0	#DIV/0!	2.03683	2.1732e-13	8.33728	0	#DIV/0!	0.00141841	1.01603e-30	0.000341493
-24028	81027	hdf	beta tubulin 1, class VI	81027	NP_110400.1	2	124.244	0.00034199	0.00149219	4.92326e-06	0	0	0.000696379	4.67528e-18	4.09598e-05	0	0	2.03626	3.13317e-15	8.31964	0	0	0.00141801	1.46485e-32	0.000340771
-20476	9601	hdf	protein disulfide isomerase-associated 4	9601	NP_004902.1	3	594.299	0.000341993	0.00134995	4.92686e-06	0	0	0.000696379	4.67528e-18	4.09598e-05	0	0	2.03624	3.46329e-15	8.31357	0	0	0.00141799	1.61919e-32	0.000340522
-23238	1536	hdf	cytochrome b-245, beta polypeptide (chronic granulomatous disease)	1536	NP_000388.2	2	0	0.000341963	0.000878197	4.92902e-06	0	0	0.000696379	4.67528e-18	4.09598e-05	0	#DIV/0!	2.03641	5.32373e-15	8.30992	0	#DIV/0!	0.00141812	2.48899e-32	0.000340372
-22690	1179	hdf	chloride channel, calcium activated, family member 1 precursor	1179	NP_001276.2	1	0	0.000341926	9.59598e-05	4.93247e-06	0	0	0.000696379	4.67528e-18	4.09598e-05	0	#DIV/0!	2.03664	4.87213e-14	8.30411	0	#DIV/0!	0.00141827	2.27786e-31	0.000340134
-28782	83660	hdf	talin 2	83660	NP_055874.1	1	0	0.000341878	1.15257e-05	4.95192e-06	0	0	0.000696379	4.67528e-18	4.09598e-05	0	#DIV/0!	2.03692	4.05641e-13	8.2715	0	#DIV/0!	0.00141847	1.89649e-30	0.000338799
-24515	2683	hdf	UDP-Gal:betaGlcNAc beta 1,4- galactosyltransferase 1, membrane-bound form	2683	NP_001488.2	2	320.295	0.000341969	0.000558471	4.95357e-06	0	0	0.000696379	4.67528e-18	4.09598e-05	0	0	2.03638	8.37158e-15	8.26873	0	0	0.00141809	3.91395e-32	0.000338686
-28973	84812	hdf	phospholipase C, delta 4	84812	NP_116115.1	2	270.191	0.000341962	0.000416624	4.98806e-06	0	0	0.000696379	4.67528e-18	4.09598e-05	0	0	2.03642	1.12218e-14	8.21157	0	0	0.00141812	5.24653e-32	0.000336344
-24494	3835	hdf	kinesin family member 22	3835	NP_015556.1	4	1202.83	0.000342023	0.00403395	4.99978e-06	0	0	0.000696379	4.67528e-18	4.09598e-05	0	0	2.03606	1.15898e-15	8.19231	0	0	0.00141787	5.41857e-33	0.000335555
-23276	3908	hdf	laminin alpha 2 subunit isoform a precursor	3908	NP_000417.2	2	597.949	0.000341995	0.00264009	5.00657e-06	0	0	0.000696379	4.67528e-18	4.09598e-05	0	0	2.03623	1.77088e-15	8.1812	0	0	0.00141799	8.27936e-33	0.0003351
-19760	112	hdf	adenylate cyclase 6 isoform a	112	NP_056085.1	2	79.4902	0.000341989	0.00136599	5.00791e-06	0	0	0.000696379	4.67528e-18	4.09598e-05	0	0	2.03626	3.42263e-15	8.17902	0	0	0.00141801	1.60018e-32	0.000335011
-23986	3268	hdf	HIV-1 Rev-binding protein-like protein	3268	NP_006067.3	3	479.731	0.000341994	0.00193232	5.03159e-06	0	0	0.000696379	4.67528e-18	4.09598e-05	0	0	2.03623	2.41952e-15	8.14052	0	0	0.00141799	1.13119e-32	0.000333434
-23542	24137	hdf	kinesin family member 4	24137	NP_036442.3	4	1326.58	0.000342	0.00365089	5.03399e-06	0	0	0.000696379	4.67528e-18	4.09598e-05	0	0	2.0362	1.28059e-15	8.13664	0	0	0.00141796	5.9871e-33	0.000333275
-26575	6580	hdf	solute carrier family 22 member 1 isoform a	6580	NP_003048.1	2	65.6213	0.000341939	0.000448028	5.03795e-06	0	0	0.000696379	4.67528e-18	4.09598e-05	0	0	2.03656	1.04352e-14	8.13025	0	0	0.00141822	4.87877e-32	0.000333013
-25933	84148	hdf	MYST histone acetyltransferase 1	84148	NP_115564.1	3	106.024	0.000341994	0.00316318	5.04097e-06	0	0	0.000696379	4.67528e-18	4.09598e-05	0	0	2.03623	1.47803e-15	8.12537	0	0	0.00141799	6.91022e-33	0.000332813
-19394	3912	hdf	laminin, beta 1 precursor	3912	NP_002282.1	2	24.5716	0.000341937	0.000160587	5.04889e-06	0	0	0.000696379	4.67528e-18	4.09598e-05	0	0	2.03657	2.91137e-14	8.11264	0	0	0.00141822	1.36115e-31	0.000332292
-23562	1805	hdf	dermatopontin precursor	1805	NP_001928.2	2	14895.3	0.00034199	0.00108595	5.05463e-06	0	0	0.000696379	4.67528e-18	4.09598e-05	0	0	2.03625	4.30524e-15	8.10342	0	0	0.001418	2.01282e-32	0.000331914
-27847	8353	hdf	H3 histone family, member D	8353	NP_003523.1	4	0	0.000341995	0.00247685	5.0853e-06	0	0	0.000696379	4.67528e-18	4.09598e-05	0	#DIV/0!	2.03622	1.88759e-15	8.05454	0	#DIV/0!	0.00141798	8.82503e-33	0.000329912
-20365	2215	hdf	low affinity immunoglobulin gamma Fc region receptor III-B precursor	2215	NP_000561.2	2	345.338	0.000341926	0.000114265	5.09999e-06	0	0	0.000696379	4.67528e-18	4.09598e-05	0	0	2.03664	4.09161e-14	8.03134	0	0	0.00141827	1.91294e-31	0.000328962
-22511	1069	hdf	caltractin	1069	NP_004335.1	3	195.174	0.000341979	0.00128384	5.13851e-06	0	0	0.000696379	4.67528e-18	4.09598e-05	0	0	2.03632	3.64164e-15	7.97113	0	0	0.00141805	1.70257e-32	0.000326496
-24376	58155	hdf	polypyrimidine tract binding protein 2	58155	NP_067013.1	4	1160.35	0.000342017	0.00362753	5.13889e-06	0	0	0.000696379	4.67528e-18	4.09598e-05	0	0	2.0361	1.28883e-15	7.97055	0	0	0.00141789	6.02566e-33	0.000326472
-24899	3300	hdf	DnaJ (Hsp40) homolog, subfamily B, member 2 isoform b	3300	NP_006727.2	3	618.724	0.000342032	0.00725556	5.15491e-06	0	0	0.000696379	4.67528e-18	4.09598e-05	0	0	2.036	6.44372e-16	7.94578	0	0	0.00141783	3.01262e-33	0.000325458
-26187	5567	hdf	cAMP-dependent protein kinase catalytic subunit beta isoform 2	5567	NP_002722.1	3	746.75	0.000342007	0.00174292	5.16711e-06	0	0	0.000696379	4.67528e-18	4.09598e-05	0	0	2.03615	2.68245e-15	7.92702	0	0	0.00141794	1.25412e-32	0.000324689
-22502	8352	hdf	H3 histone family, member C	8352	NP_003522.1	4	594.678	0.000341998	0.00269106	5.17103e-06	0	0	0.000696379	4.67528e-18	4.09598e-05	0	0	2.03621	1.73734e-15	7.92102	0	0	0.00141797	8.12255e-33	0.000324443
-24079	2625	hdf	GATA binding protein 3 isoform 2	2625	NP_002042.1	5	410.817	0.000342023	0.0137116	5.18611e-06	0	0	0.000696379	4.67528e-18	4.09598e-05	0	0	2.03606	3.40972e-16	7.89798	0	0	0.00141787	1.59414e-33	0.0003235
-19755	109	hdf	adenylate cyclase 3	109	NP_004027.1	1	0	0.000341933	0.000185045	5.21606e-06	0	0	0.000696379	4.67528e-18	4.09598e-05	0	#DIV/0!	2.03659	2.52657e-14	7.85263	0	#DIV/0!	0.00141824	1.18124e-31	0.000321642
-24455	2619	hdf	growth arrest-specific 1	2619	NP_002039.1	1	0	0.000341851	7.54239e-06	5.23796e-06	0	0	0.000696379	4.67528e-18	4.09598e-05	0	#DIV/0!	2.03709	6.19868e-13	7.8198	0	#DIV/0!	0.00141858	2.89806e-30	0.000320297
-23823	9669	hdf	eukaryotic translation initiation factor 5B	9669	NP_056988.3	1	0	0.000341858	1.24358e-05	5.24012e-06	0	0	0.000696379	4.67528e-18	4.09598e-05	0	#DIV/0!	2.03704	3.75955e-13	7.81658	0	#DIV/0!	0.00141855	1.7577e-30	0.000320165
-25025	5257	hdf	phosphorylase kinase, beta isoform a	5257	NP_000284.1	2	1194.25	0.000341999	0.00171852	5.24381e-06	0	0	0.000696379	4.67528e-18	4.09598e-05	0	0	2.0362	2.72053e-15	7.81108	0	0	0.00141797	1.27192e-32	0.00031994
-26973	6059	hdf	ATP-binding cassette, sub-family E, member 1	6059	NP_002931.2	1	0	0.000341852	8.51918e-06	5.2529e-06	0	0	0.000696379	4.67528e-18	4.09598e-05	0	#DIV/0!	2.03708	5.48795e-13	7.79756	0	#DIV/0!	0.00141858	2.56577e-30	0.000319386
-28951	50604	hdf	interleukin 20 precursor	50604	NP_061194.2	1	0	7.14796e-05	3.35867e-18	5.25447e-06	0	0	0.000696379	4.67528e-18	4.09598e-05	0	#DIV/0!	9.74234	1.39201	7.79523	0	#DIV/0!	0.00678436	6.50802e-18	0.000319291
-28932	29949	hdf	interleukin 19 isoform 1 precursor	29949	NP_715639.1	1	0	7.14796e-05	3.35867e-18	5.25447e-06	0	0	0.000696379	4.67528e-18	4.09598e-05	0	#DIV/0!	9.74234	1.39201	7.79523	0	#DIV/0!	0.00678436	6.50802e-18	0.000319291
-22503	8361	hdf	H4 histone family, member C	8361	NP_003531.1	4	467.602	0.000341992	0.00208936	5.25578e-06	0	0	0.000696379	4.67528e-18	4.09598e-05	0	0	2.03625	2.23766e-15	7.79329	0	0	0.001418	1.04617e-32	0.000319211
-20173	250	hdf	placental alkaline phosphatase preproprotein	250	NP_001623.3	2	191.071	0.000341909	4.87198e-05	5.256e-06	0	0	0.000696379	4.67528e-18	4.09598e-05	0	0	2.03674	9.59626e-14	7.79296	0	0	0.00141834	4.48652e-31	0.000319198
-29148	57447	hdf	N-myc downstream-regulated gene 2 isoform a	57447	NP_963831.1	1	0	0.000341777	7.14919e-07	5.35562e-06	0	0	0.000696379	4.67528e-18	4.09598e-05	0	#DIV/0!	2.03752	6.5396e-12	7.64799	0	#DIV/0!	0.00141889	3.05745e-29	0.00031326
-23913	2023	hdf	enolase 1	2023	NP_001419.1	4	21280.9	0.00034204	0.00890706	5.40663e-06	0	0	0.000696379	4.67528e-18	4.09598e-05	0	0	2.03595	5.24896e-16	7.57584	0	0	0.0014178	2.45404e-33	0.000310305
-20584	26985	hdf	adaptor-related protein complex 3, mu 1 subunit	26985	NP_036227.1	3	400.776	0.00034194	0.00013693	5.5778e-06	0	0	0.000696379	4.67528e-18	4.09598e-05	0	0	2.03656	3.41437e-14	7.34336	0	0	0.00141821	1.59631e-31	0.000300782
-27095	6432	hdf	splicing factor, arginine/serine-rich 7	6432	NP_001026854.1	5	1965.12	0.000342017	0.00415142	5.61737e-06	0	0	0.000696379	4.67528e-18	4.09598e-05	0	0	2.03609	1.12619e-15	7.29163	0	0	0.00141789	5.26525e-33	0.000298664
-27930	8536	hdf	calcium/calmodulin-dependent protein kinase I	8536	NP_003647.1	2	742.537	0.000341917	7.633e-05	5.6825e-06	0	0	0.000696379	4.67528e-18	4.09598e-05	0	0	2.03669	6.12509e-14	7.20805	0	0	0.00141831	2.86365e-31	0.00029524
-22622	1141	hdf	neuronal nicotinic acetylcholine receptor beta 2 precursor	1141	NP_000739.1	2	5534	0.000341921	0.000176781	5.73847e-06	0	0	0.000696379	4.67528e-18	4.09598e-05	0	0	2.03666	2.64467e-14	7.13776	0	0	0.00141829	1.23646e-31	0.000292361
-25538	3936	hdf	L-plastin	3936	NP_002289.1	1	0	0.000341834	2.04761e-06	5.82708e-06	0	0	0.000696379	4.67528e-18	4.09598e-05	0	#DIV/0!	2.03719	2.28329e-12	7.02922	0	#DIV/0!	0.00141865	1.0675e-29	0.000287915
-20195	5125	hdf	proprotein convertase subtilisin/kexin type 5 preproprotein	5125	NP_006191.2	3	14547.2	0.00034197	0.000636309	5.92144e-06	0	0	0.000696379	4.67528e-18	4.09598e-05	0	0	2.03637	7.3475e-15	6.9172	0	0	0.00141809	3.43517e-32	0.000283327
-27502	7134	hdf	troponin C, slow	7134	NP_003271.1	4	876.415	0.000341964	0.000361417	5.98718e-06	0	0	0.000696379	4.67528e-18	4.09598e-05	0	0	2.03641	1.2936e-14	6.84125	0	0	0.00141811	6.04794e-32	0.000280216
-24592	23236	hdf	phosphoinositide-specific phospholipase C beta 1 isoform a	23236	NP_056007.1	8	6460.32	0.000342029	0.00539282	6.04671e-06	0	0	0.000696379	4.67528e-18	4.09598e-05	0	0	2.03602	8.66946e-16	6.77389	0	0	0.00141784	4.05322e-33	0.000277457
-20238	57731	hdf	spectrin, beta, non-erythrocytic 4 isoform sigma1	57731	NP_066022.2	4	7040.69	0.000341992	0.000946452	6.06845e-06	0	0	0.000696379	4.67528e-18	4.09598e-05	0	0	2.03624	4.9398e-15	6.74963	0	0	0.001418	2.3095e-32	0.000276463
-20817	388	hdf	ras homolog gene family, member B	388	NP_004031.1	5	319.87	0.00034199	0.00194623	6.08685e-06	0	0	0.000696379	4.67528e-18	4.09598e-05	0	0	2.03626	2.40222e-15	6.72922	0	0	0.00141801	1.12311e-32	0.000275627
-28073	81631	hdf	microtubule-associated proteins 1A/1B light chain 3	81631	NP_073729.1	6	9552.22	0.000342023	0.00283882	6.09352e-06	0	0	0.000696379	4.67528e-18	4.09598e-05	0	0	2.03606	1.64691e-15	6.72186	0	0	0.00141787	7.69977e-33	0.000275326
-24174	3998	hdf	lectin, mannose-binding, 1 precursor	3998	NP_005561.1	2	11071	0.00034194	0.000166046	6.18562e-06	0	0	0.000696379	4.67528e-18	4.09598e-05	0	0	2.03655	2.81565e-14	6.62178	0	0	0.00141821	1.3164e-31	0.000271227
-25614	4064	hdf	CD180 antigen	4064	NP_005573.1	1	0	7.14694e-05	3.27559e-18	6.30532e-06	0	0	0.000696379	4.67528e-18	4.09598e-05	0	#DIV/0!	9.74373	1.42731	6.49606	0	#DIV/0!	0.00678533	6.67307e-18	0.000266077
-26046	4624	hdf	myosin heavy chain 6	4624	NP_002462.1	1	0	7.14694e-05	3.27559e-18	6.30532e-06	0	0	0.000696379	4.67528e-18	4.09598e-05	0	#DIV/0!	9.74373	1.42731	6.49606	0	#DIV/0!	0.00678533	6.67307e-18	0.000266077
-27654	7342	hdf	upstream binding protein 1 (LBP-1a)	7342	NP_055332.2	1	0	7.14694e-05	3.27559e-18	6.30532e-06	0	0	0.000696379	4.67528e-18	4.09598e-05	0	#DIV/0!	9.74373	1.42731	6.49606	0	#DIV/0!	0.00678533	6.67307e-18	0.000266077
-28034	8732	hdf	RNA guanylyltransferase and 5'-phosphatase	8732	NP_003791.2	1	0	7.14694e-05	3.27559e-18	6.30532e-06	0	0	0.000696379	4.67528e-18	4.09598e-05	0	#DIV/0!	9.74373	1.42731	6.49606	0	#DIV/0!	0.00678533	6.67307e-18	0.000266077
-27869	8350	hdf	H3 histone family, member A	8350	NP_003520.1	1	0	7.14694e-05	3.27559e-18	6.30532e-06	0	0	0.000696379	4.67528e-18	4.09598e-05	0	#DIV/0!	9.74373	1.42731	6.49606	0	#DIV/0!	0.00678533	6.67307e-18	0.000266077
-28025	8708	hdf	B3GALT1: UDP-Gal:betaGlcNAc beta 1,3-galactosyltransferase, polypeptide 1	8708	NP_066191.1	1	0	7.14694e-05	3.27559e-18	6.30532e-06	0	0	0.000696379	4.67528e-18	4.09598e-05	0	#DIV/0!	9.74373	1.42731	6.49606	0	#DIV/0!	0.00678533	6.67307e-18	0.000266077
-27891	8399	hdf	phospholipase A2, group X	8399	NP_003552.1	1	0	7.14694e-05	3.27559e-18	6.30532e-06	0	0	0.000696379	4.67528e-18	4.09598e-05	0	#DIV/0!	9.74373	1.42731	6.49606	0	#DIV/0!	0.00678533	6.67307e-18	0.000266077
-25903	4250	hdf	secretoglobin, family 2A, member 2	4250	NP_002402.1	1	0	7.14694e-05	3.27559e-18	6.30532e-06	0	0	0.000696379	4.67528e-18	4.09598e-05	0	#DIV/0!	9.74373	1.42731	6.49606	0	#DIV/0!	0.00678533	6.67307e-18	0.000266077
-25899	4246	hdf	secretoglobin, family 2A, member 1	4246	NP_002398.1	1	0	7.14694e-05	3.27559e-18	6.30532e-06	0	0	0.000696379	4.67528e-18	4.09598e-05	0	#DIV/0!	9.74373	1.42731	6.49606	0	#DIV/0!	0.00678533	6.67307e-18	0.000266077
-26467	5289	hdf	phosphoinositide-3-kinase, class 3	5289	NP_002638.2	2	11071	0.000341965	0.00078235	6.35183e-06	0	0	0.000696379	4.67528e-18	4.09598e-05	0	0	2.0364	5.97595e-15	6.4485	0	0	0.00141811	2.79393e-32	0.000264129
-25850	7051	hdf	transglutaminase 1	7051	NP_000350.1	4	5522.91	0.000341984	0.00117613	6.36e-06	0	0	0.000696379	4.67528e-18	4.09598e-05	0	0	2.03629	3.97514e-15	6.44022	0	0	0.00141803	1.85849e-32	0.00026379
-27261	6750	hdf	somatostatin preproprotein	6750	NP_001039.1	5	10948.8	0.000341981	0.00104981	6.98658e-06	0	0	0.000696379	4.67528e-18	4.09598e-05	0	0	2.03631	4.45346e-15	5.86263	0	0	0.00141804	2.08212e-32	0.000240132
-24309	5331	hdf	phospholipase C, beta 3 (phosphatidylinositol-specific)	5331	NP_000923.1	7	13787.4	0.000342018	0.00309626	7.0553e-06	0	0	0.000696379	4.67528e-18	4.09598e-05	0	0	2.03609	1.50998e-15	5.80553	0	0	0.00141789	7.05957e-33	0.000237793
-23175	9491	hdf	proteasome inhibitor subunit 1 isoform 1	9491	NP_006805.1	14	19356.7	0.000342058	0.0167773	7.35176e-06	0	0	0.000696379	4.67528e-18	4.09598e-05	0	0	2.03585	2.78667e-16	5.57143	0	0	0.00141772	1.30285e-33	0.000228205
-26654	5577	hdf	cAMP-dependent protein kinase, regulatory subunit beta 2	5577	NP_002727.2	9	6465.1	0.000342001	0.00179293	7.5339e-06	0	0	0.000696379	4.67528e-18	4.09598e-05	0	0	2.03619	2.60763e-15	5.43673	0	0	0.00141796	1.21914e-32	0.000222687
-28015	8685	hdf	macrophage receptor with collagenous structure	8685	NP_006761.1	2	1	7.14745e-05	6.81878e-18	7.88161e-06	0	0	0.000696379	4.67528e-18	4.09598e-05	0	0	9.74304	0.685648	5.19688	0	0	0.00678484	3.2056e-18	0.000212863
-24504	8766	hdf	Ras-related protein Rab-11A	8766	NP_004654.1	11	10181	0.000341984	0.000739501	8.52353e-06	0	0	0.000696379	4.67528e-18	4.09598e-05	0	0	2.03629	6.32222e-15	4.8055	0	0	0.00141803	2.95581e-32	0.000196832
-27081	6422	hdf	secreted frizzled-related protein 1	6422	NP_003003.3	4	22396	0.000341888	2.07298e-05	8.82286e-06	0	0	0.000696379	4.67528e-18	4.09598e-05	0	0	2.03686	2.25534e-13	4.64246	0	0	0.00141843	1.05444e-30	0.000190154
-22616	1134	hdf	cholinergic receptor, nicotinic, alpha 1 (muscle) isoform b precursor	1134	NP_000070.1	4	33210	0.00034193	0.000175222	9.81345e-06	0	0	0.000696379	4.67528e-18	4.09598e-05	0	0	2.03661	2.6682e-14	4.17384	0	0	0.00141826	1.24746e-31	0.00017096
-26148	4782	hdf	nuclear factor I/C isoform 1	4782	NP_005588.2	7	44763.7	0.000341961	0.000542043	1.19571e-05	0	0	0.000696379	4.67528e-18	4.09598e-05	0	0	2.03643	8.62531e-15	3.42555	0	0	0.00141813	4.03257e-32	0.00014031
-20755	4842	hdf	nitric oxide synthase 1 (neuronal)	4842	NP_000611.1	18	95079.4	0.00034206	0.0193437	1.34554e-05	0	0	0.000696379	4.67528e-18	4.09598e-05	0	0	2.03584	2.41696e-16	3.0441	0	0	0.00141771	1.13e-33	0.000124686
-28783	23405	hdf	dicer1	23405	NP_803187.1	8	77475	0.000341911	8.1812e-05	1.40494e-05	0	0	0.000696379	4.67528e-18	4.09598e-05	0	0	2.03672	5.71467e-14	2.91541	0	0	0.00141833	2.67177e-31	0.000119415

## Sheet: %5 Top Ranked by Degree
1	7157	hdf	tumor protein p53	7157	NP_000537.3	267	3.04622e+06	0.000342151	1	7.35868e-05	93	44050.5	0.00242076	1	0.000268387	0.348315	0.0144607	7.07512	1	3.64722	32.3933	637.001	0.0171272	1	0.000978864
-19337	672	hdf	breast cancer 1, early onset isoform 1	672	NP_009225.1	167	1.2452e+06	0.000342136	0.78905	6.0374e-05	74	21622.6	0.00242021	0.977975	0.000189133	0.443114	0.0173648	7.07381	1.23943	3.1327	32.7904	375.472	0.0171201	1.21214	0.000592498
-19858	7316	hdf	ubiquitin C	7316	NP_066289.2	213	3.44292e+06	0.000342149	0.641408	7.5345e-05	62	36458.1	0.00242048	0.521273	0.00030113	0.29108	0.0105893	7.07435	0.812702	3.99668	18.0469	386.066	0.0171234	0.42364	0.00120352
-19286	2885	hdf	growth factor receptor-bound protein 2 isoform 1	2885	NP_002077.1	202	1.65714e+06	0.000342132	0.640105	5.00788e-05	59	22792.6	0.00241972	0.358488	0.000214536	0.292079	0.0137542	7.07246	0.560047	4.28398	17.2327	313.494	0.0171134	0.20077	0.000919069
-19921	2099	hdf	estrogen receptor 1	2099	NP_000116.2	178	1.26372e+06	0.000342141	0.834037	5.28382e-05	59	18424.1	0.0024204	0.833136	0.000142491	0.331461	0.0145792	7.07428	0.99892	2.69674	19.5562	268.609	0.0171226	0.832236	0.000384262
-19260	1387	hdf	CREB binding protein isoform a	1387	NP_004371.2	137	725376	0.000342129	0.696632	3.46799e-05	58	13728.8	0.00241989	0.809173	0.000148542	0.423358	0.0189265	7.07304	1.16155	4.28322	24.5547	259.839	0.017116	0.939896	0.000636238
-19290	5925	hdf	retinoblastoma 1	5925	NP_000312.2	145	1.14523e+06	0.000342131	0.657122	4.36817e-05	58	16777.9	0.00241993	0.719676	0.000155711	0.4	0.0146502	7.07312	1.09519	3.56467	23.2	245.799	0.0171165	0.788185	0.000555057
-19803	5970	hdf	v-rel reticuloendotheliosis viral oncogene homolog A, nuclear factor of kappa light polypeptide gene enhancer in B-cells 3, p65	5970	NP_068810.2	116	685475	0.000342125	0.591811	2.61307e-05	57	14114.2	0.00241978	0.751725	0.000178262	0.491379	0.0205904	7.07281	1.27021	6.82193	28.0086	290.617	0.0171147	0.954848	0.00121609
-19330	6714	hdf	proto-oncogene tyrosine-protein kinase SRC	6714	NP_005408.1	165	1.42528e+06	0.000342139	0.715117	3.74567e-05	57	21568.6	0.00242038	0.534606	0.000161756	0.345455	0.0151329	7.07425	0.747579	4.31848	19.6909	326.395	0.0171223	0.39966	0.00069854
-20030	6908	hdf	TATA box binding protein	6908	NP_003185.1	103	387083	0.000342111	0.445512	2.78081e-05	56	13995.9	0.00241925	0.605813	0.000164658	0.543689	0.0361574	7.07151	1.35981	5.92121	30.4466	506.054	0.0171077	0.823792	0.000974972
-19500	4609	hdf	myc proto-oncogene protein	4609	NP_002458.2	126	837418	0.000342129	0.487217	3.45032e-05	55	15608.2	0.00241992	0.667614	0.000151955	0.436508	0.0186385	7.07312	1.37026	4.40409	24.0079	290.915	0.0171164	0.914806	0.000669225
-20194	1956	hdf	epidermal growth factor receptor isoform a	1956	NP_005219.2	126	1.24856e+06	0.000342138	0.576387	2.84507e-05	53	20472.3	0.0024202	0.516933	0.000161715	0.420635	0.0163968	7.07375	0.89685	5.68406	22.2937	335.679	0.0171199	0.463611	0.0009192
-19291	5295	hdf	phosphoinositide-3-kinase, regulatory subunit, polypeptide 1 isoform 1	5295	NP_852664.1	118	1.02394e+06	0.000342133	0.556827	2.63064e-05	52	16048.7	0.00242008	0.452286	0.000145196	0.440678	0.0156735	7.07349	0.812255	5.51941	22.9153	251.541	0.0171184	0.367371	0.000801394
-19999	3725	hdf	jun oncogene	3725	NP_002219.1	114	721138	0.000342127	0.591283	2.76824e-05	51	11501.5	0.00241992	0.716775	0.000160337	0.447368	0.015949	7.07315	1.21224	5.79201	22.8158	183.437	0.0171165	0.868901	0.000928673
-20401	2033	hdf	E1A binding protein p300	2033	NP_001420.2	136	863682	0.000342127	0.60137	3.49637e-05	51	11619.4	0.00241983	0.689985	0.00013285	0.375	0.0134533	7.07291	1.14735	3.79966	19.125	156.32	0.0171153	0.791658	0.000504786
-19778	2534	hdf	protein-tyrosine kinase fyn isoform a	2534	NP_002028.1	120	548336	0.000342122	0.411329	2.92593e-05	48	10549.8	0.00241934	0.321487	0.000154033	0.4	0.0192396	7.07158	0.781582	5.26441	19.2	202.974	0.0171086	0.251269	0.000810892
-19619	5430	hdf	DNA directed RNA polymerase II polypeptide A	5430	NP_000928.1	95	452769	0.000342111	0.313176	2.82099e-05	48	15896	0.00241916	0.435363	0.000139332	0.505263	0.0351085	7.07128	1.39015	4.93912	24.2526	558.086	0.0171066	0.60522	0.000688178
-20034	6667	hdf	Sp1 transcription factor	6667	NP_612482.2	93	467417	0.000342127	0.514756	2.63259e-05	47	14620.5	0.00242003	0.602409	0.000144715	0.505376	0.0312792	7.07347	1.17028	5.49707	23.7527	457.317	0.017118	0.704987	0.000795511
-19288	6464	hdf	SHC (Src homology 2 domain containing) transforming protein 1 isoform p52Shc	6464	NP_003020.2	104	483938	0.000342122	0.439554	2.3129e-05	44	14011.1	0.00241952	0.325157	0.00015061	0.423077	0.0289523	7.07209	0.739744	6.51174	18.6154	405.655	0.017111	0.240533	0.000980734
-19737	2908	hdf	nuclear receptor subfamily 3, group C, member 1 isoform alpha	2908	NP_000167.1	91	522439	0.000342124	0.514327	2.04629e-05	41	11362.8	0.00241963	0.54396	0.000125302	0.450549	0.0217496	7.07239	1.05762	6.12338	18.4725	247.137	0.0171126	0.575302	0.000767273
-19237	6774	hdf	signal transducer and activator of transcription 3 isoform 1	6774	NP_644805.1	77	500453	0.000342126	0.514739	1.74967e-05	41	18503.3	0.00242013	0.598516	0.00011287	0.532468	0.0369731	7.07379	1.16276	6.45092	21.8312	684.123	0.0171195	0.695928	0.000728116
-20057	5894	hdf	v-raf-1 murine leukemia viral oncogene homolog 1	5894	NP_002871.1	93	691952	0.000342123	0.330492	2.70872e-05	40	10663	0.00241948	0.316438	0.000144893	0.430108	0.01541	7.07195	0.957476	5.34911	17.2043	164.316	0.0171104	0.302982	0.000775046
-19812	5111	hdf	proliferating cell nuclear antigen	5111	NP_002583.1	85	373461	0.000342109	0.243957	2.55941e-05	38	8083.35	0.00241871	0.317987	0.000143732	0.447059	0.0216444	7.07	1.30345	5.61583	16.9882	174.959	0.0171003	0.41448	0.000807175
-19818	5747	hdf	PTK2 protein tyrosine kinase 2 isoform a	5747	NP_722560.1	84	443385	0.000342124	0.40305	1.78992e-05	38	10561.2	0.00241984	0.368999	0.000114917	0.452381	0.0238195	7.073	0.915517	6.42022	17.1905	251.563	0.0171155	0.337825	0.000737791
-19820	4790	hdf	nuclear factor kappa-B, subunit 1	4790	NP_003989.2	84	270982	0.000342119	0.420876	2.17184e-05	38	5933.63	0.00241942	0.471752	0.000109147	0.452381	0.0218968	7.07188	1.12088	5.02556	17.1905	129.928	0.0171099	0.528777	0.000548526
-20624	3065	hdf	histone deacetylase 1	3065	NP_004955.2	149	900851	0.000342128	0.646743	3.69754e-05	38	5408.8	0.00241947	0.555178	0.000105071	0.255034	0.0060041	7.07184	0.858421	2.84163	9.69128	32.475	0.0171101	0.476576	0.000298572
-20109	1457	hdf	casein kinase II alpha 1 subunit isoform a	1457	NP_001886.1	73	500149	0.000342122	0.285857	2.15492e-05	37	9228.75	0.00241932	0.381986	0.000134048	0.506849	0.018452	7.0715	1.33628	6.22054	18.7534	170.289	0.0171082	0.510442	0.000833849
-19813	1026	hdf	cyclin-dependent kinase inhibitor 1A	1026	NP_000380.1	67	336954	0.000342117	0.334704	1.77568e-05	36	5376.84	0.00241939	0.472191	9.82672e-05	0.537313	0.0159572	7.07184	1.41077	5.53405	19.3433	85.7991	0.0171096	0.666155	0.000543816
-19412	1499	hdf	catenin (cadherin-associated protein), beta 1, 88kDa	1499	NP_001895.1	144	1.50129e+06	0.000342136	0.470774	5.23086e-05	36	10680.7	0.0024197	0.38966	0.000123675	0.25	0.00711437	7.07234	0.8277	2.36433	9	75.9866	0.017113	0.322522	0.000292407
-20386	7132	hdf	tumor necrosis factor receptor 1 precursor	7132	NP_001056.1	79	317343	0.000342115	0.254904	2.60787e-05	35	7552.82	0.00241917	0.275259	0.000122062	0.443038	0.0238002	7.07122	1.07985	4.68052	15.5063	179.758	0.0171065	0.297238	0.000571314
-20032	3320	hdf	heat shock protein 90kDa alpha (cytosolic), class A member 1 isoform 2	3320	NP_005339.2	92	788021	0.00034213	0.407533	2.36532e-05	34	8668.63	0.00241966	0.413664	0.000110187	0.369565	0.0110005	7.07233	1.01504	4.65845	12.5652	95.3593	0.0171126	0.419886	0.000513302
-20433	1869	hdf	E2F transcription factor 1	1869	NP_005216.1	92	464948	0.000342115	0.357666	2.82212e-05	34	4237.58	0.00241902	0.41803	0.000112723	0.369565	0.0091141	7.07079	1.16877	3.99427	12.5652	38.6217	0.0171044	0.488582	0.000450248
-19715	4088	hdf	mothers against decapentaplegic homolog 3	4088	NP_005893.1	113	750685	0.000342127	0.460334	2.97589e-05	34	4588.06	0.00241934	0.475169	0.000102192	0.300885	0.00611183	7.07148	1.03223	3.434	10.2301	28.0414	0.0171083	0.490483	0.000350927
-20300	841	hdf	caspase 8 isoform A precursor	841	NP_001219.2	68	265370	0.000342117	0.245085	1.59331e-05	33	6412.6	0.00241908	0.234644	0.000142392	0.485294	0.0241647	7.07093	0.957397	8.93682	16.0147	154.959	0.0171052	0.224647	0.00127253
-19744	3932	hdf	lymphocyte-specific protein tyrosine kinase precursor	3932	NP_005347.3	68	283154	0.00034211	0.247663	1.74709e-05	33	6144.15	0.00241881	0.216707	0.000119097	0.485294	0.021699	7.07026	0.875007	6.81691	16.0147	133.322	0.0171016	0.18962	0.000811874
-21580	4067	hdf	v-yes-1 Yamaguchi sarcoma viral related oncogene homolog	4067	NP_002341.1	80	313136	0.000342112	0.277682	2.18741e-05	33	7050.07	0.0024189	0.217259	0.000124719	0.4125	0.0225144	7.07049	0.782402	5.70167	13.6125	158.728	0.0171028	0.169984	0.000711108
-19804	596	hdf	B-cell lymphoma protein 2 alpha isoform	596	NP_000624.2	79	565745	0.000342119	0.19637	2.52499e-05	33	7269.98	0.00241885	0.234771	0.000121628	0.417722	0.0128503	7.07019	1.19556	4.81695	13.7848	93.4213	0.0171017	0.280682	0.000585875
-20055	1147	hdf	conserved helix-loop-helix ubiquitous kinase	1147	NP_001269.3	57	159609	0.000342118	0.308186	1.41635e-05	32	4025.61	0.00241923	0.409942	0.000107202	0.561404	0.0252216	7.07133	1.33018	7.56892	17.9649	101.532	0.0171072	0.545296	0.000811405
-19331	867	hdf	Cas-Br-M (murine) ecotropic retroviral transforming sequence	867	NP_005179.2	80	515380	0.000342117	0.378266	1.86657e-05	32	4144.21	0.00241912	0.296918	9.36461e-05	0.4	0.00804108	7.07105	0.784945	5.017	12.8	33.324	0.0171057	0.233064	0.000469823
-21224	6872	hdf	TBP-associated factor 1 isoform 1	6872	NP_004597.2	41	87657.5	0.000342098	0.219316	1.12e-05	31	2688.14	0.00241854	0.392472	9.48997e-05	0.756098	0.0306664	7.06974	1.78953	8.47317	23.439	82.4357	0.0170985	0.702339	0.000804101
-20872	5371	hdf	promyelocytic leukemia protein isoform 1	5371	NP_150241.2	60	270146	0.000342119	0.431724	1.44189e-05	31	4229.52	0.00241936	0.510389	0.000105746	0.516667	0.0156564	7.0717	1.18221	7.33388	16.0167	66.2192	0.017109	0.603388	0.000775531
-19512	7430	hdf	villin 2	7430	NP_003370.2	58	429706	0.00034211	0.143175	1.95001e-05	31	9851.15	0.00241876	0.165794	0.000119197	0.534483	0.0229254	7.07012	1.15798	6.11264	16.569	225.841	0.0171009	0.191986	0.000728609
-20984	2959	hdf	general transcription factor IIB	2959	NP_001505.1	44	88087.3	0.000342091	0.225062	1.40562e-05	31	3070.31	0.00241834	0.390821	9.39443e-05	0.704545	0.0348553	7.06928	1.73651	6.68347	21.8409	107.017	0.0170959	0.678664	0.000627874
-20154	3312	hdf	heat shock 70kDa protein 8 isoform 1	3312	NP_006588.1	83	682319	0.000342128	0.327596	2.09926e-05	31	11151.4	0.00241959	0.355095	0.000104219	0.373494	0.0163433	7.07217	1.08394	4.96455	11.5783	182.251	0.0171117	0.384902	0.0005174
-21322	5781	hdf	protein tyrosine phosphatase, non-receptor type 11	5781	NP_002825.3	90	277877	0.000342111	0.377436	2.75543e-05	31	4005.75	0.00241901	0.2902	0.000116799	0.344444	0.0144155	7.07085	0.768871	4.23888	10.6778	57.7449	0.0171045	0.223126	0.000495098
-19488	8717	hdf	TNFRSF1A-associated via death domain	8717	NP_003780.1	64	260175	0.00034211	0.14321	2.26602e-05	30	8715.76	0.00241861	0.15458	0.000138688	0.46875	0.0334997	7.06969	1.07939	6.12034	14.0625	291.975	0.0170988	0.166853	0.000848818
-19338	4193	hdf	mouse double minute 2 homolog isoform MDM2	4193	NP_002383.2	64	264738	0.000342121	0.388155	1.7401e-05	30	5774.6	0.00241961	0.471009	8.79853e-05	0.46875	0.0218126	7.07239	1.21346	5.05632	14.0625	125.959	0.0171125	0.571548	0.000444882
-20051	207	hdf	v-akt murine thymoma viral oncogene homolog 1	207	NP_005154.2	80	492844	0.000342124	0.296212	2.58378e-05	30	4458.6	0.0024192	0.305028	0.000104125	0.375	0.00904667	7.07113	1.02976	4.02996	11.25	40.3354	0.0171065	0.314106	0.000419621
-20430	983	hdf	cell division cycle 2 protein isoform 1	983	NP_001777.1	61	370667	0.000342119	0.223409	1.98119e-05	29	7343.98	0.00241931	0.279274	0.000127392	0.47541	0.0198129	7.07154	1.25006	6.43007	13.7869	145.505	0.0171082	0.349109	0.00081914
-21978	3480	hdf	insulin-like growth factor 1 receptor precursor	3480	NP_000866.1	48	237496	0.000342115	0.248554	1.29351e-05	29	8690.13	0.00241938	0.281221	0.000101476	0.604167	0.0365907	7.07184	1.13143	7.84502	17.5208	317.978	0.0171095	0.31818	0.000796083
-19343	5829	hdf	paxillin	5829	NP_002850.1	62	530902	0.000342112	0.252613	1.57951e-05	29	4862.78	0.00241882	0.213505	0.000104081	0.467742	0.00915947	7.07024	0.845186	6.58946	13.5645	44.5405	0.0171016	0.180452	0.00068584
-20593	1051	hdf	CCAAT/enhancer binding protein beta	1051	NP_005185.2	46	100856	0.00034211	0.321759	1.09319e-05	29	2173.67	0.00241912	0.44669	8.48834e-05	0.630435	0.0215521	7.07116	1.38827	7.76476	18.2826	46.8472	0.017106	0.620128	0.0006591
-19601	3688	hdf	integrin beta 1 isoform 1A precursor	3688	NP_002202.2	58	351541	0.000342096	0.0782131	2.33813e-05	29	7296.43	0.00241818	0.0841483	0.000121604	0.5	0.0207556	7.0687	1.07589	5.2009	14.5	151.442	0.0170934	0.0905339	0.000632451
-19319	5335	hdf	phospholipase C gamma 1 isoform a	5335	NP_002651.2	88	384844	0.000342119	0.357368	2.02665e-05	29	4681.44	0.00241938	0.240413	8.99651e-05	0.329545	0.0121645	7.07174	0.672731	4.43909	9.55682	56.9475	0.0171092	0.161733	0.000399363
-22090	920	hdf	CD4 antigen precursor	920	NP_000607.1	37	148096	0.000342093	0.108873	1.53856e-05	28	10617.4	0.00241856	0.124556	0.000138999	0.756757	0.0716928	7.06988	1.14405	9.03439	21.1892	761.194	0.0170989	0.142498	0.00125577
-20644	10399	hdf	guanine nucleotide binding protein (G protein), beta polypeptide 2-like 1	10399	NP_006089.1	57	395083	0.000342117	0.207532	1.79442e-05	28	7290.53	0.00241916	0.210292	0.000141233	0.491228	0.0184532	7.07114	1.0133	7.87069	13.7544	134.533	0.0171062	0.213088	0.0011116
-19837	6772	hdf	signal transducer and activator of transcription 1 isoform alpha	6772	NP_009330.1	51	194413	0.000342112	0.26685	1.48465e-05	28	5393.58	0.00241956	0.371096	8.32729e-05	0.54902	0.0277429	7.0724	1.39065	5.60894	15.3725	149.634	0.0171121	0.516066	0.000467073
-19254	7534	hdf	tyrosine 3/tryptophan 5 -monooxygenase activation protein, zeta polypeptide	7534	NP_003397.1	99	614236	0.00034212	0.245182	3.44495e-05	28	5211.09	0.00241892	0.214222	0.000101896	0.282828	0.00848386	7.07038	0.873726	2.95782	7.91919	44.2102	0.0171027	0.187171	0.000301389
-20596	595	hdf	cyclin D1	595	NP_444284.1	49	197557	0.000342116	0.344937	1.22446e-05	27	4235.71	0.00241945	0.461111	8.12671e-05	0.55102	0.0214405	7.072	1.3368	6.63698	14.8776	90.8157	0.0171103	0.616411	0.000539369
-20595	5594	hdf	mitogen-activated protein kinase 1	5594	NP_002736.3	82	578890	0.00034212	0.284842	2.2812e-05	27	4985.03	0.00241926	0.302095	0.000107212	0.329268	0.00861136	7.07137	1.06057	4.69981	8.89024	42.9279	0.0171075	0.320393	0.000503876
-20608	8202	hdf	nuclear receptor coactivator 3 isoform a	8202	NP_858045.1	59	184926	0.000342113	0.386457	1.40234e-05	27	1783.04	0.00241903	0.445968	8.32303e-05	0.457627	0.00964192	7.07085	1.15399	5.93511	12.3559	17.1919	0.0171046	0.514643	0.000493981
-20043	8648	hdf	nuclear receptor coactivator 1 isoform 1	8648	NP_003734.3	62	130785	0.000342101	0.372094	1.49461e-05	27	1277.81	0.00241861	0.39946	8.56022e-05	0.435484	0.00977038	7.06986	1.07355	5.7274	11.7581	12.4847	0.0170992	0.428838	0.000490278
-19405	1874	hdf	E2F transcription factor 4	1874	NP_001941.2	76	403521	0.000342109	0.247181	3.39116e-05	27	5388.08	0.00241867	0.290833	0.000124332	0.355263	0.0133527	7.06988	1.1766	3.66636	9.59211	71.9452	0.0170997	0.342195	0.000455846
-20425	1017	hdf	cyclin-dependent kinase 2 isoform 1	1017	NP_001789.2	75	467710	0.000342118	0.249615	2.41777e-05	27	3643.94	0.00241883	0.323199	0.000102427	0.36	0.00779101	7.07016	1.29479	4.23644	9.72	28.39	0.0171015	0.418476	0.000433926
-20379	7329	hdf	ubiquitin-conjugating enzyme E2I	7329	NP_003336.1	97	755518	0.000342123	0.366328	3.34542e-05	27	3450.52	0.00241914	0.38585	9.27609e-05	0.278351	0.00456709	7.07098	1.05329	2.77277	7.51546	15.7589	0.0171057	0.406413	0.000257205
-19300	5591	hdf	protein kinase, DNA-activated, catalytic polypeptide	5591	NP_008835.5	45	174587	0.000342109	0.210589	1.34297e-05	26	3947.35	0.00241898	0.249616	9.36783e-05	0.577778	0.0226096	7.07079	1.18533	6.97543	15.0222	89.2479	0.0171041	0.295877	0.000653447
-19608	6598	hdf	SWI/SNF related, matrix associated, actin dependent regulator of chromatin, subfamily b, member 1 isoform a	6598	NP_003064.2	47	373503	0.000342111	0.318695	1.11133e-05	26	2787.37	0.0024191	0.418542	8.28857e-05	0.553191	0.00746277	7.07111	1.3133	7.45822	14.383	20.8015	0.0171058	0.549672	0.00061818
-19491	6597	hdf	SWI/SNF-related matrix-associated actin-dependent regulator of chromatin a4	6597	NP_003063.2	62	206137	0.000342116	0.412107	1.42655e-05	26	4303.39	0.00241927	0.446423	8.08219e-05	0.419355	0.0208763	7.07148	1.08327	5.66554	10.9032	89.8389	0.0171078	0.483596	0.0004579
-21973	2185	hdf	PTK2B protein tyrosine kinase 2 beta isoform a	2185	NP_775266.1	57	247018	0.000342112	0.284361	1.45267e-05	26	1896.53	0.00241857	0.234118	8.03763e-05	0.45614	0.0076777	7.06953	0.823313	5.53301	11.8596	14.561	0.0170981	0.192752	0.000444723
-22080	5788	hdf	protein tyrosine phosphatase, receptor type, C isoform 1 precursor	5788	NP_002829.2	39	134748	0.000342087	0.12491	1.27006e-05	25	8063.71	0.00241802	0.101309	0.000169694	0.641026	0.059843	7.06843	0.811059	13.3611	16.0256	482.557	0.0170916	0.0821677	0.00226731
-20067	1432	hdf	mitogen-activated protein kinase 14 isoform 1	1432	NP_001306.1	64	279274	0.000342111	0.191466	2.0234e-05	25	4756.08	0.00241861	0.234748	0.00017892	0.390625	0.0170302	7.06964	1.22605	8.84255	9.76562	80.9969	0.0170987	0.287813	0.00158211
