# Supplementary material for: Identifying potential survival strategies of HIV-1 through virus-host protein interaction networks
Source: BMC Syst Biol. 2010 Jul 15;4:96. doi: 10.1186/1752-0509-4-96 (PMC2913931; doi:10.1186/1752-0509-4-96)
Supplement: Additional file 7 — The proteins from proteasome network and their first and second neighbors. [file 1752-0509-4-96-S7.XLSX]

## Sheet: GenBank_IDs of Proteasomal N.
Cluster-1	Cluster-2	Cluster-3
NP_003246.1	NP_005602.2	NP_005602.2
NP_002787.2	NP_000312.2	NP_000312.2
NP_002785.1	NP_005523.3	NP_005523.3
NP_002793.2	NP_003191.1	NP_003191.1
NP_005038.1	NP_005893.1	NP_005893.1
NP_002806.2	NP_000066.1	NP_000066.1
NP_002493.3	NP_005892.1	NP_005892.1
NP_002799.3	NP_001505.1	NP_001505.1
NP_005505.2	NP_002907.1	NP_002907.1
NP_002783.1	NP_000960.2	NP_000960.2
NP_057640.1	NP_004314.4	NP_004314.4
NP_002808.2	NP_006283.1	NP_006283.1
NP_008996.1	NP_002086.1	NP_002086.1
NP_002777.1	NP_002458.2	NP_002458.2
NP_002798.2	NP_874369.1	NP_874369.1
NP_054721.1	NP_005154.2	NP_005154.2
NP_006494.1	NP_003394.1	NP_003394.1
NP_002801.1	NP_001420.2	NP_001420.2
NP_004150.1	NP_444284.1	NP_444284.1
NP_002804.2	NP_002904.3	NP_002904.3
NP_002794.1	NP_004597.2	NP_004597.2
NP_003517.2	NP_001230.1	NP_001230.1
NP_002802.2	NP_009225.1	NP_009225.1
NP_002797.2	NP_003875.3	NP_003875.3
NP_055629.1	NP_000380.1	NP_000380.1
NP_002789.1	NP_003343.1	NP_003343.1
NP_002788.1	NP_003484.1	NP_003484.1
NP_002786.2	NP_150241.2	NP_150241.2
NP_005044.1	NP_612482.2	NP_612482.2
NP_002790.1	NP_002383.2	NP_002383.2
NP_002796.4	NP_000537.3	NP_000537.3
NP_002795.2	NP_778224.1	NP_778224.1
NP_002800.2	NP_005418.1	NP_005418.1
NP_002156.2	NP_005307.1	NP_005307.1
NP_002807.1	NP_002814.2	NP_002814.2
NP_002779.1	NP_001159.2	NP_001159.2
NP_002784.1	NP_004955.2	NP_004955.2
NP_002782.1	NP_001751.1	NP_001751.1
NP_002792.1	NP_004055.1	NP_004055.1
NP_002791.1	NP_002087.1	NP_002087.1
NP_002805.1	NP_003185.1	NP_003185.1
NP_003371.2	NP_000113.1	NP_000113.1
NP_002778.1
NP_003364.1
NP_002803.1
