# Supplementary material for: Identifying potential survival strategies of HIV-1 through virus-host protein interaction networks
Source: BMC Syst Biol. 2010 Jul 15;4:96. doi: 10.1186/1752-0509-4-96 (PMC2913931; doi:10.1186/1752-0509-4-96)
Supplement: Additional file 14 — Prolog file containing the HIV-HDF activation/inhibition network. [file 1752-0509-4-96-S14.PL]

% David van Dijk 2010 - University of Amsterdam, Section Computational Science

:- dynamic e/4.
:- dynamic n/3.

numedges(835).
numhivnodes(19).
numhumannodes(1452).
numnodes(1471).

e(N1, N2, 'sig',-1)		:-	e(N1, N2, 'activates',_).
e(N1, N2, 'sig',-1)		:-	e(N1, N2, 'inhibits',_).
e(N1, N2, 'sig by',-1)	:-	e(N1, N2, 'activated by',_).
e(N1, N2, 'sig by',-1)	:-	e(N1, N2, 'inhibited by',_).

% HIV-Human edges
e('NP_057853.1', 'NP_005017.2', 'inhibited by', 0).
e('NP_057853.1', 'NP_006459.3', 'activates', 1).
e('NP_057853.1', 'NP_001252.1', 'activates', 2).
e('NP_057853.1', 'NP_006194.2', 'activates', 3).
e('NP_057853.1', 'NP_001505.1', 'inhibited by', 4).
e('NP_057853.1', 'NP_002787.2', 'inhibits', 5).
e('NP_057853.1', 'NP_005602.2', 'inhibits', 6).
e('NP_057853.1', 'NP_006216.2', 'activates', 7).
e('NP_057853.1', 'NP_005018.1', 'activates', 8).
e('NP_057853.1', 'NP_640340.2', 'inhibits', 9).
e('NP_057853.1', 'NP_000585.2', 'activated by', 10).
e('NP_057853.1', 'NP_005243.1', 'activates', 11).
e('NP_057853.1', 'NP_004337.2', 'activates', 12).
e('NP_057853.1', 'NP_002721.1', 'activates', 13).
e('NP_057853.1', 'NP_005154.2', 'activates', 14).
e('NP_057853.1', 'NP_004955.2', 'inhibited by', 15).
e('NP_057853.1', 'NP_001229.1', 'activates', 16).
e('NP_057853.1', 'NP_055332.2', 'inhibits', 17).
e('NP_057853.1', 'NP_001655.1', 'activates', 18).
e('NP_057853.1', 'NP_005350.1', 'inhibited by', 19).
e('NP_057853.1', 'NP_002737.2', 'activates', 20).
e('NP_057853.1', 'NP_000563.1', 'inhibited by', 21).
e('NP_057853.1', 'NP_005644.2', 'inhibited by', 22).
e('NP_057853.1', 'NP_000935.1', 'activates', 23).
e('NP_057853.1', 'NP_002640.2', 'inhibited by', 24).
e('NP_057853.1', 'NP_036472.2', 'inhibited by', 25).
e('NP_057853.1', 'NP_001252.1', 'inhibited by', 26).
e('NP_057853.1', 'NP_006210.1', 'inhibited by', 27).
e('NP_057853.1', 'NP_006246.2', 'activates', 28).
e('NP_057853.1', 'NP_001713.2', 'activates', 29).
e('NP_057853.1', 'NP_005408.1', 'activates', 30).
e('NP_057853.1', 'NP_003458.1', 'inhibits', 31).
e('NP_057853.1', 'NP_001211.3', 'inhibits', 32).
e('NP_057853.1', 'NP_006652.1', 'activates', 33).
e('NP_057853.1', 'NP_002972.1', 'inhibits', 34).
e('NP_057853.1', 'NP_056007.1', 'activates', 35).
e('NP_057853.1', 'NP_003141.2', 'activates', 36).
e('NP_057853.1', 'NP_002786.2', 'inhibits', 37).
e('NP_057853.1', 'NP_060552.3', 'activates', 38).
e('NP_057853.1', 'NP_058649.3', 'activates', 39).
e('NP_057853.1', 'NP_006210.1', 'activates', 40).
e('NP_057853.1', 'NP_002795.2', 'inhibited by', 41).
e('NP_057853.1', 'NP_002987.1', 'inhibited by', 42).
e('NP_057853.1', 'NP_109587.1', 'activates', 43).
e('NP_057853.1', 'NP_005456.1', 'activates', 44).
e('NP_057853.1', 'NP_002167.1', 'inhibited by', 45).
e('NP_057853.1', 'NP_002176.2', 'inhibits', 46).
e('NP_057853.1', 'NP_001105.1', 'inhibits', 47).
e('NP_057853.1', 'NP_002195.1', 'activates', 48).
e('NP_057853.1', 'NP_001107.2', 'inhibits', 49).
e('NP_057853.1', 'NP_002750.1', 'activates', 50).
e('NP_057853.1', 'NP_006193.1', 'activates', 51).
e('NP_057853.1', 'NP_003394.1', 'inhibited by', 52).
e('NP_057853.1', 'NP_620637.1', 'activates', 53).
e('NP_057853.1', 'NP_001556.1', 'inhibits', 54).
e('NP_057853.1', 'NP_002725.1', 'activates', 55).
e('NP_057853.1', 'NP_002493.3', 'activates', 56).
e('NP_057853.1', 'NP_002637.2', 'inhibited by', 57).
e('NP_057853.1', 'NP_002200.1', 'inhibits', 58).
e('NP_057853.1', 'NP_004374.1', 'activates', 59).
e('NP_057853.1', 'NP_000824.1', 'activates', 60).
e('NP_057853.1', 'NP_006451.1', 'inhibited by', 61).
e('NP_057853.1', 'NP_002808.2', 'inhibits', 62).
e('NP_057853.1', 'NP_005347.3', 'activates', 63).
e('NP_057853.1', 'NP_000080.2', 'inhibits', 64).
e('NP_057853.1', 'NP_000616.3', 'inhibits', 65).
e('NP_057853.1', 'NP_000561.2', 'inhibits', 66).
e('NP_057853.1', 'NP_004027.1', 'inhibits', 67).
e('NP_057853.1', 'NP_002785.1', 'inhibits', 68).
e('NP_057853.1', 'NP_000893.2', 'inhibits', 69).
e('NP_057853.1', 'NP_000826.2', 'activates', 70).
e('NP_057853.1', 'NP_002728.1', 'activates', 71).
e('NP_057853.1', 'NP_004597.2', 'inhibits', 72).
e('NP_057853.1', 'NP_057425.3', 'activates', 73).
e('NP_057853.1', 'NP_006245.2', 'activates', 74).
e('NP_057853.1', 'NP_006254.1', 'inhibits', 75).
e('NP_057853.1', 'NP_066955.1', 'activates', 76).
e('NP_057853.1', 'NP_000829.1', 'activates', 77).
e('NP_057853.1', 'NP_852664.1', 'activates', 78).
e('NP_057853.1', 'NP_004370.1', 'activates', 79).
e('NP_057853.1', 'NP_002750.1', 'inhibits', 80).
e('NP_057853.1', 'NP_002735.3', 'activates', 81).
e('NP_057853.1', 'NP_000237.1', 'inhibited by', 82).
e('NP_057853.1', 'NP_000936.1', 'activates', 83).
e('NP_057853.1', 'NP_002796.4', 'inhibits', 84).
e('NP_057853.1', 'NP_060589.1', 'activates', 85).
e('NP_057853.1', 'NP_002596.1', 'activates', 86).
e('NP_057853.1', 'NP_002790.1', 'inhibits', 87).
e('NP_057853.1', 'NP_000334.1', 'inhibits', 88).
e('NP_057853.1', 'NP_003190.1', 'inhibits', 89).
e('NP_057853.1', 'NP_003159.1', 'activated by', 90).
e('NP_057853.1', 'NP_002494.2', 'inhibited by', 91).
e('NP_057853.1', 'NP_001106.1', 'inhibits', 92).
e('NP_057853.1', 'NP_000914.2', 'activates', 93).
e('NP_057853.1', 'NP_765978.1', 'activates', 94).
e('NP_057853.1', 'NP_000651.3', 'inhibited by', 95).
e('NP_057853.1', 'NP_001420.2', 'activates', 96).
e('NP_057853.1', 'NP_000591.1', 'activated by', 97).
e('NP_057853.1', 'NP_006805.1', 'inhibits', 98).
e('NP_057853.1', 'NP_002788.1', 'inhibits', 99).
e('NP_057853.1', 'NP_006248.1', 'activates', 100).
e('NP_057853.1', 'NP_612482.2', 'activates', 101).
e('NP_057853.1', 'NP_000923.1', 'activates', 102).
e('NP_057853.1', 'NP_001511.2', 'activates', 103).
e('NP_057853.1', 'NP_006209.2', 'inhibited by', 104).
e('NP_057853.1', 'NP_853510.1', 'activates', 105).
e('NP_057853.1', 'NP_002780.1', 'inhibits', 106).
e('NP_057853.1', 'NP_002805.1', 'inhibits', 107).
e('NP_057853.1', 'NP_000577.2', 'activated by', 108).
e('NP_057853.1', 'NP_000032.1', 'inhibited by', 109).
e('NP_057853.1', 'NP_000585.2', 'inhibits', 110).
e('NP_057853.1', 'NP_000537.3', 'inhibits', 111).
e('NP_057853.1', 'NP_006264.2', 'inhibits', 112).
e('NP_057853.1', 'NP_000079.2', 'inhibits', 113).
e('NP_057853.1', 'NP_005025.1', 'activates', 114).
e('NP_057853.1', 'NP_000913.2', 'activates', 115).
e('NP_057853.1', 'NP_002782.1', 'inhibits', 116).
e('NP_057853.1', 'NP_036219.1', 'activates', 117).
e('NP_057853.1', 'NP_005780.2', 'inhibits', 118).
e('NP_057853.1', 'NP_065433.2', 'inhibits', 119).
e('NP_057853.1', 'NP_002010.1', 'activates', 120).
e('NP_057853.1', 'NP_004286.2', 'inhibited by', 121).
e('NP_057853.1', 'NP_005018.1', 'inhibited by', 122).
e('NP_057853.1', 'NP_002636.1', 'activates', 123).
e('NP_057853.1', 'NP_001789.2', 'activates', 124).
e('NP_057853.1', 'NP_002791.1', 'inhibits', 125).
e('NP_057853.1', 'NP_002726.1', 'activates', 126).
e('NP_057853.1', 'NP_000537.3', 'inhibited by', 127).
e('NP_057853.1', 'NP_002084.2', 'activates', 128).
e('NP_057853.1', 'NP_005391.1', 'activates', 129).
e('NP_057853.1', 'NP_002594.1', 'activates', 130).
e('NP_057853.1', 'NP_003102.1', 'inhibited by', 131).
e('NP_057853.1', 'NP_006500.2', 'activates', 132).
e('NP_057853.1', 'NP_003989.2', 'activates', 133).
e('NP_057853.1', 'NP_055429.1', 'inhibits', 134).
e('NP_057853.1', 'NP_002777.1', 'inhibits', 135).
e('NP_057853.1', 'NP_002863.1', 'activates', 136).
e('NP_057853.1', 'NP_002167.1', 'inhibits', 137).
e('NP_057853.1', 'NP_000202.2', 'inhibits', 138).
e('NP_057853.1', 'NP_002196.2', 'activates', 139).
e('NP_057853.1', 'NP_002323.1', 'inhibits', 140).
e('NP_057853.1', 'NP_003801.1', 'inhibits', 141).
e('NP_057853.1', 'NP_588614.1', 'activates', 142).
e('NP_057853.1', 'NP_002778.1', 'inhibits', 143).
e('NP_057853.1', 'NP_004564.2', 'activates', 144).
e('NP_057853.1', 'NP_057640.1', 'inhibited by', 145).
e('NP_057853.1', 'NP_899200.1', 'inhibits', 146).
e('NP_057853.1', 'NP_005804.1', 'activates', 147).
e('NP_057853.1', 'NP_004561.2', 'inhibited by', 148).
e('NP_057853.1', 'NP_001026854.1', 'inhibits', 149).
e('NP_057853.1', 'NP_002733.2', 'activates', 150).
e('NP_057853.1', 'NP_001512.1', 'activates', 151).
e('NP_057853.1', 'NP_008855.1', 'inhibits', 152).
e('NP_057853.1', 'NP_002795.2', 'inhibits', 153).
e('NP_057853.1', 'NP_000610.2', 'inhibits', 154).
e('NP_057853.1', 'NP_002973.1', 'inhibits', 155).
e('NP_057853.1', 'NP_000871.1', 'inhibits', 156).
e('NP_057853.1', 'NP_006130.1', 'inhibited by', 157).
e('NP_057853.1', 'NP_002730.1', 'activates', 158).
e('NP_057853.1', 'NP_005038.1', 'inhibits', 159).
e('NP_057853.1', 'NP_002219.1', 'activates', 160).
e('NP_057853.1', 'NP_006458.2', 'activates', 161).
e('NP_057853.1', 'NP_612482.2', 'inhibits', 162).
e('NP_057853.1', 'NP_066951.1', 'activates', 163).
e('NP_057853.1', 'NP_000893.2', 'inhibited by', 164).
e('NP_057853.1', 'NP_002803.1', 'inhibits', 165).
e('NP_057853.1', 'NP_002736.3', 'activates', 166).
e('NP_057853.1', 'NP_002087.1', 'inhibits', 167).
e('NP_057853.1', 'NP_000666.2', 'inhibited by', 168).
e('NP_057853.1', 'NP_076918.1', 'inhibits', 169).
e('NP_057853.1', 'NP_004545.2', 'activates', 170).
e('NP_057853.1', 'NP_002807.1', 'inhibits', 171).
e('NP_057853.1', 'NP_002779.1', 'inhibits', 172).
e('NP_057853.1', 'NP_722560.1', 'activates', 173).
e('NP_057853.1', 'NP_054829.2', 'inhibited by', 174).
e('NP_057853.1', 'NP_775188.1', 'activates', 175).
e('NP_057853.1', 'NP_066564.1', 'inhibits', 176).
e('NP_057853.1', 'NP_002797.2', 'inhibits', 177).
e('NP_057853.1', 'NP_000823.4', 'activates', 178).
e('NP_057853.1', 'NP_002783.1', 'inhibits', 179).
e('NP_057853.1', 'NP_002794.1', 'inhibits', 180).
e('NP_057853.1', 'NP_055629.1', 'inhibits', 181).
e('NP_057853.1', 'NP_000312.2', 'inhibited by', 182).
e('NP_057853.1', 'NP_004371.2', 'inhibits', 183).
e('NP_057853.1', 'NP_006065.2', 'inhibited by', 184).
e('NP_057853.1', 'NP_031401.1', 'inhibited by', 185).
e('NP_057853.1', 'NP_002746.1', 'activates', 186).
e('NP_057853.1', 'NP_002801.1', 'inhibits', 187).
e('NP_057853.1', 'NP_004148.1', 'activates', 188).
e('NP_057853.1', 'NP_000600.1', 'inhibits', 189).
e('NP_057853.1', 'NP_006457.2', 'activates', 190).
e('NP_057853.1', 'NP_874369.1', 'inhibited by', 191).
e('NP_057853.1', 'NP_001495.1', 'inhibits', 192).
e('NP_057853.1', 'NP_002590.1', 'activates', 193).
e('NP_057853.1', 'NP_874369.1', 'inhibits', 194).
e('NP_057853.1', 'NP_005893.1', 'inhibited by', 195).
e('NP_057853.1', 'NP_006209.2', 'activates', 196).
e('NP_057853.1', 'NP_004426.2', 'activates', 197).
e('NP_057853.1', 'NP_005596.2', 'activates', 198).
e('NP_057853.1', 'NP_653209.1', 'inhibited by', 199).
e('NP_057853.1', 'NP_002809.2', 'inhibits', 200).
e('NP_057853.1', 'NP_000827.1', 'activates', 201).
e('NP_057853.1', 'NP_065390.1', 'inhibited by', 202).
e('NP_057853.1', 'NP_003237.2', 'inhibited by', 203).
e('NP_057853.1', 'NP_000912.3', 'activates', 204).
e('NP_057853.1', 'NP_057287.2', 'activates', 205).
e('NP_057853.1', 'NP_002688.2', 'inhibited by', 206).
e('NP_057853.1', 'NP_852664.1', 'inhibited by', 207).
e('NP_057853.1', 'NP_002973.1', 'inhibited by', 208).
e('NP_057853.1', 'NP_001997.4', 'inhibits', 209).
e('NP_057853.1', 'NP_005017.2', 'activates', 210).
e('NP_057853.1', 'NP_891993.1', 'activates', 211).
e('NP_057853.1', 'NP_116115.1', 'activates', 212).
e('NP_057853.1', 'NP_000639.1', 'activates', 213).
e('NP_057853.1', 'NP_115754.2', 'inhibits', 214).
e('NP_057853.1', 'NP_002638.2', 'inhibited by', 215).
e('NP_057853.1', 'NP_006223.2', 'activates', 216).
e('NP_057853.1', 'NP_002638.2', 'activates', 217).
e('NP_057853.1', 'NP_002729.2', 'activates', 218).
e('NP_057853.1', 'NP_001419.1', 'inhibits', 219).
e('NP_057853.1', 'NP_036336.1', 'activates', 220).
e('NP_057853.1', 'NP_005216.1', 'inhibited by', 221).
e('NP_057853.1', 'NP_002802.2', 'inhibits', 222).
e('NP_057853.1', 'NP_006359.3', 'inhibited by', 223).
e('NP_057853.1', 'NP_056085.1', 'inhibits', 224).
e('NP_057853.1', 'NP_002798.2', 'inhibits', 225).
e('NP_057853.1', 'NP_068810.2', 'activates', 226).
e('NP_057853.1', 'NP_055332.2', 'inhibited by', 227).
e('NP_057853.1', 'NP_002651.2', 'activates', 228).
e('NP_057853.1', 'NP_036218.1', 'activates', 229).
e('NP_057853.1', 'NP_057065.2', 'inhibits', 230).
e('NP_057853.1', 'NP_000924.2', 'activates', 231).
e('NP_057853.1', 'NP_004371.2', 'activates', 232).
e('NP_057853.1', 'NP_002792.1', 'inhibits', 233).
e('NP_057853.1', 'NP_005010.2', 'activates', 234).
e('NP_057853.1', 'NP_671709.1', 'activates', 235).
e('NP_057853.1', 'NP_000915.1', 'activates', 236).
e('NP_057853.1', 'NP_002652.2', 'activates', 237).
e('NP_057853.1', 'NP_000610.2', 'inhibited by', 238).
e('NP_057853.1', 'NP_000609.1', 'inhibited by', 239).
e('NP_057853.1', 'NP_001617.1', 'activates', 240).
e('NP_057853.1', 'NP_002591.2', 'activates', 241).
e('NP_057853.1', 'NP_000506.2', 'inhibited by', 242).
e('NP_057853.1', 'NP_002799.3', 'inhibits', 243).
e('NP_057853.1', 'NP_000032.1', 'inhibits', 244).
e('NP_057853.1', 'NP_000237.1', 'inhibits', 245).
e('NP_057853.1', 'NP_000475.1', 'inhibits', 246).
e('NP_057853.1', 'NP_002973.1', 'activates', 247).
e('NP_057853.1', 'NP_898883.1', 'activates', 248).
e('NP_057853.1', 'NP_005185.2', 'activates', 249).
e('NP_057853.1', 'NP_002781.2', 'inhibits', 250).
e('NP_057853.1', 'NP_002497.2', 'inhibits', 251).
e('NP_057853.1', 'NP_066939.1', 'inhibits', 252).
e('NP_057853.1', 'NP_002789.1', 'inhibits', 253).
e('NP_057853.1', 'NP_000825.1', 'activates', 254).
e('NP_057853.1', 'NP_002244.1', 'activates', 255).
e('NP_057853.1', 'NP_001926.2', 'inhibits', 256).
e('NP_057853.1', 'NP_002010.1', 'inhibited by', 257).
e('NP_057853.1', 'NP_612211.1', 'activates', 258).
e('NP_057853.1', 'NP_597702.1', 'activates', 259).
e('NP_057853.1', 'NP_004504.3', 'inhibited by', 260).
e('NP_057853.1', 'NP_003875.3', 'inhibits', 261).
e('NP_057853.1', 'NP_002637.2', 'activates', 262).
e('NP_057853.1', 'NP_008839.2', 'activates', 263).
e('NP_057853.1', 'NP_000005.2', 'inhibits', 264).
e('NP_057853.1', 'NP_002078.1', 'inhibited by', 265).
e('NP_057853.1', 'NP_001232.1', 'inhibited by', 266).
e('NP_057853.1', 'NP_000560.5', 'inhibits', 267).
e('NP_057853.1', 'NP_000393.4', 'activates', 268).
e('NP_057853.1', 'NP_002412.1', 'activates', 269).
e('NP_057853.1', 'NP_001929.1', 'inhibits', 270).
e('NP_057853.1', 'NP_004561.2', 'activates', 271).
e('NP_057853.1', 'NP_149124.3', 'activates', 272).
e('NP_057853.1', 'NP_002727.2', 'activates', 273).
e('NP_057853.1', 'NP_002793.2', 'inhibits', 274).
e('NP_057853.1', 'NP_002731.3', 'activates', 275).
e('NP_057853.1', 'NP_002784.1', 'inhibits', 276).
e('NP_057853.1', 'NP_002804.2', 'inhibits', 277).
e('NP_057853.1', 'NP_000380.1', 'activates', 278).
e('NP_057853.1', 'NP_006494.1', 'inhibits', 279).
e('NP_057853.1', 'NP_004150.1', 'inhibits', 280).
e('NP_057853.1', 'NP_002976.2', 'inhibited by', 281).
e('NP_057853.1', 'NP_000312.2', 'activated by', 282).
e('NP_057853.1', 'NP_057394.1', 'activates', 283).
e('NP_057853.1', 'NP_004706.3', 'inhibits', 284).
e('NP_057853.1', 'NP_002640.2', 'activates', 285).
e('NP_057853.1', 'NP_008986.2', 'activates', 286).
e('NP_057853.1', 'NP_002723.2', 'activates', 287).
e('NP_057853.1', 'NP_619635.1', 'activates', 288).
e('NP_057853.1', 'NP_002800.2', 'inhibits', 289).
e('NP_057853.1', 'NP_002806.2', 'inhibits', 290).
e('NP_057853.1', 'NP_005334.1', 'activates', 291).
e('NP_057853.1', 'NP_002724.1', 'activates', 292).
e('NP_057853.1', 'NP_005850.1', 'inhibits', 293).
e('NP_057853.1', 'NP_002636.1', 'inhibited by', 294).
e('NP_057853.1', 'NP_005011.1', 'activates', 295).
e('NP_579894.2', 'NP_061137.1', 'activates', 296).
e('NP_579894.2', 'NP_005154.2', 'inhibited by', 297).
e('NP_579894.2', 'NP_055404.1', 'activates', 298).
e('NP_579894.2', 'NP_000534.3', 'activates', 299).
e('NP_579894.2', 'NP_068814.2', 'inhibited by', 300).
e('NP_579894.2', 'NP_002742.3', 'activates', 301).
e('NP_579894.2', 'NP_003552.1', 'activates', 302).
e('NP_579894.2', 'NP_002738.2', 'activates', 303).
e('NP_579894.2', 'NP_001103.1', 'inhibits', 304).
e('NP_579894.2', 'NP_002112.3', 'inhibits', 305).
e('NP_579894.2', 'NP_005243.1', 'inhibits', 306).
e('NP_579894.2', 'NP_000609.1', 'inhibited by', 307).
e('NP_579894.2', 'NP_073730.2', 'activates', 308).
e('NP_579894.2', 'NP_115951.2', 'activates', 309).
e('NP_579894.2', 'NP_000919.1', 'activates', 310).
e('NP_579894.2', 'NP_000823.4', 'activates', 311).
e('NP_579894.2', 'NP_620590.2', 'activates', 312).
e('NP_579894.2', 'NP_005550.2', 'inhibits', 313).
e('NP_579894.2', 'NP_056530.1', 'activates', 314).
e('NP_579894.2', 'NP_005208.1', 'inhibited by', 315).
e('NP_579894.2', 'NP_002976.2', 'inhibits', 316).
e('NP_579894.2', 'NP_001916.1', 'inhibited by', 317).
e('NP_579894.2', 'NP_954637.1', 'inhibited by', 318).
e('NP_579894.2', 'NP_000475.1', 'inhibited by', 319).
e('NP_579894.2', 'NP_002640.2', 'activates', 320).
e('NP_579894.2', 'NP_000061.1', 'activates', 321).
e('NP_579894.2', 'NP_002975.1', 'inhibited by', 322).
e('NP_579894.2', 'NP_005075.2', 'activates', 323).
e('NP_579894.2', 'NP_000598.1', 'inhibited by', 324).
e('NP_579894.2', 'NP_828848.3', 'activates', 325).
e('NP_579894.2', 'NP_005182.1', 'inhibited by', 326).
e('NP_579894.2', 'NP_000291.1', 'activates', 327).
e('NP_579894.2', 'NP_291032.2', 'inhibits', 328).
e('NP_579894.2', 'NP_001453.1', 'activates', 329).
e('NP_579894.2', 'NP_006264.2', 'inhibited by', 330).
e('NP_579894.2', 'NP_072049.2', 'inhibits', 331).
e('NP_579894.2', 'NP_000570.1', 'activates', 332).
e('NP_579894.2', 'NP_004545.2', 'inhibits', 333).
e('NP_579894.2', 'NP_002825.3', 'activates', 334).
e('NP_579894.2', 'NP_001798.1', 'inhibited by', 335).
e('NP_579894.2', 'NP_775188.1', 'activates', 336).
e('NP_579894.2', 'NP_001306.1', 'inhibited by', 337).
e('NP_579894.2', 'NP_068818.4', 'inhibits', 338).
e('NP_579894.2', 'NP_000166.2', 'inhibits', 339).
e('NP_579894.2', 'NP_004347.1', 'inhibited by', 340).
e('NP_579894.2', 'NP_000064.1', 'inhibits', 341).
e('NP_579894.2', 'NP_061984.2', 'inhibits', 342).
e('NP_579894.2', 'NP_004098.1', 'inhibits', 343).
e('NP_579894.2', 'NP_056533.1', 'activates', 344).
e('NP_579894.2', 'NP_002638.2', 'activates', 345).
e('NP_579894.2', 'NP_001926.2', 'inhibits', 346).
e('NP_579894.2', 'NP_004582.1', 'inhibits', 347).
e('NP_579894.2', 'NP_078781.2', 'activates', 348).
e('NP_579894.2', 'NP_005243.1', 'activates', 349).
e('NP_579894.2', 'NP_002281.1', 'inhibits', 350).
e('NP_579894.2', 'NP_005347.3', 'activates', 351).
e('NP_579894.2', 'NP_005182.1', 'inhibits', 352).
e('NP_579894.2', 'NP_002740.2', 'activates', 353).
e('NP_579894.2', 'NP_000013.2', 'inhibits', 354).
e('NP_579894.2', 'NP_002980.1', 'inhibits', 355).
e('NP_579894.2', 'NP_619635.1', 'activates', 356).
e('NP_579894.2', 'NP_852664.1', 'activates', 357).
e('NP_579894.2', 'NP_057383.2', 'inhibited by', 358).
e('NP_579894.2', 'NP_001760.1', 'inhibited by', 359).
e('NP_579894.2', 'NP_005216.1', 'activates', 360).
e('NP_579894.2', 'NP_004075.1', 'inhibited by', 361).
e('NP_579894.2', 'NP_004545.2', 'activates', 362).
e('NP_579894.2', 'NP_775188.1', 'inhibits', 363).
e('NP_579894.2', 'NP_000610.2', 'inhibits', 364).
e('NP_579894.2', 'NP_001220.2', 'activates', 365).
e('NP_579894.2', 'NP_006111.2', 'inhibits', 366).
e('NP_579894.2', 'NP_002110.1', 'inhibits', 367).
e('NP_579894.2', 'NP_003071.2', 'activates', 368).
e('NP_579894.2', 'NP_002981.2', 'inhibited by', 369).
e('NP_579894.2', 'NP_000599.1', 'inhibited by', 370).
e('NP_579894.2', 'NP_765978.1', 'inhibits', 371).
e('NP_579894.2', 'NP_002028.1', 'activates', 372).
e('NP_579894.2', 'NP_002977.1', 'inhibited by', 373).
e('NP_579894.2', 'NP_066953.1', 'inhibits', 374).
e('NP_579894.2', 'NP_066401.2', 'inhibited by', 375).
e('NP_579894.2', 'NP_065390.1', 'inhibited by', 376).
e('NP_579894.2', 'NP_002643.1', 'inhibited by', 377).
e('NP_579894.2', 'NP_765978.1', 'activates', 378).
e('NP_579894.2', 'NP_000827.1', 'activates', 379).
e('NP_579894.2', 'NP_077734.1', 'activates', 380).
e('NP_579894.2', 'NP_004397.1', 'inhibited by', 381).
e('NP_579894.2', 'NP_004125.3', 'inhibited by', 382).
e('NP_579894.2', 'NP_003989.2', 'inhibits', 383).
e('NP_579894.2', 'NP_005551.3', 'inhibits', 384).
e('NP_579894.2', 'NP_002743.3', 'activates', 385).
e('NP_579894.2', 'NP_002976.2', 'inhibited by', 386).
e('NP_579894.2', 'NP_005336.2', 'inhibited by', 387).
e('NP_579894.2', 'NP_002146.2', 'inhibited by', 388).
e('NP_579894.2', 'NP_054721.1', 'activates', 389).
e('NP_579894.2', 'NP_002741.1', 'activates', 390).
e('NP_579894.2', 'NP_002637.2', 'activates', 391).
e('NP_579894.2', 'NP_000607.1', 'inhibited by', 392).
e('NP_579894.2', 'NP_006130.1', 'inhibited by', 393).
e('NP_579894.2', 'NP_064440.1', 'inhibits', 394).
e('NP_579894.2', 'NP_000825.1', 'activates', 395).
e('NP_579894.2', 'NP_001766.2', 'inhibited by', 396).
e('NP_579894.2', 'NP_060221.2', 'activates', 397).
e('NP_579894.2', 'NP_005338.1', 'inhibited by', 398).
e('NP_579894.2', 'NP_001739.1', 'activates', 399).
e('NP_579894.2', 'NP_001991.1', 'inhibits', 400).
e('NP_579894.2', 'NP_036532.1', 'activates', 401).
e('NP_579894.2', 'NP_998765.2', 'activates', 402).
e('NP_579894.2', 'NP_000920.1', 'activates', 403).
e('NP_579894.2', 'NP_005177.2', 'activates', 404).
e('NP_579894.2', 'NP_003458.1', 'inhibits', 405).
e('NP_579894.2', 'NP_000790.2', 'inhibited by', 406).
e('NP_579894.2', 'NP_005337.1', 'inhibited by', 407).
e('NP_579894.2', 'NP_000417.2', 'inhibits', 408).
e('NP_579894.2', 'NP_002114.2', 'inhibits', 409).
e('NP_579894.2', 'NP_002562.2', 'inhibited by', 410).
e('NP_579894.2', 'NP_003372.1', 'inhibited by', 411).
e('NP_579894.2', 'NP_000572.2', 'inhibited by', 412).
e('NP_579894.2', 'NP_872355.1', 'inhibits', 413).
e('NP_579894.2', 'NP_036472.2', 'inhibits', 414).
e('NP_579894.2', 'NP_076918.1', 'inhibited by', 415).
e('NP_579894.2', 'NP_004337.2', 'activates', 416).
e('NP_579894.2', 'NP_005614.2', 'inhibited by', 417).
e('NP_579894.2', 'NP_001241.1', 'inhibits', 418).
e('NP_579894.2', 'NP_002115.1', 'inhibits', 419).
e('NP_579894.2', 'NP_005018.1', 'activates', 420).
e('NP_579894.2', 'NP_006035.2', 'inhibited by', 421).
e('NP_579894.2', 'NP_006210.1', 'activates', 422).
e('NP_579894.2', 'NP_001102.2', 'inhibits', 423).
e('NP_579894.2', 'NP_002737.2', 'activates', 424).
e('NP_579894.2', 'NP_036472.2', 'activates', 425).
e('NP_579894.2', 'NP_003697.1', 'activates', 426).
e('NP_579894.2', 'NP_002341.1', 'activates', 427).
e('NP_579894.2', 'NP_000723.1', 'inhibits', 428).
e('NP_579894.2', 'NP_443202.3', 'inhibited by', 429).
e('NP_579894.2', 'NP_954637.1', 'inhibits', 430).
e('NP_579894.2', 'NP_002116.2', 'inhibits', 431).
e('NP_579894.2', 'NP_000570.1', 'inhibited by', 432).
e('NP_579894.2', 'NP_000610.2', 'inhibited by', 433).
e('NP_579894.2', 'NP_000218.2', 'inhibits', 434).
e('NP_579894.2', 'NP_000065.1', 'inhibits', 435).
e('NP_579894.2', 'NP_008983.1', 'activates', 436).
e('NP_579894.2', 'NP_005347.3', 'inhibits', 437).
e('NP_579894.2', 'NP_000570.1', 'inhibits', 438).
e('NP_579894.2', 'NP_000933.1', 'inhibits', 439).
e('NP_579894.2', 'NP_002987.1', 'inhibited by', 440).
e('NP_579894.2', 'NP_000592.3', 'inhibited by', 441).
e('NP_579894.2', 'NP_002145.3', 'inhibited by', 442).
e('NP_579894.2', 'NP_059109.3', 'inhibited by', 443).
e('NP_579894.2', 'NP_001306.1', 'activates', 444).
e('NP_579894.2', 'NP_002736.3', 'activates', 445).
e('NP_579894.2', 'NP_000596.2', 'inhibited by', 446).
e('NP_579894.2', 'NP_002960.2', 'activates', 447).
e('NP_579894.2', 'NP_000445.1', 'inhibited by', 448).
e('NP_579894.2', 'NP_002745.1', 'activates', 449).
e('NP_579894.2', 'NP_002109.1', 'inhibits', 450).
e('NP_579894.2', 'NP_002111.1', 'inhibits', 451).
e('NP_579894.2', 'NP_002739.1', 'activates', 452).
e('NP_579894.2', 'NP_000497.1', 'activated by', 453).
e('NP_579894.2', 'NP_006209.2', 'activates', 454).
e('NP_579894.2', 'NP_000577.2', 'inhibits', 455).
e('NP_579894.2', 'NP_002219.1', 'inhibits', 456).
e('NP_579894.2', 'NP_002164.1', 'inhibited by', 457).
e('NP_579894.2', 'NP_000826.2', 'activates', 458).
e('NP_579894.2', 'NP_001770.1', 'inhibited by', 459).
e('NP_579894.2', 'NP_000873.2', 'inhibited by', 460).
e('NP_579894.2', 'NP_002219.1', 'activates', 461).
e('NP_579894.2', 'NP_006130.1', 'inhibits', 462).
e('NP_579894.2', 'NP_058627.1', 'activates', 463).
e('NP_579894.2', 'NP_005281.1', 'activates', 464).
e('NP_579894.2', 'NP_006588.1', 'inhibited by', 465).
e('NP_579894.2', 'NP_001617.1', 'inhibited by', 466).
e('NP_579894.2', 'NP_000724.1', 'inhibits', 467).
e('NP_579894.2', 'NP_114418.2', 'inhibits', 468).
e('NP_579894.2', 'NP_001328.1', 'inhibited by', 469).
e('NP_579894.2', 'NP_000577.2', 'inhibited by', 470).
e('NP_579894.2', 'NP_003551.2', 'activates', 471).
e('NP_579894.2', 'NP_004615.2', 'activates', 472).
e('NP_579894.2', 'NP_003989.2', 'activates', 473).
e('NP_579894.2', 'NP_000791.1', 'inhibits', 474).
e('NP_579894.2', 'NP_002113.2', 'inhibits', 475).
e('NP_579894.2', 'NP_002020.1', 'inhibited by', 476).
e('NP_579894.2', 'NP_001758.1', 'inhibited by', 477).
e('NP_579894.2', 'NP_000824.1', 'activates', 478).
e('NP_579894.2', 'NP_004358.2', 'inhibits', 479).
e('NP_579894.2', 'NP_002974.1', 'inhibits', 480).
e('NP_579894.2', 'NP_002178.2', 'inhibited by', 481).
e('NP_579894.2', 'NP_000607.1', 'inhibits', 482).
e('NP_579894.2', 'NP_110448.2', 'activates', 483).
e('NP_579894.2', 'NP_002975.1', 'inhibits', 484).
e('NP_579894.2', 'NP_002744.1', 'activates', 485).
e('NP_579894.2', 'NP_005456.1', 'inhibited by', 486).
e('NP_579894.2', 'NP_000828.1', 'activates', 487).
e('NP_579894.2', 'NP_001829.1', 'inhibits', 488).
e('NP_579894.2', 'NP_005081.1', 'activates', 489).
e('NP_579894.2', 'NP_597702.1', 'activates', 490).
e('NP_579894.2', 'NP_002636.1', 'activates', 491).
e('NP_579894.2', 'NP_061172.1', 'inhibits', 492).
e('NP_579894.2', 'NP_004561.2', 'activates', 493).
e('NP_579894.2', 'NP_005017.2', 'activates', 494).
e('NP_057852.2', 'NP_004147.1', 'activates', 495).
e('NP_057852.2', 'NP_002422.1', 'inhibited by', 496).
e('NP_057852.2', 'NP_001790.1', 'inhibited by', 497).
e('NP_057852.2', 'NP_006236.1', 'activates', 498).
e('NP_057852.2', 'NP_006235.1', 'activates', 499).
e('NP_057852.2', 'NP_005025.1', 'activates', 500).
e('NP_057852.2', 'NP_036611.2', 'inhibits', 501).
e('NP_057852.2', 'NP_002219.1', 'activates', 502).
e('NP_057852.2', 'NP_000537.3', 'activates', 503).
e('NP_057852.2', 'NP_116558.1', 'activates', 504).
e('NP_057852.2', 'NP_001265.1', 'activates', 505).
e('NP_057852.2', 'NP_068810.2', 'inhibits', 506).
e('NP_057852.2', 'NP_005044.1', 'inhibited by', 507).
e('NP_057852.2', 'NP_001420.2', 'activates', 508).
e('NP_057852.2', 'NP_001772.1', 'activates', 509).
e('NP_057852.2', 'NP_005185.2', 'activates', 510).
e('NP_057852.2', 'NP_006224.1', 'activates', 511).
e('NP_057852.2', 'NP_005307.1', 'inhibited by', 512).
e('NP_057852.2', 'NP_002687.1', 'activates', 513).
e('NP_057852.2', 'NP_001306.1', 'activates', 514).
e('NP_057852.2', 'NP_001219.2', 'activates', 515).
e('NP_057852.2', 'NP_065149.2', 'activates', 516).
e('NP_057852.2', 'NP_000929.1', 'activates', 517).
e('NP_057852.2', 'NP_003396.1', 'inhibits', 518).
e('NP_057852.2', 'NP_002707.3', 'activates', 519).
e('NP_057852.2', 'NP_066951.1', 'activates', 520).
e('NP_057852.2', 'NP_000198.1', 'inhibits', 521).
e('NP_057852.2', 'NP_006817.1', 'inhibits', 522).
e('NP_057852.2', 'NP_001952.1', 'inhibited by', 523).
e('NP_057852.2', 'NP_002686.2', 'activates', 524).
e('NP_057852.2', 'NP_002708.1', 'activates', 525).
e('NP_057852.2', 'NP_004796.1', 'activates', 526).
e('NP_057852.2', 'NP_001220.2', 'activates', 527).
e('NP_057852.2', 'NP_000928.1', 'activates', 528).
e('NP_057852.2', 'NP_002709.2', 'activates', 529).
e('NP_057852.2', 'NP_620637.1', 'activates', 530).
e('NP_057852.2', 'NP_002706.1', 'activates', 531).
e('NP_057852.2', 'NP_006237.1', 'activates', 532).
e('NP_057852.2', 'NP_149020.2', 'inhibits', 533).
e('NP_057852.2', 'NP_002736.3', 'activates', 534).
e('NP_057852.2', 'NP_005154.2', 'inhibits', 535).
e('NP_057852.2', 'NP_004692.1', 'inhibits', 536).
e('NP_057852.2', 'NP_114172.1', 'inhibits', 537).
e('NP_057852.2', 'NP_005456.1', 'inhibits', 538).
e('NP_057852.2', 'NP_000585.2', 'inhibits', 539).
e('NP_057852.2', 'NP_003395.1', 'inhibits', 540).
e('NP_057852.2', 'NP_006223.2', 'activates', 541).
e('NP_057852.2', 'NP_005841.1', 'inhibits', 542).
e('NP_057852.2', 'NP_068809.1', 'activates', 543).
e('NP_057852.2', 'NP_006752.1', 'inhibits', 544).
e('NP_057852.2', 'NP_005243.1', 'activates', 545).
e('NP_057852.2', 'NP_006234.1', 'activates', 546).
e('NP_057852.2', 'NP_066954.2', 'activates', 547).
e('NP_057852.2', 'NP_005162.1', 'activates', 548).
e('NP_057852.2', 'NP_005044.1', 'inhibits', 549).
e('NP_057852.2', 'NP_003989.2', 'activates', 550).
e('NP_057852.2', 'NP_000624.2', 'inhibited by', 551).
e('NP_057852.2', 'NP_004567.1', 'activates', 552).
e('NP_057852.2', 'NP_001175.1', 'activates', 553).
e('NP_057852.2', 'NP_001777.1', 'activates', 554).
e('NP_057852.2', 'NP_000042.3', 'activates', 555).
e('NP_057852.2', 'NP_003397.1', 'inhibits', 556).
e('NP_057852.2', 'NP_001446.1', 'inhibits', 557).
e('NP_057852.2', 'NP_002866.2', 'inhibits', 558).
e('NP_057852.2', 'NP_005336.2', 'inhibited by', 559).
e('NP_057852.2', 'NP_001230.1', 'inhibited by', 560).
e('NP_057852.2', 'NP_004337.2', 'activates', 561).
e('NP_057852.2', 'NP_150634.1', 'activates', 562).
e('NP_057852.2', 'NP_660186.1', 'activates', 563).
e('NP_057852.2', 'NP_000167.1', 'activates', 564).
e('NP_057852.2', 'NP_006225.1', 'activates', 565).
e('NP_057852.2', 'NP_005539.1', 'inhibits', 566).
e('NP_057852.2', 'NP_000537.3', 'inhibits', 567).
e('NP_057852.2', 'NP_055040.2', 'activates', 568).
e('NP_057852.2', 'NP_001777.1', 'inhibits', 569).
e('NP_057852.2', 'NP_068810.2', 'activates', 570).
e('NP_057852.2', 'NP_000380.1', 'activates', 571).
e('NP_057852.2', 'NP_003381.1', 'inhibited by', 572).
e('NP_057852.2', 'NP_003989.2', 'inhibits', 573).
e('NP_057852.2', 'NP_001617.1', 'inhibits', 574).
e('NP_057852.2', 'NP_002710.2', 'activates', 575).
e('NP_579895.1', 'NP_008819.1', 'inhibited by', 576).
e('NP_579895.1', 'NP_006245.2', 'inhibits', 577).
e('NP_579895.1', 'NP_000468.1', 'inhibited by', 578).
e('NP_579895.1', 'NP_065433.2', 'activates', 579).
e('NP_579895.1', 'NP_005391.1', 'inhibits', 580).
e('NP_579895.1', 'NP_001105.1', 'activates', 581).
e('NP_579895.1', 'NP_002728.1', 'inhibits', 582).
e('NP_579895.1', 'NP_997700.1', 'inhibits', 583).
e('NP_579895.1', 'NP_006130.1', 'inhibits', 584).
e('NP_579895.1', 'NP_000724.1', 'inhibits', 585).
e('NP_579895.1', 'NP_005347.3', 'activates', 586).
e('NP_579895.1', 'NP_001758.1', 'inhibits', 587).
e('NP_579895.1', 'NP_002281.1', 'inhibits', 588).
e('NP_579895.1', 'NP_640340.2', 'activates', 589).
e('NP_579895.1', 'NP_002731.3', 'inhibits', 590).
e('NP_579895.1', 'NP_056085.1', 'activates', 591).
e('NP_579895.1', 'NP_002730.1', 'inhibits', 592).
e('NP_579895.1', 'NP_000064.1', 'inhibits', 593).
e('NP_579895.1', 'NP_001734.1', 'inhibited by', 594).
e('NP_579895.1', 'NP_001092.1', 'inhibits', 595).
e('NP_579895.1', 'NP_001453.1', 'activates', 596).
e('NP_579895.1', 'NP_001606.1', 'inhibits', 597).
e('NP_579895.1', 'NP_003152.1', 'activates', 598).
e('NP_579895.1', 'NP_002028.1', 'activates', 599).
e('NP_579895.1', 'NP_000218.2', 'inhibits', 600).
e('NP_579895.1', 'NP_004027.1', 'activates', 601).
e('NP_579895.1', 'NP_002167.1', 'inhibited by', 602).
e('NP_579895.1', 'NP_001106.1', 'activates', 603).
e('NP_579895.1', 'NP_006246.2', 'inhibits', 604).
e('NP_579895.1', 'NP_066939.1', 'activates', 605).
e('NP_579895.1', 'NP_001604.1', 'inhibits', 606).
e('NP_579895.1', 'NP_005175.2', 'inhibited by', 607).
e('NP_579895.1', 'NP_006035.2', 'inhibited by', 608).
e('NP_579895.1', 'NP_006248.1', 'inhibits', 609).
e('NP_579895.1', 'NP_000417.2', 'inhibits', 610).
e('NP_579895.1', 'NP_004521.1', 'activates', 611).
e('NP_579895.1', 'NP_005551.3', 'inhibits', 612).
e('NP_579895.1', 'NP_899200.1', 'activates', 613).
e('NP_579895.1', 'NP_000563.1', 'inhibits', 614).
e('NP_579895.1', 'NP_002735.3', 'inhibits', 615).
e('NP_579895.1', 'NP_001605.1', 'inhibits', 616).
e('NP_579895.1', 'NP_002975.1', 'inhibited by', 617).
e('NP_579895.1', 'NP_000575.1', 'inhibited by', 618).
e('NP_579895.1', 'NP_001107.2', 'activates', 619).
e('NP_579895.1', 'NP_002976.2', 'inhibited by', 620).
e('NP_579895.1', 'NP_004915.2', 'inhibits', 621).
e('NP_579895.1', 'NP_001091.1', 'inhibits', 622).
e('NP_579895.1', 'NP_000723.1', 'inhibits', 623).
e('NP_579895.1', 'NP_005550.2', 'inhibits', 624).
e('NP_579895.1', 'NP_005150.1', 'inhibits', 625).
e('NP_579876.2', 'NP_000498.2', 'activates', 626).
e('NP_579876.2', 'NP_002721.1', 'activates', 627).
e('NP_579876.2', 'NP_002725.1', 'activates', 628).
e('NP_579876.2', 'NP_002723.2', 'activates', 629).
e('NP_579876.2', 'NP_002727.2', 'activates', 630).
e('NP_579876.2', 'NP_002726.1', 'activates', 631).
e('NP_579876.2', 'NP_002722.1', 'activates', 632).
e('NP_579876.2', 'NP_000776.1', 'activates', 633).
e('NP_579876.2', 'NP_004148.1', 'activates', 634).
e('NP_579876.2', 'NP_000576.1', 'inhibits', 635).
e('NP_579876.2', 'NP_057287.2', 'activates', 636).
e('NP_579876.2', 'NP_000580.1', 'inhibits', 637).
e('NP_579876.2', 'NP_056988.3', 'inhibits', 638).
e('NP_579876.2', 'NP_003828.2', 'activates', 639).
e('NP_579876.2', 'NP_001393.1', 'inhibits', 640).
e('NP_579876.2', 'NP_002724.1', 'activates', 641).
e('NP_579880.1', 'NP_000610.2', 'inhibited by', 642).
e('NP_579880.1', 'NP_000723.1', 'inhibits', 643).
e('NP_579880.1', 'NP_000610.2', 'inhibits', 644).
e('NP_579880.1', 'NP_149023.1', 'inhibited by', 645).
e('NP_579880.1', 'NP_000064.1', 'inhibits', 646).
e('NP_579880.1', 'NP_000725.1', 'inhibits', 647).
e('NP_579880.1', 'NP_000724.1', 'inhibits', 648).
e('NP_579883.1', 'NP_689497.1', 'inhibited by', 649).
e('NP_579883.1', 'NP_789782.1', 'inhibited by', 650).
e('NP_579883.1', 'NP_054888.2', 'inhibited by', 651).
e('NP_057856.1', 'NP_001836.1', 'activates', 652).
e('NP_057856.1', 'NP_002640.2', 'inhibits', 653).
e('NP_057856.1', 'NP_005018.1', 'activates', 654).
e('NP_057856.1', 'NP_005017.2', 'inhibits', 655).
e('NP_057856.1', 'NP_006209.2', 'inhibits', 656).
e('NP_057856.1', 'NP_853510.1', 'activates', 657).
e('NP_057856.1', 'NP_002637.2', 'inhibits', 658).
e('NP_057856.1', 'NP_002741.1', 'inhibits', 659).
e('NP_057856.1', 'NP_002743.3', 'inhibits', 660).
e('NP_057856.1', 'NP_002744.1', 'activates', 661).
e('NP_057856.1', 'NP_005243.1', 'activates', 662).
e('NP_057856.1', 'NP_000627.2', 'inhibited by', 663).
e('NP_057856.1', 'NP_002737.2', 'activates', 664).
e('NP_057856.1', 'NP_002200.1', 'inhibits', 665).
e('NP_057856.1', 'NP_005347.3', 'activates', 666).
e('NP_057856.1', 'NP_006209.2', 'activates', 667).
e('NP_057856.1', 'NP_002743.3', 'activates', 668).
e('NP_057856.1', 'NP_005018.1', 'inhibits', 669).
e('NP_057856.1', 'NP_002640.2', 'activates', 670).
e('NP_057856.1', 'NP_001306.1', 'activates', 671).
e('NP_057856.1', 'NP_004561.2', 'activates', 672).
e('NP_057856.1', 'NP_852664.1', 'inhibits', 673).
e('NP_057856.1', 'NP_006210.1', 'activates', 674).
e('NP_057856.1', 'NP_004561.2', 'inhibits', 675).
e('NP_057856.1', 'NP_002741.1', 'activates', 676).
e('NP_057856.1', 'NP_000083.3', 'activates', 677).
e('NP_057856.1', 'NP_852664.1', 'activates', 678).
e('NP_057856.1', 'NP_203524.1', 'activates', 679).
e('NP_057856.1', 'NP_002744.1', 'inhibits', 680).
e('NP_057856.1', 'NP_002638.2', 'inhibits', 681).
e('NP_057856.1', 'NP_001743.1', 'inhibited by', 682).
e('NP_057856.1', 'NP_001837.2', 'activates', 683).
e('NP_057856.1', 'NP_002515.1', 'activates', 684).
e('NP_057856.1', 'NP_002736.3', 'inhibits', 685).
e('NP_057856.1', 'NP_002636.1', 'activates', 686).
e('NP_057856.1', 'NP_002636.1', 'inhibits', 687).
e('NP_057856.1', 'NP_002638.2', 'activates', 688).
e('NP_057856.1', 'NP_002736.3', 'activates', 689).
e('NP_057856.1', 'NP_003093.2', 'inhibited by', 690).
e('NP_057856.1', 'NP_005017.2', 'activates', 691).
e('NP_057856.1', 'NP_002219.1', 'activates', 692).
e('NP_057856.1', 'NP_000082.2', 'activates', 693).
e('NP_057856.1', 'NP_000486.1', 'activates', 694).
e('NP_057856.1', 'NP_000445.1', 'inhibited by', 695).
e('NP_057856.1', 'NP_002637.2', 'activates', 696).
e('NP_057856.1', 'NP_006210.1', 'inhibits', 697).
e('NP_057856.1', 'NP_002651.2', 'inhibits', 698).
e('NP_057856.1', 'NP_005334.1', 'activates', 699).
e('NP_057855.1', 'NP_003989.2', 'inhibits', 700).
e('NP_057855.1', 'NP_003930.1', 'inhibits', 701).
e('NP_057855.1', 'NP_000607.1', 'inhibited by', 702).
e('NP_057855.1', 'NP_004337.2', 'activates', 703).
e('NP_705926.1', 'NP_006246.2', 'inhibited by', 704).
e('NP_705926.1', 'NP_057150.2', 'activated by', 705).
e('NP_705926.1', 'NP_006245.2', 'inhibited by', 706).
e('NP_705926.1', 'NP_002735.3', 'inhibited by', 707).
e('NP_705926.1', 'NP_001220.2', 'activates', 708).
e('NP_705926.1', 'NP_002731.3', 'inhibited by', 709).
e('NP_705926.1', 'NP_002728.1', 'inhibited by', 710).
e('NP_705926.1', 'NP_057501.2', 'activated by', 711).
e('NP_705926.1', 'NP_001219.2', 'activates', 712).
e('NP_705926.1', 'NP_006248.1', 'inhibited by', 713).
e('NP_705926.1', 'NP_005391.1', 'inhibited by', 714).
e('NP_705926.1', 'NP_005539.1', 'inhibited by', 715).
e('NP_705926.1', 'NP_004337.2', 'activates', 716).
e('NP_705926.1', 'NP_002730.1', 'inhibited by', 717).
e('NP_705926.1', 'NP_002729.2', 'inhibited by', 718).
e('NP_057854.1', 'NP_005115.2', 'inhibited by', 719).
e('NP_057854.1', 'NP_258412.1', 'inhibits', 720).
e('NP_057854.1', 'NP_006550.1', 'inhibited by', 721).
e('NP_057854.1', 'NP_001886.1', 'activates', 722).
e('NP_057854.1', 'NP_003081.2', 'inhibits', 723).
e('NP_057854.1', 'NP_003007.2', 'inhibited by', 724).
e('NP_057854.1', 'NP_003632.2', 'inhibited by', 725).
e('NP_057854.1', 'NP_002297.2', 'inhibits', 726).
e('NP_057854.1', 'NP_001311.3', 'activates', 727).
e('NP_057854.1', 'NP_001887.1', 'activates', 728).
e('NP_057854.1', 'NP_004604.2', 'inhibited by', 729).
e('NP_057854.1', 'NP_005378.4', 'inhibited by', 730).
e('NP_057854.1', 'NP_003391.1', 'inhibited by', 731).
e('NP_057854.1', 'NP_002261.2', 'inhibited by', 732).
e('NP_057854.1', 'NP_008855.1', 'inhibits', 733).
e('NP_057854.1', 'NP_002262.3', 'inhibited by', 734).
e('NP_057854.1', 'NP_001203.1', 'inhibits', 735).
e('NP_057854.1', 'NP_005076.3', 'inhibited by', 736).
e('NP_057854.1', 'NP_065390.1', 'inhibited by', 737).
e('NP_057854.1', 'NP_008855.1', 'inhibited by', 738).
e('NP_057854.1', 'NP_036350.2', 'inhibited by', 739).
e('NP_057854.1', 'NP_002256.2', 'inhibited by', 740).
e('NP_057857.2', 'NP_003932.3', 'inhibits', 741).
e('NP_057857.2', 'NP_001106.1', 'activates', 742).
e('NP_057857.2', 'NP_000034.1', 'inhibits', 743).
e('NP_057857.2', 'NP_001562.1', 'activates', 744).
e('NP_057857.2', 'NP_061984.2', 'inhibits', 745).
e('NP_057857.2', 'NP_005914.1', 'inhibits', 746).
e('NP_057857.2', 'NP_004337.2', 'activates', 747).
e('NP_057857.2', 'NP_000600.1', 'inhibits', 748).
e('NP_057857.2', 'NP_000065.1', 'inhibits', 749).
e('NP_057857.2', 'NP_004027.1', 'activates', 750).
e('NP_057857.2', 'NP_008983.1', 'inhibits', 751).
e('NP_057857.2', 'NP_765978.1', 'activates', 752).
e('NP_057857.2', 'NP_644805.1', 'activates', 753).
e('NP_057857.2', 'NP_640340.2', 'activates', 754).
e('NP_057857.2', 'NP_002107.3', 'inhibits', 755).
e('NP_057857.2', 'NP_001654.1', 'activates', 756).
e('NP_057857.2', 'NP_005243.1', 'activates', 757).
e('NP_057857.2', 'NP_065433.2', 'activates', 758).
e('NP_057857.2', 'NP_002567.3', 'activates', 759).
e('NP_057857.2', 'NP_004985.2', 'activates', 760).
e('NP_057857.2', 'NP_002101.2', 'activates', 761).
e('NP_057857.2', 'NP_066939.1', 'activates', 762).
e('NP_057857.2', 'NP_002736.3', 'Inhibits', 763).
e('NP_057857.2', 'NP_002736.3', 'inhibits', 764).
e('NP_057857.2', 'NP_765978.1', 'inhibits', 765).
e('NP_057857.2', 'NP_000577.2', 'inhibits', 766).
e('NP_057857.2', 'NP_000580.1', 'inhibits', 767).
e('NP_057857.2', 'NP_056085.1', 'activates', 768).
e('NP_057857.2', 'NP_005334.1', 'activates', 769).
e('NP_057857.2', 'NP_001946.2', 'inhibits', 770).
e('NP_057857.2', 'NP_002737.2', 'activates', 771).
e('NP_057857.2', 'NP_009330.1', 'activates', 772).
e('NP_057857.2', 'NP_002341.1', 'activates', 773).
e('NP_057857.2', 'NP_000030.1', 'inhibits', 774).
e('NP_057857.2', 'NP_002568.2', 'activates', 775).
e('NP_057857.2', 'NP_005202.2', 'inhibits', 776).
e('NP_057857.2', 'NP_000563.1', 'inhibits', 777).
e('NP_057857.2', 'NP_002736.3', 'activates', 778).
e('NP_057857.2', 'NP_003989.2', 'activates', 779).
e('NP_057857.2', 'NP_001107.2', 'activates', 780).
e('NP_057857.2', 'NP_001105.1', 'activates', 781).
e('NP_057857.2', 'NP_002101.2', 'Inhibits', 782).
e('NP_057857.2', 'NP_008839.2', 'activates', 783).
e('NP_057857.2', 'NP_003458.1', 'inhibits', 784).
e('NP_057857.2', 'NP_000577.2', 'Inhibits', 785).
e('NP_057857.2', 'NP_899200.1', 'activates', 786).
e('NP_057857.2', 'NP_001782.1', 'inhibits', 787).
e('NP_057857.2', 'NP_620637.1', 'activates', 788).
e('NP_057857.2', 'NP_002219.1', 'activates', 789).
e('NP_057857.2', 'NP_000585.2', 'inhibits', 790).
e('NP_057857.2', 'NP_003989.2', 'inhibits', 791).
e('NP_057857.2', 'NP_001306.1', 'activates', 792).
e('NP_579881.1', 'NP_006237.1', 'activates', 793).
e('NP_579881.1', 'NP_004147.1', 'activates', 794).
e('NP_579881.1', 'NP_065149.2', 'activates', 795).
e('NP_579881.1', 'NP_055040.2', 'activates', 796).
e('NP_579881.1', 'NP_002706.1', 'activates', 797).
e('NP_579881.1', 'NP_002710.2', 'activates', 798).
e('NP_579881.1', 'NP_002707.3', 'activates', 799).
e('NP_579881.1', 'NP_066954.2', 'activates', 800).
e('NP_579881.1', 'NP_002708.1', 'activates', 801).
e('NP_579881.1', 'NP_006236.1', 'activates', 802).
e('NP_579881.1', 'NP_006234.1', 'activates', 803).
e('NP_579881.1', 'NP_004567.1', 'activates', 804).
e('NP_579881.1', 'NP_002709.2', 'activates', 805).
e('NP_579881.1', 'NP_006235.1', 'activates', 806).
e('NP_705927.1', 'NP_068594.1', 'inhibited by', 807).
e('NP_705927.1', 'NP_002164.1', 'inhibited by', 808).
e('NP_705927.1', 'NP_002938.1', 'inhibited by', 809).
e('NP_705927.1', 'NP_076918.1', 'inhibited by', 810).
e('NP_705927.1', 'NP_002937.1', 'inhibited by', 811).
e('NP_705927.1', 'NP_000596.2', 'inhibited by', 812).
e('NP_705927.1', 'NP_037479.1', 'inhibited by', 813).
e('NP_705927.1', 'NP_000563.1', 'inhibited by', 814).
e('NP_705927.1', 'NP_002179.2', 'inhibited by', 815).
e('NP_705927.1', 'NP_002936.1', 'inhibited by', 816).
e('NP_705927.1', 'NP_066401.2', 'inhibited by', 817).
e('NP_057851.1', 'NP_002164.1', 'inhibited by', 818).
e('NP_057851.1', 'NP_689639.1', 'inhibits', 819).
e('NP_057851.1', 'NP_660341.2', 'inhibits', 820).
e('NP_057851.1', 'NP_002101.2', 'inhibits', 821).
e('NP_057851.1', 'NP_000596.2', 'inhibited by', 822).
e('NP_057851.1', 'NP_068594.1', 'inhibits', 823).
e('NP_057851.1', 'NP_065712.1', 'inhibits', 824).
e('NP_057851.1', 'NP_076918.1', 'inhibited by', 825).
e('NP_057851.1', 'NP_066401.2', 'inhibited by', 826).
e('NP_705928.1', 'NP_003064.2', 'inhibited by', 827).
e('NP_705928.1', 'NP_057157.1', 'activated by', 828).
e('NP_705928.1', 'NP_002866.2', 'inhibited by', 829).
e('NP_057850.1', 'NP_001654.1', 'inhibited by', 830).
e('NP_057850.1', 'NP_002649.1', 'inhibits', 831).
e('NP_057850.1', 'NP_004703.1', 'inhibited by', 832).
e('NP_057850.1', 'NP_076918.1', 'inhibited by', 833).
e('NP_057850.1', 'NP_063945.2', 'inhibited by', 834).

%n(N, 'Prot_Name', 'gp120', _) :- n(N, 'Prot_Name', 'Envelope surface glycoprotein gp120', _), !.
%n(N, 'Prot_Name', 'gp160', _) :- n(N, 'Prot_Name', 'Env, gp160', _), !.
%n(N, 'Prot_Name', 'gp41', _) :- n(N, 'Prot_Name', 'gp41, Envelope Transmembrane Protein', _), !.
%n(N, 'Prot_Name', 'RT', _) :- n(N, 'Prot_Name', 'reverse transcriptase', _), !.

% human-human edges
e('NP_003114.1', 'NP_002435.1', 'pp', 9999999).
e('NP_002201.1', 'NP_000651.3', 'pp', 9999999).
e('NP_002201.1', 'NP_003237.2', 'pp', 9999999).
e('NP_002201.1', 'NP_004521.1', 'pp', 9999999).
e('NP_002201.1', 'NP_002204.2', 'pp', 9999999).
e('NP_004347.1', 'NP_001771.1', 'pp', 9999999).
e('NP_004347.1', 'NP_004347.1', 'pp', 9999999).
e('NP_004347.1', 'NP_000876.3', 'pp', 9999999).
e('NP_004347.1', 'NP_000213.1', 'pp', 9999999).
e('NP_004347.1', 'NP_002202.2', 'pp', 9999999).
e('NP_004347.1', 'NP_003632.2', 'pp', 9999999).
e('NP_003143.2', 'NP_001428.1', 'pp', 9999999).
e('NP_003143.2', 'NP_036580.2', 'pp', 9999999).
e('NP_003143.2', 'NP_003143.2', 'pp', 9999999).
e('NP_003143.2', 'NP_000116.2', 'pp', 9999999).
e('NP_005456.1', 'NP_002735.3', 'pp', 9999999).
e('NP_002739.1', 'NP_002739.1', 'pp', 9999999).
e('NP_002829.2', 'NP_938148.1', 'pp', 9999999).
e('NP_002829.2', 'NP_002200.1', 'pp', 9999999).
e('NP_002829.2', 'NP_006369.2', 'pp', 9999999).
e('NP_002829.2', 'NP_000206.2', 'pp', 9999999).
e('NP_002829.2', 'NP_001926.2', 'pp', 9999999).
e('NP_002829.2', 'NP_000233.1', 'pp', 9999999).
e('NP_002829.2', 'NP_000560.5', 'pp', 9999999).
e('NP_002829.2', 'NP_005347.3', 'pp', 9999999).
e('NP_002829.2', 'NP_002218.2', 'pp', 9999999).
e('NP_002829.2', 'NP_002296.1', 'pp', 9999999).
e('NP_000468.1', 'NP_778224.1', 'pp', 9999999).
e('NP_000468.1', 'NP_000032.1', 'pp', 9999999).
e('NP_000468.1', 'NP_003875.3', 'pp', 9999999).
e('NP_000468.1', 'NP_002098.1', 'pp', 9999999).
e('NP_000468.1', 'NP_004098.1', 'pp', 9999999).
e('NP_000468.1', 'NP_000598.1', 'pp', 9999999).
e('NP_000468.1', 'NP_003063.2', 'pp', 9999999).
e('NP_001057.1', 'NP_005649.1', 'pp', 9999999).
e('NP_000556.1', 'NP_003141.2', 'pp', 9999999).
e('NP_000556.1', 'NP_005408.1', 'pp', 9999999).
e('NP_001963.1', 'NP_003237.2', 'pp', 9999999).
e('NP_001963.1', 'NP_001963.1', 'pp', 9999999).
e('NP_000823.4', 'NP_109587.1', 'pp', 9999999).
e('NP_000823.4', 'NP_003248.3', 'pp', 9999999).
e('NP_000823.4', 'NP_597702.1', 'pp', 9999999).
e('NP_000823.4', 'NP_000824.1', 'pp', 9999999).
e('NP_000823.4', 'NP_003118.1', 'pp', 9999999).
e('NP_000823.4', 'NP_055040.2', 'pp', 9999999).
e('NP_000823.4', 'NP_002365.3', 'pp', 9999999).
e('NP_000823.4', 'NP_002708.1', 'pp', 9999999).
e('NP_000823.4', 'NP_000827.1', 'pp', 9999999).
e('NP_000823.4', 'NP_612482.2', 'pp', 9999999).
e('NP_000823.4', 'NP_004850.1', 'pp', 9999999).
e('NP_000823.4', 'NP_005334.1', 'pp', 9999999).
e('NP_000823.4', 'NP_005391.1', 'pp', 9999999).
e('NP_000823.4', 'NP_079295.1', 'pp', 9999999).
e('NP_000823.4', 'NP_005336.2', 'pp', 9999999).
e('NP_000823.4', 'NP_874369.1', 'pp', 9999999).
e('NP_000823.4', 'NP_002730.1', 'pp', 9999999).
e('NP_000823.4', 'NP_002464.1', 'pp', 9999999).
e('NP_000823.4', 'NP_001895.1', 'pp', 9999999).
e('NP_000823.4', 'NP_002729.2', 'pp', 9999999).
e('NP_000823.4', 'NP_057065.2', 'pp', 9999999).
e('NP_000823.4', 'NP_003102.1', 'pp', 9999999).
e('NP_000823.4', 'NP_001737.1', 'pp', 9999999).
e('NP_000823.4', 'NP_000825.1', 'pp', 9999999).
e('NP_005557.1', 'NP_005557.1', 'pp', 9999999).
e('NP_852664.1', 'NP_005347.3', 'pp', 9999999).
e('NP_852664.1', 'NP_000869.1', 'pp', 9999999).
e('NP_852664.1', 'NP_000607.1', 'pp', 9999999).
e('NP_852664.1', 'NP_005202.2', 'pp', 9999999).
e('NP_852664.1', 'NP_000213.1', 'pp', 9999999).
e('NP_852664.1', 'NP_004094.3', 'pp', 9999999).
e('NP_852664.1', 'NP_006073.2', 'pp', 9999999).
e('NP_852664.1', 'NP_005334.1', 'pp', 9999999).
e('NP_852664.1', 'NP_065390.1', 'pp', 9999999).
e('NP_852664.1', 'NP_000868.1', 'pp', 9999999).
e('NP_852664.1', 'NP_722560.1', 'pp', 9999999).
e('NP_852664.1', 'NP_853510.1', 'pp', 9999999).
e('NP_852664.1', 'NP_005205.2', 'pp', 9999999).
e('NP_852664.1', 'NP_006104.4', 'pp', 9999999).
e('NP_852664.1', 'NP_002218.2', 'pp', 9999999).
e('NP_852664.1', 'NP_006130.1', 'pp', 9999999).
e('NP_852664.1', 'NP_004703.1', 'pp', 9999999).
e('NP_852664.1', 'NP_005179.2', 'pp', 9999999).
e('NP_852664.1', 'NP_001762.1', 'pp', 9999999).
e('NP_852664.1', 'NP_002131.2', 'pp', 9999999).
e('NP_852664.1', 'NP_000116.2', 'pp', 9999999).
e('NP_852664.1', 'NP_006280.2', 'pp', 9999999).
e('NP_852664.1', 'NP_002010.1', 'pp', 9999999).
e('NP_852664.1', 'NP_001782.1', 'pp', 9999999).
e('NP_852664.1', 'NP_002825.3', 'pp', 9999999).
e('NP_852664.1', 'NP_005219.2', 'pp', 9999999).
e('NP_852664.1', 'NP_005408.1', 'pp', 9999999).
e('NP_852664.1', 'NP_067674.2', 'pp', 9999999).
e('NP_852664.1', 'NP_002179.2', 'pp', 9999999).
e('NP_852664.1', 'NP_000312.2', 'pp', 9999999).
e('NP_852664.1', 'NP_001895.1', 'pp', 9999999).
e('NP_852664.1', 'NP_000724.1', 'pp', 9999999).
e('NP_852664.1', 'NP_003020.2', 'pp', 9999999).
e('NP_852664.1', 'NP_002850.1', 'pp', 9999999).
e('NP_852664.1', 'NP_852664.1', 'pp', 9999999).
e('NP_852664.1', 'NP_000893.2', 'pp', 9999999).
e('NP_852664.1', 'NP_000620.2', 'pp', 9999999).
e('NP_852664.1', 'NP_000866.1', 'pp', 9999999).
e('NP_852664.1', 'NP_079120.1', 'pp', 9999999).
e('NP_852664.1', 'NP_008839.2', 'pp', 9999999).
e('NP_852664.1', 'NP_055382.2', 'pp', 9999999).
e('NP_852664.1', 'NP_006550.1', 'pp', 9999999).
e('NP_000876.3', 'NP_002222.1', 'pp', 9999999).
e('NP_000876.3', 'NP_003788.2', 'pp', 9999999).
e('NP_000876.3', 'NP_000876.3', 'pp', 9999999).
e('NP_000876.3', 'NP_002017.1', 'pp', 9999999).
e('NP_002291.1', 'NP_002291.1', 'pp', 9999999).
e('NP_072049.2', 'NP_061984.2', 'pp', 9999999).
e('NP_002742.3', 'NP_001871.2', 'pp', 9999999).
e('NP_002742.3', 'NP_002219.1', 'pp', 9999999).
e('NP_002742.3', 'NP_005220.1', 'pp', 9999999).
e('NP_000953.2', 'NP_000953.2', 'pp', 9999999).
e('NP_004315.1', 'NP_000537.3', 'pp', 9999999).
e('NP_004315.1', 'NP_006817.1', 'pp', 9999999).
e('NP_004315.1', 'NP_003185.1', 'pp', 9999999).
e('NP_004315.1', 'NP_001505.1', 'pp', 9999999).
e('NP_004315.1', 'NP_932070.1', 'pp', 9999999).
e('NP_004315.1', 'NP_005418.1', 'pp', 9999999).
e('NP_004315.1', 'NP_055232.1', 'pp', 9999999).
e('NP_004315.1', 'NP_004597.2', 'pp', 9999999).
e('NP_945353.1', 'NP_945353.1', 'pp', 9999999).
e('NP_002828.2', 'NP_001895.1', 'pp', 9999999).
e('NP_003692.1', 'NP_003989.2', 'pp', 9999999).
e('NP_003692.1', 'NP_065390.1', 'pp', 9999999).
e('NP_002112.3', 'NP_291032.2', 'pp', 9999999).
e('NP_000192.1', 'NP_000202.2', 'pp', 9999999).
e('NP_000192.1', 'NP_002200.1', 'pp', 9999999).
e('NP_000192.1', 'NP_004371.2', 'pp', 9999999).
e('NP_000192.1', 'NP_002435.1', 'pp', 9999999).
e('NP_000192.1', 'NP_000408.1', 'pp', 9999999).
e('NP_000192.1', 'NP_000192.1', 'pp', 9999999).
e('NP_000192.1', 'NP_000197.1', 'pp', 9999999).
e('NP_000192.1', 'NP_000623.2', 'pp', 9999999).
e('NP_000013.2', 'NP_000666.2', 'pp', 9999999).
e('NP_000013.2', 'NP_000167.1', 'pp', 9999999).
e('NP_000013.2', 'NP_001926.2', 'pp', 9999999).
e('NP_000013.2', 'NP_002077.1', 'pp', 9999999).
e('NP_001758.1', 'NP_001770.1', 'pp', 9999999).
e('NP_001758.1', 'NP_002296.1', 'pp', 9999999).
e('NP_001758.1', 'NP_612482.2', 'pp', 9999999).
e('NP_001758.1', 'NP_005347.3', 'pp', 9999999).
e('NP_001758.1', 'NP_000602.1', 'pp', 9999999).
e('NP_001758.1', 'NP_002829.2', 'pp', 9999999).
e('NP_000580.1', 'NP_000197.1', 'pp', 9999999).
e('NP_000580.1', 'NP_000409.1', 'pp', 9999999).
e('NP_005304.3', 'NP_000610.2', 'pp', 9999999).
e('NP_005304.3', 'NP_002107.3', 'pp', 9999999).
e('NP_005304.3', 'NP_000584.2', 'pp', 9999999).
e('NP_005304.3', 'NP_003141.2', 'pp', 9999999).
e('NP_005304.3', 'NP_004334.1', 'pp', 9999999).
e('NP_005304.3', 'NP_001737.1', 'pp', 9999999).
e('NP_002168.1', 'NP_000620.2', 'pp', 9999999).
e('NP_003185.1', 'NP_036336.1', 'pp', 9999999).
e('NP_003185.1', 'NP_005243.1', 'pp', 9999999).
e('NP_003185.1', 'NP_002458.2', 'pp', 9999999).
e('NP_003185.1', 'NP_036218.1', 'pp', 9999999).
e('NP_003185.1', 'NP_036219.1', 'pp', 9999999).
e('NP_002990.2', 'NP_002976.2', 'pp', 9999999).
e('NP_002990.2', 'NP_001997.4', 'pp', 9999999).
e('NP_005551.3', 'NP_002284.2', 'pp', 9999999).
e('NP_004059.2', 'NP_005552.3', 'pp', 9999999).
e('NP_004059.2', 'NP_005205.2', 'pp', 9999999).
e('NP_005992.1', 'NP_002028.1', 'pp', 9999999).
e('NP_005992.1', 'NP_002494.2', 'pp', 9999999).
e('NP_005992.1', 'NP_001056.1', 'pp', 9999999).
e('NP_005992.1', 'NP_002850.1', 'pp', 9999999).
e('NP_005992.1', 'NP_005649.1', 'pp', 9999999).
e('NP_005992.1', 'NP_002493.3', 'pp', 9999999).
e('NP_005992.1', 'NP_006817.1', 'pp', 9999999).
e('NP_005992.1', 'NP_001547.1', 'pp', 9999999).
e('NP_005992.1', 'NP_002458.2', 'pp', 9999999).
e('NP_005992.1', 'NP_003780.1', 'pp', 9999999).
e('NP_005992.1', 'NP_001269.3', 'pp', 9999999).
e('NP_005992.1', 'NP_065390.1', 'pp', 9999999).
e('NP_005992.1', 'NP_054721.1', 'pp', 9999999).
e('NP_005992.1', 'NP_003945.2', 'pp', 9999999).
e('NP_005992.1', 'NP_068810.2', 'pp', 9999999).
e('NP_005992.1', 'NP_003989.2', 'pp', 9999999).
e('NP_005992.1', 'NP_006500.2', 'pp', 9999999).
e('NP_005992.1', 'NP_001057.1', 'pp', 9999999).
e('NP_001556.1', 'NP_001562.1', 'pp', 9999999).
e('NP_001556.1', 'NP_001556.1', 'pp', 9999999).
e('NP_001556.1', 'NP_001420.2', 'pp', 9999999).
e('NP_000930.1', 'NP_072049.2', 'pp', 9999999).
e('NP_002735.3', 'NP_002735.3', 'pp', 9999999).
e('NP_002735.3', 'NP_068810.2', 'pp', 9999999).
e('NP_002735.3', 'NP_036472.2', 'pp', 9999999).
e('NP_002735.3', 'NP_001782.1', 'pp', 9999999).
e('NP_002735.3', 'NP_005372.2', 'pp', 9999999).
e('NP_002735.3', 'NP_001311.3', 'pp', 9999999).
e('NP_002735.3', 'NP_005408.1', 'pp', 9999999).
e('NP_002735.3', 'NP_002871.1', 'pp', 9999999).
e('NP_002352.1', 'NP_002017.1', 'pp', 9999999).
e('NP_006111.2', 'NP_004346.1', 'pp', 9999999).
e('NP_006111.2', 'NP_002222.1', 'pp', 9999999).
e('NP_006111.2', 'NP_002110.1', 'pp', 9999999).
e('NP_006111.2', 'NP_061984.2', 'pp', 9999999).
e('NP_006111.2', 'NP_002109.1', 'pp', 9999999).
e('NP_000563.1', 'NP_000563.1', 'pp', 9999999).
e('NP_004796.1', 'NP_002687.1', 'pp', 9999999).
e('NP_004796.1', 'NP_002686.2', 'pp', 9999999).
e('NP_004796.1', 'NP_005025.1', 'pp', 9999999).
e('NP_004796.1', 'NP_006223.2', 'pp', 9999999).
e('NP_004796.1', 'NP_002189.1', 'pp', 9999999).
e('NP_004796.1', 'NP_004796.1', 'pp', 9999999).
e('NP_004796.1', 'NP_066951.1', 'pp', 9999999).
e('NP_066939.1', 'NP_065433.2', 'pp', 9999999).
e('NP_002296.1', 'NP_003114.1', 'pp', 9999999).
e('NP_000866.1', 'NP_004374.1', 'pp', 9999999).
e('NP_000866.1', 'NP_003020.2', 'pp', 9999999).
e('NP_000866.1', 'NP_002218.2', 'pp', 9999999).
e('NP_000866.1', 'NP_000198.1', 'pp', 9999999).
e('NP_000866.1', 'NP_003736.1', 'pp', 9999999).
e('NP_000866.1', 'NP_006145.2', 'pp', 9999999).
e('NP_000866.1', 'NP_000866.1', 'pp', 9999999).
e('NP_000866.1', 'NP_002202.2', 'pp', 9999999).
e('NP_005152.1', 'NP_059109.3', 'pp', 9999999).
e('NP_005895.1', 'NP_001420.2', 'pp', 9999999).
e('NP_061823.1', 'NP_000584.2', 'pp', 9999999).
e('NP_002989.2', 'NP_002017.1', 'pp', 9999999).
e('NP_002989.2', 'NP_001997.4', 'pp', 9999999).
e('NP_000312.2', 'NP_004604.2', 'pp', 9999999).
e('NP_000312.2', 'NP_005974.2', 'pp', 9999999).
e('NP_000312.2', 'NP_003185.1', 'pp', 9999999).
e('NP_000312.2', 'NP_000790.2', 'pp', 9999999).
e('NP_000312.2', 'NP_003064.2', 'pp', 9999999).
e('NP_000312.2', 'NP_003063.2', 'pp', 9999999).
e('NP_000312.2', 'NP_612482.2', 'pp', 9999999).
e('NP_000312.2', 'NP_001871.2', 'pp', 9999999).
e('NP_000312.2', 'NP_036249.1', 'pp', 9999999).
e('NP_000312.2', 'NP_002422.1', 'pp', 9999999).
e('NP_000312.2', 'NP_002458.2', 'pp', 9999999).
e('NP_000312.2', 'NP_001941.2', 'pp', 9999999).
e('NP_000312.2', 'NP_003875.3', 'pp', 9999999).
e('NP_000312.2', 'NP_004597.2', 'pp', 9999999).
e('NP_000312.2', 'NP_002219.1', 'pp', 9999999).
e('NP_000312.2', 'NP_005243.1', 'pp', 9999999).
e('NP_000312.2', 'NP_002383.2', 'pp', 9999999).
e('NP_000312.2', 'NP_005941.1', 'pp', 9999999).
e('NP_000312.2', 'NP_003102.1', 'pp', 9999999).
e('NP_000312.2', 'NP_005418.1', 'pp', 9999999).
e('NP_000312.2', 'NP_000312.2', 'pp', 9999999).
e('NP_000312.2', 'NP_733821.1', 'pp', 9999999).
e('NP_000312.2', 'NP_005216.1', 'pp', 9999999).
e('NP_000312.2', 'NP_003905.1', 'pp', 9999999).
e('NP_000312.2', 'NP_005602.2', 'pp', 9999999).
e('NP_061816.1', 'NP_002458.2', 'pp', 9999999).
e('NP_002365.3', 'NP_002365.3', 'pp', 9999999).
e('NP_000408.1', 'NP_036580.2', 'pp', 9999999).
e('NP_000408.1', 'NP_003989.2', 'pp', 9999999).
e('NP_000408.1', 'NP_000869.1', 'pp', 9999999).
e('NP_000408.1', 'NP_000408.1', 'pp', 9999999).
e('NP_000408.1', 'NP_003141.2', 'pp', 9999999).
e('NP_001092.1', 'NP_000357.3', 'pp', 9999999).
e('NP_001092.1', 'NP_003370.2', 'pp', 9999999).
e('NP_001092.1', 'NP_000168.1', 'pp', 9999999).
e('NP_001092.1', 'NP_689476.2', 'pp', 9999999).
e('NP_001092.1', 'NP_068733.1', 'pp', 9999999).
e('NP_001092.1', 'NP_003280.2', 'pp', 9999999).
e('NP_001092.1', 'NP_003118.1', 'pp', 9999999).
e('NP_001092.1', 'NP_001605.1', 'pp', 9999999).
e('NP_001092.1', 'NP_008839.2', 'pp', 9999999).
e('NP_001092.1', 'NP_005498.1', 'pp', 9999999).
e('NP_001092.1', 'NP_005150.1', 'pp', 9999999).
e('NP_001092.1', 'NP_003063.2', 'pp', 9999999).
e('NP_001092.1', 'NP_001092.1', 'pp', 9999999).
e('NP_001092.1', 'NP_006861.1', 'pp', 9999999).
e('NP_001092.1', 'NP_000256.3', 'pp', 9999999).
e('NP_001092.1', 'NP_002863.1', 'pp', 9999999).
e('NP_001092.1', 'NP_000108.1', 'pp', 9999999).
e('NP_001092.1', 'NP_002458.2', 'pp', 9999999).
e('NP_001092.1', 'NP_000237.1', 'pp', 9999999).
e('NP_002637.2', 'NP_005219.2', 'pp', 9999999).
e('NP_003367.4', 'NP_002244.1', 'pp', 9999999).
e('NP_003367.4', 'NP_003367.4', 'pp', 9999999).
e('NP_003367.4', 'NP_000312.2', 'pp', 9999999).
e('NP_003367.4', 'NP_002010.1', 'pp', 9999999).
e('NP_003367.4', 'NP_000629.3', 'pp', 9999999).
e('NP_000202.2', 'NP_002650.1', 'pp', 9999999).
e('NP_000202.2', 'NP_000878.2', 'pp', 9999999).
e('NP_000202.2', 'NP_006280.2', 'pp', 9999999).
e('NP_000202.2', 'NP_000623.2', 'pp', 9999999).
e('NP_000202.2', 'NP_004094.3', 'pp', 9999999).
e('NP_000202.2', 'NP_002222.1', 'pp', 9999999).
e('NP_001777.1', 'NP_003905.1', 'pp', 9999999).
e('NP_001777.1', 'NP_001781.1', 'pp', 9999999).
e('NP_001777.1', 'NP_002814.2', 'pp', 9999999).
e('NP_001777.1', 'NP_004102.1', 'pp', 9999999).
e('NP_001777.1', 'NP_000380.1', 'pp', 9999999).
e('NP_001777.1', 'NP_004692.1', 'pp', 9999999).
e('NP_001777.1', 'NP_000391.1', 'pp', 9999999).
e('NP_001777.1', 'NP_002341.1', 'pp', 9999999).
e('NP_001777.1', 'NP_115754.2', 'pp', 9999999).
e('NP_001777.1', 'NP_005564.1', 'pp', 9999999).
e('NP_001777.1', 'NP_000537.3', 'pp', 9999999).
e('NP_001777.1', 'NP_001915.1', 'pp', 9999999).
e('NP_001777.1', 'NP_068814.2', 'pp', 9999999).
e('NP_001777.1', 'NP_002937.1', 'pp', 9999999).
e('NP_001777.1', 'NP_001941.2', 'pp', 9999999).
e('NP_001777.1', 'NP_005216.1', 'pp', 9999999).
e('NP_001012679.1', 'NP_001941.2', 'pp', 9999999).
e('NP_000565.1', 'NP_000565.1', 'pp', 9999999).
e('NP_000082.2', 'NP_002017.1', 'pp', 9999999).
e('NP_000082.2', 'NP_004985.2', 'pp', 9999999).
e('NP_005338.1', 'NP_000518.1', 'pp', 9999999).
e('NP_005338.1', 'NP_004707.2', 'pp', 9999999).
e('NP_005338.1', 'NP_006697.2', 'pp', 9999999).
e('NP_003370.2', 'NP_002996.1', 'pp', 9999999).
e('NP_003370.2', 'NP_004351.1', 'pp', 9999999).
e('NP_003370.2', 'NP_001895.1', 'pp', 9999999).
e('NP_003370.2', 'NP_722560.1', 'pp', 9999999).
e('NP_003370.2', 'NP_003833.3', 'pp', 9999999).
e('NP_003370.2', 'NP_002989.2', 'pp', 9999999).
e('NP_003370.2', 'NP_002435.1', 'pp', 9999999).
e('NP_003370.2', 'NP_000192.1', 'pp', 9999999).
e('NP_003370.2', 'NP_620637.1', 'pp', 9999999).
e('NP_003370.2', 'NP_000601.3', 'pp', 9999999).
e('NP_003370.2', 'NP_004148.1', 'pp', 9999999).
e('NP_003370.2', 'NP_000630.1', 'pp', 9999999).
e('NP_003370.2', 'NP_004300.1', 'pp', 9999999).
e('NP_003370.2', 'NP_001219.2', 'pp', 9999999).
e('NP_003370.2', 'NP_005505.2', 'pp', 9999999).
e('NP_003370.2', 'NP_852664.1', 'pp', 9999999).
e('NP_003370.2', 'NP_932070.1', 'pp', 9999999).
e('NP_003370.2', 'NP_000646.1', 'pp', 9999999).
e('NP_003370.2', 'NP_002897.1', 'pp', 9999999).
e('NP_003370.2', 'NP_000259.1', 'pp', 9999999).
e('NP_003370.2', 'NP_000034.1', 'pp', 9999999).
e('NP_003370.2', 'NP_003114.1', 'pp', 9999999).
e('NP_003370.2', 'NP_003370.2', 'pp', 9999999).
e('NP_003370.2', 'NP_001655.1', 'pp', 9999999).
e('NP_003370.2', 'NP_001056.1', 'pp', 9999999).
e('NP_003370.2', 'NP_002728.1', 'pp', 9999999).
e('NP_003370.2', 'NP_003117.2', 'pp', 9999999).
e('NP_001006659.1', 'NP_001993.2', 'pp', 9999999).
e('NP_001006659.1', 'NP_000537.3', 'pp', 9999999).
e('NP_001006659.1', 'NP_003632.2', 'pp', 9999999).
e('NP_004604.2', 'NP_004604.2', 'pp', 9999999).
e('NP_001959.1', 'NP_937884.1', 'pp', 9999999).
e('NP_000055.2', 'NP_001006659.1', 'pp', 9999999).
e('NP_000055.2', 'NP_002323.1', 'pp', 9999999).
e('NP_000055.2', 'NP_000878.2', 'pp', 9999999).
e('NP_000055.2', 'NP_000623.2', 'pp', 9999999).
e('NP_000497.1', 'NP_000497.1', 'pp', 9999999).
e('NP_000497.1', 'NP_003237.2', 'pp', 9999999).
e('NP_002200.1', 'NP_002200.1', 'pp', 9999999).
e('NP_291032.2', 'NP_000607.1', 'pp', 9999999).
e('NP_002988.3', 'NP_001997.4', 'pp', 9999999).
e('NP_002988.3', 'NP_002976.2', 'pp', 9999999).
e('NP_002988.3', 'NP_001963.1', 'pp', 9999999).
e('NP_000218.2', 'NP_000219.2', 'pp', 9999999).
e('NP_000218.2', 'NP_002989.2', 'pp', 9999999).
e('NP_036437.1', 'NP_003020.2', 'pp', 9999999).
e('NP_036437.1', 'NP_001175.1', 'pp', 9999999).
e('NP_036437.1', 'NP_000042.3', 'pp', 9999999).
e('NP_036437.1', 'NP_001274.1', 'pp', 9999999).
e('NP_036437.1', 'NP_001273.1', 'pp', 9999999).
e('NP_036437.1', 'NP_001230.1', 'pp', 9999999).
e('NP_000909.2', 'NP_000079.2', 'pp', 9999999).
e('NP_000909.2', 'NP_000080.2', 'pp', 9999999).
e('NP_067627.2', 'NP_067627.2', 'pp', 9999999).
e('NP_005018.1', 'NP_003736.1', 'pp', 9999999).
e('NP_005018.1', 'NP_005202.2', 'pp', 9999999).
e('NP_005018.1', 'NP_000213.1', 'pp', 9999999).
e('NP_005018.1', 'NP_005219.2', 'pp', 9999999).
e('NP_005018.1', 'NP_005179.2', 'pp', 9999999).
e('NP_005018.1', 'NP_001954.1', 'pp', 9999999).
e('NP_005018.1', 'NP_003020.2', 'pp', 9999999).
e('NP_005018.1', 'NP_000866.1', 'pp', 9999999).
e('NP_000724.1', 'NP_005347.3', 'pp', 9999999).
e('NP_000724.1', 'NP_932170.1', 'pp', 9999999).
e('NP_000724.1', 'NP_003020.2', 'pp', 9999999).
e('NP_000724.1', 'NP_000723.1', 'pp', 9999999).
e('NP_000724.1', 'NP_005372.2', 'pp', 9999999).
e('NP_000724.1', 'NP_000617.1', 'pp', 9999999).
e('NP_068809.1', 'NP_002687.1', 'pp', 9999999).
e('NP_006035.2', 'NP_006500.2', 'pp', 9999999).
e('NP_000380.1', 'NP_004371.2', 'pp', 9999999).
e('NP_000380.1', 'NP_003063.2', 'pp', 9999999).
e('NP_000380.1', 'NP_001311.3', 'pp', 9999999).
e('NP_000380.1', 'NP_001915.1', 'pp', 9999999).
e('NP_000380.1', 'NP_000537.3', 'pp', 9999999).
e('NP_000380.1', 'NP_003141.2', 'pp', 9999999).
e('NP_000380.1', 'NP_002458.2', 'pp', 9999999).
e('NP_000380.1', 'NP_001265.1', 'pp', 9999999).
e('NP_000380.1', 'NP_004255.2', 'pp', 9999999).
e('NP_000380.1', 'NP_003905.1', 'pp', 9999999).
e('NP_000380.1', 'NP_001789.2', 'pp', 9999999).
e('NP_000380.1', 'NP_005418.1', 'pp', 9999999).
e('NP_000380.1', 'NP_778224.1', 'pp', 9999999).
e('NP_000380.1', 'NP_001446.1', 'pp', 9999999).
e('NP_000380.1', 'NP_000312.2', 'pp', 9999999).
e('NP_000380.1', 'NP_004055.1', 'pp', 9999999).
e('NP_000380.1', 'NP_005350.1', 'pp', 9999999).
e('NP_000380.1', 'NP_000066.1', 'pp', 9999999).
e('NP_000380.1', 'NP_612482.2', 'pp', 9999999).
e('NP_000380.1', 'NP_002383.2', 'pp', 9999999).
e('NP_000380.1', 'NP_001886.1', 'pp', 9999999).
e('NP_002976.2', 'NP_002976.2', 'pp', 9999999).
e('NP_005499.1', 'NP_002976.2', 'pp', 9999999).
e('NP_005499.1', 'NP_002974.1', 'pp', 9999999).
e('NP_005499.1', 'NP_002981.2', 'pp', 9999999).
e('NP_005892.1', 'NP_001420.2', 'pp', 9999999).
e('NP_005892.1', 'NP_001446.1', 'pp', 9999999).
e('NP_005892.1', 'NP_110378.2', 'pp', 9999999).
e('NP_005892.1', 'NP_000116.2', 'pp', 9999999).
e('NP_005892.1', 'NP_001941.2', 'pp', 9999999).
e('NP_005892.1', 'NP_002458.2', 'pp', 9999999).
e('NP_005892.1', 'NP_612482.2', 'pp', 9999999).
e('NP_002651.2', 'NP_002010.1', 'pp', 9999999).
e('NP_002651.2', 'NP_002733.2', 'pp', 9999999).
e('NP_002651.2', 'NP_005179.2', 'pp', 9999999).
e('NP_002651.2', 'NP_006130.1', 'pp', 9999999).
e('NP_002651.2', 'NP_005307.1', 'pp', 9999999).
e('NP_002651.2', 'NP_722560.1', 'pp', 9999999).
e('NP_002651.2', 'NP_000441.1', 'pp', 9999999).
e('NP_002651.2', 'NP_006550.1', 'pp', 9999999).
e('NP_002651.2', 'NP_000213.1', 'pp', 9999999).
e('NP_002651.2', 'NP_005347.3', 'pp', 9999999).
e('NP_002651.2', 'NP_006089.1', 'pp', 9999999).
e('NP_002651.2', 'NP_005219.2', 'pp', 9999999).
e('NP_002651.2', 'NP_002101.2', 'pp', 9999999).
e('NP_002651.2', 'NP_001762.1', 'pp', 9999999).
e('NP_002651.2', 'NP_005408.1', 'pp', 9999999).
e('NP_002651.2', 'NP_006104.4', 'pp', 9999999).
e('NP_002651.2', 'NP_002652.2', 'pp', 9999999).
e('NP_002651.2', 'NP_002341.1', 'pp', 9999999).
e('NP_002651.2', 'NP_001393.1', 'pp', 9999999).
e('NP_004313.1', 'NP_002699.1', 'pp', 9999999).
e('NP_004313.1', 'NP_006817.1', 'pp', 9999999).
e('NP_004313.1', 'NP_002731.3', 'pp', 9999999).
e('NP_116558.1', 'NP_631961.1', 'pp', 9999999).
e('NP_116558.1', 'NP_004796.1', 'pp', 9999999).
e('NP_116558.1', 'NP_006223.2', 'pp', 9999999).
e('NP_116558.1', 'NP_066951.1', 'pp', 9999999).
e('NP_116558.1', 'NP_002687.1', 'pp', 9999999).
e('NP_116558.1', 'NP_005025.1', 'pp', 9999999).
e('NP_116558.1', 'NP_116558.1', 'pp', 9999999).
e('NP_116558.1', 'NP_002686.2', 'pp', 9999999).
e('NP_116558.1', 'NP_006225.1', 'pp', 9999999).
e('NP_116558.1', 'NP_068809.1', 'pp', 9999999).
e('NP_006073.2', 'NP_065390.1', 'pp', 9999999).
e('NP_006073.2', 'NP_002458.2', 'pp', 9999999).
e('NP_006073.2', 'NP_002850.1', 'pp', 9999999).
e('NP_000061.1', 'NP_003118.1', 'pp', 9999999).
e('NP_000061.1', 'NP_006817.1', 'pp', 9999999).
e('NP_000061.1', 'NP_001449.3', 'pp', 9999999).
e('NP_000623.2', 'NP_002650.1', 'pp', 9999999).
e('NP_002996.1', 'NP_115882.1', 'pp', 9999999).
e('NP_002410.1', 'NP_002410.1', 'pp', 9999999).
e('NP_001091.1', 'NP_006280.2', 'pp', 9999999).
e('NP_001091.1', 'NP_002728.1', 'pp', 9999999).
e('NP_001091.1', 'NP_003364.1', 'pp', 9999999).
e('NP_001091.1', 'NP_006421.2', 'pp', 9999999).
e('NP_001091.1', 'NP_008839.2', 'pp', 9999999).
e('NP_001091.1', 'NP_005498.1', 'pp', 9999999).
e('NP_001091.1', 'NP_002699.1', 'pp', 9999999).
e('NP_001091.1', 'NP_000168.1', 'pp', 9999999).
e('NP_003372.1', 'NP_004615.2', 'pp', 9999999).
e('NP_005270.2', 'NP_002060.4', 'pp', 9999999).
e('NP_003907.3', 'NP_003908.1', 'pp', 9999999).
e('NP_002515.1', 'NP_000624.2', 'pp', 9999999).
e('NP_002515.1', 'NP_006209.2', 'pp', 9999999).
e('NP_002515.1', 'NP_002871.1', 'pp', 9999999).
e('NP_005991.1', 'NP_002364.5', 'pp', 9999999).
e('NP_005991.1', 'NP_002028.1', 'pp', 9999999).
e('NP_005991.1', 'NP_008839.2', 'pp', 9999999).
e('NP_005991.1', 'NP_001070.2', 'pp', 9999999).
e('NP_005991.1', 'NP_002458.2', 'pp', 9999999).
e('NP_001727.1', 'NP_001727.1', 'pp', 9999999).
e('NP_002109.1', 'NP_002222.1', 'pp', 9999999).
e('NP_002109.1', 'NP_001771.1', 'pp', 9999999).
e('NP_002109.1', 'NP_004346.1', 'pp', 9999999).
e('NP_002109.1', 'NP_002111.1', 'pp', 9999999).
e('NP_002109.1', 'NP_061984.2', 'pp', 9999999).
e('NP_003801.1', 'NP_003835.2', 'pp', 9999999).
e('NP_003801.1', 'NP_003102.1', 'pp', 9999999).
e('NP_003801.1', 'NP_612482.2', 'pp', 9999999).
e('NP_003801.1', 'NP_003832.2', 'pp', 9999999).
e('NP_003801.1', 'NP_003801.1', 'pp', 9999999).
e('NP_003801.1', 'NP_003833.3', 'pp', 9999999).
e('NP_003801.1', 'NP_003831.2', 'pp', 9999999).
e('NP_001035.1', 'NP_001035.1', 'pp', 9999999).
e('NP_006588.1', 'NP_068810.2', 'pp', 9999999).
e('NP_006588.1', 'NP_002899.1', 'pp', 9999999).
e('NP_006588.1', 'NP_006500.2', 'pp', 9999999).
e('NP_006588.1', 'NP_000537.3', 'pp', 9999999).
e('NP_006588.1', 'NP_006136.1', 'pp', 9999999).
e('NP_006588.1', 'NP_002493.3', 'pp', 9999999).
e('NP_006588.1', 'NP_061820.1', 'pp', 9999999).
e('NP_006588.1', 'NP_612482.2', 'pp', 9999999).
e('NP_006588.1', 'NP_003945.2', 'pp', 9999999).
e('NP_006588.1', 'NP_065390.1', 'pp', 9999999).
e('NP_006588.1', 'NP_005649.1', 'pp', 9999999).
e('NP_006588.1', 'NP_001057.1', 'pp', 9999999).
e('NP_006588.1', 'NP_002494.2', 'pp', 9999999).
e('NP_006588.1', 'NP_001547.1', 'pp', 9999999).
e('NP_006588.1', 'NP_000312.2', 'pp', 9999999).
e('NP_006588.1', 'NP_003989.2', 'pp', 9999999).
e('NP_006588.1', 'NP_006697.2', 'pp', 9999999).
e('NP_006588.1', 'NP_006817.1', 'pp', 9999999).
e('NP_006588.1', 'NP_003780.1', 'pp', 9999999).
e('NP_006588.1', 'NP_005339.2', 'pp', 9999999).
e('NP_006588.1', 'NP_001056.1', 'pp', 9999999).
e('NP_000065.1', 'NP_000065.1', 'pp', 9999999).
e('NP_036580.2', 'NP_036580.2', 'pp', 9999999).
e('NP_005489.2', 'NP_001274.1', 'pp', 9999999).
e('NP_005489.2', 'NP_115882.1', 'pp', 9999999).
e('NP_005489.2', 'NP_000518.1', 'pp', 9999999).
e('NP_001734.1', 'NP_000116.2', 'pp', 9999999).
e('NP_001734.1', 'NP_001428.1', 'pp', 9999999).
e('NP_001734.1', 'NP_003783.1', 'pp', 9999999).
e('NP_001734.1', 'NP_003190.1', 'pp', 9999999).
e('NP_005017.2', 'NP_852664.1', 'pp', 9999999).
e('NP_005017.2', 'NP_000579.2', 'pp', 9999999).
e('NP_005017.2', 'NP_853510.1', 'pp', 9999999).
e('NP_005017.2', 'NP_005018.1', 'pp', 9999999).
e('NP_005017.2', 'NP_000580.1', 'pp', 9999999).
e('NP_002761.1', 'NP_003055.1', 'pp', 9999999).
e('NP_002125.3', 'NP_002238.2', 'pp', 9999999).
e('NP_001229.1', 'NP_004055.1', 'pp', 9999999).
e('NP_001229.1', 'NP_000380.1', 'pp', 9999999).
e('NP_001229.1', 'NP_001941.2', 'pp', 9999999).
e('NP_001229.1', 'NP_001789.2', 'pp', 9999999).
e('NP_001229.1', 'NP_002899.1', 'pp', 9999999).
e('NP_001229.1', 'NP_001777.1', 'pp', 9999999).
e('NP_001229.1', 'NP_005974.2', 'pp', 9999999).
e('NP_001229.1', 'NP_003061.3', 'pp', 9999999).
e('NP_001229.1', 'NP_003064.2', 'pp', 9999999).
e('NP_001229.1', 'NP_006421.2', 'pp', 9999999).
e('NP_001229.1', 'NP_005602.2', 'pp', 9999999).
e('NP_001229.1', 'NP_003063.2', 'pp', 9999999).
e('NP_001605.1', 'NP_068733.1', 'pp', 9999999).
e('NP_001605.1', 'NP_006861.1', 'pp', 9999999).
e('NP_001605.1', 'NP_005498.1', 'pp', 9999999).
e('NP_001605.1', 'NP_001605.1', 'pp', 9999999).
e('NP_001605.1', 'NP_004351.1', 'pp', 9999999).
e('NP_001605.1', 'NP_003364.1', 'pp', 9999999).
e('NP_001605.1', 'NP_003780.1', 'pp', 9999999).
e('NP_000475.1', 'NP_005550.2', 'pp', 9999999).
e('NP_000475.1', 'NP_002323.1', 'pp', 9999999).
e('NP_000475.1', 'NP_001744.2', 'pp', 9999999).
e('NP_000475.1', 'NP_002077.1', 'pp', 9999999).
e('NP_000475.1', 'NP_002125.3', 'pp', 9999999).
e('NP_000475.1', 'NP_000168.1', 'pp', 9999999).
e('NP_000475.1', 'NP_874369.1', 'pp', 9999999).
e('NP_000475.1', 'NP_000475.1', 'pp', 9999999).
e('NP_000475.1', 'NP_000080.2', 'pp', 9999999).
e('NP_000475.1', 'NP_003020.2', 'pp', 9999999).
e('NP_000475.1', 'NP_002761.1', 'pp', 9999999).
e('NP_000475.1', 'NP_003229.1', 'pp', 9999999).
e('NP_000475.1', 'NP_001837.2', 'pp', 9999999).
e('NP_000475.1', 'NP_000486.1', 'pp', 9999999).
e('NP_000475.1', 'NP_000082.2', 'pp', 9999999).
e('NP_000475.1', 'NP_001836.1', 'pp', 9999999).
e('NP_000475.1', 'NP_001219.2', 'pp', 9999999).
e('NP_000475.1', 'NP_004334.1', 'pp', 9999999).
e('NP_000475.1', 'NP_000651.3', 'pp', 9999999).
e('NP_000475.1', 'NP_058544.2', 'pp', 9999999).
e('NP_000475.1', 'NP_005520.3', 'pp', 9999999).
e('NP_005336.2', 'NP_002814.2', 'pp', 9999999).
e('NP_005336.2', 'NP_006697.2', 'pp', 9999999).
e('NP_005336.2', 'NP_000334.1', 'pp', 9999999).
e('NP_005336.2', 'NP_001252.1', 'pp', 9999999).
e('NP_005336.2', 'NP_005914.1', 'pp', 9999999).
e('NP_005336.2', 'NP_004199.1', 'pp', 9999999).
e('NP_005336.2', 'NP_000537.3', 'pp', 9999999).
e('NP_002721.1', 'NP_000620.2', 'pp', 9999999).
e('NP_002721.1', 'NP_002190.1', 'pp', 9999999).
e('NP_002721.1', 'NP_002725.1', 'pp', 9999999).
e('NP_002721.1', 'NP_005219.2', 'pp', 9999999).
e('NP_054702.1', 'NP_002017.1', 'pp', 9999999).
e('NP_001828.1', 'NP_006264.2', 'pp', 9999999).
e('NP_001828.1', 'NP_002976.2', 'pp', 9999999).
e('NP_001828.1', 'NP_005614.2', 'pp', 9999999).
e('NP_001828.1', 'NP_002977.1', 'pp', 9999999).
e('NP_001828.1', 'NP_002101.2', 'pp', 9999999).
e('NP_001871.2', 'NP_004371.2', 'pp', 9999999).
e('NP_001871.2', 'NP_005350.1', 'pp', 9999999).
e('NP_001871.2', 'NP_002219.1', 'pp', 9999999).
e('NP_001871.2', 'NP_003783.1', 'pp', 9999999).
e('NP_001871.2', 'NP_001871.2', 'pp', 9999999).
e('NP_001871.2', 'NP_005243.1', 'pp', 9999999).
e('NP_001871.2', 'NP_001886.1', 'pp', 9999999).
e('NP_001871.2', 'NP_001306.1', 'pp', 9999999).
e('NP_001871.2', 'NP_001887.1', 'pp', 9999999).
e('NP_001871.2', 'NP_005893.1', 'pp', 9999999).
e('NP_002974.1', 'NP_002974.1', 'pp', 9999999).
e('NP_002974.1', 'NP_002975.1', 'pp', 9999999).
e('NP_002974.1', 'NP_000651.3', 'pp', 9999999).
e('NP_055018.2', 'NP_001762.1', 'pp', 9999999).
e('NP_055018.2', 'NP_003020.2', 'pp', 9999999).
e('NP_055018.2', 'NP_004060.2', 'pp', 9999999).
e('NP_002640.2', 'NP_006817.1', 'pp', 9999999).
e('NP_002640.2', 'NP_005334.1', 'pp', 9999999).
e('NP_002640.2', 'NP_002341.1', 'pp', 9999999).
e('NP_002640.2', 'NP_853510.1', 'pp', 9999999).
e('NP_002640.2', 'NP_203524.1', 'pp', 9999999).
e('NP_002640.2', 'NP_000168.1', 'pp', 9999999).
e('NP_620637.1', 'NP_001056.1', 'pp', 9999999).
e('NP_620637.1', 'NP_001219.2', 'pp', 9999999).
e('NP_620637.1', 'NP_005220.1', 'pp', 9999999).
e('NP_620637.1', 'NP_002458.2', 'pp', 9999999).
e('NP_620637.1', 'NP_005893.1', 'pp', 9999999).
e('NP_620637.1', 'NP_002435.1', 'pp', 9999999).
e('NP_620637.1', 'NP_660186.1', 'pp', 9999999).
e('NP_620637.1', 'NP_003833.3', 'pp', 9999999).
e('NP_620637.1', 'NP_000537.3', 'pp', 9999999).
e('NP_620637.1', 'NP_002899.1', 'pp', 9999999).
e('NP_620637.1', 'NP_002219.1', 'pp', 9999999).
e('NP_620637.1', 'NP_003692.1', 'pp', 9999999).
e('NP_620637.1', 'NP_005334.1', 'pp', 9999999).
e('NP_620637.1', 'NP_001871.2', 'pp', 9999999).
e('NP_001420.2', 'NP_003185.1', 'pp', 9999999).
e('NP_001420.2', 'NP_036472.2', 'pp', 9999999).
e('NP_001420.2', 'NP_003191.1', 'pp', 9999999).
e('NP_001420.2', 'NP_004102.1', 'pp', 9999999).
e('NP_001420.2', 'NP_005418.1', 'pp', 9999999).
e('NP_001420.2', 'NP_001420.2', 'pp', 9999999).
e('NP_001420.2', 'NP_000116.2', 'pp', 9999999).
e('NP_001420.2', 'NP_000537.3', 'pp', 9999999).
e('NP_001420.2', 'NP_003241.2', 'pp', 9999999).
e('NP_001420.2', 'NP_005220.1', 'pp', 9999999).
e('NP_006130.1', 'NP_787058.3', 'pp', 9999999).
e('NP_006130.1', 'NP_002829.2', 'pp', 9999999).
e('NP_006130.1', 'NP_000873.2', 'pp', 9999999).
e('NP_006130.1', 'NP_005182.1', 'pp', 9999999).
e('NP_006130.1', 'NP_005347.3', 'pp', 9999999).
e('NP_002986.1', 'NP_002986.1', 'pp', 9999999).
e('NP_002740.2', 'NP_002871.1', 'pp', 9999999).
e('NP_002740.2', 'NP_002458.2', 'pp', 9999999).
e('NP_005616.2', 'NP_003227.1', 'pp', 9999999).
e('NP_005616.2', 'NP_002988.3', 'pp', 9999999).
e('NP_005616.2', 'NP_002989.2', 'pp', 9999999).
e('NP_005616.2', 'NP_002990.2', 'pp', 9999999).
e('NP_005616.2', 'NP_000259.1', 'pp', 9999999).
e('NP_150634.1', 'NP_127497.1', 'pp', 9999999).
e('NP_150634.1', 'NP_005219.2', 'pp', 9999999).
e('NP_150634.1', 'NP_150634.1', 'pp', 9999999).
e('NP_076918.1', 'NP_001006659.1', 'pp', 9999999).
e('NP_076918.1', 'NP_000577.2', 'pp', 9999999).
e('NP_000871.1', 'NP_002176.2', 'pp', 9999999).
e('NP_000871.1', 'NP_000197.1', 'pp', 9999999).
e('NP_001700.2', 'NP_000116.2', 'pp', 9999999).
e('NP_000905.3', 'NP_002060.4', 'pp', 9999999).
e('NP_000905.3', 'NP_066268.1', 'pp', 9999999).
e('NP_000905.3', 'NP_008819.1', 'pp', 9999999).
e('NP_000064.1', 'NP_000723.1', 'pp', 9999999).
e('NP_004199.1', 'NP_001057.1', 'pp', 9999999).
e('NP_004199.1', 'NP_002493.3', 'pp', 9999999).
e('NP_003248.3', 'NP_003268.1', 'pp', 9999999).
e('NP_003248.3', 'NP_004808.2', 'pp', 9999999).
e('NP_003780.1', 'NP_001056.1', 'pp', 9999999).
e('NP_003780.1', 'NP_004199.1', 'pp', 9999999).
e('NP_003780.1', 'NP_001393.1', 'pp', 9999999).
e('NP_003780.1', 'NP_001949.1', 'pp', 9999999).
e('NP_003780.1', 'NP_003833.3', 'pp', 9999999).
e('NP_003780.1', 'NP_000585.2', 'pp', 9999999).
e('NP_003780.1', 'NP_005649.1', 'pp', 9999999).
e('NP_003780.1', 'NP_003835.2', 'pp', 9999999).
e('NP_003780.1', 'NP_009330.1', 'pp', 9999999).
e('NP_001991.1', 'NP_000557.1', 'pp', 9999999).
e('NP_001991.1', 'NP_001991.1', 'pp', 9999999).
e('NP_000233.1', 'NP_000233.1', 'pp', 9999999).
e('NP_002219.1', 'NP_005243.1', 'pp', 9999999).
e('NP_002219.1', 'NP_002219.1', 'pp', 9999999).
e('NP_002219.1', 'NP_003141.2', 'pp', 9999999).
e('NP_002219.1', 'NP_003185.1', 'pp', 9999999).
e('NP_002219.1', 'NP_001348.2', 'pp', 9999999).
e('NP_002219.1', 'NP_005893.1', 'pp', 9999999).
e('NP_002219.1', 'NP_004597.2', 'pp', 9999999).
e('NP_002219.1', 'NP_001886.1', 'pp', 9999999).
e('NP_002219.1', 'NP_004074.2', 'pp', 9999999).
e('NP_002219.1', 'NP_056271.2', 'pp', 9999999).
e('NP_002219.1', 'NP_003280.2', 'pp', 9999999).
e('NP_002219.1', 'NP_001887.1', 'pp', 9999999).
e('NP_002219.1', 'NP_009330.1', 'pp', 9999999).
e('NP_002219.1', 'NP_000116.2', 'pp', 9999999).
e('NP_002219.1', 'NP_001955.1', 'pp', 9999999).
e('NP_002219.1', 'NP_003734.3', 'pp', 9999999).
e('NP_002219.1', 'NP_001306.1', 'pp', 9999999).
e('NP_002219.1', 'NP_005350.1', 'pp', 9999999).
e('NP_002219.1', 'NP_612482.2', 'pp', 9999999).
e('NP_002219.1', 'NP_005892.1', 'pp', 9999999).
e('NP_000602.1', 'NP_005408.1', 'pp', 9999999).
e('NP_000602.1', 'NP_005350.1', 'pp', 9999999).
e('NP_002975.1', 'NP_002975.1', 'pp', 9999999).
e('NP_002743.3', 'NP_000312.2', 'pp', 9999999).
e('NP_002743.3', 'NP_001871.2', 'pp', 9999999).
e('NP_002743.3', 'NP_005220.1', 'pp', 9999999).
e('NP_002743.3', 'NP_000537.3', 'pp', 9999999).
e('NP_002743.3', 'NP_005517.1', 'pp', 9999999).
e('NP_002743.3', 'NP_002219.1', 'pp', 9999999).
e('NP_004098.1', 'NP_004098.1', 'pp', 9999999).
e('NP_000032.1', 'NP_002989.2', 'pp', 9999999).
e('NP_000032.1', 'NP_000475.1', 'pp', 9999999).
e('NP_000032.1', 'NP_002365.3', 'pp', 9999999).
e('NP_000032.1', 'NP_000518.1', 'pp', 9999999).
e('NP_000032.1', 'NP_002323.1', 'pp', 9999999).
e('NP_001743.1', 'NP_002825.3', 'pp', 9999999).
e('NP_001743.1', 'NP_001743.1', 'pp', 9999999).
e('NP_109587.1', 'NP_002871.1', 'pp', 9999999).
e('NP_000291.1', 'NP_000291.1', 'pp', 9999999).
e('NP_000034.1', 'NP_000630.1', 'pp', 9999999).
e('NP_000034.1', 'NP_005347.3', 'pp', 9999999).
e('NP_000034.1', 'NP_003833.3', 'pp', 9999999).
e('NP_000034.1', 'NP_932070.1', 'pp', 9999999).
e('NP_000034.1', 'NP_002435.1', 'pp', 9999999).
e('NP_000034.1', 'NP_001895.1', 'pp', 9999999).
e('NP_000034.1', 'NP_001056.1', 'pp', 9999999).
e('NP_000034.1', 'NP_003780.1', 'pp', 9999999).
e('NP_000034.1', 'NP_874369.1', 'pp', 9999999).
e('NP_000034.1', 'NP_004300.1', 'pp', 9999999).
e('NP_000034.1', 'NP_620637.1', 'pp', 9999999).
e('NP_000034.1', 'NP_001655.1', 'pp', 9999999).
e('NP_000034.1', 'NP_001219.2', 'pp', 9999999).
e('NP_005192.1', 'NP_002972.1', 'pp', 9999999).
e('NP_005192.1', 'NP_002975.1', 'pp', 9999999).
e('NP_006414.1', 'NP_006414.1', 'pp', 9999999).
e('NP_000083.3', 'NP_004985.2', 'pp', 9999999).
e('NP_000083.3', 'NP_002017.1', 'pp', 9999999).
e('NP_002529.1', 'NP_113671.3', 'pp', 9999999).
e('NP_002529.1', 'NP_003248.3', 'pp', 9999999).
e('NP_002529.1', 'NP_004808.2', 'pp', 9999999).
e('NP_008819.1', 'NP_067627.2', 'pp', 9999999).
e('NP_008819.1', 'NP_005219.2', 'pp', 9999999).
e('NP_008819.1', 'NP_005339.2', 'pp', 9999999).
e('NP_008819.1', 'NP_003191.1', 'pp', 9999999).
e('NP_008819.1', 'NP_003783.1', 'pp', 9999999).
e('NP_008819.1', 'NP_003647.1', 'pp', 9999999).
e('NP_008819.1', 'NP_001228.1', 'pp', 9999999).
e('NP_008819.1', 'NP_000116.2', 'pp', 9999999).
e('NP_008819.1', 'NP_001428.1', 'pp', 9999999).
e('NP_008819.1', 'NP_003190.1', 'pp', 9999999).
e('NP_002649.1', 'NP_002650.1', 'pp', 9999999).
e('NP_002649.1', 'NP_002649.1', 'pp', 9999999).
e('NP_004055.1', 'NP_002257.1', 'pp', 9999999).
e('NP_004055.1', 'NP_006817.1', 'pp', 9999999).
e('NP_004055.1', 'NP_005974.2', 'pp', 9999999).
e('NP_004055.1', 'NP_001446.1', 'pp', 9999999).
e('NP_004055.1', 'NP_000066.1', 'pp', 9999999).
e('NP_004055.1', 'NP_003905.1', 'pp', 9999999).
e('NP_004055.1', 'NP_001789.2', 'pp', 9999999).
e('NP_612815.1', 'NP_001220.2', 'pp', 9999999).
e('NP_612815.1', 'NP_055232.1', 'pp', 9999999).
e('NP_612815.1', 'NP_004315.1', 'pp', 9999999).
e('NP_612815.1', 'NP_061820.1', 'pp', 9999999).
e('NP_612815.1', 'NP_001219.2', 'pp', 9999999).
e('NP_612815.1', 'NP_004314.4', 'pp', 9999999).
e('NP_612815.1', 'NP_000537.3', 'pp', 9999999).
e('NP_612815.1', 'NP_004313.1', 'pp', 9999999).
e('NP_612815.1', 'NP_932070.1', 'pp', 9999999).
e('NP_612815.1', 'NP_002699.1', 'pp', 9999999).
e('NP_000689.1', 'NP_002077.1', 'pp', 9999999).
e('NP_077734.1', 'NP_874369.1', 'pp', 9999999).
e('NP_077734.1', 'NP_000920.1', 'pp', 9999999).
e('NP_109592.1', 'NP_000213.1', 'pp', 9999999).
e('NP_002871.1', 'NP_002218.2', 'pp', 9999999).
e('NP_002871.1', 'NP_005347.3', 'pp', 9999999).
e('NP_002871.1', 'NP_002458.2', 'pp', 9999999).
e('NP_002871.1', 'NP_005914.1', 'pp', 9999999).
e('NP_002871.1', 'NP_000312.2', 'pp', 9999999).
e('NP_002871.1', 'NP_005408.1', 'pp', 9999999).
e('NP_002871.1', 'NP_006817.1', 'pp', 9999999).
e('NP_002871.1', 'NP_005602.2', 'pp', 9999999).
e('NP_001269.3', 'NP_008996.1', 'pp', 9999999).
e('NP_001269.3', 'NP_068810.2', 'pp', 9999999).
e('NP_001269.3', 'NP_000537.3', 'pp', 9999999).
e('NP_001269.3', 'NP_065390.1', 'pp', 9999999).
e('NP_001269.3', 'NP_003989.2', 'pp', 9999999).
e('NP_001269.3', 'NP_003930.1', 'pp', 9999999).
e('NP_001269.3', 'NP_001056.1', 'pp', 9999999).
e('NP_001269.3', 'NP_001446.1', 'pp', 9999999).
e('NP_001269.3', 'NP_002494.2', 'pp', 9999999).
e('NP_001269.3', 'NP_003945.2', 'pp', 9999999).
e('NP_001269.3', 'NP_001269.3', 'pp', 9999999).
e('NP_001269.3', 'NP_002410.1', 'pp', 9999999).
e('NP_001269.3', 'NP_001895.1', 'pp', 9999999).
e('NP_001269.3', 'NP_002458.2', 'pp', 9999999).
e('NP_001269.3', 'NP_000116.2', 'pp', 9999999).
e('NP_001269.3', 'NP_000575.1', 'pp', 9999999).
e('NP_001269.3', 'NP_689476.2', 'pp', 9999999).
e('NP_005808.2', 'NP_005808.2', 'pp', 9999999).
e('NP_000030.1', 'NP_000030.1', 'pp', 9999999).
e('NP_000030.1', 'NP_005010.2', 'pp', 9999999).
e('NP_002435.1', 'NP_001056.1', 'pp', 9999999).
e('NP_002435.1', 'NP_002435.1', 'pp', 9999999).
e('NP_001233.1', 'NP_004610.1', 'pp', 9999999).
e('NP_003832.2', 'NP_000537.3', 'pp', 9999999).
e('NP_006359.3', 'NP_000108.1', 'pp', 9999999).
e('NP_006359.3', 'NP_004074.2', 'pp', 9999999).
e('NP_006359.3', 'NP_006359.3', 'pp', 9999999).
e('NP_061820.1', 'NP_001907.2', 'pp', 9999999).
e('NP_001726.2', 'NP_001727.1', 'pp', 9999999).
e('NP_001726.2', 'NP_000055.2', 'pp', 9999999).
e('NP_003362.2', 'NP_001656.2', 'pp', 9999999).
e('NP_003362.2', 'NP_001655.1', 'pp', 9999999).
e('NP_003362.2', 'NP_000601.3', 'pp', 9999999).
e('NP_003362.2', 'NP_003736.1', 'pp', 9999999).
e('NP_003362.2', 'NP_002077.1', 'pp', 9999999).
e('NP_003362.2', 'NP_005219.2', 'pp', 9999999).
e('NP_003362.2', 'NP_005179.2', 'pp', 9999999).
e('NP_005507.3', 'NP_001759.3', 'pp', 9999999).
e('NP_005507.3', 'NP_005507.3', 'pp', 9999999).
e('NP_005025.1', 'NP_005025.1', 'pp', 9999999).
e('NP_002562.2', 'NP_002829.2', 'pp', 9999999).
e('NP_000933.1', 'NP_003143.2', 'pp', 9999999).
e('NP_001900.1', 'NP_002017.1', 'pp', 9999999).
e('NP_001900.1', 'NP_001900.1', 'pp', 9999999).
e('NP_004521.1', 'NP_004521.1', 'pp', 9999999).
e('NP_004521.1', 'NP_003237.2', 'pp', 9999999).
e('NP_004521.1', 'NP_000651.3', 'pp', 9999999).
e('NP_004521.1', 'NP_003246.1', 'pp', 9999999).
e('NP_002195.1', 'NP_003246.1', 'pp', 9999999).
e('NP_002195.1', 'NP_002222.1', 'pp', 9999999).
e('NP_002195.1', 'NP_000218.2', 'pp', 9999999).
e('NP_002195.1', 'NP_002017.1', 'pp', 9999999).
e('NP_002458.2', 'NP_036218.1', 'pp', 9999999).
e('NP_002458.2', 'NP_005372.2', 'pp', 9999999).
e('NP_005391.1', 'NP_057535.1', 'pp', 9999999).
e('NP_005391.1', 'NP_005408.1', 'pp', 9999999).
e('NP_005391.1', 'NP_006089.1', 'pp', 9999999).
e('NP_005391.1', 'NP_005391.1', 'pp', 9999999).
e('NP_005391.1', 'NP_002733.2', 'pp', 9999999).
e('NP_005391.1', 'NP_002871.1', 'pp', 9999999).
e('NP_004334.1', 'NP_004334.1', 'pp', 9999999).
e('NP_004334.1', 'NP_002323.1', 'pp', 9999999).
e('NP_004334.1', 'NP_001757.1', 'pp', 9999999).
e('NP_004334.1', 'NP_003237.2', 'pp', 9999999).
e('NP_004334.1', 'NP_002195.1', 'pp', 9999999).
e('NP_004334.1', 'NP_001241.1', 'pp', 9999999).
e('NP_004334.1', 'NP_000233.1', 'pp', 9999999).
e('NP_000792.1', 'NP_000792.1', 'pp', 9999999).
e('NP_002643.1', 'NP_000607.1', 'pp', 9999999).
e('NP_004162.2', 'NP_004162.2', 'pp', 9999999).
e('NP_002882.3', 'NP_006817.1', 'pp', 9999999).
e('NP_006104.4', 'NP_003020.2', 'pp', 9999999).
e('NP_006104.4', 'NP_008839.2', 'pp', 9999999).
e('NP_006104.4', 'NP_005219.2', 'pp', 9999999).
e('NP_006104.4', 'NP_000866.1', 'pp', 9999999).
e('NP_005347.3', 'NP_006279.2', 'pp', 9999999).
e('NP_005347.3', 'NP_003141.2', 'pp', 9999999).
e('NP_005347.3', 'NP_065390.1', 'pp', 9999999).
e('NP_005347.3', 'NP_005179.2', 'pp', 9999999).
e('NP_005347.3', 'NP_004094.3', 'pp', 9999999).
e('NP_005347.3', 'NP_055382.2', 'pp', 9999999).
e('NP_005347.3', 'NP_006550.1', 'pp', 9999999).
e('NP_005347.3', 'NP_005347.3', 'pp', 9999999).
e('NP_005347.3', 'NP_000560.5', 'pp', 9999999).
e('NP_005347.3', 'NP_000565.1', 'pp', 9999999).
e('NP_001760.1', 'NP_001771.1', 'pp', 9999999).
e('NP_001760.1', 'NP_002222.1', 'pp', 9999999).
e('NP_001760.1', 'NP_000213.1', 'pp', 9999999).
e('NP_001760.1', 'NP_002195.1', 'pp', 9999999).
e('NP_001760.1', 'NP_002196.2', 'pp', 9999999).
e('NP_001760.1', 'NP_000602.1', 'pp', 9999999).
e('NP_001760.1', 'NP_004347.1', 'pp', 9999999).
e('NP_002825.3', 'NP_000409.1', 'pp', 9999999).
e('NP_002825.3', 'NP_003141.2', 'pp', 9999999).
e('NP_002825.3', 'NP_003020.2', 'pp', 9999999).
e('NP_002825.3', 'NP_002218.2', 'pp', 9999999).
e('NP_002825.3', 'NP_722560.1', 'pp', 9999999).
e('NP_002825.3', 'NP_001056.1', 'pp', 9999999).
e('NP_002825.3', 'NP_000213.1', 'pp', 9999999).
e('NP_002825.3', 'NP_002850.1', 'pp', 9999999).
e('NP_002825.3', 'NP_003143.2', 'pp', 9999999).
e('NP_002825.3', 'NP_000620.2', 'pp', 9999999).
e('NP_002825.3', 'NP_005219.2', 'pp', 9999999).
e('NP_002825.3', 'NP_000866.1', 'pp', 9999999).
e('NP_002825.3', 'NP_000441.1', 'pp', 9999999).
e('NP_002825.3', 'NP_002010.1', 'pp', 9999999).
e('NP_002825.3', 'NP_005347.3', 'pp', 9999999).
e('NP_002825.3', 'NP_005205.2', 'pp', 9999999).
e('NP_002825.3', 'NP_004094.3', 'pp', 9999999).
e('NP_000824.1', 'NP_005408.1', 'pp', 9999999).
e('NP_000824.1', 'NP_004094.3', 'pp', 9999999).
e('NP_000824.1', 'NP_597702.1', 'pp', 9999999).
e('NP_000824.1', 'NP_619635.1', 'pp', 9999999).
e('NP_000824.1', 'NP_004504.3', 'pp', 9999999).
e('NP_037361.1', 'NP_061820.1', 'pp', 9999999).
e('NP_037361.1', 'NP_001219.2', 'pp', 9999999).
e('NP_037361.1', 'NP_612815.1', 'pp', 9999999).
e('NP_037361.1', 'NP_005336.2', 'pp', 9999999).
e('NP_037361.1', 'NP_127497.1', 'pp', 9999999).
e('NP_037361.1', 'NP_001220.2', 'pp', 9999999).
e('NP_000570.1', 'NP_005347.3', 'pp', 9999999).
e('NP_000570.1', 'NP_005614.2', 'pp', 9999999).
e('NP_000570.1', 'NP_002975.1', 'pp', 9999999).
e('NP_000570.1', 'NP_002974.1', 'pp', 9999999).
e('NP_000570.1', 'NP_004094.3', 'pp', 9999999).
e('NP_000570.1', 'NP_002973.1', 'pp', 9999999).
e('NP_000570.1', 'NP_002977.1', 'pp', 9999999).
e('NP_000570.1', 'NP_000639.1', 'pp', 9999999).
e('NP_000570.1', 'NP_006264.2', 'pp', 9999999).
e('NP_000570.1', 'NP_002976.2', 'pp', 9999999).
e('NP_004337.2', 'NP_002904.3', 'pp', 9999999).
e('NP_004337.2', 'NP_004337.2', 'pp', 9999999).
e('NP_004337.2', 'NP_004392.1', 'pp', 9999999).
e('NP_004337.2', 'NP_000312.2', 'pp', 9999999).
e('NP_004337.2', 'NP_004604.2', 'pp', 9999999).
e('NP_004337.2', 'NP_006652.1', 'pp', 9999999).
e('NP_004337.2', 'NP_005649.1', 'pp', 9999999).
e('NP_004337.2', 'NP_002148.1', 'pp', 9999999).
e('NP_004337.2', 'NP_002147.2', 'pp', 9999999).
e('NP_004337.2', 'NP_001895.1', 'pp', 9999999).
e('NP_004337.2', 'NP_004590.2', 'pp', 9999999).
e('NP_004337.2', 'NP_005564.1', 'pp', 9999999).
e('NP_002827.1', 'NP_002827.1', 'pp', 9999999).
e('NP_002560.1', 'NP_002323.1', 'pp', 9999999).
e('NP_002560.1', 'NP_004059.2', 'pp', 9999999).
e('NP_002560.1', 'NP_001447.2', 'pp', 9999999).
e('NP_002560.1', 'NP_060496.2', 'pp', 9999999).
e('NP_002560.1', 'NP_001449.3', 'pp', 9999999).
e('NP_005243.1', 'NP_036472.2', 'pp', 9999999).
e('NP_005243.1', 'NP_003989.2', 'pp', 9999999).
e('NP_000928.1', 'NP_002687.1', 'pp', 9999999).
e('NP_000928.1', 'NP_003160.2', 'pp', 9999999).
e('NP_000928.1', 'NP_001251.1', 'pp', 9999999).
e('NP_000928.1', 'NP_066951.1', 'pp', 9999999).
e('NP_000928.1', 'NP_001420.2', 'pp', 9999999).
e('NP_000928.1', 'NP_001348.2', 'pp', 9999999).
e('NP_000928.1', 'NP_004796.1', 'pp', 9999999).
e('NP_000928.1', 'NP_000445.1', 'pp', 9999999).
e('NP_000928.1', 'NP_000237.1', 'pp', 9999999).
e('NP_000928.1', 'NP_002686.2', 'pp', 9999999).
e('NP_000928.1', 'NP_005634.1', 'pp', 9999999).
e('NP_000928.1', 'NP_003185.1', 'pp', 9999999).
e('NP_000928.1', 'NP_002895.3', 'pp', 9999999).
e('NP_000928.1', 'NP_006747.1', 'pp', 9999999).
e('NP_000928.1', 'NP_001252.1', 'pp', 9999999).
e('NP_000928.1', 'NP_004255.2', 'pp', 9999999).
e('NP_000928.1', 'NP_002458.2', 'pp', 9999999).
e('NP_000928.1', 'NP_116558.1', 'pp', 9999999).
e('NP_000928.1', 'NP_005181.2', 'pp', 9999999).
e('NP_000928.1', 'NP_000575.1', 'pp', 9999999).
e('NP_000928.1', 'NP_006223.2', 'pp', 9999999).
e('NP_000928.1', 'NP_006697.2', 'pp', 9999999).
e('NP_000928.1', 'NP_068809.1', 'pp', 9999999).
e('NP_000928.1', 'NP_002701.1', 'pp', 9999999).
e('NP_000928.1', 'NP_006275.1', 'pp', 9999999).
e('NP_000928.1', 'NP_003875.3', 'pp', 9999999).
e('NP_000928.1', 'NP_003061.3', 'pp', 9999999).
e('NP_000928.1', 'NP_003063.2', 'pp', 9999999).
e('NP_000928.1', 'NP_004371.2', 'pp', 9999999).
e('NP_000928.1', 'NP_004706.3', 'pp', 9999999).
e('NP_000928.1', 'NP_002222.1', 'pp', 9999999).
e('NP_000928.1', 'NP_003064.2', 'pp', 9999999).
e('NP_000591.1', 'NP_000556.1', 'pp', 9999999).
e('NP_000827.1', 'NP_055040.2', 'pp', 9999999).
e('NP_000827.1', 'NP_004504.3', 'pp', 9999999).
e('NP_000827.1', 'NP_002365.3', 'pp', 9999999).
e('NP_000827.1', 'NP_003248.3', 'pp', 9999999).
e('NP_002218.2', 'NP_003143.2', 'pp', 9999999).
e('NP_002218.2', 'NP_009330.1', 'pp', 9999999).
e('NP_002218.2', 'NP_004094.3', 'pp', 9999999).
e('NP_002218.2', 'NP_003141.2', 'pp', 9999999).
e('NP_002218.2', 'NP_002650.1', 'pp', 9999999).
e('NP_002218.2', 'NP_001056.1', 'pp', 9999999).
e('NP_002218.2', 'NP_003736.1', 'pp', 9999999).
e('NP_005331.1', 'NP_005331.1', 'pp', 9999999).
e('NP_002145.3', 'NP_000116.2', 'pp', 9999999).
e('NP_002145.3', 'NP_003012.1', 'pp', 9999999).
e('NP_002145.3', 'NP_002257.1', 'pp', 9999999).
e('NP_002145.3', 'NP_006592.3', 'pp', 9999999).
e('NP_002145.3', 'NP_006697.2', 'pp', 9999999).
e('NP_002028.1', 'NP_005202.2', 'pp', 9999999).
e('NP_002028.1', 'NP_002352.1', 'pp', 9999999).
e('NP_002028.1', 'NP_001993.2', 'pp', 9999999).
e('NP_002028.1', 'NP_000565.1', 'pp', 9999999).
e('NP_002028.1', 'NP_005179.2', 'pp', 9999999).
e('NP_002028.1', 'NP_001895.1', 'pp', 9999999).
e('NP_002028.1', 'NP_722560.1', 'pp', 9999999).
e('NP_002028.1', 'NP_002651.2', 'pp', 9999999).
e('NP_002028.1', 'NP_000824.1', 'pp', 9999999).
e('NP_002028.1', 'NP_005205.2', 'pp', 9999999).
e('NP_002028.1', 'NP_003736.1', 'pp', 9999999).
e('NP_002028.1', 'NP_852664.1', 'pp', 9999999).
e('NP_002028.1', 'NP_000034.1', 'pp', 9999999).
e('NP_002028.1', 'NP_002650.1', 'pp', 9999999).
e('NP_002028.1', 'NP_002825.3', 'pp', 9999999).
e('NP_002028.1', 'NP_932170.1', 'pp', 9999999).
e('NP_002028.1', 'NP_002652.2', 'pp', 9999999).
e('NP_002028.1', 'NP_003114.1', 'pp', 9999999).
e('NP_002028.1', 'NP_000601.3', 'pp', 9999999).
e('NP_002028.1', 'NP_002028.1', 'pp', 9999999).
e('NP_002028.1', 'NP_001777.1', 'pp', 9999999).
e('NP_002028.1', 'NP_004374.1', 'pp', 9999999).
e('NP_002028.1', 'NP_002827.1', 'pp', 9999999).
e('NP_002028.1', 'NP_005419.2', 'pp', 9999999).
e('NP_002028.1', 'NP_006279.2', 'pp', 9999999).
e('NP_002028.1', 'NP_006089.1', 'pp', 9999999).
e('NP_002028.1', 'NP_002176.2', 'pp', 9999999).
e('NP_002028.1', 'NP_006248.1', 'pp', 9999999).
e('NP_002028.1', 'NP_002131.2', 'pp', 9999999).
e('NP_002028.1', 'NP_000630.1', 'pp', 9999999).
e('NP_002028.1', 'NP_002829.2', 'pp', 9999999).
e('NP_002028.1', 'NP_055469.2', 'pp', 9999999).
e('NP_002028.1', 'NP_000825.1', 'pp', 9999999).
e('NP_002028.1', 'NP_006550.1', 'pp', 9999999).
e('NP_002028.1', 'NP_001070.2', 'pp', 9999999).
e('NP_002028.1', 'NP_002871.1', 'pp', 9999999).
e('NP_002028.1', 'NP_006194.2', 'pp', 9999999).
e('NP_002028.1', 'NP_002850.1', 'pp', 9999999).
e('NP_002028.1', 'NP_004094.3', 'pp', 9999999).
e('NP_002028.1', 'NP_001758.1', 'pp', 9999999).
e('NP_002028.1', 'NP_055382.2', 'pp', 9999999).
e('NP_002028.1', 'NP_005018.1', 'pp', 9999999).
e('NP_002028.1', 'NP_006073.2', 'pp', 9999999).
e('NP_002028.1', 'NP_004351.1', 'pp', 9999999).
e('NP_001502.1', 'NP_001502.1', 'pp', 9999999).
e('NP_009330.1', 'NP_001420.2', 'pp', 9999999).
e('NP_009330.1', 'NP_001056.1', 'pp', 9999999).
e('NP_009330.1', 'NP_009330.1', 'pp', 9999999).
e('NP_009330.1', 'NP_001057.1', 'pp', 9999999).
e('NP_002729.2', 'NP_002739.1', 'pp', 9999999).
e('NP_002729.2', 'NP_036540.3', 'pp', 9999999).
e('NP_002729.2', 'NP_002408.3', 'pp', 9999999).
e('NP_002729.2', 'NP_003118.1', 'pp', 9999999).
e('NP_002729.2', 'NP_006089.1', 'pp', 9999999).
e('NP_002729.2', 'NP_005564.1', 'pp', 9999999).
e('NP_002729.2', 'NP_003141.2', 'pp', 9999999).
e('NP_002167.1', 'NP_002167.1', 'pp', 9999999).
e('NP_002167.1', 'NP_000620.2', 'pp', 9999999).
e('NP_001102.2', 'NP_003391.1', 'pp', 9999999).
e('NP_001836.1', 'NP_004985.2', 'pp', 9999999).
e('NP_001836.1', 'NP_002017.1', 'pp', 9999999).
e('NP_001836.1', 'NP_001836.1', 'pp', 9999999).
e('NP_001836.1', 'NP_001837.2', 'pp', 9999999).
e('NP_000367.1', 'NP_002706.1', 'pp', 9999999).
e('NP_000367.1', 'NP_009330.1', 'pp', 9999999).
e('NP_000367.1', 'NP_004314.4', 'pp', 9999999).
e('NP_000367.1', 'NP_002219.1', 'pp', 9999999).
e('NP_000367.1', 'NP_003734.3', 'pp', 9999999).
e('NP_000367.1', 'NP_858045.1', 'pp', 9999999).
e('NP_000367.1', 'NP_003063.2', 'pp', 9999999).
e('NP_000367.1', 'NP_000367.1', 'pp', 9999999).
e('NP_000367.1', 'NP_036377.1', 'pp', 9999999).
e('NP_000367.1', 'NP_006531.1', 'pp', 9999999).
e('NP_000367.1', 'NP_001790.1', 'pp', 9999999).
e('NP_000367.1', 'NP_000312.2', 'pp', 9999999).
e('NP_000367.1', 'NP_001505.1', 'pp', 9999999).
e('NP_000367.1', 'NP_005893.1', 'pp', 9999999).
e('NP_006248.1', 'NP_002341.1', 'pp', 9999999).
e('NP_006248.1', 'NP_001547.1', 'pp', 9999999).
e('NP_006248.1', 'NP_000646.1', 'pp', 9999999).
e('NP_006248.1', 'NP_001269.3', 'pp', 9999999).
e('NP_005602.2', 'NP_004597.2', 'pp', 9999999).
e('NP_005602.2', 'NP_005216.1', 'pp', 9999999).
e('NP_005602.2', 'NP_036377.1', 'pp', 9999999).
e('NP_005602.2', 'NP_002383.2', 'pp', 9999999).
e('NP_005602.2', 'NP_001941.2', 'pp', 9999999).
e('NP_005602.2', 'NP_005941.1', 'pp', 9999999).
e('NP_002107.3', 'NP_001759.3', 'pp', 9999999).
e('NP_002107.3', 'NP_004334.1', 'pp', 9999999).
e('NP_002087.1', 'NP_000928.1', 'pp', 9999999).
e('NP_002087.1', 'NP_004119.1', 'pp', 9999999).
e('NP_002087.1', 'NP_002794.1', 'pp', 9999999).
e('NP_002087.1', 'NP_004255.2', 'pp', 9999999).
e('NP_002087.1', 'NP_002189.1', 'pp', 9999999).
e('NP_002087.1', 'NP_003122.1', 'pp', 9999999).
e('NP_002087.1', 'NP_002458.2', 'pp', 9999999).
e('NP_002087.1', 'NP_004597.2', 'pp', 9999999).
e('NP_002087.1', 'NP_005634.1', 'pp', 9999999).
e('NP_002087.1', 'NP_003185.1', 'pp', 9999999).
e('NP_002087.1', 'NP_004706.3', 'pp', 9999999).
e('NP_066953.1', 'NP_066953.1', 'pp', 9999999).
e('NP_066953.1', 'NP_001941.2', 'pp', 9999999).
e('NP_066953.1', 'NP_000312.2', 'pp', 9999999).
e('NP_066953.1', 'NP_000935.1', 'pp', 9999999).
e('NP_066953.1', 'NP_000936.1', 'pp', 9999999).
e('NP_002744.1', 'NP_000537.3', 'pp', 9999999).
e('NP_002744.1', 'NP_002219.1', 'pp', 9999999).
e('NP_002725.1', 'NP_002726.1', 'pp', 9999999).
e('NP_002725.1', 'NP_005219.2', 'pp', 9999999).
e('NP_002725.1', 'NP_002725.1', 'pp', 9999999).
e('NP_002700.1', 'NP_054829.2', 'pp', 9999999).
e('NP_002700.1', 'NP_722560.1', 'pp', 9999999).
e('NP_002700.1', 'NP_005372.2', 'pp', 9999999).
e('NP_002700.1', 'NP_003064.2', 'pp', 9999999).
e('NP_006000.2', 'NP_005075.2', 'pp', 9999999).
e('NP_006000.2', 'NP_005339.2', 'pp', 9999999).
e('NP_006000.2', 'NP_002458.2', 'pp', 9999999).
e('NP_006000.2', 'NP_149124.3', 'pp', 9999999).
e('NP_002687.1', 'NP_006223.2', 'pp', 9999999).
e('NP_002687.1', 'NP_631961.1', 'pp', 9999999).
e('NP_002687.1', 'NP_002687.1', 'pp', 9999999).
e('NP_001609.1', 'NP_008835.5', 'pp', 9999999).
e('NP_001609.1', 'NP_068810.2', 'pp', 9999999).
e('NP_001609.1', 'NP_003241.2', 'pp', 9999999).
e('NP_001609.1', 'NP_002583.1', 'pp', 9999999).
e('NP_001609.1', 'NP_000380.1', 'pp', 9999999).
e('NP_001609.1', 'NP_003277.1', 'pp', 9999999).
e('NP_001609.1', 'NP_000537.3', 'pp', 9999999).
e('NP_001609.1', 'NP_004337.2', 'pp', 9999999).
e('NP_001609.1', 'NP_002688.2', 'pp', 9999999).
e('NP_001609.1', 'NP_000624.2', 'pp', 9999999).
e('NP_001609.1', 'NP_003989.2', 'pp', 9999999).
e('NP_001547.1', 'NP_001269.3', 'pp', 9999999).
e('NP_001547.1', 'NP_000575.1', 'pp', 9999999).
e('NP_001547.1', 'NP_065390.1', 'pp', 9999999).
e('NP_001547.1', 'NP_003945.2', 'pp', 9999999).
e('NP_001547.1', 'NP_001895.1', 'pp', 9999999).
e('NP_001547.1', 'NP_001547.1', 'pp', 9999999).
e('NP_001547.1', 'NP_001056.1', 'pp', 9999999).
e('NP_001547.1', 'NP_002494.2', 'pp', 9999999).
e('NP_001547.1', 'NP_002410.1', 'pp', 9999999).
e('NP_001547.1', 'NP_008996.1', 'pp', 9999999).
e('NP_001547.1', 'NP_003989.2', 'pp', 9999999).
e('NP_001547.1', 'NP_001446.1', 'pp', 9999999).
e('NP_001547.1', 'NP_821080.1', 'pp', 9999999).
e('NP_000610.2', 'NP_000610.2', 'pp', 9999999).
e('NP_000610.2', 'NP_005525.2', 'pp', 9999999).
e('NP_003371.2', 'NP_002777.1', 'pp', 9999999).
e('NP_003371.2', 'NP_003397.1', 'pp', 9999999).
e('NP_003371.2', 'NP_008998.1', 'pp', 9999999).
e('NP_003371.2', 'NP_005177.2', 'pp', 9999999).
e('NP_003371.2', 'NP_000436.2', 'pp', 9999999).
e('NP_003371.2', 'NP_079120.1', 'pp', 9999999).
e('NP_003371.2', 'NP_003371.2', 'pp', 9999999).
e('NP_003371.2', 'NP_003780.1', 'pp', 9999999).
e('NP_036472.2', 'NP_036472.2', 'pp', 9999999).
e('NP_005154.2', 'NP_005339.2', 'pp', 9999999).
e('NP_005154.2', 'NP_002383.2', 'pp', 9999999).
e('NP_005154.2', 'NP_000256.3', 'pp', 9999999).
e('NP_005154.2', 'NP_005362.2', 'pp', 9999999).
e('NP_005154.2', 'NP_002735.3', 'pp', 9999999).
e('NP_005154.2', 'NP_002126.2', 'pp', 9999999).
e('NP_005154.2', 'NP_001886.1', 'pp', 9999999).
e('NP_005154.2', 'NP_003152.1', 'pp', 9999999).
e('NP_005154.2', 'NP_003397.1', 'pp', 9999999).
e('NP_005154.2', 'NP_003692.1', 'pp', 9999999).
e('NP_005154.2', 'NP_002084.2', 'pp', 9999999).
e('NP_005154.2', 'NP_001269.3', 'pp', 9999999).
e('NP_005154.2', 'NP_008835.5', 'pp', 9999999).
e('NP_005154.2', 'NP_002410.1', 'pp', 9999999).
e('NP_005154.2', 'NP_009225.1', 'pp', 9999999).
e('NP_005154.2', 'NP_002871.1', 'pp', 9999999).
e('NP_005154.2', 'NP_002567.3', 'pp', 9999999).
e('NP_005154.2', 'NP_006248.1', 'pp', 9999999).
e('NP_001772.1', 'NP_001772.1', 'pp', 9999999).
e('NP_001274.1', 'NP_003908.1', 'pp', 9999999).
e('NP_000791.1', 'NP_000791.1', 'pp', 9999999).
e('NP_002178.2', 'NP_002178.2', 'pp', 9999999).
e('NP_000954.1', 'NP_000537.3', 'pp', 9999999).
e('NP_000954.1', 'NP_000954.1', 'pp', 9999999).
e('NP_004985.2', 'NP_002017.1', 'pp', 9999999).
e('NP_004985.2', 'NP_002414.1', 'pp', 9999999).
e('NP_004985.2', 'NP_003237.2', 'pp', 9999999).
e('NP_004985.2', 'NP_004985.2', 'pp', 9999999).
e('NP_001829.1', 'NP_002980.1', 'pp', 9999999).
e('NP_000592.3', 'NP_002988.3', 'pp', 9999999).
e('NP_000592.3', 'NP_000592.3', 'pp', 9999999).
e('NP_000592.3', 'NP_002989.2', 'pp', 9999999).
e('NP_002118.1', 'NP_002118.1', 'pp', 9999999).
e('NP_002118.1', 'NP_057535.1', 'pp', 9999999).
e('NP_002118.1', 'NP_001759.3', 'pp', 9999999).
e('NP_002118.1', 'NP_000584.2', 'pp', 9999999).
e('NP_002686.2', 'NP_002687.1', 'pp', 9999999).
e('NP_002686.2', 'NP_002494.2', 'pp', 9999999).
e('NP_002686.2', 'NP_006223.2', 'pp', 9999999).
e('NP_002686.2', 'NP_631961.1', 'pp', 9999999).
e('NP_002686.2', 'NP_066951.1', 'pp', 9999999).
e('NP_002686.2', 'NP_002686.2', 'pp', 9999999).
e('NP_002686.2', 'NP_005025.1', 'pp', 9999999).
e('NP_002686.2', 'NP_068809.1', 'pp', 9999999).
e('NP_001287.2', 'NP_002976.2', 'pp', 9999999).
e('NP_001287.2', 'NP_002980.1', 'pp', 9999999).
e('NP_001287.2', 'NP_002975.1', 'pp', 9999999).
e('NP_001287.2', 'NP_002973.1', 'pp', 9999999).
e('NP_001287.2', 'NP_002977.1', 'pp', 9999999).
e('NP_001287.2', 'NP_006264.2', 'pp', 9999999).
e('NP_001287.2', 'NP_002974.1', 'pp', 9999999).
e('NP_001287.2', 'NP_005614.2', 'pp', 9999999).
e('NP_000116.2', 'NP_005645.1', 'pp', 9999999).
e('NP_000116.2', 'NP_056271.2', 'pp', 9999999).
e('NP_000116.2', 'NP_000537.3', 'pp', 9999999).
e('NP_000116.2', 'NP_001428.1', 'pp', 9999999).
e('NP_000116.2', 'NP_006275.1', 'pp', 9999999).
e('NP_000116.2', 'NP_002458.2', 'pp', 9999999).
e('NP_000116.2', 'NP_003185.1', 'pp', 9999999).
e('NP_004148.1', 'NP_004148.1', 'pp', 9999999).
e('NP_003010.4', 'NP_004397.1', 'pp', 9999999).
e('NP_003010.4', 'NP_003010.4', 'pp', 9999999).
e('NP_004348.2', 'NP_002222.1', 'pp', 9999999).
e('NP_002746.1', 'NP_001306.1', 'pp', 9999999).
e('NP_002746.1', 'NP_002458.2', 'pp', 9999999).
e('NP_002746.1', 'NP_002410.1', 'pp', 9999999).
e('NP_002746.1', 'NP_002871.1', 'pp', 9999999).
e('NP_000537.3', 'NP_065390.1', 'pp', 9999999).
e('NP_000537.3', 'NP_003185.1', 'pp', 9999999).
e('NP_000537.3', 'NP_000537.3', 'pp', 9999999).
e('NP_000537.3', 'NP_001446.1', 'pp', 9999999).
e('NP_000537.3', 'NP_005372.2', 'pp', 9999999).
e('NP_000177.2', 'NP_000646.1', 'pp', 9999999).
e('NP_000177.2', 'NP_000623.2', 'pp', 9999999).
e('NP_000177.2', 'NP_000055.2', 'pp', 9999999).
e('NP_001837.2', 'NP_004985.2', 'pp', 9999999).
e('NP_001837.2', 'NP_001837.2', 'pp', 9999999).
e('NP_001837.2', 'NP_002017.1', 'pp', 9999999).
e('NP_000607.1', 'NP_000607.1', 'pp', 9999999).
e('NP_000607.1', 'NP_006130.1', 'pp', 9999999).
e('NP_000607.1', 'NP_001926.2', 'pp', 9999999).
e('NP_000607.1', 'NP_003835.2', 'pp', 9999999).
e('NP_000607.1', 'NP_000600.1', 'pp', 9999999).
e('NP_000607.1', 'NP_002296.1', 'pp', 9999999).
e('NP_000607.1', 'NP_004504.3', 'pp', 9999999).
e('NP_000607.1', 'NP_002829.2', 'pp', 9999999).
e('NP_000607.1', 'NP_001900.1', 'pp', 9999999).
e('NP_000607.1', 'NP_000560.5', 'pp', 9999999).
e('NP_000607.1', 'NP_001766.2', 'pp', 9999999).
e('NP_000607.1', 'NP_000570.1', 'pp', 9999999).
e('NP_000607.1', 'NP_000408.1', 'pp', 9999999).
e('NP_000607.1', 'NP_001012679.1', 'pp', 9999999).
e('NP_000607.1', 'NP_000646.1', 'pp', 9999999).
e('NP_000607.1', 'NP_000601.3', 'pp', 9999999).
e('NP_000607.1', 'NP_003930.1', 'pp', 9999999).
e('NP_000607.1', 'NP_005347.3', 'pp', 9999999).
e('NP_000607.1', 'NP_001758.1', 'pp', 9999999).
e('NP_000607.1', 'NP_722560.1', 'pp', 9999999).
e('NP_000607.1', 'NP_002222.1', 'pp', 9999999).
e('NP_000607.1', 'NP_003225.1', 'pp', 9999999).
e('NP_002652.2', 'NP_002733.2', 'pp', 9999999).
e('NP_002652.2', 'NP_002010.1', 'pp', 9999999).
e('NP_002652.2', 'NP_003020.2', 'pp', 9999999).
e('NP_002652.2', 'NP_002244.1', 'pp', 9999999).
e('NP_002652.2', 'NP_006550.1', 'pp', 9999999).
e('NP_000826.2', 'NP_004504.3', 'pp', 9999999).
e('NP_005419.2', 'NP_005179.2', 'pp', 9999999).
e('NP_005419.2', 'NP_001782.1', 'pp', 9999999).
e('NP_005419.2', 'NP_000108.1', 'pp', 9999999).
e('NP_005419.2', 'NP_002736.3', 'pp', 9999999).
e('NP_005419.2', 'NP_002077.1', 'pp', 9999999).
e('NP_005419.2', 'NP_002131.2', 'pp', 9999999).
e('NP_005419.2', 'NP_002651.2', 'pp', 9999999).
e('NP_005419.2', 'NP_002829.2', 'pp', 9999999).
e('NP_005419.2', 'NP_001070.2', 'pp', 9999999).
e('NP_005419.2', 'NP_002871.1', 'pp', 9999999).
e('NP_005419.2', 'NP_004094.3', 'pp', 9999999).
e('NP_005419.2', 'NP_004937.1', 'pp', 9999999).
e('NP_005419.2', 'NP_005219.2', 'pp', 9999999).
e('NP_005419.2', 'NP_003736.1', 'pp', 9999999).
e('NP_005419.2', 'NP_852664.1', 'pp', 9999999).
e('NP_005419.2', 'NP_005334.1', 'pp', 9999999).
e('NP_005419.2', 'NP_006248.1', 'pp', 9999999).
e('NP_000567.1', 'NP_000868.1', 'pp', 9999999).
e('NP_002341.1', 'NP_004094.3', 'pp', 9999999).
e('NP_002341.1', 'NP_003020.2', 'pp', 9999999).
e('NP_002341.1', 'NP_002341.1', 'pp', 9999999).
e('NP_002341.1', 'NP_001991.1', 'pp', 9999999).
e('NP_002341.1', 'NP_000893.2', 'pp', 9999999).
e('NP_002341.1', 'NP_005179.2', 'pp', 9999999).
e('NP_002341.1', 'NP_055382.2', 'pp', 9999999).
e('NP_001606.1', 'NP_000108.1', 'pp', 9999999).
e('NP_003055.1', 'NP_001963.1', 'pp', 9999999).
e('NP_114172.1', 'NP_001915.1', 'pp', 9999999).
e('NP_114172.1', 'NP_001789.2', 'pp', 9999999).
e('NP_114172.1', 'NP_000380.1', 'pp', 9999999).
e('NP_114172.1', 'NP_001246.2', 'pp', 9999999).
e('NP_114172.1', 'NP_001777.1', 'pp', 9999999).
e('NP_114172.1', 'NP_002814.2', 'pp', 9999999).
e('NP_114172.1', 'NP_001781.1', 'pp', 9999999).
e('NP_002728.1', 'NP_945353.1', 'pp', 9999999).
e('NP_002728.1', 'NP_006089.1', 'pp', 9999999).
e('NP_002728.1', 'NP_005219.2', 'pp', 9999999).
e('NP_002728.1', 'NP_001782.1', 'pp', 9999999).
e('NP_002728.1', 'NP_001760.1', 'pp', 9999999).
e('NP_002728.1', 'NP_000537.3', 'pp', 9999999).
e('NP_002728.1', 'NP_733821.1', 'pp', 9999999).
e('NP_002728.1', 'NP_937983.2', 'pp', 9999999).
e('NP_002728.1', 'NP_005564.1', 'pp', 9999999).
e('NP_002728.1', 'NP_008839.2', 'pp', 9999999).
e('NP_002728.1', 'NP_000646.1', 'pp', 9999999).
e('NP_002728.1', 'NP_002202.2', 'pp', 9999999).
e('NP_006752.1', 'NP_116021.2', 'pp', 9999999).
e('NP_006752.1', 'NP_002871.1', 'pp', 9999999).
e('NP_006752.1', 'NP_004313.1', 'pp', 9999999).
e('NP_006752.1', 'NP_000866.1', 'pp', 9999999).
e('NP_006752.1', 'NP_008819.1', 'pp', 9999999).
e('NP_006752.1', 'NP_004055.1', 'pp', 9999999).
e('NP_006752.1', 'NP_005408.1', 'pp', 9999999).
e('NP_006752.1', 'NP_004337.2', 'pp', 9999999).
e('NP_006752.1', 'NP_000651.3', 'pp', 9999999).
e('NP_006752.1', 'NP_002740.2', 'pp', 9999999).
e('NP_006752.1', 'NP_002882.3', 'pp', 9999999).
e('NP_853510.1', 'NP_002871.1', 'pp', 9999999).
e('NP_000873.2', 'NP_002178.2', 'pp', 9999999).
e('NP_000873.2', 'NP_000873.2', 'pp', 9999999).
e('NP_000609.1', 'NP_000866.1', 'pp', 9999999).
e('NP_000609.1', 'NP_001543.2', 'pp', 9999999).
e('NP_006209.2', 'NP_005179.2', 'pp', 9999999).
e('NP_006209.2', 'NP_005334.1', 'pp', 9999999).
e('NP_006209.2', 'NP_005347.3', 'pp', 9999999).
e('NP_006209.2', 'NP_001175.1', 'pp', 9999999).
e('NP_006209.2', 'NP_852664.1', 'pp', 9999999).
e('NP_006209.2', 'NP_945353.1', 'pp', 9999999).
e('NP_006209.2', 'NP_006245.2', 'pp', 9999999).
e('NP_006209.2', 'NP_006817.1', 'pp', 9999999).
e('NP_001273.1', 'NP_000042.3', 'pp', 9999999).
e('NP_001273.1', 'NP_005489.2', 'pp', 9999999).
e('NP_001273.1', 'NP_004059.2', 'pp', 9999999).
e('NP_001273.1', 'NP_059122.2', 'pp', 9999999).
e('NP_001273.1', 'NP_004060.2', 'pp', 9999999).
e('NP_001273.1', 'NP_115882.1', 'pp', 9999999).
e('NP_001220.2', 'NP_004337.2', 'pp', 9999999).
e('NP_001220.2', 'NP_127497.1', 'pp', 9999999).
e('NP_001220.2', 'NP_000312.2', 'pp', 9999999).
e('NP_001220.2', 'NP_001220.2', 'pp', 9999999).
e('NP_001220.2', 'NP_061820.1', 'pp', 9999999).
e('NP_001220.2', 'NP_002147.2', 'pp', 9999999).
e('NP_001617.1', 'NP_001269.3', 'pp', 9999999).
e('NP_001617.1', 'NP_005339.2', 'pp', 9999999).
e('NP_001617.1', 'NP_002084.2', 'pp', 9999999).
e('NP_000577.2', 'NP_003020.2', 'pp', 9999999).
e('NP_000577.2', 'NP_000869.1', 'pp', 9999999).
e('NP_000577.2', 'NP_000408.1', 'pp', 9999999).
e('NP_000577.2', 'NP_000197.1', 'pp', 9999999).
e('NP_000577.2', 'NP_000577.2', 'pp', 9999999).
e('NP_002046.1', 'NP_003371.2', 'pp', 9999999).
e('NP_002046.1', 'NP_005408.1', 'pp', 9999999).
e('NP_002060.4', 'NP_000866.1', 'pp', 9999999).
e('NP_002745.1', 'NP_001871.2', 'pp', 9999999).
e('NP_002745.1', 'NP_005350.1', 'pp', 9999999).
e('NP_006223.2', 'NP_001241.1', 'pp', 9999999).
e('NP_006223.2', 'NP_066951.1', 'pp', 9999999).
e('NP_006223.2', 'NP_006223.2', 'pp', 9999999).
e('NP_006223.2', 'NP_005025.1', 'pp', 9999999).
e('NP_000586.2', 'NP_001056.1', 'pp', 9999999).
e('NP_000586.2', 'NP_001057.1', 'pp', 9999999).
e('NP_000586.2', 'NP_000586.2', 'pp', 9999999).
e('NP_003831.2', 'NP_005955.1', 'pp', 9999999).
e('NP_001719.2', 'NP_002412.1', 'pp', 9999999).
e('NP_005550.2', 'NP_002202.2', 'pp', 9999999).
e('NP_000646.1', 'NP_002435.1', 'pp', 9999999).
e('NP_003225.1', 'NP_003225.1', 'pp', 9999999).
e('NP_004504.3', 'NP_004504.3', 'pp', 9999999).
e('NP_000585.2', 'NP_001056.1', 'pp', 9999999).
e('NP_000585.2', 'NP_001057.1', 'pp', 9999999).
e('NP_000585.2', 'NP_000585.2', 'pp', 9999999).
e('NP_066978.1', 'NP_066978.1', 'pp', 9999999).
e('NP_004119.1', 'NP_002686.2', 'pp', 9999999).
e('NP_004119.1', 'NP_004119.1', 'pp', 9999999).
e('NP_004119.1', 'NP_000928.1', 'pp', 9999999).
e('NP_004119.1', 'NP_055315.2', 'pp', 9999999).
e('NP_004119.1', 'NP_008882.2', 'pp', 9999999).
e('NP_004119.1', 'NP_004370.1', 'pp', 9999999).
e('NP_004119.1', 'NP_003185.1', 'pp', 9999999).
e('NP_004119.1', 'NP_005243.1', 'pp', 9999999).
e('NP_004119.1', 'NP_001871.2', 'pp', 9999999).
e('NP_004119.1', 'NP_002219.1', 'pp', 9999999).
e('NP_000749.2', 'NP_002989.2', 'pp', 9999999).
e('NP_006210.1', 'NP_000893.2', 'pp', 9999999).
e('NP_006210.1', 'NP_852664.1', 'pp', 9999999).
e('NP_006210.1', 'NP_005391.1', 'pp', 9999999).
e('NP_003833.3', 'NP_002435.1', 'pp', 9999999).
e('NP_003833.3', 'NP_000537.3', 'pp', 9999999).
e('NP_003833.3', 'NP_001056.1', 'pp', 9999999).
e('NP_005182.1', 'NP_005182.1', 'pp', 9999999).
e('NP_005182.1', 'NP_005205.2', 'pp', 9999999).
e('NP_005182.1', 'NP_787058.3', 'pp', 9999999).
e('NP_004125.3', 'NP_000791.1', 'pp', 9999999).
e('NP_004125.3', 'NP_000537.3', 'pp', 9999999).
e('NP_003458.1', 'NP_000570.1', 'pp', 9999999).
e('NP_003458.1', 'NP_000206.2', 'pp', 9999999).
e('NP_003458.1', 'NP_000600.1', 'pp', 9999999).
e('NP_005216.1', 'NP_002422.1', 'pp', 9999999).
e('NP_005216.1', 'NP_003102.1', 'pp', 9999999).
e('NP_005216.1', 'NP_001941.2', 'pp', 9999999).
e('NP_005216.1', 'NP_612482.2', 'pp', 9999999).
e('NP_005216.1', 'NP_002458.2', 'pp', 9999999).
e('NP_005216.1', 'NP_004706.3', 'pp', 9999999).
e('NP_005216.1', 'NP_005941.1', 'pp', 9999999).
e('NP_005216.1', 'NP_003905.1', 'pp', 9999999).
e('NP_005216.1', 'NP_066402.2', 'pp', 9999999).
e('NP_005216.1', 'NP_003103.2', 'pp', 9999999).
e('NP_005216.1', 'NP_066408.1', 'pp', 9999999).
e('NP_005216.1', 'NP_036249.1', 'pp', 9999999).
e('NP_005216.1', 'NP_005216.1', 'pp', 9999999).
e('NP_005216.1', 'NP_003989.2', 'pp', 9999999).
e('NP_001070.2', 'NP_000724.1', 'pp', 9999999).
e('NP_001070.2', 'NP_001070.2', 'pp', 9999999).
e('NP_001070.2', 'NP_002829.2', 'pp', 9999999).
e('NP_001070.2', 'NP_003020.2', 'pp', 9999999).
e('NP_001070.2', 'NP_004094.3', 'pp', 9999999).
e('NP_001070.2', 'NP_005179.2', 'pp', 9999999).
e('NP_001070.2', 'NP_002651.2', 'pp', 9999999).
e('NP_001070.2', 'NP_932170.1', 'pp', 9999999).
e('NP_001070.2', 'NP_005347.3', 'pp', 9999999).
e('NP_001070.2', 'NP_000560.5', 'pp', 9999999).
e('NP_000286.3', 'NP_002760.1', 'pp', 9999999).
e('NP_000286.3', 'NP_001963.1', 'pp', 9999999).
e('NP_000286.3', 'NP_002323.1', 'pp', 9999999).
e('NP_002987.1', 'NP_002987.1', 'pp', 9999999).
e('NP_002973.1', 'NP_002973.1', 'pp', 9999999).
e('NP_003320.2', 'NP_001241.1', 'pp', 9999999).
e('NP_003320.2', 'NP_005914.1', 'pp', 9999999).
e('NP_003320.2', 'NP_000079.2', 'pp', 9999999).
e('NP_003320.2', 'NP_000167.1', 'pp', 9999999).
e('NP_003320.2', 'NP_003989.2', 'pp', 9999999).
e('NP_003320.2', 'NP_000537.3', 'pp', 9999999).
e('NP_002373.3', 'NP_002373.3', 'pp', 9999999).
e('NP_002373.3', 'NP_002458.2', 'pp', 9999999).
e('NP_005372.2', 'NP_937983.2', 'pp', 9999999).
e('NP_001311.3', 'NP_000537.3', 'pp', 9999999).
e('NP_001311.3', 'NP_001997.4', 'pp', 9999999).
e('NP_001311.3', 'NP_002341.1', 'pp', 9999999).
e('NP_001311.3', 'NP_003899.2', 'pp', 9999999).
e('NP_001311.3', 'NP_001311.3', 'pp', 9999999).
e('NP_001311.3', 'NP_000791.1', 'pp', 9999999).
e('NP_003012.1', 'NP_003012.1', 'pp', 9999999).
e('NP_055040.2', 'NP_005893.1', 'pp', 9999999).
e('NP_055040.2', 'NP_002493.3', 'pp', 9999999).
e('NP_003391.1', 'NP_009330.1', 'pp', 9999999).
e('NP_003391.1', 'NP_036478.2', 'pp', 9999999).
e('NP_003391.1', 'NP_001347.3', 'pp', 9999999).
e('NP_003391.1', 'NP_003064.2', 'pp', 9999999).
e('NP_003391.1', 'NP_006316.1', 'pp', 9999999).
e('NP_003391.1', 'NP_004055.1', 'pp', 9999999).
e('NP_003391.1', 'NP_031368.1', 'pp', 9999999).
e('NP_003391.1', 'NP_000259.1', 'pp', 9999999).
e('NP_003391.1', 'NP_001961.1', 'pp', 9999999).
e('NP_003391.1', 'NP_005076.3', 'pp', 9999999).
e('NP_003391.1', 'NP_005115.2', 'pp', 9999999).
e('NP_003391.1', 'NP_000237.1', 'pp', 9999999).
e('NP_003391.1', 'NP_004495.2', 'pp', 9999999).
e('NP_003391.1', 'NP_937983.2', 'pp', 9999999).
e('NP_004175.2', 'NP_001393.1', 'pp', 9999999).
e('NP_002706.1', 'NP_006237.1', 'pp', 9999999).
e('NP_002706.1', 'NP_002708.1', 'pp', 9999999).
e('NP_002706.1', 'NP_002707.3', 'pp', 9999999).
e('NP_002706.1', 'NP_006235.1', 'pp', 9999999).
e('NP_002706.1', 'NP_002850.1', 'pp', 9999999).
e('NP_002706.1', 'NP_003152.1', 'pp', 9999999).
e('NP_002706.1', 'NP_055040.2', 'pp', 9999999).
e('NP_002706.1', 'NP_000537.3', 'pp', 9999999).
e('NP_054888.2', 'NP_037506.2', 'pp', 9999999).
e('NP_001003818.1', 'NP_149023.1', 'pp', 9999999).
e('NP_001003818.1', 'NP_001003818.1', 'pp', 9999999).
e('NP_005219.2', 'NP_005243.1', 'pp', 9999999).
e('NP_005219.2', 'NP_612370.3', 'pp', 9999999).
e('NP_005219.2', 'NP_000116.2', 'pp', 9999999).
e('NP_005219.2', 'NP_005219.2', 'pp', 9999999).
e('NP_005219.2', 'NP_005179.2', 'pp', 9999999).
e('NP_005219.2', 'NP_004588.1', 'pp', 9999999).
e('NP_005219.2', 'NP_003248.3', 'pp', 9999999).
e('NP_005219.2', 'NP_003141.2', 'pp', 9999999).
e('NP_005219.2', 'NP_004094.3', 'pp', 9999999).
e('NP_005219.2', 'NP_003143.2', 'pp', 9999999).
e('NP_005219.2', 'NP_005408.1', 'pp', 9999999).
e('NP_005219.2', 'NP_003227.1', 'pp', 9999999).
e('NP_005219.2', 'NP_001954.1', 'pp', 9999999).
e('NP_005219.2', 'NP_009330.1', 'pp', 9999999).
e('NP_005219.2', 'NP_003945.2', 'pp', 9999999).
e('NP_005219.2', 'NP_036580.2', 'pp', 9999999).
e('NP_002568.2', 'NP_005955.1', 'pp', 9999999).
e('NP_002568.2', 'NP_008839.2', 'pp', 9999999).
e('NP_002568.2', 'NP_002568.2', 'pp', 9999999).
e('NP_002568.2', 'NP_001782.1', 'pp', 9999999).
e('NP_002568.2', 'NP_003890.1', 'pp', 9999999).
e('NP_001887.1', 'NP_005243.1', 'pp', 9999999).
e('NP_001887.1', 'NP_005372.2', 'pp', 9999999).
e('NP_001887.1', 'NP_003277.1', 'pp', 9999999).
e('NP_001887.1', 'NP_000791.1', 'pp', 9999999).
e('NP_001887.1', 'NP_001311.3', 'pp', 9999999).
e('NP_001887.1', 'NP_001997.4', 'pp', 9999999).
e('NP_001887.1', 'NP_005960.1', 'pp', 9999999).
e('NP_005539.1', 'NP_001306.1', 'pp', 9999999).
e('NP_002255.2', 'NP_009330.1', 'pp', 9999999).
e('NP_002708.1', 'NP_002871.1', 'pp', 9999999).
e('NP_002222.1', 'NP_003989.2', 'pp', 9999999).
e('NP_002222.1', 'NP_001895.1', 'pp', 9999999).
e('NP_002222.1', 'NP_002323.1', 'pp', 9999999).
e('NP_002222.1', 'NP_005219.2', 'pp', 9999999).
e('NP_000776.1', 'NP_001941.2', 'pp', 9999999).
e('NP_002650.1', 'NP_002101.2', 'pp', 9999999).
e('NP_003277.1', 'NP_005372.2', 'pp', 9999999).
e('NP_003277.1', 'NP_003277.1', 'pp', 9999999).
e('NP_003277.1', 'NP_000537.3', 'pp', 9999999).
e('NP_002256.2', 'NP_004590.2', 'pp', 9999999).
e('NP_002256.2', 'NP_000537.3', 'pp', 9999999).
e('NP_002256.2', 'NP_003780.1', 'pp', 9999999).
e('NP_002256.2', 'NP_005893.1', 'pp', 9999999).
e('NP_002256.2', 'NP_036478.2', 'pp', 9999999).
e('NP_002256.2', 'NP_036448.1', 'pp', 9999999).
e('NP_612482.2', 'NP_003176.2', 'pp', 9999999).
e('NP_612482.2', 'NP_002458.2', 'pp', 9999999).
e('NP_612482.2', 'NP_004590.2', 'pp', 9999999).
e('NP_612482.2', 'NP_003103.2', 'pp', 9999999).
e('NP_612482.2', 'NP_003102.1', 'pp', 9999999).
e('NP_612482.2', 'NP_005372.2', 'pp', 9999999).
e('NP_612482.2', 'NP_000537.3', 'pp', 9999999).
e('NP_612482.2', 'NP_066978.1', 'pp', 9999999).
e('NP_612482.2', 'NP_001955.1', 'pp', 9999999).
e('NP_612482.2', 'NP_005645.1', 'pp', 9999999).
e('NP_001505.1', 'NP_002086.1', 'pp', 9999999).
e('NP_001505.1', 'NP_005504.1', 'pp', 9999999).
e('NP_001505.1', 'NP_003241.2', 'pp', 9999999).
e('NP_001505.1', 'NP_068810.2', 'pp', 9999999).
e('NP_001505.1', 'NP_005634.1', 'pp', 9999999).
e('NP_001505.1', 'NP_004597.2', 'pp', 9999999).
e('NP_001505.1', 'NP_003185.1', 'pp', 9999999).
e('NP_001505.1', 'NP_001420.2', 'pp', 9999999).
e('NP_001505.1', 'NP_002899.1', 'pp', 9999999).
e('NP_001505.1', 'NP_858045.1', 'pp', 9999999).
e('NP_001505.1', 'NP_002794.1', 'pp', 9999999).
e('NP_001505.1', 'NP_001508.1', 'pp', 9999999).
e('NP_001505.1', 'NP_004119.1', 'pp', 9999999).
e('NP_001505.1', 'NP_002688.2', 'pp', 9999999).
e('NP_001505.1', 'NP_000928.1', 'pp', 9999999).
e('NP_001505.1', 'NP_003178.1', 'pp', 9999999).
e('NP_001505.1', 'NP_002458.2', 'pp', 9999999).
e('NP_001505.1', 'NP_002087.1', 'pp', 9999999).
e('NP_001505.1', 'NP_003186.1', 'pp', 9999999).
e('NP_001505.1', 'NP_002219.1', 'pp', 9999999).
e('NP_001505.1', 'NP_005517.1', 'pp', 9999999).
e('NP_001505.1', 'NP_003734.3', 'pp', 9999999).
e('NP_001505.1', 'NP_004371.2', 'pp', 9999999).
e('NP_001505.1', 'NP_005645.1', 'pp', 9999999).
e('NP_061828.1', 'NP_002341.1', 'pp', 9999999).
e('NP_061828.1', 'NP_004055.1', 'pp', 9999999).
e('NP_061828.1', 'NP_009225.1', 'pp', 9999999).
e('NP_078943.1', 'NP_057292.1', 'pp', 9999999).
e('NP_004703.1', 'NP_000259.1', 'pp', 9999999).
e('NP_004703.1', 'NP_006145.2', 'pp', 9999999).
e('NP_002259.1', 'NP_004604.2', 'pp', 9999999).
e('NP_066289.2', 'NP_003364.1', 'pp', 9999999).
e('NP_006279.2', 'NP_006279.2', 'pp', 9999999).
e('NP_002726.1', 'NP_002726.1', 'pp', 9999999).
e('NP_002262.3', 'NP_036478.2', 'pp', 9999999).
e('NP_001771.1', 'NP_000201.2', 'pp', 9999999).
e('NP_001771.1', 'NP_000213.1', 'pp', 9999999).
e('NP_001771.1', 'NP_002222.1', 'pp', 9999999).
e('NP_004030.1', 'NP_002077.1', 'pp', 9999999).
e('NP_004030.1', 'NP_002583.1', 'pp', 9999999).
e('NP_004030.1', 'NP_005408.1', 'pp', 9999999).
e('NP_006234.1', 'NP_003020.2', 'pp', 9999999).
e('NP_006234.1', 'NP_005205.2', 'pp', 9999999).
e('NP_006234.1', 'NP_002750.1', 'pp', 9999999).
e('NP_002258.2', 'NP_003989.2', 'pp', 9999999).
e('NP_002258.2', 'NP_002256.2', 'pp', 9999999).
e('NP_002258.2', 'NP_004604.2', 'pp', 9999999).
e('NP_003343.1', 'NP_003277.1', 'pp', 9999999).
e('NP_003343.1', 'NP_001219.2', 'pp', 9999999).
e('NP_003343.1', 'NP_003343.1', 'pp', 9999999).
e('NP_003343.1', 'NP_000034.1', 'pp', 9999999).
e('NP_003343.1', 'NP_001056.1', 'pp', 9999999).
e('NP_003343.1', 'NP_002866.2', 'pp', 9999999).
e('NP_003343.1', 'NP_000537.3', 'pp', 9999999).
e('NP_003343.1', 'NP_005418.1', 'pp', 9999999).
e('NP_003343.1', 'NP_004590.2', 'pp', 9999999).
e('NP_003343.1', 'NP_005350.1', 'pp', 9999999).
e('NP_003343.1', 'NP_000167.1', 'pp', 9999999).
e('NP_003343.1', 'NP_002383.2', 'pp', 9999999).
e('NP_003343.1', 'NP_000630.1', 'pp', 9999999).
e('NP_003343.1', 'NP_150241.2', 'pp', 9999999).
e('NP_002709.2', 'NP_002709.2', 'pp', 9999999).
e('NP_899200.1', 'NP_065433.2', 'pp', 9999999).
e('NP_899200.1', 'NP_002060.4', 'pp', 9999999).
e('NP_899200.1', 'NP_002735.3', 'pp', 9999999).
e('NP_899200.1', 'NP_899200.1', 'pp', 9999999).
e('NP_899200.1', 'NP_002728.1', 'pp', 9999999).
e('NP_000919.1', 'NP_000291.1', 'pp', 9999999).
e('NP_003477.4', 'NP_001012679.1', 'pp', 9999999).
e('NP_000630.1', 'NP_004421.2', 'pp', 9999999).
e('NP_000630.1', 'NP_001219.2', 'pp', 9999999).
e('NP_000630.1', 'NP_002435.1', 'pp', 9999999).
e('NP_000630.1', 'NP_002414.1', 'pp', 9999999).
e('NP_000630.1', 'NP_004300.1', 'pp', 9999999).
e('NP_000630.1', 'NP_005408.1', 'pp', 9999999).
e('NP_000630.1', 'NP_001655.1', 'pp', 9999999).
e('NP_000630.1', 'NP_000256.3', 'pp', 9999999).
e('NP_000630.1', 'NP_001056.1', 'pp', 9999999).
e('NP_000630.1', 'NP_005347.3', 'pp', 9999999).
e('NP_000630.1', 'NP_620637.1', 'pp', 9999999).
e('NP_000630.1', 'NP_852664.1', 'pp', 9999999).
e('NP_000630.1', 'NP_932070.1', 'pp', 9999999).
e('NP_000630.1', 'NP_002077.1', 'pp', 9999999).
e('NP_000630.1', 'NP_003833.3', 'pp', 9999999).
e('NP_000630.1', 'NP_000390.2', 'pp', 9999999).
e('NP_000630.1', 'NP_002017.1', 'pp', 9999999).
e('NP_001119.3', 'NP_001119.3', 'pp', 9999999).
e('NP_001119.3', 'NP_004850.1', 'pp', 9999999).
e('NP_001119.3', 'NP_000338.3', 'pp', 9999999).
e('NP_001119.3', 'NP_001274.1', 'pp', 9999999).
e('NP_001119.3', 'NP_002364.5', 'pp', 9999999).
e('NP_001119.3', 'NP_001649.1', 'pp', 9999999).
e('NP_001119.3', 'NP_003907.3', 'pp', 9999999).
e('NP_001119.3', 'NP_005489.2', 'pp', 9999999).
e('NP_005334.1', 'NP_002296.1', 'pp', 9999999).
e('NP_005334.1', 'NP_002871.1', 'pp', 9999999).
e('NP_005334.1', 'NP_002746.1', 'pp', 9999999).
e('NP_005334.1', 'NP_006414.1', 'pp', 9999999).
e('NP_005334.1', 'NP_002882.3', 'pp', 9999999).
e('NP_003395.1', 'NP_005179.2', 'pp', 9999999).
e('NP_003395.1', 'NP_038464.1', 'pp', 9999999).
e('NP_003395.1', 'NP_001781.1', 'pp', 9999999).
e('NP_003395.1', 'NP_002740.2', 'pp', 9999999).
e('NP_003395.1', 'NP_004808.2', 'pp', 9999999).
e('NP_003395.1', 'NP_002202.2', 'pp', 9999999).
e('NP_003395.1', 'NP_005408.1', 'pp', 9999999).
e('NP_003395.1', 'NP_932070.1', 'pp', 9999999).
e('NP_003395.1', 'NP_000866.1', 'pp', 9999999).
e('NP_003395.1', 'NP_001886.1', 'pp', 9999999).
e('NP_003395.1', 'NP_002871.1', 'pp', 9999999).
e('NP_003395.1', 'NP_002735.3', 'pp', 9999999).
e('NP_003395.1', 'NP_002882.3', 'pp', 9999999).
e('NP_003395.1', 'NP_004313.1', 'pp', 9999999).
e('NP_003395.1', 'NP_000913.2', 'pp', 9999999).
e('NP_003395.1', 'NP_003395.1', 'pp', 9999999).
e('NP_005552.3', 'NP_115882.1', 'pp', 9999999).
e('NP_006382.1', 'NP_000960.2', 'pp', 9999999).
e('NP_006382.1', 'NP_006316.1', 'pp', 9999999).
e('NP_006382.1', 'NP_003780.1', 'pp', 9999999).
e('NP_006382.1', 'NP_002256.2', 'pp', 9999999).
e('NP_037506.2', 'NP_789782.1', 'pp', 9999999).
e('NP_037506.2', 'NP_689497.1', 'pp', 9999999).
e('NP_064440.1', 'NP_000607.1', 'pp', 9999999).
e('NP_064440.1', 'NP_002114.2', 'pp', 9999999).
e('NP_064440.1', 'NP_000198.1', 'pp', 9999999).
e('NP_000651.3', 'NP_003237.2', 'pp', 9999999).
e('NP_000651.3', 'NP_000651.3', 'pp', 9999999).
e('NP_000651.3', 'NP_003229.1', 'pp', 9999999).
e('NP_000869.1', 'NP_002218.2', 'pp', 9999999).
e('NP_000869.1', 'NP_003143.2', 'pp', 9999999).
e('NP_000869.1', 'NP_003141.2', 'pp', 9999999).
e('NP_000869.1', 'NP_000197.1', 'pp', 9999999).
e('NP_000869.1', 'NP_005347.3', 'pp', 9999999).
e('NP_000869.1', 'NP_003736.1', 'pp', 9999999).
e('NP_000869.1', 'NP_036580.2', 'pp', 9999999).
e('NP_000869.1', 'NP_000206.2', 'pp', 9999999).
e('NP_000869.1', 'NP_009330.1', 'pp', 9999999).
e('NP_000869.1', 'NP_751914.1', 'pp', 9999999).
e('NP_000869.1', 'NP_003020.2', 'pp', 9999999).
e('NP_000620.2', 'NP_003141.2', 'pp', 9999999).
e('NP_000620.2', 'NP_000596.2', 'pp', 9999999).
e('NP_005337.1', 'NP_003780.1', 'pp', 9999999).
e('NP_005505.2', 'NP_002798.2', 'pp', 9999999).
e('NP_005505.2', 'NP_002435.1', 'pp', 9999999).
e('NP_005505.2', 'NP_001759.3', 'pp', 9999999).
e('NP_002737.2', 'NP_001220.2', 'pp', 9999999).
e('NP_002737.2', 'NP_001871.2', 'pp', 9999999).
e('NP_002737.2', 'NP_002341.1', 'pp', 9999999).
e('NP_002737.2', 'NP_000537.3', 'pp', 9999999).
e('NP_002737.2', 'NP_000351.2', 'pp', 9999999).
e('NP_002737.2', 'NP_002219.1', 'pp', 9999999).
e('NP_002737.2', 'NP_109587.1', 'pp', 9999999).
e('NP_002737.2', 'NP_004590.2', 'pp', 9999999).
e('NP_002737.2', 'NP_002458.2', 'pp', 9999999).
e('NP_002737.2', 'NP_005517.1', 'pp', 9999999).
e('NP_002737.2', 'NP_005220.1', 'pp', 9999999).
e('NP_002737.2', 'NP_003692.1', 'pp', 9999999).
e('NP_002737.2', 'NP_001306.1', 'pp', 9999999).
e('NP_002737.2', 'NP_002746.1', 'pp', 9999999).
e('NP_054721.1', 'NP_004850.1', 'pp', 9999999).
e('NP_054721.1', 'NP_006588.1', 'pp', 9999999).
e('NP_054721.1', 'NP_689476.2', 'pp', 9999999).
e('NP_054721.1', 'NP_005733.1', 'pp', 9999999).
e('NP_054721.1', 'NP_005955.1', 'pp', 9999999).
e('NP_054721.1', 'NP_002783.1', 'pp', 9999999).
e('NP_054721.1', 'NP_002559.2', 'pp', 9999999).
e('NP_054721.1', 'NP_005023.2', 'pp', 9999999).
e('NP_054721.1', 'NP_055040.2', 'pp', 9999999).
e('NP_054721.1', 'NP_008996.1', 'pp', 9999999).
e('NP_054721.1', 'NP_003119.2', 'pp', 9999999).
e('NP_000033.1', 'NP_004030.1', 'pp', 9999999).
e('NP_005787.1', 'NP_005787.1', 'pp', 9999999).
e('NP_005787.1', 'NP_036478.2', 'pp', 9999999).
e('NP_005787.1', 'NP_006316.1', 'pp', 9999999).
e('NP_005787.1', 'NP_002814.2', 'pp', 9999999).
e('NP_006283.1', 'NP_000380.1', 'pp', 9999999).
e('NP_006283.1', 'NP_006283.1', 'pp', 9999999).
e('NP_006283.1', 'NP_002383.2', 'pp', 9999999).
e('NP_006283.1', 'NP_078943.1', 'pp', 9999999).
e('NP_006283.1', 'NP_001420.2', 'pp', 9999999).
e('NP_006283.1', 'NP_000537.3', 'pp', 9999999).
e('NP_006283.1', 'NP_037506.2', 'pp', 9999999).
e('NP_006283.1', 'NP_612370.3', 'pp', 9999999).
e('NP_006283.1', 'NP_000167.1', 'pp', 9999999).
e('NP_006283.1', 'NP_004703.1', 'pp', 9999999).
e('NP_006283.1', 'NP_057292.1', 'pp', 9999999).
e('NP_002710.2', 'NP_002707.3', 'pp', 9999999).
e('NP_002710.2', 'NP_002850.1', 'pp', 9999999).
e('NP_000498.2', 'NP_000498.2', 'pp', 9999999).
e('NP_066954.2', 'NP_001886.1', 'pp', 9999999).
e('NP_001654.1', 'NP_003929.4', 'pp', 9999999).
e('NP_002257.1', 'NP_002256.2', 'pp', 9999999).
e('NP_002257.1', 'NP_000537.3', 'pp', 9999999).
e('NP_002257.1', 'NP_009330.1', 'pp', 9999999).
e('NP_065149.2', 'NP_002871.1', 'pp', 9999999).
e('NP_001348.2', 'NP_003083.1', 'pp', 9999999).
e('NP_001348.2', 'NP_003185.1', 'pp', 9999999).
e('NP_001348.2', 'NP_003082.1', 'pp', 9999999).
e('NP_001348.2', 'NP_002493.3', 'pp', 9999999).
e('NP_001348.2', 'NP_003945.2', 'pp', 9999999).
e('NP_001348.2', 'NP_006550.1', 'pp', 9999999).
e('NP_003851.1', 'NP_000108.1', 'pp', 9999999).
e('NP_003851.1', 'NP_003851.1', 'pp', 9999999).
e('NP_066565.1', 'NP_002341.1', 'pp', 9999999).
e('NP_066565.1', 'NP_002721.1', 'pp', 9999999).
e('NP_002707.3', 'NP_002708.1', 'pp', 9999999).
e('NP_002707.3', 'NP_068810.2', 'pp', 9999999).
e('NP_003336.1', 'NP_789782.1', 'pp', 9999999).
e('NP_003336.1', 'NP_000034.1', 'pp', 9999999).
e('NP_003336.1', 'NP_005418.1', 'pp', 9999999).
e('NP_003336.1', 'NP_002131.2', 'pp', 9999999).
e('NP_003336.1', 'NP_000369.3', 'pp', 9999999).
e('NP_003336.1', 'NP_000305.3', 'pp', 9999999).
e('NP_003336.1', 'NP_001871.2', 'pp', 9999999).
e('NP_003336.1', 'NP_004590.2', 'pp', 9999999).
e('NP_003336.1', 'NP_003191.1', 'pp', 9999999).
e('NP_003336.1', 'NP_001420.2', 'pp', 9999999).
e('NP_003336.1', 'NP_005350.1', 'pp', 9999999).
e('NP_003336.1', 'NP_000116.2', 'pp', 9999999).
e('NP_003336.1', 'NP_003277.1', 'pp', 9999999).
e('NP_003336.1', 'NP_002219.1', 'pp', 9999999).
e('NP_003336.1', 'NP_002866.2', 'pp', 9999999).
e('NP_003336.1', 'NP_009330.1', 'pp', 9999999).
e('NP_003336.1', 'NP_000537.3', 'pp', 9999999).
e('NP_003336.1', 'NP_000167.1', 'pp', 9999999).
e('NP_003336.1', 'NP_001056.1', 'pp', 9999999).
e('NP_003336.1', 'NP_003343.1', 'pp', 9999999).
e('NP_003336.1', 'NP_000312.2', 'pp', 9999999).
e('NP_003336.1', 'NP_004703.1', 'pp', 9999999).
e('NP_001886.1', 'NP_002458.2', 'pp', 9999999).
e('NP_001886.1', 'NP_001997.4', 'pp', 9999999).
e('NP_001886.1', 'NP_003899.2', 'pp', 9999999).
e('NP_001886.1', 'NP_005372.2', 'pp', 9999999).
e('NP_001886.1', 'NP_004074.2', 'pp', 9999999).
e('NP_001886.1', 'NP_005243.1', 'pp', 9999999).
e('NP_001886.1', 'NP_005960.1', 'pp', 9999999).
e('NP_001886.1', 'NP_003277.1', 'pp', 9999999).
e('NP_001886.1', 'NP_005633.2', 'pp', 9999999).
e('NP_001886.1', 'NP_000791.1', 'pp', 9999999).
e('NP_001886.1', 'NP_115754.2', 'pp', 9999999).
e('NP_001886.1', 'NP_001311.3', 'pp', 9999999).
e('NP_932170.1', 'NP_004937.1', 'pp', 9999999).
e('NP_932170.1', 'NP_001758.1', 'pp', 9999999).
e('NP_932170.1', 'NP_003225.1', 'pp', 9999999).
e('NP_932170.1', 'NP_000206.2', 'pp', 9999999).
e('NP_932170.1', 'NP_000723.1', 'pp', 9999999).
e('NP_932170.1', 'NP_006130.1', 'pp', 9999999).
e('NP_932170.1', 'NP_002829.2', 'pp', 9999999).
e('NP_932170.1', 'NP_036580.2', 'pp', 9999999).
e('NP_932170.1', 'NP_932170.1', 'pp', 9999999).
e('NP_932170.1', 'NP_003020.2', 'pp', 9999999).
e('NP_932170.1', 'NP_004374.1', 'pp', 9999999).
e('NP_932170.1', 'NP_003143.2', 'pp', 9999999).
e('NP_068594.1', 'NP_660341.2', 'pp', 9999999).
e('NP_068594.1', 'NP_068594.1', 'pp', 9999999).
e('NP_004567.1', 'NP_002871.1', 'pp', 9999999).
e('NP_006316.1', 'NP_002261.2', 'pp', 9999999).
e('NP_006316.1', 'NP_002873.1', 'pp', 9999999).
e('NP_006316.1', 'NP_002256.2', 'pp', 9999999).
e('NP_006316.1', 'NP_003064.2', 'pp', 9999999).
e('NP_006316.1', 'NP_002262.3', 'pp', 9999999).
e('NP_002724.1', 'NP_057287.2', 'pp', 9999999).
e('NP_006216.2', 'NP_004604.2', 'pp', 9999999).
e('NP_002493.3', 'NP_002493.3', 'pp', 9999999).
e('NP_000878.2', 'NP_001993.2', 'pp', 9999999).
e('NP_057399.1', 'NP_002323.1', 'pp', 9999999).
e('NP_001737.1', 'NP_002202.2', 'pp', 9999999).
e('NP_001737.1', 'NP_002222.1', 'pp', 9999999).
e('NP_001737.1', 'NP_000723.1', 'pp', 9999999).
e('NP_001737.1', 'NP_000201.2', 'pp', 9999999).
e('NP_001737.1', 'NP_001757.1', 'pp', 9999999).
e('NP_001737.1', 'NP_002323.1', 'pp', 9999999).
e('NP_000482.3', 'NP_004075.1', 'pp', 9999999).
e('NP_000482.3', 'NP_758957.2', 'pp', 9999999).
e('NP_004949.1', 'NP_000792.1', 'pp', 9999999).
e('NP_000627.2', 'NP_000627.2', 'pp', 9999999).
e('NP_000206.2', 'NP_003143.2', 'pp', 9999999).
e('NP_000206.2', 'NP_005347.3', 'pp', 9999999).
e('NP_000206.2', 'NP_003736.1', 'pp', 9999999).
e('NP_000206.2', 'NP_004094.3', 'pp', 9999999).
e('NP_000206.2', 'NP_003141.2', 'pp', 9999999).
e('NP_000206.2', 'NP_000206.2', 'pp', 9999999).
e('NP_000206.2', 'NP_002218.2', 'pp', 9999999).
e('NP_000616.3', 'NP_008839.2', 'pp', 9999999).
e('NP_000616.3', 'NP_001744.2', 'pp', 9999999).
e('NP_000616.3', 'NP_000616.3', 'pp', 9999999).
e('NP_000616.3', 'NP_004915.2', 'pp', 9999999).
e('NP_055072.3', 'NP_004059.2', 'pp', 9999999).
e('NP_055072.3', 'NP_066978.1', 'pp', 9999999).
e('NP_000825.1', 'NP_006089.1', 'pp', 9999999).
e('NP_000825.1', 'NP_005408.1', 'pp', 9999999).
e('NP_000825.1', 'NP_597702.1', 'pp', 9999999).
e('NP_000825.1', 'NP_057065.2', 'pp', 9999999).
e('NP_000825.1', 'NP_004504.3', 'pp', 9999999).
e('NP_006264.2', 'NP_006264.2', 'pp', 9999999).
e('NP_006264.2', 'NP_004521.1', 'pp', 9999999).
e('NP_003141.2', 'NP_005243.1', 'pp', 9999999).
e('NP_003141.2', 'NP_003141.2', 'pp', 9999999).
e('NP_003141.2', 'NP_001420.2', 'pp', 9999999).
e('NP_003141.2', 'NP_006550.1', 'pp', 9999999).
e('NP_003141.2', 'NP_009330.1', 'pp', 9999999).
e('NP_003141.2', 'NP_003989.2', 'pp', 9999999).
e('NP_002147.2', 'NP_203524.1', 'pp', 9999999).
e('NP_002147.2', 'NP_003519.1', 'pp', 9999999).
e('NP_002147.2', 'NP_002148.1', 'pp', 9999999).
e('NP_000600.1', 'NP_000600.1', 'pp', 9999999).
e('NP_000600.1', 'NP_002017.1', 'pp', 9999999).
e('NP_000600.1', 'NP_004521.1', 'pp', 9999999).
e('NP_001604.1', 'NP_006421.2', 'pp', 9999999).
e('NP_001604.1', 'NP_003780.1', 'pp', 9999999).
e('NP_001604.1', 'NP_005498.1', 'pp', 9999999).
e('NP_006245.2', 'NP_006089.1', 'pp', 9999999).
e('NP_006245.2', 'NP_002710.2', 'pp', 9999999).
e('NP_006245.2', 'NP_005564.1', 'pp', 9999999).
e('NP_006245.2', 'NP_000866.1', 'pp', 9999999).
e('NP_006245.2', 'NP_003833.3', 'pp', 9999999).
e('NP_006245.2', 'NP_004094.3', 'pp', 9999999).
e('NP_006245.2', 'NP_003020.2', 'pp', 9999999).
e('NP_006245.2', 'NP_116126.2', 'pp', 9999999).
e('NP_006245.2', 'NP_003141.2', 'pp', 9999999).
e('NP_001286.1', 'NP_002976.2', 'pp', 9999999).
e('NP_001286.1', 'NP_006264.2', 'pp', 9999999).
e('NP_001286.1', 'NP_002974.1', 'pp', 9999999).
e('NP_001286.1', 'NP_005614.2', 'pp', 9999999).
e('NP_006246.2', 'NP_001789.2', 'pp', 9999999).
e('NP_006246.2', 'NP_006246.2', 'pp', 9999999).
e('NP_002115.1', 'NP_002115.1', 'pp', 9999999).
e('NP_002115.1', 'NP_061984.2', 'pp', 9999999).
e('NP_002115.1', 'NP_006111.2', 'pp', 9999999).
e('NP_000486.1', 'NP_004985.2', 'pp', 9999999).
e('NP_000486.1', 'NP_002017.1', 'pp', 9999999).
e('NP_001217.2', 'NP_000312.2', 'pp', 9999999).
e('NP_001217.2', 'NP_005564.1', 'pp', 9999999).
e('NP_001217.2', 'NP_002147.2', 'pp', 9999999).
e('NP_001328.1', 'NP_002987.1', 'pp', 9999999).
e('NP_005150.1', 'NP_003364.1', 'pp', 9999999).
e('NP_005150.1', 'NP_005177.2', 'pp', 9999999).
e('NP_005150.1', 'NP_005391.1', 'pp', 9999999).
e('NP_005150.1', 'NP_003370.2', 'pp', 9999999).
e('NP_005150.1', 'NP_000436.2', 'pp', 9999999).
e('NP_005150.1', 'NP_002813.2', 'pp', 9999999).
e('NP_005150.1', 'NP_005498.1', 'pp', 9999999).
e('NP_002736.3', 'NP_005339.2', 'pp', 9999999).
e('NP_002736.3', 'NP_005220.1', 'pp', 9999999).
e('NP_002736.3', 'NP_036580.2', 'pp', 9999999).
e('NP_002736.3', 'NP_002458.2', 'pp', 9999999).
e('NP_002736.3', 'NP_005391.1', 'pp', 9999999).
e('NP_002736.3', 'NP_000620.2', 'pp', 9999999).
e('NP_002736.3', 'NP_002871.1', 'pp', 9999999).
e('NP_002736.3', 'NP_000116.2', 'pp', 9999999).
e('NP_002736.3', 'NP_003692.1', 'pp', 9999999).
e('NP_002736.3', 'NP_003143.2', 'pp', 9999999).
e('NP_002736.3', 'NP_002746.1', 'pp', 9999999).
e('NP_002736.3', 'NP_000312.2', 'pp', 9999999).
e('NP_002736.3', 'NP_004590.2', 'pp', 9999999).
e('NP_002736.3', 'NP_001220.2', 'pp', 9999999).
e('NP_002736.3', 'NP_006049.3', 'pp', 9999999).
e('NP_002736.3', 'NP_003020.2', 'pp', 9999999).
e('NP_002736.3', 'NP_001306.1', 'pp', 9999999).
e('NP_002736.3', 'NP_109587.1', 'pp', 9999999).
e('NP_057075.1', 'NP_000482.3', 'pp', 9999999).
e('NP_057075.1', 'NP_002017.1', 'pp', 9999999).
e('NP_057075.1', 'NP_758957.2', 'pp', 9999999).
e('NP_003122.1', 'NP_003122.1', 'pp', 9999999).
e('NP_003122.1', 'NP_005243.1', 'pp', 9999999).
e('NP_003122.1', 'NP_005220.1', 'pp', 9999999).
e('NP_003122.1', 'NP_003191.1', 'pp', 9999999).
e('NP_002612.1', 'NP_000055.2', 'pp', 9999999).
e('NP_002412.1', 'NP_002414.1', 'pp', 9999999).
e('NP_002412.1', 'NP_002412.1', 'pp', 9999999).
e('NP_002412.1', 'NP_003245.1', 'pp', 9999999).
e('NP_001241.1', 'NP_004610.1', 'pp', 9999999).
e('NP_001241.1', 'NP_005649.1', 'pp', 9999999).
e('NP_001241.1', 'NP_000065.1', 'pp', 9999999).
e('NP_001241.1', 'NP_031396.1', 'pp', 9999999).
e('NP_001241.1', 'NP_001347.3', 'pp', 9999999).
e('NP_002116.2', 'NP_061984.2', 'pp', 9999999).
e('NP_001069.1', 'NP_002179.2', 'pp', 9999999).
e('NP_001069.1', 'NP_002435.1', 'pp', 9999999).
e('NP_001069.1', 'NP_002202.2', 'pp', 9999999).
e('NP_001069.1', 'NP_003370.2', 'pp', 9999999).
e('NP_001069.1', 'NP_002981.2', 'pp', 9999999).
e('NP_005177.2', 'NP_001918.3', 'pp', 9999999).
e('NP_005177.2', 'NP_000079.2', 'pp', 9999999).
e('NP_005177.2', 'NP_000081.1', 'pp', 9999999).
e('NP_005177.2', 'NP_065390.1', 'pp', 9999999).
e('NP_004615.2', 'NP_002060.4', 'pp', 9999999).
e('NP_004615.2', 'NP_002814.2', 'pp', 9999999).
e('NP_004615.2', 'NP_003932.3', 'pp', 9999999).
e('NP_004615.2', 'NP_008819.1', 'pp', 9999999).
e('NP_061984.2', 'NP_001771.1', 'pp', 9999999).
e('NP_061984.2', 'NP_002222.1', 'pp', 9999999).
e('NP_002017.1', 'NP_003237.2', 'pp', 9999999).
e('NP_002017.1', 'NP_004604.2', 'pp', 9999999).
e('NP_002413.1', 'NP_003245.1', 'pp', 9999999).
e('NP_003673.2', 'NP_001056.1', 'pp', 9999999).
e('NP_000575.1', 'NP_002975.1', 'pp', 9999999).
e('NP_000575.1', 'NP_001420.2', 'pp', 9999999).
e('NP_000575.1', 'NP_068810.2', 'pp', 9999999).
e('NP_000575.1', 'NP_003989.2', 'pp', 9999999).
e('NP_000575.1', 'NP_000575.1', 'pp', 9999999).
e('NP_000575.1', 'NP_002988.3', 'pp', 9999999).
e('NP_004094.3', 'NP_055382.2', 'pp', 9999999).
e('NP_004094.3', 'NP_006280.2', 'pp', 9999999).
e('NP_004094.3', 'NP_005179.2', 'pp', 9999999).
e('NP_004915.2', 'NP_000666.2', 'pp', 9999999).
e('NP_004915.2', 'NP_001211.3', 'pp', 9999999).
e('NP_004915.2', 'NP_057065.2', 'pp', 9999999).
e('NP_004915.2', 'NP_000168.1', 'pp', 9999999).
e('NP_004915.2', 'NP_002202.2', 'pp', 9999999).
e('NP_004915.2', 'NP_005150.1', 'pp', 9999999).
e('NP_003989.2', 'NP_002493.3', 'pp', 9999999).
e('NP_003989.2', 'NP_003989.2', 'pp', 9999999).
e('NP_003989.2', 'NP_065390.1', 'pp', 9999999).
e('NP_000445.1', 'NP_000116.2', 'pp', 9999999).
e('NP_000445.1', 'NP_000445.1', 'pp', 9999999).
e('NP_001744.2', 'NP_003780.1', 'pp', 9999999).
e('NP_001744.2', 'NP_001744.2', 'pp', 9999999).
e('NP_001744.2', 'NP_006647.3', 'pp', 9999999).
e('NP_001744.2', 'NP_005219.2', 'pp', 9999999).
e('NP_001744.2', 'NP_004351.1', 'pp', 9999999).
e('NP_001744.2', 'NP_001057.1', 'pp', 9999999).
e('NP_001744.2', 'NP_004374.1', 'pp', 9999999).
e('NP_001744.2', 'NP_005408.1', 'pp', 9999999).
e('NP_001744.2', 'NP_000116.2', 'pp', 9999999).
e('NP_001744.2', 'NP_001447.2', 'pp', 9999999).
e('NP_001744.2', 'NP_000954.1', 'pp', 9999999).
e('NP_001744.2', 'NP_002825.3', 'pp', 9999999).
e('NP_001744.2', 'NP_000302.1', 'pp', 9999999).
e('NP_001744.2', 'NP_000305.3', 'pp', 9999999).
e('NP_001757.1', 'NP_002829.2', 'pp', 9999999).
e('NP_001757.1', 'NP_004346.1', 'pp', 9999999).
e('NP_001306.1', 'NP_005895.1', 'pp', 9999999).
e('NP_001306.1', 'NP_005220.1', 'pp', 9999999).
e('NP_001306.1', 'NP_001306.1', 'pp', 9999999).
e('NP_001306.1', 'NP_001887.1', 'pp', 9999999).
e('NP_001306.1', 'NP_004074.2', 'pp', 9999999).
e('NP_001306.1', 'NP_001311.3', 'pp', 9999999).
e('NP_001306.1', 'NP_001447.2', 'pp', 9999999).
e('NP_001306.1', 'NP_004748.2', 'pp', 9999999).
e('NP_004358.2', 'NP_004582.1', 'pp', 9999999).
e('NP_002114.2', 'NP_000198.1', 'pp', 9999999).
e('NP_002114.2', 'NP_000607.1', 'pp', 9999999).
e('NP_000629.3', 'NP_002650.1', 'pp', 9999999).
e('NP_000629.3', 'NP_001997.4', 'pp', 9999999).
e('NP_000629.3', 'NP_000930.1', 'pp', 9999999).
e('NP_000629.3', 'NP_001954.1', 'pp', 9999999).
e('NP_000629.3', 'NP_000651.3', 'pp', 9999999).
e('NP_000629.3', 'NP_003229.1', 'pp', 9999999).
e('NP_000629.3', 'NP_000629.3', 'pp', 9999999).
e('NP_000197.1', 'NP_009330.1', 'pp', 9999999).
e('NP_000197.1', 'NP_003020.2', 'pp', 9999999).
e('NP_000197.1', 'NP_000206.2', 'pp', 9999999).
e('NP_000197.1', 'NP_751914.1', 'pp', 9999999).
e('NP_000197.1', 'NP_003143.2', 'pp', 9999999).
e('NP_001766.2', 'NP_005347.3', 'pp', 9999999).
e('NP_001766.2', 'NP_000560.5', 'pp', 9999999).
e('NP_055469.2', 'NP_821133.1', 'pp', 9999999).
e('NP_055469.2', 'NP_004374.1', 'pp', 9999999).
e('NP_055469.2', 'NP_005616.2', 'pp', 9999999).
e('NP_055469.2', 'NP_001997.4', 'pp', 9999999).
e('NP_055469.2', 'NP_006000.2', 'pp', 9999999).
e('NP_000929.1', 'NP_004796.1', 'pp', 9999999).
e('NP_000929.1', 'NP_004706.3', 'pp', 9999999).
e('NP_000929.1', 'NP_066951.1', 'pp', 9999999).
e('NP_000929.1', 'NP_116558.1', 'pp', 9999999).
e('NP_000929.1', 'NP_006223.2', 'pp', 9999999).
e('NP_001298.2', 'NP_003248.3', 'pp', 9999999).
e('NP_005205.2', 'NP_115882.1', 'pp', 9999999).
e('NP_005205.2', 'NP_002341.1', 'pp', 9999999).
e('NP_005205.2', 'NP_005347.3', 'pp', 9999999).
e('NP_001002029', 'NP_001393.1', 'pp', 9999999).
e('NP_000594.2', 'NP_001700.2', 'pp', 9999999).
e('NP_000594.2', 'NP_001744.2', 'pp', 9999999).
e('NP_000594.2', 'NP_005339.2', 'pp', 9999999).
e('NP_000594.2', 'NP_612482.2', 'pp', 9999999).
e('NP_001728.1', 'NP_000602.1', 'pp', 9999999).
e('NP_002731.3', 'NP_000646.1', 'pp', 9999999).
e('NP_002108.4', 'NP_001759.3', 'pp', 9999999).
e('NP_002108.4', 'NP_004334.1', 'pp', 9999999).
e('NP_002108.4', 'NP_002108.4', 'pp', 9999999).
e('NP_002108.4', 'NP_005338.1', 'pp', 9999999).
e('NP_000624.2', 'NP_612815.1', 'pp', 9999999).
e('NP_000624.2', 'NP_004314.4', 'pp', 9999999).
e('NP_000624.2', 'NP_002736.3', 'pp', 9999999).
e('NP_000624.2', 'NP_066954.2', 'pp', 9999999).
e('NP_000624.2', 'NP_000445.1', 'pp', 9999999).
e('NP_000624.2', 'NP_005336.2', 'pp', 9999999).
e('NP_000624.2', 'NP_002871.1', 'pp', 9999999).
e('NP_000624.2', 'NP_006234.1', 'pp', 9999999).
e('NP_000624.2', 'NP_002126.2', 'pp', 9999999).
e('NP_000624.2', 'NP_061820.1', 'pp', 9999999).
e('NP_000624.2', 'NP_000537.3', 'pp', 9999999).
e('NP_000624.2', 'NP_004313.1', 'pp', 9999999).
e('NP_000624.2', 'NP_002213.1', 'pp', 9999999).
e('NP_000624.2', 'NP_002458.2', 'pp', 9999999).
e('NP_000624.2', 'NP_000935.1', 'pp', 9999999).
e('NP_000624.2', 'NP_000624.2', 'pp', 9999999).
e('NP_000624.2', 'NP_002742.3', 'pp', 9999999).
e('NP_000624.2', 'NP_055232.1', 'pp', 9999999).
e('NP_000624.2', 'NP_002706.1', 'pp', 9999999).
e('NP_000624.2', 'NP_004337.2', 'pp', 9999999).
e('NP_000624.2', 'NP_004315.1', 'pp', 9999999).
e('NP_000624.2', 'NP_001219.2', 'pp', 9999999).
e('NP_000624.2', 'NP_005334.1', 'pp', 9999999).
e('NP_000624.2', 'NP_001789.2', 'pp', 9999999).
e('NP_000624.2', 'NP_203524.1', 'pp', 9999999).
e('NP_000624.2', 'NP_932070.1', 'pp', 9999999).
e('NP_000624.2', 'NP_002699.1', 'pp', 9999999).
e('NP_005175.2', 'NP_003190.1', 'pp', 9999999).
e('NP_005175.2', 'NP_003783.1', 'pp', 9999999).
e('NP_005175.2', 'NP_003191.1', 'pp', 9999999).
e('NP_005175.2', 'NP_003780.1', 'pp', 9999999).
e('NP_005175.2', 'NP_000116.2', 'pp', 9999999).
e('NP_005175.2', 'NP_001428.1', 'pp', 9999999).
e('NP_000639.1', 'NP_002190.1', 'pp', 9999999).
e('NP_000639.1', 'NP_006264.2', 'pp', 9999999).
e('NP_000639.1', 'NP_005614.2', 'pp', 9999999).
e('NP_000639.1', 'NP_002973.1', 'pp', 9999999).
e('NP_000639.1', 'NP_002977.1', 'pp', 9999999).
e('NP_001894.2', 'NP_001894.2', 'pp', 9999999).
e('NP_001894.2', 'NP_003118.1', 'pp', 9999999).
e('NP_001894.2', 'NP_004808.2', 'pp', 9999999).
e('NP_001894.2', 'NP_001895.1', 'pp', 9999999).
e('NP_004707.2', 'NP_004707.2', 'pp', 9999999).
e('NP_620590.2', 'NP_005408.1', 'pp', 9999999).
e('NP_002566.1', 'NP_002649.1', 'pp', 9999999).
e('NP_002566.1', 'NP_001562.1', 'pp', 9999999).
e('NP_002566.1', 'NP_000312.2', 'pp', 9999999).
e('NP_005115.2', 'NP_005892.1', 'pp', 9999999).
e('NP_005115.2', 'NP_036478.2', 'pp', 9999999).
e('NP_005115.2', 'NP_002261.2', 'pp', 9999999).
e('NP_005115.2', 'NP_002262.3', 'pp', 9999999).
e('NP_005115.2', 'NP_002256.2', 'pp', 9999999).
e('NP_005115.2', 'NP_005787.1', 'pp', 9999999).
e('NP_005115.2', 'NP_009225.1', 'pp', 9999999).
e('NP_006078.2', 'NP_003780.1', 'pp', 9999999).
e('NP_004495.2', 'NP_996994.1', 'pp', 9999999).
e('NP_115914.1', 'NP_002493.3', 'pp', 9999999).
e('NP_115914.1', 'NP_003989.2', 'pp', 9999999).
e('NP_115914.1', 'NP_001056.1', 'pp', 9999999).
e('NP_002511.1', 'NP_003391.1', 'pp', 9999999).
e('NP_002511.1', 'NP_003484.1', 'pp', 9999999).
e('NP_002511.1', 'NP_003945.2', 'pp', 9999999).
e('NP_002511.1', 'NP_002750.1', 'pp', 9999999).
e('NP_002511.1', 'NP_001915.1', 'pp', 9999999).
e('NP_002511.1', 'NP_000537.3', 'pp', 9999999).
e('NP_002511.1', 'NP_002458.2', 'pp', 9999999).
e('NP_002511.1', 'NP_005372.2', 'pp', 9999999).
e('NP_002511.1', 'NP_068810.2', 'pp', 9999999).
e('NP_002511.1', 'NP_006697.2', 'pp', 9999999).
e('NP_002511.1', 'NP_001649.1', 'pp', 9999999).
e('NP_002511.1', 'NP_009225.1', 'pp', 9999999).
e('NP_001347.3', 'NP_002493.3', 'pp', 9999999).
e('NP_001347.3', 'NP_036478.2', 'pp', 9999999).
e('NP_008855.1', 'NP_003277.1', 'pp', 9999999).
e('NP_005076.3', 'NP_002262.3', 'pp', 9999999).
e('NP_005076.3', 'NP_005893.1', 'pp', 9999999).
e('NP_005076.3', 'NP_002261.2', 'pp', 9999999).
e('NP_005076.3', 'NP_005892.1', 'pp', 9999999).
e('NP_002810.1', 'NP_002810.1', 'pp', 9999999).
e('NP_002810.1', 'NP_004587.1', 'pp', 9999999).
e('NP_006550.1', 'NP_002101.2', 'pp', 9999999).
e('NP_006550.1', 'NP_006550.1', 'pp', 9999999).
e('NP_001060.1', 'NP_003780.1', 'pp', 9999999).
e('NP_001060.1', 'NP_002364.5', 'pp', 9999999).
e('NP_001060.1', 'NP_055469.2', 'pp', 9999999).
e('NP_001060.1', 'NP_000829.1', 'pp', 9999999).
e('NP_001060.1', 'NP_006089.1', 'pp', 9999999).
e('NP_001060.1', 'NP_004604.2', 'pp', 9999999).
e('NP_001060.1', 'NP_002453.1', 'pp', 9999999).
e('NP_002297.2', 'NP_067674.2', 'pp', 9999999).
e('NP_002127.1', 'NP_002814.2', 'pp', 9999999).
e('NP_002127.1', 'NP_002735.3', 'pp', 9999999).
e('NP_002127.1', 'NP_002261.2', 'pp', 9999999).
e('NP_002127.1', 'NP_003945.2', 'pp', 9999999).
e('NP_002127.1', 'NP_004102.1', 'pp', 9999999).
e('NP_003081.2', 'NP_003083.1', 'pp', 9999999).
e('NP_002814.2', 'NP_003539.1', 'pp', 9999999).
e('NP_002814.2', 'NP_003484.1', 'pp', 9999999).
e('NP_002814.2', 'NP_003519.1', 'pp', 9999999).
e('NP_002814.2', 'NP_001789.2', 'pp', 9999999).
e('NP_002814.2', 'NP_004371.2', 'pp', 9999999).
e('NP_002814.2', 'NP_003509.1', 'pp', 9999999).
e('NP_002814.2', 'NP_001420.2', 'pp', 9999999).
e('NP_002814.2', 'NP_000066.1', 'pp', 9999999).
e('NP_002814.2', 'NP_066403.2', 'pp', 9999999).
e('NP_002814.2', 'NP_002257.1', 'pp', 9999999).
e('NP_002814.2', 'NP_000116.2', 'pp', 9999999).
e('NP_002814.2', 'NP_036478.2', 'pp', 9999999).
e('NP_002814.2', 'NP_006316.1', 'pp', 9999999).
e('NP_002814.2', 'NP_002256.2', 'pp', 9999999).
e('NP_002814.2', 'NP_003529.1', 'pp', 9999999).
e('NP_733821.1', 'NP_733821.1', 'pp', 9999999).
e('NP_733821.1', 'NP_000108.1', 'pp', 9999999).
e('NP_733821.1', 'NP_005564.1', 'pp', 9999999).
e('NP_001203.1', 'NP_002728.1', 'pp', 9999999).
e('NP_001203.1', 'NP_008855.1', 'pp', 9999999).
e('NP_001203.1', 'NP_002733.2', 'pp', 9999999).
e('NP_001203.1', 'NP_002736.3', 'pp', 9999999).
e('NP_001203.1', 'NP_002735.3', 'pp', 9999999).
e('NP_001203.1', 'NP_006245.2', 'pp', 9999999).
e('NP_001203.1', 'NP_002737.2', 'pp', 9999999).
e('NP_001203.1', 'NP_003780.1', 'pp', 9999999).
e('NP_000960.2', 'NP_001886.1', 'pp', 9999999).
e('NP_000960.2', 'NP_002261.2', 'pp', 9999999).
e('NP_000960.2', 'NP_002262.3', 'pp', 9999999).
e('NP_000960.2', 'NP_000960.2', 'pp', 9999999).
e('NP_000960.2', 'NP_002383.2', 'pp', 9999999).
e('NP_000960.2', 'NP_001311.3', 'pp', 9999999).
e('NP_000960.2', 'NP_001961.1', 'pp', 9999999).
e('NP_005378.4', 'NP_001420.2', 'pp', 9999999).
e('NP_005378.4', 'NP_002262.3', 'pp', 9999999).
e('NP_005378.4', 'NP_002256.2', 'pp', 9999999).
e('NP_005378.4', 'NP_004371.2', 'pp', 9999999).
e('NP_005378.4', 'NP_002261.2', 'pp', 9999999).
e('NP_005378.4', 'NP_005076.3', 'pp', 9999999).
e('NP_005378.4', 'NP_036478.2', 'pp', 9999999).
e('NP_005378.4', 'NP_005378.4', 'pp', 9999999).
e('NP_036478.2', 'NP_036478.2', 'pp', 9999999).
e('NP_002131.2', 'NP_002131.2', 'pp', 9999999).
e('NP_002131.2', 'NP_004374.1', 'pp', 9999999).
e('NP_002131.2', 'NP_004930.1', 'pp', 9999999).
e('NP_002131.2', 'NP_005408.1', 'pp', 9999999).
e('NP_002131.2', 'NP_005185.2', 'pp', 9999999).
e('NP_002131.2', 'NP_006550.1', 'pp', 9999999).
e('NP_001625.2', 'NP_001625.2', 'pp', 9999999).
e('NP_005418.1', 'NP_002458.2', 'pp', 9999999).
e('NP_005418.1', 'NP_006145.2', 'pp', 9999999).
e('NP_005418.1', 'NP_005418.1', 'pp', 9999999).
e('NP_005418.1', 'NP_113671.3', 'pp', 9999999).
e('NP_004926.1', 'NP_004926.1', 'pp', 9999999).
e('NP_004926.1', 'NP_003876.1', 'pp', 9999999).
e('NP_004926.1', 'NP_001895.1', 'pp', 9999999).
e('NP_004371.2', 'NP_005243.1', 'pp', 9999999).
e('NP_004371.2', 'NP_005893.1', 'pp', 9999999).
e('NP_004371.2', 'NP_001886.1', 'pp', 9999999).
e('NP_004371.2', 'NP_003191.1', 'pp', 9999999).
e('NP_004371.2', 'NP_002219.1', 'pp', 9999999).
e('NP_004371.2', 'NP_004545.2', 'pp', 9999999).
e('NP_004371.2', 'NP_004255.2', 'pp', 9999999).
e('NP_004371.2', 'NP_003875.3', 'pp', 9999999).
e('NP_004371.2', 'NP_005892.1', 'pp', 9999999).
e('NP_004371.2', 'NP_001955.1', 'pp', 9999999).
e('NP_004371.2', 'NP_001895.1', 'pp', 9999999).
e('NP_004371.2', 'NP_003801.1', 'pp', 9999999).
e('NP_004371.2', 'NP_004371.2', 'pp', 9999999).
e('NP_004371.2', 'NP_009330.1', 'pp', 9999999).
e('NP_004371.2', 'NP_001887.1', 'pp', 9999999).
e('NP_004371.2', 'NP_000116.2', 'pp', 9999999).
e('NP_004371.2', 'NP_003141.2', 'pp', 9999999).
e('NP_004371.2', 'NP_001348.2', 'pp', 9999999).
e('NP_004371.2', 'NP_004590.2', 'pp', 9999999).
e('NP_004371.2', 'NP_000537.3', 'pp', 9999999).
e('NP_004371.2', 'NP_006550.1', 'pp', 9999999).
e('NP_004371.2', 'NP_004374.1', 'pp', 9999999).
e('NP_004371.2', 'NP_036472.2', 'pp', 9999999).
e('NP_004371.2', 'NP_003122.1', 'pp', 9999999).
e('NP_004371.2', 'NP_005216.1', 'pp', 9999999).
e('NP_004371.2', 'NP_003734.3', 'pp', 9999999).
e('NP_004371.2', 'NP_003064.2', 'pp', 9999999).
e('NP_004371.2', 'NP_003063.2', 'pp', 9999999).
e('NP_004371.2', 'NP_003144.3', 'pp', 9999999).
e('NP_002244.1', 'NP_003020.2', 'pp', 9999999).
e('NP_002244.1', 'NP_002010.1', 'pp', 9999999).
e('NP_003519.1', 'NP_002255.2', 'pp', 9999999).
e('NP_003519.1', 'NP_002261.2', 'pp', 9999999).
e('NP_003519.1', 'NP_004604.2', 'pp', 9999999).
e('NP_003519.1', 'NP_005960.1', 'pp', 9999999).
e('NP_003061.3', 'NP_000116.2', 'pp', 9999999).
e('NP_003061.3', 'NP_003064.2', 'pp', 9999999).
e('NP_002323.1', 'NP_003237.2', 'pp', 9999999).
e('NP_002323.1', 'NP_003020.2', 'pp', 9999999).
e('NP_002323.1', 'NP_001963.1', 'pp', 9999999).
e('NP_002323.1', 'NP_006840.2', 'pp', 9999999).
e('NP_002323.1', 'NP_002650.1', 'pp', 9999999).
e('NP_002323.1', 'NP_002334.2', 'pp', 9999999).
e('NP_008869.1', 'NP_004588.1', 'pp', 9999999).
e('NP_005634.1', 'NP_005636.1', 'pp', 9999999).
e('NP_005634.1', 'NP_005635.1', 'pp', 9999999).
e('NP_005634.1', 'NP_003185.1', 'pp', 9999999).
e('NP_002699.1', 'NP_002706.1', 'pp', 9999999).
e('NP_002699.1', 'NP_054829.2', 'pp', 9999999).
e('NP_002699.1', 'NP_003064.2', 'pp', 9999999).
e('NP_002699.1', 'NP_001744.2', 'pp', 9999999).
e('NP_002699.1', 'NP_002750.1', 'pp', 9999999).
e('NP_002699.1', 'NP_000312.2', 'pp', 9999999).
e('NP_002699.1', 'NP_000537.3', 'pp', 9999999).
e('NP_002699.1', 'NP_003788.2', 'pp', 9999999).
e('NP_003159.1', 'NP_003160.2', 'pp', 9999999).
e('NP_001929.1', 'NP_003185.1', 'pp', 9999999).
e('NP_004955.2', 'NP_874369.1', 'pp', 9999999).
e('NP_004955.2', 'NP_003064.2', 'pp', 9999999).
e('NP_004955.2', 'NP_002383.2', 'pp', 9999999).
e('NP_004955.2', 'NP_004351.1', 'pp', 9999999).
e('NP_004955.2', 'NP_000537.3', 'pp', 9999999).
e('NP_004955.2', 'NP_002145.3', 'pp', 9999999).
e('NP_004955.2', 'NP_001246.2', 'pp', 9999999).
e('NP_004955.2', 'NP_005216.1', 'pp', 9999999).
e('NP_004955.2', 'NP_612482.2', 'pp', 9999999).
e('NP_004955.2', 'NP_036249.1', 'pp', 9999999).
e('NP_004955.2', 'NP_005941.1', 'pp', 9999999).
e('NP_004955.2', 'NP_065390.1', 'pp', 9999999).
e('NP_004955.2', 'NP_000380.1', 'pp', 9999999).
e('NP_004955.2', 'NP_068810.2', 'pp', 9999999).
e('NP_004955.2', 'NP_003801.1', 'pp', 9999999).
e('NP_004955.2', 'NP_002907.1', 'pp', 9999999).
e('NP_004955.2', 'NP_003788.2', 'pp', 9999999).
e('NP_004955.2', 'NP_005602.2', 'pp', 9999999).
e('NP_004955.2', 'NP_001941.2', 'pp', 9999999).
e('NP_004955.2', 'NP_003989.2', 'pp', 9999999).
e('NP_004955.2', 'NP_004955.2', 'pp', 9999999).
e('NP_004955.2', 'NP_002814.2', 'pp', 9999999).
e('NP_004955.2', 'NP_000312.2', 'pp', 9999999).
e('NP_004955.2', 'NP_003061.3', 'pp', 9999999).
e('NP_004955.2', 'NP_002904.3', 'pp', 9999999).
e('NP_004955.2', 'NP_003102.1', 'pp', 9999999).
e('NP_004955.2', 'NP_000116.2', 'pp', 9999999).
e('NP_004955.2', 'NP_003141.2', 'pp', 9999999).
e('NP_004955.2', 'NP_005892.1', 'pp', 9999999).
e('NP_004955.2', 'NP_002147.2', 'pp', 9999999).
e('NP_002084.2', 'NP_003989.2', 'pp', 9999999).
e('NP_002084.2', 'NP_006245.2', 'pp', 9999999).
e('NP_002084.2', 'NP_001229.1', 'pp', 9999999).
e('NP_002084.2', 'NP_002084.2', 'pp', 9999999).
e('NP_002084.2', 'NP_002729.2', 'pp', 9999999).
e('NP_002084.2', 'NP_722560.1', 'pp', 9999999).
e('NP_002084.2', 'NP_004148.1', 'pp', 9999999).
e('NP_002084.2', 'NP_002699.1', 'pp', 9999999).
e('NP_002084.2', 'NP_858045.1', 'pp', 9999999).
e('NP_002084.2', 'NP_000537.3', 'pp', 9999999).
e('NP_002084.2', 'NP_001895.1', 'pp', 9999999).
e('NP_002795.2', 'NP_057640.1', 'pp', 9999999).
e('NP_002795.2', 'NP_002795.2', 'pp', 9999999).
e('NP_002795.2', 'NP_002808.2', 'pp', 9999999).
e('NP_002795.2', 'NP_002805.1', 'pp', 9999999).
e('NP_002695.1', 'NP_002695.1', 'pp', 9999999).
e('NP_002807.1', 'NP_002808.2', 'pp', 9999999).
e('NP_115903.1', 'NP_002364.5', 'pp', 9999999).
e('NP_003607.1', 'NP_008855.1', 'pp', 9999999).
e('NP_003607.1', 'NP_003007.2', 'pp', 9999999).
e('NP_003607.1', 'NP_001348.2', 'pp', 9999999).
e('NP_002777.1', 'NP_002808.2', 'pp', 9999999).
e('NP_002777.1', 'NP_002778.1', 'pp', 9999999).
e('NP_002777.1', 'NP_002779.1', 'pp', 9999999).
e('NP_002777.1', 'NP_001230.1', 'pp', 9999999).
e('NP_006494.1', 'NP_002793.2', 'pp', 9999999).
e('NP_006494.1', 'NP_002808.2', 'pp', 9999999).
e('NP_006494.1', 'NP_002799.3', 'pp', 9999999).
e('NP_006494.1', 'NP_002795.2', 'pp', 9999999).
e('NP_006494.1', 'NP_002802.2', 'pp', 9999999).
e('NP_006494.1', 'NP_002794.1', 'pp', 9999999).
e('NP_006494.1', 'NP_002805.1', 'pp', 9999999).
e('NP_006494.1', 'NP_002796.4', 'pp', 9999999).
e('NP_006494.1', 'NP_002806.2', 'pp', 9999999).
e('NP_006494.1', 'NP_002798.2', 'pp', 9999999).
e('NP_066964.1', 'NP_000042.3', 'pp', 9999999).
e('NP_066964.1', 'NP_001265.1', 'pp', 9999999).
e('NP_066964.1', 'NP_937983.2', 'pp', 9999999).
e('NP_066964.1', 'NP_001241.1', 'pp', 9999999).
e('NP_066964.1', 'NP_002458.2', 'pp', 9999999).
e('NP_066964.1', 'NP_005517.1', 'pp', 9999999).
e('NP_066964.1', 'NP_008835.5', 'pp', 9999999).
e('NP_066964.1', 'NP_001175.1', 'pp', 9999999).
e('NP_066964.1', 'NP_116126.2', 'pp', 9999999).
e('NP_002780.1', 'NP_001886.1', 'pp', 9999999).
e('NP_002780.1', 'NP_001941.2', 'pp', 9999999).
e('NP_002866.2', 'NP_001265.1', 'pp', 9999999).
e('NP_002866.2', 'NP_000537.3', 'pp', 9999999).
e('NP_002866.2', 'NP_002936.1', 'pp', 9999999).
e('NP_002866.2', 'NP_001941.2', 'pp', 9999999).
e('NP_002866.2', 'NP_005216.1', 'pp', 9999999).
e('NP_002866.2', 'NP_002866.2', 'pp', 9999999).
e('NP_003117.2', 'NP_000338.3', 'pp', 9999999).
e('NP_002809.2', 'NP_002809.2', 'pp', 9999999).
e('NP_002778.1', 'NP_002786.2', 'pp', 9999999).
e('NP_002778.1', 'NP_002784.1', 'pp', 9999999).
e('NP_002778.1', 'NP_002783.1', 'pp', 9999999).
e('NP_002778.1', 'NP_002789.1', 'pp', 9999999).
e('NP_002778.1', 'NP_004150.1', 'pp', 9999999).
e('NP_002778.1', 'NP_002788.1', 'pp', 9999999).
e('NP_002778.1', 'NP_002790.1', 'pp', 9999999).
e('NP_002778.1', 'NP_002792.1', 'pp', 9999999).
e('NP_002778.1', 'NP_002782.1', 'pp', 9999999).
e('NP_002778.1', 'NP_002787.2', 'pp', 9999999).
e('NP_002778.1', 'NP_002791.1', 'pp', 9999999).
e('NP_002778.1', 'NP_002785.1', 'pp', 9999999).
e('NP_002782.1', 'NP_002808.2', 'pp', 9999999).
e('NP_003119.2', 'NP_000259.1', 'pp', 9999999).
e('NP_932070.1', 'NP_003833.3', 'pp', 9999999).
e('NP_932070.1', 'NP_932070.1', 'pp', 9999999).
e('NP_932070.1', 'NP_002435.1', 'pp', 9999999).
e('NP_932070.1', 'NP_005177.2', 'pp', 9999999).
e('NP_932070.1', 'NP_001056.1', 'pp', 9999999).
e('NP_932070.1', 'NP_001219.2', 'pp', 9999999).
e('NP_932070.1', 'NP_620637.1', 'pp', 9999999).
e('NP_000283.1', 'NP_002871.1', 'pp', 9999999).
e('NP_689476.2', 'NP_689476.2', 'pp', 9999999).
e('NP_002791.1', 'NP_002792.1', 'pp', 9999999).
e('NP_001093.1', 'NP_001093.1', 'pp', 9999999).
e('NP_001093.1', 'NP_003876.1', 'pp', 9999999).
e('NP_001093.1', 'NP_000666.2', 'pp', 9999999).
e('NP_001093.1', 'NP_004351.1', 'pp', 9999999).
e('NP_001093.1', 'NP_001894.2', 'pp', 9999999).
e('NP_001093.1', 'NP_000824.1', 'pp', 9999999).
e('NP_001093.1', 'NP_000498.2', 'pp', 9999999).
e('NP_001093.1', 'NP_004286.2', 'pp', 9999999).
e('NP_002797.2', 'NP_002804.2', 'pp', 9999999).
e('NP_002797.2', 'NP_002808.2', 'pp', 9999999).
e('NP_002797.2', 'NP_002805.1', 'pp', 9999999).
e('NP_001460.1', 'NP_004371.2', 'pp', 9999999).
e('NP_001460.1', 'NP_008835.5', 'pp', 9999999).
e('NP_001460.1', 'NP_937983.2', 'pp', 9999999).
e('NP_001460.1', 'NP_005517.1', 'pp', 9999999).
e('NP_001460.1', 'NP_036249.1', 'pp', 9999999).
e('NP_001460.1', 'NP_066564.1', 'pp', 9999999).
e('NP_001460.1', 'NP_620637.1', 'pp', 9999999).
e('NP_001460.1', 'NP_066964.1', 'pp', 9999999).
e('NP_001460.1', 'NP_001789.2', 'pp', 9999999).
e('NP_001460.1', 'NP_005419.2', 'pp', 9999999).
e('NP_001460.1', 'NP_002688.2', 'pp', 9999999).
e('NP_001460.1', 'NP_005219.2', 'pp', 9999999).
e('NP_001460.1', 'NP_001265.1', 'pp', 9999999).
e('NP_001460.1', 'NP_036370.2', 'pp', 9999999).
e('NP_001460.1', 'NP_000537.3', 'pp', 9999999).
e('NP_001460.1', 'NP_002583.1', 'pp', 9999999).
e('NP_001460.1', 'NP_001241.1', 'pp', 9999999).
e('NP_001460.1', 'NP_005893.1', 'pp', 9999999).
e('NP_001460.1', 'NP_003905.1', 'pp', 9999999).
e('NP_002800.2', 'NP_002805.1', 'pp', 9999999).
e('NP_002800.2', 'NP_002493.3', 'pp', 9999999).
e('NP_002800.2', 'NP_002808.2', 'pp', 9999999).
e('NP_055629.1', 'NP_002797.2', 'pp', 9999999).
e('NP_055629.1', 'NP_002798.2', 'pp', 9999999).
e('NP_055629.1', 'NP_002806.2', 'pp', 9999999).
e('NP_055629.1', 'NP_002800.2', 'pp', 9999999).
e('NP_055629.1', 'NP_002801.1', 'pp', 9999999).
e('NP_055629.1', 'NP_002788.1', 'pp', 9999999).
e('NP_055629.1', 'NP_002795.2', 'pp', 9999999).
e('NP_055629.1', 'NP_002803.1', 'pp', 9999999).
e('NP_055629.1', 'NP_002802.2', 'pp', 9999999).
e('NP_055629.1', 'NP_006494.1', 'pp', 9999999).
e('NP_055629.1', 'NP_002796.4', 'pp', 9999999).
e('NP_055629.1', 'NP_002808.2', 'pp', 9999999).
e('NP_055629.1', 'NP_002799.3', 'pp', 9999999).
e('NP_055629.1', 'NP_002807.1', 'pp', 9999999).
e('NP_055629.1', 'NP_002805.1', 'pp', 9999999).
e('NP_055629.1', 'NP_002794.1', 'pp', 9999999).
e('NP_055629.1', 'NP_002793.2', 'pp', 9999999).
e('NP_055629.1', 'NP_002778.1', 'pp', 9999999).
e('NP_002805.1', 'NP_000066.1', 'pp', 9999999).
e('NP_002805.1', 'NP_003517.2', 'pp', 9999999).
e('NP_002805.1', 'NP_002806.2', 'pp', 9999999).
e('NP_002805.1', 'NP_002807.1', 'pp', 9999999).
e('NP_002805.1', 'NP_002383.2', 'pp', 9999999).
e('NP_002799.3', 'NP_002805.1', 'pp', 9999999).
e('NP_002799.3', 'NP_002808.2', 'pp', 9999999).
e('NP_002799.3', 'NP_001056.1', 'pp', 9999999).
e('NP_002799.3', 'NP_005038.1', 'pp', 9999999).
e('NP_002937.1', 'NP_003141.2', 'pp', 9999999).
e('NP_002937.1', 'NP_002938.1', 'pp', 9999999).
e('NP_002806.2', 'NP_002808.2', 'pp', 9999999).
e('NP_003118.1', 'NP_000338.3', 'pp', 9999999).
e('NP_003280.2', 'NP_003280.2', 'pp', 9999999).
e('NP_008835.5', 'NP_003989.2', 'pp', 9999999).
e('NP_008835.5', 'NP_001269.3', 'pp', 9999999).
e('NP_008835.5', 'NP_005517.1', 'pp', 9999999).
e('NP_008835.5', 'NP_006245.2', 'pp', 9999999).
e('NP_008835.5', 'NP_003780.1', 'pp', 9999999).
e('NP_008835.5', 'NP_001265.1', 'pp', 9999999).
e('NP_008835.5', 'NP_002936.1', 'pp', 9999999).
e('NP_008835.5', 'NP_620637.1', 'pp', 9999999).
e('NP_008835.5', 'NP_000537.3', 'pp', 9999999).
e('NP_008835.5', 'NP_002937.1', 'pp', 9999999).
e('NP_008835.5', 'NP_002864.1', 'pp', 9999999).
e('NP_008835.5', 'NP_002341.1', 'pp', 9999999).
e('NP_008835.5', 'NP_003899.2', 'pp', 9999999).
e('NP_008835.5', 'NP_036350.2', 'pp', 9999999).
e('NP_002801.1', 'NP_005044.1', 'pp', 9999999).
e('NP_002801.1', 'NP_002808.2', 'pp', 9999999).
e('NP_002801.1', 'NP_002805.1', 'pp', 9999999).
e('NP_002801.1', 'NP_003191.1', 'pp', 9999999).
e('NP_002936.1', 'NP_002937.1', 'pp', 9999999).
e('NP_002936.1', 'NP_002938.1', 'pp', 9999999).
e('NP_002936.1', 'NP_002936.1', 'pp', 9999999).
e('NP_002936.1', 'NP_000537.3', 'pp', 9999999).
e('NP_550433.1', 'NP_002583.1', 'pp', 9999999).
e('NP_550433.1', 'NP_002937.1', 'pp', 9999999).
e('NP_150241.2', 'NP_004371.2', 'pp', 9999999).
e('NP_150241.2', 'NP_002219.1', 'pp', 9999999).
e('NP_150241.2', 'NP_001306.1', 'pp', 9999999).
e('NP_150241.2', 'NP_005243.1', 'pp', 9999999).
e('NP_150241.2', 'NP_150241.2', 'pp', 9999999).
e('NP_150241.2', 'NP_612482.2', 'pp', 9999999).
e('NP_150241.2', 'NP_002742.3', 'pp', 9999999).
e('NP_150241.2', 'NP_004955.2', 'pp', 9999999).
e('NP_150241.2', 'NP_003241.2', 'pp', 9999999).
e('NP_150241.2', 'NP_005892.1', 'pp', 9999999).
e('NP_150241.2', 'NP_068810.2', 'pp', 9999999).
e('NP_150241.2', 'NP_000537.3', 'pp', 9999999).
e('NP_150241.2', 'NP_003141.2', 'pp', 9999999).
e('NP_150241.2', 'NP_002458.2', 'pp', 9999999).
e('NP_150241.2', 'NP_002383.2', 'pp', 9999999).
e('NP_150241.2', 'NP_000312.2', 'pp', 9999999).
e('NP_150241.2', 'NP_001959.1', 'pp', 9999999).
e('NP_150241.2', 'NP_001231.2', 'pp', 9999999).
e('NP_150241.2', 'NP_005418.1', 'pp', 9999999).
e('NP_150241.2', 'NP_003122.1', 'pp', 9999999).
e('NP_150241.2', 'NP_005893.1', 'pp', 9999999).
e('NP_150241.2', 'NP_002126.2', 'pp', 9999999).
e('NP_000042.3', 'NP_001265.1', 'pp', 9999999).
e('NP_000042.3', 'NP_004370.1', 'pp', 9999999).
e('NP_000042.3', 'NP_009225.1', 'pp', 9999999).
e('NP_000042.3', 'NP_002864.1', 'pp', 9999999).
e('NP_000042.3', 'NP_002096.1', 'pp', 9999999).
e('NP_000042.3', 'NP_000042.3', 'pp', 9999999).
e('NP_000042.3', 'NP_002866.2', 'pp', 9999999).
e('NP_000042.3', 'NP_001175.1', 'pp', 9999999).
e('NP_000042.3', 'NP_009125.1', 'pp', 9999999).
e('NP_000042.3', 'NP_002904.3', 'pp', 9999999).
e('NP_000042.3', 'NP_000537.3', 'pp', 9999999).
e('NP_000042.3', 'NP_001871.2', 'pp', 9999999).
e('NP_000042.3', 'NP_008835.5', 'pp', 9999999).
e('NP_000042.3', 'NP_005331.1', 'pp', 9999999).
e('NP_000042.3', 'NP_001743.1', 'pp', 9999999).
e('NP_005780.2', 'NP_005780.2', 'pp', 9999999).
e('NP_000204.3', 'NP_003020.2', 'pp', 9999999).
e('NP_002779.1', 'NP_000380.1', 'pp', 9999999).
e('NP_002779.1', 'NP_002808.2', 'pp', 9999999).
e('NP_002779.1', 'NP_002782.1', 'pp', 9999999).
e('NP_002779.1', 'NP_001955.1', 'pp', 9999999).
e('NP_001918.3', 'NP_003118.1', 'pp', 9999999).
e('NP_004393.1', 'NP_004392.1', 'pp', 9999999).
e('NP_005202.2', 'NP_005179.2', 'pp', 9999999).
e('NP_005202.2', 'NP_002341.1', 'pp', 9999999).
e('NP_005202.2', 'NP_003736.1', 'pp', 9999999).
e('NP_055615.8', 'NP_002101.2', 'pp', 9999999).
e('NP_055615.8', 'NP_004937.1', 'pp', 9999999).
e('NP_055615.8', 'NP_001656.2', 'pp', 9999999).
e('NP_002077.1', 'NP_006550.1', 'pp', 9999999).
e('NP_002077.1', 'NP_003736.1', 'pp', 9999999).
e('NP_002077.1', 'NP_003932.3', 'pp', 9999999).
e('NP_002077.1', 'NP_005219.2', 'pp', 9999999).
e('NP_002077.1', 'NP_000201.2', 'pp', 9999999).
e('NP_002077.1', 'NP_005179.2', 'pp', 9999999).
e('NP_002077.1', 'NP_005220.1', 'pp', 9999999).
e('NP_002077.1', 'NP_002825.3', 'pp', 9999999).
e('NP_002077.1', 'NP_005408.1', 'pp', 9999999).
e('NP_002077.1', 'NP_002365.3', 'pp', 9999999).
e('NP_002077.1', 'NP_000213.1', 'pp', 9999999).
e('NP_002077.1', 'NP_722560.1', 'pp', 9999999).
e('NP_002077.1', 'NP_004055.1', 'pp', 9999999).
e('NP_002077.1', 'NP_006104.4', 'pp', 9999999).
e('NP_002077.1', 'NP_000869.1', 'pp', 9999999).
e('NP_002077.1', 'NP_002651.2', 'pp', 9999999).
e('NP_002077.1', 'NP_002827.1', 'pp', 9999999).
e('NP_002077.1', 'NP_004040.1', 'pp', 9999999).
e('NP_002077.1', 'NP_001056.1', 'pp', 9999999).
e('NP_002077.1', 'NP_002077.1', 'pp', 9999999).
e('NP_002077.1', 'NP_005202.2', 'pp', 9999999).
e('NP_002077.1', 'NP_001762.1', 'pp', 9999999).
e('NP_002077.1', 'NP_005018.1', 'pp', 9999999).
e('NP_002077.1', 'NP_000302.1', 'pp', 9999999).
e('NP_002077.1', 'NP_002244.1', 'pp', 9999999).
e('NP_002077.1', 'NP_006194.2', 'pp', 9999999).
e('NP_002077.1', 'NP_000646.1', 'pp', 9999999).
e('NP_002077.1', 'NP_852664.1', 'pp', 9999999).
e('NP_002077.1', 'NP_001954.1', 'pp', 9999999).
e('NP_002077.1', 'NP_002218.2', 'pp', 9999999).
e('NP_002077.1', 'NP_058544.2', 'pp', 9999999).
e('NP_002077.1', 'NP_005334.1', 'pp', 9999999).
e('NP_002077.1', 'NP_006647.3', 'pp', 9999999).
e('NP_002077.1', 'NP_001306.1', 'pp', 9999999).
e('NP_002077.1', 'NP_002725.1', 'pp', 9999999).
e('NP_002077.1', 'NP_002976.2', 'pp', 9999999).
e('NP_002077.1', 'NP_002960.2', 'pp', 9999999).
e('NP_002077.1', 'NP_004094.3', 'pp', 9999999).
e('NP_002077.1', 'NP_006130.1', 'pp', 9999999).
e('NP_002077.1', 'NP_055382.2', 'pp', 9999999).
e('NP_002077.1', 'NP_002829.2', 'pp', 9999999).
e('NP_002077.1', 'NP_003020.2', 'pp', 9999999).
e('NP_002077.1', 'NP_002805.1', 'pp', 9999999).
e('NP_002077.1', 'NP_002637.2', 'pp', 9999999).
e('NP_002077.1', 'NP_000204.3', 'pp', 9999999).
e('NP_001759.3', 'NP_742097.1', 'pp', 9999999).
e('NP_001759.3', 'NP_002829.2', 'pp', 9999999).
e('NP_001759.3', 'NP_000723.1', 'pp', 9999999).
e('NP_001759.3', 'NP_001759.3', 'pp', 9999999).
e('NP_001759.3', 'NP_002296.1', 'pp', 9999999).
e('NP_004587.1', 'NP_004587.1', 'pp', 9999999).
e('NP_004346.1', 'NP_004346.1', 'pp', 9999999).
e('NP_060496.2', 'NP_002219.1', 'pp', 9999999).
e('NP_006089.1', 'NP_002204.2', 'pp', 9999999).
e('NP_006089.1', 'NP_000866.1', 'pp', 9999999).
e('NP_006089.1', 'NP_005408.1', 'pp', 9999999).
e('NP_006089.1', 'NP_003905.1', 'pp', 9999999).
e('NP_006089.1', 'NP_000409.1', 'pp', 9999999).
e('NP_006089.1', 'NP_821133.1', 'pp', 9999999).
e('NP_006089.1', 'NP_000202.2', 'pp', 9999999).
e('NP_006089.1', 'NP_000312.2', 'pp', 9999999).
e('NP_006089.1', 'NP_000620.2', 'pp', 9999999).
e('NP_006089.1', 'NP_001035.1', 'pp', 9999999).
e('NP_006089.1', 'NP_001056.1', 'pp', 9999999).
e('NP_006089.1', 'NP_005418.1', 'pp', 9999999).
e('NP_006089.1', 'NP_002202.2', 'pp', 9999999).
e('NP_006089.1', 'NP_002218.2', 'pp', 9999999).
e('NP_006089.1', 'NP_000790.2', 'pp', 9999999).
e('NP_006089.1', 'NP_009330.1', 'pp', 9999999).
e('NP_006089.1', 'NP_000869.1', 'pp', 9999999).
e('NP_003338.1', 'NP_006145.2', 'pp', 9999999).
e('NP_003338.1', 'NP_996994.1', 'pp', 9999999).
e('NP_003338.1', 'NP_000305.3', 'pp', 9999999).
e('NP_003338.1', 'NP_005179.2', 'pp', 9999999).
e('NP_003338.1', 'NP_009225.1', 'pp', 9999999).
e('NP_003338.1', 'NP_005350.1', 'pp', 9999999).
e('NP_079005.3', 'NP_001269.3', 'pp', 9999999).
e('NP_002794.1', 'NP_002799.3', 'pp', 9999999).
e('NP_002794.1', 'NP_002808.2', 'pp', 9999999).
e('NP_002794.1', 'NP_005038.1', 'pp', 9999999).
e('NP_002794.1', 'NP_003185.1', 'pp', 9999999).
e('NP_002794.1', 'NP_002805.1', 'pp', 9999999).
e('NP_002783.1', 'NP_002793.2', 'pp', 9999999).
e('NP_002783.1', 'NP_002808.2', 'pp', 9999999).
e('NP_002783.1', 'NP_003246.1', 'pp', 9999999).
e('NP_002798.2', 'NP_002493.3', 'pp', 9999999).
e('NP_002798.2', 'NP_002808.2', 'pp', 9999999).
e('NP_002798.2', 'NP_002805.1', 'pp', 9999999).
e('NP_005023.2', 'NP_005505.2', 'pp', 9999999).
e('NP_003064.2', 'NP_004255.2', 'pp', 9999999).
e('NP_003064.2', 'NP_000537.3', 'pp', 9999999).
e('NP_003064.2', 'NP_002458.2', 'pp', 9999999).
e('NP_003064.2', 'NP_003064.2', 'pp', 9999999).
e('NP_003064.2', 'NP_005408.1', 'pp', 9999999).
e('NP_006254.1', 'NP_006254.1', 'pp', 9999999).
e('NP_006254.1', 'NP_002809.2', 'pp', 9999999).
e('NP_006254.1', 'NP_000108.1', 'pp', 9999999).
e('NP_066970.2', 'NP_002937.1', 'pp', 9999999).
e('NP_000357.3', 'NP_003280.2', 'pp', 9999999).
e('NP_002796.4', 'NP_002805.1', 'pp', 9999999).
e('NP_002796.4', 'NP_002795.2', 'pp', 9999999).
e('NP_002796.4', 'NP_612482.2', 'pp', 9999999).
e('NP_002796.4', 'NP_000113.1', 'pp', 9999999).
e('NP_002796.4', 'NP_002808.2', 'pp', 9999999).
e('NP_002803.1', 'NP_002808.2', 'pp', 9999999).
e('NP_037479.1', 'NP_002938.1', 'pp', 9999999).
e('NP_037479.1', 'NP_002936.1', 'pp', 9999999).
e('NP_002938.1', 'NP_002938.1', 'pp', 9999999).
e('NP_001447.2', 'NP_001448.2', 'pp', 9999999).
e('NP_001175.1', 'NP_001175.1', 'pp', 9999999).
e('NP_001175.1', 'NP_002010.1', 'pp', 9999999).
e('NP_001175.1', 'NP_009225.1', 'pp', 9999999).
e('NP_001175.1', 'NP_150241.2', 'pp', 9999999).
e('NP_001175.1', 'NP_004955.2', 'pp', 9999999).
e('NP_001175.1', 'NP_002936.1', 'pp', 9999999).
e('NP_001175.1', 'NP_001265.1', 'pp', 9999999).
e('NP_001175.1', 'NP_000537.3', 'pp', 9999999).
e('NP_001175.1', 'NP_009125.1', 'pp', 9999999).
e('NP_001175.1', 'NP_002708.1', 'pp', 9999999).
e('NP_001175.1', 'NP_945353.1', 'pp', 9999999).
e('NP_001175.1', 'NP_002864.1', 'pp', 9999999).
e('NP_002559.2', 'NP_937884.1', 'pp', 9999999).
e('NP_002559.2', 'NP_002850.1', 'pp', 9999999).
e('NP_002559.2', 'NP_006089.1', 'pp', 9999999).
e('NP_066967.2', 'NP_008855.1', 'pp', 9999999).
e('NP_002804.2', 'NP_003191.1', 'pp', 9999999).
e('NP_000053.2', 'NP_001963.1', 'pp', 9999999).
e('NP_000053.2', 'NP_000441.1', 'pp', 9999999).
e('NP_000053.2', 'NP_002996.1', 'pp', 9999999).
e('NP_000053.2', 'NP_000497.1', 'pp', 9999999).
e('NP_006280.2', 'NP_005179.2', 'pp', 9999999).
e('NP_002802.2', 'NP_002808.2', 'pp', 9999999).
e('NP_002802.2', 'NP_002805.1', 'pp', 9999999).
e('NP_000005.2', 'NP_002497.2', 'pp', 9999999).
e('NP_000005.2', 'NP_004039.1', 'pp', 9999999).
e('NP_000005.2', 'NP_002562.2', 'pp', 9999999).
e('NP_000005.2', 'NP_003141.2', 'pp', 9999999).
e('NP_000005.2', 'NP_000567.1', 'pp', 9999999).
e('NP_000005.2', 'NP_002323.1', 'pp', 9999999).
e('NP_000005.2', 'NP_005338.1', 'pp', 9999999).
e('NP_000005.2', 'NP_000032.1', 'pp', 9999999).
e('NP_000005.2', 'NP_000563.1', 'pp', 9999999).
e('NP_002793.2', 'NP_002808.2', 'pp', 9999999).
e('NP_002793.2', 'NP_002805.1', 'pp', 9999999).
e('NP_002793.2', 'NP_002802.2', 'pp', 9999999).
e('NP_002793.2', 'NP_002799.3', 'pp', 9999999).
e('NP_002793.2', 'NP_002794.1', 'pp', 9999999).
e('NP_002793.2', 'NP_005038.1', 'pp', 9999999).
e('NP_002190.1', 'NP_003989.2', 'pp', 9999999).
e('NP_002190.1', 'NP_003875.3', 'pp', 9999999).
e('NP_002190.1', 'NP_001886.1', 'pp', 9999999).
e('NP_002190.1', 'NP_001420.2', 'pp', 9999999).
e('NP_006135.1', 'NP_005372.2', 'pp', 9999999).
e('NP_001782.1', 'NP_002863.1', 'pp', 9999999).
e('NP_001782.1', 'NP_001447.2', 'pp', 9999999).
e('NP_001782.1', 'NP_003152.1', 'pp', 9999999).
e('NP_001782.1', 'NP_001782.1', 'pp', 9999999).
e('NP_001782.1', 'NP_002410.1', 'pp', 9999999).
e('NP_001782.1', 'NP_003890.1', 'pp', 9999999).
e('NP_001782.1', 'NP_004831.1', 'pp', 9999999).
e('NP_001782.1', 'NP_003932.3', 'pp', 9999999).
e('NP_002408.3', 'NP_036249.1', 'pp', 9999999).
e('NP_002101.2', 'NP_002101.2', 'pp', 9999999).
e('NP_619725.2', 'NP_000312.2', 'pp', 9999999).
e('NP_619725.2', 'NP_619725.2', 'pp', 9999999).
e('NP_619725.2', 'NP_003783.1', 'pp', 9999999).
e('NP_619725.2', 'NP_006531.1', 'pp', 9999999).
e('NP_619725.2', 'NP_001420.2', 'pp', 9999999).
e('NP_619725.2', 'NP_003734.3', 'pp', 9999999).
e('NP_787058.3', 'NP_005205.2', 'pp', 9999999).
e('NP_787058.3', 'NP_787058.3', 'pp', 9999999).
e('NP_002122.1', 'NP_002189.1', 'pp', 9999999).
e('NP_002122.1', 'NP_003122.1', 'pp', 9999999).
e('NP_002122.1', 'NP_612482.2', 'pp', 9999999).
e('NP_002122.1', 'NP_005185.2', 'pp', 9999999).
e('NP_002122.1', 'NP_002219.1', 'pp', 9999999).
e('NP_002122.1', 'NP_001871.2', 'pp', 9999999).
e('NP_004590.2', 'NP_001420.2', 'pp', 9999999).
e('NP_004590.2', 'NP_004590.2', 'pp', 9999999).
e('NP_002567.3', 'NP_001782.1', 'pp', 9999999).
e('NP_002567.3', 'NP_002850.1', 'pp', 9999999).
e('NP_002567.3', 'NP_002567.3', 'pp', 9999999).
e('NP_002567.3', 'NP_004300.1', 'pp', 9999999).
e('NP_002567.3', 'NP_008839.2', 'pp', 9999999).
e('NP_002567.3', 'NP_003890.1', 'pp', 9999999).
e('NP_002567.3', 'NP_002871.1', 'pp', 9999999).
e('NP_002567.3', 'NP_000079.2', 'pp', 9999999).
e('NP_002567.3', 'NP_778224.1', 'pp', 9999999).
e('NP_002567.3', 'NP_004703.1', 'pp', 9999999).
e('NP_002567.3', 'NP_002651.2', 'pp', 9999999).
e('NP_002567.3', 'NP_002077.1', 'pp', 9999999).
e('NP_002567.3', 'NP_005219.2', 'pp', 9999999).
e('NP_002567.3', 'NP_004831.1', 'pp', 9999999).
e('NP_002567.3', 'NP_000259.1', 'pp', 9999999).
e('NP_002567.3', 'NP_001887.1', 'pp', 9999999).
e('NP_002567.3', 'NP_003876.1', 'pp', 9999999).
e('NP_002567.3', 'NP_001886.1', 'pp', 9999999).
e('NP_000850.1', 'NP_000850.1', 'pp', 9999999).
e('NP_001762.1', 'NP_002341.1', 'pp', 9999999).
e('NP_001762.1', 'NP_003020.2', 'pp', 9999999).
e('NP_001762.1', 'NP_002829.2', 'pp', 9999999).
e('NP_001762.1', 'NP_004059.2', 'pp', 9999999).
e('NP_067674.2', 'NP_002101.2', 'pp', 9999999).
e('NP_002213.1', 'NP_002989.2', 'pp', 9999999).
e('NP_002213.1', 'NP_002215.1', 'pp', 9999999).
e('NP_002213.1', 'NP_000792.1', 'pp', 9999999).
e('NP_001252.1', 'NP_003989.2', 'pp', 9999999).
e('NP_001252.1', 'NP_006451.1', 'pp', 9999999).
e('NP_001252.1', 'NP_005974.2', 'pp', 9999999).
e('NP_001252.1', 'NP_951038.1', 'pp', 9999999).
e('NP_001252.1', 'NP_003160.2', 'pp', 9999999).
e('NP_001252.1', 'NP_003876.1', 'pp', 9999999).
e('NP_001252.1', 'NP_055315.2', 'pp', 9999999).
e('NP_001252.1', 'NP_068810.2', 'pp', 9999999).
e('NP_001252.1', 'NP_004255.2', 'pp', 9999999).
e('NP_001252.1', 'NP_002458.2', 'pp', 9999999).
e('NP_005220.1', 'NP_005243.1', 'pp', 9999999).
e('NP_004850.1', 'NP_004850.1', 'pp', 9999999).
e('NP_004850.1', 'NP_003780.1', 'pp', 9999999).
e('NP_004850.1', 'NP_004703.1', 'pp', 9999999).
e('NP_004850.1', 'NP_000213.1', 'pp', 9999999).
e('NP_055315.2', 'NP_003082.1', 'pp', 9999999).
e('NP_055315.2', 'NP_005372.2', 'pp', 9999999).
e('NP_055315.2', 'NP_003083.1', 'pp', 9999999).
e('NP_055315.2', 'NP_003160.2', 'pp', 9999999).
e('NP_055315.2', 'NP_003159.1', 'pp', 9999999).
e('NP_000401.1', 'NP_003225.1', 'pp', 9999999).
e('NP_002863.1', 'NP_004937.1', 'pp', 9999999).
e('NP_006136.1', 'NP_002145.3', 'pp', 9999999).
e('NP_006136.1', 'NP_005336.2', 'pp', 9999999).
e('NP_006136.1', 'NP_006592.3', 'pp', 9999999).
e('NP_742097.1', 'NP_005347.3', 'pp', 9999999).
e('NP_742097.1', 'NP_742097.1', 'pp', 9999999).
e('NP_742097.1', 'NP_000723.1', 'pp', 9999999).
e('NP_003736.1', 'NP_005639.1', 'pp', 9999999).
e('NP_003736.1', 'NP_009039.1', 'pp', 9999999).
e('NP_003736.1', 'NP_005219.2', 'pp', 9999999).
e('NP_000557.1', 'NP_002101.2', 'pp', 9999999).
e('NP_001219.2', 'NP_003833.3', 'pp', 9999999).
e('NP_001219.2', 'NP_001219.2', 'pp', 9999999).
e('NP_001219.2', 'NP_001269.3', 'pp', 9999999).
e('NP_001219.2', 'NP_001217.2', 'pp', 9999999).
e('NP_001219.2', 'NP_001547.1', 'pp', 9999999).
e('NP_001219.2', 'NP_000312.2', 'pp', 9999999).
e('NP_001219.2', 'NP_004351.1', 'pp', 9999999).
e('NP_001219.2', 'NP_002435.1', 'pp', 9999999).
e('NP_001219.2', 'NP_005649.1', 'pp', 9999999).
e('NP_001219.2', 'NP_003945.2', 'pp', 9999999).
e('NP_001219.2', 'NP_001895.1', 'pp', 9999999).
e('NP_001219.2', 'NP_003835.2', 'pp', 9999999).
e('NP_001219.2', 'NP_001056.1', 'pp', 9999999).
e('NP_001219.2', 'NP_003780.1', 'pp', 9999999).
e('NP_003364.1', 'NP_004039.1', 'pp', 9999999).
e('NP_003364.1', 'NP_061820.1', 'pp', 9999999).
e('NP_003364.1', 'NP_002131.2', 'pp', 9999999).
e('NP_003364.1', 'NP_004351.1', 'pp', 9999999).
e('NP_003364.1', 'NP_004587.1', 'pp', 9999999).
e('NP_003364.1', 'NP_006089.1', 'pp', 9999999).
e('NP_003364.1', 'NP_001959.1', 'pp', 9999999).
e('NP_003364.1', 'NP_004850.1', 'pp', 9999999).
e('NP_003364.1', 'NP_001347.3', 'pp', 9999999).
e('NP_003364.1', 'NP_003225.1', 'pp', 9999999).
e('NP_003364.1', 'NP_002464.1', 'pp', 9999999).
e('NP_003364.1', 'NP_006588.1', 'pp', 9999999).
e('NP_003364.1', 'NP_002784.1', 'pp', 9999999).
e('NP_003364.1', 'NP_001894.2', 'pp', 9999999).
e('NP_003364.1', 'NP_005304.3', 'pp', 9999999).
e('NP_003364.1', 'NP_002296.1', 'pp', 9999999).
e('NP_003364.1', 'NP_004030.1', 'pp', 9999999).
e('NP_003364.1', 'NP_001895.1', 'pp', 9999999).
e('NP_003364.1', 'NP_000168.1', 'pp', 9999999).
e('NP_003364.1', 'NP_003364.1', 'pp', 9999999).
e('NP_003364.1', 'NP_004102.1', 'pp', 9999999).
e('NP_003364.1', 'NP_006079.1', 'pp', 9999999).
e('NP_003364.1', 'NP_002850.1', 'pp', 9999999).
e('NP_003364.1', 'NP_004930.1', 'pp', 9999999).
e('NP_003364.1', 'NP_003371.2', 'pp', 9999999).
e('NP_003364.1', 'NP_000441.1', 'pp', 9999999).
e('NP_003364.1', 'NP_001393.1', 'pp', 9999999).
e('NP_000213.1', 'NP_009330.1', 'pp', 9999999).
e('NP_000213.1', 'NP_002341.1', 'pp', 9999999).
e('NP_000213.1', 'NP_005347.3', 'pp', 9999999).
e('NP_000213.1', 'NP_003736.1', 'pp', 9999999).
e('NP_057535.1', 'NP_002237.1', 'pp', 9999999).
e('NP_002040.1', 'NP_004955.2', 'pp', 9999999).
e('NP_002040.1', 'NP_004371.2', 'pp', 9999999).
e('NP_002040.1', 'NP_003063.2', 'pp', 9999999).
e('NP_002040.1', 'NP_003064.2', 'pp', 9999999).
e('NP_005914.1', 'NP_004610.1', 'pp', 9999999).
e('NP_005914.1', 'NP_005914.1', 'pp', 9999999).
e('NP_002189.1', 'NP_001886.1', 'pp', 9999999).
e('NP_002189.1', 'NP_006704.2', 'pp', 9999999).
e('NP_002189.1', 'NP_009330.1', 'pp', 9999999).
e('NP_002189.1', 'NP_003875.3', 'pp', 9999999).
e('NP_002189.1', 'NP_001929.1', 'pp', 9999999).
e('NP_002189.1', 'NP_003185.1', 'pp', 9999999).
e('NP_002189.1', 'NP_004706.3', 'pp', 9999999).
e('NP_002189.1', 'NP_000113.1', 'pp', 9999999).
e('NP_002189.1', 'NP_001311.3', 'pp', 9999999).
e('NP_002189.1', 'NP_003989.2', 'pp', 9999999).
e('NP_000259.1', 'NP_000259.1', 'pp', 9999999).
e('NP_008839.2', 'NP_110383.1', 'pp', 9999999).
e('NP_008839.2', 'NP_038464.1', 'pp', 9999999).
e('NP_008839.2', 'NP_001447.2', 'pp', 9999999).
e('NP_008839.2', 'NP_003152.1', 'pp', 9999999).
e('NP_008839.2', 'NP_002410.1', 'pp', 9999999).
e('NP_008839.2', 'NP_003141.2', 'pp', 9999999).
e('NP_008839.2', 'NP_004937.1', 'pp', 9999999).
e('NP_008839.2', 'NP_004831.1', 'pp', 9999999).
e('NP_001562.1', 'NP_001562.1', 'pp', 9999999).
e('NP_001562.1', 'NP_004371.2', 'pp', 9999999).
e('NP_001118.2', 'NP_004850.1', 'pp', 9999999).
e('NP_001118.2', 'NP_000116.2', 'pp', 9999999).
e('NP_001118.2', 'NP_001649.1', 'pp', 9999999).
e('NP_001118.2', 'NP_000042.3', 'pp', 9999999).
e('NP_001118.2', 'NP_001175.1', 'pp', 9999999).
e('NP_001118.2', 'NP_001654.1', 'pp', 9999999).
e('NP_001118.2', 'NP_001119.3', 'pp', 9999999).
e('NP_001118.2', 'NP_008835.5', 'pp', 9999999).
e('NP_001118.2', 'NP_005489.2', 'pp', 9999999).
e('NP_444284.1', 'NP_000066.1', 'pp', 9999999).
e('NP_444284.1', 'NP_000113.1', 'pp', 9999999).
e('NP_444284.1', 'NP_001420.2', 'pp', 9999999).
e('NP_444284.1', 'NP_005523.3', 'pp', 9999999).
e('NP_444284.1', 'NP_003241.2', 'pp', 9999999).
e('NP_444284.1', 'NP_004370.1', 'pp', 9999999).
e('NP_444284.1', 'NP_001269.3', 'pp', 9999999).
e('NP_444284.1', 'NP_003875.3', 'pp', 9999999).
e('NP_444284.1', 'NP_004597.2', 'pp', 9999999).
e('NP_444284.1', 'NP_008819.1', 'pp', 9999999).
e('NP_444284.1', 'NP_001895.1', 'pp', 9999999).
e('NP_444284.1', 'NP_000380.1', 'pp', 9999999).
e('NP_444284.1', 'NP_003141.2', 'pp', 9999999).
e('NP_444284.1', 'NP_000116.2', 'pp', 9999999).
e('NP_444284.1', 'NP_000928.1', 'pp', 9999999).
e('NP_444284.1', 'NP_004055.1', 'pp', 9999999).
e('NP_444284.1', 'NP_068810.2', 'pp', 9999999).
e('NP_444284.1', 'NP_000312.2', 'pp', 9999999).
e('NP_444284.1', 'NP_009225.1', 'pp', 9999999).
e('NP_444284.1', 'NP_005219.2', 'pp', 9999999).
e('NP_444284.1', 'NP_003734.3', 'pp', 9999999).
e('NP_444284.1', 'NP_002904.3', 'pp', 9999999).
e('NP_444284.1', 'NP_004371.2', 'pp', 9999999).
e('NP_444284.1', 'NP_858045.1', 'pp', 9999999).
e('NP_001495.1', 'NP_001556.1', 'pp', 9999999).
e('NP_001495.1', 'NP_002407.1', 'pp', 9999999).
e('NP_001649.1', 'NP_059346.2', 'pp', 9999999).
e('NP_001649.1', 'NP_001649.1', 'pp', 9999999).
e('NP_001649.1', 'NP_057535.1', 'pp', 9999999).
e('NP_001649.1', 'NP_003929.4', 'pp', 9999999).
e('NP_005408.1', 'NP_003143.2', 'pp', 9999999).
e('NP_005408.1', 'NP_055382.2', 'pp', 9999999).
e('NP_005408.1', 'NP_000116.2', 'pp', 9999999).
e('NP_005408.1', 'NP_001428.1', 'pp', 9999999).
e('NP_005408.1', 'NP_003122.1', 'pp', 9999999).
e('NP_005408.1', 'NP_005179.2', 'pp', 9999999).
e('NP_005408.1', 'NP_006550.1', 'pp', 9999999).
e('NP_005408.1', 'NP_005408.1', 'pp', 9999999).
e('NP_005408.1', 'NP_004094.3', 'pp', 9999999).
e('NP_005408.1', 'NP_009330.1', 'pp', 9999999).
e('NP_005408.1', 'NP_001420.2', 'pp', 9999999).
e('NP_005408.1', 'NP_003141.2', 'pp', 9999999).
e('NP_000369.3', 'NP_000537.3', 'pp', 9999999).
e('NP_000582.1', 'NP_612564.1', 'pp', 9999999).
e('NP_000582.1', 'NP_000623.2', 'pp', 9999999).
e('NP_000582.1', 'NP_002334.2', 'pp', 9999999).
e('NP_000582.1', 'NP_000565.1', 'pp', 9999999).
e('NP_000582.1', 'NP_000202.2', 'pp', 9999999).
e('NP_001665.1', 'NP_005893.1', 'pp', 9999999).
e('NP_001665.1', 'NP_004074.2', 'pp', 9999999).
e('NP_001665.1', 'NP_001665.1', 'pp', 9999999).
e('NP_001665.1', 'NP_002219.1', 'pp', 9999999).
e('NP_001665.1', 'NP_003989.2', 'pp', 9999999).
e('NP_001665.1', 'NP_000537.3', 'pp', 9999999).
e('NP_005179.2', 'NP_005179.2', 'pp', 9999999).
e('NP_005179.2', 'NP_002101.2', 'pp', 9999999).
e('NP_003890.1', 'NP_005179.2', 'pp', 9999999).
e('NP_003890.1', 'NP_004831.1', 'pp', 9999999).
e('NP_005493.2', 'NP_004371.2', 'pp', 9999999).
e('NP_005493.2', 'NP_000030.1', 'pp', 9999999).
e('NP_003268.1', 'NP_003268.1', 'pp', 9999999).
e('NP_008833.1', 'NP_003122.1', 'pp', 9999999).
e('NP_001228.1', 'NP_001246.2', 'pp', 9999999).
e('NP_001228.1', 'NP_002814.2', 'pp', 9999999).
e('NP_001228.1', 'NP_005974.2', 'pp', 9999999).
e('NP_001228.1', 'NP_004102.1', 'pp', 9999999).
e('NP_001228.1', 'NP_001245.1', 'pp', 9999999).
e('NP_001228.1', 'NP_001941.2', 'pp', 9999999).
e('NP_001228.1', 'NP_005602.2', 'pp', 9999999).
e('NP_001228.1', 'NP_000537.3', 'pp', 9999999).
e('NP_001228.1', 'NP_004597.2', 'pp', 9999999).
e('NP_001228.1', 'NP_004055.1', 'pp', 9999999).
e('NP_001228.1', 'NP_001789.2', 'pp', 9999999).
e('NP_001228.1', 'NP_000380.1', 'pp', 9999999).
e('NP_001228.1', 'NP_001777.1', 'pp', 9999999).
e('NP_001228.1', 'NP_005216.1', 'pp', 9999999).
e('NP_001228.1', 'NP_001781.1', 'pp', 9999999).
e('NP_003020.2', 'NP_000893.2', 'pp', 9999999).
e('NP_003020.2', 'NP_067674.2', 'pp', 9999999).
e('NP_003020.2', 'NP_005408.1', 'pp', 9999999).
e('NP_003020.2', 'NP_004094.3', 'pp', 9999999).
e('NP_003020.2', 'NP_000560.5', 'pp', 9999999).
e('NP_003020.2', 'NP_000116.2', 'pp', 9999999).
e('NP_003020.2', 'NP_002010.1', 'pp', 9999999).
e('NP_003020.2', 'NP_005219.2', 'pp', 9999999).
e('NP_003020.2', 'NP_005179.2', 'pp', 9999999).
e('NP_003020.2', 'NP_612482.2', 'pp', 9999999).
e('NP_006194.2', 'NP_006089.1', 'pp', 9999999).
e('NP_006194.2', 'NP_002341.1', 'pp', 9999999).
e('NP_006194.2', 'NP_005408.1', 'pp', 9999999).
e('NP_006194.2', 'NP_003118.1', 'pp', 9999999).
e('NP_006194.2', 'NP_002640.2', 'pp', 9999999).
e('NP_006194.2', 'NP_006194.2', 'pp', 9999999).
e('NP_003329.1', 'NP_001156.1', 'pp', 9999999).
e('NP_003329.1', 'NP_009225.1', 'pp', 9999999).
e('NP_003134.1', 'NP_003134.1', 'pp', 9999999).
e('NP_006529.1', 'NP_001446.1', 'pp', 9999999).
e('NP_006529.1', 'NP_612815.1', 'pp', 9999999).
e('NP_006529.1', 'NP_000624.2', 'pp', 9999999).
e('NP_005654.2', 'NP_000928.1', 'pp', 9999999).
e('NP_005654.2', 'NP_945327.1', 'pp', 9999999).
e('NP_005654.2', 'NP_056271.2', 'pp', 9999999).
e('NP_005654.2', 'NP_002895.3', 'pp', 9999999).
e('NP_115754.2', 'NP_115754.2', 'pp', 9999999).
e('NP_000936.1', 'NP_000792.1', 'pp', 9999999).
e('NP_036336.1', 'NP_036218.1', 'pp', 9999999).
e('NP_002074.2', 'NP_002074.2', 'pp', 9999999).
e('NP_001789.2', 'NP_003905.1', 'pp', 9999999).
e('NP_001789.2', 'NP_149020.2', 'pp', 9999999).
e('NP_001789.2', 'NP_004102.1', 'pp', 9999999).
e('NP_001789.2', 'NP_005602.2', 'pp', 9999999).
e('NP_001789.2', 'NP_001789.2', 'pp', 9999999).
e('NP_001789.2', 'NP_000312.2', 'pp', 9999999).
e('NP_001789.2', 'NP_005974.2', 'pp', 9999999).
e('NP_001789.2', 'NP_005893.1', 'pp', 9999999).
e('NP_001789.2', 'NP_002341.1', 'pp', 9999999).
e('NP_001789.2', 'NP_005216.1', 'pp', 9999999).
e('NP_001789.2', 'NP_005892.1', 'pp', 9999999).
e('NP_003394.1', 'NP_000537.3', 'pp', 9999999).
e('NP_003394.1', 'NP_000792.1', 'pp', 9999999).
e('NP_003394.1', 'NP_004370.1', 'pp', 9999999).
e('NP_003394.1', 'NP_004955.2', 'pp', 9999999).
e('NP_003394.1', 'NP_001420.2', 'pp', 9999999).
e('NP_003394.1', 'NP_003875.3', 'pp', 9999999).
e('NP_003394.1', 'NP_612482.2', 'pp', 9999999).
e('NP_003394.1', 'NP_002458.2', 'pp', 9999999).
e('NP_003394.1', 'NP_003788.2', 'pp', 9999999).
e('NP_003394.1', 'NP_002383.2', 'pp', 9999999).
e('NP_003394.1', 'NP_001871.2', 'pp', 9999999).
e('NP_005633.2', 'NP_003185.1', 'pp', 9999999).
e('NP_006451.1', 'NP_068810.2', 'pp', 9999999).
e('NP_055521.1', 'NP_003082.1', 'pp', 9999999).
e('NP_001231.2', 'NP_001252.1', 'pp', 9999999).
e('NP_001231.2', 'NP_055315.2', 'pp', 9999999).
e('NP_001231.2', 'NP_951038.1', 'pp', 9999999).
e('NP_001231.2', 'NP_005850.1', 'pp', 9999999).
e('NP_001231.2', 'NP_002458.2', 'pp', 9999999).
e('NP_001231.2', 'NP_006451.1', 'pp', 9999999).
e('NP_001231.2', 'NP_005974.2', 'pp', 9999999).
e('NP_001190.1', 'NP_000218.2', 'pp', 9999999).
e('NP_001190.1', 'NP_005553.1', 'pp', 9999999).
e('NP_001190.1', 'NP_000219.2', 'pp', 9999999).
e('NP_002202.2', 'NP_003237.2', 'pp', 9999999).
e('NP_002202.2', 'NP_002201.1', 'pp', 9999999).
e('NP_002202.2', 'NP_006280.2', 'pp', 9999999).
e('NP_002202.2', 'NP_002195.1', 'pp', 9999999).
e('NP_002202.2', 'NP_000201.2', 'pp', 9999999).
e('NP_002202.2', 'NP_001447.2', 'pp', 9999999).
e('NP_002202.2', 'NP_002204.2', 'pp', 9999999).
e('NP_002202.2', 'NP_002196.2', 'pp', 9999999).
e('NP_002202.2', 'NP_001012679.1', 'pp', 9999999).
e('NP_002202.2', 'NP_000876.3', 'pp', 9999999).
e('NP_002202.2', 'NP_002222.1', 'pp', 9999999).
e('NP_002202.2', 'NP_001448.2', 'pp', 9999999).
e('NP_000593.1', 'NP_000497.1', 'pp', 9999999).
e('NP_000593.1', 'NP_000598.1', 'pp', 9999999).
e('NP_000593.1', 'NP_002323.1', 'pp', 9999999).
e('NP_000593.1', 'NP_002649.1', 'pp', 9999999).
e('NP_000593.1', 'NP_000629.3', 'pp', 9999999).
e('NP_000593.1', 'NP_000593.1', 'pp', 9999999).
e('NP_000593.1', 'NP_001963.1', 'pp', 9999999).
e('NP_001955.1', 'NP_000537.3', 'pp', 9999999).
e('NP_001955.1', 'NP_036472.2', 'pp', 9999999).
e('NP_001955.1', 'NP_001420.2', 'pp', 9999999).
e('NP_077719.2', 'NP_002084.2', 'pp', 9999999).
e('NP_000081.1', 'NP_002352.1', 'pp', 9999999).
e('NP_000081.1', 'NP_003237.2', 'pp', 9999999).
e('NP_066390.1', 'NP_005960.1', 'pp', 9999999).
e('NP_003176.2', 'NP_003185.1', 'pp', 9999999).
e('NP_005522.2', 'NP_000537.3', 'pp', 9999999).
e('NP_005635.1', 'NP_002458.2', 'pp', 9999999).
e('NP_002097.1', 'NP_002097.1', 'pp', 9999999).
e('NP_001954.1', 'NP_001954.1', 'pp', 9999999).
e('NP_005520.3', 'NP_001997.4', 'pp', 9999999).
e('NP_005520.3', 'NP_005550.2', 'pp', 9999999).
e('NP_005520.3', 'NP_002202.2', 'pp', 9999999).
e('NP_874369.1', 'NP_002458.2', 'pp', 9999999).
e('NP_874369.1', 'NP_110378.2', 'pp', 9999999).
e('NP_874369.1', 'NP_003989.2', 'pp', 9999999).
e('NP_874369.1', 'NP_004370.1', 'pp', 9999999).
e('NP_874369.1', 'NP_002383.2', 'pp', 9999999).
e('NP_874369.1', 'NP_003141.2', 'pp', 9999999).
e('NP_874369.1', 'NP_002323.1', 'pp', 9999999).
e('NP_874369.1', 'NP_002222.1', 'pp', 9999999).
e('NP_874369.1', 'NP_874369.1', 'pp', 9999999).
e('NP_003963.1', 'NP_003185.1', 'pp', 9999999).
e('NP_005974.2', 'NP_005974.2', 'pp', 9999999).
e('NP_005974.2', 'NP_005216.1', 'pp', 9999999).
e('NP_005974.2', 'NP_003191.1', 'pp', 9999999).
e('NP_002895.3', 'NP_056271.2', 'pp', 9999999).
e('NP_002895.3', 'NP_945327.1', 'pp', 9999999).
e('NP_055449.1', 'NP_002567.3', 'pp', 9999999).
e('NP_055449.1', 'NP_003890.1', 'pp', 9999999).
e('NP_001655.1', 'NP_001056.1', 'pp', 9999999).
e('NP_001655.1', 'NP_932070.1', 'pp', 9999999).
e('NP_001655.1', 'NP_620637.1', 'pp', 9999999).
e('NP_001655.1', 'NP_006104.4', 'pp', 9999999).
e('NP_001655.1', 'NP_006414.1', 'pp', 9999999).
e('NP_001655.1', 'NP_004604.2', 'pp', 9999999).
e('NP_001655.1', 'NP_003833.3', 'pp', 9999999).
e('NP_001655.1', 'NP_005336.2', 'pp', 9999999).
e('NP_001655.1', 'NP_001447.2', 'pp', 9999999).
e('NP_001655.1', 'NP_945353.1', 'pp', 9999999).
e('NP_001655.1', 'NP_002651.2', 'pp', 9999999).
e('NP_001655.1', 'NP_004300.1', 'pp', 9999999).
e('NP_001655.1', 'NP_001655.1', 'pp', 9999999).
e('NP_001655.1', 'NP_002435.1', 'pp', 9999999).
e('NP_001655.1', 'NP_002213.1', 'pp', 9999999).
e('NP_001655.1', 'NP_001219.2', 'pp', 9999999).
e('NP_001655.1', 'NP_002728.1', 'pp', 9999999).
e('NP_006458.2', 'NP_006457.2', 'pp', 9999999).
e('NP_006697.2', 'NP_008855.1', 'pp', 9999999).
e('NP_006697.2', 'NP_006833.2', 'pp', 9999999).
e('NP_055382.2', 'NP_002101.2', 'pp', 9999999).
e('NP_002196.2', 'NP_005219.2', 'pp', 9999999).
e('NP_002196.2', 'NP_000497.1', 'pp', 9999999).
e('NP_002196.2', 'NP_002017.1', 'pp', 9999999).
e('NP_001195.2', 'NP_001195.2', 'pp', 9999999).
e('NP_001195.2', 'NP_002813.2', 'pp', 9999999).
e('NP_004706.3', 'NP_006747.1', 'pp', 9999999).
e('NP_000958.1', 'NP_003945.2', 'pp', 9999999).
e('NP_005350.1', 'NP_005350.1', 'pp', 9999999).
e('NP_005350.1', 'NP_612482.2', 'pp', 9999999).
e('NP_005350.1', 'NP_005892.1', 'pp', 9999999).
e('NP_005350.1', 'NP_001420.2', 'pp', 9999999).
e('NP_005350.1', 'NP_002373.3', 'pp', 9999999).
e('NP_005350.1', 'NP_003119.2', 'pp', 9999999).
e('NP_005350.1', 'NP_001393.1', 'pp', 9999999).
e('NP_005350.1', 'NP_003930.1', 'pp', 9999999).
e('NP_005350.1', 'NP_001446.1', 'pp', 9999999).
e('NP_002098.1', 'NP_001406.1', 'pp', 9999999).
e('NP_002098.1', 'NP_004371.2', 'pp', 9999999).
e('NP_002098.1', 'NP_004351.1', 'pp', 9999999).
e('NP_002098.1', 'NP_003875.3', 'pp', 9999999).
e('NP_002098.1', 'NP_003063.2', 'pp', 9999999).
e('NP_002098.1', 'NP_001420.2', 'pp', 9999999).
e('NP_005339.2', 'NP_001547.1', 'pp', 9999999).
e('NP_005339.2', 'NP_002871.1', 'pp', 9999999).
e('NP_005339.2', 'NP_003012.1', 'pp', 9999999).
e('NP_005339.2', 'NP_003932.3', 'pp', 9999999).
e('NP_005339.2', 'NP_005219.2', 'pp', 9999999).
e('NP_005339.2', 'NP_008996.1', 'pp', 9999999).
e('NP_005339.2', 'NP_001886.1', 'pp', 9999999).
e('NP_005339.2', 'NP_000116.2', 'pp', 9999999).
e('NP_005339.2', 'NP_003780.1', 'pp', 9999999).
e('NP_005339.2', 'NP_000537.3', 'pp', 9999999).
e('NP_005339.2', 'NP_001887.1', 'pp', 9999999).
e('NP_005339.2', 'NP_006592.3', 'pp', 9999999).
e('NP_005339.2', 'NP_001056.1', 'pp', 9999999).
e('NP_005339.2', 'NP_002458.2', 'pp', 9999999).
e('NP_005339.2', 'NP_005408.1', 'pp', 9999999).
e('NP_005339.2', 'NP_001269.3', 'pp', 9999999).
e('NP_005339.2', 'NP_937983.2', 'pp', 9999999).
e('NP_005339.2', 'NP_003141.2', 'pp', 9999999).
e('NP_000219.2', 'NP_003237.2', 'pp', 9999999).
e('NP_002701.1', 'NP_002750.1', 'pp', 9999999).
e('NP_002701.1', 'NP_003064.2', 'pp', 9999999).
e('NP_009039.1', 'NP_003189.1', 'pp', 9999999).
e('NP_001156.1', 'NP_068810.2', 'pp', 9999999).
e('NP_001156.1', 'NP_005418.1', 'pp', 9999999).
e('NP_001156.1', 'NP_063940.1', 'pp', 9999999).
e('NP_001156.1', 'NP_003484.1', 'pp', 9999999).
e('NP_001156.1', 'NP_001420.2', 'pp', 9999999).
e('NP_001156.1', 'NP_001269.3', 'pp', 9999999).
e('NP_001156.1', 'NP_003989.2', 'pp', 9999999).
e('NP_001156.1', 'NP_006752.1', 'pp', 9999999).
e('NP_001156.1', 'NP_005649.1', 'pp', 9999999).
e('NP_001156.1', 'NP_001547.1', 'pp', 9999999).
e('NP_001156.1', 'NP_004337.2', 'pp', 9999999).
e('NP_001156.1', 'NP_001220.2', 'pp', 9999999).
e('NP_057065.2', 'NP_001211.3', 'pp', 9999999).
e('NP_057065.2', 'NP_005175.2', 'pp', 9999999).
e('NP_057065.2', 'NP_003876.1', 'pp', 9999999).
e('NP_057065.2', 'NP_004370.1', 'pp', 9999999).
e('NP_036370.2', 'NP_000537.3', 'pp', 9999999).
e('NP_036370.2', 'NP_001446.1', 'pp', 9999999).
e('NP_001563.2', 'NP_001562.1', 'pp', 9999999).
e('NP_003734.3', 'NP_003144.3', 'pp', 9999999).
e('NP_003734.3', 'NP_005243.1', 'pp', 9999999).
e('NP_003734.3', 'NP_003141.2', 'pp', 9999999).
e('NP_003734.3', 'NP_000237.1', 'pp', 9999999).
e('NP_003734.3', 'NP_000116.2', 'pp', 9999999).
e('NP_003734.3', 'NP_005645.1', 'pp', 9999999).
e('NP_003734.3', 'NP_001428.1', 'pp', 9999999).
e('NP_003734.3', 'NP_003185.1', 'pp', 9999999).
e('NP_003734.3', 'NP_003241.2', 'pp', 9999999).
e('NP_003734.3', 'NP_003063.2', 'pp', 9999999).
e('NP_003734.3', 'NP_003122.1', 'pp', 9999999).
e('NP_003734.3', 'NP_001420.2', 'pp', 9999999).
e('NP_003734.3', 'NP_003989.2', 'pp', 9999999).
e('NP_003734.3', 'NP_003875.3', 'pp', 9999999).
e('NP_002904.3', 'NP_002906.1', 'pp', 9999999).
e('NP_005893.1', 'NP_001941.2', 'pp', 9999999).
e('NP_005893.1', 'NP_004604.2', 'pp', 9999999).
e('NP_005893.1', 'NP_005350.1', 'pp', 9999999).
e('NP_005893.1', 'NP_001446.1', 'pp', 9999999).
e('NP_005893.1', 'NP_003119.2', 'pp', 9999999).
e('NP_005893.1', 'NP_003930.1', 'pp', 9999999).
e('NP_005893.1', 'NP_002458.2', 'pp', 9999999).
e('NP_005893.1', 'NP_005893.1', 'pp', 9999999).
e('NP_005893.1', 'NP_001420.2', 'pp', 9999999).
e('NP_005893.1', 'NP_002373.3', 'pp', 9999999).
e('NP_005893.1', 'NP_110378.2', 'pp', 9999999).
e('NP_005893.1', 'NP_005892.1', 'pp', 9999999).
e('NP_005893.1', 'NP_004590.2', 'pp', 9999999).
e('NP_004748.2', 'NP_004748.2', 'pp', 9999999).
e('NP_003876.1', 'NP_003876.1', 'pp', 9999999).
e('NP_001540.2', 'NP_001540.2', 'pp', 9999999).
e('NP_005645.1', 'NP_003241.2', 'pp', 9999999).
e('NP_002383.2', 'NP_004597.2', 'pp', 9999999).
e('NP_002383.2', 'NP_612482.2', 'pp', 9999999).
e('NP_002383.2', 'NP_000537.3', 'pp', 9999999).
e('NP_002383.2', 'NP_005418.1', 'pp', 9999999).
e('NP_002383.2', 'NP_001420.2', 'pp', 9999999).
e('NP_002383.2', 'NP_002383.2', 'pp', 9999999).
e('NP_001697.2', 'NP_004955.2', 'pp', 9999999).
e('NP_001697.2', 'NP_056982.1', 'pp', 9999999).
e('NP_001697.2', 'NP_000537.3', 'pp', 9999999).
e('NP_001697.2', 'NP_612482.2', 'pp', 9999999).
e('NP_001697.2', 'NP_002219.1', 'pp', 9999999).
e('NP_001697.2', 'NP_002974.1', 'pp', 9999999).
e('NP_056511.2', 'NP_003012.1', 'pp', 9999999).
e('NP_002156.2', 'NP_002801.1', 'pp', 9999999).
e('NP_612639.2', 'NP_006275.1', 'pp', 9999999).
e('NP_612639.2', 'NP_004597.2', 'pp', 9999999).
e('NP_006457.2', 'NP_003185.1', 'pp', 9999999).
e('NP_006457.2', 'NP_036336.1', 'pp', 9999999).
e('NP_116027.2', 'NP_150241.2', 'pp', 9999999).
e('NP_116027.2', 'NP_002219.1', 'pp', 9999999).
e('NP_003190.1', 'NP_003190.1', 'pp', 9999999).
e('NP_003190.1', 'NP_003191.1', 'pp', 9999999).
e('NP_003190.1', 'NP_001895.1', 'pp', 9999999).
e('NP_006704.2', 'NP_006704.2', 'pp', 9999999).
e('NP_006704.2', 'NP_001420.2', 'pp', 9999999).
e('NP_006704.2', 'NP_004597.2', 'pp', 9999999).
e('NP_006704.2', 'NP_003185.1', 'pp', 9999999).
e('NP_951038.1', 'NP_951038.1', 'pp', 9999999).
e('NP_005307.1', 'NP_000391.1', 'pp', 9999999).
e('NP_005307.1', 'NP_001230.1', 'pp', 9999999).
e('NP_005307.1', 'NP_000113.1', 'pp', 9999999).
e('NP_005307.1', 'NP_000116.2', 'pp', 9999999).
e('NP_005307.1', 'NP_000928.1', 'pp', 9999999).
e('NP_005307.1', 'NP_005216.1', 'pp', 9999999).
e('NP_005307.1', 'NP_002794.1', 'pp', 9999999).
e('NP_005307.1', 'NP_001790.1', 'pp', 9999999).
e('NP_005307.1', 'NP_000537.3', 'pp', 9999999).
e('NP_005636.1', 'NP_003185.1', 'pp', 9999999).
e('NP_002733.2', 'NP_006246.2', 'pp', 9999999).
e('NP_002733.2', 'NP_002733.2', 'pp', 9999999).
e('NP_002733.2', 'NP_005944.1', 'pp', 9999999).
e('NP_002733.2', 'NP_000866.1', 'pp', 9999999).
e('NP_002733.2', 'NP_620637.1', 'pp', 9999999).
e('NP_002733.2', 'NP_002219.1', 'pp', 9999999).
e('NP_002733.2', 'NP_002743.3', 'pp', 9999999).
e('NP_002733.2', 'NP_006817.1', 'pp', 9999999).
e('NP_002733.2', 'NP_006089.1', 'pp', 9999999).
e('NP_001191.1', 'NP_001195.2', 'pp', 9999999).
e('NP_001191.1', 'NP_003229.1', 'pp', 9999999).
e('NP_001191.1', 'NP_000651.3', 'pp', 9999999).
e('NP_056982.1', 'NP_003103.2', 'pp', 9999999).
e('NP_056982.1', 'NP_003102.1', 'pp', 9999999).
e('NP_056982.1', 'NP_612482.2', 'pp', 9999999).
e('NP_056982.1', 'NP_056982.1', 'pp', 9999999).
e('NP_001245.1', 'NP_005602.2', 'pp', 9999999).
e('NP_001245.1', 'NP_005216.1', 'pp', 9999999).
e('NP_001245.1', 'NP_002458.2', 'pp', 9999999).
e('NP_001245.1', 'NP_001941.2', 'pp', 9999999).
e('NP_000441.1', 'NP_000646.1', 'pp', 9999999).
e('NP_000441.1', 'NP_001447.2', 'pp', 9999999).
e('NP_000066.1', 'NP_002907.1', 'pp', 9999999).
e('NP_000066.1', 'NP_005892.1', 'pp', 9999999).
e('NP_000066.1', 'NP_002458.2', 'pp', 9999999).
e('NP_000066.1', 'NP_002904.3', 'pp', 9999999).
e('NP_000066.1', 'NP_008996.1', 'pp', 9999999).
e('NP_000066.1', 'NP_005523.3', 'pp', 9999999).
e('NP_000066.1', 'NP_002341.1', 'pp', 9999999).
e('NP_000066.1', 'NP_005893.1', 'pp', 9999999).
e('NP_000066.1', 'NP_000312.2', 'pp', 9999999).
e('NP_001056.1', 'NP_001056.1', 'pp', 9999999).
e('NP_001056.1', 'NP_005649.1', 'pp', 9999999).
e('NP_001941.2', 'NP_005408.1', 'pp', 9999999).
e('NP_001941.2', 'NP_002458.2', 'pp', 9999999).
e('NP_001941.2', 'NP_003930.1', 'pp', 9999999).
e('NP_001941.2', 'NP_066402.2', 'pp', 9999999).
e('NP_001941.2', 'NP_005941.1', 'pp', 9999999).
e('NP_001941.2', 'NP_036249.1', 'pp', 9999999).
e('NP_001941.2', 'NP_004588.1', 'pp', 9999999).
e('NP_001941.2', 'NP_066408.1', 'pp', 9999999).
e('NP_003082.1', 'NP_004166.1', 'pp', 9999999).
e('NP_003082.1', 'NP_004706.3', 'pp', 9999999).
e('NP_116021.2', 'NP_004587.1', 'pp', 9999999).
e('NP_898883.1', 'NP_003185.1', 'pp', 9999999).
e('NP_898883.1', 'NP_004370.1', 'pp', 9999999).
e('NP_898883.1', 'NP_003176.2', 'pp', 9999999).
e('NP_898883.1', 'NP_898883.1', 'pp', 9999999).
e('NP_000302.1', 'NP_002147.2', 'pp', 9999999).
e('NP_000302.1', 'NP_002352.1', 'pp', 9999999).
e('NP_000302.1', 'NP_001311.3', 'pp', 9999999).
e('NP_000302.1', 'NP_001887.1', 'pp', 9999999).
e('NP_000302.1', 'NP_001886.1', 'pp', 9999999).
e('NP_000302.1', 'NP_005338.1', 'pp', 9999999).
e('NP_002583.1', 'NP_001777.1', 'pp', 9999999).
e('NP_002583.1', 'NP_004926.1', 'pp', 9999999).
e('NP_002583.1', 'NP_002814.2', 'pp', 9999999).
e('NP_002583.1', 'NP_001751.1', 'pp', 9999999).
e('NP_002583.1', 'NP_006222.2', 'pp', 9999999).
e('NP_002583.1', 'NP_004102.1', 'pp', 9999999).
e('NP_002583.1', 'NP_002583.1', 'pp', 9999999).
e('NP_002583.1', 'NP_008835.5', 'pp', 9999999).
e('NP_002583.1', 'NP_000380.1', 'pp', 9999999).
e('NP_002583.1', 'NP_001915.1', 'pp', 9999999).
e('NP_002583.1', 'NP_002681.1', 'pp', 9999999).
e('NP_002583.1', 'NP_001789.2', 'pp', 9999999).
e('NP_002583.1', 'NP_031396.1', 'pp', 9999999).
e('NP_002583.1', 'NP_006704.2', 'pp', 9999999).
e('NP_002583.1', 'NP_852136.1', 'pp', 9999999).
e('NP_002583.1', 'NP_066970.2', 'pp', 9999999).
e('NP_002583.1', 'NP_002904.3', 'pp', 9999999).
e('NP_002583.1', 'NP_002907.1', 'pp', 9999999).
e('NP_002583.1', 'NP_114172.1', 'pp', 9999999).
e('NP_002583.1', 'NP_001420.2', 'pp', 9999999).
e('NP_002583.1', 'NP_002906.1', 'pp', 9999999).
e('NP_002583.1', 'NP_004955.2', 'pp', 9999999).
e('NP_002583.1', 'NP_001245.1', 'pp', 9999999).
e('NP_002583.1', 'NP_001348.2', 'pp', 9999999).
e('NP_002583.1', 'NP_444284.1', 'pp', 9999999).
e('NP_002583.1', 'NP_001781.1', 'pp', 9999999).
e('NP_002583.1', 'NP_002936.1', 'pp', 9999999).
e('NP_002583.1', 'NP_066964.1', 'pp', 9999999).
e('NP_002583.1', 'NP_001228.1', 'pp', 9999999).
e('NP_005010.2', 'NP_008819.1', 'pp', 9999999).
e('NP_000203.2', 'NP_004094.3', 'pp', 9999999).
e('NP_000203.2', 'NP_003020.2', 'pp', 9999999).
e('NP_000203.2', 'NP_003237.2', 'pp', 9999999).
e('NP_000203.2', 'NP_002201.1', 'pp', 9999999).
e('NP_000203.2', 'NP_006280.2', 'pp', 9999999).
e('NP_058544.2', 'NP_005219.2', 'pp', 9999999).
e('NP_005261.2', 'NP_003185.1', 'pp', 9999999).
e('NP_005261.2', 'NP_004370.1', 'pp', 9999999).
e('NP_599150.1', 'NP_000259.1', 'pp', 9999999).
e('NP_599150.1', 'NP_599150.1', 'pp', 9999999).
e('NP_631961.1', 'NP_008882.2', 'pp', 9999999).
e('NP_631961.1', 'NP_005636.1', 'pp', 9999999).
e('NP_631961.1', 'NP_004597.2', 'pp', 9999999).
e('NP_631961.1', 'NP_005633.2', 'pp', 9999999).
e('NP_631961.1', 'NP_005634.1', 'pp', 9999999).
e('NP_003509.1', 'NP_004604.2', 'pp', 9999999).
e('NP_006222.2', 'NP_002864.1', 'pp', 9999999).
e('NP_006222.2', 'NP_002458.2', 'pp', 9999999).
e('NP_002176.2', 'NP_002341.1', 'pp', 9999999).
e('NP_002176.2', 'NP_000197.1', 'pp', 9999999).
e('NP_000935.1', 'NP_000792.1', 'pp', 9999999).
e('NP_000935.1', 'NP_002735.3', 'pp', 9999999).
e('NP_000935.1', 'NP_000936.1', 'pp', 9999999).
e('NP_000935.1', 'NP_000445.1', 'pp', 9999999).
e('NP_000935.1', 'NP_004337.2', 'pp', 9999999).
e('NP_001506.1', 'NP_001790.1', 'pp', 9999999).
e('NP_001506.1', 'NP_000391.1', 'pp', 9999999).
e('NP_001506.1', 'NP_000113.1', 'pp', 9999999).
e('NP_054829.2', 'NP_002341.1', 'pp', 9999999).
e('NP_054829.2', 'NP_003788.2', 'pp', 9999999).
e('NP_054829.2', 'NP_002721.1', 'pp', 9999999).
e('NP_001713.2', 'NP_060589.1', 'pp', 9999999).
e('NP_036377.1', 'NP_005893.1', 'pp', 9999999).
e('NP_036377.1', 'NP_005892.1', 'pp', 9999999).
e('NP_778224.1', 'NP_002383.2', 'pp', 9999999).
e('NP_778224.1', 'NP_036370.2', 'pp', 9999999).
e('NP_778224.1', 'NP_000237.1', 'pp', 9999999).
e('NP_778224.1', 'NP_003875.3', 'pp', 9999999).
e('NP_778224.1', 'NP_001420.2', 'pp', 9999999).
e('NP_003229.1', 'NP_003229.1', 'pp', 9999999).
e('NP_004039.1', 'NP_005505.2', 'pp', 9999999).
e('NP_004039.1', 'NP_000401.1', 'pp', 9999999).
e('NP_004039.1', 'NP_002108.4', 'pp', 9999999).
e('NP_004039.1', 'NP_004334.1', 'pp', 9999999).
e('NP_004039.1', 'NP_005507.3', 'pp', 9999999).
e('NP_004039.1', 'NP_001754.2', 'pp', 9999999).
e('NP_004039.1', 'NP_002118.1', 'pp', 9999999).
e('NP_004039.1', 'NP_002107.3', 'pp', 9999999).
e('NP_004039.1', 'NP_004098.1', 'pp', 9999999).
e('NP_004039.1', 'NP_061823.1', 'pp', 9999999).
e('NP_004039.1', 'NP_001757.1', 'pp', 9999999).
e('NP_066924.1', 'NP_003268.1', 'pp', 9999999).
e('NP_066924.1', 'NP_004808.2', 'pp', 9999999).
e('NP_066924.1', 'NP_004521.1', 'pp', 9999999).
e('NP_066924.1', 'NP_003248.3', 'pp', 9999999).
e('NP_004314.4', 'NP_002798.2', 'pp', 9999999).
e('NP_004314.4', 'NP_006588.1', 'pp', 9999999).
e('NP_004314.4', 'NP_000167.1', 'pp', 9999999).
e('NP_004314.4', 'NP_000116.2', 'pp', 9999999).
e('NP_004314.4', 'NP_002871.1', 'pp', 9999999).
e('NP_004314.4', 'NP_000312.2', 'pp', 9999999).
e('NP_004314.4', 'NP_002145.3', 'pp', 9999999).
e('NP_004314.4', 'NP_005336.2', 'pp', 9999999).
e('NP_821133.1', 'NP_002364.5', 'pp', 9999999).
e('NP_821133.1', 'NP_002453.1', 'pp', 9999999).
e('NP_003178.1', 'NP_000537.3', 'pp', 9999999).
e('NP_003178.1', 'NP_002458.2', 'pp', 9999999).
e('NP_003178.1', 'NP_036472.2', 'pp', 9999999).
e('NP_060589.1', 'NP_008986.2', 'pp', 9999999).
e('NP_004483.1', 'NP_003176.2', 'pp', 9999999).
e('NP_004483.1', 'NP_005517.1', 'pp', 9999999).
e('NP_004483.1', 'NP_003185.1', 'pp', 9999999).
e('NP_004483.1', 'NP_005504.1', 'pp', 9999999).
e('NP_003175.1', 'NP_003185.1', 'pp', 9999999).
e('NP_001790.1', 'NP_003241.2', 'pp', 9999999).
e('NP_001790.1', 'NP_000113.1', 'pp', 9999999).
e('NP_001790.1', 'NP_000391.1', 'pp', 9999999).
e('NP_001790.1', 'NP_001789.2', 'pp', 9999999).
e('NP_001790.1', 'NP_002422.1', 'pp', 9999999).
e('NP_002961.1', 'NP_002961.1', 'pp', 9999999).
e('NP_006275.1', 'NP_005636.1', 'pp', 9999999).
e('NP_006275.1', 'NP_005635.1', 'pp', 9999999).
e('NP_006275.1', 'NP_003185.1', 'pp', 9999999).
e('NP_006275.1', 'NP_002458.2', 'pp', 9999999).
e('NP_003539.1', 'NP_005216.1', 'pp', 9999999).
e('NP_003539.1', 'NP_001941.2', 'pp', 9999999).
e('NP_003539.1', 'NP_005960.1', 'pp', 9999999).
e('NP_003539.1', 'NP_001056.1', 'pp', 9999999).
e('NP_056271.2', 'NP_005243.1', 'pp', 9999999).
e('NP_002453.1', 'NP_002453.1', 'pp', 9999999).
e('NP_068810.2', 'NP_002904.3', 'pp', 9999999).
e('NP_068810.2', 'NP_002493.3', 'pp', 9999999).
e('NP_068810.2', 'NP_003989.2', 'pp', 9999999).
e('NP_068810.2', 'NP_003141.2', 'pp', 9999999).
e('NP_068810.2', 'NP_001886.1', 'pp', 9999999).
e('NP_068810.2', 'NP_002494.2', 'pp', 9999999).
e('NP_068810.2', 'NP_005632.1', 'pp', 9999999).
e('NP_068810.2', 'NP_001955.1', 'pp', 9999999).
e('NP_068810.2', 'NP_065390.1', 'pp', 9999999).
e('NP_068810.2', 'NP_002189.1', 'pp', 9999999).
e('NP_068810.2', 'NP_004199.1', 'pp', 9999999).
e('NP_068810.2', 'NP_005243.1', 'pp', 9999999).
e('NP_068810.2', 'NP_937983.2', 'pp', 9999999).
e('NP_068810.2', 'NP_116021.2', 'pp', 9999999).
e('NP_068810.2', 'NP_002219.1', 'pp', 9999999).
e('NP_068810.2', 'NP_003122.1', 'pp', 9999999).
e('NP_068810.2', 'NP_002190.1', 'pp', 9999999).
e('NP_068810.2', 'NP_821080.1', 'pp', 9999999).
e('NP_068810.2', 'NP_004162.2', 'pp', 9999999).
e('NP_068810.2', 'NP_001348.2', 'pp', 9999999).
e('NP_068810.2', 'NP_001556.1', 'pp', 9999999).
e('NP_068810.2', 'NP_004597.2', 'pp', 9999999).
e('NP_068810.2', 'NP_004371.2', 'pp', 9999999).
e('NP_068810.2', 'NP_001420.2', 'pp', 9999999).
e('NP_068810.2', 'NP_006500.2', 'pp', 9999999).
e('NP_068810.2', 'NP_002257.1', 'pp', 9999999).
e('NP_068810.2', 'NP_005634.1', 'pp', 9999999).
e('NP_068810.2', 'NP_612482.2', 'pp', 9999999).
e('NP_068810.2', 'NP_001887.1', 'pp', 9999999).
e('NP_068810.2', 'NP_002458.2', 'pp', 9999999).
e('NP_068810.2', 'NP_003930.1', 'pp', 9999999).
e('NP_068810.2', 'NP_003185.1', 'pp', 9999999).
e('NP_000421.1', 'NP_000421.1', 'pp', 9999999).
e('NP_000421.1', 'NP_001886.1', 'pp', 9999999).
e('NP_005564.1', 'NP_000108.1', 'pp', 9999999).
e('NP_005564.1', 'NP_005564.1', 'pp', 9999999).
e('NP_002750.1', 'NP_036350.2', 'pp', 9999999).
e('NP_002750.1', 'NP_005339.2', 'pp', 9999999).
e('NP_002750.1', 'NP_005336.2', 'pp', 9999999).
e('NP_002750.1', 'NP_001547.1', 'pp', 9999999).
e('NP_002750.1', 'NP_006592.3', 'pp', 9999999).
e('NP_002750.1', 'NP_008839.2', 'pp', 9999999).
e('NP_002750.1', 'NP_003141.2', 'pp', 9999999).
e('NP_002750.1', 'NP_000537.3', 'pp', 9999999).
e('NP_002750.1', 'NP_005914.1', 'pp', 9999999).
e('NP_002750.1', 'NP_001782.1', 'pp', 9999999).
e('NP_002750.1', 'NP_599150.1', 'pp', 9999999).
e('NP_002750.1', 'NP_009330.1', 'pp', 9999999).
e('NP_002750.1', 'NP_004085.1', 'pp', 9999999).
e('NP_000080.2', 'NP_002017.1', 'pp', 9999999).
e('NP_000080.2', 'NP_004985.2', 'pp', 9999999).
e('NP_036249.1', 'NP_003176.2', 'pp', 9999999).
e('NP_056943.1', 'NP_003176.2', 'pp', 9999999).
e('NP_056943.1', 'NP_004483.1', 'pp', 9999999).
e('NP_056943.1', 'NP_004597.2', 'pp', 9999999).
e('NP_056943.1', 'NP_002087.1', 'pp', 9999999).
e('NP_056943.1', 'NP_002086.1', 'pp', 9999999).
e('NP_056943.1', 'NP_005504.1', 'pp', 9999999).
e('NP_056943.1', 'NP_001505.1', 'pp', 9999999).
e('NP_004374.1', 'NP_005219.2', 'pp', 9999999).
e('NP_004374.1', 'NP_005179.2', 'pp', 9999999).
e('NP_004374.1', 'NP_004374.1', 'pp', 9999999).
e('NP_004374.1', 'NP_003020.2', 'pp', 9999999).
e('NP_004374.1', 'NP_005408.1', 'pp', 9999999).
e('NP_006369.2', 'NP_006369.2', 'pp', 9999999).
e('NP_000237.1', 'NP_005632.1', 'pp', 9999999).
e('NP_858045.1', 'NP_004371.2', 'pp', 9999999).
e('NP_858045.1', 'NP_003185.1', 'pp', 9999999).
e('NP_858045.1', 'NP_001547.1', 'pp', 9999999).
e('NP_858045.1', 'NP_068810.2', 'pp', 9999999).
e('NP_858045.1', 'NP_000116.2', 'pp', 9999999).
e('NP_858045.1', 'NP_003875.3', 'pp', 9999999).
e('NP_858045.1', 'NP_005216.1', 'pp', 9999999).
e('NP_858045.1', 'NP_006817.1', 'pp', 9999999).
e('NP_858045.1', 'NP_001428.1', 'pp', 9999999).
e('NP_858045.1', 'NP_001420.2', 'pp', 9999999).
e('NP_858045.1', 'NP_002458.2', 'pp', 9999999).
e('NP_000868.1', 'NP_776213.1', 'pp', 9999999).
e('NP_001507.2', 'NP_000113.1', 'pp', 9999999).
e('NP_000666.2', 'NP_000666.2', 'pp', 9999999).
e('NP_001512.1', 'NP_000312.2', 'pp', 9999999).
e('NP_001512.1', 'NP_006459.3', 'pp', 9999999).
e('NP_001512.1', 'NP_003185.1', 'pp', 9999999).
e('NP_001512.1', 'NP_036218.1', 'pp', 9999999).
e('NP_001512.1', 'NP_036336.1', 'pp', 9999999).
e('NP_001512.1', 'NP_036219.1', 'pp', 9999999).
e('NP_002204.2', 'NP_002196.2', 'pp', 9999999).
e('NP_003875.3', 'NP_002383.2', 'pp', 9999999).
e('NP_003875.3', 'NP_003064.2', 'pp', 9999999).
e('NP_003875.3', 'NP_003191.1', 'pp', 9999999).
e('NP_003875.3', 'NP_001420.2', 'pp', 9999999).
e('NP_003875.3', 'NP_003178.1', 'pp', 9999999).
e('NP_003875.3', 'NP_000537.3', 'pp', 9999999).
e('NP_003875.3', 'NP_004255.2', 'pp', 9999999).
e('NP_003875.3', 'NP_002458.2', 'pp', 9999999).
e('NP_001895.1', 'NP_003191.1', 'pp', 9999999).
e('NP_001895.1', 'NP_001446.1', 'pp', 9999999).
e('NP_001895.1', 'NP_001886.1', 'pp', 9999999).
e('NP_001895.1', 'NP_003989.2', 'pp', 9999999).
e('NP_001895.1', 'NP_005893.1', 'pp', 9999999).
e('NP_001895.1', 'NP_003930.1', 'pp', 9999999).
e('NP_001895.1', 'NP_110383.1', 'pp', 9999999).
e('NP_001895.1', 'NP_000116.2', 'pp', 9999999).
e('NP_001895.1', 'NP_005895.1', 'pp', 9999999).
e('NP_001895.1', 'NP_003063.2', 'pp', 9999999).
e('NP_001895.1', 'NP_005219.2', 'pp', 9999999).
e('NP_001895.1', 'NP_005892.1', 'pp', 9999999).
e('NP_001895.1', 'NP_005350.1', 'pp', 9999999).
e('NP_001666.2', 'NP_004119.1', 'pp', 9999999).
e('NP_001666.2', 'NP_004074.2', 'pp', 9999999).
e('NP_001666.2', 'NP_005243.1', 'pp', 9999999).
e('NP_001666.2', 'NP_116558.1', 'pp', 9999999).
e('NP_001666.2', 'NP_002219.1', 'pp', 9999999).
e('NP_001666.2', 'NP_005185.2', 'pp', 9999999).
e('NP_001666.2', 'NP_001665.1', 'pp', 9999999).
e('NP_003930.1', 'NP_002494.2', 'pp', 9999999).
e('NP_003930.1', 'NP_065390.1', 'pp', 9999999).
e('NP_003930.1', 'NP_002493.3', 'pp', 9999999).
e('NP_004040.1', 'NP_055232.1', 'pp', 9999999).
e('NP_004040.1', 'NP_932070.1', 'pp', 9999999).
e('NP_004040.1', 'NP_004313.1', 'pp', 9999999).
e('NP_004040.1', 'NP_004315.1', 'pp', 9999999).
e('NP_001656.2', 'NP_006104.4', 'pp', 9999999).
e('NP_001656.2', 'NP_002410.1', 'pp', 9999999).
e('NP_005517.1', 'NP_005339.2', 'pp', 9999999).
e('NP_005517.1', 'NP_004371.2', 'pp', 9999999).
e('NP_005517.1', 'NP_005185.2', 'pp', 9999999).
e('NP_005517.1', 'NP_006588.1', 'pp', 9999999).
e('NP_005517.1', 'NP_009330.1', 'pp', 9999999).
e('NP_005517.1', 'NP_006592.3', 'pp', 9999999).
e('NP_005517.1', 'NP_003064.2', 'pp', 9999999).
e('NP_005517.1', 'NP_002145.3', 'pp', 9999999).
e('NP_005517.1', 'NP_003063.2', 'pp', 9999999).
e('NP_005517.1', 'NP_006136.1', 'pp', 9999999).
e('NP_005517.1', 'NP_004597.2', 'pp', 9999999).
e('NP_005517.1', 'NP_006704.2', 'pp', 9999999).
e('NP_005517.1', 'NP_005633.2', 'pp', 9999999).
e('NP_005517.1', 'NP_005336.2', 'pp', 9999999).
e('NP_005517.1', 'NP_003185.1', 'pp', 9999999).
e('NP_005517.1', 'NP_003178.1', 'pp', 9999999).
e('NP_006022.3', 'NP_001734.1', 'pp', 9999999).
e('NP_063940.1', 'NP_063940.1', 'pp', 9999999).
e('NP_079120.1', 'NP_000639.1', 'pp', 9999999).
e('NP_003397.1', 'NP_002735.3', 'pp', 9999999).
e('NP_003397.1', 'NP_005179.2', 'pp', 9999999).
e('NP_003397.1', 'NP_038464.1', 'pp', 9999999).
e('NP_003397.1', 'NP_004545.2', 'pp', 9999999).
e('NP_003397.1', 'NP_000351.2', 'pp', 9999999).
e('NP_003397.1', 'NP_001446.1', 'pp', 9999999).
e('NP_003397.1', 'NP_004808.2', 'pp', 9999999).
e('NP_003397.1', 'NP_002731.3', 'pp', 9999999).
e('NP_003397.1', 'NP_005914.1', 'pp', 9999999).
e('NP_003397.1', 'NP_004392.1', 'pp', 9999999).
e('NP_003397.1', 'NP_004313.1', 'pp', 9999999).
e('NP_003397.1', 'NP_002882.3', 'pp', 9999999).
e('NP_003397.1', 'NP_002733.2', 'pp', 9999999).
e('NP_003397.1', 'NP_036472.2', 'pp', 9999999).
e('NP_003397.1', 'NP_005219.2', 'pp', 9999999).
e('NP_003397.1', 'NP_001781.1', 'pp', 9999999).
e('NP_003397.1', 'NP_002871.1', 'pp', 9999999).
e('NP_003397.1', 'NP_055382.2', 'pp', 9999999).
e('NP_003397.1', 'NP_000537.3', 'pp', 9999999).
e('NP_003397.1', 'NP_000866.1', 'pp', 9999999).
e('NP_003397.1', 'NP_003397.1', 'pp', 9999999).
e('NP_003397.1', 'NP_002728.1', 'pp', 9999999).
e('NP_003365.1', 'NP_000168.1', 'pp', 9999999).
e('NP_003365.1', 'NP_004315.1', 'pp', 9999999).
e('NP_003365.1', 'NP_612815.1', 'pp', 9999999).
e('NP_003365.1', 'NP_004125.3', 'pp', 9999999).
e('NP_003365.1', 'NP_005391.1', 'pp', 9999999).
e('NP_003365.1', 'NP_006529.1', 'pp', 9999999).
e('NP_003365.1', 'NP_002871.1', 'pp', 9999999).
e('NP_003365.1', 'NP_061820.1', 'pp', 9999999).
e('NP_002864.1', 'NP_002906.1', 'pp', 9999999).
e('NP_002864.1', 'NP_031396.1', 'pp', 9999999).
e('NP_002864.1', 'NP_852136.1', 'pp', 9999999).
e('NP_002864.1', 'NP_002907.1', 'pp', 9999999).
e('NP_000198.1', 'NP_000198.1', 'pp', 9999999).
e('NP_036611.2', 'NP_002730.1', 'pp', 9999999).
e('NP_036611.2', 'NP_006245.2', 'pp', 9999999).
e('NP_036611.2', 'NP_002728.1', 'pp', 9999999).
e('NP_036611.2', 'NP_002871.1', 'pp', 9999999).
e('NP_036611.2', 'NP_004808.2', 'pp', 9999999).
e('NP_036611.2', 'NP_000061.1', 'pp', 9999999).
e('NP_036611.2', 'NP_000866.1', 'pp', 9999999).
e('NP_036611.2', 'NP_004392.1', 'pp', 9999999).
e('NP_036611.2', 'NP_005408.1', 'pp', 9999999).
e('NP_036611.2', 'NP_002729.2', 'pp', 9999999).
e('NP_036611.2', 'NP_006248.1', 'pp', 9999999).
e('NP_004351.1', 'NP_005219.2', 'pp', 9999999).
e('NP_004351.1', 'NP_005408.1', 'pp', 9999999).
e('NP_004351.1', 'NP_001895.1', 'pp', 9999999).
e('NP_004351.1', 'NP_110378.2', 'pp', 9999999).
e('NP_004351.1', 'NP_004351.1', 'pp', 9999999).
e('NP_004351.1', 'NP_001894.2', 'pp', 9999999).
e('NP_005044.1', 'NP_001420.2', 'pp', 9999999).
e('NP_006817.1', 'NP_004545.2', 'pp', 9999999).
e('NP_006817.1', 'NP_005179.2', 'pp', 9999999).
e('NP_006817.1', 'NP_008855.1', 'pp', 9999999).
e('NP_006817.1', 'NP_036472.2', 'pp', 9999999).
e('NP_006817.1', 'NP_003241.2', 'pp', 9999999).
e('NP_006817.1', 'NP_003734.3', 'pp', 9999999).
e('NP_006817.1', 'NP_001428.1', 'pp', 9999999).
e('NP_006817.1', 'NP_000116.2', 'pp', 9999999).
e('NP_006817.1', 'NP_004808.2', 'pp', 9999999).
e('NP_006592.3', 'NP_000116.2', 'pp', 9999999).
e('NP_006592.3', 'NP_937983.2', 'pp', 9999999).
e('NP_000601.3', 'NP_000441.1', 'pp', 9999999).
e('NP_000601.3', 'NP_945353.1', 'pp', 9999999).
e('NP_000601.3', 'NP_005219.2', 'pp', 9999999).
e('NP_000601.3', 'NP_001997.4', 'pp', 9999999).
e('NP_000601.3', 'NP_000079.2', 'pp', 9999999).
e('NP_000601.3', 'NP_004985.2', 'pp', 9999999).
e('NP_000601.3', 'NP_004374.1', 'pp', 9999999).
e('NP_000601.3', 'NP_000259.1', 'pp', 9999999).
e('NP_000601.3', 'NP_005347.3', 'pp', 9999999).
e('NP_000601.3', 'NP_000080.2', 'pp', 9999999).
e('NP_000601.3', 'NP_002414.1', 'pp', 9999999).
e('NP_000601.3', 'NP_004346.1', 'pp', 9999999).
e('NP_660186.1', 'NP_002410.1', 'pp', 9999999).
e('NP_660186.1', 'NP_660186.1', 'pp', 9999999).
e('NP_059122.2', 'NP_005787.1', 'pp', 9999999).
e('NP_059122.2', 'NP_036478.2', 'pp', 9999999).
e('NP_005162.1', 'NP_002219.1', 'pp', 9999999).
e('NP_005162.1', 'NP_001886.1', 'pp', 9999999).
e('NP_005162.1', 'NP_009225.1', 'pp', 9999999).
e('NP_005162.1', 'NP_001887.1', 'pp', 9999999).
e('NP_005162.1', 'NP_057065.2', 'pp', 9999999).
e('NP_005162.1', 'NP_003783.1', 'pp', 9999999).
e('NP_005162.1', 'NP_004370.1', 'pp', 9999999).
e('NP_005162.1', 'NP_001311.3', 'pp', 9999999).
e('NP_005162.1', 'NP_004371.2', 'pp', 9999999).
e('NP_001159.2', 'NP_005216.1', 'pp', 9999999).
e('NP_001159.2', 'NP_001220.2', 'pp', 9999999).
e('NP_001159.2', 'NP_001159.2', 'pp', 9999999).
e('NP_001159.2', 'NP_001777.1', 'pp', 9999999).
e('NP_001159.2', 'NP_000312.2', 'pp', 9999999).
e('NP_001159.2', 'NP_005602.2', 'pp', 9999999).
e('NP_001159.2', 'NP_001941.2', 'pp', 9999999).
e('NP_001159.2', 'NP_004337.2', 'pp', 9999999).
e('NP_001159.2', 'NP_005339.2', 'pp', 9999999).
e('NP_001159.2', 'NP_063940.1', 'pp', 9999999).
e('NP_001159.2', 'NP_000066.1', 'pp', 9999999).
e('NP_003396.1', 'NP_001428.1', 'pp', 9999999).
e('NP_003396.1', 'NP_003734.3', 'pp', 9999999).
e('NP_003396.1', 'NP_000167.1', 'pp', 9999999).
e('NP_003396.1', 'NP_004371.2', 'pp', 9999999).
e('NP_003396.1', 'NP_000116.2', 'pp', 9999999).
e('NP_003396.1', 'NP_858045.1', 'pp', 9999999).
e('NP_003396.1', 'NP_003241.2', 'pp', 9999999).
e('NP_003396.1', 'NP_001781.1', 'pp', 9999999).
e('NP_003396.1', 'NP_005408.1', 'pp', 9999999).
e('NP_003396.1', 'NP_006531.1', 'pp', 9999999).
e('NP_003396.1', 'NP_004313.1', 'pp', 9999999).
e('NP_003396.1', 'NP_002871.1', 'pp', 9999999).
e('NP_003396.1', 'NP_002882.3', 'pp', 9999999).
e('NP_003396.1', 'NP_002219.1', 'pp', 9999999).
e('NP_003396.1', 'NP_004055.1', 'pp', 9999999).
e('NP_001763.2', 'NP_002825.3', 'pp', 9999999).
e('NP_387449.2', 'NP_003930.1', 'pp', 9999999).
e('NP_387449.2', 'NP_065390.1', 'pp', 9999999).
e('NP_387449.2', 'NP_387449.2', 'pp', 9999999).
e('NP_000167.1', 'NP_003061.3', 'pp', 9999999).
e('NP_000167.1', 'NP_005185.2', 'pp', 9999999).
e('NP_000167.1', 'NP_003064.2', 'pp', 9999999).
e('NP_000167.1', 'NP_000167.1', 'pp', 9999999).
e('NP_000167.1', 'NP_006824.2', 'pp', 9999999).
e('NP_000167.1', 'NP_003185.1', 'pp', 9999999).
e('NP_000167.1', 'NP_002493.3', 'pp', 9999999).
e('NP_000167.1', 'NP_057640.1', 'pp', 9999999).
e('NP_000167.1', 'NP_006531.1', 'pp', 9999999).
e('NP_000167.1', 'NP_776213.1', 'pp', 9999999).
e('NP_000167.1', 'NP_036580.2', 'pp', 9999999).
e('NP_000167.1', 'NP_068810.2', 'pp', 9999999).
e('NP_000167.1', 'NP_858045.1', 'pp', 9999999).
e('NP_000167.1', 'NP_003989.2', 'pp', 9999999).
e('NP_000167.1', 'NP_002688.2', 'pp', 9999999).
e('NP_000167.1', 'NP_003143.2', 'pp', 9999999).
e('NP_000167.1', 'NP_004334.1', 'pp', 9999999).
e('NP_000167.1', 'NP_004371.2', 'pp', 9999999).
e('NP_000167.1', 'NP_002871.1', 'pp', 9999999).
e('NP_000167.1', 'NP_005336.2', 'pp', 9999999).
e('NP_000167.1', 'NP_000537.3', 'pp', 9999999).
e('NP_000167.1', 'NP_005372.2', 'pp', 9999999).
e('NP_000167.1', 'NP_005893.1', 'pp', 9999999).
e('NP_000167.1', 'NP_002219.1', 'pp', 9999999).
e('NP_000167.1', 'NP_005339.2', 'pp', 9999999).
e('NP_000167.1', 'NP_004370.1', 'pp', 9999999).
e('NP_000167.1', 'NP_003734.3', 'pp', 9999999).
e('NP_000167.1', 'NP_003141.2', 'pp', 9999999).
e('NP_000167.1', 'NP_006592.3', 'pp', 9999999).
e('NP_000167.1', 'NP_003063.2', 'pp', 9999999).
e('NP_002126.2', 'NP_858045.1', 'pp', 9999999).
e('NP_002126.2', 'NP_003734.3', 'pp', 9999999).
e('NP_002126.2', 'NP_001420.2', 'pp', 9999999).
e('NP_002126.2', 'NP_003875.3', 'pp', 9999999).
e('NP_001915.1', 'NP_778224.1', 'pp', 9999999).
e('NP_001915.1', 'NP_001955.1', 'pp', 9999999).
e('NP_001915.1', 'NP_000116.2', 'pp', 9999999).
e('NP_001915.1', 'NP_001915.1', 'pp', 9999999).
e('NP_996994.1', 'NP_612564.1', 'pp', 9999999).
e('NP_001157.1', 'NP_005649.1', 'pp', 9999999).
e('NP_001157.1', 'NP_003780.1', 'pp', 9999999).
e('NP_001157.1', 'NP_063940.1', 'pp', 9999999).
e('NP_001157.1', 'NP_001219.2', 'pp', 9999999).
e('NP_001157.1', 'NP_004337.2', 'pp', 9999999).
e('NP_001157.1', 'NP_001220.2', 'pp', 9999999).
e('NP_000436.2', 'NP_002435.1', 'pp', 9999999).
e('NP_000436.2', 'NP_000204.3', 'pp', 9999999).
e('NP_000436.2', 'NP_002365.3', 'pp', 9999999).
e('NP_000436.2', 'NP_005219.2', 'pp', 9999999).
e('NP_000436.2', 'NP_003117.2', 'pp', 9999999).
e('NP_000436.2', 'NP_003118.1', 'pp', 9999999).
e('NP_005639.1', 'NP_003189.1', 'pp', 9999999).
e('NP_005639.1', 'NP_009039.1', 'pp', 9999999).
e('NP_055063.1', 'NP_003469.2', 'pp', 9999999).
e('NP_055063.1', 'NP_006824.2', 'pp', 9999999).
e('NP_055063.1', 'NP_444284.1', 'pp', 9999999).
e('NP_001142.2', 'NP_005391.1', 'pp', 9999999).
e('NP_001142.2', 'NP_000167.1', 'pp', 9999999).
e('NP_001142.2', 'NP_004315.1', 'pp', 9999999).
e('NP_009125.1', 'NP_002429.1', 'pp', 9999999).
e('NP_009225.1', 'NP_612482.2', 'pp', 9999999).
e('NP_009225.1', 'NP_003063.2', 'pp', 9999999).
e('NP_009225.1', 'NP_000928.1', 'pp', 9999999).
e('NP_009225.1', 'NP_000066.1', 'pp', 9999999).
e('NP_009225.1', 'NP_002688.2', 'pp', 9999999).
e('NP_009225.1', 'NP_002219.1', 'pp', 9999999).
e('NP_009225.1', 'NP_002866.2', 'pp', 9999999).
e('NP_009225.1', 'NP_002458.2', 'pp', 9999999).
e('NP_009225.1', 'NP_056271.2', 'pp', 9999999).
e('NP_009225.1', 'NP_858045.1', 'pp', 9999999).
e('NP_009225.1', 'NP_001789.2', 'pp', 9999999).
e('NP_009225.1', 'NP_004255.2', 'pp', 9999999).
e('NP_009225.1', 'NP_003064.2', 'pp', 9999999).
e('NP_009225.1', 'NP_000116.2', 'pp', 9999999).
e('NP_009225.1', 'NP_009225.1', 'pp', 9999999).
e('NP_009225.1', 'NP_005220.1', 'pp', 9999999).
e('NP_009225.1', 'NP_001447.2', 'pp', 9999999).
e('NP_009225.1', 'NP_002699.1', 'pp', 9999999).
e('NP_009225.1', 'NP_005216.1', 'pp', 9999999).
e('NP_009225.1', 'NP_002904.3', 'pp', 9999999).
e('NP_009225.1', 'NP_001886.1', 'pp', 9999999).
e('NP_009225.1', 'NP_006588.1', 'pp', 9999999).
e('NP_009225.1', 'NP_000312.2', 'pp', 9999999).
e('NP_009225.1', 'NP_001420.2', 'pp', 9999999).
e('NP_009225.1', 'NP_002087.1', 'pp', 9999999).
e('NP_009225.1', 'NP_114172.1', 'pp', 9999999).
e('NP_009225.1', 'NP_002218.2', 'pp', 9999999).
e('NP_009225.1', 'NP_001508.1', 'pp', 9999999).
e('NP_009225.1', 'NP_068810.2', 'pp', 9999999).
e('NP_009225.1', 'NP_004955.2', 'pp', 9999999).
e('NP_009225.1', 'NP_001251.1', 'pp', 9999999).
e('NP_009225.1', 'NP_001777.1', 'pp', 9999999).
e('NP_009225.1', 'NP_005893.1', 'pp', 9999999).
e('NP_009225.1', 'NP_004370.1', 'pp', 9999999).
e('NP_009225.1', 'NP_000537.3', 'pp', 9999999).
e('NP_009225.1', 'NP_005892.1', 'pp', 9999999).
e('NP_009225.1', 'NP_002257.1', 'pp', 9999999).
e('NP_009225.1', 'NP_005025.1', 'pp', 9999999).
e('NP_009225.1', 'NP_003141.2', 'pp', 9999999).
e('NP_009225.1', 'NP_004371.2', 'pp', 9999999).
e('NP_009225.1', 'NP_001228.1', 'pp', 9999999).
e('NP_009225.1', 'NP_003061.3', 'pp', 9999999).
e('NP_009225.1', 'NP_006531.1', 'pp', 9999999).
e('NP_009225.1', 'NP_003905.1', 'pp', 9999999).
e('NP_009225.1', 'NP_003143.2', 'pp', 9999999).
e('NP_009225.1', 'NP_009330.1', 'pp', 9999999).
e('NP_009225.1', 'NP_001941.2', 'pp', 9999999).
e('NP_009225.1', 'NP_001348.2', 'pp', 9999999).
e('NP_009225.1', 'NP_001311.3', 'pp', 9999999).
e('NP_009225.1', 'NP_613075.1', 'pp', 9999999).
e('NP_009225.1', 'NP_009125.1', 'pp', 9999999).
e('NP_009225.1', 'NP_066403.2', 'pp', 9999999).
e('NP_009225.1', 'NP_000929.1', 'pp', 9999999).
e('NP_009225.1', 'NP_002096.1', 'pp', 9999999).
e('NP_009225.1', 'NP_005350.1', 'pp', 9999999).
e('NP_009225.1', 'NP_003508.1', 'pp', 9999999).
e('NP_009225.1', 'NP_003989.2', 'pp', 9999999).
e('NP_009225.1', 'NP_005602.2', 'pp', 9999999).
e('NP_009225.1', 'NP_008835.5', 'pp', 9999999).
e('NP_005841.1', 'NP_006833.2', 'pp', 9999999).
e('NP_005841.1', 'NP_002743.3', 'pp', 9999999).
e('NP_005841.1', 'NP_006697.2', 'pp', 9999999).
e('NP_001061.2', 'NP_006022.3', 'pp', 9999999).
e('NP_001061.2', 'NP_005992.1', 'pp', 9999999).
e('NP_001061.2', 'NP_006073.2', 'pp', 9999999).
e('NP_001061.2', 'NP_009225.1', 'pp', 9999999).
e('NP_001061.2', 'NP_002850.1', 'pp', 9999999).
e('NP_001061.2', 'NP_852664.1', 'pp', 9999999).
e('NP_001061.2', 'NP_079120.1', 'pp', 9999999).
e('NP_006833.2', 'NP_005893.1', 'pp', 9999999).
e('NP_003381.1', 'NP_001777.1', 'pp', 9999999).
e('NP_003381.1', 'NP_003930.1', 'pp', 9999999).
e('NP_003381.1', 'NP_003395.1', 'pp', 9999999).
e('NP_003381.1', 'NP_005974.2', 'pp', 9999999).
e('NP_003381.1', 'NP_387449.2', 'pp', 9999999).
e('NP_057521.1', 'NP_002850.1', 'pp', 9999999).
e('NP_001952.1', 'NP_000537.3', 'pp', 9999999).
e('NP_060042.2', 'NP_937884.1', 'pp', 9999999).
e('NP_060042.2', 'NP_001428.1', 'pp', 9999999).
e('NP_060042.2', 'NP_002736.3', 'pp', 9999999).
e('NP_060042.2', 'NP_001306.1', 'pp', 9999999).
e('NP_060042.2', 'NP_060042.2', 'pp', 9999999).
e('NP_060042.2', 'NP_000116.2', 'pp', 9999999).
e('NP_006727.2', 'NP_005350.1', 'pp', 9999999).
e('NP_001265.1', 'NP_001886.1', 'pp', 9999999).
e('NP_001265.1', 'NP_001941.2', 'pp', 9999999).
e('NP_001265.1', 'NP_000537.3', 'pp', 9999999).
e('NP_001265.1', 'NP_005216.1', 'pp', 9999999).
e('NP_001265.1', 'NP_068810.2', 'pp', 9999999).
e('NP_006824.2', 'NP_006824.2', 'pp', 9999999).
e('NP_000201.2', 'NP_000204.3', 'pp', 9999999).
e('NP_000201.2', 'NP_002222.1', 'pp', 9999999).
e('NP_003144.3', 'NP_001420.2', 'pp', 9999999).
e('NP_003144.3', 'NP_003989.2', 'pp', 9999999).
e('NP_003144.3', 'NP_003144.3', 'pp', 9999999).
e('NP_004300.1', 'NP_003833.3', 'pp', 9999999).
e('NP_004300.1', 'NP_001056.1', 'pp', 9999999).
e('NP_004300.1', 'NP_008839.2', 'pp', 9999999).
e('NP_004300.1', 'NP_001782.1', 'pp', 9999999).
e('NP_004300.1', 'NP_001219.2', 'pp', 9999999).
e('NP_004300.1', 'NP_002435.1', 'pp', 9999999).
e('NP_004300.1', 'NP_001348.2', 'pp', 9999999).
e('NP_004300.1', 'NP_620637.1', 'pp', 9999999).
e('NP_004300.1', 'NP_002863.1', 'pp', 9999999).
e('NP_004300.1', 'NP_002897.1', 'pp', 9999999).
e('NP_004300.1', 'NP_004300.1', 'pp', 9999999).
e('NP_004300.1', 'NP_932070.1', 'pp', 9999999).
e('NP_945327.1', 'NP_056271.2', 'pp', 9999999).
e('NP_945327.1', 'NP_005350.1', 'pp', 9999999).
e('NP_945327.1', 'NP_937884.1', 'pp', 9999999).
e('NP_002899.1', 'NP_612482.2', 'pp', 9999999).
e('NP_002899.1', 'NP_002493.3', 'pp', 9999999).
e('NP_002899.1', 'NP_116021.2', 'pp', 9999999).
e('NP_002899.1', 'NP_003185.1', 'pp', 9999999).
e('NP_002899.1', 'NP_003989.2', 'pp', 9999999).
e('NP_002899.1', 'NP_068810.2', 'pp', 9999999).
e('NP_001511.2', 'NP_036336.1', 'pp', 9999999).
e('NP_001511.2', 'NP_006459.3', 'pp', 9999999).
e('NP_005644.2', 'NP_005644.2', 'pp', 9999999).
e('NP_002688.2', 'NP_000116.2', 'pp', 9999999).
e('NP_002688.2', 'NP_003241.2', 'pp', 9999999).
e('NP_002688.2', 'NP_068810.2', 'pp', 9999999).
e('NP_002688.2', 'NP_002422.1', 'pp', 9999999).
e('NP_002688.2', 'NP_003185.1', 'pp', 9999999).
e('NP_002688.2', 'NP_002688.2', 'pp', 9999999).
e('NP_002688.2', 'NP_612482.2', 'pp', 9999999).
e('NP_001781.1', 'NP_006145.2', 'pp', 9999999).
e('NP_001781.1', 'NP_000537.3', 'pp', 9999999).
e('NP_001781.1', 'NP_001265.1', 'pp', 9999999).
e('NP_001781.1', 'NP_001306.1', 'pp', 9999999).
e('NP_001781.1', 'NP_005347.3', 'pp', 9999999).
e('NP_001781.1', 'NP_612482.2', 'pp', 9999999).
e('NP_001949.1', 'NP_115754.2', 'pp', 9999999).
e('NP_001251.1', 'NP_005185.2', 'pp', 9999999).
e('NP_001251.1', 'NP_004255.2', 'pp', 9999999).
e('NP_001251.1', 'NP_003061.3', 'pp', 9999999).
e('NP_001251.1', 'NP_003875.3', 'pp', 9999999).
e('NP_001251.1', 'NP_003064.2', 'pp', 9999999).
e('NP_001251.1', 'NP_004371.2', 'pp', 9999999).
e('NP_006459.3', 'NP_006457.2', 'pp', 9999999).
e('NP_006459.3', 'NP_036336.1', 'pp', 9999999).
e('NP_006459.3', 'NP_036218.1', 'pp', 9999999).
e('NP_006459.3', 'NP_036219.1', 'pp', 9999999).
e('NP_002590.1', 'NP_002590.1', 'pp', 9999999).
e('NP_057640.1', 'NP_001428.1', 'pp', 9999999).
e('NP_002574.2', 'NP_000334.1', 'pp', 9999999).
e('NP_002574.2', 'NP_002735.3', 'pp', 9999999).
e('NP_002574.2', 'NP_150241.2', 'pp', 9999999).
e('NP_002574.2', 'NP_000369.3', 'pp', 9999999).
e('NP_002574.2', 'NP_002731.3', 'pp', 9999999).
e('NP_002574.2', 'NP_002574.2', 'pp', 9999999).
e('NP_005032.2', 'NP_004334.1', 'pp', 9999999).
e('NP_004550.2', 'NP_002131.2', 'pp', 9999999).
e('NP_004550.2', 'NP_005850.1', 'pp', 9999999).
e('NP_004550.2', 'NP_005154.2', 'pp', 9999999).
e('NP_004550.2', 'NP_000537.3', 'pp', 9999999).
e('NP_004550.2', 'NP_002583.1', 'pp', 9999999).
e('NP_005504.1', 'NP_000928.1', 'pp', 9999999).
e('NP_005504.1', 'NP_004255.2', 'pp', 9999999).
e('NP_005504.1', 'NP_003185.1', 'pp', 9999999).
e('NP_005504.1', 'NP_005632.1', 'pp', 9999999).
e('NP_005504.1', 'NP_002087.1', 'pp', 9999999).
e('NP_005504.1', 'NP_002086.1', 'pp', 9999999).
e('NP_005504.1', 'NP_005307.1', 'pp', 9999999).
e('NP_005504.1', 'NP_009225.1', 'pp', 9999999).
e('NP_005504.1', 'NP_006747.1', 'pp', 9999999).
e('NP_005504.1', 'NP_005634.1', 'pp', 9999999).
e('NP_005504.1', 'NP_001508.1', 'pp', 9999999).
e('NP_005504.1', 'NP_000113.1', 'pp', 9999999).
e('NP_005504.1', 'NP_004119.1', 'pp', 9999999).
e('NP_006193.1', 'NP_002341.1', 'pp', 9999999).
e('NP_006193.1', 'NP_006193.1', 'pp', 9999999).
e('NP_000256.3', 'NP_006550.1', 'pp', 9999999).
e('NP_000256.3', 'NP_008839.2', 'pp', 9999999).
e('NP_000256.3', 'NP_002729.2', 'pp', 9999999).
e('NP_000256.3', 'NP_068810.2', 'pp', 9999999).
e('NP_000256.3', 'NP_000409.1', 'pp', 9999999).
e('NP_000256.3', 'NP_002435.1', 'pp', 9999999).
e('NP_000256.3', 'NP_000256.3', 'pp', 9999999).
e('NP_000256.3', 'NP_001311.3', 'pp', 9999999).
e('NP_000256.3', 'NP_003989.2', 'pp', 9999999).
e('NP_006523.1', 'NP_000537.3', 'pp', 9999999).
e('NP_002086.1', 'NP_004119.1', 'pp', 9999999).
e('NP_002086.1', 'NP_001230.1', 'pp', 9999999).
e('NP_002086.1', 'NP_003185.1', 'pp', 9999999).
e('NP_002086.1', 'NP_002383.2', 'pp', 9999999).
e('NP_002086.1', 'NP_002422.1', 'pp', 9999999).
e('NP_002086.1', 'NP_000928.1', 'pp', 9999999).
e('NP_002086.1', 'NP_036478.2', 'pp', 9999999).
e('NP_002086.1', 'NP_002087.1', 'pp', 9999999).
e('NP_002086.1', 'NP_000113.1', 'pp', 9999999).
e('NP_001508.1', 'NP_002087.1', 'pp', 9999999).
e('NP_001508.1', 'NP_000928.1', 'pp', 9999999).
e('NP_001508.1', 'NP_000113.1', 'pp', 9999999).
e('NP_001508.1', 'NP_003963.1', 'pp', 9999999).
e('NP_001508.1', 'NP_004255.2', 'pp', 9999999).
e('NP_001508.1', 'NP_003185.1', 'pp', 9999999).
e('NP_003484.1', 'NP_002255.2', 'pp', 9999999).
e('NP_003484.1', 'NP_003801.1', 'pp', 9999999).
e('NP_003484.1', 'NP_004597.2', 'pp', 9999999).
e('NP_003484.1', 'NP_002261.2', 'pp', 9999999).
e('NP_003484.1', 'NP_036336.1', 'pp', 9999999).
e('NP_003484.1', 'NP_036370.2', 'pp', 9999999).
e('NP_003484.1', 'NP_005960.1', 'pp', 9999999).
e('NP_003484.1', 'NP_002383.2', 'pp', 9999999).
e('NP_003484.1', 'NP_000575.1', 'pp', 9999999).
e('NP_003063.2', 'NP_036249.1', 'pp', 9999999).
e('NP_003063.2', 'NP_000537.3', 'pp', 9999999).
e('NP_003063.2', 'NP_002458.2', 'pp', 9999999).
e('NP_003063.2', 'NP_000116.2', 'pp', 9999999).
e('NP_003063.2', 'NP_003064.2', 'pp', 9999999).
e('NP_003063.2', 'NP_612482.2', 'pp', 9999999).
e('NP_008882.2', 'NP_003185.1', 'pp', 9999999).
e('NP_008882.2', 'NP_002458.2', 'pp', 9999999).
e('NP_008882.2', 'NP_005634.1', 'pp', 9999999).
e('NP_008882.2', 'NP_005635.1', 'pp', 9999999).
e('NP_008882.2', 'NP_003178.1', 'pp', 9999999).
e('NP_008882.2', 'NP_005632.1', 'pp', 9999999).
e('NP_776213.1', 'NP_776213.1', 'pp', 9999999).
e('NP_002422.1', 'NP_000537.3', 'pp', 9999999).
e('NP_002422.1', 'NP_000113.1', 'pp', 9999999).
e('NP_002422.1', 'NP_000116.2', 'pp', 9999999).
e('NP_000560.5', 'NP_000557.1', 'pp', 9999999).
e('NP_003325.2', 'NP_009225.1', 'pp', 9999999).
e('NP_821080.1', 'NP_003989.2', 'pp', 9999999).
e('NP_821080.1', 'NP_001056.1', 'pp', 9999999).
e('NP_821080.1', 'NP_002493.3', 'pp', 9999999).
e('NP_821080.1', 'NP_001057.1', 'pp', 9999999).
e('NP_005181.2', 'NP_004371.2', 'pp', 9999999).
e('NP_005181.2', 'NP_001251.1', 'pp', 9999999).
e('NP_000113.1', 'NP_000537.3', 'pp', 9999999).
e('NP_000113.1', 'NP_005633.2', 'pp', 9999999).
e('NP_006836.1', 'NP_006836.1', 'pp', 9999999).
e('NP_005632.1', 'NP_005632.1', 'pp', 9999999).
e('NP_005632.1', 'NP_003185.1', 'pp', 9999999).
e('NP_005632.1', 'NP_003178.1', 'pp', 9999999).
e('NP_005850.1', 'NP_005216.1', 'pp', 9999999).
e('NP_005850.1', 'NP_612482.2', 'pp', 9999999).
e('NP_004074.2', 'NP_005243.1', 'pp', 9999999).
e('NP_004074.2', 'NP_004074.2', 'pp', 9999999).
e('NP_005185.2', 'NP_003122.1', 'pp', 9999999).
e('NP_005185.2', 'NP_005350.1', 'pp', 9999999).
e('NP_005185.2', 'NP_003989.2', 'pp', 9999999).
e('NP_005185.2', 'NP_001871.2', 'pp', 9999999).
e('NP_005185.2', 'NP_004370.1', 'pp', 9999999).
e('NP_005185.2', 'NP_002458.2', 'pp', 9999999).
e('NP_005185.2', 'NP_003061.3', 'pp', 9999999).
e('NP_005185.2', 'NP_000312.2', 'pp', 9999999).
e('NP_005185.2', 'NP_001955.1', 'pp', 9999999).
e('NP_005185.2', 'NP_068810.2', 'pp', 9999999).
e('NP_005185.2', 'NP_005220.1', 'pp', 9999999).
e('NP_005185.2', 'NP_000116.2', 'pp', 9999999).
e('NP_005185.2', 'NP_001420.2', 'pp', 9999999).
e('NP_005185.2', 'NP_004074.2', 'pp', 9999999).
e('NP_005185.2', 'NP_003143.2', 'pp', 9999999).
e('NP_005185.2', 'NP_002974.1', 'pp', 9999999).
e('NP_005185.2', 'NP_612482.2', 'pp', 9999999).
e('NP_005185.2', 'NP_005893.1', 'pp', 9999999).
e('NP_005185.2', 'NP_005219.2', 'pp', 9999999).
e('NP_005185.2', 'NP_003064.2', 'pp', 9999999).
e('NP_005185.2', 'NP_003144.3', 'pp', 9999999).
e('NP_005185.2', 'NP_003178.1', 'pp', 9999999).
e('NP_005185.2', 'NP_003063.2', 'pp', 9999999).
e('NP_066564.1', 'NP_002373.3', 'pp', 9999999).
e('NP_066564.1', 'NP_002458.2', 'pp', 9999999).
e('NP_066564.1', 'NP_002190.1', 'pp', 9999999).
e('NP_066564.1', 'NP_002189.1', 'pp', 9999999).
e('NP_066564.1', 'NP_008835.5', 'pp', 9999999).
e('NP_066564.1', 'NP_066964.1', 'pp', 9999999).
e('NP_036219.1', 'NP_036218.1', 'pp', 9999999).
e('NP_036219.1', 'NP_036336.1', 'pp', 9999999).
e('NP_722560.1', 'NP_055382.2', 'pp', 9999999).
e('NP_722560.1', 'NP_000441.1', 'pp', 9999999).
e('NP_722560.1', 'NP_002202.2', 'pp', 9999999).
e('NP_722560.1', 'NP_003020.2', 'pp', 9999999).
e('NP_722560.1', 'NP_002201.1', 'pp', 9999999).
e('NP_722560.1', 'NP_006280.2', 'pp', 9999999).
e('NP_722560.1', 'NP_005408.1', 'pp', 9999999).
e('NP_722560.1', 'NP_002341.1', 'pp', 9999999).
e('NP_722560.1', 'NP_000202.2', 'pp', 9999999).
e('NP_722560.1', 'NP_000570.1', 'pp', 9999999).
e('NP_722560.1', 'NP_004374.1', 'pp', 9999999).
e('NP_722560.1', 'NP_722560.1', 'pp', 9999999).
e('NP_722560.1', 'NP_005219.2', 'pp', 9999999).
e('NP_722560.1', 'NP_002238.2', 'pp', 9999999).
e('NP_722560.1', 'NP_000203.2', 'pp', 9999999).
e('NP_722560.1', 'NP_009330.1', 'pp', 9999999).
e('NP_722560.1', 'NP_002850.1', 'pp', 9999999).
e('NP_002497.2', 'NP_002497.2', 'pp', 9999999).
e('NP_002497.2', 'NP_002414.1', 'pp', 9999999).
e('NP_002078.1', 'NP_001231.2', 'pp', 9999999).
e('NP_002078.1', 'NP_003055.1', 'pp', 9999999).
e('NP_002078.1', 'NP_001252.1', 'pp', 9999999).
e('NP_612808.1', 'NP_036249.1', 'pp', 9999999).
e('NP_612808.1', 'NP_005645.1', 'pp', 9999999).
e('NP_004597.2', 'NP_005633.2', 'pp', 9999999).
e('NP_004597.2', 'NP_006275.1', 'pp', 9999999).
e('NP_004597.2', 'NP_008882.2', 'pp', 9999999).
e('NP_004597.2', 'NP_005632.1', 'pp', 9999999).
e('NP_004597.2', 'NP_004597.2', 'pp', 9999999).
e('NP_004597.2', 'NP_003185.1', 'pp', 9999999).
e('NP_004597.2', 'NP_000537.3', 'pp', 9999999).
e('NP_004597.2', 'NP_003175.1', 'pp', 9999999).
e('NP_004597.2', 'NP_005243.1', 'pp', 9999999).
e('NP_004597.2', 'NP_003176.2', 'pp', 9999999).
e('NP_003133.1', 'NP_005372.2', 'pp', 9999999).
e('NP_006656.2', 'NP_006656.2', 'pp', 9999999).
e('NP_005553.1', 'NP_000219.2', 'pp', 9999999).
e('NP_004286.2', 'NP_003336.1', 'pp', 9999999).
e('NP_004286.2', 'NP_599150.1', 'pp', 9999999).
e('NP_004286.2', 'NP_000256.3', 'pp', 9999999).
e('NP_004286.2', 'NP_003152.1', 'pp', 9999999).
e('NP_002533.1', 'NP_002728.1', 'pp', 9999999).
e('NP_000409.1', 'NP_003020.2', 'pp', 9999999).
e('NP_000409.1', 'NP_003144.3', 'pp', 9999999).
e('NP_000409.1', 'NP_002179.2', 'pp', 9999999).
e('NP_000409.1', 'NP_000197.1', 'pp', 9999999).
e('NP_000409.1', 'NP_002218.2', 'pp', 9999999).
e('NP_000409.1', 'NP_000206.2', 'pp', 9999999).
e('NP_000168.1', 'NP_002850.1', 'pp', 9999999).
e('NP_000168.1', 'NP_002017.1', 'pp', 9999999).
e('NP_000168.1', 'NP_055382.2', 'pp', 9999999).
e('NP_000168.1', 'NP_004094.3', 'pp', 9999999).
e('NP_006500.2', 'NP_003064.2', 'pp', 9999999).
e('NP_006500.2', 'NP_002493.3', 'pp', 9999999).
e('NP_006500.2', 'NP_003989.2', 'pp', 9999999).
e('NP_006500.2', 'NP_003063.2', 'pp', 9999999).
e('NP_006500.2', 'NP_036448.1', 'pp', 9999999).
e('NP_006500.2', 'NP_002257.1', 'pp', 9999999).
e('NP_002096.1', 'NP_002866.2', 'pp', 9999999).
e('NP_000393.4', 'NP_000393.4', 'pp', 9999999).
e('NP_001232.1', 'NP_006451.1', 'pp', 9999999).
e('NP_001232.1', 'NP_000312.2', 'pp', 9999999).
e('NP_001232.1', 'NP_001252.1', 'pp', 9999999).
e('NP_003783.1', 'NP_004597.2', 'pp', 9999999).
e('NP_003783.1', 'NP_003185.1', 'pp', 9999999).
e('NP_001230.1', 'NP_002422.1', 'pp', 9999999).
e('NP_001230.1', 'NP_001790.1', 'pp', 9999999).
e('NP_001230.1', 'NP_000116.2', 'pp', 9999999).
e('NP_001230.1', 'NP_000113.1', 'pp', 9999999).
e('NP_001230.1', 'NP_000537.3', 'pp', 9999999).
e('NP_000079.2', 'NP_002017.1', 'pp', 9999999).
e('NP_000079.2', 'NP_002196.2', 'pp', 9999999).
e('NP_000079.2', 'NP_004985.2', 'pp', 9999999).
e('NP_000079.2', 'NP_003237.2', 'pp', 9999999).
e('NP_000079.2', 'NP_004521.1', 'pp', 9999999).
e('NP_002907.1', 'NP_031396.1', 'pp', 9999999).
e('NP_002906.1', 'NP_002907.1', 'pp', 9999999).
e('NP_002850.1', 'NP_005408.1', 'pp', 9999999).
e('NP_002850.1', 'NP_002202.2', 'pp', 9999999).
e('NP_002850.1', 'NP_004094.3', 'pp', 9999999).
e('NP_002850.1', 'NP_000259.1', 'pp', 9999999).
e('NP_002850.1', 'NP_005347.3', 'pp', 9999999).
e('NP_002850.1', 'NP_000201.2', 'pp', 9999999).
e('NP_002850.1', 'NP_002990.2', 'pp', 9999999).
e('NP_002850.1', 'NP_055382.2', 'pp', 9999999).
e('NP_002850.1', 'NP_005179.2', 'pp', 9999999).
e('NP_002850.1', 'NP_000876.3', 'pp', 9999999).
e('NP_002850.1', 'NP_000441.1', 'pp', 9999999).
e('NP_002850.1', 'NP_006280.2', 'pp', 9999999).
e('NP_002850.1', 'NP_004850.1', 'pp', 9999999).
e('NP_002850.1', 'NP_003890.1', 'pp', 9999999).
e('NP_002850.1', 'NP_004374.1', 'pp', 9999999).
e('NP_006531.1', 'NP_001420.2', 'pp', 9999999).
e('NP_006531.1', 'NP_003734.3', 'pp', 9999999).
e('NP_006531.1', 'NP_001231.2', 'pp', 9999999).
e('NP_006531.1', 'NP_000116.2', 'pp', 9999999).
e('NP_005576.3', 'NP_005895.1', 'pp', 9999999).
e('NP_004370.1', 'NP_001306.1', 'pp', 9999999).
e('NP_004370.1', 'NP_000537.3', 'pp', 9999999).
e('NP_004370.1', 'NP_004371.2', 'pp', 9999999).
e('NP_004370.1', 'NP_003783.1', 'pp', 9999999).
e('NP_004370.1', 'NP_003241.2', 'pp', 9999999).
e('NP_004370.1', 'NP_001420.2', 'pp', 9999999).
e('NP_003945.2', 'NP_005649.1', 'pp', 9999999).
e('NP_003945.2', 'NP_002493.3', 'pp', 9999999).
e('NP_003945.2', 'NP_004610.1', 'pp', 9999999).
e('NP_003945.2', 'NP_821080.1', 'pp', 9999999).
e('NP_003945.2', 'NP_003945.2', 'pp', 9999999).
e('NP_000391.1', 'NP_000391.1', 'pp', 9999999).
e('NP_000391.1', 'NP_000113.1', 'pp', 9999999).
e('NP_000391.1', 'NP_000537.3', 'pp', 9999999).
e('NP_001751.1', 'NP_000066.1', 'pp', 9999999).
e('NP_001751.1', 'NP_004055.1', 'pp', 9999999).
e('NP_001751.1', 'NP_000380.1', 'pp', 9999999).
e('NP_000305.3', 'NP_000537.3', 'pp', 9999999).
e('NP_000305.3', 'NP_722560.1', 'pp', 9999999).
e('NP_000305.3', 'NP_002850.1', 'pp', 9999999).
e('NP_000305.3', 'NP_001887.1', 'pp', 9999999).
e('NP_000305.3', 'NP_000116.2', 'pp', 9999999).
e('NP_000305.3', 'NP_001886.1', 'pp', 9999999).
e('NP_000829.1', 'NP_002213.1', 'pp', 9999999).
e('NP_000829.1', 'NP_821133.1', 'pp', 9999999).
e('NP_000829.1', 'NP_000829.1', 'pp', 9999999).
e('NP_003191.1', 'NP_003191.1', 'pp', 9999999).
e('NP_004255.2', 'NP_003241.2', 'pp', 9999999).

n(N, 'Prot_Name', N,_)	:-	n(N, 'type', 'human',_), !. %node ID in stead of long human protein name

n('NP_996994.1', 'Prot_Name', 'TRIAD3 protein isoform a', 0).
n('NP_002695.1', 'Prot_Name', 'pro-platelet basic protein precursor', 1).
n('NP_821080.1', 'Prot_Name', 'tubulin, beta 2B', 2).
n('NP_055040.2', 'Prot_Name', 'alpha isoform of regulatory subunit A, protein phosphatase 2', 3).
n('NP_005733.1', 'Prot_Name', 'PDIA6: protein disulfide isomerase family A, member 6', 4).
n('NP_002723.2', 'Prot_Name', 'protein kinase, cAMP-dependent, catalytic, gamma', 5).
n('NP_002792.1', 'Prot_Name', 'proteasome beta 10 subunit proprotein', 6).
n('NP_002798.2', 'Prot_Name', 'proteasome 26S non-ATPase subunit 1', 7).
n('NP_003518.2', 'Prot_Name', 'histone H2B', 8).
n('NP_006727.2', 'Prot_Name', 'DnaJ ', 9).
n('NP_002790.1', 'Prot_Name', 'proteasome beta 7 subunit proprotein', 10).
n('NP_003516.1', 'Prot_Name', 'H2B histone family, member K', 11).
n('NP_006193.1', 'Prot_Name', 'phosphodiesterase 4A, cAMP-specific ', 12).
n('NP_004224.1', 'Prot_Name', 'CD83 antigen isoform a', 13).
n('NP_002975.1', 'Prot_Name', 'chemokine C-C motif ligand 4 isoform 1 precursor', 14).
n('NP_003992.3', 'Prot_Name', 'Fc fragment of IgG, low affinity IIb, receptor for ', 15).
n('NP_114418.2', 'Prot_Name', 'FCAMR: Fc receptor, IgA, IgM, high affinity', 16).
n('NP_002300.1', 'Prot_Name', 'leukemia inhibitory factor ', 17).
n('NP_000351.2', 'Prot_Name', 'tyrosine hydroxylase isoform b', 18).
n('NP_004255.2', 'Prot_Name', 'SRB7 suppressor of RNA polymerase B homolog', 19).
n('NP_579883.1', 'Prot_Name', 'p6', 20).
n('NP_005588.2', 'Prot_Name', 'nuclear factor I/C isoform 1', 21).
n('NP_006113.2', 'Prot_Name', 'MAN2A2: mannosidase, alpha, class 2A, member 2', 22).
n('NP_004346.1', 'Prot_Name', 'CD74 antigen isoform b', 23).
n('NP_003500.1', 'Prot_Name', 'H2A histone family, member C', 24).
n('NP_003632.2', 'Prot_Name', 'interferon induced transmembrane protein 1 ', 25).
n('NP_003469.2', 'Prot_Name', 'Vasopressin-activated calcium-mobilizing receptor-1', 26).
n('NP_001142.2', 'Prot_Name', 'solute carrier family 25 ', 27).
n('NP_003397.1', 'Prot_Name', 'tyrosine 3/tryptophan 5 -monooxygenase activation protein, zeta polypeptide', 28).
n('NP_003890.1', 'Prot_Name', 'Rho guanine nucleotide exchange factor 7 isoform a', 29).
n('NP_057303.1', 'Prot_Name', 'MAN1B1: mannosidase, alpha, class 1B, member 1', 30).
n('NP_002076.2', 'Prot_Name', 'glutathione peroxidase 4 isoform A precursor', 31).
n('NP_003692.1', 'Prot_Name', 'tumor necrosis factor ligand superfamily, member 11 isoform 1', 32).
n('NP_005539.1', 'Prot_Name', 'lysyl-tRNA synthetase', 33).
n('NP_002727.2', 'Prot_Name', 'cAMP-dependent protein kinase, regulatory subunit beta 2', 34).
n('NP_002566.1', 'Prot_Name', 'serine ', 35).
n('NP_001997.4', 'Prot_Name', 'fibroblast growth factor 2', 36).
n('NP_056943.1', 'Prot_Name', 'TFIIA alpha, p55 isoform 1', 37).
n('NP_000408.1', 'Prot_Name', 'interleukin 2 receptor, alpha chain precursor', 38).
n('NP_001273.1', 'Prot_Name', 'adaptor-related protein complex 2, beta 1 subunit isoform b', 39).
n('NP_000739.1', 'Prot_Name', 'neuronal nicotinic acetylcholine receptor beta 2 precursor', 40).
n('NP_000585.2', 'Prot_Name', 'tumor necrosis factor alpha', 41).
n('NP_004264.2', 'Prot_Name', 'CHST3: carbohydrate ', 42).
n('NP_005505.2', 'Prot_Name', 'major histocompatibility complex, class I, B', 43).
n('NP_055629.1', 'Prot_Name', 'proteasome ', 44).
n('NP_001061.2', 'Prot_Name', 'tubulin, gamma 1', 45).
n('NP_003587.1', 'Prot_Name', 'tyrosylprotein sulfotransferase 1', 46).
n('NP_005011.1', 'Prot_Name', 'phosphodiesterase 1C, calmodulin-dependent 70kDa', 47).
n('NP_001190.1', 'Prot_Name', 'bone morphogenetic protein 1 isoform 1, precursor', 48).
n('NP_002744.1', 'Prot_Name', 'mitogen-activated protein kinase 10 isoform 1', 49).
n('NP_000556.1', 'Prot_Name', 'interleukin 6 receptor isoform 1 precursor', 50).
n('NP_443202.3', 'Prot_Name', 'HSPA12B: heat shock 70kD protein 12B', 51).
n('NP_005938.1', 'Prot_Name', 'metallothionein 1B', 52).
n('NP_006078.2', 'Prot_Name', 'tubulin, beta 4', 53).
n('NP_059346.2', 'Prot_Name', 'staufen isoform a', 54).
n('NP_005602.2', 'Prot_Name', 'retinoblastoma-like 2 ', 55).
n('NP_002591.2', 'Prot_Name', 'phosphodiesterase 4B, cAMP-specific isoform 1', 56).
n('NP_000033.1', 'Prot_Name', 'apolipoprotein H precursor', 57).
n('NP_002661.1', 'Prot_Name', 'plastin 1', 58).
n('NP_002738.2', 'Prot_Name', 'MAPK4: mitogen-activated protein kinase 4', 59).
n('NP_000630.1', 'Prot_Name', 'fas ligand', 60).
n('NP_000053.2', 'Prot_Name', 'complement component 1 inhibitor precursor', 61).
n('NP_004027.1', 'Prot_Name', 'adenylate cyclase 3', 62).
n('NP_002980.1', 'Prot_Name', 'small inducible cytokine A21 precursor', 63).
n('NP_612815.1', 'Prot_Name', 'BCL2-like 1 isoform 1', 64).
n('NP_037483.1', 'Prot_Name', 'T-box 21', 65).
n('NP_005408.1', 'Prot_Name', 'proto-oncogene tyrosine-protein kinase SRC', 66).
n('NP_003531.1', 'Prot_Name', 'H4 histone family, member C', 67).
n('NP_002989.2', 'Prot_Name', 'syndecan 2 precursor', 68).
n('NP_005032.2', 'Prot_Name', 'PRF1: perforin 1 ', 69).
n('NP_002814.2', 'Prot_Name', 'prothymosin, alpha ', 70).
n('NP_006222.2', 'Prot_Name', 'DNA polymerase epsilon catalytic subunit', 71).
n('NP_006457.2', 'Prot_Name', 'DNA-directed RNA polymerase III 39 kDa polypeptide F', 72).
n('NP_653270.1', 'Prot_Name', 'GLT1D1: glycosyltransferase 1 domain containing 1', 73).
n('NP_004597.2', 'Prot_Name', 'TBP-associated factor 1 isoform 1', 74).
n('NP_001556.1', 'Prot_Name', 'small inducible cytokine B10 precursor', 75).
n('NP_005632.1', 'Prot_Name', 'TBP-associated factor 6 isoform alpha', 76).
n('NP_004930.1', 'Prot_Name', 'DEAD ', 77).
n('NP_002652.2', 'Prot_Name', 'phospholipase C, gamma 2', 78).
n('NP_000475.1', 'Prot_Name', 'amyloid beta A4 protein precursor, isoform a', 79).
n('NP_078943.1', 'Prot_Name', 'vacuolar protein sorting 37B', 80).
n('NP_891993.1', 'Prot_Name', 'cAMP-dependent protein kinase catalytic subunit beta isoform 1', 81).
n('NP_113671.3', 'Prot_Name', 'itchy homolog E3 ubiquitin protein ligase', 82).
n('NP_002256.2', 'Prot_Name', 'karyopherin beta 1', 83).
n('NP_874360.1', 'Prot_Name', 'glutathione peroxidase 6', 84).
n('NP_004370.1', 'Prot_Name', 'cAMP responsive element binding protein 1 isoform A', 85).
n('NP_061137.1', 'Prot_Name', 'SMPD3: sphingomyelin phosphodiesterase 3, neutral membrane ', 86).
n('NP_002781.2', 'Prot_Name', 'proteasome alpha 5 subunit', 87).
n('NP_077734.1', 'Prot_Name', 'cytosolic phospholipase A2, group IVA', 88).
n('NP_715639.1', 'Prot_Name', 'interleukin 19 isoform 1 precursor', 89).
n('NP_001505.1', 'Prot_Name', 'general transcription factor IIB', 90).
n('NP_000823.4', 'Prot_Name', 'NMDA receptor 1 isoform NR1-1 precursor', 91).
n('NP_003507.1', 'Prot_Name', 'H2A histone family, member O', 92).
n('NP_689476.2', 'Prot_Name', 'tropomyosin 3 isoform 1', 93).
n('NP_003774.1', 'Prot_Name', 'B3GALT2: UDP-Gal:betaGlcNAc beta 1,3-galactosyltransferase, polypeptide 2', 94).
n('NP_060589.1', 'Prot_Name', 'polymerase ', 95).
n('NP_003513.1', 'Prot_Name', 'H2B histone family, member G', 96).
n('NP_063940.1', 'Prot_Name', 'diablo isoform 1 precursor', 97).
n('NP_000080.2', 'Prot_Name', 'alpha 2 type I collagen', 98).
n('NP_000914.2', 'Prot_Name', 'phosphodiesterase 4C, cAMP-specific ', 99).
n('NP_001495.1', 'Prot_Name', 'chemokine ', 100).
n('NP_057856.1', 'Prot_Name', 'Env, gp160', 101).
n('NP_003551.2', 'Prot_Name', 'phospholipase A2, group VI isoform a', 102).
n('NP_056530.1', 'Prot_Name', 'PLA2G3: phospholipase A2, group III', 103).
n('NP_004500.2', 'Prot_Name', 'SP110 nuclear body protein isoform a', 104).
n('NP_000827.1', 'Prot_Name', 'N-methyl-D-aspartate receptor subunit 2D precursor', 105).
n('NP_003963.1', 'Prot_Name', 'BTAF1 RNA polymerase II, B-TFIID transcription factor-associated, 170kDa', 106).
n('NP_003381.1', 'Prot_Name', 'wee1 tyrosine kinase', 107).
n('NP_004337.2', 'Prot_Name', 'caspase 3 preproprotein', 108).
n('NP_006588.1', 'Prot_Name', 'heat shock 70kDa protein 8 isoform 1', 109).
n('NP_001228.1', 'Prot_Name', 'cyclin A', 110).
n('NP_115564.1', 'Prot_Name', 'MYST histone acetyltransferase 1', 111).
n('NP_002533.1', 'Prot_Name', '8-oxoguanine DNA glycosylase isoform 1a', 112).
n('NP_004985.2', 'Prot_Name', 'matrix metalloproteinase 9 preproprotein', 113).
n('NP_000912.3', 'Prot_Name', 'phosphodiesterase 3A, cGMP-inhibited', 114).
n('NP_000723.1', 'Prot_Name', 'CD3D antigen, delta polypeptide isoform A precursor', 115).
n('NP_004335.1', 'Prot_Name', 'caltractin', 116).
n('NP_000013.2', 'Prot_Name', 'adenosine deaminase', 117).
n('NP_006414.1', 'Prot_Name', 'Rab acceptor 1', 118).
n('NP_003908.1', 'Prot_Name', 'adaptor-related protein complex 1, gamma 2 subunit', 119).
n('NP_060916.1', 'Prot_Name', 'GLT8D1: glycosyltransferase 8 domain containing 1', 120).
n('NP_002334.2', 'Prot_Name', 'lactotransferrin', 121).
n('NP_004031.1', 'Prot_Name', 'ras homolog gene family, member B', 122).
n('NP_001252.1', 'Prot_Name', 'cyclin-dependent kinase 9', 123).
n('NP_003190.1', 'Prot_Name', 'transcription factor 4 isoform b', 124).
n('NP_003329.1', 'Prot_Name', 'ubiquitin-conjugating enzyme E2D 1', 125).
n('NP_058197.2', 'Prot_Name', '2-5-oligoadenylate synthetase 2 isoform 1', 126).
n('NP_001762.1', 'Prot_Name', 'CD22 antigen', 127).
n('NP_001220.2', 'Prot_Name', 'caspase 9 isoform alpha preproprotein', 128).
n('NP_002789.1', 'Prot_Name', 'proteasome beta 6 subunit', 129).
n('NP_066564.1', 'Prot_Name', 'GCN5 general control of amino-acid synthesis 5-like 2', 130).
n('NP_002020.1', 'Prot_Name', 'formyl peptide receptor 1', 131).
n('NP_254280.1', 'Prot_Name', 'histone H2a', 132).
n('NP_036227.1', 'Prot_Name', 'adaptor-related protein complex 3, mu 1 subunit', 133).
n('NP_006389.1', 'Prot_Name', 'diubiquitin', 134).
n('NP_001157.1', 'Prot_Name', 'baculoviral IAP repeat-containing protein 2', 135).
n('NP_068810.2', 'Prot_Name', 'v-rel reticuloendotheliosis viral oncogene homolog A, nuclear factor of kappa light polypeptide gene enhancer in B-cells 3, p65', 136).
n('NP_938148.1', 'Prot_Name', 'GANAB: glucosidase, alpha; neutral AB isoform 2', 137).
n('NP_542451.1', 'Prot_Name', 'H2A histone family, member B3', 138).
n('NP_003875.3', 'Prot_Name', 'p300/CBP-associated factor', 139).
n('NP_066964.1', 'Prot_Name', 'ATP-dependent DNA helicase II', 140).
n('NP_001056.1', 'Prot_Name', 'tumor necrosis factor receptor 1 precursor', 141).
n('NP_001563.2', 'Prot_Name', 'interferon regulatory factor 7 isoform a', 142).
n('NP_003119.2', 'Prot_Name', 'spectrin, beta, non-erythrocytic 1 isoform 1', 143).
n('NP_005331.1', 'Prot_Name', 'histidine triad nucleotide binding protein 1', 144).
n('NP_006359.3', 'Prot_Name', 'CREB3: cAMP responsive element binding protein 3 ', 145).
n('NP_003159.1', 'Prot_Name', 'suppressor of Ty 4 homolog 1', 146).
n('NP_003152.1', 'Prot_Name', 'ribosomal protein S6 kinase, 70kDa, polypeptide 1', 147).
n('NP_002127.1', 'Prot_Name', 'heterogeneous nuclear ribonucleoprotein A1 isoform a', 148).
n('NP_002410.1', 'Prot_Name', 'mitogen-activated protein kinase kinase kinase 11', 149).
n('NP_787042.1', 'Prot_Name', 'p1', 150).
n('NP_001954.1', 'Prot_Name', 'epidermal growth factor ', 151).
n('NP_061119.1', 'Prot_Name', 'core histone macroH2A2.2', 152).
n('NP_000468.1', 'Prot_Name', 'albumin precursor', 153).
n('NP_005261.2', 'Prot_Name', 'GLI-Kruppel family member GLI2', 154).
n('NP_003528.1', 'Prot_Name', 'H3 histone family, member L', 155).
n('NP_001727.1', 'Prot_Name', 'complement component 5 receptor 1 ', 156).
n('NP_001286.1', 'Prot_Name', 'chemokine ', 157).
n('NP_003325.2', 'Prot_Name', 'ubiquitin-activating enzyme E1', 158).
n('NP_002785.1', 'Prot_Name', 'proteasome beta 2 subunit', 159).
n('NP_004164.2', 'Prot_Name', 'SLC7A4: solute carrier family 7 ', 160).
n('NP_002189.1', 'Prot_Name', 'interferon regulatory factor 1', 161).
n('NP_002725.1', 'Prot_Name', 'cAMP-dependent protein kinase, regulatory subunit alpha 1', 162).
n('NP_006706.2', 'Prot_Name', 'mannosidase, alpha, class 2C, member 1', 163).
n('NP_057535.1', 'Prot_Name', 'coatomer protein complex, subunit beta', 164).
n('NP_001837.2', 'Prot_Name', 'alpha 2 type IV collagen preproprotein', 165).
n('NP_002112.3', 'Prot_Name', 'major histocompatibility complex, class II, DP beta 1 precursor', 166).
n('NP_004102.1', 'Prot_Name', 'flap structure-specific endonuclease 1', 167).
n('NP_003093.2', 'Prot_Name', 'superoxide dismutase 3, extracellular precursor', 168).
n('NP_000923.1', 'Prot_Name', 'phospholipase C, beta 3 ', 169).
n('NP_005823.1', 'Prot_Name', 'KCNMB2: potassium large conductance calcium-activated channel, subfamily M, beta member 2', 170).
n('NP_054721.1', 'Prot_Name', 'IKK-related kinase epsilon', 171).
n('NP_055190.2', 'Prot_Name', 'FETUB: fetuin B', 172).
n('NP_002078.1', 'Prot_Name', 'granulin precursor', 173).
n('NP_005460.2', 'Prot_Name', 'peroxisomal acyl-CoA thioesterase 1 isoform a', 174).
n('NP_003370.2', 'Prot_Name', 'villin 2', 175).
n('NP_004348.2', 'Prot_Name', 'CD151 antigen', 176).
n('NP_006030.2', 'Prot_Name', 'mannose receptor, C type 2', 177).
n('NP_036218.1', 'Prot_Name', 'general transcription factor IIIC, polypeptide 3, 102kDa', 178).
n('NP_001649.1', 'Prot_Name', 'ADP-ribosylation factor 1', 179).
n('NP_006704.2', 'Prot_Name', 'activated RNA polymerase II transcription cofactor 4', 180).
n('NP_058649.3', 'Prot_Name', 'phosphodiesterase 11A isoform 4', 181).
n('NP_001512.1', 'Prot_Name', 'general transcription factor IIIC, polypeptide 2, beta 110kDa', 182).
n('NP_004561.2', 'Prot_Name', 'phosphoinositide-3-kinase, class 2, gamma polypeptide', 183).
n('NP_002373.3', 'Prot_Name', 'MAX protein isoform a', 184).
n('NP_001265.1', 'Prot_Name', 'CHK1 checkpoint homolog', 185).
n('NP_001961.1', 'Prot_Name', 'eukaryotic translation initiation factor 5A', 186).
n('NP_599150.1', 'Prot_Name', 'TAR RNA binding protein 2 isoform a', 187).
n('NP_001543.2', 'Prot_Name', 'insulin-like growth factor binding protein 4 precursor', 188).
n('NP_001700.2', 'Prot_Name', 'brain-derived neurotrophic factor isoform a preproprotein', 189).
n('NP_004063.1', 'Prot_Name', 'ChemR23/CMKLR1', 190).
n('NP_000598.1', 'Prot_Name', 'orosomucoid 1 precursor', 191).
n('NP_114172.1', 'Prot_Name', 'cyclin B1', 192).
n('NP_000878.2', 'Prot_Name', 'integrin alpha X precursor', 193).
n('NP_002284.2', 'Prot_Name', 'laminin, gamma 1 precursor', 194).
n('NP_004590.2', 'Prot_Name', 'sterol regulatory element-binding transcription factor 2', 195).
n('NP_005208.1', 'Prot_Name', 'DEFA3: defensin, alpha 3, neutrophil-specific', 196).
n('NP_003736.1', 'Prot_Name', 'suppressor of cytokine signaling 1', 197).
n('NP_000055.2', 'Prot_Name', 'complement component 3 precursor', 198).
n('NP_008983.1', 'Prot_Name', 'NADPH oxidase 1 isoform long', 199).
n('NP_002568.2', 'Prot_Name', 'p21-activated kinase 2', 200).
n('NP_006135.1', 'Prot_Name', 'granzyme A precursor', 201).
n('NP_067627.2', 'Prot_Name', 'small conductance calcium-activated potassium channel protein 2 isoform a', 202).
n('NP_002574.2', 'Prot_Name', 'PRKC, apoptosis, WT1, regulator', 203).
n('NP_000580.1', 'Prot_Name', 'interleukin 4 isoform 1 precursor', 204).
n('NP_258412.1', 'Prot_Name', 'inosine triphosphatase isoform a', 205).
n('NP_003144.3', 'Prot_Name', 'signal transducer and activator of transcription 6', 206).
n('NP_001069.1', 'Prot_Name', 'vascular cell adhesion molecule 1 isoform a precursor', 207).
n('NP_004808.2', 'Prot_Name', 'tight junction protein 2 ', 208).
n('NP_001963.1', 'Prot_Name', 'elastase 2, neutrophil preproprotein', 209).
n('NP_061820.1', 'Prot_Name', 'cytochrome c', 210).
n('NP_006224.1', 'Prot_Name', 'DNA directed RNA polymerase II polypeptide I', 211).
n('NP_006459.3', 'Prot_Name', 'polymerase ', 212).
n('NP_004175.2', 'Prot_Name', 'tryptophanyl-tRNA synthetase isoform a', 213).
n('NP_005038.1', 'Prot_Name', 'proteasome 26S non-ATPase subunit 5', 214).
n('NP_001420.2', 'Prot_Name', 'E1A binding protein p300', 215).
n('NP_002178.2', 'Prot_Name', 'interleukin 12B precursor', 216).
n('NP_000256.3', 'Prot_Name', 'neutrophil cytosolic factor 1', 217).
n('NP_001734.1', 'Prot_Name', 'calmodulin 2', 218).
n('NP_002114.2', 'Prot_Name', 'major histocompatibility complex, class II, DQ beta 1 precursor', 219).
n('NP_997647.1', 'Prot_Name', 'fibronectin 1 isoform 1 preproprotein', 220).
n('NP_057291.1', 'Prot_Name', 'cleavage and polyadenylation specific factor 3, 73kDa', 221).
n('NP_733759.1', 'Prot_Name', 'testis-specific histone H2B', 222).
n('NP_003185.1', 'Prot_Name', 'TATA box binding protein', 223).
n('NP_066298.1', 'Prot_Name', 'H3 histone family, member I', 224).
n('NP_003539.1', 'Prot_Name', 'histone 2, H4', 225).
n('NP_003831.2', 'Prot_Name', 'tumor necrosis factor receptor superfamily, member 10d precursor', 226).
n('NP_005018.1', 'Prot_Name', 'phosphoinositide-3-kinase, regulatory subunit 2 ', 227).
n('NP_066191.1', 'Prot_Name', 'B3GALT1: UDP-Gal:betaGlcNAc beta 1,3-galactosyltransferase, polypeptide 1', 228).
n('NP_004550.2', 'Prot_Name', 'nuclease sensitive element binding protein 1', 229).
n('NP_550433.1', 'Prot_Name', 'uracil-DNA glycosylase isoform UNG2', 230).
n('NP_000204.3', 'Prot_Name', 'integrin beta 4 isoform 1 precursor', 231).
n('NP_002643.1', 'Prot_Name', 'prolactin-induced protein', 232).
n('NP_542163.1', 'Prot_Name', 'H2A histone family member', 233).
n('NP_997700.1', 'Prot_Name', 'protein kinase C, beta isoform 1', 234).
n('NP_006805.1', 'Prot_Name', 'proteasome inhibitor subunit 1 isoform 1', 235).
n('NP_003187.1', 'Prot_Name', 'transcription elongation factor A ', 236).
n('NP_000868.1', 'Prot_Name', 'interleukin 1 receptor, type I precursor', 237).
n('NP_005202.2', 'Prot_Name', 'colony stimulating factor 1 receptor precursor', 238).
n('NP_000206.2', 'Prot_Name', 'Janus kinase 3', 239).
n('NP_009225.1', 'Prot_Name', 'breast cancer 1, early onset isoform 1', 240).
n('NP_005304.3', 'Prot_Name', 'protein disulfide isomerase-associated 3 precursor', 241).
n('NP_002746.1', 'Prot_Name', 'mitogen-activated protein kinase kinase 1', 242).
n('NP_002116.2', 'Prot_Name', 'major histocompatibility complex, class II, DR beta 5 precursor', 243).
n('NP_005563.1', 'Prot_Name', 'lamin A/C isoform 2', 244).
n('NP_001771.1', 'Prot_Name', 'CD63 antigen isoform A', 245).
n('NP_066544.1', 'Prot_Name', 'H2A histone family, member E', 246).
n('NP_001106.1', 'Prot_Name', 'adenylate cyclase 8', 247).
n('NP_036544.1', 'Prot_Name', 'H2A histone family, member V isoform 1', 248).
n('NP_004831.1', 'Prot_Name', 'Rac/Cdc42 guanine nucleotide exchange factor 6', 249).
n('NP_005991.1', 'Prot_Name', 'tubulin, alpha 1', 250).
n('NP_006801.1', 'Prot_Name', 'PDIA5: protein disulfide isomerase family A, member 5', 251).
n('NP_002098.1', 'Prot_Name', 'H3 histone, family 3A', 252).
n('NP_000518.1', 'Prot_Name', 'low density lipoprotein receptor precursor', 253).
n('NP_002736.3', 'Prot_Name', 'mitogen-activated protein kinase 1', 254).
n('NP_003771.1', 'Prot_Name', 'B4GALT2: UDP-Gal:betaGlcNAc beta 1,4- galactosyltransferase, polypeptide 2', 255).
n('NP_005243.1', 'Prot_Name', 'v-fos FBJ murine osteosarcoma viral oncogene homolog', 256).
n('NP_064440.1', 'Prot_Name', 'major histocompatibility complex, class II, DQ alpha 2', 257).
n('NP_002110.1', 'Prot_Name', 'major histocompatibility complex, class II, DO alpha precursor', 258).
n('NP_005499.1', 'Prot_Name', 'chemokine ', 259).
n('NP_005898.2', 'Prot_Name', 'MAN1A1: mannosidase, alpha, class 1A, member 1', 260).
n('NP_002118.1', 'Prot_Name', 'major histocompatibility complex, class I, G precursor', 261).
n('NP_002060.4', 'Prot_Name', 'guanine nucleotide binding protein ', 262).
n('NP_001428.1', 'Prot_Name', 'estrogen receptor beta isoform 1', 263).
n('NP_003246.1', 'Prot_Name', 'tissue inhibitor of metalloproteinase 2 precursor', 264).
n('NP_000286.3', 'Prot_Name', 'serine ', 265).
n('NP_003477.4', 'Prot_Name', 'solute carrier family 7 ', 266).
n('NP_001231.2', 'Prot_Name', 'cyclin T1', 267).
n('NP_002731.3', 'Prot_Name', 'protein kinase C, iota', 268).
n('NP_003102.1', 'Prot_Name', 'Sp3 transcription factor isoform 1', 269).
n('NP_000666.2', 'Prot_Name', 'adenosine A2a receptor', 270).
n('NP_003899.2', 'Prot_Name', 'eukaryotic translation initiation factor 2 beta', 271).
n('NP_004060.2', 'Prot_Name', 'adaptor-related protein complex 2, sigma 1 subunit isoform AP17', 272).
n('NP_005075.2', 'Prot_Name', 'phospholipase A2, group VII', 273).
n('NP_008869.1', 'Prot_Name', 'small nuclear ribonucleoprotein D1 polypeptide 16kDa', 274).
n('NP_057157.1', 'Prot_Name', 'hepatoma-derived growth factor, related protein 3', 275).
n('NP_004314.4', 'Prot_Name', 'BCL2-associated athanogene isoform 1L', 276).
n('NP_003049.1', 'Prot_Name', 'solute carrier family 22 member 2 isoform a', 277).
n('NP_004356.2', 'Prot_Name', 'centrin 3', 278).
n('NP_000570.1', 'Prot_Name', 'chemokine ', 279).
n('NP_002583.1', 'Prot_Name', 'proliferating cell nuclear antigen', 280).
n('NP_000284.1', 'Prot_Name', 'phosphorylase kinase, beta isoform a', 281).
n('NP_037361.1', 'Prot_Name', 'APAF1: apoptotic peptidase activating factor', 282).
n('NP_787058.3', 'Prot_Name', 'CD86 antigen isoform 1', 283).
n('NP_000064.1', 'Prot_Name', 'CD3G gamma precursor', 284).
n('NP_000871.1', 'Prot_Name', 'interleukin 7 precursor', 285).
n('NP_005152.1', 'Prot_Name', 'angiotensin II receptor-like 1', 286).
n('NP_110378.2', 'Prot_Name', 'transcription factor 8 ', 287).
n('NP_001900.1', 'Prot_Name', 'cathepsin D preproprotein', 288).
n('NP_003511.1', 'Prot_Name', 'H2B histone family, member D', 289).
n('NP_002805.1', 'Prot_Name', 'proteasome 26S non-ATPase subunit 10 isoform 1', 290).
n('NP_579895.1', 'Prot_Name', 'gp41, Envelope Transmembrane Protein', 291).
n('NP_057850.1', 'Prot_Name', 'Pr55', 292).
n('NP_003509.1', 'Prot_Name', 'H2B histone family, member A', 293).
n('NP_000219.2', 'Prot_Name', 'laminin subunit beta 3 precursor', 294).
n('NP_006592.3', 'Prot_Name', 'unactive progesterone receptor, 23 kD', 295).
n('NP_000417.2', 'Prot_Name', 'laminin alpha 2 subunit isoform a precursor', 296).
n('NP_003505.1', 'Prot_Name', 'H2A histone family, member N', 297).
n('NP_001203.1', 'Prot_Name', 'complement component 1, q subcomponent binding protein precursor', 298).
n('NP_004504.3', 'Prot_Name', 'interleukin 16 isoform 1 precursor', 299).
n('NP_002938.1', 'Prot_Name', 'replication protein A3, 14kDa', 300).
n('NP_000935.1', 'Prot_Name', 'protein phosphatase 3 ', 301).
n('NP_001246.2', 'Prot_Name', 'cell division cycle 20', 302).
n('NP_000825.1', 'Prot_Name', 'N-methyl-D-aspartate receptor subunit 2B precursor', 303).
n('NP_000591.1', 'Prot_Name', 'interleukin 6 ', 304).
n('NP_006794.1', 'Prot_Name', 'AP3M2: adaptor-related protein complex 3, mu 2 subunit', 305).
n('NP_002176.2', 'Prot_Name', 'interleukin 7 receptor precursor', 306).
n('NP_004483.1', 'Prot_Name', 'general transcription factor IIA, 2 ', 307).
n('NP_061816.1', 'Prot_Name', 'tubulin, alpha 8', 308).
n('NP_003114.1', 'Prot_Name', 'sialophorin', 309).
n('NP_000933.1', 'Prot_Name', 'peptidylprolyl isomerase B precursor', 310).
n('NP_000401.1', 'Prot_Name', 'hemochromatosis protein isoform 1 precursor', 311).
n('NP_660341.2', 'Prot_Name', 'apolipoprotein B mRNA editing enzyme, catalytic polypeptide-like 3F isoform a', 312).
n('NP_000066.1', 'Prot_Name', 'cyclin-dependent kinase 4', 313).
n('NP_001781.1', 'Prot_Name', 'cell division cycle 25C protein isoform a', 314).
n('NP_004987.1', 'Prot_Name', 'ATP-binding cassette, sub-family C, member 1 isoform 1', 315).
n('NP_001760.1', 'Prot_Name', 'CD9 antigen', 316).
n('NP_002825.3', 'Prot_Name', 'protein tyrosine phosphatase, non-receptor type 11', 317).
n('NP_005552.3', 'Prot_Name', 'lysosomal-associated membrane protein 1', 318).
n('NP_006275.1', 'Prot_Name', 'TBP-related factor 10', 319).
n('NP_057521.1', 'Prot_Name', 'tubulin, gamma 2', 320).
n('NP_612370.3', 'Prot_Name', 'leucine rich repeat and sterile alpha motif containing 1', 321).
n('NP_064550.2', 'Prot_Name', 'postreplication repair protein hRAD18p', 322).
n('NP_002213.1', 'Prot_Name', 'inositol 1,4,5-triphosphate receptor, type 1', 323).
n('NP_055332.2', 'Prot_Name', 'upstream binding protein 1 ', 324).
n('NP_000441.1', 'Prot_Name', 'selectin E precursor', 325).
n('NP_001508.1', 'Prot_Name', 'general transcription factor IIH, polypeptide 4, 52kDa', 326).
n('NP_003271.1', 'Prot_Name', 'troponin C, slow', 327).
n('NP_002649.1', 'Prot_Name', 'urokinase plasminogen activator preproprotein', 328).
n('NP_006235.1', 'Prot_Name', 'beta isoform of regulatory subunit B56, protein phosphatase 2A', 329).
n('NP_001952.1', 'Prot_Name', 'eukaryotic translation elongation factor 2', 330).
n('NP_828848.3', 'Prot_Name', 'PLA2G4D: phospholipase A2, group IVD ', 331).
n('NP_003117.2', 'Prot_Name', 'spectrin, alpha, erythrocytic 1', 332).
n('NP_006254.1', 'Prot_Name', 'proteasome activator subunit 1 isoform 1', 333).
n('NP_004869.1', 'Prot_Name', 'prostaglandin E synthase', 334).
n('NP_001789.2', 'Prot_Name', 'cyclin-dependent kinase 2 isoform 1', 335).
n('NP_002096.1', 'Prot_Name', 'H2A histone family, member X', 336).
n('NP_066402.2', 'Prot_Name', 'H2B histone family, member R', 337).
n('NP_003780.1', 'Prot_Name', 'TNFRSF1A-associated via death domain', 338).
n('NP_005219.2', 'Prot_Name', 'epidermal growth factor receptor isoform a', 339).
n('NP_055232.1', 'Prot_Name', 'BCL2 binding component 3', 340).
n('NP_001159.2', 'Prot_Name', 'baculoviral IAP repeat-containing protein 5 isoform 1', 341).
n('NP_057383.2', 'Prot_Name', 'heat shock 70kDa protein 14 isoform 1', 342).
n('NP_005645.1', 'Prot_Name', 'nuclear receptor subfamily 2, group F, member 1', 343).
n('NP_002559.2', 'Prot_Name', 'poly', 344).
n('NP_004692.1', 'Prot_Name', 'cyclin B2', 345).
n('NP_000776.1', 'Prot_Name', 'cytochrome P450, family 27, subfamily B, polypeptide 1', 346).
n('NP_005182.1', 'Prot_Name', 'CD80 antigen precursor', 347).
n('NP_003178.1', 'Prot_Name', 'TAF9 RNA polymerase II isoform a', 348).
n('NP_002787.2', 'Prot_Name', 'proteasome beta 4 subunit', 349).
n('NP_004162.2', 'Prot_Name', 'excitatory amino acid transporter 2', 350).
n('NP_000909.2', 'Prot_Name', 'prolyl 4-hydroxylase, beta subunit precursor', 351).
n('NP_671709.1', 'Prot_Name', 'protein phosphatase 3 regulatory subunit B, beta isoform', 352).
n('NP_004545.2', 'Prot_Name', 'cytoplasmic nuclear factor of activated T-cells 4', 353).
n('NP_005350.1', 'Prot_Name', 'mothers against decapentaplegic homolog 4', 354).
n('NP_078932.2', 'Prot_Name', 'GLT25D1: glycosyltransferase 25 domain containing 1', 355).
n('NP_003268.1', 'Prot_Name', 'claudin 5', 356).
n('NP_065995.1', 'Prot_Name', 'GBA2: glucosidase, beta ', 357).
n('NP_001347.3', 'Prot_Name', 'DEAD/H ', 358).
n('NP_001446.1', 'Prot_Name', 'forkhead box O3A', 359).
n('NP_004055.1', 'Prot_Name', 'cyclin-dependent kinase inhibitor 1B', 360).
n('NP_937884.1', 'Prot_Name', 'eukaryotic translation initiation factor 4 gamma, 1 isoform 1', 361).
n('NP_001002858.1', 'Prot_Name', 'annexin A2 isoform 1', 362).
n('NP_002167.1', 'Prot_Name', 'interferon, beta 1, fibroblast', 363).
n('NP_002699.1', 'Prot_Name', 'protein phosphatase 1, catalytic subunit, alpha isoform 1', 364).
n('NP_002398.1', 'Prot_Name', 'secretoglobin, family 2A, member 1', 365).
n('NP_783321.1', 'Prot_Name', 'metallothionein 1J', 366).
n('NP_005081.1', 'Prot_Name', 'PLA2G4B: phospholipase A2, group IVB ', 367).
n('NP_000582.1', 'Prot_Name', 'CD14 antigen precursor', 368).
n('NP_003367.4', 'Prot_Name', 'vascular endothelial growth factor A isoform b precursor', 369).
n('NP_004057.1', 'Prot_Name', 'centrin 1', 370).
n('NP_006236.1', 'Prot_Name', 'delta isoform of regulatory subunit B56, protein phosphatase 2A isoform 1', 371).
n('NP_004300.1', 'Prot_Name', 'Rho GDP dissociation inhibitor ', 372).
n('NP_006089.1', 'Prot_Name', 'guanine nucleotide binding protein ', 373).
n('NP_003458.1', 'Prot_Name', 'chemokine ', 374).
n('NP_055063.1', 'Prot_Name', 'ring-box 1', 375).
n('NP_006369.2', 'Prot_Name', 'semaphorin 4D', 376).
n('NP_001311.3', 'Prot_Name', 'casein kinase 2, beta polypeptide', 377).
n('NP_036370.2', 'Prot_Name', 'sirtuin 1', 378).
n('NP_002990.2', 'Prot_Name', 'syndecan 4 precursor', 379).
n('NP_003141.2', 'Prot_Name', 'signal transducer and activator of transcription 3 isoform 2', 380).
n('NP_006049.3', 'Prot_Name', 'Nef-associated factor 1', 381).
n('NP_002562.2', 'Prot_Name', 'PAEP: progestagen-associated endometrial protein ', 382).
n('NP_036472.2', 'Prot_Name', 'nuclear factor of activated T-cells, cytoplasmic, calcineurin-dependent 2 isoform B', 383).
n('NP_004495.2', 'Prot_Name', 'HIV-1 Rev binding protein', 384).
n('NP_002086.1', 'Prot_Name', 'general transcription factor IIE, polypeptide 2, beta 34kDa', 385).
n('NP_056008.1', 'Prot_Name', 'ARC: activity-regulated cytoskeleton-associated protein', 386).
n('NP_006246.2', 'Prot_Name', 'protein kinase C, eta', 387).
n('NP_004150.1', 'Prot_Name', 'proteasome beta 8 subunit isoform E1 proprotein', 388).
n('NP_000391.1', 'Prot_Name', 'excision repair cross-complementing rodent repair deficiency, complementation group 2 protein', 389).
n('NP_002465.1', 'Prot_Name', 'smooth muscle myosin heavy chain 11 isoform SM1A', 390).
n('NP_005374.1', 'Prot_Name', 'NEU2: sialidase 2 ', 391).
n('NP_005507.3', 'Prot_Name', 'major histocompatibility complex, class I, E precursor', 392).
n('NP_005944.1', 'Prot_Name', 'metallothionein 2A', 393).
n('NP_003175.1', 'Prot_Name', 'TBP-associated factor 2', 394).
n('NP_003502.1', 'Prot_Name', 'H2A histone family, member I', 395).
n('NP_579881.1', 'Prot_Name', 'nucleocapsid', 396).
n('NP_689639.1', 'Prot_Name', 'APOBEC3D: apolipoprotein B mRNA editing enzyme, catalytic polypeptide-like 3D ', 397).
n('NP_387449.2', 'Prot_Name', 'FBXW11: F-box and WD-40 domain protein 11; beta-transducin repeat-containing protein 2', 398).
n('NP_291032.2', 'Prot_Name', 'major histocompatibility complex, class II, DP alpha 1 precursor', 399).
n('NP_006817.1', 'Prot_Name', 'tyrosine 3/tryptophan 5 -monooxygenase activation protein, theta polypeptide', 400).
n('NP_006210.1', 'Prot_Name', 'phosphoinositide-3-kinase, catalytic, beta polypeptide', 401).
n('NP_000876.3', 'Prot_Name', 'integrin alpha 4 precursor', 402).
n('NP_006408.2', 'Prot_Name', 'interferon-induced, hepatitis C-associated microtubular aggregate protein', 403).
n('NP_060042.2', 'Prot_Name', 'MAP kinase-interacting serine/threonine kinase 2 isoform 1', 404).
n('NP_001233.1', 'Prot_Name', 'tumor necrosis factor receptor superfamily, member 7 precursor', 405).
n('NP_003504.2', 'Prot_Name', 'H2A histone family, member M', 406).
n('NP_002493.3', 'Prot_Name', 'nuclear factor of kappa light polypeptide gene enhancer in B-cells 2 isoform b', 407).
n('NP_000233.1', 'Prot_Name', 'soluble mannose-binding lectin precursor', 408).
n('NP_002262.3', 'Prot_Name', 'RAN binding protein 5', 409).
n('NP_002296.1', 'Prot_Name', 'beta-galactoside-binding lectin precursor', 410).
n('NP_004587.1', 'Prot_Name', 'small nuclear ribonucleoprotein polypeptide A', 411).
n('NP_057851.1', 'Prot_Name', 'Vif', 412).
n('NP_003769.1', 'Prot_Name', 'B4GALT4: UDP-Gal:betaGlcNAc beta 1,4- galactosyltransferase, polypeptide 4', 413).
n('NP_000032.1', 'Prot_Name', 'apolipoprotein E precursor', 414).
n('NP_002796.4', 'Prot_Name', 'proteasome 26S ATPase subunit 5', 415).
n('NP_006531.1', 'Prot_Name', 'nuclear receptor coactivator 2', 416).
n('NP_003372.1', 'Prot_Name', 'vasoactive intestinal peptide isoform 1 preproprotein', 417).
n('NP_066954.2', 'Prot_Name', 'protein phosphatase 2A, regulatory subunit B isoform b', 418).
n('NP_000537.3', 'Prot_Name', 'tumor protein p53', 419).
n('NP_000602.1', 'Prot_Name', 'CD59 antigen p18-20', 420).
n('NP_954637.1', 'Prot_Name', 'chemokine ', 421).
n('NP_002291.1', 'Prot_Name', 'lactate dehydrogenase B', 422).
n('NP_004955.2', 'Prot_Name', 'histone deacetylase 1', 423).
n('NP_002561.1', 'Prot_Name', 'PCSK6: PACE4, proprotein convertase subtilisin/kexin type 6', 424).
n('NP_005520.3', 'Prot_Name', 'heparan sulfate proteoglycan 2', 425).
n('NP_002688.2', 'Prot_Name', 'POU domain, class 2, transcription factor 1', 426).
n('NP_778224.1', 'Prot_Name', 'histone H4', 427).
n('NP_073730.2', 'Prot_Name', 'PLA2G2F: phospholipase A2, group IIF', 428).
n('NP_000030.1', 'Prot_Name', 'apolipoprotein A-I preproprotein', 429).
n('NP_000600.1', 'Prot_Name', 'chemokine ', 430).
n('NP_000866.1', 'Prot_Name', 'insulin-like growth factor 1 receptor precursor', 431).
n('NP_002108.4', 'Prot_Name', 'major histocompatibility complex, class I, C precursor', 432).
n('NP_008986.2', 'Prot_Name', 'polymerase ', 433).
n('NP_001665.1', 'Prot_Name', 'activating transcription factor 3 isoform 1', 434).
n('NP_057853.1', 'Prot_Name', 'Tat', 435).
n('NP_002222.1', 'Prot_Name', 'CD82 antigen isoform 1', 436).
n('NP_002794.1', 'Prot_Name', 'proteasome 26S ATPase subunit 2', 437).
n('NP_006178.2', 'Prot_Name', '2-5oligoadenylate synthetase 3', 438).
n('NP_001241.1', 'Prot_Name', 'CD40 antigen isoform 1 precursor', 439).
n('NP_004748.2', 'Prot_Name', 'small inducible cytokine subfamily E, member 1', 440).
n('NP_000609.1', 'Prot_Name', 'insulin-like growth factor 1 ', 441).
n('NP_002412.1', 'Prot_Name', 'matrix metalloproteinase 1 preproprotein', 442).
n('NP_003534.1', 'Prot_Name', 'H4 histone family, member H', 443).
n('NP_002961.1', 'Prot_Name', 'spermidine/spermine N1-acetyltransferase', 444).
n('NP_002239.2', 'Prot_Name', 'KCNN1: potassium intermediate/small conductance calcium-activated channel, subfamily N, member 1', 445).
n('NP_066924.1', 'Prot_Name', 'claudin 1', 446).
n('NP_002936.1', 'Prot_Name', 'replication protein A1, 70kDa', 447).
n('NP_003024.1', 'Prot_Name', 'ST3GAL1: ST3 beta-galactoside alpha-2,3-sialyltransferase 1', 448).
n('NP_078781.2', 'Prot_Name', 'NOX5: NADPH oxidase, EF-hand calcium binding domain 5', 449).
n('NP_005636.1', 'Prot_Name', 'TBP-associated factor 13', 450).
n('NP_066409.1', 'Prot_Name', 'histone 1, H2ad', 451).
n('NP_000070.1', 'Prot_Name', 'cholinergic receptor, nicotinic, alpha 1 ', 452).
n('NP_002414.1', 'Prot_Name', 'matrix metalloproteinase 7 preproprotein', 453).
n('NP_005498.1', 'Prot_Name', 'cofilin 1 ', 454).
n('NP_002497.2', 'Prot_Name', 'nerve growth factor, beta polypeptide precursor', 455).
n('NP_001328.1', 'Prot_Name', 'chemokine ', 456).
n('NP_003793.2', 'Prot_Name', 'myosin, heavy polypeptide 13, skeletal muscle', 457).
n('NP_000607.1', 'Prot_Name', 'CD4 antigen precursor', 458).
n('NP_002897.1', 'Prot_Name', 'radixin', 459).
n('NP_852664.1', 'Prot_Name', 'phosphoinositide-3-kinase, regulatory subunit, polypeptide 1 isoform 1', 460).
n('NP_002364.5', 'Prot_Name', 'microtubule-associated protein 1A', 461).
n('NP_004199.1', 'Prot_Name', 'programmed cell death 8 isoform 1', 462).
n('NP_002760.1', 'Prot_Name', 'protease, serine, 1 preproprotein', 463).
n('NP_059109.3', 'Prot_Name', 'apelin preproprotein', 464).
n('NP_003160.2', 'Prot_Name', 'suppressor of Ty 5 homolog', 465).
n('NP_064529.4', 'Prot_Name', 'poly', 466).
n('NP_000577.2', 'Prot_Name', 'interleukin 2 precursor', 467).
n('NP_000148.2', 'Prot_Name', 'glucocerebrosidase precursor', 468).
n('NP_005347.3', 'Prot_Name', 'lymphocyte-specific protein tyrosine kinase precursor', 469).
n('NP_001918.3', 'Prot_Name', 'desmin', 470).
n('NP_005150.1', 'Prot_Name', 'cardiac muscle alpha actin 1 proprotein', 471).
n('NP_002803.1', 'Prot_Name', 'proteasome 26S non-ATPase subunit 8', 472).
n('NP_001782.1', 'Prot_Name', 'cell division cycle 42 isoform 1', 473).
n('NP_001916.1', 'Prot_Name', 'DEFA4: defensin, alpha 4, corticostatin ', 474).
n('NP_000575.1', 'Prot_Name', 'interleukin 8 precursor', 475).
n('NP_000689.1', 'Prot_Name', 'arachidonate 5-lipoxygenase', 476).
n('NP_003061.3', 'Prot_Name', 'SWI/SNF-related matrix-associated actin-dependent regulator of chromatin a2 isoform a', 477).
n('NP_150241.2', 'Prot_Name', 'promyelocytic leukemia protein isoform 1', 478).
n('NP_006225.1', 'Prot_Name', 'DNA directed RNA polymerase II polypeptide J', 479).
n('NP_002218.2', 'Prot_Name', 'janus kinase 1', 480).
n('NP_001605.1', 'Prot_Name', 'actin, gamma 1 propeptide', 481).
n('NP_005895.1', 'Prot_Name', 'MAD, mothers against decapentaplegic homolog 7', 482).
n('NP_066407.1', 'Prot_Name', 'H2B histone family, member B', 483).
n('NP_003538.1', 'Prot_Name', 'H4 histone family, member L', 484).
n('NP_002882.3', 'Prot_Name', 'RASGRF1: Ras protein-specific guanine nucleotide-releasing factor 1', 485).
n('NP_000928.1', 'Prot_Name', 'DNA directed RNA polymerase II polypeptide A', 486).
n('NP_055811.1', 'Prot_Name', 'PLCH1: phospholipase C, eta 1', 487).
n('NP_000079.2', 'Prot_Name', 'alpha 1 type I collagen preproprotein', 488).
n('NP_001219.2', 'Prot_Name', 'caspase 8 isoform A precursor', 489).
n('NP_001790.1', 'Prot_Name', 'cyclin-dependent kinase 7', 490).
n('NP_003645.1', 'Prot_Name', 'CHST1: carbohydrate ', 491).
n('NP_002637.2', 'Prot_Name', 'phosphoinositide-3-kinase, class 2, beta polypeptide', 492).
n('NP_002281.1', 'Prot_Name', 'laminin, alpha 4 precursor', 493).
n('NP_000116.2', 'Prot_Name', 'estrogen receptor 1', 494).
n('NP_002283.3', 'Prot_Name', 'laminin, beta 2 precursor', 495).
n('NP_005336.2', 'Prot_Name', 'heat shock 70kDa protein 1A', 496).
n('NP_003647.1', 'Prot_Name', 'calcium/calmodulin-dependent protein kinase I', 497).
n('NP_001894.2', 'Prot_Name', 'catenin, alpha 1', 498).
n('NP_036532.1', 'Prot_Name', 'PLA2G2D: phospholipase A2, group IID', 499).
n('NP_055090.1', 'Prot_Name', 'MGAT4B: mannosyl ', 500).
n('NP_061194.2', 'Prot_Name', 'interleukin 20 precursor', 501).
n('NP_002407.1', 'Prot_Name', 'small inducible cytokine B9 precursor', 502).
n('NP_002201.1', 'Prot_Name', 'integrin alpha-V precursor', 503).
n('NP_001623.3', 'Prot_Name', 'placental alkaline phosphatase preproprotein', 504).
n('NP_064424.3', 'Prot_Name', 'TUBB4Q: tubulin, beta polypeptide 4, member Q', 505).
n('NP_002807.1', 'Prot_Name', 'proteasome 26S non-ATPase subunit 12', 506).
n('NP_036448.1', 'Prot_Name', 'karyopherin alpha 6', 507).
n('NP_057394.1', 'Prot_Name', 'DNA directed RNA polymerase III polypeptide K', 508).
n('NP_005419.2', 'Prot_Name', 'vav 1 oncogene', 509).
n('NP_001609.1', 'Prot_Name', 'poly ', 510).
n('NP_002827.1', 'Prot_Name', 'protein tyrosine phosphatase, receptor type, A isoform 1 precursor', 511).
n('NP_056533.1', 'Prot_Name', 'NOX3: NADPH oxidase 3', 512).
n('NP_001697.2', 'Prot_Name', 'B-cell lymphoma 6 protein', 513).
n('NP_005315.1', 'Prot_Name', 'H3 histone, family 3B', 514).
n('NP_000611.1', 'Prot_Name', 'nitric oxide synthase 1 ', 515).
n('NP_002090.2', 'Prot_Name', 'glycophorin A precursor', 516).
n('NP_003365.1', 'Prot_Name', 'voltage-dependent anion channel 1', 517).
n('NP_116558.1', 'Prot_Name', 'DNA directed RNA polymerase II polypeptide C', 518).
n('NP_061828.1', 'Prot_Name', 'ubiquitin B precursor', 519).
n('NP_003527.1', 'Prot_Name', 'H3 histone family, member K', 520).
n('NP_000790.2', 'Prot_Name', 'erythropoietin precursor', 521).
n('NP_000201.2', 'Prot_Name', 'integrin alpha chain, alpha 6 isoform b precursor', 522).
n('NP_057163.1', 'Prot_Name', 'vacuolar protein sorting 24 isoform 1', 523).
n('NP_002987.1', 'Prot_Name', 'chemokine ', 524).
n('NP_006752.1', 'Prot_Name', 'tyrosine 3/tryptophan 5 -monooxygenase activation protein, epsilon polypeptide', 525).
n('NP_001269.3', 'Prot_Name', 'conserved helix-loop-helix ubiquitous kinase', 526).
n('NP_003133.1', 'Prot_Name', 'autoantigen La', 527).
n('NP_002383.2', 'Prot_Name', 'mouse double minute 2 homolog isoform MDM2', 528).
n('NP_002729.2', 'Prot_Name', 'protein kinase C, beta isoform 2', 529).
n('NP_002628.1', 'Prot_Name', 'phosphorylase kinase, alpha 1 ', 530).
n('NP_006087.2', 'Prot_Name', 'N-myc downstream regulated gene 1', 531).
n('NP_006264.2', 'Prot_Name', 'chemokine ', 532).
n('NP_003525.1', 'Prot_Name', 'H3 histone family, member H', 533).
n('NP_689497.1', 'Prot_Name', 'chromatin modifying protein 4C', 534).
n('NP_000305.3', 'Prot_Name', 'phosphatase and tensin homolog', 535).
n('NP_057501.2', 'Prot_Name', 'glutaredoxin 5', 536).
n('NP_705928.1', 'Prot_Name', 'integrase', 537).
n('NP_002864.1', 'Prot_Name', 'RAD17 homolog isoform 1', 538).
n('NP_004845.1', 'Prot_Name', 'CHST10: carbohydrate sulfotransferase 10', 539).
n('NP_443187.1', 'Prot_Name', 'TGM7: transglutaminase 7', 540).
n('NP_001102.2', 'Prot_Name', 'adenosine deaminase, RNA-specific isoform a', 541).
n('NP_003521.2', 'Prot_Name', 'H3 histone family, member B', 542).
n('NP_002708.1', 'Prot_Name', 'alpha isoform of regulatory subunit B55, protein phosphatase 2', 543).
n('NP_005044.1', 'Prot_Name', 'UV excision repair protein RAD23 homolog A', 544).
n('NP_872355.1', 'Prot_Name', 'major histocompatibility complex, class II, DQ beta 2', 545).
n('NP_003523.1', 'Prot_Name', 'H3 histone family, member D', 546).
n('NP_005942.1', 'Prot_Name', 'metallothionein 1H', 547).
n('NP_009125.1', 'Prot_Name', 'protein kinase CHK2 isoform a', 548).
n('NP_002706.1', 'Prot_Name', 'protein phosphatase 2, catalytic subunit, alpha isoform', 549).
n('NP_005372.2', 'Prot_Name', 'nucleolin', 550).
n('NP_005525.2', 'Prot_Name', 'interferon-gamma receptor beta chain precursor', 551).
n('NP_003929.4', 'Prot_Name', 'adaptor-related protein complex 3, delta 1 subunit isoform 2', 552).
n('NP_002190.1', 'Prot_Name', 'interferon regulatory factor 2', 553).
n('NP_001230.1', 'Prot_Name', 'cyclin H', 554).
n('NP_705926.1', 'Prot_Name', 'retropepsin', 555).
n('NP_008855.1', 'Prot_Name', 'splicing factor, arginine/serine-rich 1 isoform 1', 556).
n('NP_004654.1', 'Prot_Name', 'Ras-related protein Rab-11A', 557).
n('NP_068733.1', 'Prot_Name', 'cofilin 2 ', 558).
n('NP_036377.1', 'Prot_Name', 'SKI-interacting protein', 559).
n('NP_003082.1', 'Prot_Name', 'small nuclear ribonucleoprotein polypeptide B/B isoform B', 560).
n('NP_002240.3', 'Prot_Name', 'KCNN3: potassium intermediate/small conductance calcium-activated channel, subfamily N, member 3', 561).
n('NP_036540.3', 'Prot_Name', 'PRKCBP1: protein kinase C binding protein 1', 562).
n('NP_002244.1', 'Prot_Name', 'kinase insert domain receptor ', 563).
n('NP_002777.1', 'Prot_Name', 'proteasome alpha 1 subunit isoform 2', 564).
n('NP_002145.3', 'Prot_Name', 'heat shock 70kDa protein 4 isoform a', 565).
n('NP_002341.1', 'Prot_Name', 'v-yes-1 Yamaguchi sarcoma viral related oncogene homolog', 566).
n('NP_004426.2', 'Prot_Name', 'endonuclease G precursor', 567).
n('NP_001929.1', 'Prot_Name', 'down-regulator of transcription 1', 568).
n('NP_059122.2', 'Prot_Name', 'nucleoporin 54kDa', 569).
n('NP_000338.3', 'Prot_Name', 'spectrin beta isoform b', 570).
n('NP_063939.2', 'Prot_Name', 'CHST7: carbohydrate ', 571).
n('NP_001744.2', 'Prot_Name', 'caveolin 1', 572).
n('NP_597702.1', 'Prot_Name', 'glutamate receptor, ionotropic, N-methyl-D-aspartate 3A', 573).
n('NP_063945.2', 'Prot_Name', 'inositol polyphosphate-5-phosphatase E', 574).
n('NP_002147.2', 'Prot_Name', 'chaperonin', 575).
n('NP_001229.1', 'Prot_Name', 'cyclin E1 isoform 1', 576).
n('NP_000624.2', 'Prot_Name', 'B-cell lymphoma protein 2 alpha isoform', 577).
n('NP_006833.2', 'Prot_Name', 'splicing factor 3B subunit 2', 578).
n('NP_003394.1', 'Prot_Name', 'YY1 transcription factor', 579).
n('NP_065712.1', 'Prot_Name', 'activation-induced cytidine deaminase', 580).
n('NP_115882.1', 'Prot_Name', 'adaptor-related protein complex 1, mu 1 subunit', 581).
n('NP_001867.2', 'Prot_Name', 'CPT1A: carnitine palmitoyltransferase 1A isoform 1 ', 582).
n('NP_006191.2', 'Prot_Name', 'proprotein convertase subtilisin/kexin type 5 preproprotein', 583).
n('NP_002977.1', 'Prot_Name', 'small inducible cytokine A11 precursor', 584).
n('NP_000620.2', 'Prot_Name', 'interferon-alpha receptor 1 precursor', 585).
n('NP_000081.1', 'Prot_Name', 'collagen, type III, alpha 1 preproprotein', 586).
n('NP_004912.2', 'Prot_Name', 'CLCA3: chloride channel, calcium activated, family member 3', 587).
n('NP_001617.1', 'Prot_Name', 'v-akt murine thymoma viral oncogene homolog 2', 588).
n('NP_055026.1', 'Prot_Name', 'GABRP: gamma-aminobutyric acid ', 589).
n('NP_002701.1', 'Prot_Name', 'protein phosphatase 1, catalytic subunit, gamma isoform', 590).
n('NP_006000.2', 'Prot_Name', 'tubulin, alpha 1a', 591).
n('NP_003930.1', 'Prot_Name', 'beta-transducin repeat containing protein isoform 2', 592).
n('NP_055208.1', 'Prot_Name', 'staufen homolog 2', 593).
n('NP_006494.1', 'Prot_Name', 'proteasome 26S ATPase subunit 4 isoform 1', 594).
n('NP_000425.1', 'Prot_Name', 'neuraminidase precursor', 595).
n('NP_056352.3', 'Prot_Name', 'nasal embryonic LHRH factor', 596).
n('NP_110400.1', 'Prot_Name', 'beta tubulin 1, class VI', 597).
n('NP_005115.2', 'Prot_Name', 'nucleoporin 153kDa', 598).
n('NP_002686.2', 'Prot_Name', 'DNA directed RNA polymerase II polypeptide E', 599).
n('NP_004521.1', 'Prot_Name', 'matrix metalloproteinase 2 preproprotein', 600).
n('NP_060552.3', 'Prot_Name', 'polymerase ', 601).
n('NP_998765.2', 'Prot_Name', 'PLA2G4F: phospholipase A2, group IVF', 602).
n('NP_002721.1', 'Prot_Name', 'cAMP-dependent protein kinase catalytic subunit alpha isoform 1', 603).
n('NP_079120.1', 'Prot_Name', 'nucleoporin 85', 604).
n('NP_079005.3', 'Prot_Name', 'myosin, heavy chain 14 isoform 2', 605).
n('NP_005281.1', 'Prot_Name', 'GPR15: G protein-coupled receptor 15 ', 606).
n('NP_005522.2', 'Prot_Name', 'interferon, gamma-inducible protein 16', 607).
n('NP_004166.1', 'Prot_Name', 'small nuclear ribonucleoprotein polypeptide D3', 608).
n('NP_002783.1', 'Prot_Name', 'proteasome alpha 7 subunit', 609).
n('NP_002237.1', 'Prot_Name', 'potassium channel, subfamily K, member 3', 610).
n('NP_002801.1', 'Prot_Name', 'proteasome 26S non-ATPase subunit 4 isoform 1', 611).
n('NP_001306.1', 'Prot_Name', 'mitogen-activated protein kinase 14 isoform 1', 612).
n('NP_002650.1', 'Prot_Name', 'plasminogen activator, urokinase receptor isoform 1 precursor', 613).
n('NP_002904.3', 'Prot_Name', 'replication factor C large subunit', 614).
n('NP_003536.1', 'Prot_Name', 'H4 histone family, member J', 615).
n('NP_005955.1', 'Prot_Name', 'myosin, heavy polypeptide 10, non-muscle', 616).
n('NP_002741.1', 'Prot_Name', 'mitogen-activated protein kinase 8 isoform JNK1 alpha1', 617).
n('NP_001197.1', 'Prot_Name', 'Kruppel-like factor 9', 618).
n('NP_008882.2', 'Prot_Name', 'TBP-associated factor 5', 619).
n('NP_004799.1', 'Prot_Name', 'N-myristoyltransferase 2', 620).
n('NP_001453.1', 'Prot_Name', 'formyl peptide receptor-like 1', 621).
n('NP_004040.1', 'Prot_Name', 'BCL2-related protein A1', 622).
n('NP_067013.1', 'Prot_Name', 'polypyrimidine tract binding protein 2', 623).
n('NP_000617.1', 'Prot_Name', 'CD79B antigen isoform 1 precursor', 624).
n('NP_003791.2', 'Prot_Name', 'RNA guanylyltransferase and 5-phosphatase', 625).
n('NP_001093.1', 'Prot_Name', 'actinin, alpha 1', 626).
n('NP_001828.1', 'Prot_Name', 'CC chemokine receptor 3', 627).
n('NP_057640.1', 'Prot_Name', 'TBP-1 interacting protein isoform 2', 628).
n('NP_002525.2', 'Prot_Name', '2,5-oligoadenylate synthetase 1 isoform 2', 629).
n('NP_004706.3', 'Prot_Name', 'CTD ', 630).
n('NP_444284.1', 'Prot_Name', 'cyclin D1', 631).
n('NP_000725.1', 'Prot_Name', 'T-cell receptor zeta chain isoform 2 precursor', 632).
n('NP_002125.3', 'Prot_Name', 'heme oxygenase ', 633).
n('NP_002743.3', 'Prot_Name', 'mitogen-activated protein kinase 9 isoform JNK2 alpha2', 634).
n('NP_001195.2', 'Prot_Name', 'bone morphogenetic protein receptor type II precursor', 635).
n('NP_000593.1', 'Prot_Name', 'plasminogen activator inhibitor-1', 636).
n('NP_006316.1', 'Prot_Name', 'ras-related nuclear protein', 637).
n('NP_002258.2', 'Prot_Name', 'karyopherin alpha 3', 638).
n('NP_002042.1', 'Prot_Name', 'GATA binding protein 3 isoform 2', 639).
n('NP_000436.2', 'Prot_Name', 'plectin 1 isoform 1', 640).
n('NP_963925.2', 'Prot_Name', 'TGM5: transglutaminase 5 isoform 1', 641).
n('NP_036375.1', 'Prot_Name', 'SLC35A3: solute carrier family 35 ', 642).
n('NP_002046.1', 'Prot_Name', 'glial fibrillary acidic protein', 643).
n('NP_000166.2', 'Prot_Name', 'GPI: glucose phosphate isomerase', 644).
n('NP_620637.1', 'Prot_Name', 'mitogen-activated protein kinase 8 isoform JNK1 alpha2', 645).
n('NP_002156.2', 'Prot_Name', 'inhibitor of DNA binding 1 isoform a', 646).
n('NP_002895.3', 'Prot_Name', 'RD RNA-binding protein', 647).
n('NP_004351.1', 'Prot_Name', 'cadherin 1, type 1 preproprotein', 648).
n('NP_004286.2', 'Prot_Name', 'TNF receptor-associated factor 4', 649).
n('NP_002906.1', 'Prot_Name', 'replication factor C 3 isoform 1', 650).
n('NP_005634.1', 'Prot_Name', 'TBP-associated factor 11', 651).
n('NP_001091.1', 'Prot_Name', 'alpha 1 actin precursor', 652).
n('NP_055521.1', 'Prot_Name', 'squamous cell carcinoma antigen recognized by T cells 3', 653).
n('NP_000168.1', 'Prot_Name', 'gelsolin isoform a precursor', 654).
n('NP_000434.1', 'Prot_Name', 'ABCB4: ATP-binding cassette, sub-family B ', 655).
n('NP_004125.3', 'Prot_Name', 'heat shock 70kDa protein 9B precursor', 656).
n('NP_068809.1', 'Prot_Name', 'DNA directed RNA polymerase II polypeptide F', 657).
n('NP_002710.2', 'Prot_Name', 'gamma isoform of regulatory subunit B56, protein phosphatase 2A isoform a', 658).
n('NP_005893.1', 'Prot_Name', 'mothers against decapentaplegic homolog 3', 659).
n('NP_006279.2', 'Prot_Name', 'Thy-1 cell surface antigen', 660).
n('NP_036442.3', 'Prot_Name', 'kinesin family member 4', 661).
n('NP_003063.2', 'Prot_Name', 'SWI/SNF-related matrix-associated actin-dependent regulator of chromatin a4', 662).
n('NP_002196.2', 'Prot_Name', 'integrin alpha 5 precursor', 663).
n('NP_001540.2', 'Prot_Name', 'interferon-induced protein with tetratricopeptide repeats 3', 664).
n('NP_055916.1', 'Prot_Name', 'GLT25D2: glycosyltransferase 25 domain containing 2', 665).
n('NP_006761.1', 'Prot_Name', 'macrophage receptor with collagenous structure', 666).
n('NP_006824.2', 'Prot_Name', 'COP9 signalosome subunit 6', 667).
n('NP_000197.1', 'Prot_Name', 'interleukin 2 receptor, gamma precursor', 668).
n('NP_002075.2', 'Prot_Name', 'plasma glutathione peroxidase 3 precursor', 669).
n('NP_000567.1', 'Prot_Name', 'interleukin 1, beta proprotein', 670).
n('NP_005220.1', 'Prot_Name', 'ELK1 protein', 671).
n('NP_002829.2', 'Prot_Name', 'protein tyrosine phosphatase, receptor type, C isoform 1 precursor', 672).
n('NP_004582.1', 'Prot_Name', 'chemokine ', 673).
n('NP_001625.2', 'Prot_Name', 'S-adenosylmethionine decarboxylase 1 isoform 1 precursor', 674).
n('NP_002515.1', 'Prot_Name', 'neuroblastoma RAS viral ', 675).
n('NP_892019.1', 'Prot_Name', 'GLT6D1: glycosyltransferase 6 domain containing 1', 676).
n('NP_000498.2', 'Prot_Name', 'fructose-1,6-bisphosphatase 1', 677).
n('NP_005941.1', 'Prot_Name', 'metallothionein 1G', 678).
n('NP_002511.1', 'Prot_Name', 'nucleophosmin 1 isoform 1', 679).
n('NP_000829.1', 'Prot_Name', 'glutamate receptor, metabotropic 1', 680).
n('NP_000792.1', 'Prot_Name', 'FK506-binding protein 1A', 681).
n('NP_002974.1', 'Prot_Name', 'chemokine ', 682).
n('NP_001946.2', 'Prot_Name', 'endothelin 1', 683).
n('NP_005334.1', 'Prot_Name', 'v-Ha-ras Harvey rat sarcoma viral oncogene homolog isofrom 1', 684).
n('NP_003515.1', 'Prot_Name', 'H2B histone family, member J', 685).
n('NP_002873.1', 'Prot_Name', 'RAN binding protein 1', 686).
n('NP_003236.2', 'Prot_Name', 'transglutaminase 3 precursor', 687).
n('NP_783319.1', 'Prot_Name', 'metallothionein M', 688).
n('NP_001886.1', 'Prot_Name', 'casein kinase II alpha 1 subunit isoform a', 689).
n('NP_005338.1', 'Prot_Name', 'heat shock 70kDa protein 5', 690).
n('NP_001757.1', 'Prot_Name', 'CD1D antigen precursor', 691).
n('NP_004358.2', 'Prot_Name', 'chemokine ', 692).
n('NP_036260.1', 'Prot_Name', 'CLCA4: chloride channel, calcium activated, family member 4', 693).
n('NP_001759.3', 'Prot_Name', 'CD8 antigen alpha polypeptide isoform 1 precursor', 694).
n('NP_001217.2', 'Prot_Name', 'caspase 6 isoform alpha preproprotein', 695).
n('NP_000560.5', 'Prot_Name', 'Fc fragment of IgG, low affinity IIIa, receptor for ', 696).
n('NP_002192.2', 'Prot_Name', 'interferon stimulated gene 20kDa', 697).
n('NP_002809.2', 'Prot_Name', 'proteasome activator subunit 2', 698).
n('NP_150634.1', 'Prot_Name', 'caspase 1 isoform alpha precursor', 699).
n('NP_001656.2', 'Prot_Name', 'ras homolog gene family, member G', 700).
n('NP_056511.2', 'Prot_Name', 'glutathione peroxidase 7', 701).
n('NP_004392.1', 'Prot_Name', 'DNA fragmentation factor, 45kDa, alpha polypeptide isoform 1', 702).
n('NP_000903.2', 'Prot_Name', 'opioid receptor, kappa 1', 703).
n('NP_005649.1', 'Prot_Name', 'TNF receptor-associated factor 1', 704).
n('NP_002972.1', 'Prot_Name', 'small inducible cytokine A1 precursor', 705).
n('NP_004075.1', 'Prot_Name', 'defensin, alpha 1 preproprotein', 706).
n('NP_006647.3', 'Prot_Name', 'sialidase 3', 707).
n('NP_003519.1', 'Prot_Name', 'H2B histone family, member Q', 708).
n('NP_068594.1', 'Prot_Name', 'apolipoprotein B mRNA editing enzyme, catalytic polypeptide-like 3G', 709).
n('NP_003512.1', 'Prot_Name', 'H2B histone family, member E', 710).
n('NP_002651.2', 'Prot_Name', 'phospholipase C gamma 1 isoform a', 711).
n('NP_000192.1', 'Prot_Name', 'intercellular adhesion molecule 1 precursor', 712).
n('NP_848654.2', 'Prot_Name', 'ABCB5: ATP-binding cassette, sub-family B ', 713).
n('NP_008996.1', 'Prot_Name', 'cell division cycle 37 protein', 714).
n('NP_002791.1', 'Prot_Name', 'proteasome beta 9 subunit isoform 1 proprotein', 715).
n('NP_002028.1', 'Prot_Name', 'protein-tyrosine kinase fyn isoform a', 716).
n('NP_000639.1', 'Prot_Name', 'chemokine ', 717).
n('NP_002724.1', 'Prot_Name', 'AMP-activated protein kinase, noncatalytic gamma-1 subunit isoform 1', 718).
n('NP_002122.1', 'Prot_Name', 'high mobility group AT-hook 1 isoform b', 719).
n('NP_002255.2', 'Prot_Name', 'karyopherin alpha 1', 720).
n('NP_000905.3', 'Prot_Name', 'opioid receptor, mu 1 isoform MOR-1', 721).
n('NP_003048.1', 'Prot_Name', 'solute carrier family 22 member 1 isoform a', 722).
n('NP_003932.3', 'Prot_Name', 'Wiskott-Aldrich syndrome gene-like protein', 723).
n('NP_036462.2', 'Prot_Name', 'MYST histone acetyltransferase ', 724).
n('NP_001506.1', 'Prot_Name', 'general transcription factor IIH, polypeptide 2, 44kD subunit', 725).
n('NP_004766.1', 'Prot_Name', 'B4GALT6: UDP-Gal:betaGlcNAc beta 1,4- galactosyltransferase, polypeptide 6', 726).
n('NP_000824.1', 'Prot_Name', 'N-methyl-D-aspartate receptor subunit 2A precursor', 727).
n('NP_002257.1', 'Prot_Name', 'karyopherin alpha 2', 728).
n('NP_031401.1', 'Prot_Name', 'TAR DNA binding protein', 729).
n('NP_000915.1', 'Prot_Name', 'phosphodiesterase 1B, calmodulin-dependent', 730).
n('NP_003552.1', 'Prot_Name', 'phospholipase A2, group X', 731).
n('NP_003517.2', 'Prot_Name', 'H2B histone family, member L', 732).
n('NP_005633.2', 'Prot_Name', 'TATA box-binding protein-associated factor 2F', 733).
n('NP_003514.2', 'Prot_Name', 'H2B histone family, member H', 734).
n('NP_057075.1', 'Prot_Name', 'complement component 1, q subcomponent, A chain precursor', 735).
n('NP_001419.1', 'Prot_Name', 'enolase 1', 736).
n('NP_000828.1', 'Prot_Name', 'GRINA: glutamate receptor, ionotropic, N-methyl D-asparate-associated protein 1 ', 737).
n('NP_001751.1', 'Prot_Name', 'cyclin D3', 738).
n('NP_006050.3', 'Prot_Name', 'laminin, gamma 3 precursor', 739).
n('NP_005456.1', 'Prot_Name', 'v-akt murine thymoma viral oncogene homolog 3 isoform 1', 740).
n('NP_003510.1', 'Prot_Name', 'H2B histone family, member C', 741).
n('NP_005841.1', 'Prot_Name', 'splicing factor 3b, subunit 4', 742).
n('NP_001502.1', 'Prot_Name', 'chemokine ', 743).
n('NP_008877.1', 'Prot_Name', 'spectrin, beta, non-erythrocytic 2', 744).
n('NP_000566.3', 'Prot_Name', 'interleukin 1, alpha proprotein', 745).
n('NP_001500.1', 'Prot_Name', 'glutathione peroxidase 5 precursor, isoform 1', 746).
n('NP_003798.2', 'Prot_Name', 'tumor necrosis factor ligand superfamily, member 14 isoform 1 precursor', 747).
n('NP_001959.1', 'Prot_Name', 'eukaryotic translation initiation factor 4E', 748).
n('NP_004891.3', 'Prot_Name', 'APOBEC3B: apolipoprotein B mRNA editing enzyme, catalytic polypeptide-like 3B', 749).
n('NP_002453.1', 'Prot_Name', 'myxovirus resistance protein 1', 750).
n('NP_000218.2', 'Prot_Name', 'laminin alpha 3 subunit isoform 2', 751).
n('NP_002728.1', 'Prot_Name', 'protein kinase C, alpha', 752).
n('NP_000826.2', 'Prot_Name', 'N-methyl-D-aspartate receptor subunit 2C precursor', 753).
n('NP_003071.2', 'Prot_Name', 'SMPD2: sphingomyelin phosphodiesterase 2, neutral membrane ', 754).
n('NP_006382.1', 'Prot_Name', 'importin 7', 755).
n('NP_003828.2', 'Prot_Name', 'fructose-1,6-bisphosphatase 2', 756).
n('NP_001766.2', 'Prot_Name', 'CD38 antigen', 757).
n('NP_003007.2', 'Prot_Name', 'splicing factor, arginine/serine-rich 2', 758).
n('NP_002681.1', 'Prot_Name', 'polymerase ', 759).
n('NP_004258.2', 'Prot_Name', 'CHST2: carbohydrate ', 760).
n('NP_000738.2', 'Prot_Name', 'CHRNB1: cholinergic receptor, nicotinic, beta 1 ', 761).
n('NP_612564.1', 'Prot_Name', 'toll-like receptor 4 precursor', 762).
n('NP_001763.2', 'Prot_Name', 'CD33 antigen ', 763).
n('NP_006500.2', 'Prot_Name', 'reticuloendotheliosis viral oncogene homolog B', 764).
n('NP_742097.1', 'Prot_Name', 'CD8b antigen isoform 1 precursor', 765).
n('NP_002730.1', 'Prot_Name', 'protein kinase C, gamma', 766).
n('NP_003270.1', 'Prot_Name', 'fast skeletal muscle troponin C', 767).
n('NP_005760.1', 'Prot_Name', 'carbohydrate ', 768).
n('NP_059141.1', 'Prot_Name', 'H2B histone family, member S', 769).
n('NP_000409.1', 'Prot_Name', 'interleukin 4 receptor alpha chain isoform a precursor', 770).
n('NP_998784.1', 'Prot_Name', 'ATPase, H+ transporting, lysosomal 50/57kDa, V1 subunit H isoform 1', 771).
n('NP_874369.1', 'Prot_Name', 'HIV-1 Tat interactive protein, 60kDa isoform 1', 772).
n('NP_005504.1', 'Prot_Name', 'general transcription factor IIE, polypeptide 1 ', 773).
n('NP_036580.2', 'Prot_Name', 'signal transducer and activator of transcription 5B', 774).
n('NP_003851.1', 'Prot_Name', 'barrier to autointegration factor 1', 775).
n('NP_001562.1', 'Prot_Name', 'interferon regulatory factor 3', 776).
n('NP_002259.1', 'Prot_Name', 'karyopherin alpha 4', 777).
n('NP_002981.2', 'Prot_Name', 'small inducible cytokine A22 precursor', 778).
n('NP_003225.1', 'Prot_Name', 'transferrin receptor', 779).
n('NP_109587.1', 'Prot_Name', 'mitogen-activated protein kinase kinase 2', 780).
n('NP_001955.1', 'Prot_Name', 'early growth response 1', 781).
n('NP_004850.1', 'Prot_Name', 'clathrin heavy chain 1', 782).
n('NP_660186.1', 'Prot_Name', 'mitogen-activated protein kinase kinase 7', 783).
n('NP_002126.2', 'Prot_Name', 'nuclear receptor subfamily 4, group A, member 1 isoform a', 784).
n('NP_644805.1', 'Prot_Name', 'signal transducer and activator of transcription 3 isoform 1', 785).
n('NP_542160.1', 'Prot_Name', 'H2B histone family, member T', 786).
n('NP_005639.1', 'Prot_Name', 'elongin C', 787).
n('NP_003132.2', 'Prot_Name', '52kD Ro/SSA autoantigen', 788).
n('NP_006079.1', 'Prot_Name', 'tubulin, beta, 2', 789).
n('NP_005564.1', 'Prot_Name', 'lamin B1', 790).
n('NP_002813.2', 'Prot_Name', 'twinfilin 1', 791).
n('NP_002590.1', 'Prot_Name', 'phosphodiesterase 2A, cGMP-stimulated', 792).
n('NP_068803.1', 'Prot_Name', 'H4 histone family, member E', 793).
n('NP_066951.1', 'Prot_Name', 'DNA directed RNA polymerase II polypeptide L', 794).
n('NP_003532.1', 'Prot_Name', 'H4 histone family, member D', 795).
n('NP_009217.3', 'Prot_Name', 'synaptopodin', 796).
n('NP_002458.2', 'Prot_Name', 'myc proto-oncogene protein', 797).
n('NP_789846.1', 'Prot_Name', 'metallothionein 1M', 798).
n('NP_005493.2', 'Prot_Name', 'ATP-binding cassette, sub-family A member 1', 799).
n('NP_665906.1', 'Prot_Name', 'high mobility group AT-hook 1 isoform a', 800).
n('NP_001119.3', 'Prot_Name', 'adaptor-related protein complex 1, gamma 1 subunit isoform b', 801).
n('NP_036346.1', 'Prot_Name', 'MGAT4A: mannosyl ', 802).
n('NP_057425.3', 'Prot_Name', 'pancreas-enriched phospholipase C', 803).
n('NP_001287.2', 'Prot_Name', 'chemokine binding protein 2', 804).
n('NP_005524.1', 'Prot_Name', 'interferon-induced protein 35', 805).
n('NP_036437.1', 'Prot_Name', 'adaptor-related protein complex 2, alpha 2 subunit', 806).
n('NP_057857.2', 'Prot_Name', 'Nef', 807).
n('NP_612153.2', 'Prot_Name', 'PTCRA: pre T-cell antigen receptor alpha', 808).
n('NP_006194.2', 'Prot_Name', 'cAMP-specific phosphodiesterase 4D', 809).
n('NP_000248.2', 'Prot_Name', 'myosin, heavy chain 7, cardiac muscle, beta', 810).
n('NP_002462.1', 'Prot_Name', 'myosin heavy chain 6', 811).
n('NP_663745.1', 'Prot_Name', 'phorbolin 1', 812).
n('NP_006451.1', 'Prot_Name', 'hexamethylene bis-acetamide inducible 1', 813).
n('NP_000089.1', 'Prot_Name', 'CPT2: carnitine palmitoyltransferase II', 814).
n('NP_066978.1', 'Prot_Name', 'CD209 antigen', 815).
n('NP_001654.1', 'Prot_Name', 'ADP-ribosylation factor 6', 816).
n('NP_057855.1', 'Prot_Name', 'Vpu', 817).
n('NP_002799.3', 'Prot_Name', 'proteasome 26S non-ATPase subunit 2', 818).
n('NP_004085.1', 'Prot_Name', 'eukaryotic translation initiation factor 2, subunit 1 alpha, 35kDa', 819).
n('NP_002750.1', 'Prot_Name', 'eukaryotic translation initiation factor 2-alpha kinase 2', 820).
n('NP_003122.1', 'Prot_Name', 'serum response factor ', 821).
n('NP_008835.5', 'Prot_Name', 'protein kinase, DNA-activated, catalytic polypeptide', 822).
n('NP_115951.2', 'Prot_Name', 'PLA2G12B: phospholipase A2, group XIIB', 823).
n('NP_003773.1', 'Prot_Name', 'B3GALT4: UDP-Gal:betaGlcNAc beta 1,3-galactosyltransferase, polypeptide 4', 824).
n('NP_000083.3', 'Prot_Name', 'alpha 4 type IV collagen precursor', 825).
n('NP_000924.2', 'Prot_Name', 'phospholipase C beta 4 isoform a', 826).
n('NP_003508.1', 'Prot_Name', 'H2A histone family, member Q', 827).
n('NP_002780.1', 'Prot_Name', 'proteasome alpha 4 subunit', 828).
n('NP_004615.2', 'Prot_Name', 'vasoactive intestinal peptide receptor 1', 829).
n('NP_705690.2', 'Prot_Name', 'D-lactate dehydrogenase isoform 1 precursor', 830).
n('NP_005596.2', 'Prot_Name', 'protein phosphatase 3 ', 831).
n('NP_006428.2', 'Prot_Name', 'poly ', 832).
n('NP_653278.2', 'Prot_Name', 'MGAT5B: mannosyl ', 833).
n('NP_004347.1', 'Prot_Name', 'CD81 antigen', 834).
n('NP_689572.1', 'Prot_Name', 'CPT1C: carnitine palmitoyltransferase 1C', 835).
n('NP_006283.1', 'Prot_Name', 'tumor susceptibility gene 101', 836).
n('NP_000237.1', 'Prot_Name', 'class II transactivator', 837).
n('NP_003396.1', 'Prot_Name', 'tyrosine 3/tryptophan 5 -monooxygenase activation protein, eta polypeptide', 838).
n('NP_055323.2', 'Prot_Name', 'APOBEC3C: apolipoprotein B mRNA editing enzyme, catalytic polypeptide-like 3C', 839).
n('NP_003907.3', 'Prot_Name', 'adaptor-related protein complex 1 sigma 2 subunit', 840).
n('NP_056982.1', 'Prot_Name', 'zinc finger and BTB domain containing 7A', 841).
n('NP_002996.1', 'Prot_Name', 'selectin P precursor', 842).
n('NP_006757.1', 'Prot_Name', 'MYST3: MYST histone acetyltransferase ', 843).
n('NP_002779.1', 'Prot_Name', 'proteasome alpha 3 subunit isoform 1', 844).
n('NP_005192.1', 'Prot_Name', 'chemokine ', 845).
n('NP_002788.1', 'Prot_Name', 'proteasome beta 5 subunit', 846).
n('NP_002084.2', 'Prot_Name', 'glycogen synthase kinase 3 beta', 847).
n('NP_000646.1', 'Prot_Name', 'selectin L precursor', 848).
n('NP_000350.1', 'Prot_Name', 'transglutaminase 1', 849).
n('NP_005850.1', 'Prot_Name', 'purine-rich element binding protein A', 850).
n('NP_006065.2', 'Prot_Name', 'tripartite motif-containing 22', 851).
n('NP_004471.3', 'Prot_Name', 'FUT8: fucosyltransferase 8 ', 852).
n('NP_932170.1', 'Prot_Name', 'T-cell receptor zeta chain isoform 1 precursor', 853).
n('NP_003191.1', 'Prot_Name', 'transcription factor 3', 854).
n('NP_003124.1', 'Prot_Name', 'signal recognition particle 9kDa', 855).
n('NP_001251.1', 'Prot_Name', 'cyclin-dependent kinase 8', 856).
n('NP_003237.2', 'Prot_Name', 'thrombospondin 1 precursor', 857).
n('NP_001772.1', 'Prot_Name', 'CD69 antigen ', 858).
n('NP_055126.1', 'Prot_Name', 'single-strand selective monofunctional uracil DNA glycosylase', 859).
n('NP_003783.1', 'Prot_Name', 'endothelial differentiation-related factor 1 isoform alpha', 860).
n('NP_003320.2', 'Prot_Name', 'thioredoxin', 861).
n('NP_003020.2', 'Prot_Name', 'SHC ', 862).
n('NP_817124.1', 'Prot_Name', 'tubulin, beta 8', 863).
n('NP_003876.1', 'Prot_Name', 'cyclin-dependent kinase 5, regulatory subunit 1', 864).
n('NP_060936.1', 'Prot_Name', 'GLT28D1: glycosyltransferase 28 domain containing 1', 865).
n('NP_002866.2', 'Prot_Name', 'RAD51 homolog protein isoform 1', 866).
n('NP_000586.2', 'Prot_Name', 'lymphotoxin alpha precursor', 867).
n('NP_003336.1', 'Prot_Name', 'ubiquitin-conjugating enzyme E2I', 868).
n('NP_006555.1', 'Prot_Name', 'G protein-coupled receptor TYMSTR', 869).
n('NP_001035.1', 'Prot_Name', 'solute carrier family 6 ', 870).
n('NP_149114.2', 'Prot_Name', 'PLCZ1: phospholipase C, zeta 1', 871).
n('NP_003586.3', 'Prot_Name', 'TPST2: tyrosylprotein sulfotransferase 2', 872).
n('NP_932070.1', 'Prot_Name', 'BH3 interacting domain death agonist isoform 1', 873).
n('NP_066970.2', 'Prot_Name', 'cyclin domain containing', 874).
n('NP_000557.1', 'Prot_Name', 'Fc fragment of IgG, high affinity Ia, receptor ', 875).
n('NP_963831.1', 'Prot_Name', 'N-myc downstream-regulated gene 2 isoform a', 876).
n('NP_055382.2', 'Prot_Name', 'breast cancer anti-estrogen resistance 1', 877).
n('NP_002739.1', 'Prot_Name', 'mitogen-activated protein kinase 6', 878).
n('NP_000869.1', 'Prot_Name', 'interleukin 2 receptor beta precursor', 879).
n('NP_055449.1', 'Prot_Name', 'protein phosphatase 1F', 880).
n('NP_066967.2', 'Prot_Name', 'PC4 and SFRS1 interacting protein 1 isoform 1', 881).
n('NP_054702.1', 'Prot_Name', 'TAC1: tachykinin, precursor 1 isoform alpha  ', 882).
n('NP_002737.2', 'Prot_Name', 'mitogen-activated protein kinase 3 isoform 1', 883).
n('NP_073729.1', 'Prot_Name', 'microtubule-associated proteins 1A/1B light chain 3', 884).
n('NP_149023.1', 'Prot_Name', 'tripartite motif protein TRIM5 isoform alpha', 885).
n('NP_002784.1', 'Prot_Name', 'proteasome beta 1 subunit', 886).
n('NP_005391.1', 'Prot_Name', 'protein kinase C, epsilon', 887).
n('NP_003081.2', 'Prot_Name', 'small nuclear ribonucleoprotein polypeptide A', 888).
n('NP_036350.2', 'Prot_Name', 'interleukin enhancer binding factor 3 isoform a', 889).
n('NP_031396.1', 'Prot_Name', 'replication factor C 5 isoform 1', 890).
n('NP_006458.2', 'Prot_Name', 'polymerase ', 891).
n('NP_899200.1', 'Prot_Name', 'adenylate cyclase 5', 892).
n('NP_001026854.1', 'Prot_Name', 'splicing factor, arginine/serine-rich 7', 893).
n('NP_109592.1', 'Prot_Name', 'receptor-type protein tyrosine phosphatase O isoform a precursor', 894).
n('NP_076918.1', 'Prot_Name', 'interferon, alpha 1', 895).
n('NP_001728.1', 'Prot_Name', 'complement component 9', 896).
n('NP_722560.1', 'Prot_Name', 'PTK2 protein tyrosine kinase 2 isoform a', 897).
n('NP_006527.1', 'Prot_Name', 'CLCA2: chloride channel, calcium activated, family member 2', 898).
n('NP_068814.2', 'Prot_Name', 'heat shock 70kDa protein 2', 899).
n('NP_000334.1', 'Prot_Name', 'solute carrier family 5 ', 900).
n('NP_789740.1', 'Prot_Name', 'Pol', 901).
n('NP_002804.2', 'Prot_Name', 'proteasome 26S non-ATPase subunit 9', 902).
n('NP_060221.2', 'Prot_Name', 'neutral sphingomyelinase 3 isoform 1', 903).
n('NP_001606.1', 'Prot_Name', 'actin, gamma 2 propeptide', 904).
n('NP_006130.1', 'Prot_Name', 'CD28 antigen', 905).
n('NP_001901.1', 'Prot_Name', 'cathepsin E isoform a', 906).
n('NP_004334.1', 'Prot_Name', 'calreticulin precursor', 907).
n('NP_002871.1', 'Prot_Name', 'v-raf-1 murine leukemia viral oncogene homolog 1', 908).
n('NP_002726.1', 'Prot_Name', 'protein kinase, cAMP-dependent, regulatory, type I, beta', 909).
n('NP_001836.1', 'Prot_Name', 'alpha 1 type IV collagen preproprotein', 910).
n('NP_003673.2', 'Prot_Name', 'MAP-kinase activating death domain-containing protein isoform d', 911).
n('NP_004039.1', 'Prot_Name', 'beta-2-microglobulin precursor', 912).
n('NP_775266.1', 'Prot_Name', 'PTK2B protein tyrosine kinase 2 beta isoform a', 913).
n('NP_000283.1', 'Prot_Name', 'phosphorylase kinase, alpha 2 ', 914).
n('NP_006529.1', 'Prot_Name', 'BCL2-like 11 isoform 6', 915).
n('NP_004371.2', 'Prot_Name', 'CREB binding protein isoform a', 916).
n('NP_004564.2', 'Prot_Name', 'phospholipase C, beta 2', 917).
n('NP_000482.3', 'Prot_Name', 'complement component 1, q subcomponent, B chain precursor', 918).
n('NP_002806.2', 'Prot_Name', 'proteasome 26S non-ATPase subunit 11', 919).
n('NP_579894.2', 'Prot_Name', 'Envelope surface glycoprotein gp120', 920).
n('NP_006747.1', 'Prot_Name', 'transcription elongation factor A 1 isoform 1', 921).
n('NP_000913.2', 'Prot_Name', 'phosphodiesterase 3B, cGMP-inhibited', 922).
n('NP_003232.1', 'Prot_Name', 'TGM4: transglutaminase 4 ', 923).
n('NP_003055.1', 'Prot_Name', 'secretory leukocyte peptidase inhibitor precursor', 924).
n('NP_004937.1', 'Prot_Name', 'dedicator of cytokinesis 2', 925).
n('NP_037376.1', 'Prot_Name', 'MGAT4C: mannosyl ', 926).
n('NP_055469.2', 'Prot_Name', 'syndecan 3', 927).
n('NP_006136.1', 'Prot_Name', 'DnaJ ', 928).
n('NP_002289.1', 'Prot_Name', 'L-plastin', 929).
n('NP_002850.1', 'Prot_Name', 'paxillin', 930).
n('NP_003633.1', 'Prot_Name', 'HAT1: histone acetyltransferase 1', 931).
n('NP_619635.1', 'Prot_Name', 'glutamate receptor, ionotropic, N-methyl-D-aspartate 3B', 932).
n('NP_068818.4', 'Prot_Name', 'major histocompatibility complex, class II, DR beta 4 precursor', 933).
n('NP_653209.1', 'Prot_Name', 'hexamthylene bis-acetamide inducible 2', 934).
n('NP_000421.1', 'Prot_Name', 'platelet-activating factor acetylhydrolase, isoform Ib, alpha subunit ', 935).
n('NP_015556.1', 'Prot_Name', 'kinesin family member 22', 936).
n('NP_000599.1', 'Prot_Name', 'ORM2: orosomucoid 2 ', 937).
n('NP_001006659.1', 'Prot_Name', 'CR2: complement component ', 938).
n('NP_000388.2', 'Prot_Name', 'cytochrome b-245, beta polypeptide ', 939).
n('NP_937784.2', 'Prot_Name', 'GANC: glucosidase, alpha; neutral C', 940).
n('NP_004098.1', 'Prot_Name', 'Fc fragment of IgG, receptor, transporter, alpha', 941).
n('NP_004368.1', 'Prot_Name', 'CPT1B: carnitine palmitoyltransferase 1B ', 942).
n('NP_038464.1', 'Prot_Name', 'NCK-associated protein 1 isoform 1', 943).
n('NP_000651.3', 'Prot_Name', 'transforming growth factor, beta 1', 944).
n('NP_002937.1', 'Prot_Name', 'replication protein A2, 32kDa', 945).
n('NP_002260.2', 'Prot_Name', 'karyopherin alpha 5 ', 946).
n('NP_000850.1', 'Prot_Name', '3-hydroxy-3-methylglutaryl-Coenzyme A reductase', 947).
n('NP_003832.2', 'Prot_Name', 'tumor necrosis factor receptor superfamily, member 10c precursor', 948).
n('NP_004926.1', 'Prot_Name', 'cyclin-dependent kinase 5', 949).
n('NP_005017.2', 'Prot_Name', 'phosphoinositide-3-kinase, catalytic, delta polypeptide', 950).
n('NP_057150.2', 'Prot_Name', 'glutaredoxin 2 isoform 1', 951).
n('NP_005576.3', 'Prot_Name', 'MAD, mothers against decapentaplegic homolog 6', 952).
n('NP_057726.1', 'Prot_Name', 'spectrin, beta, non-erythrocytic 5', 953).
n('NP_057292.1', 'Prot_Name', 'vacuolar protein sorting 28 isoform 1', 954).
n('NP_002214.2', 'Prot_Name', 'inositol 1,4,5-triphosphate receptor, type 2', 955).
n('NP_001460.1', 'Prot_Name', 'ATP-dependent DNA helicase II, 70 kDa subunit', 956).
n('NP_006223.2', 'Prot_Name', 'RNA polymerase II, polypeptide H', 957).
n('NP_005377.1', 'Prot_Name', 'neuronatin isoform alpha', 958).
n('NP_000780.1', 'Prot_Name', 'angiotensin I converting enzyme isoform 1 precursor', 959).
n('NP_000203.2', 'Prot_Name', 'integrin beta chain, beta 3 precursor', 960).
n('NP_008974.5', 'Prot_Name', 'HIV-1 rev binding protein 2', 961).
n('NP_000579.2', 'Prot_Name', 'interleukin 3 precursor', 962).
n('NP_004030.1', 'Prot_Name', 'annexin A2 isoform 2', 963).
n('NP_006523.1', 'Prot_Name', 'elongation factor RNA polymerase II', 964).
n('NP_848927.1', 'Prot_Name', 'astrocyte elevated gene-1, metadherin', 965).
n('NP_055518.1', 'Prot_Name', 'VprBP protein', 966).
n('NP_002148.1', 'Prot_Name', 'heat shock 10kDa protein 1 ', 967).
n('NP_004421.2', 'Prot_Name', 'early growth response 3', 968).
n('NP_072049.2', 'Prot_Name', 'major histocompatibility complex, class II, DR beta 3 precursor', 969).
n('NP_002899.1', 'Prot_Name', 'v-rel reticuloendotheliosis viral oncogene homolog', 970).
n('NP_001737.1', 'Prot_Name', 'calnexin precursor', 971).
n('NP_058544.2', 'Prot_Name', 'src homology 2 domain containing transforming protein C3', 972).
n('NP_005092.1', 'Prot_Name', 'interferon, alpha-inducible protein ', 973).
n('NP_000469.3', 'Prot_Name', 'ALPL: alkaline phosphomonoesterase, liver/bone/kidney', 974).
n('NP_001107.2', 'Prot_Name', 'adenylate cyclase 9', 975).
n('NP_002179.2', 'Prot_Name', 'interleukin 13 precursor', 976).
n('NP_066401.2', 'Prot_Name', 'interferon, alpha 7', 977).
n('NP_803187.1', 'Prot_Name', 'dicer1', 978).
n('NP_000143.2', 'Prot_Name', 'GAA: glucosidase, alpha; acid ', 979).
n('NP_004604.2', 'Prot_Name', 'transglutaminase 2 isoform a', 980).
n('NP_003118.1', 'Prot_Name', 'spectrin, alpha, non-erythrocytic 1 ', 981).
n('NP_004374.1', 'Prot_Name', 'c-src tyrosine kinase', 982).
n('NP_002097.1', 'Prot_Name', 'H2A histone family, member Z', 983).
n('NP_003772.1', 'Prot_Name', 'B3GALNT1: beta-1,3-N-acetylgalactosaminyltransferase 1 ', 984).
n('NP_945353.1', 'Prot_Name', 'Rho guanine nucleotide exchange factor 1 isoform 1', 985).
n('NP_065112.1', 'Prot_Name', 'MAN1C1: mannosidase, alpha, class 1C, member 1', 986).
n('NP_000380.1', 'Prot_Name', 'cyclin-dependent kinase inhibitor 1A', 987).
n('NP_006248.1', 'Prot_Name', 'protein kinase C, theta', 988).
n('NP_005992.1', 'Prot_Name', 'tubulin, alpha 2 isoform 1', 989).
n('NP_002529.1', 'Prot_Name', 'occludin', 990).
n('NP_005804.1', 'Prot_Name', 'protein kinase D3', 991).
n('NP_057287.2', 'Prot_Name', 'AMP-activated protein kinase gamma2 subunit isoform a', 992).
n('NP_003770.1', 'Prot_Name', 'B4GALT3: UDP-Gal:betaGlcNAc beta 1,4- galactosyltransferase, polypeptide 3', 993).
n('NP_001004343.1', 'Prot_Name', 'microtubule-associated protein 1 light chain 3 gamma', 994).
n('NP_005205.2', 'Prot_Name', 'cytotoxic T-lymphocyte-associated protein 4 isoform a precursor', 995).
n('NP_000954.1', 'Prot_Name', 'prostaglandin-endoperoxide synthase 2 precursor', 996).
n('NP_002640.2', 'Prot_Name', 'phosphoinositide-3-kinase, catalytic, gamma polypeptide', 997).
n('NP_066403.2', 'Prot_Name', 'H3 histone family, member M', 998).
n('NP_004148.1', 'Prot_Name', 'cAMP-dependent protein kinase, regulatory subunit alpha 2', 999).
n('NP_000259.1', 'Prot_Name', 'neurofibromin 2 isoform 1', 1000).
n('NP_002111.1', 'Prot_Name', 'major histocompatibility complex, class II, DO beta precursor', 1001).
n('NP_006861.1', 'Prot_Name', 'destrin isoform a', 1002).
n('NP_115903.1', 'Prot_Name', 'microtubule-associated protein 1 light chain 3 alpha isoform a', 1003).
n('NP_002582.2', 'Prot_Name', 'cytosolic phosphoenolpyruvate carboxykinase 1', 1004).
n('NP_003989.2', 'Prot_Name', 'nuclear factor kappa-B, subunit 1', 1005).
n('NP_937983.2', 'Prot_Name', 'telomerase reverse transcriptase isoform 1', 1006).
n('NP_002077.1', 'Prot_Name', 'growth factor receptor-bound protein 2 isoform 1', 1007).
n('NP_619725.2', 'Prot_Name', 'peroxisome proliferative activated receptor gamma isoform 1', 1008).
n('NP_004313.1', 'Prot_Name', 'BCL2-antagonist of cell death protein', 1009).
n('NP_003905.1', 'Prot_Name', 'cyclin A1', 1010).
n('NP_002464.1', 'Prot_Name', 'myosin, heavy polypeptide 9, non-muscle', 1011).
n('NP_004796.1', 'Prot_Name', 'DNA directed RNA polymerase II polypeptide D', 1012).
n('NP_000919.1', 'Prot_Name', 'PLA2G1B: phospholipase A2, group IB ', 1013).
n('NP_003371.2', 'Prot_Name', 'vimentin', 1014).
n('NP_008833.1', 'Prot_Name', 'paired mesoderm homeobox 1 isoform pmx-1a', 1015).
n('NP_036219.1', 'Prot_Name', 'general transcription factor IIIC, polypeptide 5, 63kDa', 1016).
n('NP_741979.1', 'Prot_Name', 'KCNMB3: potassium large conductance calcium-activated channel, subfamily M beta member 3', 1017).
n('NP_002810.1', 'Prot_Name', 'polypyrimidine tract-binding protein 1 isoform a', 1018).
n('NP_000065.1', 'Prot_Name', 'CD40 ligand', 1019).
n('NP_006564.1', 'Prot_Name', 'tumor necrosis factor ', 1020).
n('NP_002797.2', 'Prot_Name', 'proteasome 26S ATPase subunit 6', 1021).
n('NP_005185.2', 'Prot_Name', 'CCAAT/enhancer binding protein beta', 1022).
n('NP_003241.2', 'Prot_Name', 'thyroid hormone receptor, alpha isoform 2', 1023).
n('NP_002612.1', 'Prot_Name', 'properdin P factor, complement', 1024).
n('NP_000393.4', 'Prot_Name', 'glucose-6-phosphate dehydrogenase isoform a', 1025).
n('NP_002101.2', 'Prot_Name', 'hemopoietic cell kinase isoform p61HCK', 1026).
n('NP_002010.1', 'Prot_Name', 'fms-related tyrosine kinase 1 ', 1027).
n('NP_002567.3', 'Prot_Name', 'p21-activated kinase 1', 1028).
n('NP_002017.1', 'Prot_Name', 'fibronectin 1 isoform 3 preproprotein', 1029).
n('NP_067628.1', 'Prot_Name', 'CHST6: carbohydrate ', 1030).
n('NP_778235.1', 'Prot_Name', 'histone H2A', 1031).
n('NP_005654.2', 'Prot_Name', 'Wolf-Hirschhorn syndrome candidate 2 protein', 1032).
n('NP_003607.1', 'Prot_Name', 'SMN-interacting protein 1 isoform alpha', 1033).
n('NP_001245.1', 'Prot_Name', 'cell division cycle 6 protein', 1034).
n('NP_003501.1', 'Prot_Name', 'H2A histone family, member D', 1035).
n('NP_001002029', 'Prot_Name', 'C4B: complement component 4B ', 1036).
n('NP_055072.3', 'Prot_Name', 'CLEC4M: C-type lectin domain family 4, member M isoform 1', 1037).
n('NP_001406.1', 'Prot_Name', 'eukaryotic translation initiation factor 2, subunit 3 gamma, 52kDa', 1038).
n('NP_006280.2', 'Prot_Name', 'talin 1', 1039).
n('NP_009168.3', 'Prot_Name', 'SP140 nuclear body protein isoform 1', 1040).
n('NP_005489.2', 'Prot_Name', 'adaptor-related protein complex 1, mu 2 subunit', 1041).
n('NP_001191.1', 'Prot_Name', 'bone morphogenetic protein 2 preproprotein', 1042).
n('NP_003186.1', 'Prot_Name', 'transcription elongation factor A protein 2 isoform a', 1043).
n('NP_066268.1', 'Prot_Name', 'guanine nucleotide binding protein, alpha activating polypeptide O', 1044).
n('NP_005010.2', 'Prot_Name', 'phosphodiesterase 1A, calmodulin-dependent isoform 1', 1045).
n('NP_002793.2', 'Prot_Name', 'proteasome 26S ATPase subunit 1', 1046).
n('NP_005551.3', 'Prot_Name', 'laminin alpha 5', 1047).
n('NP_001274.1', 'Prot_Name', 'adaptor-related protein complex 1, sigma 1 subunit isoform 1', 1048).
n('NP_775188.1', 'Prot_Name', 'cytoplasmic nuclear factor of activated T-cells 3 isoform 1', 1049).
n('NP_067629.2', 'Prot_Name', 'tripartite motif protein 34 isoform 1', 1050).
n('NP_056281.1', 'Prot_Name', 'protein tyrosine phosphatase, non-receptor type 23', 1051).
n('NP_006234.1', 'Prot_Name', 'protein phosphatase 2, regulatory subunit B ', 1052).
n('NP_036611.2', 'Prot_Name', 'tyrosine 3-monooxygenase/tryptophan 5-monooxygenase activation protein, gamma polypeptide', 1053).
n('NP_005270.2', 'Prot_Name', 'G protein-coupled receptor 1', 1054).
n('NP_005553.1', 'Prot_Name', 'laminin, gamma 2 isoform a precursor', 1055).
n('NP_002115.1', 'Prot_Name', 'major histocompatibility complex, class II, DR beta 1 precursor', 1056).
n('NP_000592.3', 'Prot_Name', 'hepatocyte growth factor isoform 1 preproprotein', 1057).
n('NP_000584.2', 'Prot_Name', 'transporter 1, ATP-binding cassette, sub-family B', 1058).
n('NP_003143.2', 'Prot_Name', 'signal transducer and activator of transcription 5A', 1059).
n('NP_002745.1', 'Prot_Name', 'mitogen-activated protein kinase 13', 1060).
n('NP_000519.2', 'Prot_Name', 'MAN2B1: mannosidase, alpha, class 2B, member 1', 1061).
n('NP_110383.1', 'Prot_Name', 'transcription factor 7-like 2 ', 1062).
n('NP_005644.2', 'Prot_Name', 'transcription factor CP2', 1063).
n('NP_631961.1', 'Prot_Name', 'TBP-associated factor 15 isoform 1', 1064).
n('NP_001060.1', 'Prot_Name', 'tubulin, beta 2', 1065).
n('NP_001488.2', 'Prot_Name', 'UDP-Gal:betaGlcNAc beta 1,4- galactosyltransferase 1, membrane-bound form', 1066).
n('NP_006048.1', 'Prot_Name', 'B3GALT5: UDP-Gal:betaGlcNAc beta 1,3-galactosyltransferase, polypeptide 5', 1067).
n('NP_003245.1', 'Prot_Name', 'tissue inhibitor of metalloproteinase 1 precursor', 1068).
n('NP_001057.1', 'Prot_Name', 'tumor necrosis factor receptor 2 precursor', 1069).
n('NP_733821.1', 'Prot_Name', 'lamin A/C isoform 1 precursor', 1070).
n('NP_056085.1', 'Prot_Name', 'adenylate cyclase 6 isoform a', 1071).
n('NP_821133.1', 'Prot_Name', 'tubulin, beta', 1072).
n('NP_000749.2', 'Prot_Name', 'colony stimulating factor 2 precursor', 1073).
n('NP_002786.2', 'Prot_Name', 'proteasome beta 3 subunit', 1074).
n('NP_005181.2', 'Prot_Name', 'cyclin C isoform a', 1075).
n('NP_001770.1', 'Prot_Name', 'CD58 antigen, ', 1076).
n('NP_066565.1', 'Prot_Name', 'N-myristoyltransferase 1', 1077).
n('NP_055791.1', 'Prot_Name', 'programmed cell death 11', 1078).
n('NP_056089.1', 'Prot_Name', 'MAN2B2: mannosidase, alpha, class 2B, member 2', 1079).
n('NP_003103.2', 'Prot_Name', 'Sp4 transcription factor', 1080).
n('NP_001448.2', 'Prot_Name', 'filamin B, beta ', 1081).
n('NP_000777.1', 'Prot_Name', 'cytochrome P450, family 51', 1082).
n('NP_009039.1', 'Prot_Name', 'elongin B isoform a', 1083).
n('NP_000572.2', 'Prot_Name', 'glutathione peroxidase 1 isoform 1', 1084).
n('NP_002363.2', 'Prot_Name', 'MAN2A1: mannosidase, alpha, class 2A, member 1', 1085).
n('NP_002594.1', 'Prot_Name', 'phosphodiesterase 7A isoform a', 1086).
n('NP_001092.1', 'Prot_Name', 'beta actin', 1087).
n('NP_003484.1', 'Prot_Name', 'H3 histone family, member T', 1088).
n('NP_003176.2', 'Prot_Name', 'TBP-associated factor 4', 1089).
n('NP_005914.1', 'Prot_Name', 'mitogen-activated protein kinase kinase kinase 5', 1090).
n('NP_116021.2', 'Prot_Name', 'poly', 1091).
n('NP_006550.1', 'Prot_Name', 'KH domain containing, RNA binding, signal transduction associated 1', 1092).
n('NP_075045.2', 'Prot_Name', 'poly', 1093).
n('NP_001447.2', 'Prot_Name', 'filamin A, alpha', 1094).
n('NP_945345.1', 'Prot_Name', 'TGM6: transglutaminase 6', 1095).
n('NP_002960.2', 'Prot_Name', 'mitogen-activated protein kinase 12', 1096).
n('NP_005637.3', 'Prot_Name', 'TAR RNA binding protein 1', 1097).
n('NP_000953.2', 'Prot_Name', 'prostaglandin-endoperoxide synthase 1 isoform 1 precursor', 1098).
n('NP_002413.1', 'Prot_Name', 'matrix metalloproteinase 3 preproprotein', 1099).
n('NP_005635.1', 'Prot_Name', 'TAF12 RNA polymerase II, TATA box binding protein ', 1100).
n('NP_001798.1', 'Prot_Name', 'CEL: carboxyl ester lipase ', 1101).
n('NP_001348.2', 'Prot_Name', 'DEAH ', 1102).
n('NP_000506.2', 'Prot_Name', 'growth hormone 1 isoform 1', 1103).
n('NP_002761.1', 'Prot_Name', 'protease, serine, 2 preproprotein', 1104).
n('NP_612639.2', 'Prot_Name', 'TBP-associated factor 8', 1105).
n('NP_066406.1', 'Prot_Name', 'H2B histone family, member F', 1106).
n('NP_002365.3', 'Prot_Name', 'microtubule-associated protein 2 isoform 1', 1107).
n('NP_001105.1', 'Prot_Name', 'adenylate cyclase 7', 1108).
n('NP_031368.1', 'Prot_Name', 'nucleoporin like 2', 1109).
n('NP_116126.2', 'Prot_Name', 'lamin B2', 1110).
n('NP_001941.2', 'Prot_Name', 'E2F transcription factor 4', 1111).
n('NP_005945.1', 'Prot_Name', 'metallothionein 3', 1112).
n('NP_000291.1', 'Prot_Name', 'phospholipase A2, group IIA', 1113).
n('NP_037506.2', 'Prot_Name', 'programmed cell death 6 interacting protein', 1114).
n('NP_778225.1', 'Prot_Name', 'histone H2B', 1115).
n('NP_001175.1', 'Prot_Name', 'ataxia telangiectasia and Rad3 related protein', 1116).
n('NP_005550.2', 'Prot_Name', 'laminin, alpha 1 precursor', 1117).
n('NP_000576.1', 'Prot_Name', 'interleukin 15 preproprotein', 1118).
n('NP_008858.1', 'Prot_Name', 'ST3GAL2: ST3 beta-galactoside alpha-2,3-sialyltransferase 2', 1119).
n('NP_002931.2', 'Prot_Name', 'ATP-binding cassette, sub-family E, member 1', 1120).
n('NP_036336.1', 'Prot_Name', 'general transcription factor IIIC, polypeptide 4, 90kDa', 1121).
n('NP_858045.1', 'Prot_Name', 'nuclear receptor coactivator 3 isoform a', 1122).
n('NP_006401.2', 'Prot_Name', 'HIV-1 Tat interactive protein 2, 30kDa', 1123).
n('NP_055874.1', 'Prot_Name', 'talin 2', 1124).
n('NP_001949.1', 'Prot_Name', 'eukaryotic translation elongation factor 1 alpha 2', 1125).
n('NP_002636.1', 'Prot_Name', 'phosphoinositide-3-kinase, class 2, alpha polypeptide', 1126).
n('NP_065149.2', 'Prot_Name', 'gamma isoform of regulatory subunit B55, protein phosphatase 2 isoform a', 1127).
n('NP_006697.2', 'Prot_Name', 'transcription elongation regulator 1 isoform 1', 1128).
n('NP_002402.1', 'Prot_Name', 'secretoglobin, family 2A, member 2', 1129).
n('NP_002282.1', 'Prot_Name', 'laminin, beta 1 precursor', 1130).
n('NP_003734.3', 'Prot_Name', 'nuclear receptor coactivator 1 isoform 1', 1131).
n('NP_061823.1', 'Prot_Name', 'major histocompatibility complex, class I, F precursor', 1132).
n('NP_951038.1', 'Prot_Name', 'MyoD family inhibitor domain containing isoform p40', 1133).
n('NP_002202.2', 'Prot_Name', 'integrin beta 1 isoform 1A precursor', 1134).
n('NP_004610.1', 'Prot_Name', 'TNF receptor-associated factor 5', 1135).
n('NP_116093.1', 'Prot_Name', 'tubulin alpha 6', 1136).
n('NP_005899.3', 'Prot_Name', 'MANBA: mannosidase, beta A, lysosomal', 1137).
n('NP_003003.3', 'Prot_Name', 'secreted frizzled-related protein 1', 1138).
n('NP_005025.1', 'Prot_Name', 'DNA directed RNA polymerase II polypeptide K', 1139).
n('NP_002494.2', 'Prot_Name', 'nuclear factor of kappa light polypeptide gene enhancer in B-cells inhibitor, beta isoform a', 1140).
n('NP_003362.2', 'Prot_Name', 'vav 2 oncogene', 1141).
n('NP_001907.2', 'Prot_Name', 'cytochrome c-1', 1142).
n('NP_005076.3', 'Prot_Name', 'nucleoporin 214kDa', 1143).
n('NP_036340.1', 'Prot_Name', 'histidyl-tRNA synthetase-like', 1144).
n('NP_620590.2', 'Prot_Name', 'mitogen-activated protein kinase 15', 1145).
n('NP_004059.2', 'Prot_Name', 'adaptor-related protein complex 2, mu 1 subunit isoform a', 1146).
n('NP_001507.2', 'Prot_Name', 'general transcription factor IIH, polypeptide 3, 34kDa', 1147).
n('NP_002596.1', 'Prot_Name', 'phosphodiesterase 8A isoform 1', 1148).
n('NP_000873.2', 'Prot_Name', 'interleukin 12A precursor', 1149).
n('NP_000601.3', 'Prot_Name', 'CD44 antigen isoform 1 precursor', 1150).
n('NP_001928.2', 'Prot_Name', 'dermatopontin precursor', 1151).
n('NP_066955.1', 'Prot_Name', 'protein phosphatase 3 ', 1152).
n('NP_057852.2', 'Prot_Name', 'Vpr', 1153).
n('NP_005154.2', 'Prot_Name', 'v-akt murine thymoma viral oncogene homolog 1', 1154).
n('NP_003227.1', 'Prot_Name', 'transforming growth factor, alpha', 1155).
n('NP_006145.2', 'Prot_Name', 'neural precursor cell expressed, developmentally down-regulated 4 isoform 1', 1156).
n('NP_000213.1', 'Prot_Name', 'v-kit Hardy-Zuckerman 4 feline sarcoma viral oncogene homolog precursor', 1157).
n('NP_115914.1', 'Prot_Name', 'tubulin, beta 6', 1158).
n('NP_057854.1', 'Prot_Name', 'Rev', 1159).
n('NP_066953.1', 'Prot_Name', 'peptidylprolyl isomerase A', 1160).
n('NP_078809.2', 'Prot_Name', 'carbohydrate ', 1161).
n('NP_003229.1', 'Prot_Name', 'transforming growth factor, beta 2', 1162).
n('NP_002109.1', 'Prot_Name', 'major histocompatibility complex, class II, DM beta precursor', 1163).
n('NP_000312.2', 'Prot_Name', 'retinoblastoma 1', 1164).
n('NP_002297.2', 'Prot_Name', 'galectin 3', 1165).
n('NP_004119.1', 'Prot_Name', 'general transcription factor IIF, polypeptide 2 ', 1166).
n('NP_001211.3', 'Prot_Name', 'calcium/calmodulin-dependent protein kinase IIB isoform 1', 1167).
n('NP_002195.1', 'Prot_Name', 'integrin alpha 3 isoform a precursor', 1168).
n('NP_005892.1', 'Prot_Name', 'Sma- and Mad-related protein 2', 1169).
n('NP_055453.2', 'Prot_Name', 'PLCH2: phospholipase C, eta 2', 1170).
n('NP_002164.1', 'Prot_Name', 'interferon, alpha 16', 1171).
n('NP_003533.1', 'Prot_Name', 'H4 histone family, member G', 1172).
n('NP_055404.1', 'Prot_Name', 'PLA2G2E: phospholipase A2, group IIE', 1173).
n('NP_036478.2', 'Prot_Name', 'nucleoporin 62kDa', 1174).
n('NP_001449.3', 'Prot_Name', 'gamma filamin', 1175).
n('NP_783320.2', 'Prot_Name', 'metallothionein E', 1176).
n('NP_071912.2', 'Prot_Name', 'CHST8: carbohydrate ', 1177).
n('NP_002399.1', 'Prot_Name', 'MGAT2: mannosyl ', 1178).
n('NP_005378.4', 'Prot_Name', 'nucleoporin 98kD isoform 3', 1179).
n('NP_734466.1', 'Prot_Name', 'histone H2A', 1180).
n('NP_003248.3', 'Prot_Name', 'tight junction protein 1 isoform a', 1181).
n('NP_002733.2', 'Prot_Name', 'protein kinase D1', 1182).
n('NP_002168.1', 'Prot_Name', 'interferon, omega 1', 1183).
n('NP_008839.2', 'Prot_Name', 'ras-related C3 botulinum toxin substrate 1 isoform Rac1', 1184).
n('NP_001829.1', 'Prot_Name', 'chemokine ', 1185).
n('NP_002709.2', 'Prot_Name', 'protein phosphatase 2, regulatory subunit B'', alpha isoform 1', 1186).
n('NP_005573.1', 'Prot_Name', 'CD180 antigen', 1187).
n('NP_001276.2', 'Prot_Name', 'chloride channel, calcium activated, family member 1 precursor', 1188).
n('NP_002863.1', 'Prot_Name', 'ras-related C3 botulinum toxin substrate 2', 1189).
n('NP_001777.1', 'Prot_Name', 'cell division cycle 2 protein isoform 1', 1190).
n('NP_002735.3', 'Prot_Name', 'protein kinase C, zeta isoform 1', 1191).
n('NP_065433.2', 'Prot_Name', 'adenylate cyclase 2', 1192).
n('NP_853510.1', 'Prot_Name', 'small GTPase protein E-Ras', 1193).
n('NP_060737.1', 'Prot_Name', 'H2A histone family, member J isoform 1', 1194).
n('NP_004707.2', 'Prot_Name', 'proprotein convertase subtilisin/kexin type 7 preproprotein', 1195).
n('NP_003189.1', 'Prot_Name', 'elongin A', 1196).
n('NP_004315.1', 'Prot_Name', 'BCL2-associated X protein isoform beta', 1197).
n('NP_004703.1', 'Prot_Name', 'hepatocyte growth factor-regulated tyrosine kinase substrate', 1198).
n('NP_000390.2', 'Prot_Name', 'early growth response 2 protein', 1199).
n('NP_113610.2', 'Prot_Name', 'CHST9: carbohydrate ', 1200).
n('NP_751914.1', 'Prot_Name', 'interleukin 15 preproprotein', 1201).
n('NP_056271.2', 'Prot_Name', 'cofactor of BRCA1', 1202).
n('NP_005561.1', 'Prot_Name', 'lectin, mannose-binding, 1 precursor', 1203).
n('NP_037479.1', 'Prot_Name', 'replication protein A4, 34kDa', 1204).
n('NP_054829.2', 'Prot_Name', 'protein phosphatase 1 regulatory inhibitor subunit 8 isoform alpha', 1205).
n('NP_055615.8', 'Prot_Name', 'engulfment and cell motility 1 isoform 1', 1206).
n('NP_003835.2', 'Prot_Name', 'tumor necrosis factor receptor superfamily, member 10a', 1207).
n('NP_001070.2', 'Prot_Name', 'zeta-chain associated protein kinase 70kDa isoform 1', 1208).
n('NP_002087.1', 'Prot_Name', 'general transcription factor IIF, polypeptide 1, 74kDa', 1209).
n('NP_006022.3', 'Prot_Name', 'pericentrin ', 1210).
n('NP_002107.3', 'Prot_Name', 'major histocompatibility complex, class I, A precursor', 1211).
n('NP_945327.1', 'Prot_Name', 'TH1-like protein', 1212).
n('NP_060496.2', 'Prot_Name', 'phosphofurin acidic cluster sorting protein 1', 1213).
n('NP_006245.2', 'Prot_Name', 'protein kinase C, delta', 1214).
n('NP_003537.1', 'Prot_Name', 'H4 histone family, member K', 1215).
n('NP_060607.1', 'Prot_Name', 'HMT1 hnRNP methyltransferase-like 6', 1216).
n('NP_000202.2', 'Prot_Name', 'integrin, beta 2 precursor', 1217).
n('NP_000629.3', 'Prot_Name', 'vitronectin precursor', 1218).
n('NP_003833.3', 'Prot_Name', 'tumor necrosis factor receptor superfamily, member 10b isoform 1 precursor', 1219).
n('NP_006216.2', 'Prot_Name', 'phospholipase C, delta 1', 1220).
n('NP_001713.2', 'Prot_Name', 'polymerase ', 1221).
n('NP_003062.2', 'Prot_Name', 'helicase-like transcription factor', 1222).
n('NP_640340.2', 'Prot_Name', 'adenylate cyclase 4', 1223).
n('NP_003351.2', 'Prot_Name', 'UDP glycosyltransferase 8 ', 1224).
n('NP_000113.1', 'Prot_Name', 'excision repair cross-complementing rodent repair deficiency, complementation group 3', 1225).
n('NP_002261.2', 'Prot_Name', 'transportin 1', 1226).
n('NP_001895.1', 'Prot_Name', 'catenin ', 1227).
n('NP_002991.2', 'Prot_Name', 'succinate dehydrogenase complex, subunit B, iron sulfur ', 1228).
n('NP_776213.1', 'Prot_Name', 'interleukin 1 receptor antagonist isoform 2', 1229).
n('NP_001232.1', 'Prot_Name', 'cyclin T2 isoform a', 1230).
n('NP_006421.2', 'Prot_Name', 'chaperonin containing TCP1, subunit 4 ', 1231).
n('NP_002039.1', 'Prot_Name', 'growth arrest-specific 1', 1232).
n('NP_003503.1', 'Prot_Name', 'H2A histone family, member L', 1233).
n('NP_005616.2', 'Prot_Name', 'syntenin isoform 1', 1234).
n('NP_001039.1', 'Prot_Name', 'somatostatin preproprotein', 1235).
n('NP_116115.1', 'Prot_Name', 'phospholipase C, delta 4', 1236).
n('NP_002700.1', 'Prot_Name', 'protein phosphatase 1, catalytic subunit, beta isoform 1', 1237).
n('NP_002200.1', 'Prot_Name', 'integrin alpha L precursor', 1238).
n('NP_056988.3', 'Prot_Name', 'eukaryotic translation initiation factor 5B', 1239).
n('NP_000929.1', 'Prot_Name', 'DNA directed RNA polymerase II polypeptide B', 1240).
n('NP_116027.2', 'Prot_Name', 'GATA binding protein 2', 1241).
n('NP_579880.1', 'Prot_Name', 'capsid', 1242).
n('NP_149124.3', 'Prot_Name', '2,3-cyclic nucleotide 3 phosphodiesterase', 1243).
n('NP_005179.2', 'Prot_Name', 'Cas-Br-M ', 1244).
n('NP_001991.1', 'Prot_Name', 'Fc alpha receptor isoform a precursor', 1245).
n('NP_000920.1', 'Prot_Name', 'phospholipase A2, group V precursor', 1246).
n('NP_002795.2', 'Prot_Name', 'proteasome 26S ATPase subunit 3', 1247).
n('NP_057065.2', 'Prot_Name', 'calcium/calmodulin-dependent protein kinase IIA isoform 1', 1248).
n('NP_002828.2', 'Prot_Name', 'protein tyrosine phosphatase, receptor type, B precursor', 1249).
n('NP_005175.2', 'Prot_Name', 'calmodulin 3', 1250).
n('NP_002292.1', 'Prot_Name', 'LDHC: lactate dehydrogenase C', 1251).
n('NP_004567.1', 'Prot_Name', 'beta isoform of regulatory subunit B55, protein phosphatase 2 isoform a', 1252).
n('NP_077719.2', 'Prot_Name', 'notch 2 preproprotein', 1253).
n('NP_001511.2', 'Prot_Name', 'general transcription factor IIIC, polypeptide 1, alpha 220kDa', 1254).
n('NP_110448.2', 'Prot_Name', 'PLA2G12A: phospholipase A2, group XIIA', 1255).
n('NP_002560.1', 'Prot_Name', 'furin preproprotein', 1256).
n('NP_005517.1', 'Prot_Name', 'heat shock transcription factor 1', 1257).
n('NP_003083.1', 'Prot_Name', 'small nuclear ribonucleoprotein polypeptide B''', 1258).
n('NP_002113.2', 'Prot_Name', 'major histocompatibility complex, class II, DQ alpha 1 precursor', 1259).
n('NP_066022.2', 'Prot_Name', 'spectrin, beta, non-erythrocytic 4 isoform sigma1', 1260).
n('NP_001993.2', 'Prot_Name', 'Fc fragment of IgE, low affinity II, receptor for ', 1261).
n('NP_055320.4', 'Prot_Name', 'calcium-activated potassium channel beta 4 subunit', 1262).
n('NP_003214.1', 'Prot_Name', 'transcription factor AP-4 ', 1263).
n('NP_149020.2', 'Prot_Name', 'cyclin B3 isoform 3', 1264).
n('NP_006652.1', 'Prot_Name', 'phosphodiesterase 10A', 1265).
n('NP_000724.1', 'Prot_Name', 'CD3E antigen, epsilon polypeptide ', 1266).
n('NP_001604.1', 'Prot_Name', 'alpha 2 actin', 1267).
n('NP_000177.2', 'Prot_Name', 'complement factor H isoform a precursor', 1268).
n('NP_002219.1', 'Prot_Name', 'jun oncogene', 1269).
n('NP_003526.1', 'Prot_Name', 'H3 histone family, member J', 1270).
n('NP_001915.1', 'Prot_Name', 'growth arrest and DNA-damage-inducible, alpha', 1271).
n('NP_002802.2', 'Prot_Name', 'proteasome 26S non-ATPase subunit 7', 1272).
n('NP_005808.2', 'Prot_Name', 'mannose 6 phosphate receptor binding protein 1', 1273).
n('NP_004147.1', 'Prot_Name', 'protein phosphatase 2, catalytic subunit, beta isoform', 1274).
n('NP_003486.1', 'Prot_Name', 'H4 histone family, member M', 1275).
n('NP_000486.1', 'Prot_Name', 'COL4A5: collagen, type IV, alpha 5 ', 1276).
n('NP_006035.2', 'Prot_Name', 'histone deacetylase 6', 1277).
n('NP_116324.1', 'Prot_Name', 'metallothionein IV', 1278).
n('NP_003529.1', 'Prot_Name', 'H4 histone family, member A', 1279).
n('NP_000302.1', 'Prot_Name', 'prion protein preproprotein', 1280).
n('NP_005937.2', 'Prot_Name', 'metallothionein 1A', 1281).
n('NP_003524.1', 'Prot_Name', 'H3 histone family, member F', 1282).
n('NP_008819.1', 'Prot_Name', 'calmodulin 1', 1283).
n('NP_057399.1', 'Prot_Name', 'GULP, engulfment adaptor PTB domain containing 1', 1284).
n('NP_000616.3', 'Prot_Name', 'nitric oxide synthase 2A isoform 1', 1285).
n('NP_003134.1', 'Prot_Name', 'single-stranded DNA binding protein 1', 1286).
n('NP_115754.2', 'Prot_Name', 'eukaryotic translation elongation factor 1 delta isoform 1', 1287).
n('NP_002800.2', 'Prot_Name', 'proteasome 26S non-ATPase subunit 3', 1288).
n('NP_001393.1', 'Prot_Name', 'eukaryotic translation elongation factor 1 alpha 1', 1289).
n('NP_004094.3', 'Prot_Name', 'PTK2B protein tyrosine kinase 2 beta isoform a', 1290).
n('NP_003801.1', 'Prot_Name', 'tumor necrosis factor ', 1291).
n('NP_003520.1', 'Prot_Name', 'H3 histone family, member A', 1292).
n('NP_000042.3', 'Prot_Name', 'ataxia telangiectasia mutated protein isoform 1', 1293).
n('NP_001103.1', 'Prot_Name', 'ADARB1: adenosine deaminase, RNA-specific, B1 ', 1294).
n('NP_002435.1', 'Prot_Name', 'moesin', 1295).
n('NP_000108.1', 'Prot_Name', 'emerin', 1296).
n('NP_789782.1', 'Prot_Name', 'chromatin modifying protein 4B', 1297).
n('NP_001298.2', 'Prot_Name', 'claudin 7', 1298).
n('NP_006840.2', 'Prot_Name', 'protein disulfide isomerase-associated 2', 1299).
n('NP_066408.1', 'Prot_Name', 'H2A histone family, member P', 1300).
n('NP_004902.1', 'Prot_Name', 'protein disulfide isomerase-associated 4', 1301).
n('NP_002907.1', 'Prot_Name', 'replication factor C 4', 1302).
n('NP_008856.2', 'Prot_Name', 'splicing factor, arginine/serine-rich 5', 1303).
n('NP_079295.1', 'Prot_Name', 'tubulin, alpha 4', 1304).
n('NP_006067.3', 'Prot_Name', 'HIV-1 Rev-binding protein-like protein', 1305).
n('NP_127497.1', 'Prot_Name', 'NLR family, pyrin domain containing 1 isoform 1', 1306).
n('NP_588614.1', 'Prot_Name', 'phospholipase C delta 3', 1307).
n('NP_613075.1', 'Prot_Name', 'H2A histone family, member Y isoform 1', 1308).
n('NP_000893.2', 'Prot_Name', 'membrane metallo-endopeptidase', 1309).
n('NP_002215.1', 'Prot_Name', 'inositol 1,4,5-triphosphate receptor, type 3', 1310).
n('NP_006269.1', 'Prot_Name', 'ST3GAL4: ST3 beta-galactoside alpha-2,3-sialyltransferase 4', 1311).
n('NP_003522.1', 'Prot_Name', 'H3 histone family, member C', 1312).
n('NP_005943.1', 'Prot_Name', 'metallothionein 1X', 1313).
n('NP_758957.2', 'Prot_Name', 'complement component 1, q subcomponent, gamma polypeptide', 1314).
n('NP_006077.2', 'Prot_Name', 'tubulin, beta, 4', 1315).
n('NP_620116.1', 'Prot_Name', 'BCL2-associated X protein isoform alpha', 1316).
n('NP_061172.1', 'Prot_Name', 'ADARB2: adenosine deaminase, RNA-specific, B2 ', 1317).
n('NP_003343.1', 'Prot_Name', 'SMT3 suppressor of mif two 3 homolog 1 isoform a precursor', 1318).
n('NP_002778.1', 'Prot_Name', 'proteasome alpha 2 subunit', 1319).
n('NP_783316.2', 'Prot_Name', 'metallothionein 1E', 1320).
n('NP_002241.1', 'Prot_Name', 'intermediate conductance calcium-activated potassium channel protein 1', 1321).
n('NP_006836.1', 'Prot_Name', 'kinesin family member 2C', 1322).
n('NP_001754.2', 'Prot_Name', 'CD1A antigen precursor', 1323).
n('NP_006656.2', 'Prot_Name', 'heparanase', 1324).
n('NP_002408.3', 'Prot_Name', 'antigen identified by monoclonal antibody Ki-67', 1325).
n('NP_056532.2', 'Prot_Name', 'CD207, langerin', 1326).
n('NP_066289.2', 'Prot_Name', 'ubiquitin C', 1327).
n('NP_001739.1', 'Prot_Name', 'calpain 2, large subunit', 1328).
n('NP_036342.1', 'Prot_Name', 'TAT-interactive protein, 72-KD', 1329).
n('NP_003395.1', 'Prot_Name', 'tyrosine 3-monooxygenase/tryptophan 5-monooxygenase activation protein, beta polypeptide', 1330).
n('NP_203524.1', 'Prot_Name', 'c-K-ras2 protein isoform a', 1331).
n('NP_002146.2', 'Prot_Name', 'heat shock 70kDa protein 6 ', 1332).
n('NP_005307.1', 'Prot_Name', 'general transcription factor IIH, polypeptide 1 ', 1333).
n('NP_002323.1', 'Prot_Name', 'low density lipoprotein-related protein 1', 1334).
n('NP_005362.2', 'Prot_Name', 'methyltransferase-like protein 1 isoform a', 1335).
n('NP_002204.2', 'Prot_Name', 'integrin, beta 5', 1336).
n('NP_003391.1', 'Prot_Name', 'exportin 1', 1337).
n('NP_579876.2', 'Prot_Name', 'matrix', 1338).
n('NP_003364.1', 'Prot_Name', 'vinculin isoform VCL', 1339).
n('NP_000610.2', 'Prot_Name', 'interferon, gamma', 1340).
n('NP_006293.1', 'Prot_Name', 'GCS1: glucosidase I', 1341).
n('NP_000082.2', 'Prot_Name', 'alpha 3 type IV collagen isoform 1 precursor', 1342).
n('NP_000958.1', 'Prot_Name', 'ribosomal protein L3 isoform a', 1343).
n('NP_078917.2', 'Prot_Name', 'MANEA: mannosidase, endo-alpha', 1344).
n('NP_005337.1', 'Prot_Name', 'heat shock 70kDa protein 1B', 1345).
n('NP_001655.1', 'Prot_Name', 'ras homolog gene family, member A', 1346).
n('NP_005023.2', 'Prot_Name', 'plastin 3', 1347).
n('NP_066939.1', 'Prot_Name', 'brain adenylate cyclase 1', 1348).
n('NP_001926.2', 'Prot_Name', 'dipeptidylpeptidase IV', 1349).
n('NP_054888.2', 'Prot_Name', 'chromatin modifying protein 4A', 1350).
n('NP_000918.2', 'Prot_Name', 'ATP-binding cassette sub-family B member 1', 1351).
n('NP_003530.1', 'Prot_Name', 'H4 histone family, member B', 1352).
n('NP_002429.1', 'Prot_Name', 'mannose receptor C type 1 precursor', 1353).
n('NP_001758.1', 'Prot_Name', 'CD2 antigen ', 1354).
n('NP_002638.2', 'Prot_Name', 'phosphoinositide-3-kinase, class 3', 1355).
n('NP_002808.2', 'Prot_Name', 'proteasome 26S non-ATPase subunit 13 isoform 1', 1356).
n('NP_002722.1', 'Prot_Name', 'cAMP-dependent protein kinase catalytic subunit beta isoform 2', 1357).
n('NP_612808.1', 'Prot_Name', 'B-cell CLL/lymphoma 11B isoform 1', 1358).
n('NP_006209.2', 'Prot_Name', 'phosphoinositide-3-kinase, catalytic, alpha polypeptide', 1359).
n('NP_002687.1', 'Prot_Name', 'DNA directed RNA polymerase II polypeptide G', 1360).
n('NP_001887.1', 'Prot_Name', 'casein kinase 2, alpha prime polypeptide', 1361).
n('NP_005339.2', 'Prot_Name', 'heat shock protein 90kDa alpha ', 1362).
n('NP_612482.2', 'Prot_Name', 'Sp1 transcription factor', 1363).
n('NP_004074.2', 'Prot_Name', 'DNA-damage-inducible transcript 3', 1364).
n('NP_112592.1', 'Prot_Name', 'GLT8D2: glycosyltransferase 8 domain containing 2', 1365).
n('NP_006073.2', 'Prot_Name', 'tubulin, alpha, ubiquitous', 1366).
n('NP_001547.1', 'Prot_Name', 'inhibitor of kappa light polypeptide gene enhancer in B-cells, kinase beta', 1367).
n('NP_005162.1', 'Prot_Name', 'activating transcription factor 1', 1368).
n('NP_003280.2', 'Prot_Name', 'tropomyosin 2 ', 1369).
n('NP_001118.2', 'Prot_Name', 'adaptor-related protein complex 1 beta 1 subunit isoform a', 1370).
n('NP_002988.3', 'Prot_Name', 'syndecan 1 precursor', 1371).
n('NP_056007.1', 'Prot_Name', 'phosphoinositide-specific phospholipase C beta 1 isoform a', 1372).
n('NP_003535.1', 'Prot_Name', 'H4 histone family, member I', 1373).
n('NP_002131.2', 'Prot_Name', 'heterogeneous nuclear ribonucleoprotein K isoform a', 1374).
n('NP_008998.1', 'Prot_Name', 'MYST histone acetyltransferase 2', 1375).
n('NP_002740.2', 'Prot_Name', 'mitogen-activated protein kinase 7 isoform 1', 1376).
n('NP_000960.2', 'Prot_Name', 'ribosomal protein L5', 1377).
n('NP_002238.2', 'Prot_Name', 'large conductance calcium-activated potassium channel subfamily M alpha member 1 isoform b', 1378).
n('NP_000627.2', 'Prot_Name', 'manganese superoxide dismutase isoform A precursor', 1379).
n('NP_055018.2', 'Prot_Name', 'adaptor-related protein complex 2, alpha 1 subunit isoform 1', 1380).
n('NP_005787.1', 'Prot_Name', 'nuclear transport factor 2', 1381).
n('NP_002986.1', 'Prot_Name', 'chemokine ', 1382).
n('NP_002742.3', 'Prot_Name', 'mitogen-activated protein kinase 11', 1383).
n('NP_000791.1', 'Prot_Name', 'fibroblast growth factor 1 ', 1384).
n('NP_000445.1', 'Prot_Name', 'superoxide dismutase 1, soluble', 1385).
n('NP_065390.1', 'Prot_Name', 'nuclear factor of kappa light polypeptide gene enhancer in B-cells inhibitor, alpha', 1386).
n('NP_005557.1', 'Prot_Name', 'lactate dehydrogenase A', 1387).
n('NP_001034658.1', 'Prot_Name', 'adaptor-related protein complex 1, sigma 3 subunit', 1388).
n('NP_003277.1', 'Prot_Name', 'DNA topoisomerase I', 1389).
n('NP_067674.2', 'Prot_Name', 'Fc fragment of IgG, low affinity IIa, receptor for ', 1390).
n('NP_001003818.1', 'Prot_Name', 'tripartite motif-containing 6 isoform 1', 1391).
n('NP_061984.2', 'Prot_Name', 'major histocompatibility complex, class II, DR alpha precursor', 1392).
n('NP_000167.1', 'Prot_Name', 'nuclear receptor subfamily 3, group C, member 1 isoform alpha', 1393).
n('NP_000369.3', 'Prot_Name', 'Wilms tumor 1 isoform A', 1394).
n('NP_002040.1', 'Prot_Name', 'GATA binding protein 1', 1395).
n('NP_003012.1', 'Prot_Name', 'small glutamine-rich tetratricopeptide', 1396).
n('NP_004949.1', 'Prot_Name', 'FK506 binding protein 12-rapamycin associated protein 1', 1397).
n('NP_000430.3', 'Prot_Name', 'PCSK1: proprotein convertase subtilisin/kexin type 1', 1398).
n('NP_002707.3', 'Prot_Name', 'beta isoform of regulatory subunit A, protein phosphatase 2 isoform a', 1399).
n('NP_003338.1', 'Prot_Name', 'ubiquitin-conjugating enzyme E2L 3 isoform 1', 1400).
n('NP_612211.1', 'Prot_Name', 'polymerase ', 1401).
n('NP_000005.2', 'Prot_Name', 'alpha-2-macroglobulin precursor', 1402).
n('NP_003010.4', 'Prot_Name', 'pulmonary surfactant-associated protein D precursor', 1403).
n('NP_000367.1', 'Prot_Name', 'vitamin D ', 1404).
n('NP_002782.1', 'Prot_Name', 'proteasome alpha 6 subunit', 1405).
n('NP_000534.3', 'Prot_Name', 'sphingomyelin phosphodiesterase 1, acid lysosomal isoform 1 precursor', 1406).
n('NP_002105.2', 'Prot_Name', 'human immunodeficiency virus type I enhancer binding protein 1', 1407).
n('NP_003064.2', 'Prot_Name', 'SWI/SNF related, matrix associated, actin dependent regulator of chromatin, subfamily b, member 1 isoform a', 1408).
n('NP_055315.2', 'Prot_Name', 'HIV TAT specific factor 1', 1409).
n('NP_000169.1', 'Prot_Name', 'glutathione synthetase', 1410).
n('NP_705927.1', 'Prot_Name', 'reverse transcriptase', 1411).
n('NP_000930.1', 'Prot_Name', 'proopiomelanocortin preproprotein', 1412).
n('NP_000198.1', 'Prot_Name', 'proinsulin precursor', 1413).
n('NP_005614.2', 'Prot_Name', 'small inducible cytokine A8 precursor', 1414).
n('NP_036249.1', 'Prot_Name', 'chromobox homolog 5 ', 1415).
n('NP_002074.2', 'Prot_Name', 'gastrointestinal glutathione peroxidase 2', 1416).
n('NP_004397.1', 'Prot_Name', 'DMBT1: deleted in malignant brain tumors 1 isoform a ', 1417).
n('NP_001666.2', 'Prot_Name', 'activating transcription factor 4', 1418).
n('NP_004915.2', 'Prot_Name', 'actinin, alpha 4', 1419).
n('NP_116020.1', 'Prot_Name', 'hepatoma-derived growth factor-related protein 2 isoform 2', 1420).
n('NP_000565.1', 'Prot_Name', 'decay accelerating factor for complement', 1421).
n('NP_003697.1', 'Prot_Name', 'phospholipase A2, group IVC', 1422).
n('NP_000936.1', 'Prot_Name', 'protein phosphatase 3, regulatory subunit B, alpha isoform 1', 1423).
n('NP_031382.1', 'Prot_Name', 'laminin, beta 4', 1424).
n('NP_000596.2', 'Prot_Name', 'interferon, alpha 2', 1425).
n('NP_055429.1', 'Prot_Name', 'proteasome ', 1426).
n('NP_898883.1', 'Prot_Name', 'cAMP responsive element modulator isoform v', 1427).
n('NP_000497.1', 'Prot_Name', 'coagulation factor II precursor', 1428).
n('NP_001743.1', 'Prot_Name', 'catalase', 1429).
n('NP_000594.2', 'Prot_Name', 'nitric oxide synthase 3 ', 1430).
n('NP_000563.1', 'Prot_Name', 'interleukin 10 precursor', 1431).
n('NP_001726.2', 'Prot_Name', 'complement component 5', 1432).
n('NP_066390.1', 'Prot_Name', 'H2A histone family, member A', 1433).
n('NP_002422.1', 'Prot_Name', 'menage a trois 1 ', 1434).
n('NP_005780.2', 'Prot_Name', 'proteasome activator subunit 3 isoform 1', 1435).
n('NP_006111.2', 'Prot_Name', 'major histocompatibility complex, class II, DM alpha precursor', 1436).
n('NP_006270.1', 'Prot_Name', 'ST3GAL3: ST3 beta-galactoside alpha-2,3-sialyltransferase 3', 1437).
n('NP_009330.1', 'Prot_Name', 'signal transducer and activator of transcription 1 isoform alpha', 1438).
n('NP_005177.2', 'Prot_Name', 'calpain 1, large subunit', 1439).
n('NP_005940.1', 'Prot_Name', 'metallothionein 1F', 1440).
n('NP_058627.1', 'Prot_Name', 'NOX4: NADPH oxidase 4', 1441).
n('NP_000034.1', 'Prot_Name', 'tumor necrosis factor receptor superfamily, member 6 isoform 1 precursor', 1442).
n('NP_000623.2', 'Prot_Name', 'integrin alpha M precursor', 1443).
n('NP_004588.1', 'Prot_Name', 'small nuclear ribonucleoprotein polypeptide D2', 1444).
n('NP_006690.1', 'Prot_Name', 'MAN1A2: mannosidase, alpha, class 1A, member 2', 1445).
n('NP_002155.1', 'Prot_Name', 'indoleamine-pyrrole 2,3 dioxygenase', 1446).
n('NP_001719.2', 'Prot_Name', 'basigin isoform 1', 1447).
n('NP_765978.1', 'Prot_Name', 'nuclear factor of activated T-cells, cytosolic component 1 isoform A', 1448).
n('NP_005418.1', 'Prot_Name', 'tumor protein p73', 1449).
n('NP_006237.1', 'Prot_Name', 'epsilon isoform of regulatory subunit B56, protein phosphatase 2A', 1450).
n('NP_002976.2', 'Prot_Name', 'small inducible cytokine A5 precursor', 1451).
n('NP_001622.1', 'Prot_Name', 'ALPI: alkaline phosphomonoesterase, intestinal', 1452).
n('NP_006104.4', 'Prot_Name', 'vav 3 oncogene isoform 1', 1453).
n('NP_000061.1', 'Prot_Name', 'calpain 3 isoform a', 1454).
n('NP_005974.2', 'Prot_Name', 'S-phase kinase-associated protein 2 isoform 1', 1455).
n('NP_002973.1', 'Prot_Name', 'small inducible cytokine A2 precursor', 1456).
n('NP_003945.2', 'Prot_Name', 'mitogen-activated protein kinase kinase kinase 14', 1457).
n('NP_000357.3', 'Prot_Name', 'tropomyosin 1 alpha chain isoform 5', 1458).
n('NP_001871.2', 'Prot_Name', 'activating transcription factor 2', 1459).
n('NP_852136.1', 'Prot_Name', 'replication factor C 2 ', 1460).
n('NP_066024.1', 'Prot_Name', 'GBA3: glucosidase, beta, acid 3 ', 1461).
n('NP_004393.1', 'Prot_Name', 'DNA fragmentation factor, 40 kD, beta polypeptide isoform 1', 1462).
n('NP_005960.1', 'Prot_Name', 'nucleosome assembly protein 1-like 4', 1463).
n('NP_001156.1', 'Prot_Name', 'baculoviral IAP repeat-containing protein 3', 1464).
n('NP_005216.1', 'Prot_Name', 'E2F transcription factor 1', 1465).
n('NP_005523.3', 'Prot_Name', 'interferon, alpha-inducible protein 27', 1466).
n('NP_003788.2', 'Prot_Name', 'embryonic ectoderm development isoform a', 1467).
n('NP_001012679.1', 'Prot_Name', 'SLC3A2: solute carrier family 3 ', 1468).
n('NP_002352.1', 'Prot_Name', 'myelin associated glycoprotein isoform a precursor', 1469).
n('NP_000561.2', 'Prot_Name', 'low affinity immunoglobulin gamma Fc region receptor III-B precursor', 1470).

n('NP_789740.1', 'type', 'hiv', 0).
n('NP_579881.1', 'type', 'hiv', 1).
n('NP_579883.1', 'type', 'hiv', 2).
n('NP_705928.1', 'type', 'hiv', 3).
n('NP_057854.1', 'type', 'hiv', 4).
n('NP_057850.1', 'type', 'hiv', 5).
n('NP_787042.1', 'type', 'hiv', 6).
n('NP_579895.1', 'type', 'hiv', 7).
n('NP_057857.2', 'type', 'hiv', 8).
n('NP_705927.1', 'type', 'hiv', 9).
n('NP_057852.2', 'type', 'hiv', 10).
n('NP_057855.1', 'type', 'hiv', 11).
n('NP_057851.1', 'type', 'hiv', 12).
n('NP_057856.1', 'type', 'hiv', 13).
n('NP_057853.1', 'type', 'hiv', 14).
n('NP_705926.1', 'type', 'hiv', 15).
n('NP_579880.1', 'type', 'hiv', 16).
n('NP_579894.2', 'type', 'hiv', 17).
n('NP_579876.2', 'type', 'hiv', 18).
n('NP_001460.1', 'type', 'human', 19).
n('NP_004912.2', 'type', 'human', 20).
n('NP_945353.1', 'type', 'human', 21).
n('NP_004368.1', 'type', 'human', 22).
n('NP_004926.1', 'type', 'human', 23).
n('NP_005092.1', 'type', 'human', 24).
n('NP_000469.3', 'type', 'human', 25).
n('NP_803187.1', 'type', 'human', 26).
n('NP_066401.2', 'type', 'human', 27).
n('NP_005573.1', 'type', 'human', 28).
n('NP_003118.1', 'type', 'human', 29).
n('NP_002179.2', 'type', 'human', 30).
n('NP_203524.1', 'type', 'human', 31).
n('NP_003772.1', 'type', 'human', 32).
n('NP_000923.1', 'type', 'human', 33).
n('NP_004374.1', 'type', 'human', 34).
n('NP_006861.1', 'type', 'human', 35).
n('NP_001092.1', 'type', 'human', 36).
n('NP_005539.1', 'type', 'human', 37).
n('NP_858045.1', 'type', 'human', 38).
n('NP_006408.2', 'type', 'human', 39).
n('NP_002111.1', 'type', 'human', 40).
n('NP_619725.2', 'type', 'human', 41).
n('NP_003692.1', 'type', 'human', 42).
n('NP_002582.2', 'type', 'human', 43).
n('NP_003989.2', 'type', 'human', 44).
n('NP_937983.2', 'type', 'human', 45).
n('NP_000166.2', 'type', 'human', 46).
n('NP_057287.2', 'type', 'human', 47).
n('NP_001428.1', 'type', 'human', 48).
n('NP_006248.1', 'type', 'human', 49).
n('NP_003186.1', 'type', 'human', 50).
n('NP_002529.1', 'type', 'human', 51).
n('NP_002640.2', 'type', 'human', 52).
n('NP_003645.1', 'type', 'human', 53).
n('NP_003770.1', 'type', 'human', 54).
n('NP_443202.3', 'type', 'human', 55).
n('NP_058544.2', 'type', 'human', 56).
n('NP_000610.2', 'type', 'human', 57).
n('NP_001195.2', 'type', 'human', 58).
n('NP_002850.1', 'type', 'human', 59).
n('NP_937784.2', 'type', 'human', 60).
n('NP_004098.1', 'type', 'human', 61).
n('NP_003832.2', 'type', 'human', 62).
n('NP_000380.1', 'type', 'human', 63).
n('NP_006523.1', 'type', 'human', 64).
n('NP_006087.2', 'type', 'human', 65).
n('NP_002260.2', 'type', 'human', 66).
n('NP_036472.2', 'type', 'human', 67).
n('NP_002808.2', 'type', 'human', 68).
n('NP_006191.2', 'type', 'human', 69).
n('NP_036346.1', 'type', 'human', 70).
n('NP_006136.1', 'type', 'human', 71).
n('NP_002289.1', 'type', 'human', 72).
n('NP_000599.1', 'type', 'human', 73).
n('NP_001006659.1', 'type', 'human', 74).
n('NP_116558.1', 'type', 'human', 75).
n('NP_068818.4', 'type', 'human', 76).
n('NP_056281.1', 'type', 'human', 77).
n('NP_015556.1', 'type', 'human', 78).
n('NP_848927.1', 'type', 'human', 79).
n('NP_036377.1', 'type', 'human', 80).
n('NP_057726.1', 'type', 'human', 81).
n('NP_005081.1', 'type', 'human', 82).
n('NP_002782.1', 'type', 'human', 83).
n('NP_002899.1', 'type', 'human', 84).
n('NP_006529.1', 'type', 'human', 85).
n('NP_000563.1', 'type', 'human', 86).
n('NP_006236.1', 'type', 'human', 87).
n('NP_000824.1', 'type', 'human', 88).
n('NP_072049.2', 'type', 'human', 89).
n('NP_057292.1', 'type', 'human', 90).
n('NP_004597.2', 'type', 'human', 91).
n('NP_036448.1', 'type', 'human', 92).
n('NP_000565.1', 'type', 'human', 93).
n('NP_006065.2', 'type', 'human', 94).
n('NP_000594.2', 'type', 'human', 95).
n('NP_000203.2', 'type', 'human', 96).
n('NP_008974.5', 'type', 'human', 97).
n('NP_000143.2', 'type', 'human', 98).
n('NP_006223.2', 'type', 'human', 99).
n('NP_002116.2', 'type', 'human', 100).
n('NP_821133.1', 'type', 'human', 101).
n('NP_000749.2', 'type', 'human', 102).
n('NP_005181.2', 'type', 'human', 103).
n('NP_001057.1', 'type', 'human', 104).
n('NP_003508.1', 'type', 'human', 105).
n('NP_066565.1', 'type', 'human', 106).
n('NP_599150.1', 'type', 'human', 107).
n('NP_001447.2', 'type', 'human', 108).
n('NP_002786.2', 'type', 'human', 109).
n('NP_003245.1', 'type', 'human', 110).
n('NP_001770.1', 'type', 'human', 111).
n('NP_002365.3', 'type', 'human', 112).
n('NP_002745.1', 'type', 'human', 113).
n('NP_055063.1', 'type', 'human', 114).
n('NP_002612.1', 'type', 'human', 115).
n('NP_000592.3', 'type', 'human', 116).
n('NP_000584.2', 'type', 'human', 117).
n('NP_000401.1', 'type', 'human', 118).
n('NP_006269.1', 'type', 'human', 119).
n('NP_006833.2', 'type', 'human', 120).
n('NP_110383.1', 'type', 'human', 121).
n('NP_000616.3', 'type', 'human', 122).
n('NP_631961.1', 'type', 'human', 123).
n('NP_064529.4', 'type', 'human', 124).
n('NP_002960.2', 'type', 'human', 125).
n('NP_004055.1', 'type', 'human', 126).
n('NP_006550.1', 'type', 'human', 127).
n('NP_036532.1', 'type', 'human', 128).
n('NP_005635.1', 'type', 'human', 129).
n('NP_005378.4', 'type', 'human', 130).
n('NP_001348.2', 'type', 'human', 131).
n('NP_005637.3', 'type', 'human', 132).
n('NP_000953.2', 'type', 'human', 133).
n('NP_000518.1', 'type', 'human', 134).
n('NP_000777.1', 'type', 'human', 135).
n('NP_002435.1', 'type', 'human', 136).
n('NP_000572.2', 'type', 'human', 137).
n('NP_002882.3', 'type', 'human', 138).
n('NP_003103.2', 'type', 'human', 139).
n('NP_003124.1', 'type', 'human', 140).
n('NP_003484.1', 'type', 'human', 141).
n('NP_003176.2', 'type', 'human', 142).
n('NP_005914.1', 'type', 'human', 143).
n('NP_002363.2', 'type', 'human', 144).
n('NP_002594.1', 'type', 'human', 145).
n('NP_003134.1', 'type', 'human', 146).
n('NP_000393.4', 'type', 'human', 147).
n('NP_002101.2', 'type', 'human', 148).
n('NP_002797.2', 'type', 'human', 149).
n('NP_005185.2', 'type', 'human', 150).
n('NP_004040.1', 'type', 'human', 151).
n('NP_067628.1', 'type', 'human', 152).
n('NP_004346.1', 'type', 'human', 153).
n('NP_001274.1', 'type', 'human', 154).
n('NP_002996.1', 'type', 'human', 155).
n('NP_002567.3', 'type', 'human', 156).
n('NP_002017.1', 'type', 'human', 157).
n('NP_004796.1', 'type', 'human', 158).
n('NP_000919.1', 'type', 'human', 159).
n('NP_003371.2', 'type', 'human', 160).
n('NP_004313.1', 'type', 'human', 161).
n('NP_003905.1', 'type', 'human', 162).
n('NP_002040.1', 'type', 'human', 163).
n('NP_002810.1', 'type', 'human', 164).
n('NP_005561.1', 'type', 'human', 165).
n('NP_006564.1', 'type', 'human', 166).
n('NP_003236.2', 'type', 'human', 167).
n('NP_002084.2', 'type', 'human', 168).
n('NP_741979.1', 'type', 'human', 169).
n('NP_775188.1', 'type', 'human', 170).
n('NP_067629.2', 'type', 'human', 171).
n('NP_005010.2', 'type', 'human', 172).
n('NP_065149.2', 'type', 'human', 173).
n('NP_008833.1', 'type', 'human', 174).
n('NP_005270.2', 'type', 'human', 175).
n('NP_001004343.1', 'type', 'human', 176).
n('NP_002115.1', 'type', 'human', 177).
n('NP_002795.2', 'type', 'human', 178).
n('NP_006234.1', 'type', 'human', 179).
n('NP_036611.2', 'type', 'human', 180).
n('NP_001002029', 'type', 'human', 181).
n('NP_055072.3', 'type', 'human', 182).
n('NP_000570.1', 'type', 'human', 183).
n('NP_115564.1', 'type', 'human', 184).
n('NP_003607.1', 'type', 'human', 185).
n('NP_001941.2', 'type', 'human', 186).
n('NP_001191.1', 'type', 'human', 187).
n('NP_006824.2', 'type', 'human', 188).
n('NP_066268.1', 'type', 'human', 189).
n('NP_004224.1', 'type', 'human', 190).
n('NP_001719.2', 'type', 'human', 191).
n('NP_005489.2', 'type', 'human', 192).
n('NP_001406.1', 'type', 'human', 193).
n('NP_001287.2', 'type', 'human', 194).
n('NP_003535.1', 'type', 'human', 195).
n('NP_001252.1', 'type', 'human', 196).
n('NP_005634.1', 'type', 'human', 197).
n('NP_001737.1', 'type', 'human', 198).
n('NP_006194.2', 'type', 'human', 199).
n('NP_000924.2', 'type', 'human', 200).
n('NP_005524.1', 'type', 'human', 201).
n('NP_036437.1', 'type', 'human', 202).
n('NP_005654.2', 'type', 'human', 203).
n('NP_005564.1', 'type', 'human', 204).
n('NP_001997.4', 'type', 'human', 205).
n('NP_002590.1', 'type', 'human', 206).
n('NP_003828.2', 'type', 'human', 207).
n('NP_003132.2', 'type', 'human', 208).
n('NP_002742.3', 'type', 'human', 209).
n('NP_009217.3', 'type', 'human', 210).
n('NP_002458.2', 'type', 'human', 211).
n('NP_789846.1', 'type', 'human', 212).
n('NP_066409.1', 'type', 'human', 213).
n('NP_066951.1', 'type', 'human', 214).
n('NP_002118.1', 'type', 'human', 215).
n('NP_733821.1', 'type', 'human', 216).
n('NP_002780.1', 'type', 'human', 217).
n('NP_004615.2', 'type', 'human', 218).
n('NP_003773.1', 'type', 'human', 219).
n('NP_000598.1', 'type', 'human', 220).
n('NP_006428.2', 'type', 'human', 221).
n('NP_653278.2', 'type', 'human', 222).
n('NP_002167.1', 'type', 'human', 223).
n('NP_115951.2', 'type', 'human', 224).
n('NP_705690.2', 'type', 'human', 225).
n('NP_000580.1', 'type', 'human', 226).
n('NP_006451.1', 'type', 'human', 227).
n('NP_000089.1', 'type', 'human', 228).
n('NP_291032.2', 'type', 'human', 229).
n('NP_000248.2', 'type', 'human', 230).
n('NP_004588.1', 'type', 'human', 231).
n('NP_663745.1', 'type', 'human', 232).
n('NP_002750.1', 'type', 'human', 233).
n('NP_828848.3', 'type', 'human', 234).
n('NP_008835.5', 'type', 'human', 235).
n('NP_001654.1', 'type', 'human', 236).
n('NP_002799.3', 'type', 'human', 237).
n('NP_004561.2', 'type', 'human', 238).
n('NP_002464.1', 'type', 'human', 239).
n('NP_003007.2', 'type', 'human', 240).
n('NP_000826.2', 'type', 'human', 241).
n('NP_003071.2', 'type', 'human', 242).
n('NP_005960.1', 'type', 'human', 243).
n('NP_612564.1', 'type', 'human', 244).
n('NP_002628.1', 'type', 'human', 245).
n('NP_003365.1', 'type', 'human', 246).
n('NP_002352.1', 'type', 'human', 247).
n('NP_004258.2', 'type', 'human', 248).
n('NP_000738.2', 'type', 'human', 249).
n('NP_149124.3', 'type', 'human', 250).
n('NP_000566.3', 'type', 'human', 251).
n('NP_006050.3', 'type', 'human', 252).
n('NP_003510.1', 'type', 'human', 253).
n('NP_005841.1', 'type', 'human', 254).
n('NP_003801.1', 'type', 'human', 255).
n('NP_002453.1', 'type', 'human', 256).
n('NP_003537.1', 'type', 'human', 257).
n('NP_002728.1', 'type', 'human', 258).
n('NP_005639.1', 'type', 'human', 259).
n('NP_001959.1', 'type', 'human', 260).
n('NP_004891.3', 'type', 'human', 261).
n('NP_109587.1', 'type', 'human', 262).
n('NP_001955.1', 'type', 'human', 263).
n('NP_006246.2', 'type', 'human', 264).
n('NP_066289.2', 'type', 'human', 265).
n('NP_002981.2', 'type', 'human', 266).
n('NP_002042.1', 'type', 'human', 267).
n('NP_542160.1', 'type', 'human', 268).
n('NP_002244.1', 'type', 'human', 269).
n('NP_004850.1', 'type', 'human', 270).
n('NP_003793.2', 'type', 'human', 271).
n('NP_002126.2', 'type', 'human', 272).
n('NP_005175.2', 'type', 'human', 273).
n('NP_005760.1', 'type', 'human', 274).
n('NP_003528.1', 'type', 'human', 275).
n('NP_006500.2', 'type', 'human', 276).
n('NP_742097.1', 'type', 'human', 277).
n('NP_002730.1', 'type', 'human', 278).
n('NP_005504.1', 'type', 'human', 279).
n('NP_036580.2', 'type', 'human', 280).
n('NP_002297.2', 'type', 'human', 281).
n('NP_001946.2', 'type', 'human', 282).
n('NP_005150.1', 'type', 'human', 283).
n('NP_874369.1', 'type', 'human', 284).
n('NP_001728.1', 'type', 'human', 285).
n('NP_722560.1', 'type', 'human', 286).
n('NP_899200.1', 'type', 'human', 287).
n('NP_001026854.1', 'type', 'human', 288).
n('NP_002256.2', 'type', 'human', 289).
n('NP_067013.1', 'type', 'human', 290).
n('NP_002804.2', 'type', 'human', 291).
n('NP_000482.3', 'type', 'human', 292).
n('NP_006527.1', 'type', 'human', 293).
n('NP_005362.2', 'type', 'human', 294).
n('NP_000334.1', 'type', 'human', 295).
n('NP_078809.2', 'type', 'human', 296).
n('NP_073729.1', 'type', 'human', 297).
n('NP_149023.1', 'type', 'human', 298).
n('NP_000350.1', 'type', 'human', 299).
n('NP_066967.2', 'type', 'human', 300).
n('NP_004102.1', 'type', 'human', 301).
n('NP_000218.2', 'type', 'human', 302).
n('NP_031396.1', 'type', 'human', 303).
n('NP_954637.1', 'type', 'human', 304).
n('NP_002784.1', 'type', 'human', 305).
n('NP_000866.1', 'type', 'human', 306).
n('NP_003081.2', 'type', 'human', 307).
n('NP_004937.1', 'type', 'human', 308).
n('NP_055469.2', 'type', 'human', 309).
n('NP_612153.2', 'type', 'human', 310).
n('NP_004371.2', 'type', 'human', 311).
n('NP_005525.2', 'type', 'human', 312).
n('NP_003055.1', 'type', 'human', 313).
n('NP_002213.1', 'type', 'human', 314).
n('NP_037376.1', 'type', 'human', 315).
n('NP_006747.1', 'type', 'human', 316).
n('NP_000913.2', 'type', 'human', 317).
n('NP_776213.1', 'type', 'human', 318).
n('NP_001901.1', 'type', 'human', 319).
n('NP_004550.2', 'type', 'human', 320).
n('NP_002871.1', 'type', 'human', 321).
n('NP_000388.2', 'type', 'human', 322).
n('NP_001606.1', 'type', 'human', 323).
n('NP_000434.1', 'type', 'human', 324).
n('NP_004039.1', 'type', 'human', 325).
n('NP_775266.1', 'type', 'human', 326).
n('NP_000283.1', 'type', 'human', 327).
n('NP_003835.2', 'type', 'human', 328).
n('NP_001836.1', 'type', 'human', 329).
n('NP_004610.1', 'type', 'human', 330).
n('NP_005850.1', 'type', 'human', 331).
n('NP_002147.2', 'type', 'human', 332).
n('NP_002788.1', 'type', 'human', 333).
n('NP_036219.1', 'type', 'human', 334).
n('NP_000646.1', 'type', 'human', 335).
n('NP_001448.2', 'type', 'human', 336).
n('NP_001251.1', 'type', 'human', 337).
n('NP_003586.3', 'type', 'human', 338).
n('NP_003394.1', 'type', 'human', 339).
n('NP_932170.1', 'type', 'human', 340).
n('NP_003191.1', 'type', 'human', 341).
n('NP_000237.1', 'type', 'human', 342).
n('NP_003396.1', 'type', 'human', 343).
n('NP_000061.1', 'type', 'human', 344).
n('NP_004347.1', 'type', 'human', 345).
n('NP_001245.1', 'type', 'human', 346).
n('NP_006283.1', 'type', 'human', 347).
n('NP_006270.1', 'type', 'human', 348).
n('NP_002779.1', 'type', 'human', 349).
n('NP_005192.1', 'type', 'human', 350).
n('NP_003907.3', 'type', 'human', 351).
n('NP_056982.1', 'type', 'human', 352).
n('NP_005645.1', 'type', 'human', 353).
n('NP_932070.1', 'type', 'human', 354).
n('NP_066970.2', 'type', 'human', 355).
n('NP_006555.1', 'type', 'human', 356).
n('NP_001035.1', 'type', 'human', 357).
n('NP_002990.2', 'type', 'human', 358).
n('NP_002739.1', 'type', 'human', 359).
n('NP_963925.2', 'type', 'human', 360).
n('NP_055449.1', 'type', 'human', 361).
n('NP_000486.1', 'type', 'human', 362).
n('NP_963831.1', 'type', 'human', 363).
n('NP_055382.2', 'type', 'human', 364).
n('NP_003783.1', 'type', 'human', 365).
n('NP_003320.2', 'type', 'human', 366).
n('NP_003020.2', 'type', 'human', 367).
n('NP_003237.2', 'type', 'human', 368).
n('NP_001772.1', 'type', 'human', 369).
n('NP_002258.2', 'type', 'human', 370).
n('NP_002866.2', 'type', 'human', 371).
n('NP_002292.1', 'type', 'human', 372).
n('NP_003336.1', 'type', 'human', 373).
n('NP_066191.1', 'type', 'human', 374).
n('NP_003876.1', 'type', 'human', 375).
n('NP_060936.1', 'type', 'human', 376).
n('NP_001655.1', 'type', 'human', 377).
n('NP_115903.1', 'type', 'human', 378).
n('NP_066939.1', 'type', 'human', 379).
n('NP_000936.1', 'type', 'human', 380).
n('NP_078917.2', 'type', 'human', 381).
n('NP_002148.1', 'type', 'human', 382).
n('NP_002429.1', 'type', 'human', 383).
n('NP_001758.1', 'type', 'human', 384).
n('NP_001419.1', 'type', 'human', 385).
n('NP_054888.2', 'type', 'human', 386).
n('NP_005115.2', 'type', 'human', 387).
n('NP_003530.1', 'type', 'human', 388).
n('NP_002204.2', 'type', 'human', 389).
n('NP_003391.1', 'type', 'human', 390).
n('NP_001449.3', 'type', 'human', 391).
n('NP_005307.1', 'type', 'human', 392).
n('NP_000577.2', 'type', 'human', 393).
n('NP_006293.1', 'type', 'human', 394).
n('NP_000082.2', 'type', 'human', 395).
n('NP_000905.3', 'type', 'human', 396).
n('NP_060589.1', 'type', 'human', 397).
n('NP_003397.1', 'type', 'human', 398).
n('NP_038464.1', 'type', 'human', 399).
n('NP_778224.1', 'type', 'human', 400).
n('NP_005038.1', 'type', 'human', 401).
n('NP_056007.1', 'type', 'human', 402).
n('NP_008996.1', 'type', 'human', 403).
n('NP_005162.1', 'type', 'human', 404).
n('NP_003280.2', 'type', 'human', 405).
n('NP_003833.3', 'type', 'human', 406).
n('NP_006706.2', 'type', 'human', 407).
n('NP_000064.1', 'type', 'human', 408).
n('NP_005493.2', 'type', 'human', 409).
n('NP_002131.2', 'type', 'human', 410).
n('NP_110378.2', 'type', 'human', 411).
n('NP_002687.1', 'type', 'human', 412).
n('NP_001887.1', 'type', 'human', 413).
n('NP_003633.1', 'type', 'human', 414).
n('NP_002722.1', 'type', 'human', 415).
n('NP_612808.1', 'type', 'human', 416).
n('NP_112592.1', 'type', 'human', 417).
n('NP_001507.2', 'type', 'human', 418).
n('NP_001002858.1', 'type', 'human', 419).
n('NP_005339.2', 'type', 'human', 420).
n('NP_002408.3', 'type', 'human', 421).
n('NP_004074.2', 'type', 'human', 422).
n('NP_004845.1', 'type', 'human', 423).
n('NP_004902.1', 'type', 'human', 424).
n('NP_002907.1', 'type', 'human', 425).
n('NP_001954.1', 'type', 'human', 426).
n('NP_002107.3', 'type', 'human', 427).
n('NP_002168.1', 'type', 'human', 428).
n('NP_002781.2', 'type', 'human', 429).
n('NP_000607.1', 'type', 'human', 430).
n('NP_613075.1', 'type', 'human', 431).
n('NP_003144.3', 'type', 'human', 432).
n('NP_079295.1', 'type', 'human', 433).
n('NP_006067.3', 'type', 'human', 434).
n('NP_004094.3', 'type', 'human', 435).
n('NP_005991.1', 'type', 'human', 436).
n('NP_002145.3', 'type', 'human', 437).
n('NP_001726.2', 'type', 'human', 438).
n('NP_002800.2', 'type', 'human', 439).
n('NP_068594.1', 'type', 'human', 440).
n('NP_003486.1', 'type', 'human', 441).
n('NP_789782.1', 'type', 'human', 442).
n('NP_003520.1', 'type', 'human', 443).
n('NP_000042.3', 'type', 'human', 444).
n('NP_001103.1', 'type', 'human', 445).
n('NP_004392.1', 'type', 'human', 446).
n('NP_006656.2', 'type', 'human', 447).
n('NP_612482.2', 'type', 'human', 448).
n('NP_003522.1', 'type', 'human', 449).
n('NP_002241.1', 'type', 'human', 450).
n('NP_006836.1', 'type', 'human', 451).
n('NP_036342.1', 'type', 'human', 452).
n('NP_008983.1', 'type', 'human', 453).
n('NP_003529.1', 'type', 'human', 454).
n('NP_003673.2', 'type', 'human', 455).
n('NP_002259.1', 'type', 'human', 456).
n('NP_001739.1', 'type', 'human', 457).
n('NP_005943.1', 'type', 'human', 458).
n('NP_758957.2', 'type', 'human', 459).
n('NP_000893.2', 'type', 'human', 460).
n('NP_002215.1', 'type', 'human', 461).
n('NP_001039.1', 'type', 'human', 462).
n('NP_000506.2', 'type', 'human', 463).
n('NP_006457.2', 'type', 'human', 464).
n('NP_783316.2', 'type', 'human', 465).
n('NP_036544.1', 'type', 'human', 466).
n('NP_620116.1', 'type', 'human', 467).
n('NP_061172.1', 'type', 'human', 468).
n('NP_005940.1', 'type', 'human', 469).
n('NP_001762.1', 'type', 'human', 470).
n('NP_002727.2', 'type', 'human', 471).
n('NP_006757.1', 'type', 'human', 472).
n('NP_009330.1', 'type', 'human', 473).
n('NP_006690.1', 'type', 'human', 474).
n('NP_002155.1', 'type', 'human', 475).
n('NP_009168.3', 'type', 'human', 476).
n('NP_005220.1', 'type', 'human', 477).
n('NP_002793.2', 'type', 'human', 478).
n('NP_002462.1', 'type', 'human', 479).
n('NP_000497.1', 'type', 'human', 480).
n('NP_001743.1', 'type', 'human', 481).
n('NP_031382.1', 'type', 'human', 482).
n('NP_000596.2', 'type', 'human', 483).
n('NP_055429.1', 'type', 'human', 484).
n('NP_066390.1', 'type', 'human', 485).
n('NP_002422.1', 'type', 'human', 486).
n('NP_068814.2', 'type', 'human', 487).
n('NP_000780.1', 'type', 'human', 488).
n('NP_004255.2', 'type', 'human', 489).
n('NP_005374.1', 'type', 'human', 490).
n('NP_004393.1', 'type', 'human', 491).
n('NP_004148.1', 'type', 'human', 492).
n('NP_001156.1', 'type', 'human', 493).
n('NP_056988.3', 'type', 'human', 494).
n('NP_852136.1', 'type', 'human', 495).
n('NP_066024.1', 'type', 'human', 496).
n('NP_001012679.1', 'type', 'human', 497).
n('NP_002681.1', 'type', 'human', 498).
n('NP_000561.2', 'type', 'human', 499).
n('NP_005216.1', 'type', 'human', 500).
n('NP_005523.3', 'type', 'human', 501).
n('NP_003788.2', 'type', 'human', 502).
n('NP_001622.1', 'type', 'human', 503).
n('NP_006104.4', 'type', 'human', 504).
n('NP_765978.1', 'type', 'human', 505).
n('NP_005418.1', 'type', 'human', 506).
n('NP_006237.1', 'type', 'human', 507).
n('NP_063939.2', 'type', 'human', 508).
n('NP_000357.3', 'type', 'human', 509).
n('NP_000083.3', 'type', 'human', 510).
n('NP_055323.2', 'type', 'human', 511).
n('NP_115754.2', 'type', 'human', 512).
n('NP_004504.3', 'type', 'human', 513).
n('NP_061984.2', 'type', 'human', 514).
n('NP_000167.1', 'type', 'human', 515).
n('NP_000369.3', 'type', 'human', 516).
n('NP_002515.1', 'type', 'human', 517).
n('NP_067674.2', 'type', 'human', 518).
n('NP_002864.1', 'type', 'human', 519).
n('NP_000430.3', 'type', 'human', 520).
n('NP_001949.1', 'type', 'human', 521).
n('NP_005942.1', 'type', 'human', 522).
n('NP_001217.2', 'type', 'human', 523).
n('NP_003012.1', 'type', 'human', 524).
n('NP_004949.1', 'type', 'human', 525).
n('NP_002986.1', 'type', 'human', 526).
n('NP_006079.1', 'type', 'human', 527).
n('NP_002238.2', 'type', 'human', 528).
n('NP_003774.1', 'type', 'human', 529).
n('NP_055018.2', 'type', 'human', 530).
n('NP_004370.1', 'type', 'human', 531).
n('NP_001034658.1', 'type', 'human', 532).
n('NP_003277.1', 'type', 'human', 533).
n('NP_000791.1', 'type', 'human', 534).
n('NP_000445.1', 'type', 'human', 535).
n('NP_065390.1', 'type', 'human', 536).
n('NP_001298.2', 'type', 'human', 537).
n('NP_002074.2', 'type', 'human', 538).
n('NP_004397.1', 'type', 'human', 539).
n('NP_000367.1', 'type', 'human', 540).
n('NP_001157.1', 'type', 'human', 541).
n('NP_001142.2', 'type', 'human', 542).
n('NP_057150.2', 'type', 'human', 543).
n('NP_003697.1', 'type', 'human', 544).
n('NP_006111.2', 'type', 'human', 545).
n('NP_001666.2', 'type', 'human', 546).
n('NP_000792.1', 'type', 'human', 547).
n('NP_116020.1', 'type', 'human', 548).
n('NP_004030.1', 'type', 'human', 549).
n('NP_000534.3', 'type', 'human', 550).
n('NP_612211.1', 'type', 'human', 551).
n('NP_000005.2', 'type', 'human', 552).
n('NP_000958.1', 'type', 'human', 553).
n('NP_076918.1', 'type', 'human', 554).
n('NP_001926.2', 'type', 'human', 555).
n('NP_000930.1', 'type', 'human', 556).
n('NP_000825.1', 'type', 'human', 557).
n('NP_003064.2', 'type', 'human', 558).
n('NP_055315.2', 'type', 'human', 559).
n('NP_000312.2', 'type', 'human', 560).
n('NP_003851.1', 'type', 'human', 561).
n('NP_066955.1', 'type', 'human', 562).
n('NP_002737.2', 'type', 'human', 563).
n('NP_149114.2', 'type', 'human', 564).
n('NP_005892.1', 'type', 'human', 565).
n('NP_055453.2', 'type', 'human', 566).
n('NP_057425.3', 'type', 'human', 567).
n('NP_006224.1', 'type', 'human', 568).
n('NP_003082.1', 'type', 'human', 569).
n('NP_002195.1', 'type', 'human', 570).
n('NP_005018.1', 'type', 'human', 571).
n('NP_005154.2', 'type', 'human', 572).
n('NP_000873.2', 'type', 'human', 573).
n('NP_000601.3', 'type', 'human', 574).
n('NP_002039.1', 'type', 'human', 575).
n('NP_115914.1', 'type', 'human', 576).
n('NP_002829.2', 'type', 'human', 577).
n('NP_066953.1', 'type', 'human', 578).
n('NP_002087.1', 'type', 'human', 579).
n('NP_006145.2', 'type', 'human', 580).
n('NP_000586.2', 'type', 'human', 581).
n('NP_002709.2', 'type', 'human', 582).
n('NP_004604.2', 'type', 'human', 583).
n('NP_001276.2', 'type', 'human', 584).
n('NP_002146.2', 'type', 'human', 585).
n('NP_000206.2', 'type', 'human', 586).
n('NP_001829.1', 'type', 'human', 587).
n('NP_065433.2', 'type', 'human', 588).
n('NP_853510.1', 'type', 'human', 589).
n('NP_001118.2', 'type', 'human', 590).
n('NP_002863.1', 'type', 'human', 591).
n('NP_001777.1', 'type', 'human', 592).
n('NP_000585.2', 'type', 'human', 593).
n('NP_783320.2', 'type', 'human', 594).
n('NP_071912.2', 'type', 'human', 595).
n('NP_003533.1', 'type', 'human', 596).
n('NP_055404.1', 'type', 'human', 597).
n('NP_036478.2', 'type', 'human', 598).
n('NP_003248.3', 'type', 'human', 599).
n('NP_002733.2', 'type', 'human', 600).
n('NP_005557.1', 'type', 'human', 601).
n('NP_002399.1', 'type', 'human', 602).
n('NP_001798.1', 'type', 'human', 603).
n('NP_000425.1', 'type', 'human', 604).
n('NP_005550.2', 'type', 'human', 605).
n('NP_000576.1', 'type', 'human', 606).
n('NP_057065.2', 'type', 'human', 607).
n('NP_066406.1', 'type', 'human', 608).
n('NP_055332.2', 'type', 'human', 609).
n('NP_001175.1', 'type', 'human', 610).
n('NP_061119.1', 'type', 'human', 611).
n('NP_055874.1', 'type', 'human', 612).
n('NP_002707.3', 'type', 'human', 613).
n('NP_002931.2', 'type', 'human', 614).
n('NP_006801.1', 'type', 'human', 615).
n('NP_006382.1', 'type', 'human', 616).
n('NP_066978.1', 'type', 'human', 617).
n('NP_005182.1', 'type', 'human', 618).
n('NP_003343.1', 'type', 'human', 619).
n('NP_002761.1', 'type', 'human', 620).
n('NP_612639.2', 'type', 'human', 621).
n('NP_005945.1', 'type', 'human', 622).
n('NP_000291.1', 'type', 'human', 623).
n('NP_037506.2', 'type', 'human', 624).
n('NP_031368.1', 'type', 'human', 625).
n('NP_056530.1', 'type', 'human', 626).
n('NP_002738.2', 'type', 'human', 627).
n('NP_002494.2', 'type', 'human', 628).
n('NP_003362.2', 'type', 'human', 629).
n('NP_001907.2', 'type', 'human', 630).
n('NP_002402.1', 'type', 'human', 631).
n('NP_003003.3', 'type', 'human', 632).
n('NP_002533.1', 'type', 'human', 633).
n('NP_004059.2', 'type', 'human', 634).
n('NP_006073.2', 'type', 'human', 635).
n('NP_002596.1', 'type', 'human', 636).
n('NP_000823.4', 'type', 'human', 637).
n('NP_036340.1', 'type', 'human', 638).
n('NP_620590.2', 'type', 'human', 639).
n('NP_002282.1', 'type', 'human', 640).
n('NP_005602.2', 'type', 'human', 641).
n('NP_000914.2', 'type', 'human', 642).
n('NP_000623.2', 'type', 'human', 643).
n('NP_787058.3', 'type', 'human', 644).
n('NP_056532.2', 'type', 'human', 645).
n('NP_116093.1', 'type', 'human', 646).
n('NP_005899.3', 'type', 'human', 647).
n('NP_061823.1', 'type', 'human', 648).
n('NP_951038.1', 'type', 'human', 649).
n('NP_002202.2', 'type', 'human', 650).
n('NP_002560.1', 'type', 'human', 651).
n('NP_005517.1', 'type', 'human', 652).
n('NP_005179.2', 'type', 'human', 653).
n('NP_001106.1', 'type', 'human', 654).
n('NP_001511.2', 'type', 'human', 655).
n('NP_001993.2', 'type', 'human', 656).
n('NP_000305.3', 'type', 'human', 657).
n('NP_008877.1', 'type', 'human', 658).
n('NP_003083.1', 'type', 'human', 659).
n('NP_002637.2', 'type', 'human', 660).
n('NP_057075.1', 'type', 'human', 661).
n('NP_001991.1', 'type', 'human', 662).
n('NP_002686.2', 'type', 'human', 663).
n('NP_000929.1', 'type', 'human', 664).
n('NP_116027.2', 'type', 'human', 665).
n('NP_003214.1', 'type', 'human', 666).
n('NP_003270.1', 'type', 'human', 667).
n('NP_001649.1', 'type', 'human', 668).
n('NP_004707.2', 'type', 'human', 669).
n('NP_653209.1', 'type', 'human', 670).
n('NP_008858.1', 'type', 'human', 671).
n('NP_002828.2', 'type', 'human', 672).
n('NP_002801.1', 'type', 'human', 673).
n('NP_001512.1', 'type', 'human', 674).
n('NP_000302.1', 'type', 'human', 675).
n('NP_116324.1', 'type', 'human', 676).
n('NP_000557.1', 'type', 'human', 677).
n('NP_006035.2', 'type', 'human', 678).
n('NP_002796.4', 'type', 'human', 679).
n('NP_005644.2', 'type', 'human', 680).
n('NP_005023.2', 'type', 'human', 681).
n('NP_005937.2', 'type', 'human', 682).
n('NP_003552.1', 'type', 'human', 683).
n('NP_110400.1', 'type', 'human', 684).
n('NP_000177.2', 'type', 'human', 685).
n('NP_002219.1', 'type', 'human', 686).
n('NP_149020.2', 'type', 'human', 687).
n('NP_006652.1', 'type', 'human', 688).
n('NP_000724.1', 'type', 'human', 689).
n('NP_005808.2', 'type', 'human', 690).
n('NP_004147.1', 'type', 'human', 691).
n('NP_000108.1', 'type', 'human', 692).
n('NP_003526.1', 'type', 'human', 693).
n('NP_000391.1', 'type', 'human', 694).
n('NP_002802.2', 'type', 'human', 695).
n('NP_001070.2', 'type', 'human', 696).
n('NP_003227.1', 'type', 'human', 697).
n('NP_006022.3', 'type', 'human', 698).
n('NP_004315.1', 'type', 'human', 699).
n('NP_055615.8', 'type', 'human', 700).
n('NP_002726.1', 'type', 'human', 701).
n('NP_444284.1', 'type', 'human', 702).
n('NP_036350.2', 'type', 'human', 703).
n('NP_060607.1', 'type', 'human', 704).
n('NP_003536.1', 'type', 'human', 705).
n('NP_945327.1', 'type', 'human', 706).
n('NP_060496.2', 'type', 'human', 707).
n('NP_004703.1', 'type', 'human', 708).
n('NP_057157.1', 'type', 'human', 709).
n('NP_060737.1', 'type', 'human', 710).
n('NP_004567.1', 'type', 'human', 711).
n('NP_005499.1', 'type', 'human', 712).
n('NP_005075.2', 'type', 'human', 713).
n('NP_037479.1', 'type', 'human', 714).
n('NP_054829.2', 'type', 'human', 715).
n('NP_113610.2', 'type', 'human', 716).
n('NP_751914.1', 'type', 'human', 717).
n('NP_056271.2', 'type', 'human', 718).
n('NP_002975.1', 'type', 'human', 719).
n('NP_002122.1', 'type', 'human', 720).
n('NP_005011.1', 'type', 'human', 721).
n('NP_006216.2', 'type', 'human', 722).
n('NP_003232.1', 'type', 'human', 723).
n('NP_001232.1', 'type', 'human', 724).
n('NP_002700.1', 'type', 'human', 725).
n('NP_002200.1', 'type', 'human', 726).
n('NP_109592.1', 'type', 'human', 727).
n('NP_005616.2', 'type', 'human', 728).
n('NP_001488.2', 'type', 'human', 729).
n('NP_116115.1', 'type', 'human', 730).
n('NP_001713.2', 'type', 'human', 731).
n('NP_003062.2', 'type', 'human', 732).
n('NP_000202.2', 'type', 'human', 733).
n('NP_000629.3', 'type', 'human', 734).
n('NP_055040.2', 'type', 'human', 735).
n('NP_002261.2', 'type', 'human', 736).
n('NP_059122.2', 'type', 'human', 737).
n('NP_002991.2', 'type', 'human', 738).
n('NP_000723.1', 'type', 'human', 739).
n('NP_003351.2', 'type', 'human', 740).
n('NP_000113.1', 'type', 'human', 741).
n('NP_006077.2', 'type', 'human', 742).
n('NP_004831.1', 'type', 'human', 743).
n('NP_001556.1', 'type', 'human', 744).
n('NP_000868.1', 'type', 'human', 745).
n('NP_066544.1', 'type', 'human', 746).
n('NP_077719.2', 'type', 'human', 747).
n('NP_002736.3', 'type', 'human', 748).
n('NP_003395.1', 'type', 'human', 749).
n('NP_005243.1', 'type', 'human', 750).
n('NP_036336.1', 'type', 'human', 751).
n('NP_002098.1', 'type', 'human', 752).
n('NP_002413.1', 'type', 'human', 753).
n('NP_005202.2', 'type', 'human', 754).
n('NP_008839.2', 'type', 'human', 755).
n('NP_997700.1', 'type', 'human', 756).
n('NP_004799.1', 'type', 'human', 757).
n('NP_003119.2', 'type', 'human', 758).
n('NP_005377.1', 'type', 'human', 759).
n('NP_005563.1', 'type', 'human', 760).
n('NP_001771.1', 'type', 'human', 761).
n('NP_009225.1', 'type', 'human', 762).
n('NP_005304.3', 'type', 'human', 763).
n('NP_002746.1', 'type', 'human', 764).
n('NP_002112.3', 'type', 'human', 765).
n('NP_004060.2', 'type', 'human', 766).
n('NP_003992.3', 'type', 'human', 767).
n('NP_005898.2', 'type', 'human', 768).
n('NP_003102.1', 'type', 'human', 769).
n('NP_000666.2', 'type', 'human', 770).
n('NP_004356.2', 'type', 'human', 771).
n('NP_002164.1', 'type', 'human', 772).
n('NP_001159.2', 'type', 'human', 773).
n('NP_003734.3', 'type', 'human', 774).
n('NP_004314.4', 'type', 'human', 775).
n('NP_003049.1', 'type', 'human', 776).
n('NP_003532.1', 'type', 'human', 777).
n('NP_002060.4', 'type', 'human', 778).
n('NP_064440.1', 'type', 'human', 779).
n('NP_002110.1', 'type', 'human', 780).
n('NP_000575.1', 'type', 'human', 781).
n('NP_003477.4', 'type', 'human', 782).
n('NP_002222.1', 'type', 'human', 783).
n('NP_002731.3', 'type', 'human', 784).
n('NP_008882.2', 'type', 'human', 785).
n('NP_003246.1', 'type', 'human', 786).
n('NP_000286.3', 'type', 'human', 787).
n('NP_002568.2', 'type', 'human', 788).
n('NP_006135.1', 'type', 'human', 789).
n('NP_067627.2', 'type', 'human', 790).
n('NP_001700.2', 'type', 'human', 791).
n('NP_000055.2', 'type', 'human', 792).
n('NP_055811.1', 'type', 'human', 793).
n('NP_008856.2', 'type', 'human', 794).
n('NP_004808.2', 'type', 'human', 795).
n('NP_001963.1', 'type', 'human', 796).
n('NP_001328.1', 'type', 'human', 797).
n('NP_005596.2', 'type', 'human', 798).
n('NP_258412.1', 'type', 'human', 799).
n('NP_004063.1', 'type', 'human', 800).
n('NP_001871.2', 'type', 'human', 801).
n('NP_000630.1', 'type', 'human', 802).
n('NP_055791.1', 'type', 'human', 803).
n('NP_001543.2', 'type', 'human', 804).
n('NP_004915.2', 'type', 'human', 805).
n('NP_005208.1', 'type', 'human', 806).
n('NP_003736.1', 'type', 'human', 807).
n('NP_114172.1', 'type', 'human', 808).
n('NP_000878.2', 'type', 'human', 809).
n('NP_002284.2', 'type', 'human', 810).
n('NP_066298.1', 'type', 'human', 811).
n('NP_003539.1', 'type', 'human', 812).
n('NP_003831.2', 'type', 'human', 813).
n('NP_002283.3', 'type', 'human', 814).
n('NP_733759.1', 'type', 'human', 815).
n('NP_000168.1', 'type', 'human', 816).
n('NP_002650.1', 'type', 'human', 817).
n('NP_002643.1', 'type', 'human', 818).
n('NP_542163.1', 'type', 'human', 819).
n('NP_817124.1', 'type', 'human', 820).
n('NP_004334.1', 'type', 'human', 821).
n('NP_550433.1', 'type', 'human', 822).
n('NP_006592.3', 'type', 'human', 823).
n('NP_057640.1', 'type', 'human', 824).
n('NP_061820.1', 'type', 'human', 825).
n('NP_004119.1', 'type', 'human', 826).
n('NP_006459.3', 'type', 'human', 827).
n('NP_006089.1', 'type', 'human', 828).
n('NP_997647.1', 'type', 'human', 829).
n('NP_057291.1', 'type', 'human', 830).
n('NP_005522.2', 'type', 'human', 831).
n('NP_000256.3', 'type', 'human', 832).
n('NP_001734.1', 'type', 'human', 833).
n('NP_057383.2', 'type', 'human', 834).
n('NP_002010.1', 'type', 'human', 835).
n('NP_001952.1', 'type', 'human', 836).
n('NP_003512.1', 'type', 'human', 837).
n('NP_055232.1', 'type', 'human', 838).
n('NP_001105.1', 'type', 'human', 839).
n('NP_003178.1', 'type', 'human', 840).
n('NP_002787.2', 'type', 'human', 841).
n('NP_003908.1', 'type', 'human', 842).
n('NP_004692.1', 'type', 'human', 843).
n('NP_000776.1', 'type', 'human', 844).
n('NP_003122.1', 'type', 'human', 845).
n('NP_003117.2', 'type', 'human', 846).
n('NP_078943.1', 'type', 'human', 847).
n('NP_002649.1', 'type', 'human', 848).
n('NP_006235.1', 'type', 'human', 849).
n('NP_002096.1', 'type', 'human', 850).
n('NP_066402.2', 'type', 'human', 851).
n('NP_003780.1', 'type', 'human', 852).
n('NP_006254.1', 'type', 'human', 853).
n('NP_004869.1', 'type', 'human', 854).
n('NP_002414.1', 'type', 'human', 855).
n('NP_002699.1', 'type', 'human', 856).
n('NP_002398.1', 'type', 'human', 857).
n('NP_004483.1', 'type', 'human', 858).
n('NP_004545.2', 'type', 'human', 859).
n('NP_001547.1', 'type', 'human', 860).
n('NP_000169.1', 'type', 'human', 861).
n('NP_004057.1', 'type', 'human', 862).
n('NP_005337.1', 'type', 'human', 863).
n('NP_002651.2', 'type', 'human', 864).
n('NP_000579.2', 'type', 'human', 865).
n('NP_000582.1', 'type', 'human', 866).
n('NP_003367.4', 'type', 'human', 867).
n('NP_005350.1', 'type', 'human', 868).
n('NP_005823.1', 'type', 'human', 869).
n('NP_004162.2', 'type', 'human', 870).
n('NP_005944.1', 'type', 'human', 871).
n('NP_671709.1', 'type', 'human', 872).
n('NP_001505.1', 'type', 'human', 873).
n('NP_116021.2', 'type', 'human', 874).
n('NP_937884.1', 'type', 'human', 875).
n('NP_003268.1', 'type', 'human', 876).
n('NP_065995.1', 'type', 'human', 877).
n('NP_001347.3', 'type', 'human', 878).
n('NP_002988.3', 'type', 'human', 879).
n('NP_000417.2', 'type', 'human', 880).
n('NP_003505.1', 'type', 'human', 881).
n('NP_002785.1', 'type', 'human', 882).
n('NP_003509.1', 'type', 'human', 883).
n('NP_000219.2', 'type', 'human', 884).
n('NP_000935.1', 'type', 'human', 885).
n('NP_001246.2', 'type', 'human', 886).
n('NP_058627.1', 'type', 'human', 887).
n('NP_001203.1', 'type', 'human', 888).
n('NP_002973.1', 'type', 'human', 889).
n('NP_002938.1', 'type', 'human', 890).
n('NP_005177.2', 'type', 'human', 891).
n('NP_000871.1', 'type', 'human', 892).
n('NP_002583.1', 'type', 'human', 893).
n('NP_000284.1', 'type', 'human', 894).
n('NP_037361.1', 'type', 'human', 895).
n('NP_003511.1', 'type', 'human', 896).
n('NP_002805.1', 'type', 'human', 897).
n('NP_005636.1', 'type', 'human', 898).
n('NP_005152.1', 'type', 'human', 899).
n('NP_003048.1', 'type', 'human', 900).
n('NP_001900.1', 'type', 'human', 901).
n('NP_005552.3', 'type', 'human', 902).
n('NP_004587.1', 'type', 'human', 903).
n('NP_057521.1', 'type', 'human', 904).
n('NP_783321.1', 'type', 'human', 905).
n('NP_001760.1', 'type', 'human', 906).
n('NP_002825.3', 'type', 'human', 907).
n('NP_778225.1', 'type', 'human', 908).
n('NP_000441.1', 'type', 'human', 909).
n('NP_001508.1', 'type', 'human', 910).
n('NP_612370.3', 'type', 'human', 911).
n('NP_064550.2', 'type', 'human', 912).
n('NP_002806.2', 'type', 'human', 913).
n('NP_061816.1', 'type', 'human', 914).
n('NP_003114.1', 'type', 'human', 915).
n('NP_000591.1', 'type', 'human', 916).
n('NP_006794.1', 'type', 'human', 917).
n('NP_002497.2', 'type', 'human', 918).
n('NP_000066.1', 'type', 'human', 919).
n('NP_001781.1', 'type', 'human', 920).
n('NP_055320.4', 'type', 'human', 921).
n('NP_000933.1', 'type', 'human', 922).
n('NP_003501.1', 'type', 'human', 923).
n('NP_660341.2', 'type', 'human', 924).
n('NP_000053.2', 'type', 'human', 925).
n('NP_004027.1', 'type', 'human', 926).
n('NP_002744.1', 'type', 'human', 927).
n('NP_002661.1', 'type', 'human', 928).
n('NP_001060.1', 'type', 'human', 929).
n('NP_005408.1', 'type', 'human', 930).
n('NP_005347.3', 'type', 'human', 931).
n('NP_002989.2', 'type', 'human', 932).
n('NP_002559.2', 'type', 'human', 933).
n('NP_612815.1', 'type', 'human', 934).
n('NP_037483.1', 'type', 'human', 935).
n('NP_000556.1', 'type', 'human', 936).
n('NP_006647.3', 'type', 'human', 937).
n('NP_003587.1', 'type', 'human', 938).
n('NP_003503.1', 'type', 'human', 939).
n('NP_001190.1', 'type', 'human', 940).
n('NP_008869.1', 'type', 'human', 941).
n('NP_002591.2', 'type', 'human', 942).
n('NP_000033.1', 'type', 'human', 943).
n('NP_005938.1', 'type', 'human', 944).
n('NP_006078.2', 'type', 'human', 945).
n('NP_059346.2', 'type', 'human', 946).
n('NP_002708.1', 'type', 'human', 947).
n('NP_874360.1', 'type', 'human', 948).
n('NP_006840.2', 'type', 'human', 949).
n('NP_002778.1', 'type', 'human', 950).
n('NP_891993.1', 'type', 'human', 951).
n('NP_113671.3', 'type', 'human', 952).
n('NP_715639.1', 'type', 'human', 953).
n('NP_001446.1', 'type', 'human', 954).
n('NP_005261.2', 'type', 'human', 955).
n('NP_061137.1', 'type', 'human', 956).
n('NP_127497.1', 'type', 'human', 957).
n('NP_077734.1', 'type', 'human', 958).
n('NP_653270.1', 'type', 'human', 959).
n('NP_002214.2', 'type', 'human', 960).
n('NP_005032.2', 'type', 'human', 961).
n('NP_005551.3', 'type', 'human', 962).
n('NP_001604.1', 'type', 'human', 963).
n('NP_002652.2', 'type', 'human', 964).
n('NP_002743.3', 'type', 'human', 965).
n('NP_003271.1', 'type', 'human', 966).
n('NP_001502.1', 'type', 'human', 967).
n('NP_005632.1', 'type', 'human', 968).
n('NP_004930.1', 'type', 'human', 969).
n('NP_006280.2', 'type', 'human', 970).
n('NP_006421.2', 'type', 'human', 971).
n('NP_003133.1', 'type', 'human', 972).
n('NP_821080.1', 'type', 'human', 973).
n('NP_003225.1', 'type', 'human', 974).
n('NP_006193.1', 'type', 'human', 975).
n('NP_005205.2', 'type', 'human', 976).
n('NP_005588.2', 'type', 'human', 977).
n('NP_006113.2', 'type', 'human', 978).
n('NP_114418.2', 'type', 'human', 979).
n('NP_002300.1', 'type', 'human', 980).
n('NP_000351.2', 'type', 'human', 981).
n('NP_002740.2', 'type', 'human', 982).
n('NP_005733.1', 'type', 'human', 983).
n('NP_689572.1', 'type', 'human', 984).
n('NP_996994.1', 'type', 'human', 985).
n('NP_000903.2', 'type', 'human', 986).
n('NP_003518.2', 'type', 'human', 987).
n('NP_006727.2', 'type', 'human', 988).
n('NP_002790.1', 'type', 'human', 989).
n('NP_002723.2', 'type', 'human', 990).
n('NP_002792.1', 'type', 'human', 991).
n('NP_001754.2', 'type', 'human', 992).
n('NP_056943.1', 'type', 'human', 993).
n('NP_000408.1', 'type', 'human', 994).
n('NP_003771.1', 'type', 'human', 995).
n('NP_003469.2', 'type', 'human', 996).
n('NP_006225.1', 'type', 'human', 997).
n('NP_002813.2', 'type', 'human', 998).
n('NP_005025.1', 'type', 'human', 999).
n('NP_055629.1', 'type', 'human', 1000).
n('NP_001061.2', 'type', 'human', 1001).
n('NP_005893.1', 'type', 'human', 1002).
n('NP_002735.3', 'type', 'human', 1003).
n('NP_002827.1', 'type', 'human', 1004).
n('NP_005614.2', 'type', 'human', 1005).
n('NP_003364.1', 'type', 'human', 1006).
n('NP_055916.1', 'type', 'human', 1007).
n('NP_003500.1', 'type', 'human', 1008).
n('NP_003632.2', 'type', 'human', 1009).
n('NP_056085.1', 'type', 'human', 1010).
n('NP_002760.1', 'type', 'human', 1011).
n('NP_898883.1', 'type', 'human', 1012).
n('NP_003890.1', 'type', 'human', 1013).
n('NP_640340.2', 'type', 'human', 1014).
n('NP_006264.2', 'type', 'human', 1015).
n('NP_059141.1', 'type', 'human', 1016).
n('NP_001727.1', 'type', 'human', 1017).
n('NP_001563.2', 'type', 'human', 1018).
n('NP_003534.1', 'type', 'human', 1019).
n('NP_000468.1', 'type', 'human', 1020).
n('NP_004164.2', 'type', 'human', 1021).
n('NP_002189.1', 'type', 'human', 1022).
n('NP_002725.1', 'type', 'human', 1023).
n('NP_001286.1', 'type', 'human', 1024).
n('NP_001757.1', 'type', 'human', 1025).
n('NP_006697.2', 'type', 'human', 1026).
n('NP_003187.1', 'type', 'human', 1027).
n('NP_005331.1', 'type', 'human', 1028).
n('NP_004264.2', 'type', 'human', 1029).
n('NP_066964.1', 'type', 'human', 1030).
n('NP_001056.1', 'type', 'human', 1031).
n('NP_002127.1', 'type', 'human', 1032).
n('NP_002410.1', 'type', 'human', 1033).
n('NP_004085.1', 'type', 'human', 1034).
n('NP_006359.3', 'type', 'human', 1035).
n('NP_003159.1', 'type', 'human', 1036).
n('NP_006275.1', 'type', 'human', 1037).
n('NP_036218.1', 'type', 'human', 1038).
n('NP_000213.1', 'type', 'human', 1039).
n('NP_006704.2', 'type', 'human', 1040).
n('NP_003899.2', 'type', 'human', 1041).
n('NP_004348.2', 'type', 'human', 1042).
n('NP_006030.2', 'type', 'human', 1043).
n('NP_002373.3', 'type', 'human', 1044).
n('NP_001265.1', 'type', 'human', 1045).
n('NP_001961.1', 'type', 'human', 1046).
n('NP_058649.3', 'type', 'human', 1047).
n('NP_002097.1', 'type', 'human', 1048).
n('NP_001393.1', 'type', 'human', 1049).
n('NP_054702.1', 'type', 'human', 1050).
n('NP_003093.2', 'type', 'human', 1051).
n('NP_000960.2', 'type', 'human', 1052).
n('NP_057535.1', 'type', 'human', 1053).
n('NP_001837.2', 'type', 'human', 1054).
n('NP_055190.2', 'type', 'human', 1055).
n('NP_002078.1', 'type', 'human', 1056).
n('NP_005460.2', 'type', 'human', 1057).
n('NP_005391.1', 'type', 'human', 1058).
n('NP_078932.2', 'type', 'human', 1059).
n('NP_036462.2', 'type', 'human', 1060).
n('NP_002493.3', 'type', 'human', 1061).
n('NP_004337.2', 'type', 'human', 1062).
n('NP_006588.1', 'type', 'human', 1063).
n('NP_000627.2', 'type', 'human', 1064).
n('NP_000827.1', 'type', 'human', 1065).
n('NP_003963.1', 'type', 'human', 1066).
n('NP_004985.2', 'type', 'human', 1067).
n('NP_000912.3', 'type', 'human', 1068).
n('NP_057303.1', 'type', 'human', 1069).
n('NP_001228.1', 'type', 'human', 1070).
n('NP_005780.2', 'type', 'human', 1071).
n('NP_005505.2', 'type', 'human', 1072).
n('NP_003513.1', 'type', 'human', 1073).
n('NP_063940.1', 'type', 'human', 1074).
n('NP_005219.2', 'type', 'human', 1075).
n('NP_003507.1', 'type', 'human', 1076).
n('NP_689476.2', 'type', 'human', 1077).
n('NP_003551.2', 'type', 'human', 1078).
n('NP_057163.1', 'type', 'human', 1079).
n('NP_004500.2', 'type', 'human', 1080).
n('NP_000080.2', 'type', 'human', 1081).
n('NP_002636.1', 'type', 'human', 1082).
n('NP_001495.1', 'type', 'human', 1083).
n('NP_066564.1', 'type', 'human', 1084).
n('NP_000869.1', 'type', 'human', 1085).
n('NP_254280.1', 'type', 'human', 1086).
n('NP_002980.1', 'type', 'human', 1087).
n('NP_001220.2', 'type', 'human', 1088).
n('NP_002789.1', 'type', 'human', 1089).
n('NP_068810.2', 'type', 'human', 1090).
n('NP_004955.2', 'type', 'human', 1091).
n('NP_542451.1', 'type', 'human', 1092).
n('NP_036227.1', 'type', 'human', 1093).
n('NP_006389.1', 'type', 'human', 1094).
n('NP_000198.1', 'type', 'human', 1095).
n('NP_060916.1', 'type', 'human', 1096).
n('NP_002334.2', 'type', 'human', 1097).
n('NP_004335.1', 'type', 'human', 1098).
n('NP_000013.2', 'type', 'human', 1099).
n('NP_006414.1', 'type', 'human', 1100).
n('NP_003329.1', 'type', 'human', 1101).
n('NP_058197.2', 'type', 'human', 1102).
n('NP_002046.1', 'type', 'human', 1103).
n('NP_004031.1', 'type', 'human', 1104).
n('NP_665906.1', 'type', 'human', 1105).
n('NP_003190.1', 'type', 'human', 1106).
n('NP_001197.1', 'type', 'human', 1107).
n('NP_000954.1', 'type', 'human', 1108).
n('NP_006805.1', 'type', 'human', 1109).
n('NP_002178.2', 'type', 'human', 1110).
n('NP_005955.1', 'type', 'human', 1111).
n('NP_002741.1', 'type', 'human', 1112).
n('NP_000617.1', 'type', 'human', 1113).
n('NP_003791.2', 'type', 'human', 1114).
n('NP_001093.1', 'type', 'human', 1115).
n('NP_001453.1', 'type', 'human', 1116).
n('NP_150634.1', 'type', 'human', 1117).
n('NP_003370.2', 'type', 'human', 1118).
n('NP_003152.1', 'type', 'human', 1119).
n('NP_002783.1', 'type', 'human', 1120).
n('NP_079120.1', 'type', 'human', 1121).
n('NP_079005.3', 'type', 'human', 1122).
n('NP_005281.1', 'type', 'human', 1123).
n('NP_000204.3', 'type', 'human', 1124).
n('NP_002904.3', 'type', 'human', 1125).
n('NP_036249.1', 'type', 'human', 1126).
n('NP_002237.1', 'type', 'human', 1127).
n('NP_006222.2', 'type', 'human', 1128).
n('NP_001306.1', 'type', 'human', 1129).
n('NP_001241.1', 'type', 'human', 1130).
n('NP_036375.1', 'type', 'human', 1131).
n('NP_002105.2', 'type', 'human', 1132).
n('NP_004706.3', 'type', 'human', 1133).
n('NP_644805.1', 'type', 'human', 1134).
n('NP_000436.2', 'type', 'human', 1135).
n('NP_006531.1', 'type', 'human', 1136).
n('NP_004351.1', 'type', 'human', 1137).
n('NP_009039.1', 'type', 'human', 1138).
n('NP_005804.1', 'type', 'human', 1139).
n('NP_620637.1', 'type', 'human', 1140).
n('NP_002156.2', 'type', 'human', 1141).
n('NP_006245.2', 'type', 'human', 1142).
n('NP_000725.1', 'type', 'human', 1143).
n('NP_000148.2', 'type', 'human', 1144).
n('NP_001420.2', 'type', 'human', 1145).
n('NP_002525.2', 'type', 'human', 1146).
n('NP_000593.1', 'type', 'human', 1147).
n('NP_006316.1', 'type', 'human', 1148).
n('NP_055126.1', 'type', 'human', 1149).
n('NP_002125.3', 'type', 'human', 1150).
n('NP_000475.1', 'type', 'human', 1151).
n('NP_002897.1', 'type', 'human', 1152).
n('NP_001744.2', 'type', 'human', 1153).
n('NP_597702.1', 'type', 'human', 1154).
n('NP_063945.2', 'type', 'human', 1155).
n('NP_003381.1', 'type', 'human', 1156).
n('NP_000338.3', 'type', 'human', 1157).
n('NP_003945.2', 'type', 'human', 1158).
n('NP_000390.2', 'type', 'human', 1159).
n('NP_004471.3', 'type', 'human', 1160).
n('NP_065712.1', 'type', 'human', 1161).
n('NP_005576.3', 'type', 'human', 1162).
n('NP_001229.1', 'type', 'human', 1163).
n('NP_000624.2', 'type', 'human', 1164).
n('NP_036540.3', 'type', 'human', 1165).
n('NP_003325.2', 'type', 'human', 1166).
n('NP_001665.1', 'type', 'human', 1167).
n('NP_055518.1', 'type', 'human', 1168).
n('NP_001211.3', 'type', 'human', 1169).
n('NP_005044.1', 'type', 'human', 1170).
n('NP_001929.1', 'type', 'human', 1171).
n('NP_001895.1', 'type', 'human', 1172).
n('NP_002777.1', 'type', 'human', 1173).
n('NP_002109.1', 'type', 'human', 1174).
n('NP_002341.1', 'type', 'human', 1175).
n('NP_734466.1', 'type', 'human', 1176).
n('NP_056352.3', 'type', 'human', 1177).
n('NP_008819.1', 'type', 'human', 1178).
n('NP_002721.1', 'type', 'human', 1179).
n('NP_055208.1', 'type', 'human', 1180).
n('NP_006494.1', 'type', 'human', 1181).
n('NP_060552.3', 'type', 'human', 1182).
n('NP_998765.2', 'type', 'human', 1183).
n('NP_002977.1', 'type', 'human', 1184).
n('NP_000918.2', 'type', 'human', 1185).
n('NP_000920.1', 'type', 'human', 1186).
n('NP_004521.1', 'type', 'human', 1187).
n('NP_000620.2', 'type', 'human', 1188).
n('NP_000081.1', 'type', 'human', 1189).
n('NP_115882.1', 'type', 'human', 1190).
n('NP_001867.2', 'type', 'human', 1191).
n('NP_619635.1', 'type', 'human', 1192).
n('NP_002701.1', 'type', 'human', 1193).
n('NP_009125.1', 'type', 'human', 1194).
n('NP_003930.1', 'type', 'human', 1195).
n('NP_065112.1', 'type', 'human', 1196).
n('NP_001617.1', 'type', 'human', 1197).
n('NP_055026.1', 'type', 'human', 1198).
n('NP_005076.3', 'type', 'human', 1199).
n('NP_004300.1', 'type', 'human', 1200).
n('NP_002809.2', 'type', 'human', 1201).
n('NP_005553.1', 'type', 'human', 1202).
n('NP_003519.1', 'type', 'human', 1203).
n('NP_004564.2', 'type', 'human', 1204).
n('NP_002028.1', 'type', 'human', 1205).
n('NP_000639.1', 'type', 'human', 1206).
n('NP_000192.1', 'type', 'human', 1207).
n('NP_848654.2', 'type', 'human', 1208).
n('NP_006209.2', 'type', 'human', 1209).
n('NP_003241.2', 'type', 'human', 1210).
n('NP_001656.2', 'type', 'human', 1211).
n('NP_001766.2', 'type', 'human', 1212).
n('NP_000560.5', 'type', 'human', 1213).
n('NP_002192.2', 'type', 'human', 1214).
n('NP_005649.1', 'type', 'human', 1215).
n('NP_002972.1', 'type', 'human', 1216).
n('NP_004075.1', 'type', 'human', 1217).
n('NP_056511.2', 'type', 'human', 1218).
n('NP_002798.2', 'type', 'human', 1219).
n('NP_002695.1', 'type', 'human', 1220).
n('NP_003517.2', 'type', 'human', 1221).
n('NP_005633.2', 'type', 'human', 1222).
n('NP_003514.2', 'type', 'human', 1223).
n('NP_003010.4', 'type', 'human', 1224).
n('NP_000915.1', 'type', 'human', 1225).
n('NP_003524.1', 'type', 'human', 1226).
n('NP_001751.1', 'type', 'human', 1227).
n('NP_001500.1', 'type', 'human', 1228).
n('NP_005456.1', 'type', 'human', 1229).
n('NP_066022.2', 'type', 'human', 1230).
n('NP_002638.2', 'type', 'human', 1231).
n('NP_000828.1', 'type', 'human', 1232).
n('NP_008998.1', 'type', 'human', 1233).
n('NP_002976.2', 'type', 'human', 1234).
n('NP_002724.1', 'type', 'human', 1235).
n('NP_001928.2', 'type', 'human', 1236).
n('NP_002255.2', 'type', 'human', 1237).
n('NP_004421.2', 'type', 'human', 1238).
n('NP_002257.1', 'type', 'human', 1239).
n('NP_031401.1', 'type', 'human', 1240).
n('NP_054721.1', 'type', 'human', 1241).
n('NP_001506.1', 'type', 'human', 1242).
n('NP_004766.1', 'type', 'human', 1243).
n('NP_002077.1', 'type', 'human', 1244).
n('NP_001540.2', 'type', 'human', 1245).
n('NP_778235.1', 'type', 'human', 1246).
n('NP_001091.1', 'type', 'human', 1247).
n('NP_036442.3', 'type', 'human', 1248).
n('NP_003063.2', 'type', 'human', 1249).
n('NP_002075.2', 'type', 'human', 1250).
n('NP_000567.1', 'type', 'human', 1251).
n('NP_000034.1', 'type', 'human', 1252).
n('NP_006761.1', 'type', 'human', 1253).
n('NP_005992.1', 'type', 'human', 1254).
n('NP_000197.1', 'type', 'human', 1255).
n('NP_055521.1', 'type', 'human', 1256).
n('NP_003185.1', 'type', 'human', 1257).
n('NP_004286.2', 'type', 'human', 1258).
n('NP_002906.1', 'type', 'human', 1259).
n('NP_001119.3', 'type', 'human', 1260).
n('NP_002710.2', 'type', 'human', 1261).
n('NP_000739.1', 'type', 'human', 1262).
n('NP_006279.2', 'type', 'human', 1263).
n('NP_006130.1', 'type', 'human', 1264).
n('NP_004125.3', 'type', 'human', 1265).
n('NP_068809.1', 'type', 'human', 1266).
n('NP_002873.1', 'type', 'human', 1267).
n('NP_002814.2', 'type', 'human', 1268).
n('NP_783319.1', 'type', 'human', 1269).
n('NP_005787.1', 'type', 'human', 1270).
n('NP_005334.1', 'type', 'human', 1271).
n('NP_003515.1', 'type', 'human', 1272).
n('NP_004358.2', 'type', 'human', 1273).
n('NP_036260.1', 'type', 'human', 1274).
n('NP_001759.3', 'type', 'human', 1275).
n('NP_001886.1', 'type', 'human', 1276).
n('NP_005338.1', 'type', 'human', 1277).
n('NP_003798.2', 'type', 'human', 1278).
n('NP_892019.1', 'type', 'human', 1279).
n('NP_000498.2', 'type', 'human', 1280).
n('NP_001069.1', 'type', 'human', 1281).
n('NP_004582.1', 'type', 'human', 1282).
n('NP_001625.2', 'type', 'human', 1283).
n('NP_004590.2', 'type', 'human', 1284).
n('NP_002974.1', 'type', 'human', 1285).
n('NP_000409.1', 'type', 'human', 1286).
n('NP_005941.1', 'type', 'human', 1287).
n('NP_002296.1', 'type', 'human', 1288).
n('NP_000829.1', 'type', 'human', 1289).
n('NP_000065.1', 'type', 'human', 1290).
n('NP_001231.2', 'type', 'human', 1291).
n('NP_938148.1', 'type', 'human', 1292).
n('NP_002108.4', 'type', 'human', 1293).
n('NP_008986.2', 'type', 'human', 1294).
n('NP_004748.2', 'type', 'human', 1295).
n('NP_000609.1', 'type', 'human', 1296).
n('NP_002412.1', 'type', 'human', 1297).
n('NP_002794.1', 'type', 'human', 1298).
n('NP_006178.2', 'type', 'human', 1299).
n('NP_002020.1', 'type', 'human', 1300).
n('NP_002561.1', 'type', 'human', 1301).
n('NP_005520.3', 'type', 'human', 1302).
n('NP_000537.3', 'type', 'human', 1303).
n('NP_006458.2', 'type', 'human', 1304).
n('NP_002291.1', 'type', 'human', 1305).
n('NP_000030.1', 'type', 'human', 1306).
n('NP_000600.1', 'type', 'human', 1307).
n('NP_001107.2', 'type', 'human', 1308).
n('NP_002688.2', 'type', 'human', 1309).
n('NP_110448.2', 'type', 'human', 1310).
n('NP_073730.2', 'type', 'human', 1311).
n('NP_588614.1', 'type', 'human', 1312).
n('NP_000651.3', 'type', 'human', 1313).
n('NP_852664.1', 'type', 'human', 1314).
n('NP_066924.1', 'type', 'human', 1315).
n('NP_002574.2', 'type', 'human', 1316).
n('NP_660186.1', 'type', 'human', 1317).
n('NP_059109.3', 'type', 'human', 1318).
n('NP_003160.2', 'type', 'human', 1319).
n('NP_945345.1', 'type', 'human', 1320).
n('NP_002364.5', 'type', 'human', 1321).
n('NP_004199.1', 'type', 'human', 1322).
n('NP_002196.2', 'type', 'human', 1323).
n('NP_001790.1', 'type', 'human', 1324).
n('NP_003024.1', 'type', 'human', 1325).
n('NP_006401.2', 'type', 'human', 1326).
n('NP_002961.1', 'type', 'human', 1327).
n('NP_002239.2', 'type', 'human', 1328).
n('NP_001789.2', 'type', 'human', 1329).
n('NP_005498.1', 'type', 'human', 1330).
n('NP_002176.2', 'type', 'human', 1331).
n('NP_078781.2', 'type', 'human', 1332).
n('NP_068803.1', 'type', 'human', 1333).
n('NP_000070.1', 'type', 'human', 1334).
n('NP_004150.1', 'type', 'human', 1335).
n('NP_001915.1', 'type', 'human', 1336).
n('NP_006369.2', 'type', 'human', 1337).
n('NP_002086.1', 'type', 'human', 1338).
n('NP_056008.1', 'type', 'human', 1339).
n('NP_000909.2', 'type', 'human', 1340).
n('NP_003175.1', 'type', 'human', 1341).
n('NP_000850.1', 'type', 'human', 1342).
n('NP_002465.1', 'type', 'human', 1343).
n('NP_005974.2', 'type', 'human', 1344).
n('NP_005507.3', 'type', 'human', 1345).
n('NP_001311.3', 'type', 'human', 1346).
n('NP_036370.2', 'type', 'human', 1347).
n('NP_002114.2', 'type', 'human', 1348).
n('NP_003458.1', 'type', 'human', 1349).
n('NP_000519.2', 'type', 'human', 1350).
n('NP_002562.2', 'type', 'human', 1351).
n('NP_002566.1', 'type', 'human', 1352).
n('NP_004495.2', 'type', 'human', 1353).
[truncated: 1,212,724 more chars]
