# Supplementary material for: Identifying potential survival strategies of HIV-1 through virus-host protein interaction networks
Source: BMC Syst Biol. 2010 Jul 15;4:96. doi: 10.1186/1752-0509-4-96 (PMC2913931; doi:10.1186/1752-0509-4-96)
Supplement: Additional file 15 — Prolog script with an implementation of the motif detection and network randomization algorithm for the regulatory network. [file 1752-0509-4-96-S15.PL]

% David van Dijk 2010 - University of Amsterdam, Section Computational Science

% motif1: hiv - human - hiv
motif1(NN1, NN2, NN3, I1, I2)		:-			e(N1, N2, I1,_),
												e(N3, N2, I2,_),
												N1 \= N3,
												n(N1, 'type', 'hiv',_),
												n(N2, 'type', 'human',_),
												n(N3, 'type', 'hiv',_),
												n(N1, 'Prot_Name', CNN1,_),			
												n(N2, 'Prot_Name', CNN2,_),
												n(N3, 'Prot_Name', CNN3,_),
												simplename(CNN1, NN1),
												simplename(CNN2, NN2),
												simplename(CNN3, NN3),
												(I1 \= I2 | is_smaller(N1, N3)).  % prevent finding symmetric motifs twice
												
% motif2: hiv - human
motif2(NN1, NN2, I1, I2)			:-			e(N1, N2, I1,_),
												e(N1, N2, I2,_),
												n(N1, 'type', 'hiv',_),
												n(N2, 'type', 'human',_),
												n(N1, 'Prot_Name', CNN1,_),
												n(N2, 'Prot_Name', CNN2,_),
												simplename(CNN1, NN1),
												simplename(CNN2, NN2).

% motif3:  hiv - human
%          |       |
%         human - hiv
motif3(NN1, NN2, NN3, NN4, I1, I2, I3, I4):-	e(N1, N2, I1,_),
												e(N3, N2, I2,_),
												e(N3, N4, I3,_),
												e(N1, N4, I4,_),
												N1 \= N3,
												N2 \= N4,
												n(N1, 'type', 'hiv',_),
												n(N2, 'type', 'human',_),
												n(N3, 'type', 'hiv',_),
												n(N4, 'type', 'human',_),
												n(N1, 'Prot_Name', CNN1,_),
												n(N2, 'Prot_Name', CNN2,_),
												n(N3, 'Prot_Name', CNN3,_),
												n(N4, 'Prot_Name', CNN4,_),
												simplename(CNN1, NN1),
												simplename(CNN2, NN2),
												simplename(CNN3, NN3),
												simplename(CNN4, NN4).											

% motif4:         hiv
%            /    |    \
%         human human human
%           \    |   /
%              hiv
motif4(NN1, NN2, NN3, NN4, NN5, I1, I2, I3, I4, I5, I6)		:-	e(N1, N3, I1,_),
																e(N1, N4, I2,_),
																e(N2, N4, I3,_),
																e(N2, N3, I4,_),
																e(N3, N5, I5,_),
																e(N4, N5, I6,_),
																N1 \= N2,
																N3 \= N4,
																N1 \= N5,
																N2 \= N5,
																n(N1, 'type', 'human',_),
																n(N2, 'type', 'human',_),
																n(N3, 'type', 'hiv',_),
																n(N4, 'type', 'hiv',_),
																n(N5, 'type', 'human',_),
																n(N1, 'Prot_Name', CNN1,_),
																n(N2, 'Prot_Name', CNN2,_),
																n(N3, 'Prot_Name', CNN3,_),
																n(N4, 'Prot_Name', CNN4,_),
																n(N5, 'Prot_Name', CNN5,_),
																simplename(CNN1, NN1),
																simplename(CNN2, NN2),
																simplename(CNN3, NN3),
																simplename(CNN4, NN4),
																simplename(CNN5, NN5).
																								
% motif5: human - hiv - human
%		asymmetric
motif5(NN1, NN2, NN3, I1, I2)		:-			e(N2, N1, I1,_),
												e(N2, N3, I2,_),
												N1 \= N3,
												I1 \= I2,
												n(N1, 'type', 'human',_),
												n(N2, 'type', 'hiv',_),
												n(N3, 'type', 'human',_),
												n(N1, 'Prot_Name', CNN1,_),			
												n(N2, 'Prot_Name', CNN2,_),
												n(N3, 'Prot_Name', CNN3,_),
												simplename(CNN1, NN1),
												simplename(CNN2, NN2),
												simplename(CNN3, NN3).
												
% motif5: human - hiv - human
%		symmetric -> force order on human nodes so only one motif will be found
motif5(NN1, NN2, NN3, I, I)		:-				e(N2, N1, I,_),
												e(N2, N3, I,_),
												N1 \= N3,
												is_smaller(N1, N3),
												n(N1, 'type', 'human',_),
												n(N2, 'type', 'hiv',_),
												n(N3, 'type', 'human',_),
												n(N1, 'Prot_Name', CNN1,_),			
												n(N2, 'Prot_Name', CNN2,_),
												n(N3, 'Prot_Name', CNN3,_),
												simplename(CNN1, NN1),
												simplename(CNN2, NN2),
												simplename(CNN3, NN3).
												
% motif6:       hiv
%             /     \
%         human  -  human
%	symmetric
motif6(NN1, NN2, NN3, I, I)		:-				e(N2, N1, I,_),
												e(N2, N3, I,_),
												e(N1, N3,_,_),
												N1 \= N3,
												n(N1, 'type', 'human',_),
												n(N2, 'type', 'hiv',_),
												n(N3, 'type', 'human',_),
												n(N1, 'Prot_Name', CNN1,_),			
												n(N2, 'Prot_Name', CNN2,_),
												n(N3, 'Prot_Name', CNN3,_),
												simplename(CNN1, NN1),
												simplename(CNN2, NN2),
												simplename(CNN3, NN3).
												
% motif6:       hiv
%             /     \
%         human  -  human
%	asymmetric -> make human-human interaction bidirectional so all motifs will be found
%				this is becasue undirected human-human edges are defined as directed edges
motif6(NN1, NN2, NN3, I1, I2)		:-			e(N2, N1, I1,_),
												e(N2, N3, I2,_),
												I1 \= I2,
												N1 \= N3,
												(e(N1, N3,_,_) | e(N3, N1,_,_)),
												n(N1, 'type', 'human',_),
												n(N2, 'type', 'hiv',_),
												n(N3, 'type', 'human',_),
												n(N1, 'Prot_Name', CNN1,_),			
												n(N2, 'Prot_Name', CNN2,_),
												n(N3, 'Prot_Name', CNN3,_),
												simplename(CNN1, NN1),
												simplename(CNN2, NN2),
												simplename(CNN3, NN3).


% writeList: write list to file
writeList(_, []).

writeList(File, [H|T])	:-	writeElement(File, H),
							writeList(File, T).

writeElement(File, M)	:-	open(File, append, Stream),
							write(Stream, M),
							nl(Stream),
							close(Stream).

% switch: switch edges
switch(E1, E2)			:-	E1 \= E2,
							e(N1, N3, I1, E1),
							e(N2, N4, I2, E2),
							retract(e(N1, N3, I1, E1)),
							retract(e(N2, N4, I2, E2)),
							assert(e(N1, N4, I1, E1)),
							assert(e(N2, N3, I2, E2)).

% switch2: replace edge E with edge from Ni1 to Ni2
switch2(E, Ni1, Ni2)	:-	e(N1, N2, I, E),
							n(Nhiv, 'type', 'hiv', Ni1),
							n(Nhuman, 'type', 'human', Ni2),
							retract(e(N1, N2, I, E)),
							assert(e(Nhiv, Nhuman, I, E)).

% switch3: switch edges, but also switch interactions
switch3(E1, E2)			:-	E1 \= E2,
							e(N1, N3, I1, E1),
							e(N2, N4, I2, E2),
							retract(e(N1, N3, I1, E1)),
							retract(e(N2, N4, I2, E2)),
							assert(e(N1, N4, I2, E1)),
							assert(e(N2, N3, I1, E2)).

% todirect: assert direct interaction for indirect interaction: hiv-human-hiv => hiv-hiv							
todirect				:-	e(N1, N2, I1, _),
							e(N3, N2, I2, _),
							N1 \= N3,
							(I1 == 'regulates'|I1 == 'upregulates'|I1 == 'downregulates'),
							(I2 == 'regulated by'|I2 == 'upregulated by'|I2 == 'downregulated by'),
							n(N1, 'type', 'hiv',_),
							n(N2, 'type', 'human',_),
							n(N3, 'type', 'hiv',_),
							assert(e(N1, N3, 'indirectly_regulates', 8888888)).

% nettodirect: for all hiv-human-hiv assert hiv-hiv							
nettodirect				:- 	findall(_,todirect,_).

% indirectnettocsv: write all 'indirectly_regulates' interactions to file
indirectnettocsv(File)	:-	findall((NN1:NN2), (e(N1,N2,'indirectly_regulates',_),n(N1,'Prot_Name',NN1,_),n(N2,'Prot_Name',NN2,_)),L),
							writeList(File, L).
							
% switch4: switch or switch3
switch4(E1, E2)			:-	R is random(2),
							switch4(E1, E2, R).
							
switch4(E1, E2, 0)		:-	switch(E1, E2).

switch4(E1, E2, 1)		:-	switch3(E1, E2).


% randomize2:
%	A --1--> B  ==> C --1--> D
randomize2(0).
randomize2(N)			:-	numedges(NE),
							numhivnodes(Nhiv),
							numhumannodes(Nhuman),
							E is random(NE),
							N1 is random(Nhiv),
							N2 is random(Nhuman)+Nhiv,
							(switch2(E, N1, N2)|true),
							N3 is N - 1,
							randomize2(N3).

% randomize3:
% 	A --1--> B      A --1--> D
% 			   ==>
% 	C --2--> D	  C --2--> B
% 	or
% 	A --1--> B      A --2--> D
% 			   ==>
% 	C --2--> D	  C --1--> B
randomize3(0).
randomize3(N)			:-	numedges(NE),
							E1 is random(NE),
							E2 is random(NE),
							(switch4(E1, E2)|true),
							N2 is N - 1,
							randomize3(N2).

% randomize:
% 	A --1--> B     A --1--> D
% 			   ==>
% 	C --2--> D	   C --2--> B
randomize(0).
randomize(N)			:-	numedges(NE),
							E1 is random(NE),
							E2 is random(NE),
							(switch(E1, E2)|true),
							N2 is N - 1,
							randomize(N2).
							
% initnetwork: initialize network with nodes and edges
initnetwork				:-	retractall(e(_,_,_,_)),
							retractall(n(_,_,_)),
							consult(regnetwork).

% gomotif1: find GO annotation for motif1
gomotif1(File, I1, I2)	:-	concat(File, 'BP', FileBP),
							concat(File, 'CC', FileCC),
							concat(File, 'MF', FileMF),
							findall(BP, (motif1(_,N2,_,I1,I2),n(N2,'BIOLOGICAL_PROCESS',BP,_)), LBP),
							findall(CC, (motif1(_,N2,_,I1,I2),n(N2,'CELLULAR_COMPONENT',CC,_)), LCC),
							findall(MF, (motif1(_,N2,_,I1,I2),n(N2,'MOLECULAR_FUNCTION',MF,_)), LMF),
							length(LBP,NBP),
							writeElement(FileBP,NBP),
							writeList(FileBP,LBP),
							length(LCC,NCC),
							writeElement(FileCC,NCC),
							writeList(FileCC,LCC),
							length(LMF,NMF),
							writeElement(FileMF,NMF),
							writeList(FileMF,LMF).

% gomotif2: find GO annotation for motif2
gomotif2(File, I1, I2)	:-	concat(File, 'BP', FileBP),
							concat(File, 'CC', FileCC),
							concat(File, 'MF', FileMF),
							findall(BP, (motif2(_,N2,I1,I2),n(N2,'BIOLOGICAL_PROCESS',BP,_)), LBP),
							findall(CC, (motif2(_,N2,I1,I2),n(N2,'CELLULAR_COMPONENT',CC,_)), LCC),
							findall(MF, (motif2(_,N2,I1,I2),n(N2,'MOLECULAR_FUNCTION',MF,_)), LMF),
							length(LBP,NBP),
							writeElement(FileBP,NBP),
							writeList(FileBP,LBP),
							length(LCC,NCC),
							writeElement(FileCC,NCC),
							writeList(FileCC,LCC),
							length(LMF,NMF),
							writeElement(FileMF,NMF),
							writeList(FileMF,LMF).
							
% gomotif5: find GO annotation for motif5						
gomotif5(File, I1, I2)	:-	concat(File, 'BP1', FileBP1),
							concat(File, 'CC1', FileCC1),
							concat(File, 'MF1', FileMF1),
							concat(File, 'BP2', FileBP2),
							concat(File, 'CC2', FileCC2),
							concat(File, 'MF2', FileMF2),
							findall(BP1, (motif5(N1,_,_,I1,I2),n(N1,'BIOLOGICAL_PROCESS',BP1,_)), LBP1),
							findall(CC1, (motif5(N1,_,_,I1,I2),n(N1,'CELLULAR_COMPONENT',CC1,_)), LCC1),
							findall(MF1, (motif5(N1,_,_,I1,I2),n(N1,'MOLECULAR_FUNCTION',MF1,_)), LMF1),
							findall(BP2, (motif5(_,_,N3,I1,I2),n(N3,'BIOLOGICAL_PROCESS',BP2,_)), LBP2),
							findall(CC2, (motif5(_,_,N3,I1,I2),n(N3,'CELLULAR_COMPONENT',CC2,_)), LCC2),
							findall(MF2, (motif5(_,_,N3,I1,I2),n(N3,'MOLECULAR_FUNCTION',MF2,_)), LMF2),
							length(LBP1,NBP1),
							writeElement(FileBP1,NBP1),
							writeList(FileBP1,LBP1),
							length(LCC1,NCC1),
							writeElement(FileCC1,NCC1),
							writeList(FileCC1,LCC1),
							length(LMF1,NMF1),
							writeElement(FileMF1,NMF1),
							writeList(FileMF1,LMF1),
							length(LBP2,NBP2),
							writeElement(FileBP2,NBP2),
							writeList(FileBP2,LBP2),
							length(LCC2,NCC2),
							writeElement(FileCC2,NCC2),
							writeList(FileCC2,LCC2),
							length(LMF2,NMF2),
							writeElement(FileMF2,NMF2),
							writeList(FileMF2,LMF2).
							
% gomotif5-1: find GO annotation for motif5-1					
gomotif51(File, I1, I2)	:-	concat(File, 'BP-1', FileBP1),
							concat(File, 'CC-1', FileCC1),
							concat(File, 'MF-1', FileMF1),
							findall(BP1, (motif5(N1,_,_,I1,I2),n(N1,'BIOLOGICAL_PROCESS',BP1,_)), LBP1),
							findall(CC1, (motif5(N1,_,_,I1,I2),n(N1,'CELLULAR_COMPONENT',CC1,_)), LCC1),
							findall(MF1, (motif5(N1,_,_,I1,I2),n(N1,'MOLECULAR_FUNCTION',MF1,_)), LMF1),
							length(LBP1,NBP1),
							writeElement(FileBP1,NBP1),
							writeList(FileBP1,LBP1),
							length(LCC1,NCC1),
							writeElement(FileCC1,NCC1),
							writeList(FileCC1,LCC1),
							length(LMF1,NMF1),
							writeElement(FileMF1,NMF1),
							writeList(FileMF1,LMF1).
							
% gomotif5-2: find GO annotation for motif5-2					
gomotif52(File, I1, I2)	:-	concat(File, 'BP-2', FileBP2),
							concat(File, 'CC-2', FileCC2),
							concat(File, 'MF-2', FileMF2),
							findall(BP2, (motif5(_,_,N3,I1,I2),n(N3,'BIOLOGICAL_PROCESS',BP2,_)), LBP2),
							findall(CC2, (motif5(_,_,N3,I1,I2),n(N3,'CELLULAR_COMPONENT',CC2,_)), LCC2),
							findall(MF2, (motif5(_,_,N3,I1,I2),n(N3,'MOLECULAR_FUNCTION',MF2,_)), LMF2),
							length(LBP2,NBP2),
							writeElement(FileBP2,NBP2),
							writeList(FileBP2,LBP2),
							length(LCC2,NCC2),
							writeElement(FileCC2,NCC2),
							writeList(FileCC2,LCC2),
							length(LMF2,NMF2),
							writeElement(FileMF2,NMF2),
							writeList(FileMF2,LMF2).
										
% gomotif6: find GO annotation for motif6						
gomotif6(File, I1, I2)	:-	concat(File, 'BP1', FileBP1),
							concat(File, 'CC1', FileCC1),
							concat(File, 'MF1', FileMF1),
							concat(File, 'BP2', FileBP2),
							concat(File, 'CC2', FileCC2),
							concat(File, 'MF2', FileMF2),
							findall(BP1, (motif6(N1,_,_,I1,I2),n(N1,'BIOLOGICAL_PROCESS',BP1,_)), LBP1),
							findall(CC1, (motif6(N1,_,_,I1,I2),n(N1,'CELLULAR_COMPONENT',CC1,_)), LCC1),
							findall(MF1, (motif6(N1,_,_,I1,I2),n(N1,'MOLECULAR_FUNCTION',MF1,_)), LMF1),
							findall(BP2, (motif6(_,_,N3,I1,I2),n(N3,'BIOLOGICAL_PROCESS',BP2,_)), LBP2),
							findall(CC2, (motif6(_,_,N3,I1,I2),n(N3,'CELLULAR_COMPONENT',CC2,_)), LCC2),
							findall(MF2, (motif6(_,_,N3,I1,I2),n(N3,'MOLECULAR_FUNCTION',MF2,_)), LMF2),
							length(LBP1,NBP1),
							writeElement(FileBP1,NBP1),
							writeList(FileBP1,LBP1),
							length(LCC1,NCC1),
							writeElement(FileCC1,NCC1),
							writeList(FileCC1,LCC1),
							length(LMF1,NMF1),
							writeElement(FileMF1,NMF1),
							writeList(FileMF1,LMF1),
							length(LBP2,NBP2),
							writeElement(FileBP2,NBP2),
							writeList(FileBP2,LBP2),
							length(LCC2,NCC2),
							writeElement(FileCC2,NCC2),
							writeList(FileCC2,LCC2),
							length(LMF2,NMF2),
							writeElement(FileMF2,NMF2),
							writeList(FileMF2,LMF2).	

% gomotif6-1: find GO annotation for motif6-1					
gomotif61(File, I1, I2)	:-	concat(File, 'BP-1', FileBP1),
							concat(File, 'CC-1', FileCC1),
							concat(File, 'MF-1', FileMF1),
							findall(BP1, (motif6(N1,_,_,I1,I2),n(N1,'BIOLOGICAL_PROCESS',BP1,_)), LBP1),
							findall(CC1, (motif6(N1,_,_,I1,I2),n(N1,'CELLULAR_COMPONENT',CC1,_)), LCC1),
							findall(MF1, (motif6(N1,_,_,I1,I2),n(N1,'MOLECULAR_FUNCTION',MF1,_)), LMF1),
							length(LBP1,NBP1),
							writeElement(FileBP1,NBP1),
							writeList(FileBP1,LBP1),
							length(LCC1,NCC1),
							writeElement(FileCC1,NCC1),
							writeList(FileCC1,LCC1),
							length(LMF1,NMF1),
							writeElement(FileMF1,NMF1),
							writeList(FileMF1,LMF1).
							
% gomotif6-2: find GO annotation for motif6-2					
gomotif62(File, I1, I2)	:-	concat(File, 'BP-2', FileBP2),
							concat(File, 'CC-2', FileCC2),
							concat(File, 'MF-2', FileMF2),
							findall(BP2, (motif6(_,_,N3,I1,I2),n(N3,'BIOLOGICAL_PROCESS',BP2,_)), LBP2),
							findall(CC2, (motif6(_,_,N3,I1,I2),n(N3,'CELLULAR_COMPONENT',CC2,_)), LCC2),
							findall(MF2, (motif6(_,_,N3,I1,I2),n(N3,'MOLECULAR_FUNCTION',MF2,_)), LMF2),
							length(LBP2,NBP2),
							writeElement(FileBP2,NBP2),
							writeList(FileBP2,LBP2),
							length(LCC2,NCC2),
							writeElement(FileCC2,NCC2),
							writeList(FileCC2,LCC2),
							length(LMF2,NMF2),
							writeElement(FileMF2,NMF2),
							writeList(FileMF2,LMF2).

% gomotifs: find GO annotaions for the motifs
gomotifs  :-
				gomotifs1,
				gomotifs2,
				gomotifs51,
				gomotifs61,
				gomotifs52,
				gomotifs62.
	
gomotifs1 :-
				% hiv - human - hiv						
				gomotif1('regmotifs/GO/motif1', 'reg by','reg by'),						
				gomotif1('regmotifs/GO/motif2', 'regulated by','regulated by'),						
				gomotif1('regmotifs/GO/motif3', 'upregulated by','upregulated by'),						
				gomotif1('regmotifs/GO/motif4', 'downregulated by','downregulated by'),						
				gomotif1('regmotifs/GO/motif5', 'upregulated by','downregulated by'),						
				gomotif1('regmotifs/GO/motif6', 'regulated by','upregulated by'),						
				gomotif1('regmotifs/GO/motif7', 'regulated by','downregulated by'),
				gomotif1('regmotifs/GO/motif8', 'reg','reg by'),						
				gomotif1('regmotifs/GO/motif9', 'upregulates','upregulated by'),
				gomotif1('regmotifs/GO/motif10', 'downregulates','downregulated by'),
				gomotif1('regmotifs/GO/motif11', 'upregulates','downregulated by'),
				gomotif1('regmotifs/GO/motif12', 'downregulates','upregulated by'),
				gomotif1('regmotifs/GO/motif13', 'regulates','regulated by'),				
				gomotif1('regmotifs/GO/motif14', 'regulates','upregulated by'),
				gomotif1('regmotifs/GO/motif15', 'regulates','downregulated by'),
				gomotif1('regmotifs/GO/motif16', 'upregulates','regulated by'),
				gomotif1('regmotifs/GO/motif17', 'downregulates','regulated by'),
				gomotif1('regmotifs/GO/motif18', 'reg','reg'),
				gomotif1('regmotifs/GO/motif19', 'upregulates','upregulates'),
				gomotif1('regmotifs/GO/motif20', 'downregulates','downregulates'),
				gomotif1('regmotifs/GO/motif21', 'upregulates','downregulates'),
				gomotif1('regmotifs/GO/motif22', 'regulates','upregulates'),
				gomotif1('regmotifs/GO/motif23', 'regulates','downregulates').	
gomotifs2 :-
				% hiv - human					
				gomotif2('regmotifs/GO/motif24', 'reg by','reg by'),						
				gomotif2('regmotifs/GO/motif25', 'regulated by','regulated by'),						
				gomotif2('regmotifs/GO/motif26', 'upregulated by','upregulated by'),						
				gomotif2('regmotifs/GO/motif27', 'downregulated by','downregulated by'),						
				gomotif2('regmotifs/GO/motif28', 'upregulated by','downregulated by'),						
				gomotif2('regmotifs/GO/motif29', 'regulated by','upregulated by'),						
				gomotif2('regmotifs/GO/motif30', 'regulated by','downregulated by'),
				gomotif2('regmotifs/GO/motif31', 'reg','reg by'),						
				gomotif2('regmotifs/GO/motif32', 'upregulates','upregulated by'),
				gomotif2('regmotifs/GO/motif33', 'downregulates','downregulated by'),
				gomotif2('regmotifs/GO/motif34', 'upregulates','downregulated by'),
				gomotif2('regmotifs/GO/motif35', 'downregulates','upregulated by'),
				gomotif2('regmotifs/GO/motif36', 'regulates','regulated by'),				
				gomotif2('regmotifs/GO/motif37', 'regulates','upregulated by'),
				gomotif2('regmotifs/GO/motif38', 'regulates','downregulated by'),
				gomotif2('regmotifs/GO/motif39', 'upregulates','regulated by'),
				gomotif2('regmotifs/GO/motif40', 'downregulates','regulated by'),
				gomotif2('regmotifs/GO/motif41', 'reg','reg'),
				gomotif2('regmotifs/GO/motif42', 'upregulates','upregulates'),
				gomotif2('regmotifs/GO/motif43', 'downregulates','downregulates'),
				gomotif2('regmotifs/GO/motif44', 'upregulates','downregulates'),
				gomotif2('regmotifs/GO/motif45', 'regulates','upregulates'),
				gomotif2('regmotifs/GO/motif46', 'regulates','downregulates').	
gomotifs51 :-
				% human - hiv - human	1				
				gomotif51('regmotifs/GO/motif47', 'reg by','reg by'),						
				gomotif51('regmotifs/GO/motif48', 'regulated by','regulated by'),						
				gomotif51('regmotifs/GO/motif49', 'upregulated by','upregulated by'),						
				gomotif51('regmotifs/GO/motif50', 'downregulated by','downregulated by'),						
				gomotif51('regmotifs/GO/motif51', 'upregulated by','downregulated by'),						
				gomotif51('regmotifs/GO/motif52', 'regulated by','upregulated by'),						
				gomotif51('regmotifs/GO/motif53', 'regulated by','downregulated by'),
				gomotif51('regmotifs/GO/motif54', 'reg','reg by'),						
				gomotif51('regmotifs/GO/motif55', 'upregulates','upregulated by'),
				gomotif51('regmotifs/GO/motif56', 'downregulates','downregulated by'),
				gomotif51('regmotifs/GO/motif57', 'upregulates','downregulated by'),
				gomotif51('regmotifs/GO/motif58', 'downregulates','upregulated by'),
				gomotif51('regmotifs/GO/motif59', 'regulates','regulated by'),				
				gomotif51('regmotifs/GO/motif60', 'regulates','upregulated by'),
				gomotif51('regmotifs/GO/motif61', 'regulates','downregulated by'),
				gomotif51('regmotifs/GO/motif62', 'upregulates','regulated by'),
				gomotif51('regmotifs/GO/motif63', 'downregulates','regulated by'),
				gomotif51('regmotifs/GO/motif64', 'reg','reg'),
				gomotif51('regmotifs/GO/motif65', 'upregulates','upregulates'),
				gomotif51('regmotifs/GO/motif66', 'downregulates','downregulates'),
				gomotif51('regmotifs/GO/motif67', 'upregulates','downregulates'),
				gomotif51('regmotifs/GO/motif68', 'regulates','upregulates'),
				gomotif51('regmotifs/GO/motif69', 'regulates','downregulates').	
gomotifs61 :-
				%       hiv
				%     /     \
				% human  -  human		1			
				gomotif61('regmotifs/GO/motif70', 'reg by','reg by'),						
				gomotif61('regmotifs/GO/motif71', 'regulated by','regulated by'),						
				gomotif61('regmotifs/GO/motif72', 'upregulated by','upregulated by'),						
				gomotif61('regmotifs/GO/motif73', 'downregulated by','downregulated by'),						
				gomotif61('regmotifs/GO/motif74', 'upregulated by','downregulated by'),						
				gomotif61('regmotifs/GO/motif75', 'regulated by','upregulated by'),						
				gomotif61('regmotifs/GO/motif76', 'regulated by','downregulated by'),
				gomotif61('regmotifs/GO/motif77', 'reg','reg by'),						
				gomotif61('regmotifs/GO/motif78', 'upregulates','upregulated by'),
				gomotif61('regmotifs/GO/motif79', 'downregulates','downregulated by'),
				gomotif61('regmotifs/GO/motif80', 'upregulates','downregulated by'),
				gomotif61('regmotifs/GO/motif81', 'downregulates','upregulated by'),
				gomotif61('regmotifs/GO/motif82', 'regulates','regulated by'),				
				gomotif61('regmotifs/GO/motif83', 'regulates','upregulated by'),
				gomotif61('regmotifs/GO/motif84', 'regulates','downregulated by'),
				gomotif61('regmotifs/GO/motif85', 'upregulates','regulated by'),
				gomotif61('regmotifs/GO/motif86', 'downregulates','regulated by'),
				gomotif61('regmotifs/GO/motif87', 'reg','reg'),
				gomotif61('regmotifs/GO/motif88', 'upregulates','upregulates'),
				gomotif61('regmotifs/GO/motif89', 'downregulates','downregulates'),
				gomotif61('regmotifs/GO/motif90', 'upregulates','downregulates'),
				gomotif61('regmotifs/GO/motif91', 'regulates','upregulates'),
				gomotif61('regmotifs/GO/motif92', 'regulates','downregulates').	
gomotifs52 :-
				% human - hiv - human	 2				
				gomotif52('regmotifs/GO/motif47', 'reg by','reg by'),						
				gomotif52('regmotifs/GO/motif48', 'regulated by','regulated by'),						
				gomotif52('regmotifs/GO/motif49', 'upregulated by','upregulated by'),						
				gomotif52('regmotifs/GO/motif50', 'downregulated by','downregulated by'),						
				gomotif52('regmotifs/GO/motif51', 'upregulated by','downregulated by'),						
				gomotif52('regmotifs/GO/motif52', 'regulated by','upregulated by'),						
				gomotif52('regmotifs/GO/motif53', 'regulated by','downregulated by'),
				gomotif52('regmotifs/GO/motif54', 'reg','reg by'),						
				gomotif52('regmotifs/GO/motif55', 'upregulates','upregulated by'),
				gomotif52('regmotifs/GO/motif56', 'downregulates','downregulated by'),
				gomotif52('regmotifs/GO/motif57', 'upregulates','downregulated by'),
				gomotif52('regmotifs/GO/motif58', 'downregulates','upregulated by'),
				gomotif52('regmotifs/GO/motif59', 'regulates','regulated by'),				
				gomotif52('regmotifs/GO/motif60', 'regulates','upregulated by'),
				gomotif52('regmotifs/GO/motif61', 'regulates','downregulated by'),
				gomotif52('regmotifs/GO/motif62', 'upregulates','regulated by'),
				gomotif52('regmotifs/GO/motif63', 'downregulates','regulated by'),
				gomotif52('regmotifs/GO/motif64', 'reg','reg'),
				gomotif52('regmotifs/GO/motif65', 'upregulates','upregulates'),
				gomotif52('regmotifs/GO/motif66', 'downregulates','downregulates'),
				gomotif52('regmotifs/GO/motif67', 'upregulates','downregulates'),
				gomotif52('regmotifs/GO/motif68', 'regulates','upregulates'),
				gomotif52('regmotifs/GO/motif69', 'regulates','downregulates').	
gomotifs62 :-
				%       hiv
				%     /     \
				% human  -  human		2			
				gomotif62('regmotifs/GO/motif70', 'reg by','reg by'),						
				gomotif62('regmotifs/GO/motif71', 'regulated by','regulated by'),						
				gomotif62('regmotifs/GO/motif72', 'upregulated by','upregulated by'),						
				gomotif62('regmotifs/GO/motif73', 'downregulated by','downregulated by'),						
				gomotif62('regmotifs/GO/motif74', 'upregulated by','downregulated by'),						
				gomotif62('regmotifs/GO/motif75', 'regulated by','upregulated by'),						
				gomotif62('regmotifs/GO/motif76', 'regulated by','downregulated by'),
				gomotif62('regmotifs/GO/motif77', 'reg','reg by'),						
				gomotif62('regmotifs/GO/motif78', 'upregulates','upregulated by'),
				gomotif62('regmotifs/GO/motif79', 'downregulates','downregulated by'),
				gomotif62('regmotifs/GO/motif80', 'upregulates','downregulated by'),
				gomotif62('regmotifs/GO/motif81', 'downregulates','upregulated by'),
				gomotif62('regmotifs/GO/motif82', 'regulates','regulated by'),				
				gomotif62('regmotifs/GO/motif83', 'regulates','upregulated by'),
				gomotif62('regmotifs/GO/motif84', 'regulates','downregulated by'),
				gomotif62('regmotifs/GO/motif85', 'upregulates','regulated by'),
				gomotif62('regmotifs/GO/motif86', 'downregulates','regulated by'),
				gomotif62('regmotifs/GO/motif87', 'reg','reg'),
				gomotif62('regmotifs/GO/motif88', 'upregulates','upregulates'),
				gomotif62('regmotifs/GO/motif89', 'downregulates','downregulates'),
				gomotif62('regmotifs/GO/motif90', 'upregulates','downregulates'),
				gomotif62('regmotifs/GO/motif91', 'regulates','upregulates'),
				gomotif62('regmotifs/GO/motif92', 'regulates','downregulates').


% find all occurences of motif1
realmotif1(File, I1, I2)			:-	findall((N1:N2:N3), motif1(N1,N2,N3,I1,I2),L),
										length(L,N),
										writeElement(File,N),
										writeList(File,L).

% find all occurences of motif2							
realmotif2(File, I1, I2)			:-	findall((N1:N2), motif2(N1,N2,I1,I2),L),
										length(L,N),
										writeElement(File,N),
										writeList(File,L).									

% find all occurences of motif3
realmotif3(File, I1, I2, I3, I4)	:-	findall((N1:N2:N3:N4), motif3(N1,N2,N3,N4,I1,I2,I3,I4),L),
										length(L,N),
										writeElement(File,N),
										writeList(File,L).
										
% find all occurences of motif5							
realmotif5(File, I1, I2)			:-	findall((N1:N2:N3), motif5(N1,N2,N3,I1,I2),L),
										length(L,N),
										writeElement(File,N),
										writeList(File,L).
										
% find all occurences of motif6							
realmotif6(File, I1, I2)			:-	findall((N1:N2:N3), motif6(N1,N2,N3,I1,I2),L),
										length(L,N),
										writeElement(File,N),
										writeList(File,L).								

% find all 2 and 3 node motifs
realmotifs	:-
				% hiv - human - hiv						
				realmotif1('regmotifs/motif1', 'reg by','reg by'),						
				realmotif1('regmotifs/motif2', 'regulated by','regulated by'),						
				realmotif1('regmotifs/motif3', 'upregulated by','upregulated by'),						
				realmotif1('regmotifs/motif4', 'downregulated by','downregulated by'),						
				realmotif1('regmotifs/motif5', 'upregulated by','downregulated by'),						
				realmotif1('regmotifs/motif6', 'regulated by','upregulated by'),						
				realmotif1('regmotifs/motif7', 'regulated by','downregulated by'),
				realmotif1('regmotifs/motif8', 'reg','reg by'),						
				realmotif1('regmotifs/motif9', 'upregulates','upregulated by'),
				realmotif1('regmotifs/motif10', 'downregulates','downregulated by'),
				realmotif1('regmotifs/motif11', 'upregulates','downregulated by'),
				realmotif1('regmotifs/motif12', 'downregulates','upregulated by'),
				realmotif1('regmotifs/motif13', 'regulates','regulated by'),				
				realmotif1('regmotifs/motif14', 'regulates','upregulated by'),
				realmotif1('regmotifs/motif15', 'regulates','downregulated by'),
				realmotif1('regmotifs/motif16', 'upregulates','regulated by'),
				realmotif1('regmotifs/motif17', 'downregulates','regulated by'),
				realmotif1('regmotifs/motif18', 'reg','reg'),
				realmotif1('regmotifs/motif19', 'upregulates','upregulates'),
				realmotif1('regmotifs/motif20', 'downregulates','downregulates'),
				realmotif1('regmotifs/motif21', 'upregulates','downregulates'),
				realmotif1('regmotifs/motif22', 'regulates','upregulates'),
				realmotif1('regmotifs/motif23', 'regulates','downregulates'),
				% hiv - human					
				realmotif2('regmotifs/motif24', 'reg by','reg by'),						
				realmotif2('regmotifs/motif25', 'regulated by','regulated by'),						
				realmotif2('regmotifs/motif26', 'upregulated by','upregulated by'),						
				realmotif2('regmotifs/motif27', 'downregulated by','downregulated by'),						
				realmotif2('regmotifs/motif28', 'upregulated by','downregulated by'),						
				realmotif2('regmotifs/motif29', 'regulated by','upregulated by'),						
				realmotif2('regmotifs/motif30', 'regulated by','downregulated by'),
				realmotif2('regmotifs/motif31', 'reg','reg by'),						
				realmotif2('regmotifs/motif32', 'upregulates','upregulated by'),
				realmotif2('regmotifs/motif33', 'downregulates','downregulated by'),
				realmotif2('regmotifs/motif34', 'upregulates','downregulated by'),
				realmotif2('regmotifs/motif35', 'downregulates','upregulated by'),
				realmotif2('regmotifs/motif36', 'regulates','regulated by'),				
				realmotif2('regmotifs/motif37', 'regulates','upregulated by'),
				realmotif2('regmotifs/motif38', 'regulates','downregulated by'),
				realmotif2('regmotifs/motif39', 'upregulates','regulated by'),
				realmotif2('regmotifs/motif40', 'downregulates','regulated by'),
				realmotif2('regmotifs/motif41', 'reg','reg'),
				realmotif2('regmotifs/motif42', 'upregulates','upregulates'),
				realmotif2('regmotifs/motif43', 'downregulates','downregulates'),
				realmotif2('regmotifs/motif44', 'upregulates','downregulates'),
				realmotif2('regmotifs/motif45', 'regulates','upregulates'),
				realmotif2('regmotifs/motif46', 'regulates','downregulates'),
				% human - hiv - human					
				realmotif5('regmotifs/motif47', 'reg by','reg by'),						
				realmotif5('regmotifs/motif48', 'regulated by','regulated by'),						
				realmotif5('regmotifs/motif49', 'upregulated by','upregulated by'),						
				realmotif5('regmotifs/motif50', 'downregulated by','downregulated by'),						
				realmotif5('regmotifs/motif51', 'upregulated by','downregulated by'),						
				realmotif5('regmotifs/motif52', 'regulated by','upregulated by'),						
				realmotif5('regmotifs/motif53', 'regulated by','downregulated by'),
				realmotif5('regmotifs/motif54', 'reg','reg by'),						
				realmotif5('regmotifs/motif55', 'upregulates','upregulated by'),
				realmotif5('regmotifs/motif56', 'downregulates','downregulated by'),
				realmotif5('regmotifs/motif57', 'upregulates','downregulated by'),
				realmotif5('regmotifs/motif58', 'downregulates','upregulated by'),
				realmotif5('regmotifs/motif59', 'regulates','regulated by'),				
				realmotif5('regmotifs/motif60', 'regulates','upregulated by'),
				realmotif5('regmotifs/motif61', 'regulates','downregulated by'),
				realmotif5('regmotifs/motif62', 'upregulates','regulated by'),
				realmotif5('regmotifs/motif63', 'downregulates','regulated by'),
				realmotif5('regmotifs/motif64', 'reg','reg'),
				realmotif5('regmotifs/motif65', 'upregulates','upregulates'),
				realmotif5('regmotifs/motif66', 'downregulates','downregulates'),
				realmotif5('regmotifs/motif67', 'upregulates','downregulates'),
				realmotif5('regmotifs/motif68', 'regulates','upregulates'),
				realmotif5('regmotifs/motif69', 'regulates','downregulates'),
				%       hiv
				%     /     \
				% human  -  human					
				realmotif6('regmotifs/motif70', 'reg by','reg by'),						
				realmotif6('regmotifs/motif71', 'regulated by','regulated by'),						
				realmotif6('regmotifs/motif72', 'upregulated by','upregulated by'),						
				realmotif6('regmotifs/motif73', 'downregulated by','downregulated by'),						
				realmotif6('regmotifs/motif74', 'upregulated by','downregulated by'),						
				realmotif6('regmotifs/motif75', 'regulated by','upregulated by'),						
				realmotif6('regmotifs/motif76', 'regulated by','downregulated by'),
				realmotif6('regmotifs/motif77', 'reg','reg by'),						
				realmotif6('regmotifs/motif78', 'upregulates','upregulated by'),
				realmotif6('regmotifs/motif79', 'downregulates','downregulated by'),
				realmotif6('regmotifs/motif80', 'upregulates','downregulated by'),
				realmotif6('regmotifs/motif81', 'downregulates','upregulated by'),
				realmotif6('regmotifs/motif82', 'regulates','regulated by'),				
				realmotif6('regmotifs/motif83', 'regulates','upregulated by'),
				realmotif6('regmotifs/motif84', 'regulates','downregulated by'),
				realmotif6('regmotifs/motif85', 'upregulates','regulated by'),
				realmotif6('regmotifs/motif86', 'downregulates','regulated by'),
				realmotif6('regmotifs/motif87', 'reg','reg'),
				realmotif6('regmotifs/motif88', 'upregulates','upregulates'),
				realmotif6('regmotifs/motif89', 'downregulates','downregulates'),
				realmotif6('regmotifs/motif90', 'upregulates','downregulates'),
				realmotif6('regmotifs/motif91', 'regulates','upregulates'),
				realmotif6('regmotifs/motif92', 'regulates','downregulates').

% countmotifs2: count all occurences of the motifs
countmotifs2 :-
				% hiv - human - hiv						
				countmotif1('regmotifs/randmotif1', 'reg by','reg by'),						
				countmotif1('regmotifs/randmotif2', 'regulated by','regulated by'),						
				countmotif1('regmotifs/randmotif3', 'upregulated by','upregulated by'),						
				countmotif1('regmotifs/randmotif4', 'downregulated by','downregulated by'),						
				countmotif1('regmotifs/randmotif5', 'upregulated by','downregulated by'),						
				countmotif1('regmotifs/randmotif6', 'regulated by','upregulated by'),						
				countmotif1('regmotifs/randmotif7', 'regulated by','downregulated by'),
				countmotif1('regmotifs/randmotif8', 'reg','reg by'),						
				countmotif1('regmotifs/randmotif9', 'upregulates','upregulated by'),
				countmotif1('regmotifs/randmotif10', 'downregulates','downregulated by'),
				countmotif1('regmotifs/randmotif11', 'upregulates','downregulated by'),
				countmotif1('regmotifs/randmotif12', 'downregulates','upregulated by'),
				countmotif1('regmotifs/randmotif13', 'regulates','regulated by'),				
				countmotif1('regmotifs/randmotif14', 'regulates','upregulated by'),
				countmotif1('regmotifs/randmotif15', 'regulates','downregulated by'),
				countmotif1('regmotifs/randmotif16', 'upregulates','regulated by'),
				countmotif1('regmotifs/randmotif17', 'downregulates','regulated by'),
				countmotif1('regmotifs/randmotif18', 'reg','reg'),
				countmotif1('regmotifs/randmotif19', 'upregulates','upregulates'),
				countmotif1('regmotifs/randmotif20', 'downregulates','downregulates'),
				countmotif1('regmotifs/randmotif21', 'upregulates','downregulates'),
				countmotif1('regmotifs/randmotif22', 'regulates','upregulates'),
				countmotif1('regmotifs/randmotif23', 'regulates','downregulates'),
				% hiv - human					
				countmotif2('regmotifs/randmotif24', 'reg by','reg by'),						
				countmotif2('regmotifs/randmotif25', 'regulated by','regulated by'),						
				countmotif2('regmotifs/randmotif26', 'upregulated by','upregulated by'),						
				countmotif2('regmotifs/randmotif27', 'downregulated by','downregulated by'),						
				countmotif2('regmotifs/randmotif28', 'upregulated by','downregulated by'),						
				countmotif2('regmotifs/randmotif29', 'regulated by','upregulated by'),						
				countmotif2('regmotifs/randmotif30', 'regulated by','downregulated by'),
				countmotif2('regmotifs/randmotif31', 'reg','reg by'),						
				countmotif2('regmotifs/randmotif32', 'upregulates','upregulated by'),
				countmotif2('regmotifs/randmotif33', 'downregulates','downregulated by'),
				countmotif2('regmotifs/randmotif34', 'upregulates','downregulated by'),
				countmotif2('regmotifs/randmotif35', 'downregulates','upregulated by'),
				countmotif2('regmotifs/randmotif36', 'regulates','regulated by'),				
				countmotif2('regmotifs/randmotif37', 'regulates','upregulated by'),
				countmotif2('regmotifs/randmotif38', 'regulates','downregulated by'),
				countmotif2('regmotifs/randmotif39', 'upregulates','regulated by'),
				countmotif2('regmotifs/randmotif40', 'downregulates','regulated by'),
				countmotif2('regmotifs/randmotif41', 'reg','reg'),
				countmotif2('regmotifs/randmotif42', 'upregulates','upregulates'),
				countmotif2('regmotifs/randmotif43', 'downregulates','downregulates'),
				countmotif2('regmotifs/randmotif44', 'upregulates','downregulates'),
				countmotif2('regmotifs/randmotif45', 'regulates','upregulates'),
				countmotif2('regmotifs/randmotif46', 'regulates','downregulates'),
				% human - hiv - human					
				countmotif5('regmotifs/randmotif47', 'reg by','reg by'),						
				countmotif5('regmotifs/randmotif48', 'regulated by','regulated by'),						
				countmotif5('regmotifs/randmotif49', 'upregulated by','upregulated by'),						
				countmotif5('regmotifs/randmotif50', 'downregulated by','downregulated by'),						
				countmotif5('regmotifs/randmotif51', 'upregulated by','downregulated by'),						
				countmotif5('regmotifs/randmotif52', 'regulated by','upregulated by'),						
				countmotif5('regmotifs/randmotif53', 'regulated by','downregulated by'),
				countmotif5('regmotifs/randmotif54', 'reg','reg by'),						
				countmotif5('regmotifs/randmotif55', 'upregulates','upregulated by'),
				countmotif5('regmotifs/randmotif56', 'downregulates','downregulated by'),
				countmotif5('regmotifs/randmotif57', 'upregulates','downregulated by'),
				countmotif5('regmotifs/randmotif58', 'downregulates','upregulated by'),
				countmotif5('regmotifs/randmotif59', 'regulates','regulated by'),				
				countmotif5('regmotifs/randmotif60', 'regulates','upregulated by'),
				countmotif5('regmotifs/randmotif61', 'regulates','downregulated by'),
				countmotif5('regmotifs/randmotif62', 'upregulates','regulated by'),
				countmotif5('regmotifs/randmotif63', 'downregulates','regulated by'),
				countmotif5('regmotifs/randmotif64', 'reg','reg'),
				countmotif5('regmotifs/randmotif65', 'upregulates','upregulates'),
				countmotif5('regmotifs/randmotif66', 'downregulates','downregulates'),
				countmotif5('regmotifs/randmotif67', 'upregulates','downregulates'),
				countmotif5('regmotifs/randmotif68', 'regulates','upregulates'),
				countmotif5('regmotifs/randmotif69', 'regulates','downregulates'),
				%       hiv
				%     /     \
				% human  -  human					
				countmotif6('regmotifs/randmotif70', 'reg by','reg by'),						
				countmotif6('regmotifs/randmotif71', 'regulated by','regulated by'),						
				countmotif6('regmotifs/randmotif72', 'upregulated by','upregulated by'),						
				countmotif6('regmotifs/randmotif73', 'downregulated by','downregulated by'),						
				countmotif6('regmotifs/randmotif74', 'upregulated by','downregulated by'),						
				countmotif6('regmotifs/randmotif75', 'regulated by','upregulated by'),						
				countmotif6('regmotifs/randmotif76', 'regulated by','downregulated by'),
				countmotif6('regmotifs/randmotif77', 'reg','reg by'),						
				countmotif6('regmotifs/randmotif78', 'upregulates','upregulated by'),
				countmotif6('regmotifs/randmotif79', 'downregulates','downregulated by'),
				countmotif6('regmotifs/randmotif80', 'upregulates','downregulated by'),
				countmotif6('regmotifs/randmotif81', 'downregulates','upregulated by'),
				countmotif6('regmotifs/randmotif82', 'regulates','regulated by'),				
				countmotif6('regmotifs/randmotif83', 'regulates','upregulated by'),
				countmotif6('regmotifs/randmotif84', 'regulates','downregulated by'),
				countmotif6('regmotifs/randmotif85', 'upregulates','regulated by'),
				countmotif6('regmotifs/randmotif86', 'downregulates','regulated by'),
				countmotif6('regmotifs/randmotif87', 'reg','reg'),
				countmotif6('regmotifs/randmotif88', 'upregulates','upregulates'),
				countmotif6('regmotifs/randmotif89', 'downregulates','downregulates'),
				countmotif6('regmotifs/randmotif90', 'upregulates','downregulates'),
				countmotif6('regmotifs/randmotif91', 'regulates','upregulates'),
				countmotif6('regmotifs/randmotif92', 'regulates','downregulates').

% countmotif1: count all occurences of motif1
countmotif1(File,I1,I2)		:-	findall((N1,N2,N3), motif1(N1,N2,N3,I1,I2),L),
								length(L,N),
								writeElement(File,N).

% countmotif3: count all occurences of motif3							
countmotif3(File,I1,I2,I3,I4)	:-	findall((N1,N2,N3,N4), motif3(N1,N2,N3,N4,I1,I2,I3,I4),L),
									length(L,N),
									writeElement(File,N).

% countmotif2: count all occurences of motif2							
countmotif2(File, I1 ,I2)	:-	findall((N1,N2), motif2(N1,N2,I1,I2),L),
								length(L,N),
								writeElement(File,N).
								
% countmotif5: count all occurences of motif5							
countmotif5(File, I1, I2)			:-	findall((N1:N2:N3), motif5(N1,N2,N3,I1,I2),L),
										length(L,N),
										writeElement(File,N).
										
% countmotif6: count all occurences of motif6							
countmotif6(File, I1, I2)			:-	findall((N1:N2:N3), motif6(N1,N2,N3,I1,I2),L),
										length(L,N),
										writeElement(File,N).

% go: initialize network, find motifs in real network and count motifs in randomized networks
go						:-	initnetwork,
							realmotifs,
							countmotifs(1000).						

% countmotifs: randomize network and count motifs
countmotifs(0) 			:-  !.
countmotifs(N)			:-	randomize3(10000), !,
							countmotifs2,
							N2 is N-1,
							countmotifs(N2).

% simplename: use simplified name for certain HIV proteins							
simplename('Envelope surface glycoprotein gp120', 'gp120') :- !.
simplename('Env, gp160', 'gp160') :- !.
simplename('gp41, Envelope Transmembrane Protein', 'gp41') :- !.
simplename('reverse transcriptase', 'RT') :- !.
simplename(N, N).


% is_smaller: compare two strings
is_smaller(S1, S2)		        :-  name(S1, L1),
									name(S2, L2),
									is_smaller2(L1, L2).

is_smaller2([], [_|_]).
						
is_smaller2([H1|_], [H2|_])		:-  H1 < H2, !.
															
is_smaller2([H|T1], [H|T2])     :-  is_smaller2(T1, T2).
									
									
									
																		
