# Supplementary material for: Identifying potential survival strategies of HIV-1 through virus-host protein interaction networks
Source: BMC Syst Biol. 2010 Jul 15;4:96. doi: 10.1186/1752-0509-4-96 (PMC2913931; doi:10.1186/1752-0509-4-96)
Supplement: Additional file 16 — Prolog script with an implementation of the motif detection and network randomization algorithm for the activation/inhibition network. [file 1752-0509-4-96-S16.PL]

% David van Dijk 2010 - University of Amsterdam, Section Computational Science

% motif1: hiv - human - hiv
motif1(NN1, NN2, NN3, I1, I2)		:-			e(N1, N2, I1,_),
												e(N3, N2, I2,_),
												N1 \= N3,
												n(N1, 'type', 'hiv',_),
												n(N2, 'type', 'human',_),
												n(N3, 'type', 'hiv',_),
												n(N1, 'Prot_Name', CNN1,_),			
												n(N2, 'Prot_Name', CNN2,_),
												n(N3, 'Prot_Name', CNN3,_),
												simplename(CNN1, NN1),
												simplename(CNN2, NN2),
												simplename(CNN3, NN3),
												(I1 \= I2 | is_smaller(N1, N3)).  % prevent finding symmetric motifs twice
												
% motif2: hiv - human
motif2(NN1, NN2, I1, I2)			:-			e(N1, N2, I1,_),
												e(N1, N2, I2,_),
												n(N1, 'type', 'hiv',_),
												n(N2, 'type', 'human',_),
												n(N1, 'Prot_Name', CNN1,_),
												n(N2, 'Prot_Name', CNN2,_),
												simplename(CNN1, NN1),
												simplename(CNN2, NN2).

% motif3:  hiv - human
%          |       |
%         human - hiv
motif3(NN1, NN2, NN3, NN4, I1, I2, I3, I4):-	e(N1, N2, I1,_),
												e(N3, N2, I2,_),
												e(N3, N4, I3,_),
												e(N1, N4, I4,_),
												N1 \= N3,
												N2 \= N4,
												n(N1, 'type', 'hiv',_),
												n(N2, 'type', 'human',_),
												n(N3, 'type', 'hiv',_),
												n(N4, 'type', 'human',_),
												n(N1, 'Prot_Name', CNN1,_),
												n(N2, 'Prot_Name', CNN2,_),
												n(N3, 'Prot_Name', CNN3,_),
												n(N4, 'Prot_Name', CNN4,_),
												simplename(CNN1, NN1),
												simplename(CNN2, NN2),
												simplename(CNN3, NN3),
												simplename(CNN4, NN4).											

% motif4:         hiv
%            /    |    \
%         human human human
%           \    |   /
%              hiv
motif4(NN1, NN2, NN3, NN4, NN5, I1, I2, I3, I4, I5, I6)		:-	e(N1, N3, I1,_),
																e(N1, N4, I2,_),
																e(N2, N4, I3,_),
																e(N2, N3, I4,_),
																e(N3, N5, I5,_),
																e(N4, N5, I6,_),
																N1 \= N2,
																N3 \= N4,
																N1 \= N5,
																N2 \= N5,
																n(N1, 'type', 'human',_),
																n(N2, 'type', 'human',_),
																n(N3, 'type', 'hiv',_),
																n(N4, 'type', 'hiv',_),
																n(N5, 'type', 'human',_),
																n(N1, 'Prot_Name', CNN1,_),
																n(N2, 'Prot_Name', CNN2,_),
																n(N3, 'Prot_Name', CNN3,_),
																n(N4, 'Prot_Name', CNN4,_),
																n(N5, 'Prot_Name', CNN5,_),
																simplename(CNN1, NN1),
																simplename(CNN2, NN2),
																simplename(CNN3, NN3),
																simplename(CNN4, NN4),
																simplename(CNN5, NN5).
																								
% motif5: human - hiv - human
%		asymmetric
motif5(NN1, NN2, NN3, I1, I2)		:-			e(N2, N1, I1,_),
												e(N2, N3, I2,_),
												N1 \= N3,
												I1 \= I2,
												n(N1, 'type', 'human',_),
												n(N2, 'type', 'hiv',_),
												n(N3, 'type', 'human',_),
												n(N1, 'Prot_Name', CNN1,_),			
												n(N2, 'Prot_Name', CNN2,_),
												n(N3, 'Prot_Name', CNN3,_),
												simplename(CNN1, NN1),
												simplename(CNN2, NN2),
												simplename(CNN3, NN3).
												
% motif5: human - hiv - human
%		symmetric -> force order on human nodes so only one motif will be found
motif5(NN1, NN2, NN3, I, I)		:-				e(N2, N1, I,_),
												e(N2, N3, I,_),
												N1 \= N3,
												is_smaller(N1, N3),
												n(N1, 'type', 'human',_),
												n(N2, 'type', 'hiv',_),
												n(N3, 'type', 'human',_),
												n(N1, 'Prot_Name', CNN1,_),			
												n(N2, 'Prot_Name', CNN2,_),
												n(N3, 'Prot_Name', CNN3,_),
												simplename(CNN1, NN1),
												simplename(CNN2, NN2),
												simplename(CNN3, NN3).
												
% motif6:       hiv
%             /     \
%         human  -  human
%	symmetric
motif6(NN1, NN2, NN3, I, I)		:-				e(N2, N1, I,_),
												e(N2, N3, I,_),
												e(N1, N3,_,_),
												N1 \= N3,
												n(N1, 'type', 'human',_),
												n(N2, 'type', 'hiv',_),
												n(N3, 'type', 'human',_),
												n(N1, 'Prot_Name', CNN1,_),			
												n(N2, 'Prot_Name', CNN2,_),
												n(N3, 'Prot_Name', CNN3,_),
												simplename(CNN1, NN1),
												simplename(CNN2, NN2),
												simplename(CNN3, NN3).
												
% motif6:       hiv
%             /     \
%         human  -  human
%	asymmetric -> make human-human interaction bidirectional so all motifs will be found
%				this is becasue undirected human-human edges are defined as directed edges
motif6(NN1, NN2, NN3, I1, I2)		:-			e(N2, N1, I1,_),
												e(N2, N3, I2,_),
												I1 \= I2,
												N1 \= N3,
												(e(N1, N3,_,_) | e(N3, N1,_,_)),
												n(N1, 'type', 'human',_),
												n(N2, 'type', 'hiv',_),
												n(N3, 'type', 'human',_),
												n(N1, 'Prot_Name', CNN1,_),			
												n(N2, 'Prot_Name', CNN2,_),
												n(N3, 'Prot_Name', CNN3,_),
												simplename(CNN1, NN1),
												simplename(CNN2, NN2),
												simplename(CNN3, NN3).


% writeList: write list to file
writeList(_, []).

writeList(File, [H|T])	:-	writeElement(File, H),
							writeList(File, T).

writeElement(File, M)	:-	open(File, append, Stream),
							write(Stream, M),
							nl(Stream),
							close(Stream).

% switch: switch edges
switch(E1, E2)			:-	E1 \= E2,
							e(N1, N3, I1, E1),
							e(N2, N4, I2, E2),
							retract(e(N1, N3, I1, E1)),
							retract(e(N2, N4, I2, E2)),
							assert(e(N1, N4, I1, E1)),
							assert(e(N2, N3, I2, E2)).

% switch2: replace edge E with edge from Ni1 to Ni2
switch2(E, Ni1, Ni2)	:-	e(N1, N2, I, E),
							n(Nhiv, 'type', 'hiv', Ni1),
							n(Nhuman, 'type', 'human', Ni2),
							retract(e(N1, N2, I, E)),
							assert(e(Nhiv, Nhuman, I, E)).

% switch3: switch edges, but also switch interactions
switch3(E1, E2)			:-	E1 \= E2,
							e(N1, N3, I1, E1),
							e(N2, N4, I2, E2),
							retract(e(N1, N3, I1, E1)),
							retract(e(N2, N4, I2, E2)),
							assert(e(N1, N4, I2, E1)),
							assert(e(N2, N3, I1, E2)).

% todirect: assert direct interaction for indirect interaction: hiv-human-hiv => hiv-hiv							
todirect				:-	e(N1, N2, I1, _),
							e(N3, N2, I2, _),
							N1 \= N3,
							(I1 == 'activates'|I1 == 'inhibits'),
							(I2 == 'activated by'|I2 == 'inhibited by'),
							n(N1, 'type', 'hiv',_),
							n(N2, 'type', 'human',_),
							n(N3, 'type', 'hiv',_),
							assert(e(N1, N3, 'indirectly_signals', 8888888)).

% nettodirect: for all hiv-human-hiv assert hiv-hiv							
nettodirect				:- 	findall(_,todirect,_).

% indirectnettocsv: write all 'indirectly_signals' interactions to file
indirectnettocsv(File)	:-	findall((NN1:NN2), (e(N1,N2,'indirectly_signals',_),n(N1,'Prot_Name',NN1,_),n(N2,'Prot_Name',NN2,_)),L),
							writeList(File, L).
							
% switch4: switch or switch3
switch4(E1, E2)			:-	R is random(2),
							switch4(E1, E2, R).
							
switch4(E1, E2, 0)		:-	switch(E1, E2).

switch4(E1, E2, 1)		:-	switch3(E1, E2).


% randomize2:
%	A --1--> B  ==> C --1--> D
randomize2(0).
randomize2(N)			:-	numedges(NE),
							numhivnodes(Nhiv),
							numhumannodes(Nhuman),
							E is random(NE),
							N1 is random(Nhiv),
							N2 is random(Nhuman)+Nhiv,
							(switch2(E, N1, N2)|true),
							N3 is N - 1,
							randomize2(N3).

% randomize3:
% 	A --1--> B      A --1--> D
% 			   ==>
% 	C --2--> D	  C --2--> B
% 	or
% 	A --1--> B      A --2--> D
% 			   ==>
% 	C --2--> D	  C --1--> B
randomize3(0).
randomize3(N)			:-	numedges(NE),
							E1 is random(NE),
							E2 is random(NE),
							(switch4(E1, E2)|true),
							N2 is N - 1,
							randomize3(N2).

% randomize:
% 	A --1--> B     A --1--> D
% 			   ==>
% 	C --2--> D	   C --2--> B
randomize(0).
randomize(N)			:-	numedges(NE),
							E1 is random(NE),
							E2 is random(NE),
							(switch(E1, E2)|true),
							N2 is N - 1,
							randomize(N2).
							
% initnetwork: initialize network with nodes and edges
initnetwork				:-	retractall(e(_,_,_,_)),
							retractall(n(_,_,_)),
							consult(signetwork).

% gomotif1: find GO annotation for motif1
gomotif1(File, I1, I2)	:-	concat(File, 'BP', FileBP),
							concat(File, 'CC', FileCC),
							concat(File, 'MF', FileMF),
							findall(BP, (motif1(_,N2,_,I1,I2),n(N2,'BIOLOGICAL_PROCESS',BP,_)), LBP),
							findall(CC, (motif1(_,N2,_,I1,I2),n(N2,'CELLULAR_COMPONENT',CC,_)), LCC),
							findall(MF, (motif1(_,N2,_,I1,I2),n(N2,'MOLECULAR_FUNCTION',MF,_)), LMF),
							length(LBP,NBP),
							writeElement(FileBP,NBP),
							writeList(FileBP,LBP),
							length(LCC,NCC),
							writeElement(FileCC,NCC),
							writeList(FileCC,LCC),
							length(LMF,NMF),
							writeElement(FileMF,NMF),
							writeList(FileMF,LMF).

% gomotif2: find GO annotation for motif2
gomotif2(File, I1, I2)	:-	concat(File, 'BP', FileBP),
							concat(File, 'CC', FileCC),
							concat(File, 'MF', FileMF),
							findall(BP, (motif2(_,N2,I1,I2),n(N2,'BIOLOGICAL_PROCESS',BP,_)), LBP),
							findall(CC, (motif2(_,N2,I1,I2),n(N2,'CELLULAR_COMPONENT',CC,_)), LCC),
							findall(MF, (motif2(_,N2,I1,I2),n(N2,'MOLECULAR_FUNCTION',MF,_)), LMF),
							length(LBP,NBP),
							writeElement(FileBP,NBP),
							writeList(FileBP,LBP),
							length(LCC,NCC),
							writeElement(FileCC,NCC),
							writeList(FileCC,LCC),
							length(LMF,NMF),
							writeElement(FileMF,NMF),
							writeList(FileMF,LMF).
							
% gomotif5: find GO annotation for motif5						
gomotif5(File, I1, I2)	:-	concat(File, 'BP1', FileBP1),
							concat(File, 'CC1', FileCC1),
							concat(File, 'MF1', FileMF1),
							concat(File, 'BP2', FileBP2),
							concat(File, 'CC2', FileCC2),
							concat(File, 'MF2', FileMF2),
							findall(BP1, (motif5(N1,_,_,I1,I2),n(N1,'BIOLOGICAL_PROCESS',BP1,_)), LBP1),
							findall(CC1, (motif5(N1,_,_,I1,I2),n(N1,'CELLULAR_COMPONENT',CC1,_)), LCC1),
							findall(MF1, (motif5(N1,_,_,I1,I2),n(N1,'MOLECULAR_FUNCTION',MF1,_)), LMF1),
							findall(BP2, (motif5(_,_,N3,I1,I2),n(N3,'BIOLOGICAL_PROCESS',BP2,_)), LBP2),
							findall(CC2, (motif5(_,_,N3,I1,I2),n(N3,'CELLULAR_COMPONENT',CC2,_)), LCC2),
							findall(MF2, (motif5(_,_,N3,I1,I2),n(N3,'MOLECULAR_FUNCTION',MF2,_)), LMF2),
							length(LBP1,NBP1),
							writeElement(FileBP1,NBP1),
							writeList(FileBP1,LBP1),
							length(LCC1,NCC1),
							writeElement(FileCC1,NCC1),
							writeList(FileCC1,LCC1),
							length(LMF1,NMF1),
							writeElement(FileMF1,NMF1),
							writeList(FileMF1,LMF1),
							length(LBP2,NBP2),
							writeElement(FileBP2,NBP2),
							writeList(FileBP2,LBP2),
							length(LCC2,NCC2),
							writeElement(FileCC2,NCC2),
							writeList(FileCC2,LCC2),
							length(LMF2,NMF2),
							writeElement(FileMF2,NMF2),
							writeList(FileMF2,LMF2).
							
% gomotif5-1: find GO annotation for motif5-1					
gomotif51(File, I1, I2)	:-	concat(File, 'BP-1', FileBP1),
							concat(File, 'CC-1', FileCC1),
							concat(File, 'MF-1', FileMF1),
							findall(BP1, (motif5(N1,_,_,I1,I2),n(N1,'BIOLOGICAL_PROCESS',BP1,_)), LBP1),
							findall(CC1, (motif5(N1,_,_,I1,I2),n(N1,'CELLULAR_COMPONENT',CC1,_)), LCC1),
							findall(MF1, (motif5(N1,_,_,I1,I2),n(N1,'MOLECULAR_FUNCTION',MF1,_)), LMF1),
							length(LBP1,NBP1),
							writeElement(FileBP1,NBP1),
							writeList(FileBP1,LBP1),
							length(LCC1,NCC1),
							writeElement(FileCC1,NCC1),
							writeList(FileCC1,LCC1),
							length(LMF1,NMF1),
							writeElement(FileMF1,NMF1),
							writeList(FileMF1,LMF1).
							
% gomotif5-2: find GO annotation for motif5-2					
gomotif52(File, I1, I2)	:-	concat(File, 'BP-2', FileBP2),
							concat(File, 'CC-2', FileCC2),
							concat(File, 'MF-2', FileMF2),
							findall(BP2, (motif5(_,_,N3,I1,I2),n(N3,'BIOLOGICAL_PROCESS',BP2,_)), LBP2),
							findall(CC2, (motif5(_,_,N3,I1,I2),n(N3,'CELLULAR_COMPONENT',CC2,_)), LCC2),
							findall(MF2, (motif5(_,_,N3,I1,I2),n(N3,'MOLECULAR_FUNCTION',MF2,_)), LMF2),
							length(LBP2,NBP2),
							writeElement(FileBP2,NBP2),
							writeList(FileBP2,LBP2),
							length(LCC2,NCC2),
							writeElement(FileCC2,NCC2),
							writeList(FileCC2,LCC2),
							length(LMF2,NMF2),
							writeElement(FileMF2,NMF2),
							writeList(FileMF2,LMF2).
										
% gomotif6: find GO annotation for motif6						
gomotif6(File, I1, I2)	:-	concat(File, 'BP1', FileBP1),
							concat(File, 'CC1', FileCC1),
							concat(File, 'MF1', FileMF1),
							concat(File, 'BP2', FileBP2),
							concat(File, 'CC2', FileCC2),
							concat(File, 'MF2', FileMF2),
							findall(BP1, (motif6(N1,_,_,I1,I2),n(N1,'BIOLOGICAL_PROCESS',BP1,_)), LBP1),
							findall(CC1, (motif6(N1,_,_,I1,I2),n(N1,'CELLULAR_COMPONENT',CC1,_)), LCC1),
							findall(MF1, (motif6(N1,_,_,I1,I2),n(N1,'MOLECULAR_FUNCTION',MF1,_)), LMF1),
							findall(BP2, (motif6(_,_,N3,I1,I2),n(N3,'BIOLOGICAL_PROCESS',BP2,_)), LBP2),
							findall(CC2, (motif6(_,_,N3,I1,I2),n(N3,'CELLULAR_COMPONENT',CC2,_)), LCC2),
							findall(MF2, (motif6(_,_,N3,I1,I2),n(N3,'MOLECULAR_FUNCTION',MF2,_)), LMF2),
							length(LBP1,NBP1),
							writeElement(FileBP1,NBP1),
							writeList(FileBP1,LBP1),
							length(LCC1,NCC1),
							writeElement(FileCC1,NCC1),
							writeList(FileCC1,LCC1),
							length(LMF1,NMF1),
							writeElement(FileMF1,NMF1),
							writeList(FileMF1,LMF1),
							length(LBP2,NBP2),
							writeElement(FileBP2,NBP2),
							writeList(FileBP2,LBP2),
							length(LCC2,NCC2),
							writeElement(FileCC2,NCC2),
							writeList(FileCC2,LCC2),
							length(LMF2,NMF2),
							writeElement(FileMF2,NMF2),
							writeList(FileMF2,LMF2).	

% gomotif6-1: find GO annotation for motif6-1					
gomotif61(File, I1, I2)	:-	concat(File, 'BP-1', FileBP1),
							concat(File, 'CC-1', FileCC1),
							concat(File, 'MF-1', FileMF1),
							findall(BP1, (motif6(N1,_,_,I1,I2),n(N1,'BIOLOGICAL_PROCESS',BP1,_)), LBP1),
							findall(CC1, (motif6(N1,_,_,I1,I2),n(N1,'CELLULAR_COMPONENT',CC1,_)), LCC1),
							findall(MF1, (motif6(N1,_,_,I1,I2),n(N1,'MOLECULAR_FUNCTION',MF1,_)), LMF1),
							length(LBP1,NBP1),
							writeElement(FileBP1,NBP1),
							writeList(FileBP1,LBP1),
							length(LCC1,NCC1),
							writeElement(FileCC1,NCC1),
							writeList(FileCC1,LCC1),
							length(LMF1,NMF1),
							writeElement(FileMF1,NMF1),
							writeList(FileMF1,LMF1).
							
% gomotif6-2: find GO annotation for motif6-2					
gomotif62(File, I1, I2)	:-	concat(File, 'BP-2', FileBP2),
							concat(File, 'CC-2', FileCC2),
							concat(File, 'MF-2', FileMF2),
							findall(BP2, (motif6(_,_,N3,I1,I2),n(N3,'BIOLOGICAL_PROCESS',BP2,_)), LBP2),
							findall(CC2, (motif6(_,_,N3,I1,I2),n(N3,'CELLULAR_COMPONENT',CC2,_)), LCC2),
							findall(MF2, (motif6(_,_,N3,I1,I2),n(N3,'MOLECULAR_FUNCTION',MF2,_)), LMF2),
							length(LBP2,NBP2),
							writeElement(FileBP2,NBP2),
							writeList(FileBP2,LBP2),
							length(LCC2,NCC2),
							writeElement(FileCC2,NCC2),
							writeList(FileCC2,LCC2),
							length(LMF2,NMF2),
							writeElement(FileMF2,NMF2),
							writeList(FileMF2,LMF2).

% gomotifs: find GO annotaions for the motifs
gomotifs  :-
				gomotifs1,
				gomotifs2,
				gomotifs51,
				gomotifs61,
				gomotifs52,
				gomotifs62.
	
gomotifs1 :-
				% hiv - human - hiv						
				gomotif1('sigmotifs/GO/motif1', 'sig by','sig by'),						
				gomotif1('sigmotifs/GO/motif3', 'activated by','activated by'),						
				gomotif1('sigmotifs/GO/motif4', 'inhibited by','inhibited by'),						
				gomotif1('sigmotifs/GO/motif5', 'activated by','inhibited by'),
				gomotif1('sigmotifs/GO/motif8', 'sig','sig by'),						
				gomotif1('sigmotifs/GO/motif9', 'activates','activated by'),
				gomotif1('sigmotifs/GO/motif10', 'inhibits','inhibited by'),
				gomotif1('sigmotifs/GO/motif11', 'activates','inhibited by'),
				gomotif1('sigmotifs/GO/motif12', 'inhibits','activated by'),
				gomotif1('sigmotifs/GO/motif18', 'sig','sig'),
				gomotif1('sigmotifs/GO/motif19', 'activates','activates'),
				gomotif1('sigmotifs/GO/motif20', 'inhibits','inhibits'),
				gomotif1('sigmotifs/GO/motif21', 'activates','inhibits').	
gomotifs2 :-
				% hiv - human					
				gomotif2('sigmotifs/GO/motif24', 'sig by','sig by'),						
				gomotif2('sigmotifs/GO/motif26', 'activated by','activated by'),						
				gomotif2('sigmotifs/GO/motif27', 'inhibited by','inhibited by'),						
				gomotif2('sigmotifs/GO/motif28', 'activated by','inhibited by'),
				gomotif2('sigmotifs/GO/motif31', 'sig','sig by'),						
				gomotif2('sigmotifs/GO/motif32', 'activates','activated by'),
				gomotif2('sigmotifs/GO/motif33', 'inhibits','inhibited by'),
				gomotif2('sigmotifs/GO/motif34', 'activates','inhibited by'),
				gomotif2('sigmotifs/GO/motif35', 'inhibits','activated by'),
				gomotif2('sigmotifs/GO/motif41', 'sig','sig'),
				gomotif2('sigmotifs/GO/motif42', 'activates','activates'),
				gomotif2('sigmotifs/GO/motif43', 'inhibits','inhibits'),
				gomotif2('sigmotifs/GO/motif44', 'activates','inhibits').	
gomotifs51 :-
				% human - hiv - human	1				
				gomotif51('sigmotifs/GO/motif47', 'sig by','sig by'),						
				gomotif51('sigmotifs/GO/motif49', 'activated by','activated by'),						
				gomotif51('sigmotifs/GO/motif50', 'inhibited by','inhibited by'),						
				gomotif51('sigmotifs/GO/motif51', 'activated by','inhibited by'),
				gomotif51('sigmotifs/GO/motif54', 'sig','sig by'),						
				gomotif51('sigmotifs/GO/motif55', 'activates','activated by'),
				gomotif51('sigmotifs/GO/motif56', 'inhibits','inhibited by'),
				gomotif51('sigmotifs/GO/motif57', 'activates','inhibited by'),
				gomotif51('sigmotifs/GO/motif58', 'inhibits','activated by'),
				gomotif51('sigmotifs/GO/motif64', 'sig','sig'),
				gomotif51('sigmotifs/GO/motif65', 'activates','activates'),
				gomotif51('sigmotifs/GO/motif66', 'inhibits','inhibits'),
				gomotif51('sigmotifs/GO/motif67', 'activates','inhibits').	
gomotifs61 :-
				%       hiv
				%     /     \
				% human  -  human		1			
				gomotif61('sigmotifs/GO/motif70', 'sig by','sig by'),						
				gomotif61('sigmotifs/GO/motif72', 'activated by','activated by'),						
				gomotif61('sigmotifs/GO/motif73', 'inhibited by','inhibited by'),						
				gomotif61('sigmotifs/GO/motif74', 'activated by','inhibited by'),
				gomotif61('sigmotifs/GO/motif77', 'sig','sig by'),						
				gomotif61('sigmotifs/GO/motif78', 'activates','activated by'),
				gomotif61('sigmotifs/GO/motif79', 'inhibits','inhibited by'),
				gomotif61('sigmotifs/GO/motif80', 'activates','inhibited by'),
				gomotif61('sigmotifs/GO/motif81', 'inhibits','activated by'),
				gomotif61('sigmotifs/GO/motif87', 'sig','sig'),
				gomotif61('sigmotifs/GO/motif88', 'activates','activates'),
				gomotif61('sigmotifs/GO/motif89', 'inhibits','inhibits'),
				gomotif61('sigmotifs/GO/motif90', 'activates','inhibits').	
gomotifs52 :-
				% human - hiv - human	 2				
				gomotif52('sigmotifs/GO/motif47', 'sig by','sig by'),						
				gomotif52('sigmotifs/GO/motif49', 'activated by','activated by'),						
				gomotif52('sigmotifs/GO/motif50', 'inhibited by','inhibited by'),						
				gomotif52('sigmotifs/GO/motif51', 'activated by','inhibited by'),
				gomotif52('sigmotifs/GO/motif54', 'sig','sig by'),						
				gomotif52('sigmotifs/GO/motif55', 'activates','activated by'),
				gomotif52('sigmotifs/GO/motif56', 'inhibits','inhibited by'),
				gomotif52('sigmotifs/GO/motif57', 'activates','inhibited by'),
				gomotif52('sigmotifs/GO/motif58', 'inhibits','activated by'),
				gomotif52('sigmotifs/GO/motif64', 'sig','sig'),
				gomotif52('sigmotifs/GO/motif65', 'activates','activates'),
				gomotif52('sigmotifs/GO/motif66', 'inhibits','inhibits'),
				gomotif52('sigmotifs/GO/motif67', 'activates','inhibits').	
gomotifs62 :-
				%       hiv
				%     /     \
				% human  -  human		2			
				gomotif62('sigmotifs/GO/motif70', 'sig by','sig by'),						
				gomotif62('sigmotifs/GO/motif72', 'activated by','activated by'),						
				gomotif62('sigmotifs/GO/motif73', 'inhibited by','inhibited by'),						
				gomotif62('sigmotifs/GO/motif74', 'activated by','inhibited by'),
				gomotif62('sigmotifs/GO/motif77', 'sig','sig by'),						
				gomotif62('sigmotifs/GO/motif78', 'activates','activated by'),
				gomotif62('sigmotifs/GO/motif79', 'inhibits','inhibited by'),
				gomotif62('sigmotifs/GO/motif80', 'activates','inhibited by'),
				gomotif62('sigmotifs/GO/motif81', 'inhibits','activated by'),
				gomotif62('sigmotifs/GO/motif87', 'sig','sig'),
				gomotif62('sigmotifs/GO/motif88', 'activates','activates'),
				gomotif62('sigmotifs/GO/motif89', 'inhibits','inhibits'),
				gomotif62('sigmotifs/GO/motif90', 'activates','inhibits').


% find all occurences of motif1
realmotif1(File, I1, I2)			:-	findall((N1:N2:N3), motif1(N1,N2,N3,I1,I2),L),
										length(L,N),
										writeElement(File,N),
										writeList(File,L).

% find all occurences of motif2							
realmotif2(File, I1, I2)			:-	findall((N1:N2), motif2(N1,N2,I1,I2),L),
										length(L,N),
										writeElement(File,N),
										writeList(File,L).									

% find all occurences of motif3
realmotif3(File, I1, I2, I3, I4)	:-	findall((N1:N2:N3:N4), motif3(N1,N2,N3,N4,I1,I2,I3,I4),L),
										length(L,N),
										writeElement(File,N),
										writeList(File,L).
										
% find all occurences of motif5							
realmotif5(File, I1, I2)			:-	findall((N1:N2:N3), motif5(N1,N2,N3,I1,I2),L),
										length(L,N),
										writeElement(File,N),
										writeList(File,L).
										
% find all occurences of motif6							
realmotif6(File, I1, I2)			:-	findall((N1:N2:N3), motif6(N1,N2,N3,I1,I2),L),
										length(L,N),
										writeElement(File,N),
										writeList(File,L).								

% find all 2 and 3 node motifs
realmotifs	:-
				% hiv - human - hiv						
				realmotif1('sigmotifs/motif1', 'sig by','sig by'),						
				realmotif1('sigmotifs/motif3', 'activated by','activated by'),						
				realmotif1('sigmotifs/motif4', 'inhibited by','inhibited by'),						
				realmotif1('sigmotifs/motif5', 'activated by','inhibited by'),
				realmotif1('sigmotifs/motif8', 'sig','sig by'),						
				realmotif1('sigmotifs/motif9', 'activates','activated by'),
				realmotif1('sigmotifs/motif10', 'inhibits','inhibited by'),
				realmotif1('sigmotifs/motif11', 'activates','inhibited by'),
				realmotif1('sigmotifs/motif12', 'inhibits','activated by'),
				realmotif1('sigmotifs/motif18', 'sig','sig'),
				realmotif1('sigmotifs/motif19', 'activates','activates'),
				realmotif1('sigmotifs/motif20', 'inhibits','inhibits'),
				realmotif1('sigmotifs/motif21', 'activates','inhibits'),
				% hiv - human					
				realmotif2('sigmotifs/motif24', 'sig by','sig by'),						
				realmotif2('sigmotifs/motif26', 'activated by','activated by'),						
				realmotif2('sigmotifs/motif27', 'inhibited by','inhibited by'),						
				realmotif2('sigmotifs/motif28', 'activated by','inhibited by'),
				realmotif2('sigmotifs/motif31', 'sig','sig by'),						
				realmotif2('sigmotifs/motif32', 'activates','activated by'),
				realmotif2('sigmotifs/motif33', 'inhibits','inhibited by'),
				realmotif2('sigmotifs/motif34', 'activates','inhibited by'),
				realmotif2('sigmotifs/motif35', 'inhibits','activated by'),
				realmotif2('sigmotifs/motif41', 'sig','sig'),
				realmotif2('sigmotifs/motif42', 'activates','activates'),
				realmotif2('sigmotifs/motif43', 'inhibits','inhibits'),
				realmotif2('sigmotifs/motif44', 'activates','inhibits'),
				% human - hiv - human					
				realmotif5('sigmotifs/motif47', 'sig by','sig by'),						
				realmotif5('sigmotifs/motif49', 'activated by','activated by'),						
				realmotif5('sigmotifs/motif50', 'inhibited by','inhibited by'),						
				realmotif5('sigmotifs/motif51', 'activated by','inhibited by'),
				realmotif5('sigmotifs/motif54', 'sig','sig by'),						
				realmotif5('sigmotifs/motif55', 'activates','activated by'),
				realmotif5('sigmotifs/motif56', 'inhibits','inhibited by'),
				realmotif5('sigmotifs/motif57', 'activates','inhibited by'),
				realmotif5('sigmotifs/motif58', 'inhibits','activated by'),
				realmotif5('sigmotifs/motif64', 'sig','sig'),
				realmotif5('sigmotifs/motif65', 'activates','activates'),
				realmotif5('sigmotifs/motif66', 'inhibits','inhibits'),
				realmotif5('sigmotifs/motif67', 'activates','inhibits'),
				%       hiv
				%     /     \
				% human  -  human					
				realmotif6('sigmotifs/motif70', 'sig by','sig by'),						
				realmotif6('sigmotifs/motif72', 'activated by','activated by'),						
				realmotif6('sigmotifs/motif73', 'inhibited by','inhibited by'),						
				realmotif6('sigmotifs/motif74', 'activated by','inhibited by'),
				realmotif6('sigmotifs/motif77', 'sig','sig by'),						
				realmotif6('sigmotifs/motif78', 'activates','activated by'),
				realmotif6('sigmotifs/motif79', 'inhibits','inhibited by'),
				realmotif6('sigmotifs/motif80', 'activates','inhibited by'),
				realmotif6('sigmotifs/motif81', 'inhibits','activated by'),
				realmotif6('sigmotifs/motif87', 'sig','sig'),
				realmotif6('sigmotifs/motif88', 'activates','activates'),
				realmotif6('sigmotifs/motif89', 'inhibits','inhibits'),
				realmotif6('sigmotifs/motif90', 'activates','inhibits').

% countmotifs2: count all occurences of the motifs
countmotifs2 :-
				% hiv - human - hiv						
				countmotif1('sigmotifs/randmotif1', 'sig by','sig by'),						
				countmotif1('sigmotifs/randmotif3', 'activated by','activated by'),						
				countmotif1('sigmotifs/randmotif4', 'inhibited by','inhibited by'),						
				countmotif1('sigmotifs/randmotif5', 'activated by','inhibited by'),
				countmotif1('sigmotifs/randmotif8', 'sig','sig by'),						
				countmotif1('sigmotifs/randmotif9', 'activates','activated by'),
				countmotif1('sigmotifs/randmotif10', 'inhibits','inhibited by'),
				countmotif1('sigmotifs/randmotif11', 'activates','inhibited by'),
				countmotif1('sigmotifs/randmotif12', 'inhibits','activated by'),
				countmotif1('sigmotifs/randmotif18', 'sig','sig'),
				countmotif1('sigmotifs/randmotif19', 'activates','activates'),
				countmotif1('sigmotifs/randmotif20', 'inhibits','inhibits'),
				countmotif1('sigmotifs/randmotif21', 'activates','inhibits'),
				% hiv - human					
				countmotif2('sigmotifs/randmotif24', 'sig by','sig by'),						
				countmotif2('sigmotifs/randmotif26', 'activated by','activated by'),						
				countmotif2('sigmotifs/randmotif27', 'inhibited by','inhibited by'),						
				countmotif2('sigmotifs/randmotif28', 'activated by','inhibited by'),
				countmotif2('sigmotifs/randmotif31', 'sig','sig by'),						
				countmotif2('sigmotifs/randmotif32', 'activates','activated by'),
				countmotif2('sigmotifs/randmotif33', 'inhibits','inhibited by'),
				countmotif2('sigmotifs/randmotif34', 'activates','inhibited by'),
				countmotif2('sigmotifs/randmotif35', 'inhibits','activated by'),
				countmotif2('sigmotifs/randmotif41', 'sig','sig'),
				countmotif2('sigmotifs/randmotif42', 'activates','activates'),
				countmotif2('sigmotifs/randmotif43', 'inhibits','inhibits'),
				countmotif2('sigmotifs/randmotif44', 'activates','inhibits'),
				% human - hiv - human					
				countmotif5('sigmotifs/randmotif47', 'sig by','sig by'),						
				countmotif5('sigmotifs/randmotif49', 'activated by','activated by'),						
				countmotif5('sigmotifs/randmotif50', 'inhibited by','inhibited by'),						
				countmotif5('sigmotifs/randmotif51', 'activated by','inhibited by'),
				countmotif5('sigmotifs/randmotif54', 'sig','sig by'),						
				countmotif5('sigmotifs/randmotif55', 'activates','activated by'),
				countmotif5('sigmotifs/randmotif56', 'inhibits','inhibited by'),
				countmotif5('sigmotifs/randmotif57', 'activates','inhibited by'),
				countmotif5('sigmotifs/randmotif58', 'inhibits','activated by'),
				countmotif5('sigmotifs/randmotif64', 'sig','sig'),
				countmotif5('sigmotifs/randmotif65', 'activates','activates'),
				countmotif5('sigmotifs/randmotif66', 'inhibits','inhibits'),
				countmotif5('sigmotifs/randmotif67', 'activates','inhibits'),
				%       hiv
				%     /     \
				% human  -  human					
				countmotif6('sigmotifs/randmotif70', 'sig by','sig by'),						
				countmotif6('sigmotifs/randmotif72', 'activated by','activated by'),						
				countmotif6('sigmotifs/randmotif73', 'inhibited by','inhibited by'),						
				countmotif6('sigmotifs/randmotif74', 'activated by','inhibited by'),
				countmotif6('sigmotifs/randmotif77', 'sig','sig by'),						
				countmotif6('sigmotifs/randmotif78', 'activates','activated by'),
				countmotif6('sigmotifs/randmotif79', 'inhibits','inhibited by'),
				countmotif6('sigmotifs/randmotif80', 'activates','inhibited by'),
				countmotif6('sigmotifs/randmotif81', 'inhibits','activated by'),
				countmotif6('sigmotifs/randmotif87', 'sig','sig'),
				countmotif6('sigmotifs/randmotif88', 'activates','activates'),
				countmotif6('sigmotifs/randmotif89', 'inhibits','inhibits'),
				countmotif6('sigmotifs/randmotif90', 'activates','inhibits').

% countmotif1: count all occurences of motif1
countmotif1(File,I1,I2)		:-	findall((N1,N2,N3), motif1(N1,N2,N3,I1,I2),L),
								length(L,N),
								writeElement(File,N).

% countmotif3: count all occurences of motif3							
countmotif3(File,I1,I2,I3,I4)	:-	findall((N1,N2,N3,N4), motif3(N1,N2,N3,N4,I1,I2,I3,I4),L),
									length(L,N),
									writeElement(File,N).

% countmotif2: count all occurences of motif2							
countmotif2(File, I1 ,I2)	:-	findall((N1,N2), motif2(N1,N2,I1,I2),L),
								length(L,N),
								writeElement(File,N).
								
% countmotif5: count all occurences of motif5							
countmotif5(File, I1, I2)			:-	findall((N1:N2:N3), motif5(N1,N2,N3,I1,I2),L),
										length(L,N),
										writeElement(File,N).
										
% countmotif6: count all occurences of motif6							
countmotif6(File, I1, I2)			:-	findall((N1:N2:N3), motif6(N1,N2,N3,I1,I2),L),
										length(L,N),
										writeElement(File,N).

% go: initialize network, find motifs in real network and count motifs in randomized networks
go						:-	initnetwork,
							realmotifs,
							countmotifs(1000).						

% countmotifs: randomize network and count motifs
countmotifs(0) 			:-  !.
countmotifs(N)			:-	randomize3(1000), !,
							countmotifs2,
							N2 is N-1,
							countmotifs(N2).

% simplename: use simplified name for certain HIV proteins							
simplename('Envelope surface glycoprotein gp120', 'gp120') :- !.
simplename('Env, gp160', 'gp160') :- !.
simplename('gp41, Envelope Transmembrane Protein', 'gp41') :- !.
simplename('reverse transcriptase', 'RT') :- !.
simplename(N, N).


% is_smaller: compare two strings
is_smaller(S1, S2)		        :-  name(S1, L1),
									name(S2, L2),
									is_smaller2(L1, L2).

is_smaller2([], [_|_]).
						
is_smaller2([H1|_], [H2|_])		:-  H1 < H2, !.
															
is_smaller2([H|T1], [H|T2])     :-  is_smaller2(T1, T2).
									
									
									
																		
